# Supplementary material for: Conservation and Tandem Duplication of tRNA Genes in Plant Species
Source: Genes (Basel). 2025 Nov 1;16(11):1307. doi: 10.3390/genes16111307 (PMC12652284; doi:10.3390/genes16111307)
Supplement: Supplementary file 1 [file genes-16-01307-s001.zip]

Archive with 3,382 entries (3,331 files):
- Figure S1.pdf
- Figure S2.pdf
- Figure S3.pdf
- Supplementary materials.xlsx
- tRNA.prediction.out/
- tRNA.prediction.out/Aam/
- tRNA.prediction.out/Aam/Aam.high.350.bed
- tRNA.prediction.out/Aam/Aam.high.350.fa
- tRNA.prediction.out/Aam/Aam.high.50.bed
- tRNA.prediction.out/Aam/Aam.high.bed
- tRNA.prediction.out/Aam/Aam.high.log
- tRNA.prediction.out/Aam/Aam.high.out
- tRNA.prediction.out/Aam/Aam.high.ss
- tRNA.prediction.out/Aam/Aam.MFE
- tRNA.prediction.out/Aam/Aam.out
- tRNA.prediction.out/Aam/Aam.tRNA.bed
- tRNA.prediction.out/Aam/Aam.tRNA.fa
- tRNA.prediction.out/Aam/Aam.tRNA.iso
- tRNA.prediction.out/Aam/Aam.tRNA.mfe
- tRNA.prediction.out/Aam/Aam.tRNA.ss
- tRNA.prediction.out/Aam/Aam.tRNA.stats
- tRNA.prediction.out/Aam/Chr01.bed
- tRNA.prediction.out/Aam/Chr02.bed
- tRNA.prediction.out/Aam/Chr03.bed
- tRNA.prediction.out/Aam/Chr04.bed
- tRNA.prediction.out/Aam/Chr05.bed
- tRNA.prediction.out/Aam/Chr06.bed
- tRNA.prediction.out/Aam/Chr07.bed
- tRNA.prediction.out/Aam/Chr08.bed
- tRNA.prediction.out/Aam/Chr09.bed
- tRNA.prediction.out/Aam/Chr10.bed
- tRNA.prediction.out/Aam/Chr11.bed
- tRNA.prediction.out/Aam/Chr12.bed
- tRNA.prediction.out/Aam/getAlign.sh
- tRNA.prediction.out/Aam/scaffold_13.bed
- tRNA.prediction.out/Aam/scaffold_147.bed
- tRNA.prediction.out/Aam/scaffold_163.bed
- tRNA.prediction.out/Aam/scaffold_18.bed
- tRNA.prediction.out/Aam/scaffold_230.bed
- tRNA.prediction.out/Aam/scaffold_234.bed
- tRNA.prediction.out/Aam/scaffold_351.bed
- tRNA.prediction.out/Aam/scaffold_358.bed
- tRNA.prediction.out/Aam/scaffold_387.bed
- tRNA.prediction.out/Aam/scaffold_78.bed
- tRNA.prediction.out/Aco/
- tRNA.prediction.out/Aco/Aco.high.350.bed
- tRNA.prediction.out/Aco/Aco.high.350.fa
- tRNA.prediction.out/Aco/Aco.high.50.bed
- tRNA.prediction.out/Aco/Aco.high.bed
- tRNA.prediction.out/Aco/Aco.high.log
- tRNA.prediction.out/Aco/Aco.high.out
- tRNA.prediction.out/Aco/Aco.high.ss
- tRNA.prediction.out/Aco/Aco.MFE
- tRNA.prediction.out/Aco/Aco.out
- tRNA.prediction.out/Aco/Aco.tRNA.bed
- tRNA.prediction.out/Aco/Aco.tRNA.fa
- tRNA.prediction.out/Aco/Aco.tRNA.iso
- tRNA.prediction.out/Aco/Aco.tRNA.mfe
- tRNA.prediction.out/Aco/Aco.tRNA.ss
- tRNA.prediction.out/Aco/Aco.tRNA.stats
- tRNA.prediction.out/Aco/Chr_01.bed
- tRNA.prediction.out/Aco/Chr_02.bed
- tRNA.prediction.out/Aco/Chr_03.bed
- tRNA.prediction.out/Aco/Chr_04.bed
- tRNA.prediction.out/Aco/Chr_05.bed
- tRNA.prediction.out/Aco/Chr_06.bed
- tRNA.prediction.out/Aco/Chr_07.bed
- tRNA.prediction.out/Aco/getAlign.sh
- tRNA.prediction.out/Aco/scaffold_118.bed
- tRNA.prediction.out/Aco/scaffold_14.bed
- tRNA.prediction.out/Aco/scaffold_33.bed
- tRNA.prediction.out/Aco/scaffold_9.bed
- tRNA.prediction.out/Aco/scaffold_933.bed
- tRNA.prediction.out/Ahy/
- tRNA.prediction.out/Ahy/Ahy.high.350.bed
- tRNA.prediction.out/Ahy/Ahy.high.350.fa
- tRNA.prediction.out/Ahy/Ahy.high.50.bed
- tRNA.prediction.out/Ahy/Ahy.high.bed
- tRNA.prediction.out/Ahy/Ahy.high.log
- tRNA.prediction.out/Ahy/Ahy.high.out
- tRNA.prediction.out/Ahy/Ahy.high.ss
- tRNA.prediction.out/Ahy/Ahy.MFE
- tRNA.prediction.out/Ahy/Ahy.out
- tRNA.prediction.out/Ahy/Ahy.tRNA.bed
- tRNA.prediction.out/Ahy/Ahy.tRNA.fa
- tRNA.prediction.out/Ahy/Ahy.tRNA.iso
- tRNA.prediction.out/Ahy/Ahy.tRNA.mfe
- tRNA.prediction.out/Ahy/Ahy.tRNA.ss
- tRNA.prediction.out/Ahy/Ahy.tRNA.stats
- tRNA.prediction.out/Ahy/getAlign.sh
- tRNA.prediction.out/Ahy/Scaffold_1.bed
- tRNA.prediction.out/Ahy/Scaffold_10.bed
- tRNA.prediction.out/Ahy/Scaffold_11.bed
- tRNA.prediction.out/Ahy/Scaffold_12.bed
- tRNA.prediction.out/Ahy/Scaffold_13.bed
- tRNA.prediction.out/Ahy/Scaffold_14.bed
- tRNA.prediction.out/Ahy/Scaffold_15.bed
- tRNA.prediction.out/Ahy/Scaffold_16.bed
- tRNA.prediction.out/Ahy/Scaffold_2.bed
- tRNA.prediction.out/Ahy/Scaffold_3.bed
- tRNA.prediction.out/Ahy/Scaffold_4.bed
- tRNA.prediction.out/Ahy/Scaffold_5.bed
- tRNA.prediction.out/Ahy/Scaffold_6.bed
- tRNA.prediction.out/Ahy/Scaffold_7.bed
- tRNA.prediction.out/Ahy/Scaffold_8.bed
- tRNA.prediction.out/Ahy/Scaffold_9.bed
- tRNA.prediction.out/Ath/
- tRNA.prediction.out/Ath/.bed
- tRNA.prediction.out/Ath/Ath.high.350.bed
- tRNA.prediction.out/Ath/Ath.high.350.fa
- tRNA.prediction.out/Ath/Ath.high.50.bed
- tRNA.prediction.out/Ath/Ath.high.bed
- tRNA.prediction.out/Ath/Ath.high.log
- tRNA.prediction.out/Ath/Ath.high.out
- tRNA.prediction.out/Ath/Ath.high.ss
- tRNA.prediction.out/Ath/Ath.MFE
- tRNA.prediction.out/Ath/Ath.out
- tRNA.prediction.out/Ath/Ath.tRNA.bed
- tRNA.prediction.out/Ath/Ath.tRNA.fa
- tRNA.prediction.out/Ath/Ath.tRNA.iso
- tRNA.prediction.out/Ath/Ath.tRNA.ss
- tRNA.prediction.out/Ath/Ath.tRNA.stats
- tRNA.prediction.out/Ath/Chr1.bed
- tRNA.prediction.out/Ath/Chr2.bed
- tRNA.prediction.out/Ath/Chr3.bed
- tRNA.prediction.out/Ath/Chr4.bed
- tRNA.prediction.out/Ath/Chr5.bed
- tRNA.prediction.out/Ath/ChrC.bed
- tRNA.prediction.out/Ath/ChrM.bed
- tRNA.prediction.out/Ath/getAlign.sh
- tRNA.prediction.out/Ath/tRNA.mfe
- tRNA.prediction.out/Atr/
- tRNA.prediction.out/Atr/AmTr_v1.0_scaffold00001.bed
- tRNA.prediction.out/Atr/AmTr_v1.0_scaffold00002.bed
- tRNA.prediction.out/Atr/AmTr_v1.0_scaffold00003.bed
- tRNA.prediction.out/Atr/AmTr_v1.0_scaffold00004.bed
- tRNA.prediction.out/Atr/AmTr_v1.0_scaffold00005.bed
- tRNA.prediction.out/Atr/AmTr_v1.0_scaffold00006.bed
- tRNA.prediction.out/Atr/AmTr_v1.0_scaffold00007.bed
- tRNA.prediction.out/Atr/AmTr_v1.0_scaffold00009.bed
- tRNA.prediction.out/Atr/AmTr_v1.0_scaffold00010.bed
- tRNA.prediction.out/Atr/AmTr_v1.0_scaffold00011.bed
- tRNA.prediction.out/Atr/AmTr_v1.0_scaffold00012.bed
- tRNA.prediction.out/Atr/AmTr_v1.0_scaffold00013.bed
- tRNA.prediction.out/Atr/AmTr_v1.0_scaffold00014.bed
- tRNA.prediction.out/Atr/AmTr_v1.0_scaffold00016.bed
- tRNA.prediction.out/Atr/AmTr_v1.0_scaffold00017.bed
- tRNA.prediction.out/Atr/AmTr_v1.0_scaffold00018.bed
- tRNA.prediction.out/Atr/AmTr_v1.0_scaffold00019.bed
- tRNA.prediction.out/Atr/AmTr_v1.0_scaffold00021.bed
- tRNA.prediction.out/Atr/AmTr_v1.0_scaffold00022.bed
- tRNA.prediction.out/Atr/AmTr_v1.0_scaffold00023.bed
- tRNA.prediction.out/Atr/AmTr_v1.0_scaffold00024.bed
- tRNA.prediction.out/Atr/AmTr_v1.0_scaffold00025.bed
- tRNA.prediction.out/Atr/AmTr_v1.0_scaffold00029.bed
- tRNA.prediction.out/Atr/AmTr_v1.0_scaffold00030.bed
- tRNA.prediction.out/Atr/AmTr_v1.0_scaffold00031.bed
- tRNA.prediction.out/Atr/AmTr_v1.0_scaffold00032.bed
- tRNA.prediction.out/Atr/AmTr_v1.0_scaffold00033.bed
- tRNA.prediction.out/Atr/AmTr_v1.0_scaffold00034.bed
- tRNA.prediction.out/Atr/AmTr_v1.0_scaffold00035.bed
- tRNA.prediction.out/Atr/AmTr_v1.0_scaffold00036.bed
- tRNA.prediction.out/Atr/AmTr_v1.0_scaffold00038.bed
- tRNA.prediction.out/Atr/AmTr_v1.0_scaffold00039.bed
- tRNA.prediction.out/Atr/AmTr_v1.0_scaffold00040.bed
- tRNA.prediction.out/Atr/AmTr_v1.0_scaffold00041.bed
- tRNA.prediction.out/Atr/AmTr_v1.0_scaffold00044.bed
- tRNA.prediction.out/Atr/AmTr_v1.0_scaffold00045.bed
- tRNA.prediction.out/Atr/AmTr_v1.0_scaffold00046.bed
- tRNA.prediction.out/Atr/AmTr_v1.0_scaffold00047.bed
- tRNA.prediction.out/Atr/AmTr_v1.0_scaffold00048.bed
- tRNA.prediction.out/Atr/AmTr_v1.0_scaffold00049.bed
- tRNA.prediction.out/Atr/AmTr_v1.0_scaffold00055.bed
- tRNA.prediction.out/Atr/AmTr_v1.0_scaffold00056.bed
- tRNA.prediction.out/Atr/AmTr_v1.0_scaffold00057.bed
- tRNA.prediction.out/Atr/AmTr_v1.0_scaffold00058.bed
- tRNA.prediction.out/Atr/AmTr_v1.0_scaffold00059.bed
- tRNA.prediction.out/Atr/AmTr_v1.0_scaffold00060.bed
- tRNA.prediction.out/Atr/AmTr_v1.0_scaffold00061.bed
- tRNA.prediction.out/Atr/AmTr_v1.0_scaffold00062.bed
- tRNA.prediction.out/Atr/AmTr_v1.0_scaffold00065.bed
- tRNA.prediction.out/Atr/AmTr_v1.0_scaffold00067.bed
- tRNA.prediction.out/Atr/AmTr_v1.0_scaffold00068.bed
- tRNA.prediction.out/Atr/AmTr_v1.0_scaffold00069.bed
- tRNA.prediction.out/Atr/AmTr_v1.0_scaffold00070.bed
- tRNA.prediction.out/Atr/AmTr_v1.0_scaffold00071.bed
- tRNA.prediction.out/Atr/AmTr_v1.0_scaffold00072.bed
- tRNA.prediction.out/Atr/AmTr_v1.0_scaffold00074.bed
- tRNA.prediction.out/Atr/AmTr_v1.0_scaffold00077.bed
- tRNA.prediction.out/Atr/AmTr_v1.0_scaffold00078.bed
- tRNA.prediction.out/Atr/AmTr_v1.0_scaffold00083.bed
- tRNA.prediction.out/Atr/AmTr_v1.0_scaffold00086.bed
- tRNA.prediction.out/Atr/AmTr_v1.0_scaffold00088.bed
- tRNA.prediction.out/Atr/AmTr_v1.0_scaffold00095.bed
- tRNA.prediction.out/Atr/AmTr_v1.0_scaffold00099.bed
- tRNA.prediction.out/Atr/AmTr_v1.0_scaffold00101.bed
- tRNA.prediction.out/Atr/AmTr_v1.0_scaffold00103.bed
- tRNA.prediction.out/Atr/AmTr_v1.0_scaffold00104.bed
- tRNA.prediction.out/Atr/AmTr_v1.0_scaffold00106.bed
- tRNA.prediction.out/Atr/AmTr_v1.0_scaffold00109.bed
- tRNA.prediction.out/Atr/AmTr_v1.0_scaffold00111.bed
- tRNA.prediction.out/Atr/AmTr_v1.0_scaffold00114.bed
- tRNA.prediction.out/Atr/AmTr_v1.0_scaffold00117.bed
- tRNA.prediction.out/Atr/AmTr_v1.0_scaffold00126.bed
- tRNA.prediction.out/Atr/AmTr_v1.0_scaffold00130.bed
- tRNA.prediction.out/Atr/AmTr_v1.0_scaffold00131.bed
- tRNA.prediction.out/Atr/AmTr_v1.0_scaffold00137.bed
- tRNA.prediction.out/Atr/AmTr_v1.0_scaffold00138.bed
- tRNA.prediction.out/Atr/AmTr_v1.0_scaffold00140.bed
- tRNA.prediction.out/Atr/AmTr_v1.0_scaffold00142.bed
- tRNA.prediction.out/Atr/AmTr_v1.0_scaffold00153.bed
- tRNA.prediction.out/Atr/AmTr_v1.0_scaffold00169.bed
- tRNA.prediction.out/Atr/AmTr_v1.0_scaffold00176.bed
- tRNA.prediction.out/Atr/AmTr_v1.0_scaffold00181.bed
- tRNA.prediction.out/Atr/AmTr_v1.0_scaffold00186.bed
- tRNA.prediction.out/Atr/AmTr_v1.0_scaffold00269.bed
- tRNA.prediction.out/Atr/AmTr_v1.0_scaffold00334.bed
- tRNA.prediction.out/Atr/AmTr_v1.0_scaffold00390.bed
- tRNA.prediction.out/Atr/AmTr_v1.0_scaffold00606.bed
- tRNA.prediction.out/Atr/AmTr_v1.0_scaffold00626.bed
- tRNA.prediction.out/Atr/AmTr_v1.0_scaffold01196.bed
- tRNA.prediction.out/Atr/AmTr_v1.0_scaffold01454.bed
- tRNA.prediction.out/Atr/AmTr_v1.0_scaffold02616.bed
- tRNA.prediction.out/Atr/AmTr_v1.0_scaffold03259.bed
- tRNA.prediction.out/Atr/AmTr_v1.0_scaffold03506.bed
- tRNA.prediction.out/Atr/AmTr_v1.0_scaffold03573.bed
- tRNA.prediction.out/Atr/AmTr_v1.0_scaffold03732.bed
- tRNA.prediction.out/Atr/AmTr_v1.0_scaffold03808.bed
- tRNA.prediction.out/Atr/AmTr_v1.0_scaffold04537.bed
- tRNA.prediction.out/Atr/AmTr_v1.0_scaffold04679.bed
- tRNA.prediction.out/Atr/AmTr_v1.0_scaffold04699.bed
- tRNA.prediction.out/Atr/AmTr_v1.0_scaffold05144.bed
- tRNA.prediction.out/Atr/Atr.high.350.bed
- tRNA.prediction.out/Atr/Atr.high.350.fa
- tRNA.prediction.out/Atr/Atr.high.50.bed
- tRNA.prediction.out/Atr/Atr.high.bed
- tRNA.prediction.out/Atr/Atr.high.log
- tRNA.prediction.out/Atr/Atr.high.out
- tRNA.prediction.out/Atr/Atr.high.ss
- tRNA.prediction.out/Atr/Atr.MFE
- tRNA.prediction.out/Atr/Atr.out
- tRNA.prediction.out/Atr/Atr.tRNA.bed
- tRNA.prediction.out/Atr/Atr.tRNA.fa
- tRNA.prediction.out/Atr/Atr.tRNA.iso
- tRNA.prediction.out/Atr/Atr.tRNA.mfe
- tRNA.prediction.out/Atr/Atr.tRNA.ss
- tRNA.prediction.out/Atr/Atr.tRNA.stats
- tRNA.prediction.out/Atr/getAlign.sh
- tRNA.prediction.out/Bbr/
- tRNA.prediction.out/Bbr/Bbr.high.350.bed
- tRNA.prediction.out/Bbr/Bbr.high.350.fa
- tRNA.prediction.out/Bbr/Bbr.high.50.bed
- tRNA.prediction.out/Bbr/Bbr.high.bed
- tRNA.prediction.out/Bbr/Bbr.high.log
- tRNA.prediction.out/Bbr/Bbr.high.out
- tRNA.prediction.out/Bbr/Bbr.high.ss
- tRNA.prediction.out/Bbr/Bbr.MFE
- tRNA.prediction.out/Bbr/Bbr.out
- tRNA.prediction.out/Bbr/Bbr.tRNA.bed
- tRNA.prediction.out/Bbr/Bbr.tRNA.fa
- tRNA.prediction.out/Bbr/Bbr.tRNA.iso
- tRNA.prediction.out/Bbr/Bbr.tRNA.mfe
- tRNA.prediction.out/Bbr/Bbr.tRNA.ss
- tRNA.prediction.out/Bbr/Bbr.tRNA.stats
- tRNA.prediction.out/Bbr/getAlign.sh
- tRNA.prediction.out/Bbr/scaffold_101_1.bed
- tRNA.prediction.out/Bbr/scaffold_105_2.bed
- tRNA.prediction.out/Bbr/scaffold_107.bed
- tRNA.prediction.out/Bbr/scaffold_115.bed
- tRNA.prediction.out/Bbr/scaffold_116_1.bed
- tRNA.prediction.out/Bbr/scaffold_124.bed
- tRNA.prediction.out/Bbr/scaffold_133.bed
- tRNA.prediction.out/Bbr/scaffold_135.bed
- tRNA.prediction.out/Bbr/scaffold_139_2.bed
- tRNA.prediction.out/Bbr/scaffold_142.bed
- tRNA.prediction.out/Bbr/scaffold_143.bed
- tRNA.prediction.out/Bbr/scaffold_144.bed
- tRNA.prediction.out/Bbr/scaffold_145_2.bed
- tRNA.prediction.out/Bbr/scaffold_146_2.bed
- tRNA.prediction.out/Bbr/scaffold_15.bed
- tRNA.prediction.out/Bbr/scaffold_151.bed
- tRNA.prediction.out/Bbr/scaffold_155.bed
- tRNA.prediction.out/Bbr/scaffold_157.bed
- tRNA.prediction.out/Bbr/scaffold_159.bed
- tRNA.prediction.out/Bbr/scaffold_16.bed
- tRNA.prediction.out/Bbr/scaffold_162.bed
- tRNA.prediction.out/Bbr/scaffold_165.bed
- tRNA.prediction.out/Bbr/scaffold_167.bed
- tRNA.prediction.out/Bbr/scaffold_170.bed
- tRNA.prediction.out/Bbr/scaffold_174_2.bed
- tRNA.prediction.out/Bbr/scaffold_177_1.bed
- tRNA.prediction.out/Bbr/scaffold_180_1.bed
- tRNA.prediction.out/Bbr/scaffold_183.bed
- tRNA.prediction.out/Bbr/scaffold_195.bed
- tRNA.prediction.out/Bbr/scaffold_203.bed
- tRNA.prediction.out/Bbr/scaffold_20_2.bed
- tRNA.prediction.out/Bbr/scaffold_219.bed
- tRNA.prediction.out/Bbr/scaffold_22.bed
- tRNA.prediction.out/Bbr/scaffold_252.bed
- tRNA.prediction.out/Bbr/scaffold_255.bed
[truncated: 3,082 more entries]
