# Supplementary material for: Conservation and Tandem Duplication of tRNA Genes in Plant Species
Source: Genes (Basel). 2025 Nov 1;16(11):1307. doi: 10.3390/genes16111307 (PMC12652284; doi:10.3390/genes16111307)
Supplement: Supplementary file 1 [file genes-16-01307-s001.zip › Supplementary materials.xlsx]

## Sheet: Table S1
Supplementary Table S1. Genomic data resource collection in this study.
Species	ShortOrganismName	ShortName	Kingdom	Division	Class	Order	Family	Genus	Classification	Genome/Metagenome Name	Directory/path
Acorus americanus	Aamericanus	Aam	Plantae	Angiospermae	Magnoliopsida	Acorales	Acoraceae	Acorus​	Monocot	Acorus americanus v1.1	Phytozome/PhytozomeV13/Aamericanus/v1.1/assembly
Aquilegia coerulea	Acoerulea	Aco	Plantae	Angiospermae	Magnoliopsida	Ranunculales	Ranunculaceae	Aquilegia​	Basal eudicot	Aquilegia coerulea v3.1	Phytozome/PhytozomeV12_unrestricted/Acoerulea/assembly
Amaranthus hypochondriacus	Ahypochondriacus	Ahy	Plantae	Angiospermae	Magnoliopsida	Caryophyllales	Amaranthaceae	Amaranthus	Core Eudicot	Amaranthus hypochondriacus v2.1	Phytozome/PhytozomeV12/early_release/Ahypochondriacus_459_v2.1/assembly
Arabidopsis thaliana	Athaliana	Ath	Plantae	Angiospermae	Magnoliopsida	Brassicales	Brassicaceae	Arabidopsis	Core Eudicot	Arabidopsis thaliana TAIR10	Phytozome/PhytozomeV10/Athaliana/assembly
Amborella trichopoda	Atrichopoda	Atr	Plantae	Angiospermae	Magnoliopsida	Amborellales	Amborellaceae	Amborella	Basal eudicot	Amborella trichopoda v1.0	Phytozome/PhytozomeV10/early_release/Atrichopoda_291_v1.0/assembly
Botryococcus braunii	Bbraunii	Bbr	Plantae	Chlorophyta	Chlorophyceae	Tetrasporales	Tetrasporaceae	Botryococcus	Green algae	Botryococcus braunii v2.1	Phytozome/PhytozomeV12/early_release/Bbraunii_502_v2.1/assembly
Brachypodium distachyon	Bdistachyon	Bdi	Plantae	Angiospermae	Magnoliopsida	Poales	Poaceae	Brachypodium	Grass	Brachypodium distachyon v3.2	Phytozome/PhytozomeV13/Bdistachyon/v3.2/assembly
Brassica rapa FPsc	BrapaFPsc	Bra	Plantae	Angiospermae	Magnoliopsida	Brassicales	Brassicaceae	Brassica	Core Eudicot	Brassica rapa FPsc v1.3	Phytozome/PhytozomeV10/BrapaFPsc/assembly
Coffea arabica geisha	Carabicageisha	Car	Plantae	Angiospermae	Magnoliopsida	Gentianales	Rubiaceae	Coffea	Core Eudicot	Coffea arabica geisha 1.0	Phytozome/PhytozomeV13/Carabicageisha/1.0/assembly
Corymbia citriodora	Ccitriodora	Cci	Plantae	Angiospermae	Magnoliopsida	Myrtales	Myrtaceae	Corymbia	Core Eudicot	Corymbia citriodora v2.1	Phytozome/PhytozomeV13/Ccitriodora/v2.1/assembly
Citrus clementina	Cclementina	Ccl	Plantae	Angiospermae	Magnoliopsida	Sapindales	Rutaceae	Citrus	Core Eudicot	Citrus clementina v1.0	Phytozome/PhytozomeV10/Cclementina/assembly
Carya illinoinensis	Cillinoinensis	Cil	Plantae	Angiospermae	Magnoliopsida	Fagales	Juglandaceae	Carya	Core Eudicot	Carya illinoinensis v1.1	Phytozome/PhytozomeV13/Cillinoinensis/v1.1/assembly
Ceratodon purpureus	Cpurpureus	Cpu	Plantae	Bryophyta	Bryopsida	Polytrichales	Polytrichaceae	Ceratodon	Bryophytes	Ceratodon purpureus GG1 v1.1	Phytozome/PhytozomeV13/CpurpureusGG1/v1.1/assembly
Chlamydomonas reinhardtii	Creinhardtii	Cre	Plantae	Chlorophyta	Chlorophyceae	Volvocales	Chlamydomonadaceae	Chlamydomonas	Green algae	Chlamydomonas reinhardtii v5.6	Phytozome/PhytozomeV10/Creinhardtii/assembly
Ceratopteris richardii	Crichardii	Cri	Plantae	Pteridophyta	Polypodiopsida	Ceratopteridales	Parkeriaceae	Ceratopteris	Fern	Ceratopteris richardii v2.1	Phytozome/PhytozomeV13/Crichardii/v2.1/assembly
Camelina sativa	Csativa	Csa	Plantae	Angiospermae	Magnoliopsida	Brassicales	Brassicaceae	Camelina	Core Eudicot	Camelina sativa CAM116 v1.1	Phytozome/PhytozomeV13/CsativaCAM116/v1.1/assembly
Coccomyxa subellipsoidea	Csubellipsoidea	Csu	Plantae	Chlorophyta	Trebouxiophyceae	Oocystales	Oocystaceae	Coccomyxa	Green algae	Coccomyxa subellipsoidea C-169 v2.0	Phytozome/PhytozomeV12/CsubellipsoideaC169/assembly
Chromochloris zofingiensis	Czofingiensis	Czo	Plantae	Chlorophyta	Chlorophyceae	Chlamydomonadales	Chlamydomonadaceae	Chromochloris	Green algae	Chromochloris zofingiensis v5.2.3.2	Phytozome/PhytozomeV12/early_release/Czofingiensis_461_v5.2.3.2/assembly
Diphasiastrum complanatum	Dcomplanatum	Dco	Plantae	Lycopodiophyta	Lycopodiopsida	Lycopodiales	Lycopodiaceae	Diphasiastrum	Clubmoss	Diphasiastrum complanatum v3.1	Phytozome/PhytozomeV13/Dcomplanatum/v3.1/assembly
Diptychocarpus strictus	Dstrictus	Dst	Plantae	Angiospermae	Magnoliopsida	Brassicales	Brassicaceae	Diptychocarpus	Core Eudicot	Diptychocarpus strictus v2.1	Phytozome/PhytozomeV13/Dstrictus/v2.1/assembly
Eucalyptus grandis	Egrandis	Egr	Plantae	Angiospermae	Magnoliopsida	Myrtales	Myrtaceae	Eucalyptus	Core Eudicot	Eucalyptus grandis v2.0	Phytozome/PhytozomeV12/Egrandis/assembly
Gossypium hirsutum	Ghirsutum	Ghi	Plantae	Angiospermae	Magnoliopsida	Malvales	Malvaceae	Gossypium	Core Eudicot	Gossypium hirsutum v3.1	Phytozome/PhytozomeV13/Ghirsutum/v3.1/assembly
Glycine max	Gmax	Gma	Plantae	Angiospermae	Magnoliopsida	Fabales	Fabaceae	Glycine	Core Eudicot	Glycine max Wm82.a2.v1	Phytozome/PhytozomeV10/Gmax/assembly
Gossypium raimondii	Graimondii	Gra	Plantae	Angiospermae	Magnoliopsida	Malvales	Malvaceae	Gossypium	Core Eudicot	Gossypium raimondii v2.1	Phytozome/PhytozomeV10/Graimondii/assembly
Lotus japonicus	Ljaponicus	Lja	Plantae	Angiospermae	Magnoliopsida	Fabales	Fabaceae	Lotus	Core Eudicot	Lotus japonicus Lj1.0v1	Phytozome/PhytozomeV13/Ljaponicus/Lj1.0v1/assembly
Linum usitatissimum	Lusitatissimum	Lus	Plantae	Angiospermae	Magnoliopsida	Malpighiales	Linaceae	Linum	Core Eudicot	Linum usitatissimum v1.0	Phytozome/PhytozomeV9/Lusitatissimum/assembly
Mimulus guttatus TOL	MguttatusTOL	Mgu	Plantae	Angiospermae	Magnoliopsida	Lamiales	Phrymaceae	Mimulus	Core Eudicot	Mimulus guttatus TOL v5.0	Phytozome/PhytozomeV13/MguttatusTOL/v5.0/assembly
Myagrum perfoliatum	Mperfoliatum	Mpe	Plantae	Angiospermae	Magnoliopsida	Brassicales	Brassicaceae	Myagrum	Core Eudicot	Myagrum perfoliatum v2.1	Phytozome/PhytozomeV13/Mperfoliatum/v2.1/assembly
Marchantia polymorpha	Mpolymorpha	Mpo	Plantae	Marchantiophyta	Marchantiopsida	Marchantiales	Marchantiaceae	Marchantia	​Liverwort	Marchantia polymorpha v3.1	Phytozome/PhytozomeV12/Mpolymorpha/assembly
Medicago truncatula	Mtruncatula	Mtr	Plantae	Angiospermae	Magnoliopsida	Fabales	Fabaceae	Medicago	Core Eudicot	Medicago truncatula Mt4.0v1	Phytozome/PhytozomeV10/Mtruncatula/assembly
Oryza sativa	Osativa	Osa	Plantae	Angiospermae	Magnoliopsida	Poales	Poaceae	Oryza	Grass	Oryza sativa v7.0	Phytozome/PhytozomeV12/Osativa/assembly
Panicum hallii	Phallii	Pha	Plantae	Angiospermae	Magnoliopsida	Poales	Poaceae	Panicum	Grass	Panicum hallii v3.2	Phytozome/PhytozomeV13/Phallii/v3.2/assembly
Physcomitrium patens	Ppatens	Ppa	Plantae	Bryophyta	Bryopsida	Buxbaumiales	Funariaceae	Physcomitrium	Bryophytes	Physcomitrium patens v3.0	Phytozome/PhytozomeV10/Ppatens/assembly
Populus trichocarpa	Ptrichocarpa	Ptr	Plantae	Angiospermae	Magnoliopsida	Malpighiales	Salicaceae	Populus	Core Eudicot	Populus trichocarpa v4.1	Phytozome/PhytozomeV13/Ptrichocarpa/v4.1/assembly
Porphyra umbilicalis	Pumbilicalis	Pum	Plantae	Rhodophyta	Bangiophyceae	Bangiales	Bangiaceae	Porphyra	Red algae	Porphyra umbilicalis v1.5	Phytozome/PhytozomeV12/early_release/Pumbilicalis_456_v1.5/assembly
Panicum virgatum	Pvirgatum	Pvi	Plantae	Angiospermae	Magnoliopsida	Poales	Poaceae	Panicum	Grass	Panicum virgatum v5.1	Phytozome/PhytozomeV13/Pvirgatum/v5.1/assembly
Phaseolus vulgaris	Pvulgaris5-593	Pvu	Plantae	Angiospermae	Magnoliopsida	Fabales	Fabaceae	Phaseolus	Core Eudicot	Phaseolus vulgaris 5-593 v1.1	Phytozome/PhytozomeV13/Pvulgaris5/v1.1/assembly
Ricinus communis	Rcommunis	Rco	Plantae	Angiospermae	Magnoliopsida	Malpighiales	Euphorbiaceae	Ricinus	Core Eudicot	Ricinus communis v0.1	Phytozome/PhytozomeV10/Rcommunis/assembly
Sorghum bicolor	Sbicolor	Sbi	Plantae	Angiospermae	Magnoliopsida	Poales	Poaceae	Sorghum	Grass	Sorghum bicolor v5.1	Phytozome/PhytozomeV13/Sbicolor/v5.1/assembly
Sphagnum fallax	Sfallax	Sfa	Plantae	Bryophyta	Sphagnopsida	Sphagnales	Sphagnaceae	Sphagnum	Bryophytes	Sphagnum fallax v1.1	Phytozome/PhytozomeV13/Sfallax/v1.1/assembly
Setaria italica	Sitalica	Sit	Plantae	Angiospermae	Magnoliopsida	Poales	Poaceae	Setaria	Grass	Setaria italica v2.2	Phytozome/PhytozomeV11/Sitalica/assembly
Solanum lycopersicum	Slycopersicum	Sly	Plantae	Angiospermae	Magnoliopsida	Solanales	Solanaceae	Solanum	Core Eudicot	Solanum lycopersicum ITAG5.0	Phytozome/PhytozomeV13/Slycopersicum/ITAG5.0/assembly
Sphagnum magellanicum	Smagellanicum	Sma	Plantae	Bryophyta	Sphagnopsida	Sphagnales	Sphagnaceae	Sphagnum	Bryophytes	Sphagnum magellanicum v1.1	Phytozome/PhytozomeV13/Smagellanicum/v1.1/assembly
Selaginella moellendorffii	Smoellendorffii	Smo	Plantae	Lycopodiophyta	Isoetopsida	Selaginellales	Selaginellaceae	Selaginella	Spikemoss	Selaginella moellendorffii v1.0	Phytozome/PhytozomeV12/Smoellendorffii/assembly
Salix purpurea	Spurpurea	Spu	Plantae	Angiospermae	Magnoliopsida	Malpighiales	Salicaceae	Salix	Core Eudicot	Salix purpurea v5.1	Phytozome/PhytozomeV13/Spurpurea/v5.1/assembly
Theobroma cacao	Tcacao	Tca	Plantae	Angiospermae	Magnoliopsida	Malvales	Malvaceae	Theobroma	Core Eudicot	Theobroma cacao v2.1	Phytozome/PhytozomeV13/Tcacao/v2.1/assembly
Thuja plicata	Tplicata	Tpl	Plantae	Pinophyta	Pinopsida	Pinales	Cupressaceae	Thuja	Conifers	Thuja plicata v3.1	Phytozome/PhytozomeV13/Tplicata/v3.1/assembly
Vigna unguiculata	Vunguiculata	Vun	Plantae	Angiospermae	Magnoliopsida	Fabales	Fabaceae	Vigna	Core Eudicot	Vigna unguiculata v1.2	Phytozome/PhytozomeV13/Vunguiculata/v1.2/assembly
Vitis vinifera	Vvinifera	Vvi	Plantae	Angiospermae	Magnoliopsida	Vitales	Vitaceae	Vitis	Core Eudicot	Vitis vinifera v2.1	Phytozome/PhytozomeV13/Vvinifera/v2.1/assembly
Zea mays	Zmays	Zma	Plantae	Angiospermae	Magnoliopsida	Poales	Poaceae	Zea	Grass	Zea mays Zm-B73-REFERENCE-NAM-5.0.55	Phytozome/PhytozomeV13/Zmays/Zm-B73-REFERENCE-NAM-5.0.55/assembly

## Sheet: Table S2
Supplementary Table S2. Best model for phylogenetic tree construction in different clusters
Cluster	Model	tDNA gene number
0	GTR+R5	4346
1	GTR+F+G4	3258
2	GTR+R6	4937
3	GTR+R4	4824
4	TIM3+R4	3819
5	TIM3+G4	2563
6	GTR+R4	5089
7	TIM3+I+R3	3836

## Sheet: Table S3
Supplementary Table S3. tRNA coding genes identified by tRNAscan-SE in 33 plant species
SerialNo	Species	tRNA	Chrom	Start	End	Strand	IntronStart	IntronEnd	CodingGeneLength	IntronLength	InfScore	HMMScore	SecScore	AminoAcid	Anticodon	HitOrigin	IsotypeCM	IsotypeScore	Note	MFE	Unique_tRNA_gene_Name	GC content (%)	Seq
1	Aam	Aam_Chr01.tRNA10-TyrGTA	Chr01	11538423	11538506	+	0	0	84	0	53.8	32.5	21.3	Tyr	GTA	Inf	Tyr	72.5	high confidence set	-27.5	Seq_1180_TyrGTA	55.9524	GGGTCGATGCCCGAGCGGTTAATGGGGACGGACTGTAAATTCGTTGGCGATATGTCTACGCTGGTTCAAATCCAGCTCGGCCCA
2	Aam	Aam_Chr01.tRNA14-ValCAC	Chr01	27436955	27437028	+	0	0	74	0	80.4	52.5	27.9	Val	CAC	Inf	Val	97.6	high confidence set	-21.5	Seq_3187_ValCAC	58.1081	GTCTGGGTGGTGTAGTCGGTCATCACGCTAGTCTCACACACTAGAGGTCCCCGGTTCAAACCCGGGCTCAGACA
3	Aam	Aam_Chr01.tRNA15-IleAAT	Chr01	29350139	29350212	+	0	0	74	0	81.8	58.3	23.5	Ile	AAT	Inf	Ile	106.8	high confidence set	-28.8	Seq_14_IleAAT	55.4054	GGCCTATTAGCTCAGTTGGTTAGAGCGTCGTGCTAATAACGCGAAGGTCGCAGGTTCGAGACCTGCATGGGCCA
4	Aam	Aam_Chr01.tRNA16-ProTGG	Chr01	30332723	30332794	+	0	0	72	0	70	38.5	31.5	Pro	TGG	Inf	Pro	106.5	high confidence set	-25.3	Seq_791_ProTGG	55.5556	GGGCGTTTGGTCTAGTGGTATGATTCTTGCTTTGGGTGCAAGAGGTCGCGAGTTCGATTCTCGCAACGCCCC
5	Aam	Aam_Chr01.tRNA17-CysGCA	Chr01	30739475	30739546	+	0	0	72	0	82.1	59.9	22.2	Cys	GCA	Inf	Cys	106.6	high confidence set	-23	Seq_19_CysGCA	56.9444	GGGTCCATAGCTCAGTGGTAGAGCATTTGACTGCAGATCAAGAGGTCACCGGTTCGAACCCGGTTGGGCCCT
6	Aam	Aam_Chr01.tRNA18-SerTGA	Chr01	30996466	30996547	+	0	0	82	0	80.7	46.1	34.6	Ser	TGA	Inf	Ser	119.7	high confidence set	-28.4	Seq_31_SerTGA	56.0976	GTCGATATGTCCGAGTGGTTAAGGAGACAGACTTGAAATCTGTTGGGCTTCGCCCGCGCAGGTTCGAACCCTGCTGTCGACG
7	Aam	Aam_Chr01.tRNA19-GlyGCC	Chr01	31462908	31462978	+	0	0	71	0	66.5	44.8	21.7	Gly	GCC	Inf	Gly	94.4	high confidence set	-25.6	Seq_1_GlyGCC	59.1549	GCACCAGTGGTCTAGTGGTAGAATAGTACCCTGCCACGGTACAGACCCGGGTTCGATTCCCGGCTGGTGCA
8	Aam	Aam_Chr01.tRNA2-ArgTCT	Chr01	2468536	2468608	+	0	0	73	0	67.3	50.1	17.2	Arg	TCT	Inf	Arg	95.7	high confidence set	-31.4	Seq_471_ArgTCT	60.274	GCGCTCGTGGCCTAATGGATAAGGCGCCTGACTTCTAATCAGGCGATTGTGGGTTCGAGTCCCACCGGGCGTG
9	Aam	Aam_Chr01.tRNA20-PheGAA	Chr01	35092571	35092643	+	0	0	73	0	78.3	58.4	19.9	Phe	GAA	Inf	Phe	113.2	high confidence set	-22.5	Seq_2_PheGAA	58.9041	GCGGGGATAGCTCAGTTGGGAGAGCGTCAGACTGAAGATCTGAAGGTCGCGTGTTCGATCCACGCTCACCGCA
10	Aam	Aam_Chr01.tRNA21-ThrCGT	Chr01	35211056	35211127	+	0	0	72	0	80.5	54.3	26.2	Thr	CGT	Inf	Thr	87.3	high confidence set	-26.2	Seq_129_ThrCGT	58.3333	GCTTCCGTAGCATAGTGGTAGTGCGTTCGCTTCGTAAGCGAAAGGTCGCGAGTTCGATCCTCGCCGGGAGCT
11	Aam	Aam_Chr01.tRNA22-MetCAT	Chr01	35978318	35978405	+	35978356	35978369	74	14	64.1	40.7	23.4	Met	CAT	Inf	Met	104	high confidence set	-28.8	Seq_2417_MetCAT	56.8182	GGGGTGGTGGCGCAGTTGGCTAGCGCGTAGGTCTCATAGCTATATCTGAGTTATCCTGAGGTCGAGAGTTCGAGCCTCTCTCACCCCA
12	Aam	Aam_Chr01.tRNA23-CysGCA	Chr01	36058101	36058172	+	0	0	72	0	82.1	59.9	22.2	Cys	GCA	Inf	Cys	106.6	high confidence set	-23	Seq_19_CysGCA	56.9444	GGGTCCATAGCTCAGTGGTAGAGCATTTGACTGCAGATCAAGAGGTCACCGGTTCGAACCCGGTTGGGCCCT
13	Aam	Aam_Chr01.tRNA24-ArgCCG	Chr01	37003384	37003456	+	0	0	73	0	67.8	49.1	18.7	Arg	CCG	Inf	Arg	93.5	high confidence set	-29.4	Seq_184_ArgCCG	63.0137	GATCGCGTGGCCTAATGGATAAGGCGCTCGCCTCCGGAGCGGGAGATTGTGGGTTCGAGTCCCACCGTGATCG
14	Aam	Aam_Chr01.tRNA25-GlnCTG	Chr01	37418398	37418327	-	0	0	72	0	71.2	47.6	23.6	Gln	CTG	Inf	Gln	93.3	high confidence set	-26.3	Seq_1284_GlnCTG	55.5556	GGTCCCATGGTCTAGGGGTCAGGACATTGGACTCTGAATCCAGTAGCCCGAGTTCAAATCTCGGTGGGACCT
15	Aam	Aam_Chr01.tRNA26-GlnCTG	Chr01	37418024	37417953	-	0	0	72	0	65.1	39.3	25.8	Gln	CTG	Inf	Gln	85.1	high confidence set	-26.3	Seq_5952_GlnCTG	55.5556	GGTCCCATGGTCTAGGGGTCAGGACATTGGACTCTGAATCCAATAGCCCGAGTTCAGATCTCGGTGGGACCT
16	Aam	Aam_Chr01.tRNA27-GlnCTG	Chr01	37417650	37417579	-	0	0	72	0	71.2	47.6	23.6	Gln	CTG	Inf	Gln	93.3	high confidence set	-26.3	Seq_1284_GlnCTG	55.5556	GGTCCCATGGTCTAGGGGTCAGGACATTGGACTCTGAATCCAGTAGCCCGAGTTCAAATCTCGGTGGGACCT
17	Aam	Aam_Chr01.tRNA28-LeuAAG	Chr01	34285633	34285553	-	0	0	81	0	74	52.2	21.8	Leu	AAG	Inf	Leu	110.4	high confidence set	-30.8	Seq_11_LeuAAG	53.0864	GTTGAGATGGCCGAGTTGGTCTAAGGCGCCAGATTAAGGTTCTGGTCCGAAAGGGCGTGGGTTCAAATCCCACTCTCAACA
18	Aam	Aam_Chr01.tRNA29-ThrTGT	Chr01	33414377	33414305	-	0	0	73	0	60.7	45.5	15.2	Thr	TGT	Inf	Thr	76.3	high confidence set	-22.8	Seq_6099_ThrTGT	53.4247	GTCCGCTTAGCTCAGAGGTTAGAGCATCGCATTTGTAATGCGATGGTCATCGGTTCGACTCCGATAGCCGGCT
19	Aam	Aam_Chr01.tRNA3-TyrGTA	Chr01	3236707	3236800	+	3236744	3236764	73	21	74.2	42.6	31.6	Tyr	GTA	Inf	Tyr	111.8	high confidence set	-31.4	Seq_2349_TyrGTA	56.383	CCGACCTTAGCTCAGTTGGTAGAGCGGAGGACTGTAGTTCGGTTTCAGCCTTTCAGCCATCCTTAGGTCGCTGGTTCGAATCCGGCAGGTCGGA
20	Aam	Aam_Chr01.tRNA31-GlyTCC	Chr01	30619041	30618970	-	0	0	72	0	70.7	46.4	24.3	Gly	TCC	Inf	Gly	77.7	high confidence set	-23.7	Seq_3535_GlyTCC	55.5556	GCGTTTGTAGTCCAACGGTTAGGATAATTGCCTTCCAAGCAATAGACCCGGGTTCGACCCCCGGCAGACGCA
21	Aam	Aam_Chr01.tRNA32-GlyCCC	Chr01	30013571	30013501	-	0	0	71	0	65.4	28.1	37.3	Gly	CCC	Inf	Gly	85.4	high confidence set	-25.5	Seq_57_GlyCCC	56.338	GCGCATCTGGTGTAGTGGTATCATAGTACCCTCCCACGGTACTGACCAGGGTTCGATTCCCTGGATGCGCA
22	Aam	Aam_Chr01.tRNA33-iMetCAT	Chr01	28507498	28507427	-	0	0	72	0	58.3	28.1	30.2	iMet	CAT	Inf	iMet	118.7	high confidence set	-25.9	Seq_9_iMetCA	59.7222	ATCAGAGTGGCGCAGCGGAAGCGTGGTGGGCCCATAACCCACAGGTCCCAGGATCGAAACCTGGCTCTGATA
23	Aam	Aam_Chr01.tRNA34-TrpCCA	Chr01	27489771	27489700	-	0	0	72	0	75.8	51.2	24.6	Trp	CCA	Inf	Trp	105.6	high confidence set	-22.6	Seq_6_TrpCCA	56.9444	GGATCCGTGGCGCAATGGTAGCGCGTCTGACTCCAGATCAGAAGGTTGCGTGTTCGATTCACGTCGGGTTCA
24	Aam	Aam_Chr01.tRNA35-CysGCA	Chr01	25800021	25799950	-	0	0	72	0	82.1	59.9	22.2	Cys	GCA	Inf	Cys	106.6	high confidence set	-23	Seq_19_CysGCA	56.9444	GGGTCCATAGCTCAGTGGTAGAGCATTTGACTGCAGATCAAGAGGTCACCGGTTCGAACCCGGTTGGGCCCT
25	Aam	Aam_Chr01.tRNA36-CysGCA	Chr01	25799295	25799224	-	0	0	72	0	82.1	59.9	22.2	Cys	GCA	Inf	Cys	106.6	high confidence set	-23	Seq_19_CysGCA	56.9444	GGGTCCATAGCTCAGTGGTAGAGCATTTGACTGCAGATCAAGAGGTCACCGGTTCGAACCCGGTTGGGCCCT
26	Aam	Aam_Chr01.tRNA37-CysGCA	Chr01	25798943	25798872	-	0	0	72	0	82.1	59.9	22.2	Cys	GCA	Inf	Cys	106.6	high confidence set	-23	Seq_19_CysGCA	56.9444	GGGTCCATAGCTCAGTGGTAGAGCATTTGACTGCAGATCAAGAGGTCACCGGTTCGAACCCGGTTGGGCCCT
27	Aam	Aam_Chr01.tRNA38-CysGCA	Chr01	25798594	25798523	-	0	0	72	0	70.9	48	22.9	Cys	GCA	Inf	Cys	92.5	high confidence set	-22.8	Seq_3699_CysGCA	52.7778	GGGTCCATAGCTCAGTGATTGAGCATTTGACTGCAGATCAAGAGGTCACTGGTTCGAACCCGGTTGGACCCT
28	Aam	Aam_Chr01.tRNA39-CysGCA	Chr01	25798244	25798173	-	0	0	72	0	82.1	59.9	22.2	Cys	GCA	Inf	Cys	106.6	high confidence set	-23	Seq_19_CysGCA	56.9444	GGGTCCATAGCTCAGTGGTAGAGCATTTGACTGCAGATCAAGAGGTCACCGGTTCGAACCCGGTTGGGCCCT
29	Aam	Aam_Chr01.tRNA4-GluCTC	Chr01	3825009	3825081	+	0	0	73	0	78.9	53.1	25.8	Glu	CTC	Inf	Glu	99.2	high confidence set	-24.1	Seq_29_GluCTC	56.1644	TCCGTTGTAGTCTAGTTGGTTAGGATACTCGGCTCTCACCCGAGAGACCCGGGTTCAAGTCCCGGCAACGGAA
30	Aam	Aam_Chr01.tRNA40-LysTTT	Chr01	23440578	23440506	-	0	0	73	0	91.5	67.2	24.3	Lys	TTT	Inf	Lys	101	high confidence set	-31.7	Seq_778_LysTTT	57.5342	GCCGTCTTAGCTCAGTTGGTAGAGCGCATGGCTTTTAACCATGTGGTCGTGGGTTCGAGTCCCACAGACGGCG
31	Aam	Aam_Chr01.tRNA41-ArgTCT	Chr01	23151875	23151797	-	0	0	79	0	52.6	38.4	14.2	Arg	TCT	Inf	Arg	76.1	high confidence set	-28	Seq_4652_ArgTCT	56.962	GAGCCCGTTGCCTAATGGATAAGGCGTCTGACTTCTAATCAGGCGACTGTGGGTTCGAGTCCCACCGGGCATGCTTCCA
32	Aam	Aam_Chr01.tRNA42-ValAAC	Chr01	7389698	7389625	-	0	0	74	0	66.1	47.6	18.5	Val	AAC	Inf	Val	94.2	high confidence set	-17	Seq_3884_ValAAC	52.7027	GGTTTCATGGTGTAGTTGGTTATCACGTCAGTCTAACACACTGAAGGTCTCCGGTTCGAACCCGGGCGAAGCCA
33	Aam	Aam_Chr01.tRNA43-ValAAC	Chr01	7384788	7384715	-	0	0	74	0	72.5	48.1	24.4	Val	AAC	Inf	Val	100.2	high confidence set	-19	Seq_23_ValAAC	54.0541	GGTTTCGTGGTGTAGTTGGTTATCACGTCAGTCTAACACACTGAAGGTCTCCGGTTCGAACCCGGGCGAAGCCA
34	Aam	Aam_Chr01.tRNA44-LysCTT	Chr01	5702701	5702629	-	0	0	73	0	87.7	67.6	20.1	Lys	CTT	Inf	Lys	106.7	high confidence set	-28	Seq_7_LysCTT	63.0137	GCCCGTCTAGCTCAGTTGGTAGAGCGCAAGGCTCTTAACCTTGTGGTCGTGGGTTCGAGCCCCACGGTGGGCG
35	Aam	Aam_Chr01.tRNA45-ThrTGT	Chr01	5276882	5276810	-	0	0	73	0	66.2	47.4	18.8	Thr	TGT	Inf	Thr	80.6	high confidence set	-25.5	Seq_6113_ThrTGT	54.7945	GCCCGCTTAGCTCAGAGGTTAGAGCATCGCATTTGTAATGCGATGGTCATCGGTTCGACTCCGATAGCCGGCT
36	Aam	Aam_Chr01.tRNA46-ValAAC	Chr01	4927266	4927193	-	0	0	74	0	72.5	48.1	24.4	Val	AAC	Inf	Val	100.2	high confidence set	-19	Seq_23_ValAAC	54.0541	GGTTTCGTGGTGTAGTTGGTTATCACGTCAGTCTAACACACTGAAGGTCTCCGGTTCGAACCCGGGCGAAGCCA
37	Aam	Aam_Chr01.tRNA47-GlyCCC	Chr01	2284738	2284668	-	0	0	71	0	65.4	28.1	37.3	Gly	CCC	Inf	Gly	85.4	high confidence set	-25.5	Seq_57_GlyCCC	56.338	GCGCATCTGGTGTAGTGGTATCATAGTACCCTCCCACGGTACTGACCAGGGTTCGATTCCCTGGATGCGCA
38	Aam	Aam_Chr01.tRNA48-MetCAT	Chr01	1830493	1830409	-	1830455	1830445	74	11	64.2	40.8	23.4	Met	CAT	Inf	Met	104	high confidence set	-28.9	Seq_287_MetCAT	58.8235	GGGGTGGTGGCGCAGTTGGCTAGCGCGTAGGTCTCATAGCTATTGAGTGATCCTGAGGTCGAGAGTTCGAGCCTCTCTCACCCCA
39	Aam	Aam_Chr01.tRNA50-ArgACG	Chr01	388666	388594	-	0	0	73	0	72	49.7	22.3	Arg	ACG	Inf	Arg	93.9	high confidence set	-27.8	Seq_43_ArgACG	60.274	GACTCCGTGGCCCAATGGATAAGGCGCTGGTCTACGGAACCAGAGATTCTGGGTTCGATCCCCAGCGGAGTCG
40	Aam	Aam_Chr01.tRNA6-AsnGTT	Chr01	6816645	6816718	+	0	0	74	0	76.2	51.1	25.1	Asn	GTT	Inf	Asn	88.3	high confidence set	-25	Seq_1636_AsnGTT	51.3514	GCTGGAATAGCTCAGTTGGTTAGAGCGTGTGGCTGTTAACCACAAGGTTGGAGGTTAAAGCCCTCCTTCTAGCG
41	Aam	Aam_Chr01.tRNA8-AlaCGC	Chr01	8681356	8681428	+	0	0	73	0	60.1	42.2	17.9	Ala	CGC	Inf	Ala	93.3	high confidence set	-24.7	Seq_6136_AlaCGC	60.274	GGGGATGTAGCTCATATGGTAGAGCGCTCGCTTCGCATGCGAGAGGCACGGGGTTCGATTCCCTGCACCTCCA
42	Aam	Aam_Chr02.tRNA10-TyrGTA	Chr02	31740185	31740271	+	31740222	31740235	73	14	73.7	41.8	31.9	Tyr	GTA	Inf	Tyr	106.6	high confidence set	-29.7	Seq_4775_TyrGTA	52.8736	CCGACTTTAGCTCAGTTGGTAGAGCGGAGGACTGTAGTTGTGATTGCTGTCATCCTTAGGTCGCTGGTTCGAATCCGGCAAGTCGGA
43	Aam	Aam_Chr02.tRNA11-HisGTG	Chr02	34204360	34204431	+	0	0	72	0	63.3	34.3	29	His	GTG	Inf	His	87.6	high confidence set	-23.3	Seq_478_HisGTG	54.1667	GTGGCTGTAGTTTAGTGGTGAGAATTCTACGTTGTGGCCGTAGAGACCTGGGCTCGAATCCCAGCAGCCACA
44	Aam	Aam_Chr02.tRNA12-HisGTG	Chr02	34270068	34270139	+	0	0	72	0	63.2	34	29.2	His	GTG	Inf	His	86.3	high confidence set	-22.9	Seq_809_HisGTG	54.1667	GTGGCTGTAGTTTAGTGGTGAGAATTTCACGTTGTGGCCGTGAAGACCTGGGCTCGAATCCCAGCAGCCACA
45	Aam	Aam_Chr02.tRNA14-ArgACG	Chr02	30942149	30942077	-	0	0	73	0	64.2	49.7	14.5	Arg	ACG	Inf	Arg	85.5	high confidence set	-21.8	Seq_6440_ArgACG	58.9041	GACTCCGTGGCCCAATGGATAAGGCGCTGGTCTACGGAACCAGAGATTCTGGGTTCGATCCCCAGCTGAGTCG
46	Aam	Aam_Chr02.tRNA15-SerGCT	Chr02	30603382	30603301	-	0	0	82	0	80.5	45.2	35.3	Ser	GCT	Inf	Ser	109.5	high confidence set	-30.8	Seq_10_SerGCT	58.5366	GTCGCTTTGGCCGAGTGGTTAAGGCGTGTGCCTGCTAAGTACATGGGGTTTCCCCGCGAGAGTTCGAATCTCTCAGGCGACG
47	Aam	Aam_Chr02.tRNA16-GluCTC	Chr02	30600581	30600509	-	0	0	73	0	74.6	48.8	25.8	Glu	CTC	Inf	Glu	95.1	high confidence set	-24.1	Seq_625_GluCTC	57.5342	TCCGTTGTAGTCTAGATGGTTAGGATACTCGGCTCTCACCCGAGAGACCCGGGTTCGAGTCCCGGCAACGGAA
48	Aam	Aam_Chr02.tRNA17-TrpCCA	Chr02	27224153	27224082	-	0	0	72	0	75.8	51.2	24.6	Trp	CCA	Inf	Trp	105.6	high confidence set	-22.6	Seq_6_TrpCCA	56.9444	GGATCCGTGGCGCAATGGTAGCGCGTCTGACTCCAGATCAGAAGGTTGCGTGTTCGATTCACGTCGGGTTCA
49	Aam	Aam_Chr02.tRNA18-IleTAT	Chr02	22931387	22931314	-	0	0	74	0	85.9	70.6	15.3	Ile	TAT	Inf	Ile	103.9	high confidence set	-29.8	Seq_28_IleTAT	63.5135	GGTCCCGTAGCTCAGTTGGTTAGAGCGTTGGTCTTATGAGCCGAAGGTCGCGGGTTCGAGCCCCGCCGGGACCA
50	Aam	Aam_Chr02.tRNA2-LysTTT	Chr02	3673270	3673342	+	0	0	73	0	76.9	61.2	15.7	Lys	TTT	Inf	Lys	73.8	high confidence set	-23.9	Seq_4684_LysTTT	46.5753	GGGTGTATAGCTCAGTTGGTAGAGCATTGGGCTTTTAACCTAATGGTCGTAGGTTCAAGTCCTGCTATACCCA
51	Aam	Aam_Chr02.tRNA23-GlnCTG	Chr02	11274822	11274751	-	0	0	72	0	73.7	48.9	24.8	Gln	CTG	Inf	Gln	101	high confidence set	-23.9	Seq_249_GlnCTG	51.3889	GGTTCCATGGTCTAGTGGTCAGGACATTGGACTCTGAATCCAGTAACCCGAGTTCAAGTCTCGGTGGAACCT
52	Aam	Aam_Chr02.tRNA26-HisGTG	Chr02	481904	481833	-	0	0	72	0	63	33.7	29.3	His	GTG	Inf	His	86.8	high confidence set	-25.3	Seq_15_HisGTG	55.5556	GTGGCTGTAGTTTAGTGGTAAGAATTCCACGTTGTGGCCGTGGAGACCTGGGCTCGAATCCCAGCAGCCACA
53	Aam	Aam_Chr02.tRNA5-GluCTC	Chr02	22825322	22825394	+	0	0	73	0	78.9	53.1	25.8	Glu	CTC	Inf	Glu	99.2	high confidence set	-24.1	Seq_29_GluCTC	56.1644	TCCGTTGTAGTCTAGTTGGTTAGGATACTCGGCTCTCACCCGAGAGACCCGGGTTCAAGTCCCGGCAACGGAA
54	Aam	Aam_Chr02.tRNA6-GlyGCC	Chr02	23321889	23321959	+	0	0	71	0	66.5	44.8	21.7	Gly	GCC	Inf	Gly	94.4	high confidence set	-25.6	Seq_1_GlyGCC	59.1549	GCACCAGTGGTCTAGTGGTAGAATAGTACCCTGCCACGGTACAGACCCGGGTTCGATTCCCGGCTGGTGCA
55	Aam	Aam_Chr02.tRNA8-ValCAC	Chr02	27049858	27049931	+	0	0	74	0	81.5	53.5	28	Val	CAC	Inf	Val	103.7	high confidence set	-21.5	Seq_40_ValCAC	58.1081	GTCTGGGTGGTGTAGTCGGTTATCACGCTAGTCTCACACACTAGAGGTCCCCGGTTCGAACCCGGGCTCAGACA
56	Aam	Aam_Chr02.tRNA9-AlaAGC	Chr02	30621576	30621648	+	0	0	73	0	63.4	38.2	25.2	Ala	AGC	Inf	Ala	98.3	high confidence set	-31.1	Seq_3_AlaAGC	58.9041	GGGGATGTAGCTCAGATGGTAGAGCGCTCGCTTAGCATGCGAGAGGTACGGGGATCGATACCCCGCATCTCCA
57	Aam	Aam_Chr03.tRNA1-LeuTAA	Chr03	2024575	2024657	+	0	0	83	0	73.8	34.4	39.4	Leu	TAA	Inf	Leu	96.2	high confidence set	-29.2	Seq_779_LeuTAA	53.012	GCTGGTTTGCCCGAGTGGTTAAGGGGGAAGACTTAAGATCTTCTGCACATAAGTGCGCATGGGTTCGAACCCCATAGCCAGCA
58	Aam	Aam_Chr03.tRNA10-AlaAGC	Chr03	23656208	23656280	+	0	0	73	0	63.4	38.2	25.2	Ala	AGC	Inf	Ala	98.3	high confidence set	-31.1	Seq_3_AlaAGC	58.9041	GGGGATGTAGCTCAGATGGTAGAGCGCTCGCTTAGCATGCGAGAGGTACGGGGATCGATACCCCGCATCTCCA
59	Aam	Aam_Chr03.tRNA11-ArgACG	Chr03	23711123	23711195	+	0	0	73	0	72	49.7	22.3	Arg	ACG	Inf	Arg	93.9	high confidence set	-27.8	Seq_43_ArgACG	60.274	GACTCCGTGGCCCAATGGATAAGGCGCTGGTCTACGGAACCAGAGATTCTGGGTTCGATCCCCAGCGGAGTCG
60	Aam	Aam_Chr03.tRNA12-GlyCCC	Chr03	25334324	25334394	+	0	0	71	0	65.4	28.1	37.3	Gly	CCC	Inf	Gly	85.4	high confidence set	-25.5	Seq_57_GlyCCC	56.338	GCGCATCTGGTGTAGTGGTATCATAGTACCCTCCCACGGTACTGACCAGGGTTCGATTCCCTGGATGCGCA
61	Aam	Aam_Chr03.tRNA13-ProTGG	Chr03	25876551	25876622	+	0	0	72	0	68.5	35.7	32.8	Pro	TGG	Inf	Pro	111.2	high confidence set	-25.7	Seq_4_ProTGG	55.5556	GGGCATTTGGTCTAGTGGTATGATTCTCGCTTTGGGTGCGAGAGGTCCCGAGTTCGATTCTCGGAATGCCCC
62	Aam	Aam_Chr03.tRNA14-SerTGA	Chr03	26217730	26217811	+	0	0	82	0	80.7	46.1	34.6	Ser	TGA	Inf	Ser	119.7	high confidence set	-28.4	Seq_31_SerTGA	56.0976	GTCGATATGTCCGAGTGGTTAAGGAGACAGACTTGAAATCTGTTGGGCTTCGCCCGCGCAGGTTCGAACCCTGCTGTCGACG
63	Aam	Aam_Chr03.tRNA16-SerGCT	Chr03	28869103	28869184	+	0	0	82	0	80.5	45.2	35.3	Ser	GCT	Inf	Ser	109.5	high confidence set	-30.8	Seq_10_SerGCT	58.5366	GTCGCTTTGGCCGAGTGGTTAAGGCGTGTGCCTGCTAAGTACATGGGGTTTCCCCGCGAGAGTTCGAATCTCTCAGGCGACG
64	Aam	Aam_Chr03.tRNA17-LysCTT	Chr03	29860031	29860103	+	0	0	73	0	87.7	67.6	20.1	Lys	CTT	Inf	Lys	106.7	high confidence set	-28	Seq_7_LysCTT	63.0137	GCCCGTCTAGCTCAGTTGGTAGAGCGCAAGGCTCTTAACCTTGTGGTCGTGGGTTCGAGCCCCACGGTGGGCG
65	Aam	Aam_Chr03.tRNA19-SerAGA	Chr03	33240855	33240936	+	0	0	82	0	77.4	38.6	38.8	Ser	AGA	Inf	Ser	111.1	high confidence set	-31.7	Seq_5008_SerAGA	58.5366	GTGGACGTGCCGGAGTGGTTAACGGGTATGACTAGAAATCATATGGGCTCTGCCCTCGCAGGTTCGAGTCCTGCCGTCCACG
66	Aam	Aam_Chr03.tRNA20-LeuCAG	Chr03	33636154	33636234	+	0	0	81	0	69.5	46.8	22.7	Leu	CAG	Inf	Leu	105.5	high confidence set	-27.4	Seq_3238_LeuCAG	54.321	GTCAAGATGGCCGAGTTGGTCCAAGGCGCCAGTTTCAGGTACTGGTCCGAAAGGGCATGGGTTCGAATCCCATTCTTGACA
67	Aam	Aam_Chr03.tRNA21-GluTTC	Chr03	33458494	33458421	-	0	0	74	0	60.7	37.5	23.2	Glu	TTC	Inf	Glu	86.9	high confidence set	-20.8	Seq_5036_GluTTC	54.0541	TCCATTGTCGTCTAGTCCGGTTAGGATACCTGGCTTTCACCCAGGCGACCTGGGTTCAAATCCCGGCAATGGAA
68	Aam	Aam_Chr03.tRNA22-AlaTGC	Chr03	29084336	29084264	-	0	0	73	0	69.1	43.3	25.8	Ala	TGC	Inf	Ala	101.9	high confidence set	-29.5	Seq_60_AlaTGC	56.1644	GGGGATGTAGCTCAAATGGTAGAGCGCTCGCTTTGCATGCGAGAGGTACAGGGTTCGATCCCCTGCATCTCCA
69	Aam	Aam_Chr03.tRNA23-AlaCGC	Chr03	28652280	28652208	-	0	0	73	0	68.3	44.1	24.2	Ala	CGC	Inf	Ala	99.2	high confidence set	-33.6	Seq_24_AlaCGC	63.0137	GGGGGTGTAGCTCATATGGTAGAGCGCTCGCTTCGCATGCGAGAGGCACGGGGTTCGATTCCCCGCACCTCCA
70	Aam	Aam_Chr03.tRNA24-AsnGTT	Chr03	28572462	28572389	-	0	0	74	0	82.7	60	22.7	Asn	GTT	Inf	Asn	91.7	high confidence set	-22.5	Seq_1197_AsnGTT	52.7027	GCTGGAGTAGCTCAGTTGGTTAGAGCGTGTGGCTGTTAACCACAAGGTCGAAGGTTCGAACCCTTCTTCTAGCG
71	Aam	Aam_Chr03.tRNA25-TrpCCA	Chr03	28483896	28483825	-	0	0	72	0	75.8	51.2	24.6	Trp	CCA	Inf	Trp	105.6	high confidence set	-22.6	Seq_6_TrpCCA	56.9444	GGATCCGTGGCGCAATGGTAGCGCGTCTGACTCCAGATCAGAAGGTTGCGTGTTCGATTCACGTCGGGTTCA
72	Aam	Aam_Chr03.tRNA26-GlyGCC	Chr03	27889355	27889285	-	0	0	71	0	66.5	44.8	21.7	Gly	GCC	Inf	Gly	94.4	high confidence set	-25.6	Seq_1_GlyGCC	59.1549	GCACCAGTGGTCTAGTGGTAGAATAGTACCCTGCCACGGTACAGACCCGGGTTCGATTCCCGGCTGGTGCA
73	Aam	Aam_Chr03.tRNA27-TyrGTA	Chr03	27430997	27430913	-	27430960	27430949	73	12	73.8	41.9	31.9	Tyr	GTA	Inf	Tyr	106.6	high confidence set	-29.5	Seq_3244_TyrGTA	52.9412	CCGACTTTAGCTCAGTTGGTAGAGCGGAGGACTGTAGTTGTTAGCTGTCATCCTTAGGTCGCTGGTTCGAATCCGGCAAGTCGGA
74	Aam	Aam_Chr03.tRNA28-ArgACG	Chr03	27120309	27120237	-	0	0	73	0	71.3	48.6	22.7	Arg	ACG	Inf	Arg	93.4	high confidence set	-26.3	Seq_283_ArgACG	57.5342	GACTCTGTGGCCCAATGGATAAGGCGCTGGTCTACGGAACCAGAGATTCTGGGTTCGATCCCCAGCAGAGTCG
75	Aam	Aam_Chr03.tRNA29-GluTTC	Chr03	24979604	24979531	-	0	0	74	0	64.3	38.2	26.1	Glu	TTC	Inf	Glu	90.4	high confidence set	-21.1	Seq_150_GluTTC	52.7027	TCCATTGTCGTCTAGTCCGGTTAGGATATCTGGCTTTCACCCAGACGACCCGGGTTCAAATCCCGGCAATGGAA
76	Aam	Aam_Chr03.tRNA3-LysCTT	Chr03	6948833	6948905	+	0	0	73	0	87.7	67.6	20.1	Lys	CTT	Inf	Lys	106.7	high confidence set	-28	Seq_7_LysCTT	63.0137	GCCCGTCTAGCTCAGTTGGTAGAGCGCAAGGCTCTTAACCTTGTGGTCGTGGGTTCGAGCCCCACGGTGGGCG
77	Aam	Aam_Chr03.tRNA30-GlnTTG	Chr03	20832409	20832338	-	0	0	72	0	73.5	53.7	19.8	Gln	TTG	Inf	Gln	104.8	high confidence set	-22.4	Seq_18_GlnTTG	54.1667	GGTTCTATGGTGTAGTGGTTAGCACTCTGGACTTTGAATCCAGCGACCTGGGTTCGACTCCCGGTAGGACCT
78	Aam	Aam_Chr03.tRNA31-AsnGTT	Chr03	6111636	6111565	-	0	0	72	0	79	56.7	22.3	Asn	GTT	Inf	Asn	79.2	high confidence set	-20.8	Seq_489_AsnGTT	52.7778	TCCTCAGTAGCTCAGTGGTAGAGCGGTCGGCTGTTAACTGATTGGTCGTAGGTTCGAATCCTACTTGGGGAG
79	Aam	Aam_Chr03.tRNA34-HisGTG	Chr03	2224640	2224569	-	0	0	72	0	63	33.7	29.3	His	GTG	Inf	His	87.1	high confidence set	-25.3	Seq_22_HisGTG	56.9444	GTGGCTGTAGTTTAGTGGTGAGAATTCCACGTTGTGGCCGTGGAGACCTGGGCTCGAATCCCAGCAGCCACA
80	Aam	Aam_Chr03.tRNA35-LysCTT	Chr03	1971279	1971207	-	0	0	73	0	87.7	67.6	20.1	Lys	CTT	Inf	Lys	106.7	high confidence set	-28	Seq_7_LysCTT	63.0137	GCCCGTCTAGCTCAGTTGGTAGAGCGCAAGGCTCTTAACCTTGTGGTCGTGGGTTCGAGCCCCACGGTGGGCG
81	Aam	Aam_Chr03.tRNA36-ValAAC	Chr03	1435990	1435917	-	0	0	74	0	72.5	48.1	24.4	Val	AAC	Inf	Val	100.2	high confidence set	-19	Seq_23_ValAAC	54.0541	GGTTTCGTGGTGTAGTTGGTTATCACGTCAGTCTAACACACTGAAGGTCTCCGGTTCGAACCCGGGCGAAGCCA
82	Aam	Aam_Chr03.tRNA4-LysCTT	Chr03	6950697	6950771	+	0	0	75	0	70.1	57.4	12.7	Lys	CTT	Inf	Lys	92.4	high confidence set	-18.9	Seq_3303_LysCTT	60	GCCCGTCTAGCTCAGTTGGTAGAGCGCAAGGCTCTTAACCTTGTGGTCGTGGGTTCGAGCTCCACGGTGGTCGCT
83	Aam	Aam_Chr03.tRNA5-LysCTT	Chr03	6954166	6954238	+	0	0	73	0	67.9	57.1	10.8	Lys	CTT	Inf	Lys	89.2	high confidence set	-15.5	Seq_5738_LysCTT	60.274	GCCCGTCTAGCTCAGTTGGTAGAGCGCAAGGCTCTTAACATTGTGGTCGTGGGTTCGAGCCCAACGGTGGGCG
84	Aam	Aam_Chr04.tRNA1-iMetCAT	Chr04	436008	436079	+	0	0	72	0	58.3	28.1	30.2	iMet	CAT	Inf	iMet	118.7	high confidence set	-25.9	Seq_9_iMetCA	59.7222	ATCAGAGTGGCGCAGCGGAAGCGTGGTGGGCCCATAACCCACAGGTCCCAGGATCGAAACCTGGCTCTGATA
85	Aam	Aam_Chr04.tRNA11-LeuCAG	Chr04	24044449	24044529	+	0	0	81	0	69.5	46.8	22.7	Leu	CAG	Inf	Leu	109.7	high confidence set	-27.9	Seq_25_LeuCAG	53.0864	GTCAAGATGGCCGAGTTGGTCTAAGGCGCCAGTTTCAGGTACTGGTCCGAAAGGGCATGGGTTCGAATCCCATTCTTGACA
86	Aam	Aam_Chr04.tRNA12-AspGTC	Chr04	25512575	25512646	+	0	0	72	0	69.8	46.8	23	Asp	GTC	Inf	Asp	95.8	high confidence set	-24.6	Seq_12_AspGTC	62.5	GTCGTTGTAGTATAGTGGTGAGTATTCCCGCCTGTCACGCGGGTGACCCGGGTTCGATCCCCGGCAACGGCG
87	Aam	Aam_Chr04.tRNA13-ThrTGT	Chr04	30293033	30293104	+	0	0	72	0	73.6	43.6	30	Thr	TGT	Inf	Thr	87.7	high confidence set	-23.6	Seq_6181_ThrTGT	52.7778	GCCCCTATAGCTCAGTGGTAGAGCGTCAGTCCTGTAAACTGAAGGTCTGTAGTTCAATCCTGCATGGGGGCA
88	Aam	Aam_Chr04.tRNA14-ArgCCT	Chr04	31537516	31537588	+	0	0	73	0	69.1	50.3	18.8	Arg	CCT	Inf	Arg	81.2	high confidence set	-25	Seq_32_ArgCCT	57.5342	GCGCCTGTAGCTCAGTGGATAGAGCGTCTGTTTCCTAAGCAGAAAGTCGTAGGTTCGACCCCTACCTGGCGCG
89	Aam	Aam_Chr04.tRNA15-GlyGCC	Chr04	31116897	31116827	-	0	0	71	0	66.5	44.8	21.7	Gly	GCC	Inf	Gly	94.4	high confidence set	-25.6	Seq_1_GlyGCC	59.1549	GCACCAGTGGTCTAGTGGTAGAATAGTACCCTGCCACGGTACAGACCCGGGTTCGATTCCCGGCTGGTGCA
90	Aam	Aam_Chr04.tRNA16-IleAAT	Chr04	30061470	30061397	-	0	0	74	0	80.7	57.3	23.4	Ile	AAT	Inf	Ile	105.8	high confidence set	-28.8	Seq_781_IleAAT	54.0541	GGCCTATTAGCTCAGTTGGTTAGAGCGTCGTGCTAATAACGCGAAGGTCGCAGGTTCAAGACCTGCATGGGCCA
91	Aam	Aam_Chr04.tRNA17-AlaTGC	Chr04	29270269	29270197	-	0	0	73	0	63.7	38.6	25.1	Ala	TGC	Inf	Ala	96.5	high confidence set	-33.4	Seq_138_AlaTGC	58.9041	GGGGATGTAGCTCACATGGTAGAGCGCTCGCTTTGCATGCGAGAGGTACGGGGTTCGATACCCCGCATCTCCA
92	Aam	Aam_Chr04.tRNA18-AlaTGC	Chr04	24643277	24643205	-	0	0	73	0	68.3	44.2	24.1	Ala	TGC	Inf	Ala	99.2	high confidence set	-33.6	Seq_1097_AlaTGC	61.6438	GGGGGTGTAGCTCATATGGTAGAGCGCTCGCTTTGCATGCGAGAGGCACGGGGTTCGATTCCCCGCACCTCCA
93	Aam	Aam_Chr04.tRNA2-ThrTGT	Chr04	450777	450848	+	0	0	72	0	79.3	49.3	30	Thr	TGT	Inf	Thr	92.3	high confidence set	-23.6	Seq_54_ThrTGT	52.7778	GCCCCTATAGCTCAGTGGTAGAGCGTCAGTCTTGTAAACTGAAGGTCTGTAGTTCGATCCTGCATGGGGGCA
94	Aam	Aam_Chr04.tRNA20-AsnGTT	Chr04	24167694	24167621	-	0	0	74	0	82.3	57.1	25.2	Asn	GTT	Inf	Asn	92.8	high confidence set	-25.2	Seq_119_AsnGTT	54.0541	GCTGGAATAGCTCAGTTGGTTAGAGCGTGTGGCTGTTAACCACAAGGTCGGAGGTTCAACCCCTCCTTCTAGCG
95	Aam	Aam_Chr04.tRNA21-ThrAGT	Chr04	24138882	24138809	-	0	0	74	0	73.6	45.2	28.4	Thr	AGT	Inf	Thr	88.6	high confidence set	-24	Seq_35_ThrAGT	45.9459	GCTTTCATAGCTCAGTTGGTTAGAGCACCCGTTTAGTAAGCGGGAGGTCTTGAGTTCAACTCTCAATGAAAGCA
96	Aam	Aam_Chr04.tRNA22-ThrAGT	Chr04	24138241	24138168	-	0	0	74	0	73.6	45.2	28.4	Thr	AGT	Inf	Thr	88.6	high confidence set	-24	Seq_35_ThrAGT	45.9459	GCTTTCATAGCTCAGTTGGTTAGAGCACCCGTTTAGTAAGCGGGAGGTCTTGAGTTCAACTCTCAATGAAAGCA
97	Aam	Aam_Chr04.tRNA23-AsnGTT	Chr04	19864673	19864600	-	0	0	74	0	82.7	60	22.7	Asn	GTT	Inf	Asn	91.7	high confidence set	-22.5	Seq_1197_AsnGTT	52.7027	GCTGGAGTAGCTCAGTTGGTTAGAGCGTGTGGCTGTTAACCACAAGGTCGAAGGTTCGAACCCTTCTTCTAGCG
98	Aam	Aam_Chr04.tRNA24-ValTAC	Chr04	19119571	19119499	-	0	0	73	0	71.8	43.1	28.7	Val	TAC	Inf	Val	98.3	high confidence set	-18.3	Seq_3395_ValTAC	50.6849	GGTGCTGTGGTGTAGTGGTTATCACGTTTGCTTTACACGCAAAAGGTCCCCAGTTCGATCCTGGGTAGCACTA
99	Aam	Aam_Chr04.tRNA26-GluCTC	Chr04	6012054	6011982	-	0	0	73	0	78.9	53.1	25.8	Glu	CTC	Inf	Glu	99.2	high confidence set	-24.1	Seq_29_GluCTC	56.1644	TCCGTTGTAGTCTAGTTGGTTAGGATACTCGGCTCTCACCCGAGAGACCCGGGTTCAAGTCCCGGCAACGGAA
100	Aam	Aam_Chr04.tRNA28-ThrCGT	Chr04	2344094	2344023	-	0	0	72	0	80.2	52.8	27.4	Thr	CGT	Inf	Thr	87.9	high confidence set	-28	Seq_4753_ThrCGT	61.1111	GCTTCCGTAGCACAGTGGTAGTGCGTTCGCTTCGTAAGCGAAAGGTCGCGAGTTCGACCCTCGCCGGGAGCT
101	Aam	Aam_Chr04.tRNA29-iMetCAT	Chr04	2075873	2075802	-	0	0	72	0	58.3	28.1	30.2	iMet	CAT	Inf	iMet	118.7	high confidence set	-25.9	Seq_9_iMetCA	59.7222	ATCAGAGTGGCGCAGCGGAAGCGTGGTGGGCCCATAACCCACAGGTCCCAGGATCGAAACCTGGCTCTGATA
102	Aam	Aam_Chr04.tRNA3-SerAGA	Chr04	1307926	1308007	+	0	0	82	0	79.4	43.1	36.3	Ser	AGA	Inf	Ser	115	high confidence set	-33.7	Seq_82_SerAGA	59.7561	GTGGACGTGCCGGAGTGGTTATCGGGCATGACTAGAAATCATGTGGGCTTTGCCCGCGCAGGTTCGAATCCTGCCGTCCACG
103	Aam	Aam_Chr04.tRNA30-SerAGA	Chr04	1335854	1335773	-	0	0	82	0	75.6	36.2	39.4	Ser	AGA	Inf	Ser	112.4	high confidence set	-30.5	Seq_1624_SerAGA	54.878	GTGGACGTGCCAGAGTGGTTATTGGGCATGACTAGAAATCATGTGGGCTTTGCCCGCGTAGGTTCGAATCCTACCGTCCACG
104	Aam	Aam_Chr04.tRNA31-LeuAAG	Chr04	1171983	1171903	-	0	0	81	0	74	52.2	21.8	Leu	AAG	Inf	Leu	110.4	high confidence set	-30.8	Seq_11_LeuAAG	53.0864	GTTGAGATGGCCGAGTTGGTCTAAGGCGCCAGATTAAGGTTCTGGTCCGAAAGGGCGTGGGTTCAAATCCCACTCTCAACA
105	Aam	Aam_Chr04.tRNA32-AlaAGC	Chr04	727294	727222	-	0	0	73	0	63.4	38.2	25.2	Ala	AGC	Inf	Ala	98.3	high confidence set	-31.1	Seq_3_AlaAGC	58.9041	GGGGATGTAGCTCAGATGGTAGAGCGCTCGCTTAGCATGCGAGAGGTACGGGGATCGATACCCCGCATCTCCA
106	Aam	Aam_Chr04.tRNA33-PheGAA	Chr04	520427	520355	-	0	0	73	0	78.3	58.4	19.9	Phe	GAA	Inf	Phe	113.2	high confidence set	-22.5	Seq_2_PheGAA	58.9041	GCGGGGATAGCTCAGTTGGGAGAGCGTCAGACTGAAGATCTGAAGGTCGCGTGTTCGATCCACGCTCACCGCA
107	Aam	Aam_Chr04.tRNA34-PheGAA	Chr04	456831	456759	-	0	0	73	0	78.3	58.4	19.9	Phe	GAA	Inf	Phe	113.2	high confidence set	-22.5	Seq_2_PheGAA	58.9041	GCGGGGATAGCTCAGTTGGGAGAGCGTCAGACTGAAGATCTGAAGGTCGCGTGTTCGATCCACGCTCACCGCA
108	Aam	Aam_Chr04.tRNA4-AlaCGC	Chr04	1524287	1524359	+	0	0	73	0	68.3	44.1	24.2	Ala	CGC	Inf	Ala	99.2	high confidence set	-33.6	Seq_24_AlaCGC	63.0137	GGGGGTGTAGCTCATATGGTAGAGCGCTCGCTTCGCATGCGAGAGGCACGGGGTTCGATTCCCCGCACCTCCA
109	Aam	Aam_Chr04.tRNA5-GluCTC	Chr04	4273249	4273321	+	0	0	73	0	78.9	53.1	25.8	Glu	CTC	Inf	Glu	99.2	high confidence set	-24.1	Seq_29_GluCTC	56.1644	TCCGTTGTAGTCTAGTTGGTTAGGATACTCGGCTCTCACCCGAGAGACCCGGGTTCAAGTCCCGGCAACGGAA
110	Aam	Aam_Chr04.tRNA6-ProTGG	Chr04	4275970	4276041	+	0	0	72	0	70	38.5	31.5	Pro	TGG	Inf	Pro	106.5	high confidence set	-25.3	Seq_791_ProTGG	55.5556	GGGCGTTTGGTCTAGTGGTATGATTCTTGCTTTGGGTGCAAGAGGTCGCGAGTTCGATTCTCGCAACGCCCC
111	Aam	Aam_Chr04.tRNA8-ValAAC	Chr04	8066434	8066507	+	0	0	74	0	71.9	47.6	24.3	Val	AAC	Inf	Val	91	high confidence set	-21.7	Seq_116_ValAAC	55.4054	GGTGTCGTGGTGTAGTTGGTTATCACGTCAGTCTAACACACTGAAGGTCTCCGGTTCAAGTCCGGGCGACGCCA
112	Aam	Aam_Chr04.tRNA9-TyrGTA	Chr04	22292836	22292922	+	22292873	22292886	73	14	74.4	43.3	31.1	Tyr	GTA	Inf	Tyr	111.8	high confidence set	-32.5	Seq_6217_TyrGTA	55.1724	CCGACCTTAGCTCAGTTGGTAGAGCGGAGGACTGTAGTTGCAAAGCAGGTAATCCTTAGGTCGCTGGTTCGAATCCGGCAGGTCGGA
113	Aam	Aam_Chr05.tRNA1-GluTTC	Chr05	696087	696160	+	0	0	74	0	64.3	38.2	26.1	Glu	TTC	Inf	Glu	90.4	high confidence set	-21.1	Seq_150_GluTTC	52.7027	TCCATTGTCGTCTAGTCCGGTTAGGATATCTGGCTTTCACCCAGACGACCCGGGTTCAAATCCCGGCAATGGAA
114	Aam	Aam_Chr05.tRNA10-IleAAT	Chr05	24159890	24159963	+	0	0	74	0	58.6	41.3	17.3	Ile	AAT	Inf	Ile	77.3	high confidence set	-18.2	Seq_3425_IleAAT	52.7027	AGCCTATTAGCTCAGTTCGTTAGAGCGTCGTGCTAATAACGCGAAGGTCGCAAGTTCGAGACCTGCATGGGCCA
115	Aam	Aam_Chr05.tRNA14-GluTTC	Chr05	30128466	30128393	-	0	0	74	0	64.3	38.2	26.1	Glu	TTC	Inf	Glu	90.4	high confidence set	-21.1	Seq_150_GluTTC	52.7027	TCCATTGTCGTCTAGTCCGGTTAGGATATCTGGCTTTCACCCAGACGACCCGGGTTCAAATCCCGGCAATGGAA
116	Aam	Aam_Chr05.tRNA15-IleAAT	Chr05	29406615	29406542	-	0	0	74	0	70.8	57.1	13.7	Ile	AAT	Inf	Ile	93	high confidence set	-22.4	Seq_3448_IleAAT	52.7027	GGCCTATTAGCTCAGTTGGTTAGAGCGTCGTGCTAATAATGCGAAGGTCACAGGTTCGAGACCTGCATGGGCCA
117	Aam	Aam_Chr05.tRNA16-AlaCGC	Chr05	29277556	29277484	-	0	0	73	0	68.3	44.1	24.2	Ala	CGC	Inf	Ala	99.2	high confidence set	-33.6	Seq_24_AlaCGC	63.0137	GGGGGTGTAGCTCATATGGTAGAGCGCTCGCTTCGCATGCGAGAGGCACGGGGTTCGATTCCCCGCACCTCCA
118	Aam	Aam_Chr05.tRNA18-GlyGCC	Chr05	26734961	26734891	-	0	0	71	0	66.5	44.8	21.7	Gly	GCC	Inf	Gly	94.4	high confidence set	-25.6	Seq_1_GlyGCC	59.1549	GCACCAGTGGTCTAGTGGTAGAATAGTACCCTGCCACGGTACAGACCCGGGTTCGATTCCCGGCTGGTGCA
119	Aam	Aam_Chr05.tRNA19-GlyGCC	Chr05	26732455	26732386	-	0	0	70	0	58.4	36.3	22.1	Gly	GCC	Inf	Gly	82.5	high confidence set	-26	Seq_928_GlyGCC	58.5714	GCACCAGTGGTCTAGTGGTAGAATAGTACCCTGCCACGGTACAGACCGGGTTCGATTCCCGGCTGGTGCA
120	Aam	Aam_Chr05.tRNA2-LeuTAG	Chr05	1848611	1848690	+	0	0	80	0	69.5	48.5	21	Leu	TAG	Inf	Leu	111.5	high confidence set	-29.7	Seq_16_LeuTAG	56.25	GACAGTTTGGCCGAGTGGTCTAAGGCGCCAGATTTAGGCTCTGGTCCGAAAGGGCGTGGGTTCAAATCCCACAGCTGTCA
121	Aam	Aam_Chr05.tRNA20-GlyGCC	Chr05	26730946	26730876	-	0	0	71	0	66.5	44.8	21.7	Gly	GCC	Inf	Gly	94.4	high confidence set	-25.6	Seq_1_GlyGCC	59.1549	GCACCAGTGGTCTAGTGGTAGAATAGTACCCTGCCACGGTACAGACCCGGGTTCGATTCCCGGCTGGTGCA
122	Aam	Aam_Chr05.tRNA22-GlyGCC	Chr05	26730071	26730001	-	0	0	71	0	61.3	42.6	18.7	Gly	GCC	Inf	Gly	83.7	high confidence set	-22.9	Seq_1888_GlyGCC	57.7465	GCACCAGTGGTCTAGTGGTAGAATAGTACCCTGCCACGGTACAGACCTGGGTTCGATTCCCGGCTGGTGCT
123	Aam	Aam_Chr05.tRNA25-GlyGCC	Chr05	26728813	26728743	-	0	0	71	0	59.3	41.6	17.7	Gly	GCC	Inf	Gly	88.3	high confidence set	-22.6	Seq_705_GlyGCC	57.7465	GCACCAGTGGTCTAGTGGTAGAATAGTACCCTGCCACGGTACAGACCCGGGTTCGATTCTCGGCTGGTGCA
124	Aam	Aam_Chr05.tRNA28-ProAGG	Chr05	25014097	25014026	-	0	0	72	0	67.4	34.7	32.7	Pro	AGG	Inf	Pro	112.3	high confidence set	-25.7	Seq_5_ProAGG	54.1667	GGGCATTTGGTCTAGTGGTATGATTCTCGCTTAGGGTGCGAGAGGTCCCGAGTTCAATTCTCGGAATGCCCC
125	Aam	Aam_Chr05.tRNA29-AsnGTT	Chr05	23369847	23369776	-	0	0	72	0	79	56.7	22.3	Asn	GTT	Inf	Asn	79.2	high confidence set	-20.8	Seq_489_AsnGTT	52.7778	TCCTCAGTAGCTCAGTGGTAGAGCGGTCGGCTGTTAACTGATTGGTCGTAGGTTCGAATCCTACTTGGGGAG
126	Aam	Aam_Chr05.tRNA3-LeuTAG	Chr05	1849757	1849836	+	0	0	80	0	61.2	49.9	11.3	Leu	TAG	Inf	Leu	107.7	high confidence set	-28.9	Seq_1109_LeuTAG	56.25	GACAGTTTGGCCGAGTGGTCTAAGGCGCCAGATTTAGGCTCTGGTCCGAAAGGGCGTGGGTTCAAATCCCACTGCTGTCA
127	Aam	Aam_Chr05.tRNA31-SerCGA	Chr05	19693705	19693624	-	0	0	82	0	83.2	48.4	34.8	Ser	CGA	Inf	Ser	125.3	high confidence set	-29	Seq_1919_SerCGA	54.878	GTCGATATGTCCGAGTGGTTAAGGAGACAGACTCGAAATCTGTTGGGCTTTGCCCGCGCAGGTTCGAATCCTGCTGTCGACG
128	Aam	Aam_Chr05.tRNA32-ProTGG	Chr05	19561744	19561670	-	0	0	75	0	52.4	31.8	20.6	Pro	TGG	Inf	Pro	86.2	high confidence set	-17.2	Seq_1942_ProTGG	53.3333	GGGCATCATTTGGTCTAGTGGTATGATTCTCGCTTTGGGTGCGAGAGGTCCCGAGTTCGATTCTCAGAATGCCCC
129	Aam	Aam_Chr05.tRNA33-ProTGG	Chr05	19560963	19560887	-	0	0	77	0	50.8	17.4	33.4	Pro	TGG	Inf	Pro	90.9	high confidence set	-23.3	Seq_1963_ProTGG	51.9481	GGGCATTTGGTCTAGTGGAGTGGTATGATTCTCGCTTTGGGTGCGAGAGGTCTCGAGTTTGATTCTCGAAATGCCCC
130	Aam	Aam_Chr05.tRNA34-ProTGG	Chr05	19560223	19560152	-	0	0	72	0	51.7	20.9	30.8	Pro	TGG	Inf	Pro	93.2	high confidence set	-23.9	Seq_4307_ProTGG	54.1667	GGGCGTTTGGTCTAGTGGTCTGATTCTCGCTTTGGGTGTGAGATGTCCCGAGTTCAATTCTCGGAATGCCCC
131	Aam	Aam_Chr05.tRNA35-ProCGG	Chr05	19559861	19559790	-	0	0	72	0	55.1	18.2	36.9	Pro	CGG	Inf	Pro	95.1	high confidence set	-22.9	Seq_1998_ProCGG	54.1667	GGGCATTTGGTCTAGTGGTATGATTCTCGCTTCGGGTGCGAGGGGTCTCGAGTTTGATTCTCGAAATGCCCC
132	Aam	Aam_Chr05.tRNA36-ProCGG	Chr05	19559425	19559354	-	0	0	72	0	57.6	26.1	31.5	Pro	CGG	Inf	Pro	101	high confidence set	-19.6	Seq_2019_ProCGG	52.7778	GGGCATTTGGTCTAGTGGTATGATTCTCGCTTCGGGTGCGAAAGGTCTCGAGTTCGATTCTCGAAATGCCCC
133	Aam	Aam_Chr05.tRNA37-ProAGG	Chr05	19558278	19558207	-	0	0	72	0	59	32.7	26.3	Pro	AGG	Inf	Pro	104.7	high confidence set	-19.7	Seq_1060_ProAGG	52.7778	GGGCATTTGGTCTAGTGGTATGATTCTCGCTTAGGGTGCGAGAGGTCCCAAGTTCAATTCTCGGAATGCCCC
134	Aam	Aam_Chr05.tRNA38-ProTGG	Chr05	19557663	19557592	-	0	0	72	0	58.8	27.7	31.1	Pro	TGG	Inf	Pro	83	high confidence set	-20.6	Seq_4332_ProTGG	50	GGGCATTTGGTCTAGTGGTATGATTCTCGCTTTGGGTGCGAGAGGTCCCGAGTTTGATTCTCGGAATGCTTT
135	Aam	Aam_Chr05.tRNA39-ProAGG	Chr05	19556079	19556008	-	0	0	72	0	56.4	27	29.4	Pro	AGG	Inf	Pro	96.2	high confidence set	-21.6	Seq_4364_ProAGG	50	GGGCATTTGGTCTAGTGGTATGATTCTCGCTTAGGGTGTGAGAGATCCTGAGTTCAATTCTCGGAATGCCCC
136	Aam	Aam_Chr05.tRNA4-ProAGG	Chr05	4210984	4211055	+	0	0	72	0	67.4	34.7	32.7	Pro	AGG	Inf	Pro	112.3	high confidence set	-25.7	Seq_5_ProAGG	54.1667	GGGCATTTGGTCTAGTGGTATGATTCTCGCTTAGGGTGCGAGAGGTCCCGAGTTCAATTCTCGGAATGCCCC
137	Aam	Aam_Chr05.tRNA40-ProTGG	Chr05	19555465	19555394	-	0	0	72	0	68.5	35.7	32.8	Pro	TGG	Inf	Pro	111.2	high confidence set	-25.7	Seq_4_ProTGG	55.5556	GGGCATTTGGTCTAGTGGTATGATTCTCGCTTTGGGTGCGAGAGGTCCCGAGTTCGATTCTCGGAATGCCCC
138	Aam	Aam_Chr05.tRNA41-ProCGG	Chr05	19553752	19553681	-	0	0	72	0	63.2	26.3	36.9	Pro	CGG	Inf	Pro	106.2	high confidence set	-23.8	Seq_371_ProCGG	54.1667	GGGCATTTGGTCTAGTGGTATGATTCTCGCTTCGGGTGCGAGAGGTCTCGAGTTCGATTCTCGAAATGCCCC
139	Aam	Aam_Chr05.tRNA47-GlnTTG	Chr05	7685809	7685738	-	0	0	72	0	75.8	55.4	20.4	Gln	TTG	Inf	Gln	105.2	high confidence set	-22.4	Seq_646_GlnTTG	52.7778	GGTTCTATGGTGTAGTGGTTAGCACTCCAGACTTTGAATCTGGCGACCTGGGTTCGAATCCCGGTAGGACCT
140	Aam	Aam_Chr05.tRNA49-ThrTGT	Chr05	2541800	2541729	-	0	0	72	0	79.3	49.3	30	Thr	TGT	Inf	Thr	92.3	high confidence set	-23.6	Seq_54_ThrTGT	52.7778	GCCCCTATAGCTCAGTGGTAGAGCGTCAGTCTTGTAAACTGAAGGTCTGTAGTTCGATCCTGCATGGGGGCA
141	Aam	Aam_Chr05.tRNA50-LeuTAA	Chr05	248541	248459	-	0	0	83	0	73.8	34.4	39.4	Leu	TAA	Inf	Leu	96.2	high confidence set	-29.2	Seq_779_LeuTAA	53.012	GCTGGTTTGCCCGAGTGGTTAAGGGGGAAGACTTAAGATCTTCTGCACATAAGTGCGCATGGGTTCGAACCCCATAGCCAGCA
142	Aam	Aam_Chr05.tRNA51-ArgTCT	Chr05	109342	109270	-	0	0	73	0	74.6	53.6	21	Arg	TCT	Inf	Arg	93	high confidence set	-33.3	Seq_4776_ArgTCT	64.3836	GCGCCCGTGGCGTAATGGATAGCGCGCCTGACTTCTAATCAGGCGGTTGTGGGTTCGATCCCCACCGGGCGTG
143	Aam	Aam_Chr05.tRNA6-AlaTGC	Chr05	19875150	19875222	+	0	0	73	0	66.2	46.3	19.9	Ala	TGC	Inf	Ala	93.1	high confidence set	-26.7	Seq_1160_AlaTGC	60.274	GGGGTTGTAGCTCAAATGGTAGAGCGCTCGCTTTGCATGCGAGAGGCACGGGGTTCGATCCCCCGCATCTCCA
144	Aam	Aam_Chr05.tRNA7-ArgTCT	Chr05	22979071	22979143	+	0	0	73	0	68.5	50.6	17.9	Arg	TCT	Inf	Arg	98.8	high confidence set	-31.7	Seq_132_ArgTCT	60.274	GCGCCCGTGGCCTAATGGATAAGGCGTCTGACTTCTAATCAGGCGATTGTGGGTTCGAGTCCCACCGGGCGTG
145	Aam	Aam_Chr05.tRNA9-GlnTTG	Chr05	23923929	23924000	+	0	0	72	0	75.8	55.4	20.4	Gln	TTG	Inf	Gln	105.2	high confidence set	-22.4	Seq_646_GlnTTG	52.7778	GGTTCTATGGTGTAGTGGTTAGCACTCCAGACTTTGAATCTGGCGACCTGGGTTCGAATCCCGGTAGGACCT
146	Aam	Aam_Chr06.tRNA1-GluCTC	Chr06	150117	150189	+	0	0	73	0	78.9	53.1	25.8	Glu	CTC	Inf	Glu	99.2	high confidence set	-24.1	Seq_29_GluCTC	56.1644	TCCGTTGTAGTCTAGTTGGTTAGGATACTCGGCTCTCACCCGAGAGACCCGGGTTCAAGTCCCGGCAACGGAA
147	Aam	Aam_Chr06.tRNA12-GlyTCC	Chr06	15180094	15180165	+	0	0	72	0	73.9	46.2	27.7	Gly	TCC	Inf	Gly	85.6	high confidence set	-24.2	Seq_20_GlyTCC	52.7778	GCGTTTGTAGTCCAACGGTTAGGATAATTGCCTTCCAAGCAATAGACCCGGGTTCGACTCCCGGCAAACGCA
148	Aam	Aam_Chr06.tRNA13-ProAGG	Chr06	16002899	16002970	+	0	0	72	0	67.4	34.7	32.7	Pro	AGG	Inf	Pro	112.3	high confidence set	-25.7	Seq_5_ProAGG	54.1667	GGGCATTTGGTCTAGTGGTATGATTCTCGCTTAGGGTGCGAGAGGTCCCGAGTTCAATTCTCGGAATGCCCC
149	Aam	Aam_Chr06.tRNA14-AsnGTT	Chr06	16984941	16985014	+	0	0	74	0	84.5	59.4	25.1	Asn	GTT	Inf	Asn	95.9	high confidence set	-25.2	Seq_17_AsnGTT	54.0541	GCTGGAATAGCTCAGTTGGTTAGAGCGTGTGGCTGTTAACCACAAGGTCGGAGGTTCAAGCCCTCCTTCTAGCG
150	Aam	Aam_Chr06.tRNA15-GlyCCC	Chr06	17027744	17027814	+	0	0	71	0	65.4	28.1	37.3	Gly	CCC	Inf	Gly	85.4	high confidence set	-25.5	Seq_57_GlyCCC	56.338	GCGCATCTGGTGTAGTGGTATCATAGTACCCTCCCACGGTACTGACCAGGGTTCGATTCCCTGGATGCGCA
151	Aam	Aam_Chr06.tRNA16-ProTGG	Chr06	18569974	18570045	+	0	0	72	0	68.5	35.7	32.8	Pro	TGG	Inf	Pro	111.2	high confidence set	-25.7	Seq_4_ProTGG	55.5556	GGGCATTTGGTCTAGTGGTATGATTCTCGCTTTGGGTGCGAGAGGTCCCGAGTTCGATTCTCGGAATGCCCC
152	Aam	Aam_Chr06.tRNA18-TrpCCA	Chr06	20318603	20318674	+	0	0	72	0	75.8	51.2	24.6	Trp	CCA	Inf	Trp	105.6	high confidence set	-22.6	Seq_6_TrpCCA	56.9444	GGATCCGTGGCGCAATGGTAGCGCGTCTGACTCCAGATCAGAAGGTTGCGTGTTCGATTCACGTCGGGTTCA
153	Aam	Aam_Chr06.tRNA2-TrpCCA	Chr06	5115658	5115729	+	0	0	72	0	75.1	50.1	25	Trp	CCA	Inf	Trp	105	high confidence set	-21.1	Seq_78_TrpCCA	54.1667	GGATCTGTGGCGCAATGGTAGCGCGTCTGACTCCAGATCAGAAGGTTGCGTGTTCGATTCACGTCAGGTTCA
154	Aam	Aam_Chr06.tRNA20-LysCTT	Chr06	21690378	21690450	+	0	0	73	0	87.7	67.6	20.1	Lys	CTT	Inf	Lys	106.7	high confidence set	-28	Seq_7_LysCTT	63.0137	GCCCGTCTAGCTCAGTTGGTAGAGCGCAAGGCTCTTAACCTTGTGGTCGTGGGTTCGAGCCCCACGGTGGGCG
155	Aam	Aam_Chr06.tRNA21-LysTTT	Chr06	22886942	22887014	+	0	0	73	0	90.8	66.1	24.7	Lys	TTT	Inf	Lys	95.4	high confidence set	-33.1	Seq_345_LysTTT	60.274	GCCGTCTTAGCTCAGTCGGTAGAGCGCACGGCTTTTAACCGTGTGGTCGTGGGTTCGAATCCCACAGACGGCG
156	Aam	Aam_Chr06.tRNA22-SerCGA	Chr06	25146568	25146649	+	0	0	82	0	78.9	46.6	32.3	Ser	CGA	Inf	Ser	122	high confidence set	-26.6	Seq_49_SerCGA	53.6585	GTCGATATGTCCGAGTGGTTAAGGAGACAGACTCGAAATCTGTTGGGCTTTGCCTGCGCAGGTTCGAATCCTGCTGTCGACG
157	Aam	Aam_Chr06.tRNA23-AspGTC	Chr06	25383368	25383439	+	0	0	72	0	69.8	46.8	23	Asp	GTC	Inf	Asp	94.5	high confidence set	-24.6	Seq_8_AspGTC	61.1111	GTCGTTGTAGTATAGTGGTAAGTATTCCCGCCTGTCACGCGGGTGACCCGGGTTCGATCCCCGGCAACGGCG
158	Aam	Aam_Chr06.tRNA25-AspGTC	Chr06	26401613	26401684	+	0	0	72	0	69.8	46.8	23	Asp	GTC	Inf	Asp	95.8	high confidence set	-24.6	Seq_12_AspGTC	62.5	GTCGTTGTAGTATAGTGGTGAGTATTCCCGCCTGTCACGCGGGTGACCCGGGTTCGATCCCCGGCAACGGCG
159	Aam	Aam_Chr06.tRNA27-GluTTC	Chr06	30173025	30172952	-	0	0	74	0	64.3	38.2	26.1	Glu	TTC	Inf	Glu	90.4	high confidence set	-21.1	Seq_150_GluTTC	52.7027	TCCATTGTCGTCTAGTCCGGTTAGGATATCTGGCTTTCACCCAGACGACCCGGGTTCAAATCCCGGCAATGGAA
160	Aam	Aam_Chr06.tRNA28-IleAAT	Chr06	29554253	29554180	-	0	0	74	0	81.8	58.3	23.5	Ile	AAT	Inf	Ile	106.8	high confidence set	-28.8	Seq_14_IleAAT	55.4054	GGCCTATTAGCTCAGTTGGTTAGAGCGTCGTGCTAATAACGCGAAGGTCGCAGGTTCGAGACCTGCATGGGCCA
161	Aam	Aam_Chr06.tRNA29-AlaCGC	Chr06	29481343	29481271	-	0	0	73	0	68.3	44.1	24.2	Ala	CGC	Inf	Ala	99.2	high confidence set	-33.6	Seq_24_AlaCGC	63.0137	GGGGGTGTAGCTCATATGGTAGAGCGCTCGCTTCGCATGCGAGAGGCACGGGGTTCGATTCCCCGCACCTCCA
162	Aam	Aam_Chr06.tRNA3-ValTAC	Chr06	6608174	6608247	+	0	0	74	0	72.5	48.1	24.4	Val	TAC	Inf	Val	100.2	high confidence set	-19	Seq_3582_ValTAC	54.0541	GGTTTCGTGGTGTAGTTGGTTATCACGTCAGTCTTACACACTGAAGGTCTCCGGTTCGAACCCGGGCGAAGCCA
163	Aam	Aam_Chr06.tRNA35-AsnGTT	Chr06	25538143	25538070	-	0	0	74	0	82	59.9	22.1	Asn	GTT	Inf	Asn	95.1	high confidence set	-24.9	Seq_590_AsnGTT	55.4054	GCTGGAGTAGCTCAGTTGGTTAGAGCGTGTGGCTGTTAACCACAAGGTCGGAGGTTCAAGCCCTCCTTCTAGCG
164	Aam	Aam_Chr06.tRNA36-AsnGTT	Chr06	25536669	25536596	-	0	0	74	0	82.3	61.7	20.6	Asn	GTT	Inf	Asn	95.2	high confidence set	-23.9	Seq_2097_AsnGTT	56.7568	GCTGGGGTAGCTCAGTTGGTTAGAGCGTGTGGCTGTTAACCACAAGGTCGGAGGTTCAAGCCCTCCTTCTAGCG
165	Aam	Aam_Chr06.tRNA37-AspGTC	Chr06	25533297	25533226	-	0	0	72	0	69.8	46.8	23	Asp	GTC	Inf	Asp	95.8	high confidence set	-24.6	Seq_12_AspGTC	62.5	GTCGTTGTAGTATAGTGGTGAGTATTCCCGCCTGTCACGCGGGTGACCCGGGTTCGATCCCCGGCAACGGCG
166	Aam	Aam_Chr06.tRNA39-LeuCAG	Chr06	24767324	24767244	-	0	0	81	0	69.5	46.8	22.7	Leu	CAG	Inf	Leu	109.7	high confidence set	-27.9	Seq_25_LeuCAG	53.0864	GTCAAGATGGCCGAGTTGGTCTAAGGCGCCAGTTTCAGGTACTGGTCCGAAAGGGCATGGGTTCGAATCCCATTCTTGACA
167	Aam	Aam_Chr06.tRNA4-ValAAC	Chr06	6609243	6609316	+	0	0	74	0	63.4	39	24.4	Val	AAC	Inf	Val	94.1	high confidence set	-21.2	Seq_3625_ValAAC	51.3514	GGTTTCGTGGTGTAGTTGGTTATCACGTCAGTCTAACACACTGAAGGTCTCCGGTTTGAAACCGGGCGAAGCCA
168	Aam	Aam_Chr06.tRNA40-AlaTGC	Chr06	20766249	20766177	-	0	0	73	0	69.1	43.3	25.8	Ala	TGC	Inf	Ala	101.9	high confidence set	-29.5	Seq_60_AlaTGC	56.1644	GGGGATGTAGCTCAAATGGTAGAGCGCTCGCTTTGCATGCGAGAGGTACAGGGTTCGATCCCCTGCATCTCCA
169	Aam	Aam_Chr06.tRNA41-AsnGTT	Chr06	20235257	20235184	-	0	0	74	0	82.1	56.7	25.4	Asn	GTT	Inf	Asn	90.8	high confidence set	-24.4	Seq_2115_AsnGTT	54.0541	GCTGGAGTAGCTCAGCTGGTTAGAGCGTGTGGCTGTTAACCACAAGGTCGAAGGTTCAAACCCTTCCTCTAGCG
170	Aam	Aam_Chr06.tRNA42-AlaTGC	Chr06	19641405	19641333	-	0	0	73	0	69.1	43.3	25.8	Ala	TGC	Inf	Ala	101.9	high confidence set	-29.5	Seq_60_AlaTGC	56.1644	GGGGATGTAGCTCAAATGGTAGAGCGCTCGCTTTGCATGCGAGAGGTACAGGGTTCGATCCCCTGCATCTCCA
171	Aam	Aam_Chr06.tRNA43-SerTGA	Chr06	18886888	18886807	-	0	0	82	0	80.7	46.1	34.6	Ser	TGA	Inf	Ser	119.7	high confidence set	-28.4	Seq_31_SerTGA	56.0976	GTCGATATGTCCGAGTGGTTAAGGAGACAGACTTGAAATCTGTTGGGCTTCGCCCGCGCAGGTTCGAACCCTGCTGTCGACG
172	Aam	Aam_Chr06.tRNA44-ProAGG	Chr06	18571047	18570976	-	0	0	72	0	67.4	34.7	32.7	Pro	AGG	Inf	Pro	112.3	high confidence set	-25.7	Seq_5_ProAGG	54.1667	GGGCATTTGGTCTAGTGGTATGATTCTCGCTTAGGGTGCGAGAGGTCCCGAGTTCAATTCTCGGAATGCCCC
173	Aam	Aam_Chr06.tRNA45-GluTTC	Chr06	16639169	16639096	-	0	0	74	0	64.3	38.2	26.1	Glu	TTC	Inf	Glu	90.4	high confidence set	-21.1	Seq_150_GluTTC	52.7027	TCCATTGTCGTCTAGTCCGGTTAGGATATCTGGCTTTCACCCAGACGACCCGGGTTCAAATCCCGGCAATGGAA
174	Aam	Aam_Chr06.tRNA46-ThrAGT	Chr06	15319154	15319081	-	0	0	74	0	75	46.8	28.2	Thr	AGT	Inf	Thr	89.8	high confidence set	-25.2	Seq_90_ThrAGT	50	GCTTTCGTAGCTCAGTTGGTTAGAGCACCCGTTTAGTAAGCGGGAGGTCTTGAGTTCGACTCTCAACGAAAGCA
175	Aam	Aam_Chr06.tRNA47-AspGTC	Chr06	15042721	15042650	-	0	0	72	0	69.8	46.8	23	Asp	GTC	Inf	Asp	95.8	high confidence set	-24.6	Seq_12_AspGTC	62.5	GTCGTTGTAGTATAGTGGTGAGTATTCCCGCCTGTCACGCGGGTGACCCGGGTTCGATCCCCGGCAACGGCG
176	Aam	Aam_Chr06.tRNA48-HisGTG	Chr06	14659464	14659393	-	0	0	72	0	63.3	34.3	29	His	GTG	Inf	His	87.4	high confidence set	-23.3	Seq_172_HisGTG	52.7778	GTGGCTGTAGTTTAGTGGTAAGAATTCTACGTTGTGGCCGTAGAGACCTGGGCTCGAATCCCAGCAGCCACA
177	Aam	Aam_Chr06.tRNA49-GlnCTG	Chr06	14646061	14645990	-	0	0	72	0	72.9	48.7	24.2	Gln	CTG	Inf	Gln	103.4	high confidence set	-26.3	Seq_186_GlnCTG	52.7778	GGTCCCATGGTCTAGCGGTTAGGACATTGGACTCTGAATCCAGTAACCCGAGTTCAAATCTCGGTGGGACCT
178	Aam	Aam_Chr06.tRNA5-ValAAC	Chr06	6610781	6610854	+	0	0	74	0	71.9	47.5	24.4	Val	AAC	Inf	Val	99.9	high confidence set	-19	Seq_259_ValAAC	55.4054	GGTTTCGTGGTGTAGTTGGTTATCACGTCAGTCTAACACACTGAAGGTCTCCGGTTCGAGCCCGGGCGAAGCCA
179	Aam	Aam_Chr06.tRNA50-GlnCTG	Chr06	14643149	14643078	-	0	0	72	0	72.9	48.7	24.2	Gln	CTG	Inf	Gln	100.6	high confidence set	-26.3	Seq_6303_GlnCTG	54.1667	GGTCCCATGGTCTAGCGGTCAGGACATTGGACTCTGAATCCAGTAACCCGAGTTCAAATCTCGGTGGGACCT
180	Aam	Aam_Chr06.tRNA51-ValTAC	Chr06	14293716	14293643	-	0	0	74	0	72.7	40.1	32.6	Val	TAC	Inf	Val	90.6	high confidence set	-18.6	Seq_2748_ValTAC	52.7027	GGTGTTGTGGTGTAGTCGGTCATCACGTCAGTTTTACACACTGAAGGTCCCCAGTTCGAGCCTGGGCAATACCA
181	Aam	Aam_Chr06.tRNA52-GlyTCC	Chr06	13884800	13884729	-	0	0	72	0	73.9	46.2	27.7	Gly	TCC	Inf	Gly	85.6	high confidence set	-24.2	Seq_20_GlyTCC	52.7778	GCGTTTGTAGTCCAACGGTTAGGATAATTGCCTTCCAAGCAATAGACCCGGGTTCGACTCCCGGCAAACGCA
182	Aam	Aam_Chr06.tRNA53-LeuCAA	Chr06	12824210	12824127	-	0	0	84	0	78.3	55.3	23	Leu	CAA	Inf	Leu	121.1	high confidence set	-32.4	Seq_434_LeuCAA	57.1429	GTCAGGATGGCCGAGTGGTCTAAGGCGCCAGACTCAAGTTCTGGTCCTCTAACGAGGGCGTGGGTTCAAACCCCACTTCTGACA
183	Aam	Aam_Chr06.tRNA55-GlnCTG	Chr06	9795908	9795837	-	0	0	72	0	56.4	42.9	13.5	Gln	CTG	Inf	Gln	74.3	high confidence set	-15.6	Seq_2776_GlnCTG	47.2222	AGTTCCATGGTTTAGTGATCAGGACATTGGACTCTGAATCCAGTGGCCCGAGTTCAAATCTTGGTGGAACCT
184	Aam	Aam_Chr06.tRNA58-HisGTG	Chr06	5821518	5821447	-	0	0	72	0	63.2	34	29.2	His	GTG	Inf	His	86.3	high confidence set	-22.9	Seq_809_HisGTG	54.1667	GTGGCTGTAGTTTAGTGGTGAGAATTTCACGTTGTGGCCGTGAAGACCTGGGCTCGAATCCCAGCAGCCACA
185	Aam	Aam_Chr06.tRNA59-ValTAC	Chr06	5105328	5105256	-	0	0	73	0	76.2	46.6	29.6	Val	TAC	Inf	Val	103.5	high confidence set	-21	Seq_3677_ValTAC	52.0548	GGTGCTGTGGTGTAGTGGTTATCACGTTTGCTTTACACGCAAAAGGTCCCCAGTTCGATCCTGGGTAGCACCA
186	Aam	Aam_Chr06.tRNA6-ValAAC	Chr06	6612536	6612609	+	0	0	74	0	72.5	48.1	24.4	Val	AAC	Inf	Val	100.2	high confidence set	-19	Seq_23_ValAAC	54.0541	GGTTTCGTGGTGTAGTTGGTTATCACGTCAGTCTAACACACTGAAGGTCTCCGGTTCGAACCCGGGCGAAGCCA
187	Aam	Aam_Chr06.tRNA61-MetCAT	Chr06	3417748	3417664	-	3417710	3417700	74	11	64.3	40.8	23.5	Met	CAT	Inf	Met	104	high confidence set	-28.9	Seq_51_MetCAT	58.8235	GGGGTGGTGGCGCAGTTGGCTAGCGCGTAGGTCTCATAGCTTCTGAGTTATCCTGAGGTCGAGAGTTCGAGCCTCTCTCACCCCA
188	Aam	Aam_Chr06.tRNA62-GluCTC	Chr06	991663	991591	-	0	0	73	0	79.2	53.4	25.8	Glu	CTC	Inf	Glu	100.5	high confidence set	-24.2	Seq_2798_GluCTC	57.5342	TCCGTTGTGGTCTAGTTGGTTAGGATACTCGGCTCTCACCCGAGAGACCCGGGTTCAAGTCCCGGCAACGGAA
189	Aam	Aam_Chr06.tRNA63-GluCTC	Chr06	987530	987458	-	0	0	73	0	78.9	53.1	25.8	Glu	CTC	Inf	Glu	99.2	high confidence set	-24.1	Seq_29_GluCTC	56.1644	TCCGTTGTAGTCTAGTTGGTTAGGATACTCGGCTCTCACCCGAGAGACCCGGGTTCAAGTCCCGGCAACGGAA
190	Aam	Aam_Chr06.tRNA64-ThrAGT	Chr06	156391	156318	-	0	0	74	0	72	43.5	28.5	Thr	AGT	Inf	Thr	88.7	high confidence set	-24.8	Seq_3713_ThrAGT	45.9459	GCTTTCATAGCTCAGTTGGCTAGAGCACCCGTTTAGTAAGCGGGAGGTCTTGAGTTCAATTCTCAATGAAAGCA
191	Aam	Aam_Chr06.tRNA7-AsnGTT	Chr06	7135176	7135247	+	0	0	72	0	74.3	57.1	17.2	Asn	GTT	Inf	Asn	74.6	high confidence set	-18	Seq_4857_AsnGTT	51.3889	TCCTCAGTAGCTCAGTGGTAGAGCGGTTGGCTGTTAACTGATTGGTCGTAGGTTCGAATCCTACTTGGGGAG
192	Aam	Aam_Chr07.tRNA1-GlyGCC	Chr07	1987502	1987572	+	0	0	71	0	66.5	44.8	21.7	Gly	GCC	Inf	Gly	94.4	high confidence set	-25.6	Seq_1_GlyGCC	59.1549	GCACCAGTGGTCTAGTGGTAGAATAGTACCCTGCCACGGTACAGACCCGGGTTCGATTCCCGGCTGGTGCA
193	Aam	Aam_Chr07.tRNA15-TyrGTA	Chr07	10149390	10149473	+	0	0	84	0	53.8	32.5	21.3	Tyr	GTA	Inf	Tyr	72.5	high confidence set	-27.5	Seq_1180_TyrGTA	55.9524	GGGTCGATGCCCGAGCGGTTAATGGGGACGGACTGTAAATTCGTTGGCGATATGTCTACGCTGGTTCAAATCCAGCTCGGCCCA
194	Aam	Aam_Chr07.tRNA17-ValAAC	Chr07	16674593	16674666	+	0	0	74	0	72.2	47.9	24.3	Val	AAC	Inf	Val	93.1	high confidence set	-21.1	Seq_3726_ValAAC	55.4054	GGTGTCGTGGTGTAGTTGGTTATCACGTCAGTCTAACACACTGAAGGTCTCCGGTTCAAACCCGGGCGACGCCA
195	Aam	Aam_Chr07.tRNA18-LysCTT	Chr07	17791030	17791102	+	0	0	73	0	87.7	67.6	20.1	Lys	CTT	Inf	Lys	106.7	high confidence set	-28	Seq_7_LysCTT	63.0137	GCCCGTCTAGCTCAGTTGGTAGAGCGCAAGGCTCTTAACCTTGTGGTCGTGGGTTCGAGCCCCACGGTGGGCG
196	Aam	Aam_Chr07.tRNA19-IleAAT	Chr07	19088379	19088452	+	0	0	74	0	81.8	58.3	23.5	Ile	AAT	Inf	Ile	106.8	high confidence set	-28.8	Seq_14_IleAAT	55.4054	GGCCTATTAGCTCAGTTGGTTAGAGCGTCGTGCTAATAACGCGAAGGTCGCAGGTTCGAGACCTGCATGGGCCA
197	Aam	Aam_Chr07.tRNA20-SerGCT	Chr07	19395171	19395252	+	0	0	82	0	80.5	45.2	35.3	Ser	GCT	Inf	Ser	109.5	high confidence set	-30.8	Seq_10_SerGCT	58.5366	GTCGCTTTGGCCGAGTGGTTAAGGCGTGTGCCTGCTAAGTACATGGGGTTTCCCCGCGAGAGTTCGAATCTCTCAGGCGACG
198	Aam	Aam_Chr07.tRNA21-SerTGA	Chr07	20047692	20047773	+	0	0	82	0	80.7	46.1	34.6	Ser	TGA	Inf	Ser	119.7	high confidence set	-28.4	Seq_31_SerTGA	56.0976	GTCGATATGTCCGAGTGGTTAAGGAGACAGACTTGAAATCTGTTGGGCTTCGCCCGCGCAGGTTCGAACCCTGCTGTCGACG
199	Aam	Aam_Chr07.tRNA22-GlnTTG	Chr07	20372691	20372762	+	0	0	72	0	70.4	46.6	23.8	Gln	TTG	Inf	Gln	95.3	high confidence set	-21.6	Seq_907_GlnTTG	50	GGTCCCATGGTCCAGTGGTTACGACATTGGACTTTGAATCCAATAACCTGAGTTCGAATCTCGGTGGGACCT
200	Aam	Aam_Chr07.tRNA23-GlnTTG	Chr07	20396395	20396466	+	0	0	72	0	70.4	46.6	23.8	Gln	TTG	Inf	Gln	95.3	high confidence set	-21.6	Seq_907_GlnTTG	50	GGTCCCATGGTCCAGTGGTTACGACATTGGACTTTGAATCCAATAACCTGAGTTCGAATCTCGGTGGGACCT
201	Aam	Aam_Chr07.tRNA24-ProAGG	Chr07	21925004	21925075	+	0	0	72	0	67.4	34.7	32.7	Pro	AGG	Inf	Pro	112.3	high confidence set	-25.7	Seq_5_ProAGG	54.1667	GGGCATTTGGTCTAGTGGTATGATTCTCGCTTAGGGTGCGAGAGGTCCCGAGTTCAATTCTCGGAATGCCCC
202	Aam	Aam_Chr07.tRNA25-GluTTC	Chr07	23930092	23930165	+	0	0	74	0	64.3	38.2	26.1	Glu	TTC	Inf	Glu	90.4	high confidence set	-21.1	Seq_150_GluTTC	52.7027	TCCATTGTCGTCTAGTCCGGTTAGGATATCTGGCTTTCACCCAGACGACCCGGGTTCAAATCCCGGCAATGGAA
203	Aam	Aam_Chr07.tRNA26-GlnCTG	Chr07	27791079	27791150	+	0	0	72	0	73.7	48.9	24.8	Gln	CTG	Inf	Gln	101	high confidence set	-23.9	Seq_249_GlnCTG	51.3889	GGTTCCATGGTCTAGTGGTCAGGACATTGGACTCTGAATCCAGTAACCCGAGTTCAAGTCTCGGTGGAACCT
204	Aam	Aam_Chr07.tRNA27-GluCTC	Chr07	28849816	28849888	+	0	0	73	0	78.9	53.1	25.8	Glu	CTC	Inf	Glu	99.2	high confidence set	-24.1	Seq_29_GluCTC	56.1644	TCCGTTGTAGTCTAGTTGGTTAGGATACTCGGCTCTCACCCGAGAGACCCGGGTTCAAGTCCCGGCAACGGAA
205	Aam	Aam_Chr07.tRNA28-PheGAA	Chr07	29079902	29079974	+	0	0	73	0	78.3	58.4	19.9	Phe	GAA	Inf	Phe	113.2	high confidence set	-22.5	Seq_2_PheGAA	58.9041	GCGGGGATAGCTCAGTTGGGAGAGCGTCAGACTGAAGATCTGAAGGTCGCGTGTTCGATCCACGCTCACCGCA
206	Aam	Aam_Chr07.tRNA29-GlyGCC	Chr07	29226698	29226768	+	0	0	71	0	66.5	44.8	21.7	Gly	GCC	Inf	Gly	94.4	high confidence set	-25.6	Seq_1_GlyGCC	59.1549	GCACCAGTGGTCTAGTGGTAGAATAGTACCCTGCCACGGTACAGACCCGGGTTCGATTCCCGGCTGGTGCA
207	Aam	Aam_Chr07.tRNA30-IleTAT	Chr07	28994838	28994765	-	0	0	74	0	85.9	70.6	15.3	Ile	TAT	Inf	Ile	103.9	high confidence set	-29.8	Seq_28_IleTAT	63.5135	GGTCCCGTAGCTCAGTTGGTTAGAGCGTTGGTCTTATGAGCCGAAGGTCGCGGGTTCGAGCCCCGCCGGGACCA
208	Aam	Aam_Chr07.tRNA31-IleTAT	Chr07	28469405	28469332	-	0	0	74	0	84.9	69.6	15.3	Ile	TAT	Inf	Ile	102.9	high confidence set	-29.8	Seq_469_IleTAT	62.1622	GGTCCCGTAGCTCAGTTGGTTAGAGCGTTGGTCTTATGAGCCGAAGGTCGCGGGTTCAAGCCCCGCCGGGACCA
209	Aam	Aam_Chr07.tRNA32-IleTAT	Chr07	28468482	28468409	-	0	0	74	0	85.9	70.6	15.3	Ile	TAT	Inf	Ile	103.9	high confidence set	-29.8	Seq_28_IleTAT	63.5135	GGTCCCGTAGCTCAGTTGGTTAGAGCGTTGGTCTTATGAGCCGAAGGTCGCGGGTTCGAGCCCCGCCGGGACCA
210	Aam	Aam_Chr07.tRNA33-IleTAT	Chr07	28468055	28467982	-	0	0	74	0	84.9	69.6	15.3	Ile	TAT	Inf	Ile	102.9	high confidence set	-29.8	Seq_469_IleTAT	62.1622	GGTCCCGTAGCTCAGTTGGTTAGAGCGTTGGTCTTATGAGCCGAAGGTCGCGGGTTCAAGCCCCGCCGGGACCA
211	Aam	Aam_Chr07.tRNA34-ValAAC	Chr07	26202861	26202788	-	0	0	74	0	73.2	49	24.2	Val	AAC	Inf	Val	95.8	high confidence set	-21.1	Seq_75_ValAAC	56.7568	GGTGTCGTGGTGTAGTTGGTTATCACGTCAGTCTAACACACTGAAGGTCTCCGGTTCGAACCCGGGCGACGCCA
212	Aam	Aam_Chr07.tRNA35-MetCAT	Chr07	25152369	25152286	-	25152331	25152322	74	10	64.3	40.8	23.5	Met	CAT	Inf	Met	104	high confidence set	-28.4	Seq_2890_MetCAT	58.3333	GGGGTGGTGGCGCAGTTGGCTAGCGCGTAGGTCTCATAGCTTAGAGTTATCCTGAGGTCGAGAGTTCGAGCCTCTCTCACCCCA
213	Aam	Aam_Chr07.tRNA36-AsnGTT	Chr07	24771512	24771439	-	0	0	74	0	84.5	59.4	25.1	Asn	GTT	Inf	Asn	95.9	high confidence set	-25.2	Seq_17_AsnGTT	54.0541	GCTGGAATAGCTCAGTTGGTTAGAGCGTGTGGCTGTTAACCACAAGGTCGGAGGTTCAAGCCCTCCTTCTAGCG
214	Aam	Aam_Chr07.tRNA37-LeuAAG	Chr07	24470743	24470663	-	0	0	81	0	74	52.2	21.8	Leu	AAG	Inf	Leu	110.4	high confidence set	-30.8	Seq_11_LeuAAG	53.0864	GTTGAGATGGCCGAGTTGGTCTAAGGCGCCAGATTAAGGTTCTGGTCCGAAAGGGCGTGGGTTCAAATCCCACTCTCAACA
215	Aam	Aam_Chr07.tRNA38-LeuAAG	Chr07	24470146	24470066	-	0	0	81	0	74	52.2	21.8	Leu	AAG	Inf	Leu	110.4	high confidence set	-30.8	Seq_11_LeuAAG	53.0864	GTTGAGATGGCCGAGTTGGTCTAAGGCGCCAGATTAAGGTTCTGGTCCGAAAGGGCGTGGGTTCAAATCCCACTCTCAACA
216	Aam	Aam_Chr07.tRNA39-AlaAGC	Chr07	23329275	23329203	-	0	0	73	0	63.4	38.2	25.2	Ala	AGC	Inf	Ala	98.3	high confidence set	-31.1	Seq_3_AlaAGC	58.9041	GGGGATGTAGCTCAGATGGTAGAGCGCTCGCTTAGCATGCGAGAGGTACGGGGATCGATACCCCGCATCTCCA
217	Aam	Aam_Chr07.tRNA41-AspGTC	Chr07	20465733	20465662	-	0	0	72	0	69.8	46.8	23	Asp	GTC	Inf	Asp	95.8	high confidence set	-24.6	Seq_12_AspGTC	62.5	GTCGTTGTAGTATAGTGGTGAGTATTCCCGCCTGTCACGCGGGTGACCCGGGTTCGATCCCCGGCAACGGCG
218	Aam	Aam_Chr07.tRNA42-AspGTC	Chr07	20465590	20465519	-	0	0	72	0	69.8	46.8	23	Asp	GTC	Inf	Asp	95.8	high confidence set	-24.6	Seq_12_AspGTC	62.5	GTCGTTGTAGTATAGTGGTGAGTATTCCCGCCTGTCACGCGGGTGACCCGGGTTCGATCCCCGGCAACGGCG
219	Aam	Aam_Chr07.tRNA43-MetCAT	Chr07	20418234	20418148	-	20418196	20418184	74	13	64.2	40.7	23.5	Met	CAT	Inf	Met	104	high confidence set	-28.2	Seq_2916_MetCAT	57.4713	GGGGTGGTGGCGCAGTTGGCTAGCGCGTAGGTCTCATAGCATTACTGAGTTATCCTGAGGTCGAGAGTTCGAGCCTCTCTCACCCCA
220	Aam	Aam_Chr07.tRNA44-ValCAC	Chr07	19274578	19274505	-	0	0	74	0	81.5	53.5	28	Val	CAC	Inf	Val	100.3	high confidence set	-21.5	Seq_1388_ValCAC	59.4595	GTCTGGGTGGTGTAGTCGGTCATCACGCTAGTCTCACACACTAGAGGTCCCCGGTTCGAACCCGGGCTCAGACA
221	Aam	Aam_Chr07.tRNA45-CysGCA	Chr07	16695104	16695033	-	0	0	72	0	81.7	56.1	25.6	Cys	GCA	Inf	Cys	104.3	high confidence set	-24.1	Seq_56_CysGCA	55.5556	GGGTCCATAGCTCAGTGGTAGAGCAATTGACTGCAGATCAATAGGTCACCGGTTCGAACCCGGTTGGGCCCT
222	Aam	Aam_Chr07.tRNA47-ArgCCG	Chr07	16560941	16560869	-	0	0	73	0	76.6	57.8	18.8	Arg	CCG	Inf	Arg	84.1	high confidence set	-23	Seq_5394_ArgCCG	49.3151	GGTCGCATAGCGAAGTGGATATCGCGTTAGATTCCGAATCTAAAGGTCGTGGGTTCGAATCCCACTGTGATCA
223	Aam	Aam_Chr07.tRNA52-PheGAA	Chr07	10095137	10095065	-	0	0	73	0	73.3	47.9	25.4	Phe	GAA	Inf	Phe	77.9	high confidence set	-28.7	Seq_659_PheGAA	52.0548	GCCGGGATAGCTCAGTTGGTAGAGCAGAGGACTGAAAATCCTCGTGTCACCAGTTCAAATCTGGTTCCTGGCA
224	Aam	Aam_Chr07.tRNA56-SerGCT	Chr07	9982719	9982632	-	0	0	88	0	69.7	37.6	32.1	Ser	GCT	Inf	Ser	83	high confidence set	-35.7	Seq_2945_SerGCT	53.4091	GGAGAGATGGCTGAGTGGACTAAAGCGGCGGATTGCTAATCCGTTGTACGAGTTATTCGTACCGAGGGTTCGAATCCCTCTCTCTCCG
225	Aam	Aam_Chr07.tRNA62-PheGAA	Chr07	9668298	9668226	-	0	0	73	0	73.3	47.9	25.4	Phe	GAA	Inf	Phe	77.9	high confidence set	-28.7	Seq_659_PheGAA	52.0548	GCCGGGATAGCTCAGTTGGTAGAGCAGAGGACTGAAAATCCTCGTGTCACCAGTTCAAATCTGGTTCCTGGCA
226	Aam	Aam_Chr07.tRNA65-AsnGTT	Chr07	9582474	9582403	-	0	0	72	0	75.9	56.6	19.3	Asn	GTT	Inf	Asn	74.1	high confidence set	-18.7	Seq_1086_AsnGTT	51.3889	TCCTTAGTAGCTCAGTGGTAGAGCGGTCGGCTGTTAACTGATTGGTCGTAGGTTCGAATCCTACTTGGGGAG
227	Aam	Aam_Chr07.tRNA68-TrpCCA	Chr07	4410408	4410337	-	0	0	72	0	75.8	51.2	24.6	Trp	CCA	Inf	Trp	105.6	high confidence set	-22.6	Seq_6_TrpCCA	56.9444	GGATCCGTGGCGCAATGGTAGCGCGTCTGACTCCAGATCAGAAGGTTGCGTGTTCGATTCACGTCGGGTTCA
228	Aam	Aam_Chr07.tRNA69-PheGAA	Chr07	2406273	2406201	-	0	0	73	0	73.3	47.9	25.4	Phe	GAA	Inf	Phe	77.9	high confidence set	-28.7	Seq_659_PheGAA	52.0548	GCCGGGATAGCTCAGTTGGTAGAGCAGAGGACTGAAAATCCTCGTGTCACCAGTTCAAATCTGGTTCCTGGCA
229	Aam	Aam_Chr07.tRNA7-PheGAA	Chr07	9789012	9789084	+	0	0	73	0	73.3	47.9	25.4	Phe	GAA	Inf	Phe	77.9	high confidence set	-28.7	Seq_659_PheGAA	52.0548	GCCGGGATAGCTCAGTTGGTAGAGCAGAGGACTGAAAATCCTCGTGTCACCAGTTCAAATCTGGTTCCTGGCA
230	Aam	Aam_Chr07.tRNA70-IleAAT	Chr07	694111	694038	-	0	0	74	0	71.8	52.6	19.2	Ile	AAT	Inf	Ile	99.4	high confidence set	-22.2	Seq_3921_IleAAT	54.0541	GGCCTATTAGCTCAGTTGGTTAGAGCGTCGTGCTAATAACGCGAAGGTCGCATGTTCGAGACCTGCATGGGCCA
231	Aam	Aam_Chr07.tRNA8-LysTTT	Chr07	9789286	9789358	+	0	0	73	0	80.3	61.5	18.8	Lys	TTT	Inf	Lys	78.3	high confidence set	-25.9	Seq_190_LysTTT	47.9452	GGGTGTATAGCTCAGTTGGTAGAGCATTGGGCTTTTAACCTAATGGTCGCAGGTTCAAGTCCTGCTATACCCA
232	Aam	Aam_Chr08.tRNA1-SerGCT	Chr08	689324	689405	+	0	0	82	0	80.5	45.2	35.3	Ser	GCT	Inf	Ser	109.5	high confidence set	-30.8	Seq_10_SerGCT	58.5366	GTCGCTTTGGCCGAGTGGTTAAGGCGTGTGCCTGCTAAGTACATGGGGTTTCCCCGCGAGAGTTCGAATCTCTCAGGCGACG
233	Aam	Aam_Chr08.tRNA10-ProCGG	Chr08	12874692	12874763	+	0	0	72	0	68.5	36.1	32.4	Pro	CGG	Inf	Pro	108.5	high confidence set	-25.6	Seq_52_ProCGG	56.9444	GGGTGTTTGGTCTAGTGGTATGATTCTCGCTTCGGGTGCGAGAGGTCGCGAGTTCGATTCTCGCAACACCCC
234	Aam	Aam_Chr08.tRNA11-LeuCAA	Chr08	15380712	15380795	+	0	0	84	0	78.6	55.6	23	Leu	CAA	Inf	Leu	123	high confidence set	-33	Seq_85_LeuCAA	55.9524	GTCAGGATGGCCGAGTGGTCTAAGGCGCCAGACTCAAGTTCTGGTCCTCTAACGAGGGCGTGGGTTCAAATCCCACTTCTGACA
235	Aam	Aam_Chr08.tRNA14-LeuCAA	Chr08	17558125	17558208	+	0	0	84	0	74.8	52.4	22.4	Leu	CAA	Inf	Leu	113	high confidence set	-31.2	Seq_2341_LeuCAA	53.5714	GTCAGGATGGCCGAGTGGTCTAAGGCGCTAGACTCAAGTTCTGGTCCTCTAGTGAGGGTGTGGGTTCAAATCCCACTTCTGACA
236	Aam	Aam_Chr08.tRNA15-LeuCAA	Chr08	17558966	17559049	+	0	0	84	0	78.6	55.6	23	Leu	CAA	Inf	Leu	123	high confidence set	-33	Seq_85_LeuCAA	55.9524	GTCAGGATGGCCGAGTGGTCTAAGGCGCCAGACTCAAGTTCTGGTCCTCTAACGAGGGCGTGGGTTCAAATCCCACTTCTGACA
237	Aam	Aam_Chr08.tRNA16-LeuCAA	Chr08	17559823	17559906	+	0	0	84	0	68.8	53.2	15.6	Leu	CAA	Inf	Leu	108.5	high confidence set	-26.1	Seq_2344_LeuCAA	52.381	GTCAGAATGGCCGAGTGGTCTAAGGCGCCAGACTCAAGTTCTGTTCTTCTAACGAGGGCGTGGGTTCAAATCCCACTTCTGACA
238	Aam	Aam_Chr08.tRNA17-TyrGTA	Chr08	17921692	17921778	+	17921729	17921742	73	14	74.4	42.9	31.5	Tyr	GTA	Inf	Tyr	111.8	high confidence set	-30.9	Seq_4943_TyrGTA	54.023	CCGACCTTAGCTCAGTTGGTAGAGCGGAGGACTGTAGTTGCAAGACAGATAATCCTTAGGTCGCTGGTTCGAATCCGGCAGGTCGGA
239	Aam	Aam_Chr08.tRNA18-LysTTT	Chr08	18460865	18460937	+	0	0	73	0	92.4	68.7	23.7	Lys	TTT	Inf	Lys	103.7	high confidence set	-33.1	Seq_2977_LysTTT	60.274	GCCGTCTTAGCTCAGTTGGTAGAGCGCGTGGCTTTTAACCACGTGGTCGTGGGTTCGAGTCCCACAGACGGCG
240	Aam	Aam_Chr08.tRNA19-IleAAT	Chr08	18560135	18560208	+	0	0	74	0	64.5	43.7	20.8	Ile	AAT	Inf	Ile	86.6	high confidence set	-25.5	Seq_3935_IleAAT	50	GGCCTATTAACTCAGTTGGTTTGAGCGTCGTGCTAATAACGCGAAGGTCACAGGTTCAAGACCTGTATGGGCCA
241	Aam	Aam_Chr08.tRNA2-SerTGA	Chr08	1268683	1268764	+	0	0	82	0	80.7	46.1	34.6	Ser	TGA	Inf	Ser	119.7	high confidence set	-28.4	Seq_31_SerTGA	56.0976	GTCGATATGTCCGAGTGGTTAAGGAGACAGACTTGAAATCTGTTGGGCTTCGCCCGCGCAGGTTCGAACCCTGCTGTCGACG
242	Aam	Aam_Chr08.tRNA20-IleAAT	Chr08	18563782	18563855	+	0	0	74	0	70.6	48.4	22.2	Ile	AAT	Inf	Ile	94.8	high confidence set	-24.4	Seq_3966_IleAAT	50	GGCCTATTAGCTCAGTTGGTTAGAGCGTCGTGCTAATAACGCGAAGGTCATAGGTTTGAGACCTGTATGGGCCA
243	Aam	Aam_Chr08.tRNA21-ThrCGT	Chr08	26622160	26622231	+	0	0	72	0	80.5	54.3	26.2	Thr	CGT	Inf	Thr	87.3	high confidence set	-26.2	Seq_129_ThrCGT	58.3333	GCTTCCGTAGCATAGTGGTAGTGCGTTCGCTTCGTAAGCGAAAGGTCGCGAGTTCGATCCTCGCCGGGAGCT
244	Aam	Aam_Chr08.tRNA22-SerAGA	Chr08	27430068	27430149	+	0	0	82	0	75.6	36.2	39.4	Ser	AGA	Inf	Ser	112.4	high confidence set	-30.5	Seq_1624_SerAGA	54.878	GTGGACGTGCCAGAGTGGTTATTGGGCATGACTAGAAATCATGTGGGCTTTGCCCGCGTAGGTTCGAATCCTACCGTCCACG
245	Aam	Aam_Chr08.tRNA23-LeuAAG	Chr08	27595011	27595091	+	0	0	81	0	74	52.2	21.8	Leu	AAG	Inf	Leu	110.4	high confidence set	-30.8	Seq_11_LeuAAG	53.0864	GTTGAGATGGCCGAGTTGGTCTAAGGCGCCAGATTAAGGTTCTGGTCCGAAAGGGCGTGGGTTCAAATCCCACTCTCAACA
246	Aam	Aam_Chr08.tRNA24-PheGAA	Chr08	28043940	28044012	+	0	0	73	0	78.3	58.4	19.9	Phe	GAA	Inf	Phe	113.2	high confidence set	-22.5	Seq_2_PheGAA	58.9041	GCGGGGATAGCTCAGTTGGGAGAGCGTCAGACTGAAGATCTGAAGGTCGCGTGTTCGATCCACGCTCACCGCA
247	Aam	Aam_Chr08.tRNA25-AlaAGC	Chr08	28154682	28154754	+	0	0	73	0	63.4	38.2	25.2	Ala	AGC	Inf	Ala	98.3	high confidence set	-31.1	Seq_3_AlaAGC	58.9041	GGGGATGTAGCTCAGATGGTAGAGCGCTCGCTTAGCATGCGAGAGGTACGGGGATCGATACCCCGCATCTCCA
248	Aam	Aam_Chr08.tRNA26-PheGAA	Chr08	28339780	28339851	+	0	0	72	0	75.2	54.1	21.1	Phe	GAA	Inf	Phe	100	high confidence set	-22.5	Seq_5452_PheGAA	58.3333	GCGGGGATAGCTCAGTTGGGAGAGCGTCAGACTGAAGATCTGAAGTCGCGTGTTCGATCCACGCTCACCGCA
249	Aam	Aam_Chr08.tRNA27-iMetCAT	Chr08	28360849	28360778	-	0	0	72	0	58.3	28.1	30.2	iMet	CAT	Inf	iMet	118.7	high confidence set	-25.9	Seq_9_iMetCA	59.7222	ATCAGAGTGGCGCAGCGGAAGCGTGGTGGGCCCATAACCCACAGGTCCCAGGATCGAAACCTGGCTCTGATA
250	Aam	Aam_Chr08.tRNA28-ThrTGT	Chr08	28345878	28345807	-	0	0	72	0	79.3	49.3	30	Thr	TGT	Inf	Thr	92.3	high confidence set	-23.6	Seq_54_ThrTGT	52.7778	GCCCCTATAGCTCAGTGGTAGAGCGTCAGTCTTGTAAACTGAAGGTCTGTAGTTCGATCCTGCATGGGGGCA
251	Aam	Aam_Chr08.tRNA29-PheGAA	Chr08	28025604	28025532	-	0	0	73	0	78.3	58.4	19.9	Phe	GAA	Inf	Phe	113.2	high confidence set	-22.5	Seq_2_PheGAA	58.9041	GCGGGGATAGCTCAGTTGGGAGAGCGTCAGACTGAAGATCTGAAGGTCGCGTGTTCGATCCACGCTCACCGCA
252	Aam	Aam_Chr08.tRNA3-AspGTC	Chr08	1439583	1439654	+	0	0	72	0	69.8	46.8	23	Asp	GTC	Inf	Asp	94.5	high confidence set	-24.6	Seq_8_AspGTC	61.1111	GTCGTTGTAGTATAGTGGTAAGTATTCCCGCCTGTCACGCGGGTGACCCGGGTTCGATCCCCGGCAACGGCG
253	Aam	Aam_Chr08.tRNA30-ValAAC	Chr08	27960268	27960195	-	0	0	74	0	72.5	48.1	24.4	Val	AAC	Inf	Val	100.2	high confidence set	-19	Seq_23_ValAAC	54.0541	GGTTTCGTGGTGTAGTTGGTTATCACGTCAGTCTAACACACTGAAGGTCTCCGGTTCGAACCCGGGCGAAGCCA
254	Aam	Aam_Chr08.tRNA31-GlyTCC	Chr08	26245987	26245916	-	0	0	72	0	73.9	46.2	27.7	Gly	TCC	Inf	Gly	85.6	high confidence set	-24.2	Seq_20_GlyTCC	52.7778	GCGTTTGTAGTCCAACGGTTAGGATAATTGCCTTCCAAGCAATAGACCCGGGTTCGACTCCCGGCAAACGCA
255	Aam	Aam_Chr08.tRNA32-GluCTC	Chr08	25533078	25533006	-	0	0	73	0	78.9	53.1	25.8	Glu	CTC	Inf	Glu	99.2	high confidence set	-24.1	Seq_29_GluCTC	56.1644	TCCGTTGTAGTCTAGTTGGTTAGGATACTCGGCTCTCACCCGAGAGACCCGGGTTCAAGTCCCGGCAACGGAA
256	Aam	Aam_Chr08.tRNA36-AspGTC	Chr08	23109673	23109602	-	0	0	72	0	60.8	47	13.8	Asp	GTC	Inf	Asp	81.7	high confidence set	-20.4	Seq_1054_AspGTC	62.5	GTCGTTGTAGTATAGTGGTGAGTATTCCCGCCTGTCACCCGGGTGACCCGGGTTCGATCCCCGGCAACGGCG
257	Aam	Aam_Chr08.tRNA37-AsnGTT	Chr08	23109467	23109394	-	0	0	74	0	84.5	59.4	25.1	Asn	GTT	Inf	Asn	95.9	high confidence set	-25.2	Seq_17_AsnGTT	54.0541	GCTGGAATAGCTCAGTTGGTTAGAGCGTGTGGCTGTTAACCACAAGGTCGGAGGTTCAAGCCCTCCTTCTAGCG
258	Aam	Aam_Chr08.tRNA38-AsnGTT	Chr08	23108834	23108761	-	0	0	74	0	84.5	59.4	25.1	Asn	GTT	Inf	Asn	95.9	high confidence set	-25.2	Seq_17_AsnGTT	54.0541	GCTGGAATAGCTCAGTTGGTTAGAGCGTGTGGCTGTTAACCACAAGGTCGGAGGTTCAAGCCCTCCTTCTAGCG
259	Aam	Aam_Chr08.tRNA39-AsnGTT	Chr08	23108203	23108130	-	0	0	74	0	84.5	59.4	25.1	Asn	GTT	Inf	Asn	95.9	high confidence set	-25.2	Seq_17_AsnGTT	54.0541	GCTGGAATAGCTCAGTTGGTTAGAGCGTGTGGCTGTTAACCACAAGGTCGGAGGTTCAAGCCCTCCTTCTAGCG
260	Aam	Aam_Chr08.tRNA4-iMetCAT	Chr08	2096534	2096605	+	0	0	72	0	58.3	28.1	30.2	iMet	CAT	Inf	iMet	118.7	high confidence set	-25.9	Seq_9_iMetCA	59.7222	ATCAGAGTGGCGCAGCGGAAGCGTGGTGGGCCCATAACCCACAGGTCCCAGGATCGAAACCTGGCTCTGATA
261	Aam	Aam_Chr08.tRNA42-AsnGTT	Chr08	23091361	23091288	-	0	0	74	0	68.7	49.9	18.8	Asn	GTT	Inf	Asn	79.9	high confidence set	-17.5	Seq_2353_AsnGTT	51.3514	ACTGGAATAACTCAGTTGGTTAGAGCGTGTGGCTGTTAACCACAAGGTCGGAGGTTCAAGCCCTCCTTCTAGCG
262	Aam	Aam_Chr08.tRNA43-AspGTC	Chr08	23088139	23088068	-	0	0	72	0	69.8	46.8	23	Asp	GTC	Inf	Asp	95.8	high confidence set	-24.6	Seq_12_AspGTC	62.5	GTCGTTGTAGTATAGTGGTGAGTATTCCCGCCTGTCACGCGGGTGACCCGGGTTCGATCCCCGGCAACGGCG
263	Aam	Aam_Chr08.tRNA44-AsnGTT	Chr08	23087859	23087786	-	0	0	74	0	84.5	59.4	25.1	Asn	GTT	Inf	Asn	95.9	high confidence set	-25.2	Seq_17_AsnGTT	54.0541	GCTGGAATAGCTCAGTTGGTTAGAGCGTGTGGCTGTTAACCACAAGGTCGGAGGTTCAAGCCCTCCTTCTAGCG
264	Aam	Aam_Chr08.tRNA48-LeuCAA	Chr08	15280031	15279948	-	0	0	84	0	78.6	55.6	23	Leu	CAA	Inf	Leu	123	high confidence set	-33	Seq_85_LeuCAA	55.9524	GTCAGGATGGCCGAGTGGTCTAAGGCGCCAGACTCAAGTTCTGGTCCTCTAACGAGGGCGTGGGTTCAAATCCCACTTCTGACA
265	Aam	Aam_Chr08.tRNA49-SerAGA	Chr08	14355435	14355354	-	0	0	82	0	79.4	43.1	36.3	Ser	AGA	Inf	Ser	115	high confidence set	-33.7	Seq_82_SerAGA	59.7561	GTGGACGTGCCGGAGTGGTTATCGGGCATGACTAGAAATCATGTGGGCTTTGCCCGCGCAGGTTCGAATCCTGCCGTCCACG
266	Aam	Aam_Chr08.tRNA5-iMetCAT	Chr08	2109118	2109189	+	0	0	72	0	58.3	28.1	30.2	iMet	CAT	Inf	iMet	118.7	high confidence set	-25.9	Seq_9_iMetCA	59.7222	ATCAGAGTGGCGCAGCGGAAGCGTGGTGGGCCCATAACCCACAGGTCCCAGGATCGAAACCTGGCTCTGATA
267	Aam	Aam_Chr08.tRNA50-PheGAA	Chr08	13853014	13852942	-	0	0	73	0	78.3	58.4	19.9	Phe	GAA	Inf	Phe	113.2	high confidence set	-22.5	Seq_2_PheGAA	58.9041	GCGGGGATAGCTCAGTTGGGAGAGCGTCAGACTGAAGATCTGAAGGTCGCGTGTTCGATCCACGCTCACCGCA
268	Aam	Aam_Chr08.tRNA51-AsnGTT	Chr08	5898301	5898228	-	0	0	74	0	84.5	59.4	25.1	Asn	GTT	Inf	Asn	95.9	high confidence set	-25.2	Seq_17_AsnGTT	54.0541	GCTGGAATAGCTCAGTTGGTTAGAGCGTGTGGCTGTTAACCACAAGGTCGGAGGTTCAAGCCCTCCTTCTAGCG
269	Aam	Aam_Chr08.tRNA52-LeuAAG	Chr08	5517483	5517403	-	0	0	81	0	74	52.2	21.8	Leu	AAG	Inf	Leu	110.4	high confidence set	-30.8	Seq_11_LeuAAG	53.0864	GTTGAGATGGCCGAGTTGGTCTAAGGCGCCAGATTAAGGTTCTGGTCCGAAAGGGCGTGGGTTCAAATCCCACTCTCAACA
270	Aam	Aam_Chr08.tRNA53-AlaAGC	Chr08	3922666	3922594	-	0	0	73	0	63.4	38.2	25.2	Ala	AGC	Inf	Ala	98.3	high confidence set	-31.1	Seq_3_AlaAGC	58.9041	GGGGATGTAGCTCAGATGGTAGAGCGCTCGCTTAGCATGCGAGAGGTACGGGGATCGATACCCCGCATCTCCA
271	Aam	Aam_Chr08.tRNA56-AlaAGC	Chr08	3920674	3920602	-	0	0	73	0	63.4	38.2	25.2	Ala	AGC	Inf	Ala	98.3	high confidence set	-31.1	Seq_3_AlaAGC	58.9041	GGGGATGTAGCTCAGATGGTAGAGCGCTCGCTTAGCATGCGAGAGGTACGGGGATCGATACCCCGCATCTCCA
272	Aam	Aam_Chr08.tRNA58-AlaAGC	Chr08	3919823	3919751	-	0	0	73	0	63.4	38.2	25.2	Ala	AGC	Inf	Ala	98.3	high confidence set	-31.1	Seq_3_AlaAGC	58.9041	GGGGATGTAGCTCAGATGGTAGAGCGCTCGCTTAGCATGCGAGAGGTACGGGGATCGATACCCCGCATCTCCA
273	Aam	Aam_Chr08.tRNA59-AspGTC	Chr08	1529319	1529248	-	0	0	72	0	69.8	46.8	23	Asp	GTC	Inf	Asp	95.8	high confidence set	-24.6	Seq_12_AspGTC	62.5	GTCGTTGTAGTATAGTGGTGAGTATTCCCGCCTGTCACGCGGGTGACCCGGGTTCGATCCCCGGCAACGGCG
274	Aam	Aam_Chr08.tRNA6-TrpCCA	Chr08	2350953	2351024	+	0	0	72	0	75.8	51.2	24.6	Trp	CCA	Inf	Trp	105.6	high confidence set	-22.6	Seq_6_TrpCCA	56.9444	GGATCCGTGGCGCAATGGTAGCGCGTCTGACTCCAGATCAGAAGGTTGCGTGTTCGATTCACGTCGGGTTCA
275	Aam	Aam_Chr08.tRNA61-AspGTC	Chr08	1528420	1528349	-	0	0	72	0	63.6	44.9	18.7	Asp	GTC	Inf	Asp	92.8	high confidence set	-22.4	Seq_4148_AspGTC	61.1111	GTCGTTGTAGTATAGTGGTGAGTATTCCCGCCTGTCACGCGGGTGACCCGGGTTCGATCCCTGGCAACGGCG
276	Aam	Aam_Chr08.tRNA62-AspGTC	Chr08	1528015	1527944	-	0	0	72	0	61.6	41.3	20.3	Asp	GTC	Inf	Asp	90.8	high confidence set	-22.8	Seq_4165_AspGTC	61.1111	GTCGTTGTAGTATAGAGGTGAGTATTCCCGCCTGTCACGCGGGTGACCCGGGTTCGATCCCCGGTAACGGCG
277	Aam	Aam_Chr08.tRNA63-AspGTC	Chr08	1527557	1527486	-	0	0	72	0	62.9	47.1	15.8	Asp	GTC	Inf	Asp	89.1	high confidence set	-18.8	Seq_726_AspGTC	61.1111	GTCGTTGTAGTATAGTGGTGAGTATTCCCGCCTGTCACGCGAGTGACCCGGGTTCGATCCCCGGCAACGGCG
278	Aam	Aam_Chr08.tRNA64-MetCAT	Chr08	1321616	1321530	-	1321578	1321566	74	13	64.2	40.7	23.5	Met	CAT	Inf	Met	104	high confidence set	-30.1	Seq_3103_MetCAT	58.6207	GGGGTGGTGGCGCAGTTGGCTAGCGCGTAGGTCTCATAGCTTTGTCGAGTTATCCTGAGGTCGAGAGTTCGAGCCTCTCTCACCCCA
279	Aam	Aam_Chr08.tRNA7-LeuTAA	Chr08	5725689	5725771	+	0	0	83	0	73.4	34.5	38.9	Leu	TAA	Inf	Leu	95.6	high confidence set	-29.2	Seq_4196_LeuTAA	53.012	GCTGGTTTGCCCGAGTGGTTAAGGGGGAAGACTTAAGATCTTCTGCACATATGTGCGCATGGGTTCGAACCCCATAGCCAGCA
280	Aam	Aam_Chr08.tRNA9-LysCTT	Chr08	10250725	10250797	+	0	0	73	0	87.7	67.6	20.1	Lys	CTT	Inf	Lys	106.7	high confidence set	-28	Seq_7_LysCTT	63.0137	GCCCGTCTAGCTCAGTTGGTAGAGCGCAAGGCTCTTAACCTTGTGGTCGTGGGTTCGAGCCCCACGGTGGGCG
281	Aam	Aam_Chr09.tRNA1-IleAAT	Chr09	761579	761652	+	0	0	74	0	81.8	58.3	23.5	Ile	AAT	Inf	Ile	106.8	high confidence set	-28.8	Seq_14_IleAAT	55.4054	GGCCTATTAGCTCAGTTGGTTAGAGCGTCGTGCTAATAACGCGAAGGTCGCAGGTTCGAGACCTGCATGGGCCA
282	Aam	Aam_Chr09.tRNA12-GlyTCC	Chr09	18244251	18244322	+	0	0	72	0	71	46.7	24.3	Gly	TCC	Inf	Gly	82.3	high confidence set	-24.3	Seq_27_GlyTCC	54.1667	GCGTTTGTAGTCCAACGGTTAGGATAATTGCCTTCCAAGCAATAGACCCGGGTTCGACTCCCGGCAGACGCA
283	Aam	Aam_Chr09.tRNA13-MetCAT	Chr09	18264745	18264829	+	18264783	18264793	74	11	64.3	40.8	23.5	Met	CAT	Inf	Met	104	high confidence set	-27.9	Seq_123_MetCAT	58.8235	GGGGTGGTGGCGCAGTTGGCTAGCGCGTAGGTCTCATAGCTTCTGAGTAATCCTGAGGTCGAGAGTTCGAGCCTCTCTCACCCCA
284	Aam	Aam_Chr09.tRNA14-ValCAC	Chr09	19720985	19721058	+	0	0	74	0	81.5	53.5	28	Val	CAC	Inf	Val	100.3	high confidence set	-21.5	Seq_1388_ValCAC	59.4595	GTCTGGGTGGTGTAGTCGGTCATCACGCTAGTCTCACACACTAGAGGTCCCCGGTTCGAACCCGGGCTCAGACA
285	Aam	Aam_Chr09.tRNA15-IleAAT	Chr09	25542776	25542849	+	0	0	74	0	81.8	58.3	23.5	Ile	AAT	Inf	Ile	106.8	high confidence set	-28.8	Seq_14_IleAAT	55.4054	GGCCTATTAGCTCAGTTGGTTAGAGCGTCGTGCTAATAACGCGAAGGTCGCAGGTTCGAGACCTGCATGGGCCA
286	Aam	Aam_Chr09.tRNA16-LeuTAG	Chr09	26805571	26805650	+	0	0	80	0	69.5	48.5	21	Leu	TAG	Inf	Leu	111.5	high confidence set	-29.7	Seq_16_LeuTAG	56.25	GACAGTTTGGCCGAGTGGTCTAAGGCGCCAGATTTAGGCTCTGGTCCGAAAGGGCGTGGGTTCAAATCCCACAGCTGTCA
287	Aam	Aam_Chr09.tRNA17-LeuCAA	Chr09	27954131	27954048	-	0	0	84	0	78.6	55.6	23	Leu	CAA	Inf	Leu	123	high confidence set	-33	Seq_85_LeuCAA	55.9524	GTCAGGATGGCCGAGTGGTCTAAGGCGCCAGACTCAAGTTCTGGTCCTCTAACGAGGGCGTGGGTTCAAATCCCACTTCTGACA
288	Aam	Aam_Chr09.tRNA18-CysGCA	Chr09	26198272	26198201	-	0	0	72	0	81.7	56.1	25.6	Cys	GCA	Inf	Cys	104.3	high confidence set	-24.1	Seq_56_CysGCA	55.5556	GGGTCCATAGCTCAGTGGTAGAGCAATTGACTGCAGATCAATAGGTCACCGGTTCGAACCCGGTTGGGCCCT
289	Aam	Aam_Chr09.tRNA2-LeuCAG	Chr09	1562361	1562440	+	0	0	80	0	61.1	45.3	15.8	Leu	CAG	Inf	Leu	100.1	high confidence set	-21.4	Seq_4208_LeuCAG	51.25	GTCAAGATGGCCGAGTGGTCTAAGGCGCCAGTTTCAGGTACTAGTCCGAAAGGGCATGGGTTCAAATCCCATTCTTGACA
290	Aam	Aam_Chr09.tRNA23-ArgTCG	Chr09	6478452	6478379	-	0	0	74	0	82.3	61	21.3	Arg	TCG	Inf	Arg	91.9	high confidence set	-25.1	Seq_39_ArgTCG	56.7568	GACCGCATAGCGCAGTGGATTAGCGCGTTTGACTTCGGATCAAAAGGTCGTGGGTTCGACTCCCACTGTGGTCG
291	Aam	Aam_Chr09.tRNA25-PheGAA	Chr09	4430003	4429931	-	0	0	73	0	63.7	47.3	16.4	Phe	GAA	Inf	Phe	98.9	high confidence set	-20.1	Seq_5587_PheGAA	57.5342	GCGGGGATAGTTCAGTTCGGAGAGCGTCAGACTGAAGATCTGAAGGTCGCGTGTTCGATCCACGCTCACCGCA
292	Aam	Aam_Chr09.tRNA26-ValCAC	Chr09	3686755	3686682	-	0	0	74	0	81.5	53.5	28	Val	CAC	Inf	Val	103.7	high confidence set	-21.5	Seq_40_ValCAC	58.1081	GTCTGGGTGGTGTAGTCGGTTATCACGCTAGTCTCACACACTAGAGGTCCCCGGTTCGAACCCGGGCTCAGACA
293	Aam	Aam_Chr09.tRNA27-CysGCA	Chr09	2395580	2395509	-	0	0	72	0	81.7	56.1	25.6	Cys	GCA	Inf	Cys	104.3	high confidence set	-24.1	Seq_56_CysGCA	55.5556	GGGTCCATAGCTCAGTGGTAGAGCAATTGACTGCAGATCAATAGGTCACCGGTTCGAACCCGGTTGGGCCCT
294	Aam	Aam_Chr09.tRNA28-GlnTTG	Chr09	974316	974245	-	0	0	72	0	70.4	46.6	23.8	Gln	TTG	Inf	Gln	95.3	high confidence set	-21.6	Seq_907_GlnTTG	50	GGTCCCATGGTCCAGTGGTTACGACATTGGACTTTGAATCCAATAACCTGAGTTCGAATCTCGGTGGGACCT
295	Aam	Aam_Chr09.tRNA3-IleAAT	Chr09	2136536	2136609	+	0	0	74	0	79.5	54.3	25.2	Ile	AAT	Inf	Ile	104.6	high confidence set	-26.3	Seq_347_IleAAT	52.7027	GGCCTATTAGCTCAGTTGGTTAGAGCGTCGTGCTAATAACGCGAAGGTCACAGGTTCGAGACCTGTATGGGCCA
296	Aam	Aam_Chr09.tRNA4-ArgTCT	Chr09	2809390	2809462	+	0	0	73	0	67.8	49.9	17.9	Arg	TCT	Inf	Arg	98.3	high confidence set	-31.1	Seq_4531_ArgTCT	58.9041	GCGCCCGTGGCCTAATGGATAAGGCGTCTGACTTCTAATCAGGCGATTGTGGGTTCGAGTCCCACCGGGCGTT
297	Aam	Aam_Chr09.tRNA5-ArgTCT	Chr09	2827022	2827094	+	0	0	73	0	68.5	50.6	17.9	Arg	TCT	Inf	Arg	98.8	high confidence set	-31.7	Seq_132_ArgTCT	60.274	GCGCCCGTGGCCTAATGGATAAGGCGTCTGACTTCTAATCAGGCGATTGTGGGTTCGAGTCCCACCGGGCGTG
298	Aam	Aam_Chr09.tRNA6-AspGTC	Chr09	7500176	7500247	+	0	0	72	0	69.8	46.8	23	Asp	GTC	Inf	Asp	95.8	high confidence set	-24.6	Seq_12_AspGTC	62.5	GTCGTTGTAGTATAGTGGTGAGTATTCCCGCCTGTCACGCGGGTGACCCGGGTTCGATCCCCGGCAACGGCG
299	Aam	Aam_Chr09.tRNA7-ProAGG	Chr09	9448343	9448414	+	0	0	72	0	67.4	34.7	32.7	Pro	AGG	Inf	Pro	112.3	high confidence set	-25.7	Seq_5_ProAGG	54.1667	GGGCATTTGGTCTAGTGGTATGATTCTCGCTTAGGGTGCGAGAGGTCCCGAGTTCAATTCTCGGAATGCCCC
300	Aam	Aam_Chr09.tRNA8-ArgCCT	Chr09	9550748	9550820	+	0	0	73	0	69.1	50.3	18.8	Arg	CCT	Inf	Arg	81.2	high confidence set	-25	Seq_32_ArgCCT	57.5342	GCGCCTGTAGCTCAGTGGATAGAGCGTCTGTTTCCTAAGCAGAAAGTCGTAGGTTCGACCCCTACCTGGCGCG
301	Aam	Aam_Chr10.tRNA1-IleAAT	Chr10	4174282	4174355	+	0	0	74	0	81.8	58.3	23.5	Ile	AAT	Inf	Ile	106.8	high confidence set	-28.8	Seq_14_IleAAT	55.4054	GGCCTATTAGCTCAGTTGGTTAGAGCGTCGTGCTAATAACGCGAAGGTCGCAGGTTCGAGACCTGCATGGGCCA
302	Aam	Aam_Chr10.tRNA10-iMetCAT	Chr10	18478935	18479006	+	0	0	72	0	58.3	28.1	30.2	iMet	CAT	Inf	iMet	118.7	high confidence set	-25.9	Seq_9_iMetCA	59.7222	ATCAGAGTGGCGCAGCGGAAGCGTGGTGGGCCCATAACCCACAGGTCCCAGGATCGAAACCTGGCTCTGATA
303	Aam	Aam_Chr10.tRNA12-IleTAT	Chr10	19886562	19886635	+	0	0	74	0	85.9	70.6	15.3	Ile	TAT	Inf	Ile	103.9	high confidence set	-29.8	Seq_28_IleTAT	63.5135	GGTCCCGTAGCTCAGTTGGTTAGAGCGTTGGTCTTATGAGCCGAAGGTCGCGGGTTCGAGCCCCGCCGGGACCA
304	Aam	Aam_Chr10.tRNA13-GlyCCC	Chr10	19892107	19892177	+	0	0	71	0	65.4	28.1	37.3	Gly	CCC	Inf	Gly	85.4	high confidence set	-25.5	Seq_57_GlyCCC	56.338	GCGCATCTGGTGTAGTGGTATCATAGTACCCTCCCACGGTACTGACCAGGGTTCGATTCCCTGGATGCGCA
305	Aam	Aam_Chr10.tRNA14-GlyCCC	Chr10	20005645	20005715	+	0	0	71	0	65.4	28.1	37.3	Gly	CCC	Inf	Gly	85.4	high confidence set	-25.5	Seq_57_GlyCCC	56.338	GCGCATCTGGTGTAGTGGTATCATAGTACCCTCCCACGGTACTGACCAGGGTTCGATTCCCTGGATGCGCA
306	Aam	Aam_Chr10.tRNA15-ValCAC	Chr10	20895121	20895194	+	0	0	74	0	81.5	53.5	28	Val	CAC	Inf	Val	103.7	high confidence set	-21.5	Seq_40_ValCAC	58.1081	GTCTGGGTGGTGTAGTCGGTTATCACGCTAGTCTCACACACTAGAGGTCCCCGGTTCGAACCCGGGCTCAGACA
307	Aam	Aam_Chr10.tRNA16-PheGAA	Chr10	23793185	23793257	+	0	0	73	0	78.3	58.4	19.9	Phe	GAA	Inf	Phe	113.2	high confidence set	-22.5	Seq_2_PheGAA	58.9041	GCGGGGATAGCTCAGTTGGGAGAGCGTCAGACTGAAGATCTGAAGGTCGCGTGTTCGATCCACGCTCACCGCA
308	Aam	Aam_Chr10.tRNA17-ArgCCG	Chr10	25020886	25020958	+	0	0	73	0	67.8	49.1	18.7	Arg	CCG	Inf	Arg	93.5	high confidence set	-29.4	Seq_184_ArgCCG	63.0137	GATCGCGTGGCCTAATGGATAAGGCGCTCGCCTCCGGAGCGGGAGATTGTGGGTTCGAGTCCCACCGTGATCG
309	Aam	Aam_Chr10.tRNA19-LeuCAA	Chr10	22351184	22351100	-	0	0	85	0	50.8	34.2	16.6	Leu	CAA	Inf	Leu	76.6	high confidence set	-20.3	Seq_4230_LeuCAA	49.4118	ATCAGGATGGCCAAGTAGTCTAGGTCGTCAGACTCAAGTTCTGGTCCTCTAATGAGGGGCGTGGGTTCAAATCCCACTTTTGACA
310	Aam	Aam_Chr10.tRNA2-IleAAT	Chr10	4230001	4230074	+	0	0	74	0	71.9	56.9	15	Ile	AAT	Inf	Ile	96.8	high confidence set	-22.6	Seq_4232_IleAAT	54.0541	GGCATATTAGCTCAGTTGGTTAGAGCGTCGTGCTAATAACGCGAAGGTCGCAGGTTCGAGACCTGCATGGGCCA
311	Aam	Aam_Chr10.tRNA20-TrpCCA	Chr10	21320119	21320048	-	0	0	72	0	75.8	51.2	24.6	Trp	CCA	Inf	Trp	105.6	high confidence set	-22.6	Seq_6_TrpCCA	56.9444	GGATCCGTGGCGCAATGGTAGCGCGTCTGACTCCAGATCAGAAGGTTGCGTGTTCGATTCACGTCGGGTTCA
312	Aam	Aam_Chr10.tRNA21-ThrAGT	Chr10	21248955	21248882	-	0	0	74	0	75	46.8	28.2	Thr	AGT	Inf	Thr	89.8	high confidence set	-25.2	Seq_90_ThrAGT	50	GCTTTCGTAGCTCAGTTGGTTAGAGCACCCGTTTAGTAAGCGGGAGGTCTTGAGTTCGACTCTCAACGAAAGCA
313	Aam	Aam_Chr10.tRNA22-GlnTTG	Chr10	20164547	20164476	-	0	0	72	0	69	50.3	18.7	Gln	TTG	Inf	Gln	81.5	high confidence set	-20.4	Seq_6059_GlnTTG	47.2222	GGTTATATGGTGCAGTGGTTAGCACTCCAGACTTTGAATCTGGTGACCTGGGTTTGAATCCCAGTAGAACCT
314	Aam	Aam_Chr10.tRNA23-GlyCCC	Chr10	20001936	20001866	-	0	0	71	0	65.4	28.1	37.3	Gly	CCC	Inf	Gly	85.4	high confidence set	-25.5	Seq_57_GlyCCC	56.338	GCGCATCTGGTGTAGTGGTATCATAGTACCCTCCCACGGTACTGACCAGGGTTCGATTCCCTGGATGCGCA
315	Aam	Aam_Chr10.tRNA24-SerAGA	Chr10	17875365	17875284	-	0	0	82	0	79.4	43.1	36.3	Ser	AGA	Inf	Ser	115	high confidence set	-33.7	Seq_82_SerAGA	59.7561	GTGGACGTGCCGGAGTGGTTATCGGGCATGACTAGAAATCATGTGGGCTTTGCCCGCGCAGGTTCGAATCCTGCCGTCCACG
316	Aam	Aam_Chr10.tRNA25-SerAGA	Chr10	17874845	17874764	-	0	0	82	0	73.8	40.2	33.6	Ser	AGA	Inf	Ser	108.3	high confidence set	-26.8	Seq_5009_SerAGA	58.5366	GTGAACGTGCCGGAGTGGTTATCGGGCATGACTAGAAATCATGTGGGCTCTGCCCGCGCAGGTTCAAATCCTGCCGTCCACG
317	Aam	Aam_Chr10.tRNA27-GlyGCC	Chr10	3031642	3031572	-	0	0	71	0	66.5	44.8	21.7	Gly	GCC	Inf	Gly	94.4	high confidence set	-25.6	Seq_1_GlyGCC	59.1549	GCACCAGTGGTCTAGTGGTAGAATAGTACCCTGCCACGGTACAGACCCGGGTTCGATTCCCGGCTGGTGCA
318	Aam	Aam_Chr10.tRNA28-IleAAT	Chr10	760427	760354	-	0	0	74	0	81.8	58.3	23.5	Ile	AAT	Inf	Ile	106.8	high confidence set	-28.8	Seq_14_IleAAT	55.4054	GGCCTATTAGCTCAGTTGGTTAGAGCGTCGTGCTAATAACGCGAAGGTCGCAGGTTCGAGACCTGCATGGGCCA
319	Aam	Aam_Chr10.tRNA29-LeuCAA	Chr10	224323	224240	-	0	0	84	0	76	52.8	23.2	Leu	CAA	Inf	Leu	115.9	high confidence set	-31.8	Seq_2360_LeuCAA	57.1429	GTCAGGATGGCGGAGTGGTCTAACGCGCCAGACTCAAGTTCTGGTCCTCCAACGAGGGCGTGGGTTCAAATCCCACTTCTGACA
320	Aam	Aam_Chr10.tRNA30-AlaAGC	Chr10	163070	162998	-	0	0	73	0	63.4	38.2	25.2	Ala	AGC	Inf	Ala	98.3	high confidence set	-31.1	Seq_3_AlaAGC	58.9041	GGGGATGTAGCTCAGATGGTAGAGCGCTCGCTTAGCATGCGAGAGGTACGGGGATCGATACCCCGCATCTCCA
321	Aam	Aam_Chr10.tRNA5-LysTTT	Chr10	9450418	9450490	+	0	0	73	0	87.9	64.3	23.6	Lys	TTT	Inf	Lys	99.5	high confidence set	-33.1	Seq_3115_LysTTT	61.6438	GCCGTCTTAGCTCAGTTGGCAGAGCGCGTGGCTTTTAACCACGTGGTCGTGGGTTCGAGTCCCACAGACGGCG
322	Aam	Aam_Chr10.tRNA6-PheGAA	Chr10	12256124	12256196	+	0	0	73	0	78.3	58.4	19.9	Phe	GAA	Inf	Phe	113.2	high confidence set	-22.5	Seq_2_PheGAA	58.9041	GCGGGGATAGCTCAGTTGGGAGAGCGTCAGACTGAAGATCTGAAGGTCGCGTGTTCGATCCACGCTCACCGCA
323	Aam	Aam_Chr10.tRNA7-LeuAAG	Chr10	16002999	16003079	+	0	0	81	0	71.4	51.1	20.3	Leu	AAG	Inf	Leu	108.5	high confidence set	-28.7	Seq_42_LeuAAG	51.8519	GTTGATATGGCCGAGTTGGTCTAAGGCGCCAGATTAAGGTTCTGGTCCGAAAGGGCGTGGGTTCAAATCCCACTGTCAACA
324	Aam	Aam_Chr10.tRNA8-LeuAAG	Chr10	16010812	16010892	+	0	0	81	0	73	50.6	22.4	Leu	AAG	Inf	Leu	109.1	high confidence set	-26.3	Seq_1584_LeuAAG	51.8519	GTTGATATGGCCGAGTTGGTCTAAGGCGCCAGATTAAGGTTCTGGTCCGTAAGGGCGTGGGTTCAAATCCCACTGTCAACA
325	Aam	Aam_Chr10.tRNA9-LeuCAA	Chr10	16913418	16913501	+	0	0	84	0	78.3	55.3	23	Leu	CAA	Inf	Leu	121.1	high confidence set	-32.4	Seq_434_LeuCAA	57.1429	GTCAGGATGGCCGAGTGGTCTAAGGCGCCAGACTCAAGTTCTGGTCCTCTAACGAGGGCGTGGGTTCAAACCCCACTTCTGACA
326	Aam	Aam_Chr11.tRNA1-ProTGG	Chr11	5164897	5164968	+	0	0	72	0	68.5	35.7	32.8	Pro	TGG	Inf	Pro	111.2	high confidence set	-25.7	Seq_4_ProTGG	55.5556	GGGCATTTGGTCTAGTGGTATGATTCTCGCTTTGGGTGCGAGAGGTCCCGAGTTCGATTCTCGGAATGCCCC
327	Aam	Aam_Chr11.tRNA10-TyrGTA	Chr11	9811150	9811235	+	9811187	9811199	73	13	74.5	43	31.5	Tyr	GTA	Inf	Tyr	111.8	high confidence set	-31.1	Seq_6418_TyrGTA	54.6512	CCGACCTTAGCTCAGTTGGTAGAGCGGAGGACTGTAGTTGCAAGCAGATAATCCTTAGGTCGCTGGTTCGAATCCGGCAGGTCGGA
328	Aam	Aam_Chr11.tRNA12-MetCAT	Chr11	10127997	10128081	+	10128035	10128045	74	11	63.2	39.8	23.4	Met	CAT	Inf	Met	100.7	high confidence set	-28.9	Seq_2364_MetCAT	58.8235	GGGGTGGTGGCGCAGTTGGCTAGCGCGTAGGTCTCATAGCTTCTGAGTGATCCTGAGGTCGAGAGTTCAAGCCTCTCTCACCCCA
329	Aam	Aam_Chr11.tRNA13-GlyGCC	Chr11	16302209	16302279	+	0	0	71	0	66.5	44.8	21.7	Gly	GCC	Inf	Gly	94.4	high confidence set	-25.6	Seq_1_GlyGCC	59.1549	GCACCAGTGGTCTAGTGGTAGAATAGTACCCTGCCACGGTACAGACCCGGGTTCGATTCCCGGCTGGTGCA
330	Aam	Aam_Chr11.tRNA14-GlnCTG	Chr11	16977442	16977513	+	0	0	72	0	75.3	51.2	24.1	Gln	CTG	Inf	Gln	103.1	high confidence set	-26.3	Seq_66_GlnCTG	52.7778	GGTCCCATGGTCTAGTGGTCAGGACATTGGACTCTGAATCCAGTAACCCGAGTTCAAATCTCGGTGGGACCT
331	Aam	Aam_Chr11.tRNA18-GluCTC	Chr11	21173696	21173768	+	0	0	73	0	78.9	53.1	25.8	Glu	CTC	Inf	Glu	99.2	high confidence set	-24.1	Seq_29_GluCTC	56.1644	TCCGTTGTAGTCTAGTTGGTTAGGATACTCGGCTCTCACCCGAGAGACCCGGGTTCAAGTCCCGGCAACGGAA
332	Aam	Aam_Chr11.tRNA19-TyrGTA	Chr11	22026625	22026709	+	22026662	22026673	73	12	73.8	41.9	31.9	Tyr	GTA	Inf	Tyr	106.6	high confidence set	-26.2	Seq_5012_TyrGTA	51.7647	CCGACTTTAGCTCAGTTGGTAGAGCGGAGGACTGTAGTTGTTAGTTGTCATCCTTAGGTCGCTGGTTCGAATCCGGCAAGTCGGA
333	Aam	Aam_Chr11.tRNA2-ProTGG	Chr11	5169243	5169314	+	0	0	72	0	68.5	35.7	32.8	Pro	TGG	Inf	Pro	111.2	high confidence set	-25.7	Seq_4_ProTGG	55.5556	GGGCATTTGGTCTAGTGGTATGATTCTCGCTTTGGGTGCGAGAGGTCCCGAGTTCGATTCTCGGAATGCCCC
334	Aam	Aam_Chr11.tRNA20-ArgCCT	Chr11	22032168	22032240	+	0	0	73	0	69.1	50.3	18.8	Arg	CCT	Inf	Arg	81.2	high confidence set	-25	Seq_32_ArgCCT	57.5342	GCGCCTGTAGCTCAGTGGATAGAGCGTCTGTTTCCTAAGCAGAAAGTCGTAGGTTCGACCCCTACCTGGCGCG
335	Aam	Aam_Chr11.tRNA22-SerGCT	Chr11	23988232	23988313	+	0	0	82	0	80.5	45.2	35.3	Ser	GCT	Inf	Ser	109.5	high confidence set	-30.8	Seq_10_SerGCT	58.5366	GTCGCTTTGGCCGAGTGGTTAAGGCGTGTGCCTGCTAAGTACATGGGGTTTCCCCGCGAGAGTTCGAATCTCTCAGGCGACG
336	Aam	Aam_Chr11.tRNA23-HisGTG	Chr11	25128040	25127969	-	0	0	72	0	63	33.7	29.3	His	GTG	Inf	His	87.1	high confidence set	-25.3	Seq_22_HisGTG	56.9444	GTGGCTGTAGTTTAGTGGTGAGAATTCCACGTTGTGGCCGTGGAGACCTGGGCTCGAATCCCAGCAGCCACA
337	Aam	Aam_Chr11.tRNA24-ArgACG	Chr11	24647175	24647103	-	0	0	73	0	70.2	51.9	18.3	Arg	ACG	Inf	Arg	91.8	high confidence set	-23.8	Seq_6420_ArgACG	56.1644	GACTTTGTGGCCCAATGGATAAGGCGCTAGCCTACGGAGCTAGAGATTCTGGGTTCGATCCCCAGCAGAGTCG
338	Aam	Aam_Chr11.tRNA25-AlaTGC	Chr11	24593743	24593671	-	0	0	73	0	63.7	38.6	25.1	Ala	TGC	Inf	Ala	96.5	high confidence set	-33.4	Seq_138_AlaTGC	58.9041	GGGGATGTAGCTCACATGGTAGAGCGCTCGCTTTGCATGCGAGAGGTACGGGGTTCGATACCCCGCATCTCCA
339	Aam	Aam_Chr11.tRNA26-AlaAGC	Chr11	21150038	21149966	-	0	0	73	0	63.4	38.2	25.2	Ala	AGC	Inf	Ala	98.3	high confidence set	-31.1	Seq_3_AlaAGC	58.9041	GGGGATGTAGCTCAGATGGTAGAGCGCTCGCTTAGCATGCGAGAGGTACGGGGATCGATACCCCGCATCTCCA
340	Aam	Aam_Chr11.tRNA3-ArgTCG	Chr11	5204111	5204184	+	0	0	74	0	81.9	60.4	21.5	Arg	TCG	Inf	Arg	92.9	high confidence set	-27.8	Seq_37_ArgTCG	59.4595	GACCGCATAGCGCAGTGGATTAGCGCGTCTGACTTCGGATCAGAAGGTCGTGGGTTCGACTCCCACTGTGGTCG
341	Aam	Aam_Chr11.tRNA30-ArgACG	Chr11	18221201	18221129	-	0	0	73	0	72	49.7	22.3	Arg	ACG	Inf	Arg	93.9	high confidence set	-27.8	Seq_43_ArgACG	60.274	GACTCCGTGGCCCAATGGATAAGGCGCTGGTCTACGGAACCAGAGATTCTGGGTTCGATCCCCAGCGGAGTCG
342	Aam	Aam_Chr11.tRNA31-LysCTT	Chr11	18213953	18213881	-	0	0	73	0	87.7	67.6	20.1	Lys	CTT	Inf	Lys	106.7	high confidence set	-28	Seq_7_LysCTT	63.0137	GCCCGTCTAGCTCAGTTGGTAGAGCGCAAGGCTCTTAACCTTGTGGTCGTGGGTTCGAGCCCCACGGTGGGCG
343	Aam	Aam_Chr11.tRNA32-AspGTC	Chr11	17465852	17465781	-	0	0	72	0	69.8	46.8	23	Asp	GTC	Inf	Asp	95.8	high confidence set	-24.6	Seq_12_AspGTC	62.5	GTCGTTGTAGTATAGTGGTGAGTATTCCCGCCTGTCACGCGGGTGACCCGGGTTCGATCCCCGGCAACGGCG
344	Aam	Aam_Chr11.tRNA33-AsnGTT	Chr11	17465697	17465624	-	0	0	74	0	82	56.9	25.1	Asn	GTT	Inf	Asn	96.3	high confidence set	-25	Seq_938_AsnGTT	52.7027	GCTGGAATAGCTCAGTTGGTTAGAGCGTGTGGCTGTTAACCACAAGGTTGGAGGTTCAAGCCCTCCTTCTAGCG
345	Aam	Aam_Chr11.tRNA34-GlyTCC	Chr11	16707312	16707241	-	0	0	72	0	73.9	46.2	27.7	Gly	TCC	Inf	Gly	85.6	high confidence set	-24.2	Seq_20_GlyTCC	52.7778	GCGTTTGTAGTCCAACGGTTAGGATAATTGCCTTCCAAGCAATAGACCCGGGTTCGACTCCCGGCAAACGCA
346	Aam	Aam_Chr11.tRNA35-CysGCA	Chr11	16124149	16124078	-	0	0	72	0	70.5	49.6	20.9	Cys	GCA	Inf	Cys	95.9	high confidence set	-20.1	Seq_4238_CysGCA	54.1667	GGGTCCATAGCTCAGTAGTAGAGCATTTGACTGCAGTTCAAGAGGTCACCGGTTCGATCCCGGTTGGGCTCT
347	Aam	Aam_Chr11.tRNA36-GlyTCC	Chr11	16113490	16113419	-	0	0	72	0	73.9	46.2	27.7	Gly	TCC	Inf	Gly	85.6	high confidence set	-24.2	Seq_20_GlyTCC	52.7778	GCGTTTGTAGTCCAACGGTTAGGATAATTGCCTTCCAAGCAATAGACCCGGGTTCGACTCCCGGCAAACGCA
348	Aam	Aam_Chr11.tRNA39-SerGCT	Chr11	14415593	14415512	-	0	0	82	0	80.5	45.2	35.3	Ser	GCT	Inf	Ser	109.5	high confidence set	-30.8	Seq_10_SerGCT	58.5366	GTCGCTTTGGCCGAGTGGTTAAGGCGTGTGCCTGCTAAGTACATGGGGTTTCCCCGCGAGAGTTCGAATCTCTCAGGCGACG
349	Aam	Aam_Chr11.tRNA4-SerGCT	Chr11	5205562	5205643	+	0	0	82	0	80.5	45.2	35.3	Ser	GCT	Inf	Ser	109.5	high confidence set	-30.8	Seq_10_SerGCT	58.5366	GTCGCTTTGGCCGAGTGGTTAAGGCGTGTGCCTGCTAAGTACATGGGGTTTCCCCGCGAGAGTTCGAATCTCTCAGGCGACG
350	Aam	Aam_Chr11.tRNA41-AsnGTT	Chr11	10087618	10087547	-	0	0	72	0	79	56.7	22.3	Asn	GTT	Inf	Asn	79.2	high confidence set	-20.8	Seq_489_AsnGTT	52.7778	TCCTCAGTAGCTCAGTGGTAGAGCGGTCGGCTGTTAACTGATTGGTCGTAGGTTCGAATCCTACTTGGGGAG
351	Aam	Aam_Chr11.tRNA43-ThrCGT	Chr11	9218254	9218183	-	0	0	72	0	80.9	54.3	26.6	Thr	CGT	Inf	Thr	88	high confidence set	-25.2	Seq_4638_ThrCGT	54.1667	GCTTCCGTAGCATAGTGGTAGTGCGTTCGCTTCGTAAGCGAAAGGTCGTGAGTTCAATCCTCACCGGGAGCA
352	Aam	Aam_Chr11.tRNA44-ProCGG	Chr11	6465964	6465893	-	0	0	72	0	68.5	36.1	32.4	Pro	CGG	Inf	Pro	108.5	high confidence set	-25.6	Seq_52_ProCGG	56.9444	GGGTGTTTGGTCTAGTGGTATGATTCTCGCTTCGGGTGCGAGAGGTCGCGAGTTCGATTCTCGCAACACCCC
353	Aam	Aam_Chr11.tRNA45-CysGCA	Chr11	6334886	6334815	-	0	0	72	0	82.1	59.9	22.2	Cys	GCA	Inf	Cys	106.6	high confidence set	-23	Seq_19_CysGCA	56.9444	GGGTCCATAGCTCAGTGGTAGAGCATTTGACTGCAGATCAAGAGGTCACCGGTTCGAACCCGGTTGGGCCCT
354	Aam	Aam_Chr11.tRNA46-SerCGA	Chr11	5179066	5178985	-	0	0	82	0	78.9	46.6	32.3	Ser	CGA	Inf	Ser	122	high confidence set	-26.6	Seq_49_SerCGA	53.6585	GTCGATATGTCCGAGTGGTTAAGGAGACAGACTCGAAATCTGTTGGGCTTTGCCTGCGCAGGTTCGAATCCTGCTGTCGACG
355	Aam	Aam_Chr11.tRNA47-ProCGG	Chr11	5172259	5172188	-	0	0	72	0	63.2	26.3	36.9	Pro	CGG	Inf	Pro	106.2	high confidence set	-23.8	Seq_371_ProCGG	54.1667	GGGCATTTGGTCTAGTGGTATGATTCTCGCTTCGGGTGCGAGAGGTCTCGAGTTCGATTCTCGAAATGCCCC
356	Aam	Aam_Chr11.tRNA48-ProTGG	Chr11	5171638	5171567	-	0	0	72	0	50.3	29.9	20.4	Pro	TGG	Inf	Pro	90.3	high confidence set	-16.3	Seq_4641_ProTGG	52.7778	AGGCATTTGGTCTAGTGGTATGATTCTCGCTTTGGGTGCGAGAGGTCCCGAGTTCGATTCTTGCAATGCCCC
357	Aam	Aam_Chr11.tRNA49-ProCGG	Chr11	5170545	5170474	-	0	0	72	0	63.2	26.3	36.9	Pro	CGG	Inf	Pro	106.2	high confidence set	-23.8	Seq_371_ProCGG	54.1667	GGGCATTTGGTCTAGTGGTATGATTCTCGCTTCGGGTGCGAGAGGTCTCGAGTTCGATTCTCGAAATGCCCC
358	Aam	Aam_Chr11.tRNA5-LeuTAG	Chr11	6514394	6514473	+	0	0	80	0	69.5	48.5	21	Leu	TAG	Inf	Leu	111.5	high confidence set	-29.7	Seq_16_LeuTAG	56.25	GACAGTTTGGCCGAGTGGTCTAAGGCGCCAGATTTAGGCTCTGGTCCGAAAGGGCGTGGGTTCAAATCCCACAGCTGTCA
359	Aam	Aam_Chr11.tRNA50-ProTGG	Chr11	5167938	5167867	-	0	0	72	0	68.5	35.7	32.8	Pro	TGG	Inf	Pro	111.2	high confidence set	-25.7	Seq_4_ProTGG	55.5556	GGGCATTTGGTCTAGTGGTATGATTCTCGCTTTGGGTGCGAGAGGTCCCGAGTTCGATTCTCGGAATGCCCC
360	Aam	Aam_Chr11.tRNA51-ProCGG	Chr11	5166248	5166177	-	0	0	72	0	52.2	15.4	36.8	Pro	CGG	Inf	Pro	96.8	high confidence set	-23.8	Seq_2379_ProCGG	54.1667	GGGCATTTGGTCTAGCGTTATGATTCTCGCTTCGGGTGCGAGAGGTCTCGAGTTCGATTCTCGAAATGCCCC
361	Aam	Aam_Chr11.tRNA52-ProTGG	Chr11	5165655	5165584	-	0	0	72	0	68.5	35.7	32.8	Pro	TGG	Inf	Pro	111.2	high confidence set	-25.7	Seq_4_ProTGG	55.5556	GGGCATTTGGTCTAGTGGTATGATTCTCGCTTTGGGTGCGAGAGGTCCCGAGTTCGATTCTCGGAATGCCCC
362	Aam	Aam_Chr11.tRNA53-ProTGG	Chr11	5164039	5163968	-	0	0	72	0	68.5	35.7	32.8	Pro	TGG	Inf	Pro	111.2	high confidence set	-25.7	Seq_4_ProTGG	55.5556	GGGCATTTGGTCTAGTGGTATGATTCTCGCTTTGGGTGCGAGAGGTCCCGAGTTCGATTCTCGGAATGCCCC
363	Aam	Aam_Chr11.tRNA54-ProTGG	Chr11	5162120	5162049	-	0	0	72	0	63.2	26.3	36.9	Pro	TGG	Inf	Pro	106.2	high confidence set	-23.8	Seq_610_ProTGG	52.7778	GGGCATTTGGTCTAGTGGTATGATTCTCGCTTTGGGTGCGAGAGGTCTCGAGTTCGATTCTCGAAATGCCCC
364	Aam	Aam_Chr11.tRNA55-ProAGG	Chr11	5161308	5161237	-	0	0	72	0	67.4	34.7	32.7	Pro	AGG	Inf	Pro	112.3	high confidence set	-25.7	Seq_5_ProAGG	54.1667	GGGCATTTGGTCTAGTGGTATGATTCTCGCTTAGGGTGCGAGAGGTCCCGAGTTCAATTCTCGGAATGCCCC
365	Aam	Aam_Chr11.tRNA56-ProTGG	Chr11	5160945	5160874	-	0	0	72	0	63.2	26.3	36.9	Pro	TGG	Inf	Pro	106.2	high confidence set	-23.8	Seq_610_ProTGG	52.7778	GGGCATTTGGTCTAGTGGTATGATTCTCGCTTTGGGTGCGAGAGGTCTCGAGTTCGATTCTCGAAATGCCCC
366	Aam	Aam_Chr11.tRNA57-ProAGG	Chr11	5160371	5160300	-	0	0	72	0	67.4	34.7	32.7	Pro	AGG	Inf	Pro	112.3	high confidence set	-25.7	Seq_5_ProAGG	54.1667	GGGCATTTGGTCTAGTGGTATGATTCTCGCTTAGGGTGCGAGAGGTCCCGAGTTCAATTCTCGGAATGCCCC
367	Aam	Aam_Chr11.tRNA58-ProCGG	Chr11	5159450	5159379	-	0	0	72	0	63.2	26.3	36.9	Pro	CGG	Inf	Pro	106.2	high confidence set	-23.8	Seq_371_ProCGG	54.1667	GGGCATTTGGTCTAGTGGTATGATTCTCGCTTCGGGTGCGAGAGGTCTCGAGTTCGATTCTCGAAATGCCCC
368	Aam	Aam_Chr11.tRNA59-ProTGG	Chr11	5158927	5158856	-	0	0	72	0	68.5	35.7	32.8	Pro	TGG	Inf	Pro	111.2	high confidence set	-25.7	Seq_4_ProTGG	55.5556	GGGCATTTGGTCTAGTGGTATGATTCTCGCTTTGGGTGCGAGAGGTCCCGAGTTCGATTCTCGGAATGCCCC
369	Aam	Aam_Chr11.tRNA60-ProTGG	Chr11	5158298	5158227	-	0	0	72	0	68.5	35.7	32.8	Pro	TGG	Inf	Pro	111.2	high confidence set	-25.7	Seq_4_ProTGG	55.5556	GGGCATTTGGTCTAGTGGTATGATTCTCGCTTTGGGTGCGAGAGGTCCCGAGTTCGATTCTCGGAATGCCCC
370	Aam	Aam_Chr11.tRNA61-ProTGG	Chr11	5156727	5156656	-	0	0	72	0	53.9	23.6	30.3	Pro	TGG	Inf	Pro	102.1	high confidence set	-20.2	Seq_4663_ProTGG	52.7778	GGGCATTTGGTCTAGTGGTATGATTCTCGCTTTGGGTGGGAGAGGTCTCGAGTTCGATTCTCGAAATGCCCC
371	Aam	Aam_Chr11.tRNA62-ProAGG	Chr11	5155968	5155896	-	0	0	73	0	60.7	29.9	30.8	Pro	AGG	Inf	Pro	99.5	high confidence set	-22.8	Seq_4665_ProAGG	52.0548	GGGCATTTGGTCTAGTGGTAATGATTCTCGCTTAGGGTGCGAGAGGTCTCGAGTTCAATTCTCGGAATGCCCC
372	Aam	Aam_Chr11.tRNA64-ProTGG	Chr11	5154703	5154632	-	0	0	72	0	68.5	35.7	32.8	Pro	TGG	Inf	Pro	111.2	high confidence set	-25.7	Seq_4_ProTGG	55.5556	GGGCATTTGGTCTAGTGGTATGATTCTCGCTTTGGGTGCGAGAGGTCCCGAGTTCGATTCTCGGAATGCCCC
373	Aam	Aam_Chr11.tRNA65-ArgTCT	Chr11	4047959	4047887	-	0	0	73	0	68.5	50.6	17.9	Arg	TCT	Inf	Arg	98.8	high confidence set	-31.7	Seq_132_ArgTCT	60.274	GCGCCCGTGGCCTAATGGATAAGGCGTCTGACTTCTAATCAGGCGATTGTGGGTTCGAGTCCCACCGGGCGTG
374	Aam	Aam_Chr11.tRNA9-GlnCTG	Chr11	8865982	8866053	+	0	0	72	0	75.3	51.2	24.1	Gln	CTG	Inf	Gln	103.1	high confidence set	-26.3	Seq_66_GlnCTG	52.7778	GGTCCCATGGTCTAGTGGTCAGGACATTGGACTCTGAATCCAGTAACCCGAGTTCAAATCTCGGTGGGACCT
375	Aam	Aam_Chr12.tRNA10-LysTTT	Chr12	14058861	14058933	+	0	0	73	0	90.8	66.1	24.7	Lys	TTT	Inf	Lys	95.4	high confidence set	-33.1	Seq_345_LysTTT	60.274	GCCGTCTTAGCTCAGTCGGTAGAGCGCACGGCTTTTAACCGTGTGGTCGTGGGTTCGAATCCCACAGACGGCG
376	Aam	Aam_Chr12.tRNA11-AspGTC	Chr12	19090855	19090926	+	0	0	72	0	69.8	46.8	23	Asp	GTC	Inf	Asp	95.8	high confidence set	-24.6	Seq_12_AspGTC	62.5	GTCGTTGTAGTATAGTGGTGAGTATTCCCGCCTGTCACGCGGGTGACCCGGGTTCGATCCCCGGCAACGGCG
377	Aam	Aam_Chr12.tRNA12-AspGTC	Chr12	19093004	19093075	+	0	0	72	0	69.8	46.8	23	Asp	GTC	Inf	Asp	95.8	high confidence set	-24.6	Seq_12_AspGTC	62.5	GTCGTTGTAGTATAGTGGTGAGTATTCCCGCCTGTCACGCGGGTGACCCGGGTTCGATCCCCGGCAACGGCG
378	Aam	Aam_Chr12.tRNA13-GlyTCC	Chr12	20255402	20255473	+	0	0	72	0	73.9	46.2	27.7	Gly	TCC	Inf	Gly	85.6	high confidence set	-24.2	Seq_20_GlyTCC	52.7778	GCGTTTGTAGTCCAACGGTTAGGATAATTGCCTTCCAAGCAATAGACCCGGGTTCGACTCCCGGCAAACGCA
379	Aam	Aam_Chr12.tRNA14-ArgCCT	Chr12	20258944	20259016	+	0	0	73	0	69.1	50.3	18.8	Arg	CCT	Inf	Arg	81.2	high confidence set	-25	Seq_32_ArgCCT	57.5342	GCGCCTGTAGCTCAGTGGATAGAGCGTCTGTTTCCTAAGCAGAAAGTCGTAGGTTCGACCCCTACCTGGCGCG
380	Aam	Aam_Chr12.tRNA16-LysCTT	Chr12	21316944	21317016	+	0	0	73	0	86.7	66.5	20.2	Lys	CTT	Inf	Lys	105.7	high confidence set	-28	Seq_1056_LysCTT	61.6438	GCCCGTCTAGCTCAGTTGGTAGAGCGCAAGGCTCTTAACCTTGTGGTCGTGGGTTCAAGCCCCACGGTGGGCG
381	Aam	Aam_Chr12.tRNA17-LysTTT	Chr12	22175148	22175220	+	0	0	73	0	90.8	66.1	24.7	Lys	TTT	Inf	Lys	95.4	high confidence set	-33.1	Seq_345_LysTTT	60.274	GCCGTCTTAGCTCAGTCGGTAGAGCGCACGGCTTTTAACCGTGTGGTCGTGGGTTCGAATCCCACAGACGGCG
382	Aam	Aam_Chr12.tRNA18-MetCAT	Chr12	24113957	24114042	+	24113995	24114006	74	12	70.6	44.7	25.9	Met	CAT	Inf	Met	105.6	high confidence set	-31.4	Seq_3126_MetCAT	59.3023	GGGGTGGTGGCGCAGTTGGTTAGCGCGCAGGTCTCATAGCTGTCTGAGTTATCCTGAGGTCGAGAGTTCGAGCCTCTCTCACCCCA
383	Aam	Aam_Chr12.tRNA19-GluCTC	Chr12	24485457	24485529	+	0	0	73	0	78.9	53.1	25.8	Glu	CTC	Inf	Glu	99.2	high confidence set	-24.1	Seq_29_GluCTC	56.1644	TCCGTTGTAGTCTAGTTGGTTAGGATACTCGGCTCTCACCCGAGAGACCCGGGTTCAAGTCCCGGCAACGGAA
384	Aam	Aam_Chr12.tRNA20-IleAAT	Chr12	24490737	24490664	-	0	0	74	0	75.7	55.4	20.3	Ile	AAT	Inf	Ile	98.8	high confidence set	-22.4	Seq_4250_IleAAT	54.0541	GGCCTATTAGCTCAGTTGGTTAGAGCGTCGTGCTAATAACGCGAAGGTCGAAGGTTCGAGACCTGCATGGGCCA
385	Aam	Aam_Chr12.tRNA21-GlnCTG	Chr12	22476896	22476825	-	0	0	72	0	75.1	50.7	24.4	Gln	CTG	Inf	Gln	100.5	high confidence set	-24.3	Seq_3131_GlnCTG	50	GGTCCCATGGTCTAGTGGTCAGGACATTAGACTCTGAATCTAGTAACCCGAGTTCAAATCTCGGTGGGACCT
386	Aam	Aam_Chr12.tRNA22-GluCTC	Chr12	19346808	19346736	-	0	0	73	0	68.7	49	19.7	Glu	CTC	Inf	Glu	87.3	high confidence set	-15.4	Seq_3133_GluCTC	53.4247	TCCGTTGTAGTCTAGTTGGTTAGGATACTCGGCTCTCACCCGAGAGACCCGAGTTCAAGTCCCGGCAATGGAA
387	Aam	Aam_Chr12.tRNA23-TyrGTA	Chr12	18548693	18548609	-	18548656	18548645	73	12	74.5	43	31.5	Tyr	GTA	Inf	Tyr	111.8	high confidence set	-30.1	Seq_5018_TyrGTA	55.2941	CCGACCTTAGCTCAGTTGGTAGAGCGGAGGACTGTAGTTGTTCGCTGTTATCCTTAGGTCGCTGGTTCGAATCCGGCAGGTCGGA
388	Aam	Aam_Chr12.tRNA24-ArgTCG	Chr12	18407662	18407589	-	0	0	74	0	82.3	61	21.3	Arg	TCG	Inf	Arg	91.9	high confidence set	-25.1	Seq_39_ArgTCG	56.7568	GACCGCATAGCGCAGTGGATTAGCGCGTTTGACTTCGGATCAAAAGGTCGTGGGTTCGACTCCCACTGTGGTCG
389	Aam	Aam_Chr12.tRNA25-ValAAC	Chr12	18055507	18055434	-	0	0	74	0	63.2	49.3	13.9	Val	AAC	Inf	Val	83.4	high confidence set	-15.5	Seq_4251_ValAAC	55.4054	GGTGTCGTGGTGTAGTTGGTTATCACGTCAGTCTAACACACTGAAGGTCTCCGGTTCAAGTCCCGGCGACGCCA
390	Aam	Aam_Chr12.tRNA26-CysGCA	Chr12	17938263	17938192	-	0	0	72	0	74.8	55.6	19.2	Cys	GCA	Inf	Cys	95.9	high confidence set	-19.3	Seq_2381_CysGCA	56.9444	GGGTCCATAGCCCAGTGGTAGAGCAATTGACTGCAGATCAATAGGTCACCGGTTCGAACCCGGTTGGGCCCT
391	Aam	Aam_Chr12.tRNA29-CysGCA	Chr12	17935926	17935851	-	0	0	76	0	63.4	51.4	12	Cys	GCA	Inf	Cys	88.5	high confidence set	-18.3	Seq_2382_CysGCA	52.6316	GGGTCCATAGCTCAGTGGTAGAGCAATTGACTGCAGACCAATAGGTCACTGGTTCGAACCCAGTTGGGCCGTTTCT
392	Aam	Aam_Chr12.tRNA30-GlyGCC	Chr12	17858469	17858399	-	0	0	71	0	66.5	44.8	21.7	Gly	GCC	Inf	Gly	94.4	high confidence set	-25.6	Seq_1_GlyGCC	59.1549	GCACCAGTGGTCTAGTGGTAGAATAGTACCCTGCCACGGTACAGACCCGGGTTCGATTCCCGGCTGGTGCA
393	Aam	Aam_Chr12.tRNA31-GluCTC	Chr12	16337300	16337228	-	0	0	73	0	79.6	53.7	25.9	Glu	CTC	Inf	Glu	98.4	high confidence set	-24.1	Seq_580_GluCTC	54.7945	TCCGTTGTAGTCTAGTTGGTTAGGATACTCGGCTCTCACCCGAGAGACCCGGGTTCAAATCCCGGCAACGGAA
394	Aam	Aam_Chr12.tRNA32-ThrAGT	Chr12	15003565	15003492	-	0	0	74	0	68.9	45.6	23.3	Thr	AGT	Inf	Thr	82.6	high confidence set	-21.8	Seq_1002_ThrAGT	44.5946	GCTTTCATAGCTCAGTTGGTTAGAGCACCTGTTTAGTAAGCGGGAGGTCTTGAGTTCAACTCTCAATGAAAGCA
395	Aam	Aam_Chr12.tRNA34-LysTTT	Chr12	14572165	14572093	-	0	0	73	0	89.7	65.3	24.4	Lys	TTT	Inf	Lys	92.7	high confidence set	-31.7	Seq_70_LysTTT	57.5342	GCCGTCTTAGCTCAGCTGGTAGAGCGCATGGCTTTTAACCATGTGGTCGTGGGTTCGATTCCCACAGACGGCG
396	Aam	Aam_Chr12.tRNA36-LeuAAG	Chr12	12323594	12323514	-	0	0	81	0	74	52.2	21.8	Leu	AAG	Inf	Leu	110.4	high confidence set	-30.8	Seq_11_LeuAAG	53.0864	GTTGAGATGGCCGAGTTGGTCTAAGGCGCCAGATTAAGGTTCTGGTCCGAAAGGGCGTGGGTTCAAATCCCACTCTCAACA
397	Aam	Aam_Chr12.tRNA37-LeuAAG	Chr12	12322820	12322740	-	0	0	81	0	74	52.2	21.8	Leu	AAG	Inf	Leu	110.4	high confidence set	-30.8	Seq_11_LeuAAG	53.0864	GTTGAGATGGCCGAGTTGGTCTAAGGCGCCAGATTAAGGTTCTGGTCCGAAAGGGCGTGGGTTCAAATCCCACTCTCAACA
398	Aam	Aam_Chr12.tRNA38-LeuAAG	Chr12	12322011	12321931	-	0	0	81	0	74	52.2	21.8	Leu	AAG	Inf	Leu	110.4	high confidence set	-30.8	Seq_11_LeuAAG	53.0864	GTTGAGATGGCCGAGTTGGTCTAAGGCGCCAGATTAAGGTTCTGGTCCGAAAGGGCGTGGGTTCAAATCCCACTCTCAACA
399	Aam	Aam_Chr12.tRNA39-LeuAAG	Chr12	12321222	12321142	-	0	0	81	0	64.9	47.5	17.4	Leu	AAG	Inf	Leu	99.2	high confidence set	-25	Seq_6078_LeuAAG	50.6173	GTTGAGATGGCCGAGTTGGTCTAAGGTGCCAGATTAAGGTTCTGGTCCGAAAGGGCATGGGTTCAAATCCCACTCTCAACA
400	Aam	Aam_Chr12.tRNA40-LeuAAG	Chr12	12320415	12320335	-	0	0	81	0	74	52.2	21.8	Leu	AAG	Inf	Leu	110.4	high confidence set	-30.8	Seq_11_LeuAAG	53.0864	GTTGAGATGGCCGAGTTGGTCTAAGGCGCCAGATTAAGGTTCTGGTCCGAAAGGGCGTGGGTTCAAATCCCACTCTCAACA
401	Aam	Aam_Chr12.tRNA41-LeuCAG	Chr12	11364456	11364376	-	0	0	81	0	68.4	45.7	22.7	Leu	CAG	Inf	Leu	107.6	high confidence set	-27.9	Seq_136_LeuCAG	51.8519	GTCAAGATGGCCGAGTTGGTCTAAGGCGCCAGTTTCAGGTACTGGTCCGAAAGGGCATGGGTTCAAATCCCATTCTTGACA
402	Aam	Aam_Chr12.tRNA8-SerAGA	Chr12	11607592	11607673	+	0	0	82	0	67.9	41.6	26.3	Ser	AGA	Inf	Ser	91.5	high confidence set	-24.7	Seq_5021_SerAGA	57.3171	GTGGACGTGCCGGAGTGGTTAACGGGTATGACTAGAAATCATATGGGCTTTCCCCTCGCAGGTTCGAGTCCTGCCGTCGACG
403	Aam	Aam_Chr12.tRNA9-LysCTT	Chr12	12327624	12327696	+	0	0	73	0	87.7	67.6	20.1	Lys	CTT	Inf	Lys	106.7	high confidence set	-28	Seq_7_LysCTT	63.0137	GCCCGTCTAGCTCAGTTGGTAGAGCGCAAGGCTCTTAACCTTGTGGTCGTGGGTTCGAGCCCCACGGTGGGCG
404	Aam	Aam_scaffold_13.tRNA6-AsnGTT	scaffold_13	399969	399898	-	0	0	72	0	81.5	56.2	25.3	Asn	GTT	Inf	Asn	80	high confidence set	-21.1	Seq_5023_AsnGTT	51.3889	TCCTCAATAGCTCAGTGGTAGAGCGGTCGGCTGTTAACTGATTGGTCGTAGGTTCGAATCCTACTTGGGGAG
405	Aam	Aam_scaffold_147.tRNA1-IleAAT	scaffold_147	18898	18971	+	0	0	74	0	81.8	58.3	23.5	Ile	AAT	Inf	Ile	106.8	high confidence set	-28.8	Seq_14_IleAAT	55.4054	GGCCTATTAGCTCAGTTGGTTAGAGCGTCGTGCTAATAACGCGAAGGTCGCAGGTTCGAGACCTGCATGGGCCA
406	Aam	Aam_scaffold_163.tRNA1-SerGCT	scaffold_163	29835	29754	-	0	0	82	0	80.5	45.2	35.3	Ser	GCT	Inf	Ser	109.5	high confidence set	-30.8	Seq_10_SerGCT	58.5366	GTCGCTTTGGCCGAGTGGTTAAGGCGTGTGCCTGCTAAGTACATGGGGTTTCCCCGCGAGAGTTCGAATCTCTCAGGCGACG
407	Aam	Aam_scaffold_230.tRNA1-ProAGG	scaffold_230	12143	12214	+	0	0	72	0	67.4	34.7	32.7	Pro	AGG	Inf	Pro	112.3	high confidence set	-25.7	Seq_5_ProAGG	54.1667	GGGCATTTGGTCTAGTGGTATGATTCTCGCTTAGGGTGCGAGAGGTCCCGAGTTCAATTCTCGGAATGCCCC
408	Aam	Aam_scaffold_234.tRNA1-SerGCT	scaffold_234	25592	25511	-	0	0	82	0	80.5	45.2	35.3	Ser	GCT	Inf	Ser	109.5	high confidence set	-30.8	Seq_10_SerGCT	58.5366	GTCGCTTTGGCCGAGTGGTTAAGGCGTGTGCCTGCTAAGTACATGGGGTTTCCCCGCGAGAGTTCGAATCTCTCAGGCGACG
409	Aam	Aam_scaffold_234.tRNA2-GluCTC	scaffold_234	22792	22720	-	0	0	73	0	74.6	48.8	25.8	Glu	CTC	Inf	Glu	95.1	high confidence set	-24.1	Seq_625_GluCTC	57.5342	TCCGTTGTAGTCTAGATGGTTAGGATACTCGGCTCTCACCCGAGAGACCCGGGTTCGAGTCCCGGCAACGGAA
410	Aam	Aam_scaffold_351.tRNA1-ValAAC	scaffold_351	9568	9495	-	0	0	74	0	72.5	48.1	24.4	Val	AAC	Inf	Val	100.2	high confidence set	-19	Seq_23_ValAAC	54.0541	GGTTTCGTGGTGTAGTTGGTTATCACGTCAGTCTAACACACTGAAGGTCTCCGGTTCGAACCCGGGCGAAGCCA
411	Aam	Aam_scaffold_358.tRNA1-AlaCGC	scaffold_358	16447	16519	+	0	0	73	0	68.3	44.1	24.2	Ala	CGC	Inf	Ala	99.2	high confidence set	-33.6	Seq_24_AlaCGC	63.0137	GGGGGTGTAGCTCATATGGTAGAGCGCTCGCTTCGCATGCGAGAGGCACGGGGTTCGATTCCCCGCACCTCCA
412	Aam	Aam_scaffold_387.tRNA1-LeuAAG	scaffold_387	3510	3590	+	0	0	81	0	71.4	51.1	20.3	Leu	AAG	Inf	Leu	108.5	high confidence set	-28.7	Seq_42_LeuAAG	51.8519	GTTGATATGGCCGAGTTGGTCTAAGGCGCCAGATTAAGGTTCTGGTCCGAAAGGGCGTGGGTTCAAATCCCACTGTCAACA
413	Aam	Aam_scaffold_387.tRNA2-LeuAAG	scaffold_387	11319	11399	+	0	0	81	0	73	50.6	22.4	Leu	AAG	Inf	Leu	109.1	high confidence set	-26.3	Seq_1584_LeuAAG	51.8519	GTTGATATGGCCGAGTTGGTCTAAGGCGCCAGATTAAGGTTCTGGTCCGTAAGGGCGTGGGTTCAAATCCCACTGTCAACA
414	Aam	Aam_scaffold_78.tRNA1-HisGTG	scaffold_78	20905	20976	+	0	0	72	0	63.3	34.3	29	His	GTG	Inf	His	87.6	high confidence set	-23.3	Seq_478_HisGTG	54.1667	GTGGCTGTAGTTTAGTGGTGAGAATTCTACGTTGTGGCCGTAGAGACCTGGGCTCGAATCCCAGCAGCCACA
415	Aco	Aco_Chr_01.tRNA1-SerGCT	Chr_01	781816	781897	+	0	0	82	0	80.5	45.2	35.3	Ser	GCT	Inf	Ser	109.5	high confidence set	-30.8	Seq_10_SerGCT	58.5366	GTCGCTTTGGCCGAGTGGTTAAGGCGTGTGCCTGCTAAGTACATGGGGTTTCCCCGCGAGAGTTCGAATCTCTCAGGCGACG
416	Aco	Aco_Chr_01.tRNA10-AsnGTT	Chr_01	3664522	3664595	+	0	0	74	0	84.5	59.4	25.1	Asn	GTT	Inf	Asn	95.9	high confidence set	-25.2	Seq_17_AsnGTT	54.0541	GCTGGAATAGCTCAGTTGGTTAGAGCGTGTGGCTGTTAACCACAAGGTCGGAGGTTCAAGCCCTCCTTCTAGCG
417	Aco	Aco_Chr_01.tRNA100-LysCTT	Chr_01	42282574	42282502	-	0	0	73	0	87.7	67.6	20.1	Lys	CTT	Inf	Lys	106.7	high confidence set	-28	Seq_7_LysCTT	63.0137	GCCCGTCTAGCTCAGTTGGTAGAGCGCAAGGCTCTTAACCTTGTGGTCGTGGGTTCGAGCCCCACGGTGGGCG
418	Aco	Aco_Chr_01.tRNA101-AsnGTT	Chr_01	42250616	42250543	-	0	0	74	0	82.7	57.3	25.4	Asn	GTT	Inf	Asn	95.4	high confidence set	-24.4	Seq_765_AsnGTT	55.4054	GCTGGAGTAGCTCAGTTGGTTAGAGCGTGTGGCTGTTAACCACAAGGTCGAAGGTTCGACCCCTTCCTCTAGCG
419	Aco	Aco_Chr_01.tRNA102-LysTTT	Chr_01	42060154	42060083	-	0	0	72	0	80.4	65.1	15.3	Lys	TTT	Inf	Lys	85.9	high confidence set	-25.4	Seq_264_LysTTT	59.7222	GCCGACTTAGCTCAGTGGTAGAGCGCGTGACTTTTAATCCCGTGGTCGAGGGTTCGATCCCCTCAGTCGGCG
420	Aco	Aco_Chr_01.tRNA103-LysTTT	Chr_01	42015249	42015178	-	0	0	72	0	80.4	65.1	15.3	Lys	TTT	Inf	Lys	85.9	high confidence set	-25.4	Seq_264_LysTTT	59.7222	GCCGACTTAGCTCAGTGGTAGAGCGCGTGACTTTTAATCCCGTGGTCGAGGGTTCGATCCCCTCAGTCGGCG
421	Aco	Aco_Chr_01.tRNA104-ProAGG	Chr_01	41967444	41967373	-	0	0	72	0	67.4	34.7	32.7	Pro	AGG	Inf	Pro	112.3	high confidence set	-25.7	Seq_5_ProAGG	54.1667	GGGCATTTGGTCTAGTGGTATGATTCTCGCTTAGGGTGCGAGAGGTCCCGAGTTCAATTCTCGGAATGCCCC
422	Aco	Aco_Chr_01.tRNA106-TyrGTA	Chr_01	40851264	40851181	-	40851227	40851217	73	11	72.8	40.9	31.9	Tyr	GTA	Inf	Tyr	106.1	high confidence set	-30.1	Seq_5029_TyrGTA	52.381	CCGACTTTAGCTCAGTTGGTAGAGCGGAGGACTGTAGTTGTAGCAGCTATCCTTAGGTCGCTGGTTCAAATCCGGCAAGTCGGA
423	Aco	Aco_Chr_01.tRNA107-ArgACG	Chr_01	40357850	40357778	-	0	0	73	0	72.5	49.9	22.6	Arg	ACG	Inf	Arg	90.9	high confidence set	-24.7	Seq_386_ArgACG	57.5342	GACTCTGTGGCCCAATGGATAAGGCGCTGGTCTACGAAACCAGAGACTCTGGGTTCGATCCCCAGCAGAGTCG
424	Aco	Aco_Chr_01.tRNA108-AlaAGC	Chr_01	39578500	39578428	-	0	0	73	0	63.4	38.2	25.2	Ala	AGC	Inf	Ala	98.3	high confidence set	-31.1	Seq_3_AlaAGC	58.9041	GGGGATGTAGCTCAGATGGTAGAGCGCTCGCTTAGCATGCGAGAGGTACGGGGATCGATACCCCGCATCTCCA
425	Aco	Aco_Chr_01.tRNA11-GluCTC	Chr_01	4323185	4323257	+	0	0	73	0	78.9	53.1	25.8	Glu	CTC	Inf	Glu	99.2	high confidence set	-24.1	Seq_29_GluCTC	56.1644	TCCGTTGTAGTCTAGTTGGTTAGGATACTCGGCTCTCACCCGAGAGACCCGGGTTCAAGTCCCGGCAACGGAA
426	Aco	Aco_Chr_01.tRNA110-IleTAT	Chr_01	39032714	39032641	-	0	0	74	0	85.9	70.6	15.3	Ile	TAT	Inf	Ile	103.9	high confidence set	-29.8	Seq_28_IleTAT	63.5135	GGTCCCGTAGCTCAGTTGGTTAGAGCGTTGGTCTTATGAGCCGAAGGTCGCGGGTTCGAGCCCCGCCGGGACCA
427	Aco	Aco_Chr_01.tRNA112-AlaAGC	Chr_01	37971609	37971537	-	0	0	73	0	63.4	38.2	25.2	Ala	AGC	Inf	Ala	98.3	high confidence set	-31.1	Seq_3_AlaAGC	58.9041	GGGGATGTAGCTCAGATGGTAGAGCGCTCGCTTAGCATGCGAGAGGTACGGGGATCGATACCCCGCATCTCCA
428	Aco	Aco_Chr_01.tRNA114-MetCAT	Chr_01	35952346	35952261	-	35952308	35952297	74	12	53.8	40.6	13.2	Met	CAT	Inf	Met	80.2	high confidence set	-19.5	Seq_2386_MetCAT	54.6512	GGGATGGTGGCGCAGTTGGCTAGCGCGTTGGTCTCATAACTATCTGAGTAATCCTGAGGTCGAGAGTTCAAGCCTCTCTCACCCCA
429	Aco	Aco_Chr_01.tRNA116-LysTTT	Chr_01	33663649	33663578	-	0	0	72	0	80.4	65.1	15.3	Lys	TTT	Inf	Lys	85.9	high confidence set	-25.4	Seq_264_LysTTT	59.7222	GCCGACTTAGCTCAGTGGTAGAGCGCGTGACTTTTAATCCCGTGGTCGAGGGTTCGATCCCCTCAGTCGGCG
430	Aco	Aco_Chr_01.tRNA12-LysCTT	Chr_01	4414018	4414090	+	0	0	73	0	76.3	57.3	19	Lys	CTT	Inf	Lys	96.1	high confidence set	-24.4	Seq_5684_LysCTT	58.9041	GCCTGTCTAGCTCAGCTGGTAGAGCACAAGGCTCTTAACCTTGTGGTCGTGGGTTTGAGCCCCACGGTGGGCT
431	Aco	Aco_Chr_01.tRNA122-ValAAC	Chr_01	29146393	29146317	-	0	0	77	0	59.2	43.2	16	Val	AAC	Inf	Val	75.5	high confidence set	-20.7	Seq_4258_ValAAC	53.2468	GGTTTCATGGTGTAGTTGGTTATCACGTCAGTCTAACACACTGAAGGTCTCCGGTTCAAACCCGGGCGGCGAAGCCA
432	Aco	Aco_Chr_01.tRNA123-GlnCTG	Chr_01	28602689	28602618	-	0	0	72	0	72.2	48.1	24.1	Gln	CTG	Inf	Gln	101.2	high confidence set	-26.3	Seq_352_GlnCTG	54.1667	GGTCCCATGGTCTAGCGGTTAGGACATTGGACTCTGAATCCAGTAACCCGAGTTCAAGTCTCGGTGGGACCT
433	Aco	Aco_Chr_01.tRNA13-SerAGA	Chr_01	5000972	5001053	+	0	0	82	0	80.3	44	36.3	Ser	AGA	Inf	Ser	115.3	high confidence set	-33.7	Seq_53_SerAGA	59.7561	GTGGTCGTGCCGGAGTGGTTATCGGGCATGACTAGAAATCATGTGGGCTTTGCCCGCGCAGGTTCGAATCCTGCCGACCACG
434	Aco	Aco_Chr_01.tRNA132-PheGAA	Chr_01	21648983	21648911	-	0	0	73	0	63	50.3	12.7	Phe	GAA	Inf	Phe	82.2	high confidence set	-16	Seq_5685_PheGAA	54.7945	GCGGGGATAGCTCAGTTGGGAGAGCGTCAGACTGAAGATCTGAAGGTTGCATGTTCAATCCACGCTCCACGCT
435	Aco	Aco_Chr_01.tRNA139-GluTTC	Chr_01	17059070	17058997	-	0	0	74	0	72.1	45.3	26.8	Glu	TTC	Inf	Glu	93.3	high confidence set	-27.8	Seq_340_GluTTC	58.1081	TCCGTTGTAGTCCAGCCTGGTTAGGATACCTGGCTTTCACCCAGGCGACCCGGGTTCAAATCCCGGCAACGGAA
436	Aco	Aco_Chr_01.tRNA14-GlyGCC	Chr_01	5010980	5011050	+	0	0	71	0	66.5	44.8	21.7	Gly	GCC	Inf	Gly	94.4	high confidence set	-25.6	Seq_1_GlyGCC	59.1549	GCACCAGTGGTCTAGTGGTAGAATAGTACCCTGCCACGGTACAGACCCGGGTTCGATTCCCGGCTGGTGCA
437	Aco	Aco_Chr_01.tRNA142-IleTAT	Chr_01	15077068	15076995	-	0	0	74	0	85.9	70.6	15.3	Ile	TAT	Inf	Ile	103.9	high confidence set	-29.8	Seq_28_IleTAT	63.5135	GGTCCCGTAGCTCAGTTGGTTAGAGCGTTGGTCTTATGAGCCGAAGGTCGCGGGTTCGAGCCCCGCCGGGACCA
438	Aco	Aco_Chr_01.tRNA143-AspGTC	Chr_01	13783656	13783585	-	0	0	72	0	66.4	46.5	19.9	Asp	GTC	Inf	Asp	91	high confidence set	-22.4	Seq_716_AspGTC	61.1111	GTCGTTGTAGTATAGTGGTGAGTATTCCCGCCTGTCACGCGGGTGACCTGGGTTCGATCCCCGGCAACGGCG
439	Aco	Aco_Chr_01.tRNA147-PheGAA	Chr_01	11581473	11581401	-	0	0	73	0	78.3	58.4	19.9	Phe	GAA	Inf	Phe	113.2	high confidence set	-22.5	Seq_2_PheGAA	58.9041	GCGGGGATAGCTCAGTTGGGAGAGCGTCAGACTGAAGATCTGAAGGTCGCGTGTTCGATCCACGCTCACCGCA
440	Aco	Aco_Chr_01.tRNA149-GluCTC	Chr_01	10997600	10997528	-	0	0	73	0	78.9	53.1	25.8	Glu	CTC	Inf	Glu	99.2	high confidence set	-24.1	Seq_29_GluCTC	56.1644	TCCGTTGTAGTCTAGTTGGTTAGGATACTCGGCTCTCACCCGAGAGACCCGGGTTCAAGTCCCGGCAACGGAA
441	Aco	Aco_Chr_01.tRNA15-ValCAC	Chr_01	5258446	5258519	+	0	0	74	0	82.4	54.4	28	Val	CAC	Inf	Val	103.7	high confidence set	-21.5	Seq_50_ValCAC	56.7568	GTCTGGGTGGTGTAGTTGGTTATCACGCTAGTCTCACACACTAGAGGTCCCCGGTTCGAACCCGGGCTCAGACA
442	Aco	Aco_Chr_01.tRNA151-TyrGTA	Chr_01	8683926	8683841	-	8683889	8683877	73	13	66.5	38.7	27.8	Tyr	GTA	Inf	Tyr	100.8	high confidence set	-28.3	Seq_3151_TyrGTA	51.1628	CCGACTTTAGCTCAGTTGGTAGAGCGGAGGACTGTAGTGGTTACATAGCTATCCTTAGGTCGCTGGTTCGAATCTGGCAAGTCGGA
443	Aco	Aco_Chr_01.tRNA152-GlyGCC	Chr_01	8514202	8514132	-	0	0	71	0	66.5	44.8	21.7	Gly	GCC	Inf	Gly	94.4	high confidence set	-25.6	Seq_1_GlyGCC	59.1549	GCACCAGTGGTCTAGTGGTAGAATAGTACCCTGCCACGGTACAGACCCGGGTTCGATTCCCGGCTGGTGCA
444	Aco	Aco_Chr_01.tRNA154-LeuAAG	Chr_01	7965610	7965530	-	0	0	81	0	74	52.2	21.8	Leu	AAG	Inf	Leu	110.4	high confidence set	-30.8	Seq_11_LeuAAG	53.0864	GTTGAGATGGCCGAGTTGGTCTAAGGCGCCAGATTAAGGTTCTGGTCCGAAAGGGCGTGGGTTCAAATCCCACTCTCAACA
445	Aco	Aco_Chr_01.tRNA155-TyrGTA	Chr_01	7242852	7242761	-	7242815	7242797	73	19	73.5	41.6	31.9	Tyr	GTA	Inf	Tyr	106.6	high confidence set	-30.5	Seq_2394_TyrGTA	53.2609	CCGACTTTAGCTCAGTTGGTAGAGCGGAGGACTGTAGTGGGCAATACCTGTCAGATATCCTTAGGTCGCTGGTTCGAATCCGGCAAGTCGGA
446	Aco	Aco_Chr_01.tRNA156-LeuTAA	Chr_01	7159171	7159088	-	0	0	84	0	68.9	37.4	31.5	Leu	TAA	Inf	Leu	93.8	high confidence set	-27.6	Seq_5690_LeuTAA	52.381	GCTGGTTTGCCCGAGTGGTCTAAGGGGGAAGACTTAAGATCTTCTGTGCATTTGTACGCATGGGTTCGAACCCCATAGCCAGCA
447	Aco	Aco_Chr_01.tRNA157-ProAGG	Chr_01	7005295	7005224	-	0	0	72	0	67.4	34.7	32.7	Pro	AGG	Inf	Pro	112.3	high confidence set	-25.7	Seq_5_ProAGG	54.1667	GGGCATTTGGTCTAGTGGTATGATTCTCGCTTAGGGTGCGAGAGGTCCCGAGTTCAATTCTCGGAATGCCCC
448	Aco	Aco_Chr_01.tRNA158-ProAGG	Chr_01	6766816	6766745	-	0	0	72	0	67.4	34.7	32.7	Pro	AGG	Inf	Pro	112.3	high confidence set	-25.7	Seq_5_ProAGG	54.1667	GGGCATTTGGTCTAGTGGTATGATTCTCGCTTAGGGTGCGAGAGGTCCCGAGTTCAATTCTCGGAATGCCCC
449	Aco	Aco_Chr_01.tRNA161-LeuAAG	Chr_01	5942832	5942752	-	0	0	81	0	74	52.2	21.8	Leu	AAG	Inf	Leu	110.4	high confidence set	-30.8	Seq_11_LeuAAG	53.0864	GTTGAGATGGCCGAGTTGGTCTAAGGCGCCAGATTAAGGTTCTGGTCCGAAAGGGCGTGGGTTCAAATCCCACTCTCAACA
450	Aco	Aco_Chr_01.tRNA162-ProAGG	Chr_01	4996328	4996257	-	0	0	72	0	66.9	34.2	32.7	Pro	AGG	Inf	Pro	112.6	high confidence set	-23.7	Seq_4680_ProAGG	51.3889	GGGTTATTGGTCTAGTGGTATGATTCTCGCTTAGGGTGCGAGAGGTCCCGAGTTCAATTCTCGGATAACCCC
451	Aco	Aco_Chr_01.tRNA163-ArgTCT	Chr_01	4647981	4647909	-	0	0	73	0	68.8	51.2	17.6	Arg	TCT	Inf	Arg	94.8	high confidence set	-30.2	Seq_383_ArgTCT	57.5342	GCACCCGTGGCCTAATGGATAAGGCGTCTGACTTCTAATCAGGCGATTGTGGGTTCGAGTCCCACCGGGTGTG
452	Aco	Aco_Chr_01.tRNA164-LysCTT	Chr_01	2710099	2710027	-	0	0	73	0	87.7	67.6	20.1	Lys	CTT	Inf	Lys	106.7	high confidence set	-28	Seq_7_LysCTT	63.0137	GCCCGTCTAGCTCAGTTGGTAGAGCGCAAGGCTCTTAACCTTGTGGTCGTGGGTTCGAGCCCCACGGTGGGCG
453	Aco	Aco_Chr_01.tRNA168-AsnGTT	Chr_01	1004132	1004059	-	0	0	74	0	84.5	59.4	25.1	Asn	GTT	Inf	Asn	95.9	high confidence set	-25.2	Seq_17_AsnGTT	54.0541	GCTGGAATAGCTCAGTTGGTTAGAGCGTGTGGCTGTTAACCACAAGGTCGGAGGTTCAAGCCCTCCTTCTAGCG
454	Aco	Aco_Chr_01.tRNA17-LeuTAA	Chr_01	6079383	6079465	+	0	0	83	0	68.4	29.1	39.3	Leu	TAA	Inf	Leu	90.1	high confidence set	-29.2	Seq_140_LeuTAA	53.012	GCTGGTTTGCCCGAGAGGTTAAGGGGGAAGACTTAAGATCTTCTGCACATAAGTGCGCATGGGTTCGAACCCCATAGCCAGCA
455	Aco	Aco_Chr_01.tRNA19-GluTTC	Chr_01	6272734	6272807	+	0	0	74	0	72.1	45.3	26.8	Glu	TTC	Inf	Glu	93.3	high confidence set	-27.8	Seq_340_GluTTC	58.1081	TCCGTTGTAGTCCAGCCTGGTTAGGATACCTGGCTTTCACCCAGGCGACCCGGGTTCAAATCCCGGCAACGGAA
456	Aco	Aco_Chr_01.tRNA20-ArgTCT	Chr_01	6287424	6287496	+	0	0	73	0	68.5	50.6	17.9	Arg	TCT	Inf	Arg	98.8	high confidence set	-31.7	Seq_132_ArgTCT	60.274	GCGCCCGTGGCCTAATGGATAAGGCGTCTGACTTCTAATCAGGCGATTGTGGGTTCGAGTCCCACCGGGCGTG
457	Aco	Aco_Chr_01.tRNA21-ValAAC	Chr_01	6943532	6943605	+	0	0	74	0	72.2	47.8	24.4	Val	AAC	Inf	Val	98.2	high confidence set	-19.6	Seq_74_ValAAC	54.0541	GGTTTCGTGGTGTAGTTGGTTATCACGTCAGTCTAACACACTGAAGGTCTCCGGTTCGAGTCCGGGCGAAGCCA
458	Aco	Aco_Chr_01.tRNA22-AlaTGC	Chr_01	6960930	6961002	+	0	0	73	0	69.1	43.3	25.8	Ala	TGC	Inf	Ala	101.9	high confidence set	-29.5	Seq_60_AlaTGC	56.1644	GGGGATGTAGCTCAAATGGTAGAGCGCTCGCTTTGCATGCGAGAGGTACAGGGTTCGATCCCCTGCATCTCCA
459	Aco	Aco_Chr_01.tRNA23-PheGAA	Chr_01	7162951	7163023	+	0	0	73	0	78.3	58.4	19.9	Phe	GAA	Inf	Phe	113.2	high confidence set	-22.5	Seq_2_PheGAA	58.9041	GCGGGGATAGCTCAGTTGGGAGAGCGTCAGACTGAAGATCTGAAGGTCGCGTGTTCGATCCACGCTCACCGCA
460	Aco	Aco_Chr_01.tRNA24-ArgCCT	Chr_01	8115165	8115237	+	0	0	73	0	69.1	50.3	18.8	Arg	CCT	Inf	Arg	81.2	high confidence set	-25	Seq_32_ArgCCT	57.5342	GCGCCTGTAGCTCAGTGGATAGAGCGTCTGTTTCCTAAGCAGAAAGTCGTAGGTTCGACCCCTACCTGGCGCG
461	Aco	Aco_Chr_01.tRNA27-ValTAC	Chr_01	11049546	11049618	+	0	0	73	0	73.3	38.8	34.5	Val	TAC	Inf	Val	106	high confidence set	-15.9	Seq_6435_ValTAC	45.2055	GTTTCTGTAGTGTAGTGGTTATCACGTTAGTCTTACACACTAAAGATCCCCAGTTCGAGCCTGGGCAGAAACA
462	Aco	Aco_Chr_01.tRNA28-AsnGTT	Chr_01	11082111	11082182	+	0	0	72	0	77.9	55.6	22.3	Asn	GTT	Inf	Asn	78.1	high confidence set	-20.8	Seq_640_AsnGTT	51.3889	TCCTCAGTAGCTCAGTGGTAGAGCGGTCGGCTGTTAACTGATTGGTCGTAGGTTCAAATCCTACTTGGGGAG
463	Aco	Aco_Chr_01.tRNA29-ArgACG	Chr_01	11387627	11387699	+	0	0	73	0	72.5	49.9	22.6	Arg	ACG	Inf	Arg	93.8	high confidence set	-24.7	Seq_152_ArgACG	56.1644	GACTCTGTGGCCCAATGGATAAGGCGCTGGTCTACGAAACCAGAGATTCTGGGTTCGATCCCCAGCAGAGTCG
464	Aco	Aco_Chr_01.tRNA3-GlyTCC	Chr_01	2558129	2558200	+	0	0	72	0	71	46.7	24.3	Gly	TCC	Inf	Gly	82.3	high confidence set	-24.3	Seq_27_GlyTCC	54.1667	GCGTTTGTAGTCCAACGGTTAGGATAATTGCCTTCCAAGCAATAGACCCGGGTTCGACTCCCGGCAGACGCA
465	Aco	Aco_Chr_01.tRNA30-LeuTAG	Chr_01	12006552	12006631	+	0	0	80	0	69.5	48.5	21	Leu	TAG	Inf	Leu	111.5	high confidence set	-29.7	Seq_16_LeuTAG	56.25	GACAGTTTGGCCGAGTGGTCTAAGGCGCCAGATTTAGGCTCTGGTCCGAAAGGGCGTGGGTTCAAATCCCACAGCTGTCA
466	Aco	Aco_Chr_01.tRNA31-iMetCAT	Chr_01	12888701	12888772	+	0	0	72	0	58.3	28.1	30.2	iMet	CAT	Inf	iMet	118.7	high confidence set	-25.9	Seq_9_iMetCA	59.7222	ATCAGAGTGGCGCAGCGGAAGCGTGGTGGGCCCATAACCCACAGGTCCCAGGATCGAAACCTGGCTCTGATA
467	Aco	Aco_Chr_01.tRNA32-iMetCAT	Chr_01	12891258	12891329	+	0	0	72	0	58.3	28.1	30.2	iMet	CAT	Inf	iMet	118.7	high confidence set	-25.9	Seq_9_iMetCA	59.7222	ATCAGAGTGGCGCAGCGGAAGCGTGGTGGGCCCATAACCCACAGGTCCCAGGATCGAAACCTGGCTCTGATA
468	Aco	Aco_Chr_01.tRNA33-AlaTGC	Chr_01	14039829	14039901	+	0	0	73	0	56.3	37.3	19	Ala	TGC	Inf	Ala	86.4	high confidence set	-25.2	Seq_5694_AlaTGC	56.1644	GGGGATGTAGCTCAAATGGTAGAGCGCCCGCTTTGCATGCGAGAGGTACAGGGTTTGATCCCCTGCATCTCCA
469	Aco	Aco_Chr_01.tRNA34-PheGAA	Chr_01	14173316	14173388	+	0	0	73	0	78.3	58.4	19.9	Phe	GAA	Inf	Phe	113.2	high confidence set	-22.5	Seq_2_PheGAA	58.9041	GCGGGGATAGCTCAGTTGGGAGAGCGTCAGACTGAAGATCTGAAGGTCGCGTGTTCGATCCACGCTCACCGCA
470	Aco	Aco_Chr_01.tRNA35-AlaTGC	Chr_01	14923515	14923587	+	0	0	73	0	69.1	43.3	25.8	Ala	TGC	Inf	Ala	101.9	high confidence set	-29.5	Seq_60_AlaTGC	56.1644	GGGGATGTAGCTCAAATGGTAGAGCGCTCGCTTTGCATGCGAGAGGTACAGGGTTCGATCCCCTGCATCTCCA
471	Aco	Aco_Chr_01.tRNA37-GlyTCC	Chr_01	17903284	17903355	+	0	0	72	0	73.9	46.2	27.7	Gly	TCC	Inf	Gly	85.6	high confidence set	-24.2	Seq_20_GlyTCC	52.7778	GCGTTTGTAGTCCAACGGTTAGGATAATTGCCTTCCAAGCAATAGACCCGGGTTCGACTCCCGGCAAACGCA
472	Aco	Aco_Chr_01.tRNA4-GlyTCC	Chr_01	2561798	2561869	+	0	0	72	0	73.9	46.2	27.7	Gly	TCC	Inf	Gly	85.6	high confidence set	-24.2	Seq_20_GlyTCC	52.7778	GCGTTTGTAGTCCAACGGTTAGGATAATTGCCTTCCAAGCAATAGACCCGGGTTCGACTCCCGGCAAACGCA
473	Aco	Aco_Chr_01.tRNA40-IleTAT	Chr_01	18969297	18969370	+	0	0	74	0	85.9	70.6	15.3	Ile	TAT	Inf	Ile	103.9	high confidence set	-29.8	Seq_28_IleTAT	63.5135	GGTCCCGTAGCTCAGTTGGTTAGAGCGTTGGTCTTATGAGCCGAAGGTCGCGGGTTCGAGCCCCGCCGGGACCA
474	Aco	Aco_Chr_01.tRNA41-LeuTAG	Chr_01	20279945	20280024	+	0	0	80	0	70.9	50.7	20.2	Leu	TAG	Inf	Leu	109.5	high confidence set	-31.2	Seq_217_LeuTAG	58.75	GACGGTTTGGCCGAGTGGTCTAAGGCGCCAGATTTAGGCTCTGGTCCGAAAGGGCGTGGGTTCAAATCCCACAGCCGTCA
475	Aco	Aco_Chr_01.tRNA45-GlnCTG	Chr_01	22824799	22824870	+	0	0	72	0	75.3	51.2	24.1	Gln	CTG	Inf	Gln	103.1	high confidence set	-26.3	Seq_66_GlnCTG	52.7778	GGTCCCATGGTCTAGTGGTCAGGACATTGGACTCTGAATCCAGTAACCCGAGTTCAAATCTCGGTGGGACCT
476	Aco	Aco_Chr_01.tRNA5-ArgCCT	Chr_01	2709872	2709944	+	0	0	73	0	74.8	55.9	18.9	Arg	CCT	Inf	Arg	84.6	high confidence set	-25	Seq_65_ArgCCT	60.274	GCGCCTGTAGCTCAGTGGATAGAGCGTCTGTTTCCTAAGCAGAAGGCCGTAGGTTCGACCCCTACCTGGCGCG
477	Aco	Aco_Chr_01.tRNA6-ThrTGT	Chr_01	2718790	2718861	+	0	0	72	0	77.5	50.2	27.3	Thr	TGT	Inf	Thr	86.5	high confidence set	-29.1	Seq_4685_ThrTGT	59.7222	GCTCCCGTAGCATAGTGGCAGTGCGTTCGCTTTGTAAGCGAAAGGTCGCGAGTTCGATCCTCGCCGGGAGCT
478	Aco	Aco_Chr_01.tRNA65-AlaTGC	Chr_01	33743696	33743768	+	0	0	73	0	69.1	43.3	25.8	Ala	TGC	Inf	Ala	101.9	high confidence set	-29.5	Seq_60_AlaTGC	56.1644	GGGGATGTAGCTCAAATGGTAGAGCGCTCGCTTTGCATGCGAGAGGTACAGGGTTCGATCCCCTGCATCTCCA
479	Aco	Aco_Chr_01.tRNA69-AlaAGC	Chr_01	35525819	35525891	+	0	0	73	0	63.4	38.2	25.2	Ala	AGC	Inf	Ala	98.3	high confidence set	-31.1	Seq_3_AlaAGC	58.9041	GGGGATGTAGCTCAGATGGTAGAGCGCTCGCTTAGCATGCGAGAGGTACGGGGATCGATACCCCGCATCTCCA
480	Aco	Aco_Chr_01.tRNA7-ThrTGT	Chr_01	2719111	2719182	+	0	0	72	0	63.6	44.3	19.3	Thr	TGT	Inf	Thr	73.6	high confidence set	-21.2	Seq_2403_ThrTGT	56.9444	GCTCCCGTAGCATAGTGGCAGTGCGTTCGCTTTGTAAGTGAAAGGTCGCTAGTTCGATCCTCGCCGGGAGCT
481	Aco	Aco_Chr_01.tRNA74-GlnCTG	Chr_01	39212457	39212528	+	0	0	72	0	74	49.5	24.5	Gln	CTG	Inf	Gln	100.1	high confidence set	-24.3	Seq_768_GlnCTG	51.3889	GGTCCTATGGTCTAGTGGTCAGGACATTGGACTCTGAATCCAGTAACCCGAGTTCAAGTCTCGGTAGGACCT
482	Aco	Aco_Chr_01.tRNA77-LeuTAG	Chr_01	40996437	40996516	+	0	0	80	0	69.5	48.5	21	Leu	TAG	Inf	Leu	111.5	high confidence set	-29.7	Seq_16_LeuTAG	56.25	GACAGTTTGGCCGAGTGGTCTAAGGCGCCAGATTTAGGCTCTGGTCCGAAAGGGCGTGGGTTCAAATCCCACAGCTGTCA
483	Aco	Aco_Chr_01.tRNA78-CysGCA	Chr_01	41275531	41275602	+	0	0	72	0	78.5	49.7	28.8	Cys	GCA	Inf	Cys	101.9	high confidence set	-22.6	Seq_2405_CysGCA	52.7778	GGGTCCATAGCTCAGTGGTAGAGCAATTGACTGCAGATCAATAGGTCACCAGTTCGAACCTGGTTGGGCCCT
484	Aco	Aco_Chr_01.tRNA8-GlyTCC	Chr_01	3028911	3028982	+	0	0	72	0	71	46.7	24.3	Gly	TCC	Inf	Gly	82.3	high confidence set	-24.3	Seq_27_GlyTCC	54.1667	GCGTTTGTAGTCCAACGGTTAGGATAATTGCCTTCCAAGCAATAGACCCGGGTTCGACTCCCGGCAGACGCA
485	Aco	Aco_Chr_01.tRNA81-AlaTGC	Chr_01	42406357	42406429	+	0	0	73	0	69.1	43.3	25.8	Ala	TGC	Inf	Ala	101.9	high confidence set	-29.5	Seq_60_AlaTGC	56.1644	GGGGATGTAGCTCAAATGGTAGAGCGCTCGCTTTGCATGCGAGAGGTACAGGGTTCGATCCCCTGCATCTCCA
486	Aco	Aco_Chr_01.tRNA82-LysCTT	Chr_01	42416386	42416458	+	0	0	73	0	87.7	67.6	20.1	Lys	CTT	Inf	Lys	106.7	high confidence set	-28	Seq_7_LysCTT	63.0137	GCCCGTCTAGCTCAGTTGGTAGAGCGCAAGGCTCTTAACCTTGTGGTCGTGGGTTCGAGCCCCACGGTGGGCG
487	Aco	Aco_Chr_01.tRNA83-ProAGG	Chr_01	42497605	42497676	+	0	0	72	0	67.4	34.7	32.7	Pro	AGG	Inf	Pro	112.3	high confidence set	-25.7	Seq_5_ProAGG	54.1667	GGGCATTTGGTCTAGTGGTATGATTCTCGCTTAGGGTGCGAGAGGTCCCGAGTTCAATTCTCGGAATGCCCC
488	Aco	Aco_Chr_01.tRNA84-ValAAC	Chr_01	42629932	42630005	+	0	0	74	0	71.9	47.5	24.4	Val	AAC	Inf	Val	99.9	high confidence set	-19	Seq_259_ValAAC	55.4054	GGTTTCGTGGTGTAGTTGGTTATCACGTCAGTCTAACACACTGAAGGTCTCCGGTTCGAGCCCGGGCGAAGCCA
489	Aco	Aco_Chr_01.tRNA85-GlyTCC	Chr_01	43226175	43226246	+	0	0	72	0	65.5	41.1	24.4	Gly	TCC	Inf	Gly	78	high confidence set	-24.3	Seq_3210_GlyTCC	52.7778	GCGTTTGTAGTCCAACGGTAAGGATAATTGCCTTCCAAGCAATAGACCCGGGTTTGACTCCCGGCAGACGCA
490	Aco	Aco_Chr_01.tRNA86-IleAAT	Chr_01	43751500	43751573	+	0	0	74	0	80.4	57	23.4	Ile	AAT	Inf	Ile	100.9	high confidence set	-26.8	Seq_6444_IleAAT	52.7027	GGCCTATTAGCTCAGTTGGTAAGAGCGTCGTGCTAATAACGCGAATGTCGCAGGTTCAAGTCCTGCATGGGCCA
491	Aco	Aco_Chr_01.tRNA87-MetCAT	Chr_01	43779352	43779437	+	43779390	43779401	74	12	64.2	40.8	23.4	Met	CAT	Inf	Met	104	high confidence set	-30.6	Seq_1319_MetCAT	60.4651	GGGGTGGTGGCGCAGTTGGCTAGCGCGTAGGTCTCATAGCTAAGCGAGTGATCCTGAGGTCGAGAGTTCGAGCCTCTCTCACCCCA
492	Aco	Aco_Chr_01.tRNA88-ArgACG	Chr_01	43991625	43991697	+	0	0	73	0	63.7	49.4	14.3	Arg	ACG	Inf	Arg	85.1	high confidence set	-18.3	Seq_6445_ArgACG	54.7945	GACTCTGTGGCCCAATGGATAAGGCGCTGGTCTACGAAACCAGAGATTCTGGGTTCGATCCCCAGCATAGTCG
493	Aco	Aco_Chr_01.tRNA89-SerAGA	Chr_01	44084176	44084257	+	0	0	82	0	77.4	43.1	34.3	Ser	AGA	Inf	Ser	111.1	high confidence set	-28.1	Seq_6447_SerAGA	58.5366	GTGGTCGTGCCGGAGTGGTTATCGGGCATGACTAGAAATCATGTGGGTTTTGCCCGCGCAGGTTCGAATCCTGCCGACCACG
494	Aco	Aco_Chr_01.tRNA9-GlyGCC	Chr_01	3128292	3128362	+	0	0	71	0	66.5	44.8	21.7	Gly	GCC	Inf	Gly	94.4	high confidence set	-25.6	Seq_1_GlyGCC	59.1549	GCACCAGTGGTCTAGTGGTAGAATAGTACCCTGCCACGGTACAGACCCGGGTTCGATTCCCGGCTGGTGCA
495	Aco	Aco_Chr_01.tRNA90-TrpCCA	Chr_01	44768095	44768166	+	0	0	72	0	75.8	51.2	24.6	Trp	CCA	Inf	Trp	105.6	high confidence set	-22.6	Seq_6_TrpCCA	56.9444	GGATCCGTGGCGCAATGGTAGCGCGTCTGACTCCAGATCAGAAGGTTGCGTGTTCGATTCACGTCGGGTTCA
496	Aco	Aco_Chr_01.tRNA91-LysTTT	Chr_01	44776766	44776695	-	0	0	72	0	80.4	65.1	15.3	Lys	TTT	Inf	Lys	85.9	high confidence set	-25.4	Seq_264_LysTTT	59.7222	GCCGACTTAGCTCAGTGGTAGAGCGCGTGACTTTTAATCCCGTGGTCGAGGGTTCGATCCCCTCAGTCGGCG
497	Aco	Aco_Chr_01.tRNA92-ArgCCT	Chr_01	44643280	44643208	-	0	0	73	0	69.1	50.3	18.8	Arg	CCT	Inf	Arg	81.2	high confidence set	-25	Seq_32_ArgCCT	57.5342	GCGCCTGTAGCTCAGTGGATAGAGCGTCTGTTTCCTAAGCAGAAAGTCGTAGGTTCGACCCCTACCTGGCGCG
498	Aco	Aco_Chr_01.tRNA93-ProAGG	Chr_01	44224109	44224038	-	0	0	72	0	67.4	34.7	32.7	Pro	AGG	Inf	Pro	112.3	high confidence set	-25.7	Seq_5_ProAGG	54.1667	GGGCATTTGGTCTAGTGGTATGATTCTCGCTTAGGGTGCGAGAGGTCCCGAGTTCAATTCTCGGAATGCCCC
499	Aco	Aco_Chr_01.tRNA94-MetCAT	Chr_01	43656087	43656002	-	43656049	43656038	74	12	64.2	40.8	23.4	Met	CAT	Inf	Met	104	high confidence set	-30.6	Seq_1319_MetCAT	60.4651	GGGGTGGTGGCGCAGTTGGCTAGCGCGTAGGTCTCATAGCTAAGCGAGTGATCCTGAGGTCGAGAGTTCGAGCCTCTCTCACCCCA
500	Aco	Aco_Chr_01.tRNA95-ArgTCG	Chr_01	43193321	43193248	-	0	0	74	0	82.3	61	21.3	Arg	TCG	Inf	Arg	91.9	high confidence set	-25.1	Seq_39_ArgTCG	56.7568	GACCGCATAGCGCAGTGGATTAGCGCGTTTGACTTCGGATCAAAAGGTCGTGGGTTCGACTCCCACTGTGGTCG
501	Aco	Aco_Chr_01.tRNA96-GluTTC	Chr_01	42861098	42861025	-	0	0	74	0	72.1	45.3	26.8	Glu	TTC	Inf	Glu	93.3	high confidence set	-27.8	Seq_340_GluTTC	58.1081	TCCGTTGTAGTCCAGCCTGGTTAGGATACCTGGCTTTCACCCAGGCGACCCGGGTTCAAATCCCGGCAACGGAA
502	Aco	Aco_Chr_01.tRNA97-CysGCA	Chr_01	42678774	42678703	-	0	0	72	0	78.8	53.5	25.3	Cys	GCA	Inf	Cys	104.3	high confidence set	-21.5	Seq_3213_CysGCA	54.1667	GGGTCCATAGCTCAGTGGTAGAGCATTTGACTGCAGATCAAGAGGTCACCAGTTCGAACCTGGTTGGGCCCT
503	Aco	Aco_Chr_01.tRNA98-ArgCCG	Chr_01	42544449	42544377	-	0	0	73	0	83	63.2	19.8	Arg	CCG	Inf	Arg	85.9	high confidence set	-21.5	Seq_1116_ArgCCG	53.4247	GGTCGCATAGCGGAGTGGATATCGCGTTAGACTCCGAATCTAAAGGTCGTGGGTTCGATTCCCACTGCGATCA
504	Aco	Aco_Chr_02.tRNA1-GlyTCC	Chr_02	850415	850486	+	0	0	72	0	73.9	46.2	27.7	Gly	TCC	Inf	Gly	85.6	high confidence set	-24.2	Seq_20_GlyTCC	52.7778	GCGTTTGTAGTCCAACGGTTAGGATAATTGCCTTCCAAGCAATAGACCCGGGTTCGACTCCCGGCAAACGCA
505	Aco	Aco_Chr_02.tRNA100-SerGCT	Chr_02	38086088	38086169	+	0	0	82	0	80.5	45.2	35.3	Ser	GCT	Inf	Ser	109.5	high confidence set	-30.8	Seq_10_SerGCT	58.5366	GTCGCTTTGGCCGAGTGGTTAAGGCGTGTGCCTGCTAAGTACATGGGGTTTCCCCGCGAGAGTTCGAATCTCTCAGGCGACG
506	Aco	Aco_Chr_02.tRNA102-ValAAC	Chr_02	38269617	38269690	+	0	0	74	0	72.2	47.8	24.4	Val	AAC	Inf	Val	98.2	high confidence set	-19.6	Seq_74_ValAAC	54.0541	GGTTTCGTGGTGTAGTTGGTTATCACGTCAGTCTAACACACTGAAGGTCTCCGGTTCGAGTCCGGGCGAAGCCA
507	Aco	Aco_Chr_02.tRNA103-GlyGCC	Chr_02	39213290	39213360	+	0	0	71	0	66.5	44.8	21.7	Gly	GCC	Inf	Gly	94.4	high confidence set	-25.6	Seq_1_GlyGCC	59.1549	GCACCAGTGGTCTAGTGGTAGAATAGTACCCTGCCACGGTACAGACCCGGGTTCGATTCCCGGCTGGTGCA
508	Aco	Aco_Chr_02.tRNA104-IleAAT	Chr_02	40635079	40635152	+	0	0	74	0	84.9	58.3	26.6	Ile	AAT	Inf	Ile	109.3	high confidence set	-31.1	Seq_59_IleAAT	56.7568	GGCCCATTAGCTCAGTTGGTTAGAGCGTCGTGCTAATAACGCGAAGGTCGCAGGTTCGAGACCTGCATGGGCCA
509	Aco	Aco_Chr_02.tRNA105-ValTAC	Chr_02	40663053	40663125	+	0	0	73	0	71.5	39	32.5	Val	TAC	Inf	Val	101.2	high confidence set	-16	Seq_258_ValTAC	47.9452	GTTGCTGTGGTGTAGTGGTTATCACGTTAGTCTTACACACTAAAGGTCTCCAGTTCGATCCTGGGCAGCAACA
510	Aco	Aco_Chr_02.tRNA108-HisGTG	Chr_02	41870433	41870504	+	0	0	72	0	63	33.7	29.3	His	GTG	Inf	His	91.2	high confidence set	-25.3	Seq_115_HisGTG	55.5556	GTGGCTGTAGTTTAGTGGTTAGAATTCCACGTTGTGGCCGTGGAGACCTGGGCTCGAATCCCAGCAGCCACA
511	Aco	Aco_Chr_02.tRNA11-LeuCAA	Chr_02	6480770	6480853	+	0	0	84	0	76.7	54.5	22.2	Leu	CAA	Inf	Leu	123.1	high confidence set	-27	Seq_108_LeuCAA	55.9524	GTCAGGATGGCCGAGTGGTCTAAGGCGCCAGACTCAAGTTCTGGTCTTCGAGAGAGGGCGTGGGTTCAAATCCCACTTCTGACA
512	Aco	Aco_Chr_02.tRNA110-SerTGA	Chr_02	40570057	40569976	-	0	0	82	0	80.7	46.1	34.6	Ser	TGA	Inf	Ser	119.7	high confidence set	-28.4	Seq_31_SerTGA	56.0976	GTCGATATGTCCGAGTGGTTAAGGAGACAGACTTGAAATCTGTTGGGCTTCGCCCGCGCAGGTTCGAACCCTGCTGTCGACG
513	Aco	Aco_Chr_02.tRNA113-ValAAC	Chr_02	39700566	39700493	-	0	0	74	0	72.5	48.1	24.4	Val	AAC	Inf	Val	100.2	high confidence set	-19	Seq_23_ValAAC	54.0541	GGTTTCGTGGTGTAGTTGGTTATCACGTCAGTCTAACACACTGAAGGTCTCCGGTTCGAACCCGGGCGAAGCCA
514	Aco	Aco_Chr_02.tRNA114-IleAAT	Chr_02	39550930	39550857	-	0	0	74	0	84.9	58.3	26.6	Ile	AAT	Inf	Ile	109.3	high confidence set	-31.1	Seq_59_IleAAT	56.7568	GGCCCATTAGCTCAGTTGGTTAGAGCGTCGTGCTAATAACGCGAAGGTCGCAGGTTCGAGACCTGCATGGGCCA
515	Aco	Aco_Chr_02.tRNA115-ArgCCG	Chr_02	39435299	39435227	-	0	0	73	0	65.7	49.4	16.3	Arg	CCG	Inf	Arg	91.4	high confidence set	-27.1	Seq_416_ArgCCG	61.6438	GTTCGCGTGGCCTAATGGATAAGGCGCTCGCCTCCGGAGCGGGAGATTGTGGGTTCGAGTCCCATCGTGAACG
516	Aco	Aco_Chr_02.tRNA117-GlyTCC	Chr_02	39191263	39191192	-	0	0	72	0	73.9	46.2	27.7	Gly	TCC	Inf	Gly	85.6	high confidence set	-24.2	Seq_20_GlyTCC	52.7778	GCGTTTGTAGTCCAACGGTTAGGATAATTGCCTTCCAAGCAATAGACCCGGGTTCGACTCCCGGCAAACGCA
517	Aco	Aco_Chr_02.tRNA118-ValAAC	Chr_02	38422816	38422743	-	0	0	74	0	72.5	48.1	24.4	Val	AAC	Inf	Val	100.2	high confidence set	-19	Seq_23_ValAAC	54.0541	GGTTTCGTGGTGTAGTTGGTTATCACGTCAGTCTAACACACTGAAGGTCTCCGGTTCGAACCCGGGCGAAGCCA
518	Aco	Aco_Chr_02.tRNA121-SerTGA	Chr_02	36609351	36609270	-	0	0	82	0	80.7	46.1	34.6	Ser	TGA	Inf	Ser	114.5	high confidence set	-28.4	Seq_6453_SerTGA	57.3171	GTCGATATGTCCGAGTGGTCAAGGAGACAGACTTGAAATCTGTTGGGCTTCGCCCGCGCAGGTTCGAACCCTGCTGTCGACG
519	Aco	Aco_Chr_02.tRNA122-ProAGG	Chr_02	36283722	36283651	-	0	0	72	0	65.9	38.6	27.3	Pro	AGG	Inf	Pro	109.4	high confidence set	-23	Seq_4690_ProAGG	52.7778	GGTCATTTGGTCTAGTGGTATGATTCTCGCTTAGGGTGCGAGAGGTCCCGAGTTCAATTCTCGGAATGGCCC
520	Aco	Aco_Chr_02.tRNA124-ThrAGT	Chr_02	35518095	35518022	-	0	0	74	0	82.9	58.4	24.5	Thr	AGT	Inf	Thr	92.4	high confidence set	-28	Seq_1328_ThrAGT	52.7027	GCTTCCATAGCTCAGTTGGTTAGAGCGTCCGCTTAGTAAGCGGGAGGTCCTGAGTTCAACTCTCAGTGGAAGCA
521	Aco	Aco_Chr_02.tRNA125-ValCAC	Chr_02	35488716	35488643	-	0	0	74	0	82.4	54.4	28	Val	CAC	Inf	Val	103.7	high confidence set	-21.5	Seq_50_ValCAC	56.7568	GTCTGGGTGGTGTAGTTGGTTATCACGCTAGTCTCACACACTAGAGGTCCCCGGTTCGAACCCGGGCTCAGACA
522	Aco	Aco_Chr_02.tRNA126-AsnGTT	Chr_02	35280175	35280102	-	0	0	74	0	84.5	59.4	25.1	Asn	GTT	Inf	Asn	95.9	high confidence set	-25.2	Seq_17_AsnGTT	54.0541	GCTGGAATAGCTCAGTTGGTTAGAGCGTGTGGCTGTTAACCACAAGGTCGGAGGTTCAAGCCCTCCTTCTAGCG
523	Aco	Aco_Chr_02.tRNA127-LeuAAG	Chr_02	34806612	34806532	-	0	0	81	0	72.4	52.2	20.2	Leu	AAG	Inf	Leu	110.6	high confidence set	-28.7	Seq_143_LeuAAG	53.0864	GTTGATATGGCCGAGTTGGTCTAAGGCGCCAGATTAAGGTTCTGGTCCGAAAGGGCGTGGGTTCGAATCCCACTGTCAACA
524	Aco	Aco_Chr_02.tRNA13-IleAAT	Chr_02	7811968	7812041	+	0	0	74	0	84.9	58.3	26.6	Ile	AAT	Inf	Ile	109.3	high confidence set	-31.1	Seq_59_IleAAT	56.7568	GGCCCATTAGCTCAGTTGGTTAGAGCGTCGTGCTAATAACGCGAAGGTCGCAGGTTCGAGACCTGCATGGGCCA
525	Aco	Aco_Chr_02.tRNA130-ThrAGT	Chr_02	33920869	33920796	-	0	0	74	0	82.9	58.4	24.5	Thr	AGT	Inf	Thr	92.4	high confidence set	-28	Seq_1328_ThrAGT	52.7027	GCTTCCATAGCTCAGTTGGTTAGAGCGTCCGCTTAGTAAGCGGGAGGTCCTGAGTTCAACTCTCAGTGGAAGCA
526	Aco	Aco_Chr_02.tRNA131-ProTGG	Chr_02	32808901	32808830	-	0	0	72	0	68.9	36.5	32.4	Pro	TGG	Inf	Pro	109.4	high confidence set	-23.9	Seq_147_ProTGG	52.7778	GGGCATTTGGTCTAGTGGTATGATTCTTGCTTTGGGTGCAAGAGGTCCCGAGTTCGATTCTCGGAATGCCCC
527	Aco	Aco_Chr_02.tRNA134-SerGCT	Chr_02	30922518	30922437	-	0	0	82	0	80.5	45.2	35.3	Ser	GCT	Inf	Ser	109.5	high confidence set	-30.8	Seq_10_SerGCT	58.5366	GTCGCTTTGGCCGAGTGGTTAAGGCGTGTGCCTGCTAAGTACATGGGGTTTCCCCGCGAGAGTTCGAATCTCTCAGGCGACG
528	Aco	Aco_Chr_02.tRNA136-ValCAC	Chr_02	29086354	29086281	-	0	0	74	0	82.4	54.4	28	Val	CAC	Inf	Val	103.7	high confidence set	-21.5	Seq_50_ValCAC	56.7568	GTCTGGGTGGTGTAGTTGGTTATCACGCTAGTCTCACACACTAGAGGTCCCCGGTTCGAACCCGGGCTCAGACA
529	Aco	Aco_Chr_02.tRNA137-LeuAAG	Chr_02	28980911	28980831	-	0	0	81	0	72.4	52.2	20.2	Leu	AAG	Inf	Leu	110.6	high confidence set	-28.7	Seq_143_LeuAAG	53.0864	GTTGATATGGCCGAGTTGGTCTAAGGCGCCAGATTAAGGTTCTGGTCCGAAAGGGCGTGGGTTCGAATCCCACTGTCAACA
530	Aco	Aco_Chr_02.tRNA144-SerGCT	Chr_02	25598196	25598109	-	0	0	88	0	61.7	39.1	22.6	Ser	GCT	Inf	Ser	79.8	high confidence set	-30.5	Seq_3160_SerGCT	51.1364	GGAGAGATGGCTGAGTGGACTAAAGCGTCGGATTGCTAATCCGTTGTACGAGTTATTCGTACCGAGGGTTCGAATCCCTCTCTTTCCG
531	Aco	Aco_Chr_02.tRNA145-PheGAA	Chr_02	25569397	25569325	-	0	0	73	0	78.3	58.4	19.9	Phe	GAA	Inf	Phe	113.2	high confidence set	-22.5	Seq_2_PheGAA	58.9041	GCGGGGATAGCTCAGTTGGGAGAGCGTCAGACTGAAGATCTGAAGGTCGCGTGTTCGATCCACGCTCACCGCA
532	Aco	Aco_Chr_02.tRNA149-GluTTC	Chr_02	24553486	24553413	-	0	0	74	0	67	40.6	26.4	Glu	TTC	Inf	Glu	85.1	high confidence set	-27.8	Seq_5041_GluTTC	56.7568	TCCGTTGTAGTCCAGCCTGGTTAGGATACCTGGCTTTCACCCAGGCTACCCGGGTTCAAATCCCGGCAACGGAA
533	Aco	Aco_Chr_02.tRNA150-GluTTC	Chr_02	24552443	24552370	-	0	0	74	0	62.2	45.1	17.1	Glu	TTC	Inf	Glu	85.4	high confidence set	-25.6	Seq_5043_GluTTC	58.1081	TCCGTTGTAGTCCAGCCTGGTTAGGATACCTGGCTTTCACGCAGGCGACCCGGGTTCAAATCCCGGCAACGGAA
534	Aco	Aco_Chr_02.tRNA156-AsnGTT	Chr_02	23629307	23629236	-	0	0	72	0	77.9	55.6	22.3	Asn	GTT	Inf	Asn	78.1	high confidence set	-20.8	Seq_640_AsnGTT	51.3889	TCCTCAGTAGCTCAGTGGTAGAGCGGTCGGCTGTTAACTGATTGGTCGTAGGTTCAAATCCTACTTGGGGAG
535	Aco	Aco_Chr_02.tRNA177-AsnGTT	Chr_02	23304010	23303940	-	0	0	71	0	69.6	45.4	24.2	Asn	GTT	Inf	Asn	72	high confidence set	-23.3	Seq_5046_AsnGTT	54.9296	TCCTCAGTAGCTCAGTGGTAGAGCGGTCGGCTGTTAACTGATTGGTCGTAGGTTCGATCCTACCTGGGGAG
536	Aco	Aco_Chr_02.tRNA182-ThrTGT	Chr_02	23235657	23235585	-	0	0	73	0	69.8	50.9	18.9	Thr	TGT	Inf	Thr	84.5	high confidence set	-25.5	Seq_1151_ThrTGT	54.7945	GCCCGCTTAGCTCAGGGGTTAGAGCATCGCATTTGTAATGCGATGGTCATCGGTTCGATTCCGATAGCCGGCT
537	Aco	Aco_Chr_02.tRNA183-ArgTCT	Chr_02	22930417	22930345	-	0	0	73	0	69.1	51.8	17.3	Arg	TCT	Inf	Arg	93.8	high confidence set	-28.1	Seq_272_ArgTCT	54.7945	GCACCCGTGGCCTAATGGATAAGGCGTTTGACTTCTAATCAAGCGATTGTGGGTTCGAGTCCCACCGGGTGTG
538	Aco	Aco_Chr_02.tRNA184-ArgCCT	Chr_02	22480249	22480177	-	0	0	73	0	71.7	55.9	15.8	Arg	CCT	Inf	Arg	84.3	high confidence set	-22.6	Seq_251_ArgCCT	57.5342	GCGCTTGTAGCTCAGTGGATAGAGCGTCTGTTTCCTAAGCAGAAGGTCGTAGGTTCGACCCCTACCTGGCGCG
539	Aco	Aco_Chr_02.tRNA185-CysGCA	Chr_02	22176880	22176809	-	0	0	72	0	82.1	59.9	22.2	Cys	GCA	Inf	Cys	106.6	high confidence set	-23	Seq_19_CysGCA	56.9444	GGGTCCATAGCTCAGTGGTAGAGCATTTGACTGCAGATCAAGAGGTCACCGGTTCGAACCCGGTTGGGCCCT
540	Aco	Aco_Chr_02.tRNA191-TyrGTA	Chr_02	16700430	16700347	-	16700393	16700383	73	11	73.8	42	31.8	Tyr	GTA	Inf	Tyr	106.6	high confidence set	-27	Seq_5047_TyrGTA	53.5714	CCGACTTTAGCTCAGTTGGTAGAGCGGAGGACTGTAGTTGTATCGGACATCCTTAGGTCGCTGGTTCGAATCCGGCAAGTCGGA
541	Aco	Aco_Chr_02.tRNA198-ArgTCG	Chr_02	10690583	10690510	-	0	0	74	0	82.3	61	21.3	Arg	TCG	Inf	Arg	91.9	high confidence set	-25.1	Seq_39_ArgTCG	56.7568	GACCGCATAGCGCAGTGGATTAGCGCGTTTGACTTCGGATCAAAAGGTCGTGGGTTCGACTCCCACTGTGGTCG
542	Aco	Aco_Chr_02.tRNA200-LeuTAA	Chr_02	10201518	10201435	-	0	0	84	0	69.3	32.8	36.5	Leu	TAA	Inf	Leu	89.6	high confidence set	-30.3	Seq_3233_LeuTAA	54.7619	GCTGGTTTGCCCGAGTGGTTAAGGGGGAAGACTTAAGATCTTCTGCACGATACGTGCGCATGGGTTCGAACCCCATAGCCAGCA
543	Aco	Aco_Chr_02.tRNA201-AspGTC	Chr_02	9939587	9939516	-	0	0	72	0	67	47.3	19.7	Asp	GTC	Inf	Asp	95.1	high confidence set	-24.6	Seq_30_AspGTC	62.5	GTCGTTGTAGTATAGTGGTAAGTATTCCCGCCTGTCACGCGGGTGACCCGGGTTCGATCCCCGGCAGCGGCG
544	Aco	Aco_Chr_02.tRNA202-LeuCAA	Chr_02	8969339	8969256	-	0	0	84	0	76.7	54.5	22.2	Leu	CAA	Inf	Leu	123.1	high confidence set	-27	Seq_108_LeuCAA	55.9524	GTCAGGATGGCCGAGTGGTCTAAGGCGCCAGACTCAAGTTCTGGTCTTCGAGAGAGGGCGTGGGTTCAAATCCCACTTCTGACA
545	Aco	Aco_Chr_02.tRNA203-LeuCAA	Chr_02	8955339	8955256	-	0	0	84	0	76.7	54.5	22.2	Leu	CAA	Inf	Leu	123.1	high confidence set	-27	Seq_108_LeuCAA	55.9524	GTCAGGATGGCCGAGTGGTCTAAGGCGCCAGACTCAAGTTCTGGTCTTCGAGAGAGGGCGTGGGTTCAAATCCCACTTCTGACA
546	Aco	Aco_Chr_02.tRNA204-CysGCA	Chr_02	8568685	8568614	-	0	0	72	0	82.1	59.9	22.2	Cys	GCA	Inf	Cys	106.6	high confidence set	-23	Seq_19_CysGCA	56.9444	GGGTCCATAGCTCAGTGGTAGAGCATTTGACTGCAGATCAAGAGGTCACCGGTTCGAACCCGGTTGGGCCCT
547	Aco	Aco_Chr_02.tRNA206-SerCGA	Chr_02	6452966	6452885	-	0	0	82	0	78.9	46.6	32.3	Ser	CGA	Inf	Ser	122	high confidence set	-26.6	Seq_49_SerCGA	53.6585	GTCGATATGTCCGAGTGGTTAAGGAGACAGACTCGAAATCTGTTGGGCTTTGCCTGCGCAGGTTCGAATCCTGCTGTCGACG
548	Aco	Aco_Chr_02.tRNA209-AlaCGC	Chr_02	2917065	2916993	-	0	0	73	0	68.3	44.1	24.2	Ala	CGC	Inf	Ala	99.2	high confidence set	-33.6	Seq_24_AlaCGC	63.0137	GGGGGTGTAGCTCATATGGTAGAGCGCTCGCTTCGCATGCGAGAGGCACGGGGTTCGATTCCCCGCACCTCCA
549	Aco	Aco_Chr_02.tRNA21-LeuAAG	Chr_02	10527682	10527762	+	0	0	81	0	74	52.2	21.8	Leu	AAG	Inf	Leu	110.4	high confidence set	-30.8	Seq_11_LeuAAG	53.0864	GTTGAGATGGCCGAGTTGGTCTAAGGCGCCAGATTAAGGTTCTGGTCCGAAAGGGCGTGGGTTCAAATCCCACTCTCAACA
550	Aco	Aco_Chr_02.tRNA210-ProAGG	Chr_02	1748829	1748758	-	0	0	72	0	67.4	34.7	32.7	Pro	AGG	Inf	Pro	112.3	high confidence set	-25.7	Seq_5_ProAGG	54.1667	GGGCATTTGGTCTAGTGGTATGATTCTCGCTTAGGGTGCGAGAGGTCCCGAGTTCAATTCTCGGAATGCCCC
551	Aco	Aco_Chr_02.tRNA212-GlyGCC	Chr_02	588072	588002	-	0	0	71	0	56.3	37.6	18.7	Gly	GCC	Inf	Gly	83.7	high confidence set	-23.4	Seq_1637_GlyGCC	59.1549	GCACCAGTGGTCTGGTGGTAGAATAGTACCCTGCCACGGTACAGACCTGGGTTCGATTCCCGGCTGGTGCA
552	Aco	Aco_Chr_02.tRNA22-CysGCA	Chr_02	12583734	12583805	+	0	0	72	0	82.1	59.9	22.2	Cys	GCA	Inf	Cys	106.6	high confidence set	-23	Seq_19_CysGCA	56.9444	GGGTCCATAGCTCAGTGGTAGAGCATTTGACTGCAGATCAAGAGGTCACCGGTTCGAACCCGGTTGGGCCCT
553	Aco	Aco_Chr_02.tRNA28-ValAAC	Chr_02	14540046	14540119	+	0	0	74	0	71.1	46.7	24.4	Val	AAC	Inf	Val	95.4	high confidence set	-19.6	Seq_178_ValAAC	52.7027	GGTTTCGTGGTGTAGTTGGTTATCACGTCAGTCTAACACACTGAAGGTCTCCGGTTCAAGTCCGGGCGAAGCCA
554	Aco	Aco_Chr_02.tRNA29-ValAAC	Chr_02	14615506	14615579	+	0	0	74	0	72.2	47.8	24.4	Val	AAC	Inf	Val	98.2	high confidence set	-19.6	Seq_74_ValAAC	54.0541	GGTTTCGTGGTGTAGTTGGTTATCACGTCAGTCTAACACACTGAAGGTCTCCGGTTCGAGTCCGGGCGAAGCCA
555	Aco	Aco_Chr_02.tRNA30-SerAGA	Chr_02	14804369	14804450	+	0	0	82	0	53.4	30.7	22.7	Ser	AGA	Inf	Ser	79.7	high confidence set	-21.6	Seq_5049_SerAGA	53.6585	GTGGTCGTGCCAGAGTGGTTATCGGGCATGACTAGAAATCATGTGGGCTTTCCCCACACAGGTTCAAATCCTGCCGACCATG
556	Aco	Aco_Chr_02.tRNA45-AsnGTT	Chr_02	23273244	23273315	+	0	0	72	0	81.8	56.8	25	Asn	GTT	Inf	Asn	82.9	high confidence set	-22.7	Seq_894_AsnGTT	54.1667	TCCTCAGTAGCTCAGTGGTAGAGCGGTCGGCTGTTAACTGATTGGTCGTAGGTTCGAATCCTACCTGGGGAG
557	Aco	Aco_Chr_02.tRNA48-AsnGTT	Chr_02	23324217	23324288	+	0	0	72	0	81.8	56.8	25	Asn	GTT	Inf	Asn	82.9	high confidence set	-22.7	Seq_894_AsnGTT	54.1667	TCCTCAGTAGCTCAGTGGTAGAGCGGTCGGCTGTTAACTGATTGGTCGTAGGTTCGAATCCTACCTGGGGAG
558	Aco	Aco_Chr_02.tRNA6-ArgCCT	Chr_02	4150026	4150098	+	0	0	73	0	69.1	50.3	18.8	Arg	CCT	Inf	Arg	81.2	high confidence set	-25	Seq_32_ArgCCT	57.5342	GCGCCTGTAGCTCAGTGGATAGAGCGTCTGTTTCCTAAGCAGAAAGTCGTAGGTTCGACCCCTACCTGGCGCG
559	Aco	Aco_Chr_02.tRNA63-AsnGTT	Chr_02	23432990	23433061	+	0	0	72	0	81.8	56.8	25	Asn	GTT	Inf	Asn	82.9	high confidence set	-22.7	Seq_894_AsnGTT	54.1667	TCCTCAGTAGCTCAGTGGTAGAGCGGTCGGCTGTTAACTGATTGGTCGTAGGTTCGAATCCTACCTGGGGAG
560	Aco	Aco_Chr_02.tRNA7-AlaAGC	Chr_02	5898561	5898633	+	0	0	73	0	63.4	38.2	25.2	Ala	AGC	Inf	Ala	98.3	high confidence set	-31.1	Seq_3_AlaAGC	58.9041	GGGGATGTAGCTCAGATGGTAGAGCGCTCGCTTAGCATGCGAGAGGTACGGGGATCGATACCCCGCATCTCCA
561	Aco	Aco_Chr_02.tRNA74-TyrGTA	Chr_02	25265263	25265346	+	25265300	25265310	73	11	73.8	42	31.8	Tyr	GTA	Inf	Tyr	106.6	high confidence set	-28.6	Seq_5056_TyrGTA	52.381	CCGACTTTAGCTCAGTTGGTAGAGCGGAGGACTGTAGTAGTAGCAGATATCCTTAGGTCGCTGGTTCGAATCCGGCAAGTCGGA
562	Aco	Aco_Chr_02.tRNA76-ProAGG	Chr_02	26182315	26182386	+	0	0	72	0	60.6	35.7	24.9	Pro	AGG	Inf	Pro	98.8	high confidence set	-23.1	Seq_4693_ProAGG	54.1667	GGGTATTTGGTCCAGTGGTATGATTCTCGCTTAGGGTGCGAGAGGTCCCGAGTTCAATTCTCGGAATGCCCC
563	Aco	Aco_Chr_02.tRNA77-LeuCAA	Chr_02	27613488	27613571	+	0	0	84	0	77.7	54.9	22.8	Leu	CAA	Inf	Leu	123.7	high confidence set	-31.2	Seq_237_LeuCAA	55.9524	GTCAGGATGGCCGAGTGGTCTAAGGCGCCAGACTCAAGTTCTGGTCTTCGTGAGAGGGCGTGGGTTCAAATCCCACTTCTGACA
564	Aco	Aco_Chr_02.tRNA78-GlyGCC	Chr_02	28040061	28040131	+	0	0	71	0	66.5	44.8	21.7	Gly	GCC	Inf	Gly	94.4	high confidence set	-25.6	Seq_1_GlyGCC	59.1549	GCACCAGTGGTCTAGTGGTAGAATAGTACCCTGCCACGGTACAGACCCGGGTTCGATTCCCGGCTGGTGCA
565	Aco	Aco_Chr_02.tRNA8-LysCTT	Chr_02	6360347	6360419	+	0	0	73	0	87.7	67.6	20.1	Lys	CTT	Inf	Lys	106.7	high confidence set	-28	Seq_7_LysCTT	63.0137	GCCCGTCTAGCTCAGTTGGTAGAGCGCAAGGCTCTTAACCTTGTGGTCGTGGGTTCGAGCCCCACGGTGGGCG
566	Aco	Aco_Chr_02.tRNA83-SerGCT	Chr_02	30570471	30570552	+	0	0	82	0	80.5	45.2	35.3	Ser	GCT	Inf	Ser	109.5	high confidence set	-30.8	Seq_10_SerGCT	58.5366	GTCGCTTTGGCCGAGTGGTTAAGGCGTGTGCCTGCTAAGTACATGGGGTTTCCCCGCGAGAGTTCGAATCTCTCAGGCGACG
567	Aco	Aco_Chr_02.tRNA86-MetCAT	Chr_02	31907031	31907114	+	31907069	31907078	74	10	64.3	40.8	23.5	Met	CAT	Inf	Met	104	high confidence set	-29.5	Seq_3162_MetCAT	59.5238	GGGGTGGTGGCGCAGTTGGCTAGCGCGTAGGTCTCATAGCTAAGAGTGATCCTGAGGTCGAGAGTTCGAGCCTCTCTCACCCCA
568	Aco	Aco_Chr_02.tRNA90-AlaAGC	Chr_02	33534393	33534465	+	0	0	73	0	63.4	38.2	25.2	Ala	AGC	Inf	Ala	98.3	high confidence set	-31.1	Seq_3_AlaAGC	58.9041	GGGGATGTAGCTCAGATGGTAGAGCGCTCGCTTAGCATGCGAGAGGTACGGGGATCGATACCCCGCATCTCCA
569	Aco	Aco_Chr_02.tRNA91-ProCGG	Chr_02	33547847	33547918	+	0	0	72	0	59.5	29.3	30.2	Pro	CGG	Inf	Pro	95.7	high confidence set	-27.3	Seq_5702_ProCGG	61.1111	GGGCGTTTGGTCTAGTGGTACGATTCTCGCTTCGGGTGCGAGAGGTCGGGAGTTCGATTCTCCCAACGCCCC
570	Aco	Aco_Chr_02.tRNA92-TrpCCA	Chr_02	35124761	35124832	+	0	0	72	0	75.1	50.1	25	Trp	CCA	Inf	Trp	105	high confidence set	-21.1	Seq_78_TrpCCA	54.1667	GGATCTGTGGCGCAATGGTAGCGCGTCTGACTCCAGATCAGAAGGTTGCGTGTTCGATTCACGTCAGGTTCA
571	Aco	Aco_Chr_02.tRNA93-GlyCCC	Chr_02	35332093	35332163	+	0	0	71	0	65.4	28.1	37.3	Gly	CCC	Inf	Gly	85.4	high confidence set	-25.5	Seq_57_GlyCCC	56.338	GCGCATCTGGTGTAGTGGTATCATAGTACCCTCCCACGGTACTGACCAGGGTTCGATTCCCTGGATGCGCA
572	Aco	Aco_Chr_02.tRNA94-GlyCCC	Chr_02	35351540	35351610	+	0	0	71	0	65.4	28.1	37.3	Gly	CCC	Inf	Gly	85.4	high confidence set	-25.5	Seq_57_GlyCCC	56.338	GCGCATCTGGTGTAGTGGTATCATAGTACCCTCCCACGGTACTGACCAGGGTTCGATTCCCTGGATGCGCA
573	Aco	Aco_Chr_02.tRNA96-AlaTGC	Chr_02	35902585	35902657	+	0	0	73	0	65.6	39.8	25.8	Ala	TGC	Inf	Ala	97.7	high confidence set	-31.9	Seq_367_AlaTGC	54.7945	GGGGATGTAGCTCAAATGGTAGAGCGCTCGCTTTGCATGCGAGAGGTACAGGGTTCGATACCCTGCATCTCCA
574	Aco	Aco_Chr_02.tRNA98-ValTAC	Chr_02	36870772	36870844	+	0	0	73	0	70.7	36.3	34.4	Val	TAC	Inf	Val	100.4	high confidence set	-18.3	Seq_6460_ValTAC	46.5753	GTTGCTGTGGTGTAGTGGTTATCACGTTAGTTTTACACACTAAAGGTCCCCAGTTTGATCCTGGGCAGCAACA
575	Aco	Aco_Chr_03.tRNA10-IleAAT	Chr_03	4115776	4115849	+	0	0	74	0	84.9	58.3	26.6	Ile	AAT	Inf	Ile	109.3	high confidence set	-31.1	Seq_59_IleAAT	56.7568	GGCCCATTAGCTCAGTTGGTTAGAGCGTCGTGCTAATAACGCGAAGGTCGCAGGTTCGAGACCTGCATGGGCCA
576	Aco	Aco_Chr_03.tRNA100-AspGTC	Chr_03	35818104	35818033	-	0	0	72	0	69.8	46.8	23	Asp	GTC	Inf	Asp	94.5	high confidence set	-24.6	Seq_8_AspGTC	61.1111	GTCGTTGTAGTATAGTGGTAAGTATTCCCGCCTGTCACGCGGGTGACCCGGGTTCGATCCCCGGCAACGGCG
577	Aco	Aco_Chr_03.tRNA105-LeuAAG	Chr_03	32276898	32276818	-	0	0	81	0	73.2	54.5	18.7	Leu	AAG	Inf	Leu	106.7	high confidence set	-30.5	Seq_6106_LeuAAG	54.321	GTCGAGATGGCCGAGTTGGTCTAAGGCGCCAGATTAAGGTTCTGGTCCGAAAGGGCGTGGGTTCAAATCCCACTCTTGACA
578	Aco	Aco_Chr_03.tRNA106-ArgCCT	Chr_03	32153851	32153779	-	0	0	73	0	74.8	55.9	18.9	Arg	CCT	Inf	Arg	84.6	high confidence set	-25	Seq_65_ArgCCT	60.274	GCGCCTGTAGCTCAGTGGATAGAGCGTCTGTTTCCTAAGCAGAAGGCCGTAGGTTCGACCCCTACCTGGCGCG
579	Aco	Aco_Chr_03.tRNA107-ThrAGT	Chr_03	31862978	31862905	-	0	0	74	0	84.4	61.1	23.3	Thr	AGT	Inf	Thr	93.5	high confidence set	-28	Seq_850_ThrAGT	52.7027	GCCTTCATAGCTCAGTTGGTTAGAGCGTCCGCTTAGTAAGCGGGAGGTCCTGAGTTCAACTCTCAGTGAAGGCA
580	Aco	Aco_Chr_03.tRNA108-ThrAGT	Chr_03	31811060	31810987	-	0	0	74	0	84.4	61.1	23.3	Thr	AGT	Inf	Thr	93.5	high confidence set	-28	Seq_850_ThrAGT	52.7027	GCCTTCATAGCTCAGTTGGTTAGAGCGTCCGCTTAGTAAGCGGGAGGTCCTGAGTTCAACTCTCAGTGAAGGCA
581	Aco	Aco_Chr_03.tRNA109-ThrAGT	Chr_03	31808255	31808182	-	0	0	74	0	84.4	61.1	23.3	Thr	AGT	Inf	Thr	93.5	high confidence set	-28	Seq_850_ThrAGT	52.7027	GCCTTCATAGCTCAGTTGGTTAGAGCGTCCGCTTAGTAAGCGGGAGGTCCTGAGTTCAACTCTCAGTGAAGGCA
582	Aco	Aco_Chr_03.tRNA11-ValTAC	Chr_03	4253904	4253976	+	0	0	73	0	71.5	39	32.5	Val	TAC	Inf	Val	101.2	high confidence set	-16	Seq_258_ValTAC	47.9452	GTTGCTGTGGTGTAGTGGTTATCACGTTAGTCTTACACACTAAAGGTCTCCAGTTCGATCCTGGGCAGCAACA
583	Aco	Aco_Chr_03.tRNA110-TrpCCA	Chr_03	31265949	31265878	-	0	0	72	0	75.8	51.2	24.6	Trp	CCA	Inf	Trp	105.6	high confidence set	-22.6	Seq_6_TrpCCA	56.9444	GGATCCGTGGCGCAATGGTAGCGCGTCTGACTCCAGATCAGAAGGTTGCGTGTTCGATTCACGTCGGGTTCA
584	Aco	Aco_Chr_03.tRNA111-SerTGA	Chr_03	30848120	30848039	-	0	0	82	0	79.2	43.9	35.3	Ser	TGA	Inf	Ser	118.5	high confidence set	-26.6	Seq_149_SerTGA	53.6585	GTCAATATGTCCGAGTGGTTAAGGAGACAGACTTGAAATCTGTTGGGCTTCGCCCGCGCAGGTTCGAACCCTGCTGTTGACG
585	Aco	Aco_Chr_03.tRNA114-TrpCCA	Chr_03	28980139	28980068	-	0	0	72	0	75.8	51.2	24.6	Trp	CCA	Inf	Trp	105.6	high confidence set	-22.6	Seq_6_TrpCCA	56.9444	GGATCCGTGGCGCAATGGTAGCGCGTCTGACTCCAGATCAGAAGGTTGCGTGTTCGATTCACGTCGGGTTCA
586	Aco	Aco_Chr_03.tRNA115-MetCAT	Chr_03	27907044	27906958	-	27907006	27906994	74	13	64.2	40.7	23.5	Met	CAT	Inf	Met	104	high confidence set	-29.1	Seq_5704_MetCAT	58.6207	GGGGTGGTGGCGCAGTTGGCTAGCGCGTAGGTCTCATAGCTAATCTGAGGAATCCTGAGGTCGAGAGTTCGAGCCTCTCTCACCCCA
587	Aco	Aco_Chr_03.tRNA116-ArgTCT	Chr_03	27201497	27201425	-	0	0	73	0	66.9	47.7	19.2	Arg	TCT	Inf	Arg	92.1	high confidence set	-28.3	Seq_540_ArgTCT	54.7945	GTACCCGTGGCCTAATGGATAAGGCGTCTGACTTCTAATCAGGCGATTGTGGGTTCGAGTCCCACCGGGTATG
588	Aco	Aco_Chr_03.tRNA117-ArgTCT	Chr_03	27188208	27188137	-	0	0	72	0	51.9	36.3	15.6	Arg	TCT	Inf	Arg	75.2	high confidence set	-28.9	Seq_4695_ArgTCT	55.5556	GTACCCGTGGCCTAATGGATAAGGCGTCTGACTTCTAATCAGGCGATTGTGGGTCGAGTCCCACCGGGTATG
589	Aco	Aco_Chr_03.tRNA12-PheGAA	Chr_03	4684859	4684931	+	0	0	73	0	78.3	58.4	19.9	Phe	GAA	Inf	Phe	113.2	high confidence set	-22.5	Seq_2_PheGAA	58.9041	GCGGGGATAGCTCAGTTGGGAGAGCGTCAGACTGAAGATCTGAAGGTCGCGTGTTCGATCCACGCTCACCGCA
590	Aco	Aco_Chr_03.tRNA127-LysCTT	Chr_03	20081245	20081173	-	0	0	73	0	87.7	67.6	20.1	Lys	CTT	Inf	Lys	106.7	high confidence set	-28	Seq_7_LysCTT	63.0137	GCCCGTCTAGCTCAGTTGGTAGAGCGCAAGGCTCTTAACCTTGTGGTCGTGGGTTCGAGCCCCACGGTGGGCG
591	Aco	Aco_Chr_03.tRNA13-PheGAA	Chr_03	4957873	4957945	+	0	0	73	0	78.3	58.4	19.9	Phe	GAA	Inf	Phe	113.2	high confidence set	-22.5	Seq_2_PheGAA	58.9041	GCGGGGATAGCTCAGTTGGGAGAGCGTCAGACTGAAGATCTGAAGGTCGCGTGTTCGATCCACGCTCACCGCA
592	Aco	Aco_Chr_03.tRNA135-AspGTC	Chr_03	15605568	15605497	-	0	0	72	0	69.8	46.8	23	Asp	GTC	Inf	Asp	94.5	high confidence set	-24.6	Seq_8_AspGTC	61.1111	GTCGTTGTAGTATAGTGGTAAGTATTCCCGCCTGTCACGCGGGTGACCCGGGTTCGATCCCCGGCAACGGCG
593	Aco	Aco_Chr_03.tRNA14-PheGAA	Chr_03	4965362	4965434	+	0	0	73	0	78.3	58.4	19.9	Phe	GAA	Inf	Phe	113.2	high confidence set	-22.5	Seq_2_PheGAA	58.9041	GCGGGGATAGCTCAGTTGGGAGAGCGTCAGACTGAAGATCTGAAGGTCGCGTGTTCGATCCACGCTCACCGCA
594	Aco	Aco_Chr_03.tRNA140-ArgACG	Chr_03	10601900	10601828	-	0	0	73	0	72.6	49.8	22.8	Arg	ACG	Inf	Arg	89.8	high confidence set	-22.7	Seq_211_ArgACG	53.4247	GACTTCATGGCCCAATGGATAAGGCGCTGGTCTACGAAACCAGAGATTCTGGGTTCGATCCCCAGTGAAGTCG
595	Aco	Aco_Chr_03.tRNA142-ThrTGT	Chr_03	10237144	10237073	-	0	0	72	0	79.1	48.9	30.2	Thr	TGT	Inf	Thr	92.7	high confidence set	-25.5	Seq_355_ThrTGT	55.5556	GCCCCTATAGCTCAGTGGTAGAGCGCCAGTCTTGTAAACTGGAGGTCTGTAGTTCGATCCTGCATGGGGGCA
596	Aco	Aco_Chr_03.tRNA149-IleAAT	Chr_03	4230820	4230747	-	0	0	74	0	84.9	58.3	26.6	Ile	AAT	Inf	Ile	109.3	high confidence set	-31.1	Seq_59_IleAAT	56.7568	GGCCCATTAGCTCAGTTGGTTAGAGCGTCGTGCTAATAACGCGAAGGTCGCAGGTTCGAGACCTGCATGGGCCA
597	Aco	Aco_Chr_03.tRNA15-GluTTC	Chr_03	5047453	5047526	+	0	0	74	0	72.1	45.3	26.8	Glu	TTC	Inf	Glu	93.3	high confidence set	-27.8	Seq_340_GluTTC	58.1081	TCCGTTGTAGTCCAGCCTGGTTAGGATACCTGGCTTTCACCCAGGCGACCCGGGTTCAAATCCCGGCAACGGAA
598	Aco	Aco_Chr_03.tRNA150-IleAAT	Chr_03	4226726	4226653	-	0	0	74	0	84.9	58.3	26.6	Ile	AAT	Inf	Ile	109.3	high confidence set	-31.1	Seq_59_IleAAT	56.7568	GGCCCATTAGCTCAGTTGGTTAGAGCGTCGTGCTAATAACGCGAAGGTCGCAGGTTCGAGACCTGCATGGGCCA
599	Aco	Aco_Chr_03.tRNA151-IleAAT	Chr_03	4218149	4218076	-	0	0	74	0	84.9	58.3	26.6	Ile	AAT	Inf	Ile	109.3	high confidence set	-31.1	Seq_59_IleAAT	56.7568	GGCCCATTAGCTCAGTTGGTTAGAGCGTCGTGCTAATAACGCGAAGGTCGCAGGTTCGAGACCTGCATGGGCCA
600	Aco	Aco_Chr_03.tRNA154-ArgTCT	Chr_03	3750115	3750043	-	0	0	73	0	64.6	45.4	19.2	Arg	TCT	Inf	Arg	89.5	high confidence set	-28.3	Seq_4697_ArgTCT	54.7945	GTACCCGTGGCCTAATGGATAAGGCGTCTGACTTCTAATCAGGCGTTTGTGGGTTCGAGTCCCACCGGGTATG
601	Aco	Aco_Chr_03.tRNA156-AsnGTT	Chr_03	2190219	2190146	-	0	0	74	0	81.1	57.9	23.2	Asn	GTT	Inf	Asn	85.5	high confidence set	-25.8	Seq_1648_AsnGTT	52.7027	GCTGGAGTAGCTCAGTTGGTTAGAGCGTGTGGTTGTTAACCACGAGGTCGAAGGTTCAAGCCCTTCCTCTAGCA
602	Aco	Aco_Chr_03.tRNA16-iMetCAT	Chr_03	5091871	5091942	+	0	0	72	0	58.3	28.1	30.2	iMet	CAT	Inf	iMet	118.7	high confidence set	-25.9	Seq_9_iMetCA	59.7222	ATCAGAGTGGCGCAGCGGAAGCGTGGTGGGCCCATAACCCACAGGTCCCAGGATCGAAACCTGGCTCTGATA
603	Aco	Aco_Chr_03.tRNA17-AsnGTT	Chr_03	5702863	5702936	+	0	0	74	0	69.8	49.9	19.9	Asn	GTT	Inf	Asn	81.5	high confidence set	-15.8	Seq_1649_AsnGTT	52.7027	GCTGGAGTAGCTCAGTTGGTTAGAGCGTGTGGCTGTTAACCACAAGGTCGAAGGTTCCAGCCCTTCTTCTAACG
604	Aco	Aco_Chr_03.tRNA20-AspGTC	Chr_03	7127132	7127203	+	0	0	72	0	67	47.3	19.7	Asp	GTC	Inf	Asp	95.1	high confidence set	-24.6	Seq_30_AspGTC	62.5	GTCGTTGTAGTATAGTGGTAAGTATTCCCGCCTGTCACGCGGGTGACCCGGGTTCGATCCCCGGCAGCGGCG
605	Aco	Aco_Chr_03.tRNA22-LeuTAG	Chr_03	8396917	8396996	+	0	0	80	0	70.9	50.7	20.2	Leu	TAG	Inf	Leu	109.5	high confidence set	-31.2	Seq_217_LeuTAG	58.75	GACGGTTTGGCCGAGTGGTCTAAGGCGCCAGATTTAGGCTCTGGTCCGAAAGGGCGTGGGTTCAAATCCCACAGCCGTCA
606	Aco	Aco_Chr_03.tRNA3-LysCTT	Chr_03	3191289	3191361	+	0	0	73	0	87.7	67.6	20.1	Lys	CTT	Inf	Lys	106.7	high confidence set	-28	Seq_7_LysCTT	63.0137	GCCCGTCTAGCTCAGTTGGTAGAGCGCAAGGCTCTTAACCTTGTGGTCGTGGGTTCGAGCCCCACGGTGGGCG
607	Aco	Aco_Chr_03.tRNA34-AspGTC	Chr_03	14512762	14512833	+	0	0	72	0	67	47.3	19.7	Asp	GTC	Inf	Asp	95.1	high confidence set	-24.6	Seq_30_AspGTC	62.5	GTCGTTGTAGTATAGTGGTAAGTATTCCCGCCTGTCACGCGGGTGACCCGGGTTCGATCCCCGGCAGCGGCG
608	Aco	Aco_Chr_03.tRNA35-TrpCCA	Chr_03	14919022	14919093	+	0	0	72	0	75.8	51.2	24.6	Trp	CCA	Inf	Trp	105.6	high confidence set	-22.6	Seq_6_TrpCCA	56.9444	GGATCCGTGGCGCAATGGTAGCGCGTCTGACTCCAGATCAGAAGGTTGCGTGTTCGATTCACGTCGGGTTCA
609	Aco	Aco_Chr_03.tRNA4-LysCTT	Chr_03	3195534	3195606	+	0	0	73	0	87.7	67.6	20.1	Lys	CTT	Inf	Lys	106.7	high confidence set	-28	Seq_7_LysCTT	63.0137	GCCCGTCTAGCTCAGTTGGTAGAGCGCAAGGCTCTTAACCTTGTGGTCGTGGGTTCGAGCCCCACGGTGGGCG
610	Aco	Aco_Chr_03.tRNA5-AsnGTT	Chr_03	3836978	3837051	+	0	0	74	0	84.5	59.4	25.1	Asn	GTT	Inf	Asn	95.9	high confidence set	-25.2	Seq_17_AsnGTT	54.0541	GCTGGAATAGCTCAGTTGGTTAGAGCGTGTGGCTGTTAACCACAAGGTCGGAGGTTCAAGCCCTCCTTCTAGCG
611	Aco	Aco_Chr_03.tRNA52-ArgTCT	Chr_03	26997904	26997976	+	0	0	73	0	66.9	47.7	19.2	Arg	TCT	Inf	Arg	92.1	high confidence set	-28.3	Seq_540_ArgTCT	54.7945	GTACCCGTGGCCTAATGGATAAGGCGTCTGACTTCTAATCAGGCGATTGTGGGTTCGAGTCCCACCGGGTATG
612	Aco	Aco_Chr_03.tRNA56-CysGCA	Chr_03	28445908	28445980	+	0	0	73	0	81.8	59.6	22.2	Cys	GCA	Inf	Cys	104.3	high confidence set	-24.1	Seq_3245_CysGCA	53.4247	GGGTCCATAGCTCAGTTGGTAGAGCATTTGACTGCAGATCAAGAGGTCACCGGTTCAAATCCGGTTGGGCCCT
613	Aco	Aco_Chr_03.tRNA57-CysGCA	Chr_03	28446123	28446195	+	0	0	73	0	74.4	52.5	21.9	Cys	GCA	Inf	Cys	100.6	high confidence set	-24.1	Seq_3247_CysGCA	52.0548	GGGTCCATAGCTCAGTTAGTAGAGCATTTGACTGCAGATCAAGAGGTCACCGGTTCAAATCCGGTTGGGCCCT
614	Aco	Aco_Chr_03.tRNA58-CysGCA	Chr_03	28446350	28446422	+	0	0	73	0	82.9	60.7	22.2	Cys	GCA	Inf	Cys	103.6	high confidence set	-24.1	Seq_1658_CysGCA	54.7945	GGGTCCATAGCTCAGTTGGTAGAGCATTTGACTGCAGATCAAGAGGTCACCGGTTCGAATCCGGTTGGGCCCT
615	Aco	Aco_Chr_03.tRNA6-iMetCAT	Chr_03	3913418	3913489	+	0	0	72	0	58.3	28.1	30.2	iMet	CAT	Inf	iMet	118.7	high confidence set	-25.9	Seq_9_iMetCA	59.7222	ATCAGAGTGGCGCAGCGGAAGCGTGGTGGGCCCATAACCCACAGGTCCCAGGATCGAAACCTGGCTCTGATA
616	Aco	Aco_Chr_03.tRNA62-iMetCAT	Chr_03	29357533	29357604	+	0	0	72	0	58.3	28.1	30.2	iMet	CAT	Inf	iMet	118.7	high confidence set	-25.9	Seq_9_iMetCA	59.7222	ATCAGAGTGGCGCAGCGGAAGCGTGGTGGGCCCATAACCCACAGGTCCCAGGATCGAAACCTGGCTCTGATA
617	Aco	Aco_Chr_03.tRNA64-LeuTAG	Chr_03	31153282	31153361	+	0	0	80	0	69.5	48.5	21	Leu	TAG	Inf	Leu	111.5	high confidence set	-29.7	Seq_16_LeuTAG	56.25	GACAGTTTGGCCGAGTGGTCTAAGGCGCCAGATTTAGGCTCTGGTCCGAAAGGGCGTGGGTTCAAATCCCACAGCTGTCA
618	Aco	Aco_Chr_03.tRNA65-AlaAGC	Chr_03	31551214	31551286	+	0	0	73	0	63.4	38.2	25.2	Ala	AGC	Inf	Ala	98.3	high confidence set	-31.1	Seq_3_AlaAGC	58.9041	GGGGATGTAGCTCAGATGGTAGAGCGCTCGCTTAGCATGCGAGAGGTACGGGGATCGATACCCCGCATCTCCA
619	Aco	Aco_Chr_03.tRNA66-LeuAAG	Chr_03	31653981	31654061	+	0	0	81	0	71.4	51.1	20.3	Leu	AAG	Inf	Leu	108.5	high confidence set	-28.7	Seq_42_LeuAAG	51.8519	GTTGATATGGCCGAGTTGGTCTAAGGCGCCAGATTAAGGTTCTGGTCCGAAAGGGCGTGGGTTCAAATCCCACTGTCAACA
620	Aco	Aco_Chr_03.tRNA67-AlaAGC	Chr_03	32235528	32235600	+	0	0	73	0	63.4	38.2	25.2	Ala	AGC	Inf	Ala	98.3	high confidence set	-31.1	Seq_3_AlaAGC	58.9041	GGGGATGTAGCTCAGATGGTAGAGCGCTCGCTTAGCATGCGAGAGGTACGGGGATCGATACCCCGCATCTCCA
621	Aco	Aco_Chr_03.tRNA68-LysCTT	Chr_03	34387512	34387584	+	0	0	73	0	87.7	67.6	20.1	Lys	CTT	Inf	Lys	106.7	high confidence set	-28	Seq_7_LysCTT	63.0137	GCCCGTCTAGCTCAGTTGGTAGAGCGCAAGGCTCTTAACCTTGTGGTCGTGGGTTCGAGCCCCACGGTGGGCG
622	Aco	Aco_Chr_03.tRNA69-iMetCAT	Chr_03	35094406	35094477	+	0	0	72	0	54.2	20.4	33.8	iMet	CAT	Inf	iMet	110.3	high confidence set	-20.8	Seq_715_iMetCA	54.1667	ATCAAAGTGGCGCAGCGGAAGCGTGGTGGGCCCATAACCCACAGGTCCCAAGATCGAAACTTGGCTTTGATA
623	Aco	Aco_Chr_03.tRNA7-PheGAA	Chr_03	3921312	3921384	+	0	0	73	0	78.3	58.4	19.9	Phe	GAA	Inf	Phe	113.2	high confidence set	-22.5	Seq_2_PheGAA	58.9041	GCGGGGATAGCTCAGTTGGGAGAGCGTCAGACTGAAGATCTGAAGGTCGCGTGTTCGATCCACGCTCACCGCA
624	Aco	Aco_Chr_03.tRNA70-GlyGCC	Chr_03	35509548	35509618	+	0	0	71	0	66.5	44.8	21.7	Gly	GCC	Inf	Gly	94.4	high confidence set	-25.6	Seq_1_GlyGCC	59.1549	GCACCAGTGGTCTAGTGGTAGAATAGTACCCTGCCACGGTACAGACCCGGGTTCGATTCCCGGCTGGTGCA
625	Aco	Aco_Chr_03.tRNA71-AlaAGC	Chr_03	35792212	35792284	+	0	0	73	0	63.4	38.2	25.2	Ala	AGC	Inf	Ala	98.3	high confidence set	-31.1	Seq_3_AlaAGC	58.9041	GGGGATGTAGCTCAGATGGTAGAGCGCTCGCTTAGCATGCGAGAGGTACGGGGATCGATACCCCGCATCTCCA
626	Aco	Aco_Chr_03.tRNA72-SerAGA	Chr_03	36469780	36469861	+	0	0	82	0	80.3	44	36.3	Ser	AGA	Inf	Ser	115.3	high confidence set	-33.7	Seq_53_SerAGA	59.7561	GTGGTCGTGCCGGAGTGGTTATCGGGCATGACTAGAAATCATGTGGGCTTTGCCCGCGCAGGTTCGAATCCTGCCGACCACG
627	Aco	Aco_Chr_03.tRNA73-GlyGCC	Chr_03	36549339	36549409	+	0	0	71	0	66.5	44.8	21.7	Gly	GCC	Inf	Gly	94.4	high confidence set	-25.6	Seq_1_GlyGCC	59.1549	GCACCAGTGGTCTAGTGGTAGAATAGTACCCTGCCACGGTACAGACCCGGGTTCGATTCCCGGCTGGTGCA
628	Aco	Aco_Chr_03.tRNA74-GlyGCC	Chr_03	36560715	36560785	+	0	0	71	0	66.5	44.8	21.7	Gly	GCC	Inf	Gly	94.4	high confidence set	-25.6	Seq_1_GlyGCC	59.1549	GCACCAGTGGTCTAGTGGTAGAATAGTACCCTGCCACGGTACAGACCCGGGTTCGATTCCCGGCTGGTGCA
629	Aco	Aco_Chr_03.tRNA75-IleAAT	Chr_03	36895900	36895973	+	0	0	74	0	84.9	58.3	26.6	Ile	AAT	Inf	Ile	109.3	high confidence set	-31.1	Seq_59_IleAAT	56.7568	GGCCCATTAGCTCAGTTGGTTAGAGCGTCGTGCTAATAACGCGAAGGTCGCAGGTTCGAGACCTGCATGGGCCA
630	Aco	Aco_Chr_03.tRNA76-LysTTT	Chr_03	38282935	38283006	+	0	0	72	0	83	70	13	Lys	TTT	Inf	Lys	87.3	high confidence set	-25.2	Seq_3175_LysTTT	59.7222	GCCGACTTAGCTCAGTGGTAGAGCGCGTGACTTTTAATCCCGTGGTCGTGGGTTCGATCCCCACAGTCGGCG
631	Aco	Aco_Chr_03.tRNA77-GluTTC	Chr_03	38515722	38515795	+	0	0	74	0	72.1	45.3	26.8	Glu	TTC	Inf	Glu	93.3	high confidence set	-27.8	Seq_340_GluTTC	58.1081	TCCGTTGTAGTCCAGCCTGGTTAGGATACCTGGCTTTCACCCAGGCGACCCGGGTTCAAATCCCGGCAACGGAA
632	Aco	Aco_Chr_03.tRNA78-ValTAC	Chr_03	38824281	38824354	+	0	0	74	0	75	41.9	33.1	Val	TAC	Inf	Val	97.3	high confidence set	-16.3	Seq_6466_ValTAC	47.2973	GTTGGTGTGGTGTAGTGGTTTATCACGTTAGTCTTACACACTAAAGGTCCCCAGTTCGATCCTGGGCATCAACA
633	Aco	Aco_Chr_03.tRNA79-ValTAC	Chr_03	38846620	38846692	+	0	0	73	0	62.6	36.1	26.5	Val	TAC	Inf	Val	92.7	high confidence set	-12	Seq_6469_ValTAC	46.5753	GTTGCTGTGGTGTAGTGGTTATCACGTTAGTCTTACACACTAAAGGTCTCCAGTTCGATCCTGTGCAGCAACA
634	Aco	Aco_Chr_03.tRNA8-ThrCGT	Chr_03	3968000	3968071	+	0	0	72	0	80.5	54.3	26.2	Thr	CGT	Inf	Thr	87.3	high confidence set	-26.2	Seq_129_ThrCGT	58.3333	GCTTCCGTAGCATAGTGGTAGTGCGTTCGCTTCGTAAGCGAAAGGTCGCGAGTTCGATCCTCGCCGGGAGCT
635	Aco	Aco_Chr_03.tRNA80-ValTAC	Chr_03	38883227	38883299	+	0	0	73	0	74.2	42.6	31.6	Val	TAC	Inf	Val	95.4	high confidence set	-17.3	Seq_6470_ValTAC	49.3151	GTCGGTGTAGTGTAGTGGTTATCACGTTAGTCTTACACACTAAAGATCCCCAGTTCGAGCCTGGGCATCGACA
636	Aco	Aco_Chr_03.tRNA81-AsnGTT	Chr_03	39548344	39548417	+	0	0	74	0	81.1	58.4	22.7	Asn	GTT	Inf	Asn	93.7	high confidence set	-22.5	Seq_309_AsnGTT	52.7027	GCTGGAGTAGCTCAGTTGGTTAGAGCGTGTGGCTGTTAACCACAAGGTCGAAGGTTCAAGCCCTTCTTCTAGCG
637	Aco	Aco_Chr_03.tRNA82-AlaAGC	Chr_03	39990153	39990225	+	0	0	73	0	63.4	38.2	25.2	Ala	AGC	Inf	Ala	98.3	high confidence set	-31.1	Seq_3_AlaAGC	58.9041	GGGGATGTAGCTCAGATGGTAGAGCGCTCGCTTAGCATGCGAGAGGTACGGGGATCGATACCCCGCATCTCCA
638	Aco	Aco_Chr_03.tRNA83-ArgACG	Chr_03	40895941	40896013	+	0	0	73	0	72.5	49.9	22.6	Arg	ACG	Inf	Arg	93.8	high confidence set	-24.7	Seq_152_ArgACG	56.1644	GACTCTGTGGCCCAATGGATAAGGCGCTGGTCTACGAAACCAGAGATTCTGGGTTCGATCCCCAGCAGAGTCG
639	Aco	Aco_Chr_03.tRNA84-LeuCAG	Chr_03	40955162	40955242	+	0	0	81	0	69.5	46.8	22.7	Leu	CAG	Inf	Leu	109.7	high confidence set	-27.9	Seq_25_LeuCAG	53.0864	GTCAAGATGGCCGAGTTGGTCTAAGGCGCCAGTTTCAGGTACTGGTCCGAAAGGGCATGGGTTCGAATCCCATTCTTGACA
640	Aco	Aco_Chr_03.tRNA87-ThrTGT	Chr_03	42324377	42324448	+	0	0	72	0	79.1	48.9	30.2	Thr	TGT	Inf	Thr	92.7	high confidence set	-25.5	Seq_355_ThrTGT	55.5556	GCCCCTATAGCTCAGTGGTAGAGCGCCAGTCTTGTAAACTGGAGGTCTGTAGTTCGATCCTGCATGGGGGCA
641	Aco	Aco_Chr_03.tRNA88-ArgACG	Chr_03	42241511	42241439	-	0	0	73	0	72.5	49.9	22.6	Arg	ACG	Inf	Arg	93.8	high confidence set	-24.7	Seq_152_ArgACG	56.1644	GACTCTGTGGCCCAATGGATAAGGCGCTGGTCTACGAAACCAGAGATTCTGGGTTCGATCCCCAGCAGAGTCG
642	Aco	Aco_Chr_03.tRNA89-LysCTT	Chr_03	39607148	39607076	-	0	0	73	0	87.7	67.6	20.1	Lys	CTT	Inf	Lys	106.7	high confidence set	-28	Seq_7_LysCTT	63.0137	GCCCGTCTAGCTCAGTTGGTAGAGCGCAAGGCTCTTAACCTTGTGGTCGTGGGTTCGAGCCCCACGGTGGGCG
643	Aco	Aco_Chr_03.tRNA9-HisGTG	Chr_03	3968141	3968212	+	0	0	72	0	63	33.7	29.3	His	GTG	Inf	His	87.1	high confidence set	-25.3	Seq_22_HisGTG	56.9444	GTGGCTGTAGTTTAGTGGTGAGAATTCCACGTTGTGGCCGTGGAGACCTGGGCTCGAATCCCAGCAGCCACA
644	Aco	Aco_Chr_03.tRNA90-HisGTG	Chr_03	39377666	39377595	-	0	0	72	0	63	33.7	29.3	His	GTG	Inf	His	87.1	high confidence set	-25.3	Seq_22_HisGTG	56.9444	GTGGCTGTAGTTTAGTGGTGAGAATTCCACGTTGTGGCCGTGGAGACCTGGGCTCGAATCCCAGCAGCCACA
645	Aco	Aco_Chr_03.tRNA91-ValCAC	Chr_03	39247381	39247308	-	0	0	74	0	79.1	48	31.1	Val	CAC	Inf	Val	101.8	high confidence set	-20	Seq_330_ValCAC	54.0541	GTCTGGGTGGTGTAGTTGGTTATCACGCTAGTCTCACACACTAGAGGTCCCCAGTTCGAACCTGGGCTCAGACA
646	Aco	Aco_Chr_03.tRNA92-AsnGTT	Chr_03	38555737	38555664	-	0	0	74	0	84.5	59.4	25.1	Asn	GTT	Inf	Asn	95.9	high confidence set	-25.2	Seq_17_AsnGTT	54.0541	GCTGGAATAGCTCAGTTGGTTAGAGCGTGTGGCTGTTAACCACAAGGTCGGAGGTTCAAGCCCTCCTTCTAGCG
647	Aco	Aco_Chr_03.tRNA93-AspGTC	Chr_03	38518186	38518115	-	0	0	72	0	62.5	42.1	20.4	Asp	GTC	Inf	Asp	88.4	high confidence set	-23.8	Seq_1009_AspGTC	59.7222	GTCGTTGTAGTATAGTGGTAAGTATTCCCGCCTGTCACGCGGGTGACCCGGGTTCGATCCCCGACAACGGCG
648	Aco	Aco_Chr_03.tRNA95-AlaTGC	Chr_03	38032241	38032169	-	0	0	73	0	69.1	43.3	25.8	Ala	TGC	Inf	Ala	101.9	high confidence set	-29.5	Seq_60_AlaTGC	56.1644	GGGGATGTAGCTCAAATGGTAGAGCGCTCGCTTTGCATGCGAGAGGTACAGGGTTCGATCCCCTGCATCTCCA
649	Aco	Aco_Chr_03.tRNA96-TyrGTA	Chr_03	37630413	37630328	-	37630376	37630364	73	13	73.7	41.9	31.8	Tyr	GTA	Inf	Tyr	106.6	high confidence set	-30.8	Seq_3176_TyrGTA	54.6512	CCGACTTTAGCTCAGTTGGTAGAGCGGAGGACTGTAGTGGTTACACAGCCATCCTTAGGTCGCTGGTTCGAATCCGGCAAGTCGGA
650	Aco	Aco_Chr_03.tRNA97-LeuCAG	Chr_03	36483233	36483153	-	0	0	81	0	69.5	46.8	22.7	Leu	CAG	Inf	Leu	109.7	high confidence set	-27.9	Seq_25_LeuCAG	53.0864	GTCAAGATGGCCGAGTTGGTCTAAGGCGCCAGTTTCAGGTACTGGTCCGAAAGGGCATGGGTTCGAATCCCATTCTTGACA
651	Aco	Aco_Chr_03.tRNA98-iMetCAT	Chr_03	36348782	36348711	-	0	0	72	0	58.3	28.1	30.2	iMet	CAT	Inf	iMet	118.7	high confidence set	-25.9	Seq_9_iMetCA	59.7222	ATCAGAGTGGCGCAGCGGAAGCGTGGTGGGCCCATAACCCACAGGTCCCAGGATCGAAACCTGGCTCTGATA
652	Aco	Aco_Chr_03.tRNA99-LeuCAA	Chr_03	36107763	36107680	-	0	0	84	0	76.7	54.5	22.2	Leu	CAA	Inf	Leu	123.1	high confidence set	-27	Seq_108_LeuCAA	55.9524	GTCAGGATGGCCGAGTGGTCTAAGGCGCCAGACTCAAGTTCTGGTCTTCGAGAGAGGGCGTGGGTTCAAATCCCACTTCTGACA
653	Aco	Aco_Chr_04.tRNA105-GlyTCC	Chr_04	16122526	16122455	-	0	0	72	0	71	46.7	24.3	Gly	TCC	Inf	Gly	82.3	high confidence set	-24.3	Seq_27_GlyTCC	54.1667	GCGTTTGTAGTCCAACGGTTAGGATAATTGCCTTCCAAGCAATAGACCCGGGTTCGACTCCCGGCAGACGCA
654	Aco	Aco_Chr_04.tRNA106-GlyTCC	Chr_04	16098227	16098156	-	0	0	72	0	73.9	46.2	27.7	Gly	TCC	Inf	Gly	85.6	high confidence set	-24.2	Seq_20_GlyTCC	52.7778	GCGTTTGTAGTCCAACGGTTAGGATAATTGCCTTCCAAGCAATAGACCCGGGTTCGACTCCCGGCAAACGCA
655	Aco	Aco_Chr_04.tRNA109-LysTTT	Chr_04	11166428	11166357	-	0	0	72	0	80.4	65.1	15.3	Lys	TTT	Inf	Lys	85.9	high confidence set	-25.4	Seq_264_LysTTT	59.7222	GCCGACTTAGCTCAGTGGTAGAGCGCGTGACTTTTAATCCCGTGGTCGAGGGTTCGATCCCCTCAGTCGGCG
656	Aco	Aco_Chr_04.tRNA110-LysTTT	Chr_04	11144226	11144155	-	0	0	72	0	80.4	65.1	15.3	Lys	TTT	Inf	Lys	85.9	high confidence set	-25.4	Seq_264_LysTTT	59.7222	GCCGACTTAGCTCAGTGGTAGAGCGCGTGACTTTTAATCCCGTGGTCGAGGGTTCGATCCCCTCAGTCGGCG
657	Aco	Aco_Chr_04.tRNA118-GluCTC	Chr_04	6358555	6358483	-	0	0	73	0	78.9	53.1	25.8	Glu	CTC	Inf	Glu	99.2	high confidence set	-24.1	Seq_29_GluCTC	56.1644	TCCGTTGTAGTCTAGTTGGTTAGGATACTCGGCTCTCACCCGAGAGACCCGGGTTCAAGTCCCGGCAACGGAA
658	Aco	Aco_Chr_04.tRNA119-IleTAT	Chr_04	5394157	5394084	-	0	0	74	0	85.9	70.6	15.3	Ile	TAT	Inf	Ile	103.9	high confidence set	-29.8	Seq_28_IleTAT	63.5135	GGTCCCGTAGCTCAGTTGGTTAGAGCGTTGGTCTTATGAGCCGAAGGTCGCGGGTTCGAGCCCCGCCGGGACCA
659	Aco	Aco_Chr_04.tRNA122-LeuTAA	Chr_04	1884551	1884468	-	0	0	84	0	63.1	26.7	36.4	Leu	TAA	Inf	Leu	80.6	high confidence set	-27.4	Seq_3251_LeuTAA	52.381	GCTGGTTTGCCCGAGAGGTTAAGGGGGAAGACTTAAGATCTTCTGCATGTTACATGCGCATGGGTTCGAACCCCATAGCCAGCA
660	Aco	Aco_Chr_04.tRNA27-IleAAT	Chr_04	19849802	19849875	+	0	0	74	0	75.2	52	23.2	Ile	AAT	Inf	Ile	100.1	high confidence set	-27.3	Seq_6473_IleAAT	48.6486	GGCCTATTAGCTCAGTTGGTTAGAGCATCGTGCTAATAACACGAATGTCGCAGGTTCAATTCCTGCATGGGCCA
661	Aco	Aco_Chr_04.tRNA3-GlyGCC	Chr_04	4509515	4509585	+	0	0	71	0	66.5	44.8	21.7	Gly	GCC	Inf	Gly	94.4	high confidence set	-25.6	Seq_1_GlyGCC	59.1549	GCACCAGTGGTCTAGTGGTAGAATAGTACCCTGCCACGGTACAGACCCGGGTTCGATTCCCGGCTGGTGCA
662	Aco	Aco_Chr_04.tRNA30-GlnCTG	Chr_04	20745721	20745792	+	0	0	72	0	72.2	48.1	24.1	Gln	CTG	Inf	Gln	101.2	high confidence set	-26.3	Seq_352_GlnCTG	54.1667	GGTCCCATGGTCTAGCGGTTAGGACATTGGACTCTGAATCCAGTAACCCGAGTTCAAGTCTCGGTGGGACCT
663	Aco	Aco_Chr_04.tRNA4-GlyGCC	Chr_04	4511173	4511243	+	0	0	71	0	66.5	44.8	21.7	Gly	GCC	Inf	Gly	94.4	high confidence set	-25.6	Seq_1_GlyGCC	59.1549	GCACCAGTGGTCTAGTGGTAGAATAGTACCCTGCCACGGTACAGACCCGGGTTCGATTCCCGGCTGGTGCA
664	Aco	Aco_Chr_04.tRNA43-AspGTC	Chr_04	27431357	27431428	+	0	0	72	0	69.8	46.8	23	Asp	GTC	Inf	Asp	94.5	high confidence set	-24.6	Seq_8_AspGTC	61.1111	GTCGTTGTAGTATAGTGGTAAGTATTCCCGCCTGTCACGCGGGTGACCCGGGTTCGATCCCCGGCAACGGCG
665	Aco	Aco_Chr_04.tRNA48-GluTTC	Chr_04	31568675	31568748	+	0	0	74	0	72.1	45.3	26.8	Glu	TTC	Inf	Glu	93.3	high confidence set	-27.8	Seq_340_GluTTC	58.1081	TCCGTTGTAGTCCAGCCTGGTTAGGATACCTGGCTTTCACCCAGGCGACCCGGGTTCAAATCCCGGCAACGGAA
666	Aco	Aco_Chr_04.tRNA5-SerAGA	Chr_04	6858608	6858689	+	0	0	82	0	72.6	37.4	35.2	Ser	AGA	Inf	Ser	107.8	high confidence set	-28.8	Seq_5066_SerAGA	58.5366	GTGGACGTGCCGGAGTGGTTATCGGGCATAACTAGAAATCATGTGGGCTTTGCCCGCGCAGGTTCGAATCCTGCCGTCCACG
667	Aco	Aco_Chr_04.tRNA54-LeuTAG	Chr_04	36454667	36454746	+	0	0	80	0	69.5	48.5	21	Leu	TAG	Inf	Leu	111.5	high confidence set	-29.7	Seq_16_LeuTAG	56.25	GACAGTTTGGCCGAGTGGTCTAAGGCGCCAGATTTAGGCTCTGGTCCGAAAGGGCGTGGGTTCAAATCCCACAGCTGTCA
668	Aco	Aco_Chr_04.tRNA58-AlaAGC	Chr_04	40143827	40143899	+	0	0	73	0	63.4	38.2	25.2	Ala	AGC	Inf	Ala	98.3	high confidence set	-31.1	Seq_3_AlaAGC	58.9041	GGGGATGTAGCTCAGATGGTAGAGCGCTCGCTTAGCATGCGAGAGGTACGGGGATCGATACCCCGCATCTCCA
669	Aco	Aco_Chr_04.tRNA60-LeuCAG	Chr_04	42612611	42612691	+	0	0	81	0	69.5	46.8	22.7	Leu	CAG	Inf	Leu	109.7	high confidence set	-27.9	Seq_25_LeuCAG	53.0864	GTCAAGATGGCCGAGTTGGTCTAAGGCGCCAGTTTCAGGTACTGGTCCGAAAGGGCATGGGTTCGAATCCCATTCTTGACA
670	Aco	Aco_Chr_04.tRNA62-ThrCGT	Chr_04	45569118	45569189	+	0	0	72	0	80.2	53.7	26.5	Thr	CGT	Inf	Thr	86.8	high confidence set	-25.5	Seq_191_ThrCGT	55.5556	GCTTCCATAGCATAGTGGTAGTGCGTTCGCTTCGTAAGCGAAAGGTCGCGAGTTCGATCCTCGCTGGGAGCT
671	Aco	Aco_Chr_04.tRNA63-AlaTGC	Chr_04	45731401	45731473	+	0	0	73	0	69.1	43.3	25.8	Ala	TGC	Inf	Ala	101.9	high confidence set	-29.5	Seq_60_AlaTGC	56.1644	GGGGATGTAGCTCAAATGGTAGAGCGCTCGCTTTGCATGCGAGAGGTACAGGGTTCGATCCCCTGCATCTCCA
672	Aco	Aco_Chr_04.tRNA7-GluCTC	Chr_04	7593117	7593189	+	0	0	73	0	78.9	53.1	25.8	Glu	CTC	Inf	Glu	99.2	high confidence set	-24.1	Seq_29_GluCTC	56.1644	TCCGTTGTAGTCTAGTTGGTTAGGATACTCGGCTCTCACCCGAGAGACCCGGGTTCAAGTCCCGGCAACGGAA
673	Aco	Aco_Chr_04.tRNA71-PheGAA	Chr_04	40951313	40951241	-	0	0	73	0	78.3	58.4	19.9	Phe	GAA	Inf	Phe	113.2	high confidence set	-22.5	Seq_2_PheGAA	58.9041	GCGGGGATAGCTCAGTTGGGAGAGCGTCAGACTGAAGATCTGAAGGTCGCGTGTTCGATCCACGCTCACCGCA
674	Aco	Aco_Chr_04.tRNA72-MetCAT	Chr_04	40332808	40332723	-	40332770	40332759	74	12	64.2	40.8	23.4	Met	CAT	Inf	Met	104	high confidence set	-28.4	Seq_241_MetCAT	58.1395	GGGGTGGTGGCGCAGTTGGCTAGCGCGTAGGTCTCATAGCTATCTGAGTAATCCTGAGGTCGAGAGTTCGAGCCTCTCTCACCCCA
675	Aco	Aco_Chr_04.tRNA8-HisGTG	Chr_04	8909971	8910042	+	0	0	72	0	63	33.7	29.3	His	GTG	Inf	His	87.1	high confidence set	-25.3	Seq_22_HisGTG	56.9444	GTGGCTGTAGTTTAGTGGTGAGAATTCCACGTTGTGGCCGTGGAGACCTGGGCTCGAATCCCAGCAGCCACA
676	Aco	Aco_Chr_04.tRNA82-GlnCTG	Chr_04	32069592	32069521	-	0	0	72	0	72.2	48.1	24.1	Gln	CTG	Inf	Gln	101.2	high confidence set	-26.3	Seq_352_GlnCTG	54.1667	GGTCCCATGGTCTAGCGGTTAGGACATTGGACTCTGAATCCAGTAACCCGAGTTCAAGTCTCGGTGGGACCT
677	Aco	Aco_Chr_04.tRNA85-GlnCTG	Chr_04	30368428	30368357	-	0	0	72	0	55.7	43.9	11.8	Gln	CTG	Inf	Gln	84.5	high confidence set	-15.2	Seq_2425_GlnCTG	52.7778	GGTCCCATGGTCTAGCGGTTAGGACATTGGACTCTGAATGCAGTAACCCGAGTTCAAGTCTCGGTGGTACCT
678	Aco	Aco_Chr_04.tRNA9-LeuAAG	Chr_04	9165038	9165118	+	0	0	81	0	75.7	55.4	20.3	Leu	AAG	Inf	Leu	112.7	high confidence set	-32.6	Seq_502_LeuAAG	55.5556	GTCGAGATGGCCGAGTTGGTCTAAGGCGCCAGATTAAGGTTCTGGTCCGAAAGGGCGTGGGTTCAAATCCCACTCTCGACA
679	Aco	Aco_Chr_05.tRNA104-GlyGCC	Chr_05	24777710	24777640	-	0	0	71	0	53.1	35.8	17.3	Gly	GCC	Inf	Gly	79.7	high confidence set	-20.9	Seq_1687_GlyGCC	56.338	ACACCAGTGGTCTAGTGGTAGAATAGTACCCTGCCACGGTACAGACCCGGGTTCGATTCCCGACTGGTGCA
680	Aco	Aco_Chr_05.tRNA105-GlnTTG	Chr_05	24173110	24173039	-	0	0	72	0	73.5	53.7	19.8	Gln	TTG	Inf	Gln	104.8	high confidence set	-22.4	Seq_18_GlnTTG	54.1667	GGTTCTATGGTGTAGTGGTTAGCACTCTGGACTTTGAATCCAGCGACCTGGGTTCGACTCCCGGTAGGACCT
681	Aco	Aco_Chr_05.tRNA106-AspGTC	Chr_05	23810100	23810029	-	0	0	72	0	69.8	46.8	23	Asp	GTC	Inf	Asp	94.5	high confidence set	-24.6	Seq_8_AspGTC	61.1111	GTCGTTGTAGTATAGTGGTAAGTATTCCCGCCTGTCACGCGGGTGACCCGGGTTCGATCCCCGGCAACGGCG
682	Aco	Aco_Chr_05.tRNA108-ArgTCT	Chr_05	21568443	21568371	-	0	0	73	0	68.8	51.2	17.6	Arg	TCT	Inf	Arg	94.8	high confidence set	-30.2	Seq_383_ArgTCT	57.5342	GCACCCGTGGCCTAATGGATAAGGCGTCTGACTTCTAATCAGGCGATTGTGGGTTCGAGTCCCACCGGGTGTG
683	Aco	Aco_Chr_05.tRNA110-AlaTGC	Chr_05	19702661	19702589	-	0	0	73	0	69.1	43.3	25.8	Ala	TGC	Inf	Ala	101.9	high confidence set	-29.5	Seq_60_AlaTGC	56.1644	GGGGATGTAGCTCAAATGGTAGAGCGCTCGCTTTGCATGCGAGAGGTACAGGGTTCGATCCCCTGCATCTCCA
684	Aco	Aco_Chr_05.tRNA112-GluTTC	Chr_05	18883620	18883546	-	0	0	75	0	67.3	43.2	24.1	Glu	TTC	Inf	Glu	84.2	high confidence set	-26.2	Seq_6482_GluTTC	57.3333	TCCATTGTAGTCCAGCCCGGTTAGGATACCTGGTTTTCACCCAGGCGGGTCCGGGTTCAAATCCCGGCGATGGAA
685	Aco	Aco_Chr_05.tRNA113-GlnTTG	Chr_05	18872610	18872539	-	0	0	72	0	76.6	57	19.6	Gln	TTG	Inf	Gln	107	high confidence set	-20.9	Seq_6116_GlnTTG	50	GGTTCTATGGTGTAGTGGTTAGCACTTTGGACTTTGAATCCAACGACCTGGGTTCGAATCCCGGTAGGACCT
686	Aco	Aco_Chr_05.tRNA118-MetCAT	Chr_05	17371168	17371079	-	17371130	17371115	74	16	64.1	40.6	23.5	Met	CAT	Inf	Met	104	high confidence set	-28.7	Seq_5720_MetCAT	56.6667	GGGGTGGTGGCGCAGTTGGCTAGCGCGTAGGTCTCATAGCTAAATGAATGAGTGATCCTGAGGTCGAGAGTTCGAGCCTCTCTCACCCCA
687	Aco	Aco_Chr_05.tRNA12-HisGTG	Chr_05	3050227	3050298	+	0	0	72	0	63	33.7	29.3	His	GTG	Inf	His	87.1	high confidence set	-25.3	Seq_22_HisGTG	56.9444	GTGGCTGTAGTTTAGTGGTGAGAATTCCACGTTGTGGCCGTGGAGACCTGGGCTCGAATCCCAGCAGCCACA
688	Aco	Aco_Chr_05.tRNA123-IleAAT	Chr_05	15808555	15808482	-	0	0	74	0	74.7	56.8	17.9	Ile	AAT	Inf	Ile	98.1	high confidence set	-22	Seq_6485_IleAAT	51.3514	GGCCTATTAGCTCAGTTGGTTAGAGCGTCGTGCTAATAACGTGAATGTCGCAGGTTCAAGTCCTGCATGGGCCA
689	Aco	Aco_Chr_05.tRNA127-LysTTT	Chr_05	12657236	12657165	-	0	0	72	0	80.4	65.1	15.3	Lys	TTT	Inf	Lys	85.9	high confidence set	-25.4	Seq_264_LysTTT	59.7222	GCCGACTTAGCTCAGTGGTAGAGCGCGTGACTTTTAATCCCGTGGTCGAGGGTTCGATCCCCTCAGTCGGCG
690	Aco	Aco_Chr_05.tRNA128-TrpCCA	Chr_05	12584412	12584341	-	0	0	72	0	75.8	51.2	24.6	Trp	CCA	Inf	Trp	105.6	high confidence set	-22.6	Seq_6_TrpCCA	56.9444	GGATCCGTGGCGCAATGGTAGCGCGTCTGACTCCAGATCAGAAGGTTGCGTGTTCGATTCACGTCGGGTTCA
691	Aco	Aco_Chr_05.tRNA129-IleAAT	Chr_05	12318666	12318593	-	0	0	74	0	84.9	58.3	26.6	Ile	AAT	Inf	Ile	109.3	high confidence set	-31.1	Seq_59_IleAAT	56.7568	GGCCCATTAGCTCAGTTGGTTAGAGCGTCGTGCTAATAACGCGAAGGTCGCAGGTTCGAGACCTGCATGGGCCA
692	Aco	Aco_Chr_05.tRNA13-ValAAC	Chr_05	3176145	3176218	+	0	0	74	0	72.2	47.8	24.4	Val	AAC	Inf	Val	98.2	high confidence set	-19.6	Seq_74_ValAAC	54.0541	GGTTTCGTGGTGTAGTTGGTTATCACGTCAGTCTAACACACTGAAGGTCTCCGGTTCGAGTCCGGGCGAAGCCA
693	Aco	Aco_Chr_05.tRNA130-AsnGTT	Chr_05	12194783	12194710	-	0	0	74	0	81.1	58.4	22.7	Asn	GTT	Inf	Asn	93.7	high confidence set	-22.5	Seq_309_AsnGTT	52.7027	GCTGGAGTAGCTCAGTTGGTTAGAGCGTGTGGCTGTTAACCACAAGGTCGAAGGTTCAAGCCCTTCTTCTAGCG
694	Aco	Aco_Chr_05.tRNA131-ThrTGT	Chr_05	12180689	12180618	-	0	0	72	0	79.1	48.9	30.2	Thr	TGT	Inf	Thr	92.7	high confidence set	-25.5	Seq_355_ThrTGT	55.5556	GCCCCTATAGCTCAGTGGTAGAGCGCCAGTCTTGTAAACTGGAGGTCTGTAGTTCGATCCTGCATGGGGGCA
695	Aco	Aco_Chr_05.tRNA132-AspGTC	Chr_05	11900703	11900632	-	0	0	72	0	69.8	46.8	23	Asp	GTC	Inf	Asp	95.8	high confidence set	-24.6	Seq_12_AspGTC	62.5	GTCGTTGTAGTATAGTGGTGAGTATTCCCGCCTGTCACGCGGGTGACCCGGGTTCGATCCCCGGCAACGGCG
696	Aco	Aco_Chr_05.tRNA133-AlaTGC	Chr_05	11875627	11875555	-	0	0	73	0	60.7	41.3	19.4	Ala	TGC	Inf	Ala	94.8	high confidence set	-22.9	Seq_5721_AlaTGC	54.7945	GGGGATGTAGCTCAAATGGTAGAGCGCTCGCTTTGCATGCGAGAGGTACAAGGTTCGATCCCCTGCATCTCCA
697	Aco	Aco_Chr_05.tRNA134-ProTGG	Chr_05	11719390	11719319	-	0	0	72	0	66.3	31.4	34.9	Pro	TGG	Inf	Pro	105.9	high confidence set	-25.7	Seq_142_ProTGG	55.5556	GGGCATTTGGTCTAGTGGTATGATTCTCGCTTTGGGTGCGAGAGGTCCGGAGTTCGATTCTCCGAATGCCCC
698	Aco	Aco_Chr_05.tRNA135-ThrAGT	Chr_05	11715063	11714990	-	0	0	74	0	73.6	45.2	28.4	Thr	AGT	Inf	Thr	88.6	high confidence set	-24	Seq_35_ThrAGT	45.9459	GCTTTCATAGCTCAGTTGGTTAGAGCACCCGTTTAGTAAGCGGGAGGTCTTGAGTTCAACTCTCAATGAAAGCA
699	Aco	Aco_Chr_05.tRNA136-AspGTC	Chr_05	11572934	11572863	-	0	0	72	0	62.4	38.6	23.8	Asp	GTC	Inf	Asp	85.9	high confidence set	-24.5	Seq_3261_AspGTC	59.7222	GTCGTTGTAGTACAGTGGTAAGTATTCCCGCCTGTCACGTGGGTGACCCGGGTTTGATCCCCGGCAACGGCG
700	Aco	Aco_Chr_05.tRNA138-GlnCTG	Chr_05	11387872	11387801	-	0	0	72	0	74.6	50.1	24.5	Gln	CTG	Inf	Gln	102.4	high confidence set	-24.3	Seq_256_GlnCTG	50	GGTCCTATGGTCTAGTGGTCAGGACATTGGACTCTGAATCCAGTAACCCGAGTTCAAATCTCGGTAGGACCT
701	Aco	Aco_Chr_05.tRNA139-AsnGTT	Chr_05	11190636	11190563	-	0	0	74	0	84.5	59.4	25.1	Asn	GTT	Inf	Asn	95.9	high confidence set	-25.2	Seq_17_AsnGTT	54.0541	GCTGGAATAGCTCAGTTGGTTAGAGCGTGTGGCTGTTAACCACAAGGTCGGAGGTTCAAGCCCTCCTTCTAGCG
702	Aco	Aco_Chr_05.tRNA14-SerTGA	Chr_05	3610149	3610230	+	0	0	82	0	80.7	46	34.7	Ser	TGA	Inf	Ser	111.5	high confidence set	-28.4	Seq_822_SerTGA	56.0976	GTCGATATGTCCGAGTGGTTAAGGAGACAGACTTGAAATCTGTTGGGCTTCGCCCGCGCAGGTTCGATCCCTGCTGTCGACG
703	Aco	Aco_Chr_05.tRNA144-LeuCAA	Chr_05	10884847	10884764	-	0	0	84	0	79.5	54.5	25	Leu	CAA	Inf	Leu	126.8	high confidence set	-27	Seq_109_LeuCAA	54.7619	GTCAGGATGGCCGAGTGGTCTAAGGCGCCAGACTCAAGTTCTGGTCTTCGAAAGAGGGCGTGGGTTCAAATCCCACTTCTGACA
704	Aco	Aco_Chr_05.tRNA146-GluCTC	Chr_05	10275098	10275026	-	0	0	73	0	78.9	53.1	25.8	Glu	CTC	Inf	Glu	99.2	high confidence set	-24.1	Seq_29_GluCTC	56.1644	TCCGTTGTAGTCTAGTTGGTTAGGATACTCGGCTCTCACCCGAGAGACCCGGGTTCAAGTCCCGGCAACGGAA
705	Aco	Aco_Chr_05.tRNA147-IleAAT	Chr_05	9836043	9835970	-	0	0	74	0	84.9	58.3	26.6	Ile	AAT	Inf	Ile	109.3	high confidence set	-31.1	Seq_59_IleAAT	56.7568	GGCCCATTAGCTCAGTTGGTTAGAGCGTCGTGCTAATAACGCGAAGGTCGCAGGTTCGAGACCTGCATGGGCCA
706	Aco	Aco_Chr_05.tRNA148-AlaCGC	Chr_05	9661489	9661417	-	0	0	73	0	68.3	44.1	24.2	Ala	CGC	Inf	Ala	99.2	high confidence set	-33.6	Seq_24_AlaCGC	63.0137	GGGGGTGTAGCTCATATGGTAGAGCGCTCGCTTCGCATGCGAGAGGCACGGGGTTCGATTCCCCGCACCTCCA
707	Aco	Aco_Chr_05.tRNA149-GlyCCC	Chr_05	9365335	9365265	-	0	0	71	0	65.4	28.1	37.3	Gly	CCC	Inf	Gly	85.4	high confidence set	-25.5	Seq_57_GlyCCC	56.338	GCGCATCTGGTGTAGTGGTATCATAGTACCCTCCCACGGTACTGACCAGGGTTCGATTCCCTGGATGCGCA
708	Aco	Aco_Chr_05.tRNA15-ProTGG	Chr_05	4003575	4003646	+	0	0	72	0	66.3	31.4	34.9	Pro	TGG	Inf	Pro	105.9	high confidence set	-25.7	Seq_142_ProTGG	55.5556	GGGCATTTGGTCTAGTGGTATGATTCTCGCTTTGGGTGCGAGAGGTCCGGAGTTCGATTCTCCGAATGCCCC
709	Aco	Aco_Chr_05.tRNA150-GlyCCC	Chr_05	9363324	9363254	-	0	0	71	0	65.4	28.1	37.3	Gly	CCC	Inf	Gly	85.4	high confidence set	-25.5	Seq_57_GlyCCC	56.338	GCGCATCTGGTGTAGTGGTATCATAGTACCCTCCCACGGTACTGACCAGGGTTCGATTCCCTGGATGCGCA
710	Aco	Aco_Chr_05.tRNA151-AlaAGC	Chr_05	9363180	9363108	-	0	0	73	0	63.4	38.2	25.2	Ala	AGC	Inf	Ala	98.3	high confidence set	-31.1	Seq_3_AlaAGC	58.9041	GGGGATGTAGCTCAGATGGTAGAGCGCTCGCTTAGCATGCGAGAGGTACGGGGATCGATACCCCGCATCTCCA
711	Aco	Aco_Chr_05.tRNA153-TyrGTA	Chr_05	8628817	8628733	-	8628780	8628769	73	12	73.8	41.9	31.9	Tyr	GTA	Inf	Tyr	106.6	high confidence set	-28.8	Seq_5073_TyrGTA	51.7647	CCGACTTTAGCTCAGTTGGTAGAGCGGAGGACTGTAGTTGATAACAGACATCCTTAGGTCGCTGGTTCGAATCCGGCAAGTCGGA
712	Aco	Aco_Chr_05.tRNA154-ArgTCT	Chr_05	8489942	8489870	-	0	0	73	0	68.8	51.2	17.6	Arg	TCT	Inf	Arg	94.8	high confidence set	-30.2	Seq_383_ArgTCT	57.5342	GCACCCGTGGCCTAATGGATAAGGCGTCTGACTTCTAATCAGGCGATTGTGGGTTCGAGTCCCACCGGGTGTG
713	Aco	Aco_Chr_05.tRNA157-GluCTC	Chr_05	7290810	7290738	-	0	0	73	0	78.9	53.1	25.8	Glu	CTC	Inf	Glu	99.2	high confidence set	-24.1	Seq_29_GluCTC	56.1644	TCCGTTGTAGTCTAGTTGGTTAGGATACTCGGCTCTCACCCGAGAGACCCGGGTTCAAGTCCCGGCAACGGAA
714	Aco	Aco_Chr_05.tRNA158-GluCTC	Chr_05	6792834	6792762	-	0	0	73	0	78.9	53.1	25.8	Glu	CTC	Inf	Glu	99.2	high confidence set	-24.1	Seq_29_GluCTC	56.1644	TCCGTTGTAGTCTAGTTGGTTAGGATACTCGGCTCTCACCCGAGAGACCCGGGTTCAAGTCCCGGCAACGGAA
715	Aco	Aco_Chr_05.tRNA159-GluCTC	Chr_05	6735718	6735646	-	0	0	73	0	78.9	53.1	25.8	Glu	CTC	Inf	Glu	99.2	high confidence set	-24.1	Seq_29_GluCTC	56.1644	TCCGTTGTAGTCTAGTTGGTTAGGATACTCGGCTCTCACCCGAGAGACCCGGGTTCAAGTCCCGGCAACGGAA
716	Aco	Aco_Chr_05.tRNA16-AsnGTT	Chr_05	4477934	4478007	+	0	0	74	0	81.1	58.4	22.7	Asn	GTT	Inf	Asn	93.7	high confidence set	-22.5	Seq_309_AsnGTT	52.7027	GCTGGAGTAGCTCAGTTGGTTAGAGCGTGTGGCTGTTAACCACAAGGTCGAAGGTTCAAGCCCTTCTTCTAGCG
717	Aco	Aco_Chr_05.tRNA160-GluTTC	Chr_05	4645639	4645566	-	0	0	74	0	72.1	45.3	26.8	Glu	TTC	Inf	Glu	93.3	high confidence set	-27.8	Seq_340_GluTTC	58.1081	TCCGTTGTAGTCCAGCCTGGTTAGGATACCTGGCTTTCACCCAGGCGACCCGGGTTCAAATCCCGGCAACGGAA
718	Aco	Aco_Chr_05.tRNA161-GlnTTG	Chr_05	4636385	4636314	-	0	0	72	0	71.3	53.5	17.8	Gln	TTG	Inf	Gln	101.1	high confidence set	-21.8	Seq_1588_GlnTTG	55.5556	GGTTCTATGGTGTAGTGGTTAGCACTTCGGACTTTGAATCCGGCGACCTGGGTTCGACTCCCGGTAGGACCT
719	Aco	Aco_Chr_05.tRNA162-GlyCCC	Chr_05	4465803	4465733	-	0	0	71	0	65.4	28.1	37.3	Gly	CCC	Inf	Gly	85.4	high confidence set	-25.5	Seq_57_GlyCCC	56.338	GCGCATCTGGTGTAGTGGTATCATAGTACCCTCCCACGGTACTGACCAGGGTTCGATTCCCTGGATGCGCA
720	Aco	Aco_Chr_05.tRNA163-ValTAC	Chr_05	4115329	4115257	-	0	0	73	0	78.2	43.8	34.4	Val	TAC	Inf	Val	106.2	high confidence set	-18.3	Seq_87_ValTAC	49.3151	GTTGCTGTGGTGTAGTGGTTATCACGTTAGTCTTACACACTAAAGGTCCCCAGTTCGATCCTGGGCAGCAACA
721	Aco	Aco_Chr_05.tRNA164-SerGCT	Chr_05	4092228	4092147	-	0	0	82	0	80.5	45.2	35.3	Ser	GCT	Inf	Ser	109.5	high confidence set	-30.8	Seq_10_SerGCT	58.5366	GTCGCTTTGGCCGAGTGGTTAAGGCGTGTGCCTGCTAAGTACATGGGGTTTCCCCGCGAGAGTTCGAATCTCTCAGGCGACG
722	Aco	Aco_Chr_05.tRNA166-AsnGTT	Chr_05	3839817	3839744	-	0	0	74	0	81.1	58.4	22.7	Asn	GTT	Inf	Asn	93.7	high confidence set	-22.5	Seq_309_AsnGTT	52.7027	GCTGGAGTAGCTCAGTTGGTTAGAGCGTGTGGCTGTTAACCACAAGGTCGAAGGTTCAAGCCCTTCTTCTAGCG
723	Aco	Aco_Chr_05.tRNA169-SerAGA	Chr_05	3177626	3177545	-	0	0	82	0	80.3	44	36.3	Ser	AGA	Inf	Ser	115.3	high confidence set	-33.7	Seq_53_SerAGA	59.7561	GTGGTCGTGCCGGAGTGGTTATCGGGCATGACTAGAAATCATGTGGGCTTTGCCCGCGCAGGTTCGAATCCTGCCGACCACG
724	Aco	Aco_Chr_05.tRNA17-GluTTC	Chr_05	4818565	4818638	+	0	0	74	0	72.1	45.3	26.8	Glu	TTC	Inf	Glu	93.3	high confidence set	-27.8	Seq_340_GluTTC	58.1081	TCCGTTGTAGTCCAGCCTGGTTAGGATACCTGGCTTTCACCCAGGCGACCCGGGTTCAAATCCCGGCAACGGAA
725	Aco	Aco_Chr_05.tRNA170-SerGCT	Chr_05	2813985	2813904	-	0	0	82	0	80.5	45.2	35.3	Ser	GCT	Inf	Ser	109.5	high confidence set	-30.8	Seq_10_SerGCT	58.5366	GTCGCTTTGGCCGAGTGGTTAAGGCGTGTGCCTGCTAAGTACATGGGGTTTCCCCGCGAGAGTTCGAATCTCTCAGGCGACG
726	Aco	Aco_Chr_05.tRNA171-IleAAT	Chr_05	2712972	2712899	-	0	0	74	0	85.2	59	26.2	Ile	AAT	Inf	Ile	105.3	high confidence set	-29.3	Seq_3263_IleAAT	54.0541	GGCCCATTAGCTCAGTTGGTTAGAGCGTTGTGCTAATAACGCAAAGGTCGCAGGTTCGAGACCTGCATGGGCCA
727	Aco	Aco_Chr_05.tRNA172-AspGTC	Chr_05	2193050	2192979	-	0	0	72	0	67	47.3	19.7	Asp	GTC	Inf	Asp	95.1	high confidence set	-24.6	Seq_30_AspGTC	62.5	GTCGTTGTAGTATAGTGGTAAGTATTCCCGCCTGTCACGCGGGTGACCCGGGTTCGATCCCCGGCAGCGGCG
728	Aco	Aco_Chr_05.tRNA173-SerGCT	Chr_05	1842545	1842464	-	0	0	82	0	80.5	45.2	35.3	Ser	GCT	Inf	Ser	109.5	high confidence set	-30.8	Seq_10_SerGCT	58.5366	GTCGCTTTGGCCGAGTGGTTAAGGCGTGTGCCTGCTAAGTACATGGGGTTTCCCCGCGAGAGTTCGAATCTCTCAGGCGACG
729	Aco	Aco_Chr_05.tRNA174-AspGTC	Chr_05	1604085	1604014	-	0	0	72	0	69.8	46.8	23	Asp	GTC	Inf	Asp	94.5	high confidence set	-24.6	Seq_8_AspGTC	61.1111	GTCGTTGTAGTATAGTGGTAAGTATTCCCGCCTGTCACGCGGGTGACCCGGGTTCGATCCCCGGCAACGGCG
730	Aco	Aco_Chr_05.tRNA175-AsnGTT	Chr_05	1169908	1169835	-	0	0	74	0	84.5	59.4	25.1	Asn	GTT	Inf	Asn	95.9	high confidence set	-25.2	Seq_17_AsnGTT	54.0541	GCTGGAATAGCTCAGTTGGTTAGAGCGTGTGGCTGTTAACCACAAGGTCGGAGGTTCAAGCCCTCCTTCTAGCG
731	Aco	Aco_Chr_05.tRNA18-ProTGG	Chr_05	5283936	5284007	+	0	0	72	0	68.9	36.5	32.4	Pro	TGG	Inf	Pro	109.4	high confidence set	-23.9	Seq_147_ProTGG	52.7778	GGGCATTTGGTCTAGTGGTATGATTCTTGCTTTGGGTGCAAGAGGTCCCGAGTTCGATTCTCGGAATGCCCC
732	Aco	Aco_Chr_05.tRNA19-iMetCAT	Chr_05	5395591	5395662	+	0	0	72	0	58.3	28.1	30.2	iMet	CAT	Inf	iMet	118.7	high confidence set	-25.9	Seq_9_iMetCA	59.7222	ATCAGAGTGGCGCAGCGGAAGCGTGGTGGGCCCATAACCCACAGGTCCCAGGATCGAAACCTGGCTCTGATA
733	Aco	Aco_Chr_05.tRNA2-TyrGTA	Chr_05	709436	709527	+	709473	709491	73	19	74.2	42.7	31.5	Tyr	GTA	Inf	Tyr	111.8	high confidence set	-34.6	Seq_1703_TyrGTA	54.3478	CCGACCTTAGCTCAGTTGGTAGAGCGGAGGACTGTAGTGGGGTAATACTGTCAGATATCCTTAGGTCGCTGGTTCGAATCCGGCAGGTCGGA
734	Aco	Aco_Chr_05.tRNA20-iMetCAT	Chr_05	5397295	5397366	+	0	0	72	0	58.3	28.1	30.2	iMet	CAT	Inf	iMet	118.7	high confidence set	-25.9	Seq_9_iMetCA	59.7222	ATCAGAGTGGCGCAGCGGAAGCGTGGTGGGCCCATAACCCACAGGTCCCAGGATCGAAACCTGGCTCTGATA
735	Aco	Aco_Chr_05.tRNA21-TrpCCA	Chr_05	5601381	5601452	+	0	0	72	0	75.8	51.2	24.6	Trp	CCA	Inf	Trp	105.6	high confidence set	-22.6	Seq_6_TrpCCA	56.9444	GGATCCGTGGCGCAATGGTAGCGCGTCTGACTCCAGATCAGAAGGTTGCGTGTTCGATTCACGTCGGGTTCA
736	Aco	Aco_Chr_05.tRNA22-AspGTC	Chr_05	5741917	5741988	+	0	0	72	0	69.8	46.8	23	Asp	GTC	Inf	Asp	94.5	high confidence set	-24.6	Seq_8_AspGTC	61.1111	GTCGTTGTAGTATAGTGGTAAGTATTCCCGCCTGTCACGCGGGTGACCCGGGTTCGATCCCCGGCAACGGCG
737	Aco	Aco_Chr_05.tRNA25-TrpCCA	Chr_05	6370640	6370711	+	0	0	72	0	75.8	51.2	24.6	Trp	CCA	Inf	Trp	105.6	high confidence set	-22.6	Seq_6_TrpCCA	56.9444	GGATCCGTGGCGCAATGGTAGCGCGTCTGACTCCAGATCAGAAGGTTGCGTGTTCGATTCACGTCGGGTTCA
738	Aco	Aco_Chr_05.tRNA28-ThrTGT	Chr_05	6865584	6865655	+	0	0	72	0	82.7	57	25.7	Thr	TGT	Inf	Thr	93.2	high confidence set	-21.9	Seq_818_ThrTGT	52.7778	GCCTTCATAGCTCAGTGGTAGAGCGTCAGTCTTGTAAACTGAAGGTCCGTAGTTCGATCCTGCGTGGAGGCA
739	Aco	Aco_Chr_05.tRNA29-ProTGG	Chr_05	7006507	7006578	+	0	0	72	0	68.9	36.5	32.4	Pro	TGG	Inf	Pro	109.4	high confidence set	-23.9	Seq_147_ProTGG	52.7778	GGGCATTTGGTCTAGTGGTATGATTCTTGCTTTGGGTGCAAGAGGTCCCGAGTTCGATTCTCGGAATGCCCC
740	Aco	Aco_Chr_05.tRNA3-GlnTTG	Chr_05	1239016	1239087	+	0	0	72	0	71.3	53.5	17.8	Gln	TTG	Inf	Gln	101.1	high confidence set	-21.8	Seq_1588_GlnTTG	55.5556	GGTTCTATGGTGTAGTGGTTAGCACTTCGGACTTTGAATCCGGCGACCTGGGTTCGACTCCCGGTAGGACCT
741	Aco	Aco_Chr_05.tRNA30-ArgCCT	Chr_05	8639592	8639664	+	0	0	73	0	69.1	50.3	18.8	Arg	CCT	Inf	Arg	81.2	high confidence set	-25	Seq_32_ArgCCT	57.5342	GCGCCTGTAGCTCAGTGGATAGAGCGTCTGTTTCCTAAGCAGAAAGTCGTAGGTTCGACCCCTACCTGGCGCG
742	Aco	Aco_Chr_05.tRNA32-PheGAA	Chr_05	9459337	9459409	+	0	0	73	0	78.3	58.4	19.9	Phe	GAA	Inf	Phe	113.2	high confidence set	-22.5	Seq_2_PheGAA	58.9041	GCGGGGATAGCTCAGTTGGGAGAGCGTCAGACTGAAGATCTGAAGGTCGCGTGTTCGATCCACGCTCACCGCA
743	Aco	Aco_Chr_05.tRNA33-MetCAT	Chr_05	9474250	9474334	+	9474288	9474298	74	11	64.2	40.8	23.4	Met	CAT	Inf	Met	104	high confidence set	-28.6	Seq_708_MetCAT	58.8235	GGGGTGGTGGCGCAGTTGGCTAGCGCGTAGGTCTCATAGCTAAAGAGTGATCCTGAGGTCGAGAGTTCGAGCCTCTCTCACCCCA
744	Aco	Aco_Chr_05.tRNA34-GlyGCC	Chr_05	10474351	10474421	+	0	0	71	0	65.5	43.7	21.8	Gly	GCC	Inf	Gly	91	high confidence set	-25.6	Seq_588_GlyGCC	57.7465	GCACCAGTGGTCTAGTGGTAGAATAGTACCCTGCCACGGTACAGACCCGGGTTCAATTCCCGGCTGGTGCA
745	Aco	Aco_Chr_05.tRNA38-HisGTG	Chr_05	11114876	11114947	+	0	0	72	0	63	33.7	29.3	His	GTG	Inf	His	91.2	high confidence set	-25.3	Seq_115_HisGTG	55.5556	GTGGCTGTAGTTTAGTGGTTAGAATTCCACGTTGTGGCCGTGGAGACCTGGGCTCGAATCCCAGCAGCCACA
746	Aco	Aco_Chr_05.tRNA39-AspGTC	Chr_05	11436194	11436265	+	0	0	72	0	69.8	46.8	23	Asp	GTC	Inf	Asp	94.5	high confidence set	-24.6	Seq_8_AspGTC	61.1111	GTCGTTGTAGTATAGTGGTAAGTATTCCCGCCTGTCACGCGGGTGACCCGGGTTCGATCCCCGGCAACGGCG
747	Aco	Aco_Chr_05.tRNA4-GlyTCC	Chr_05	1539400	1539471	+	0	0	72	0	73.9	46.2	27.7	Gly	TCC	Inf	Gly	85.6	high confidence set	-24.2	Seq_20_GlyTCC	52.7778	GCGTTTGTAGTCCAACGGTTAGGATAATTGCCTTCCAAGCAATAGACCCGGGTTCGACTCCCGGCAAACGCA
748	Aco	Aco_Chr_05.tRNA40-GluTTC	Chr_05	11562168	11562241	+	0	0	74	0	72.1	45.3	26.8	Glu	TTC	Inf	Glu	93.3	high confidence set	-27.8	Seq_340_GluTTC	58.1081	TCCGTTGTAGTCCAGCCTGGTTAGGATACCTGGCTTTCACCCAGGCGACCCGGGTTCAAATCCCGGCAACGGAA
749	Aco	Aco_Chr_05.tRNA41-GluTTC	Chr_05	12190237	12190310	+	0	0	74	0	70.5	43	27.5	Glu	TTC	Inf	Glu	89.1	high confidence set	-26.4	Seq_897_GluTTC	56.7568	TCCATTGTAGTCCAGCCCGGTTAGGATACCTGGCTTTCACCCAGGCGACCCGGGTTCAAATCCCGGCAATGGAA
750	Aco	Aco_Chr_05.tRNA47-SerGCT	Chr_05	27702887	27702968	+	0	0	82	0	80.5	45.2	35.3	Ser	GCT	Inf	Ser	109.5	high confidence set	-30.8	Seq_10_SerGCT	58.5366	GTCGCTTTGGCCGAGTGGTTAAGGCGTGTGCCTGCTAAGTACATGGGGTTTCCCCGCGAGAGTTCGAATCTCTCAGGCGACG
751	Aco	Aco_Chr_05.tRNA56-SerAGA	Chr_05	33293314	33293395	+	0	0	82	0	79.4	43.1	36.3	Ser	AGA	Inf	Ser	115	high confidence set	-33.7	Seq_82_SerAGA	59.7561	GTGGACGTGCCGGAGTGGTTATCGGGCATGACTAGAAATCATGTGGGCTTTGCCCGCGCAGGTTCGAATCCTGCCGTCCACG
752	Aco	Aco_Chr_05.tRNA59-GluCTC	Chr_05	34288697	34288769	+	0	0	73	0	78.9	53.1	25.8	Glu	CTC	Inf	Glu	99.2	high confidence set	-24.1	Seq_29_GluCTC	56.1644	TCCGTTGTAGTCTAGTTGGTTAGGATACTCGGCTCTCACCCGAGAGACCCGGGTTCAAGTCCCGGCAACGGAA
753	Aco	Aco_Chr_05.tRNA6-CysGCA	Chr_05	2474494	2474565	+	0	0	72	0	82.1	59.9	22.2	Cys	GCA	Inf	Cys	106.6	high confidence set	-23	Seq_19_CysGCA	56.9444	GGGTCCATAGCTCAGTGGTAGAGCATTTGACTGCAGATCAAGAGGTCACCGGTTCGAACCCGGTTGGGCCCT
754	Aco	Aco_Chr_05.tRNA60-GlnTTG	Chr_05	34417198	34417269	+	0	0	72	0	61.7	48.7	13	Gln	TTG	Inf	Gln	90.2	high confidence set	-17.8	Seq_6127_GlnTTG	50	GGTTTTATGGTGTAGTGGTTAGCACTTCGGACTTTGAATCTGGCAACCTGGGTTCGACTCCCAGTAGGACCT
755	Aco	Aco_Chr_05.tRNA63-LeuTAA	Chr_05	36608048	36608130	+	0	0	83	0	68.4	29.1	39.3	Leu	TAA	Inf	Leu	90.1	high confidence set	-29.2	Seq_140_LeuTAA	53.012	GCTGGTTTGCCCGAGAGGTTAAGGGGGAAGACTTAAGATCTTCTGCACATAAGTGCGCATGGGTTCGAACCCCATAGCCAGCA
756	Aco	Aco_Chr_05.tRNA64-LysCTT	Chr_05	36613131	36613203	+	0	0	73	0	87.7	67.6	20.1	Lys	CTT	Inf	Lys	106.7	high confidence set	-28	Seq_7_LysCTT	63.0137	GCCCGTCTAGCTCAGTTGGTAGAGCGCAAGGCTCTTAACCTTGTGGTCGTGGGTTCGAGCCCCACGGTGGGCG
757	Aco	Aco_Chr_05.tRNA65-ValAAC	Chr_05	37362451	37362524	+	0	0	74	0	72.2	47.8	24.4	Val	AAC	Inf	Val	98.2	high confidence set	-19.6	Seq_74_ValAAC	54.0541	GGTTTCGTGGTGTAGTTGGTTATCACGTCAGTCTAACACACTGAAGGTCTCCGGTTCGAGTCCGGGCGAAGCCA
758	Aco	Aco_Chr_05.tRNA66-ValAAC	Chr_05	37567055	37567128	+	0	0	74	0	72.2	47.8	24.4	Val	AAC	Inf	Val	98.2	high confidence set	-19.6	Seq_74_ValAAC	54.0541	GGTTTCGTGGTGTAGTTGGTTATCACGTCAGTCTAACACACTGAAGGTCTCCGGTTCGAGTCCGGGCGAAGCCA
759	Aco	Aco_Chr_05.tRNA67-TyrGTA	Chr_05	39120213	39120301	+	39120250	39120265	73	16	74.3	42.8	31.5	Tyr	GTA	Inf	Tyr	111.8	high confidence set	-31.4	Seq_6129_TyrGTA	55.0562	CCGACCTTAGCTCAGTTGGTAGAGCGGAGGACTGTAGTTGGTTTCTGTCAGACATCCTTAGGTCGCTGGTTCGAATCCGGCAGGTCGGA
760	Aco	Aco_Chr_05.tRNA69-SerTGA	Chr_05	40480505	40480586	+	0	0	82	0	80.7	46	34.7	Ser	TGA	Inf	Ser	111.5	high confidence set	-28.4	Seq_822_SerTGA	56.0976	GTCGATATGTCCGAGTGGTTAAGGAGACAGACTTGAAATCTGTTGGGCTTCGCCCGCGCAGGTTCGATCCCTGCTGTCGACG
761	Aco	Aco_Chr_05.tRNA7-AspGTC	Chr_05	2608571	2608642	+	0	0	72	0	67	47.3	19.7	Asp	GTC	Inf	Asp	95.1	high confidence set	-24.6	Seq_30_AspGTC	62.5	GTCGTTGTAGTATAGTGGTAAGTATTCCCGCCTGTCACGCGGGTGACCCGGGTTCGATCCCCGGCAGCGGCG
762	Aco	Aco_Chr_05.tRNA70-ArgTCT	Chr_05	41013818	41013890	+	0	0	73	0	68.8	51.2	17.6	Arg	TCT	Inf	Arg	94.8	high confidence set	-30.2	Seq_383_ArgTCT	57.5342	GCACCCGTGGCCTAATGGATAAGGCGTCTGACTTCTAATCAGGCGATTGTGGGTTCGAGTCCCACCGGGTGTG
763	Aco	Aco_Chr_05.tRNA73-AspGTC	Chr_05	41909916	41909987	+	0	0	72	0	67	47.3	19.7	Asp	GTC	Inf	Asp	96.4	high confidence set	-24.6	Seq_153_AspGTC	63.8889	GTCGTTGTAGTATAGTGGTGAGTATTCCCGCCTGTCACGCGGGTGACCCGGGTTCGATCCCCGGCAGCGGCG
764	Aco	Aco_Chr_05.tRNA74-GlyGCC	Chr_05	42140371	42140441	+	0	0	71	0	66.5	44.8	21.7	Gly	GCC	Inf	Gly	94.4	high confidence set	-25.6	Seq_1_GlyGCC	59.1549	GCACCAGTGGTCTAGTGGTAGAATAGTACCCTGCCACGGTACAGACCCGGGTTCGATTCCCGGCTGGTGCA
765	Aco	Aco_Chr_05.tRNA75-ProTGG	Chr_05	42651645	42651716	+	0	0	72	0	68.9	36.5	32.4	Pro	TGG	Inf	Pro	109.4	high confidence set	-23.9	Seq_147_ProTGG	52.7778	GGGCATTTGGTCTAGTGGTATGATTCTTGCTTTGGGTGCAAGAGGTCCCGAGTTCGATTCTCGGAATGCCCC
766	Aco	Aco_Chr_05.tRNA8-HisGTG	Chr_05	2652424	2652495	+	0	0	72	0	63	33.7	29.3	His	GTG	Inf	His	91.2	high confidence set	-25.3	Seq_115_HisGTG	55.5556	GTGGCTGTAGTTTAGTGGTTAGAATTCCACGTTGTGGCCGTGGAGACCTGGGCTCGAATCCCAGCAGCCACA
767	Aco	Aco_Chr_05.tRNA81-ArgTCG	Chr_05	40969898	40969825	-	0	0	74	0	82.3	61	21.3	Arg	TCG	Inf	Arg	91.9	high confidence set	-25.1	Seq_39_ArgTCG	56.7568	GACCGCATAGCGCAGTGGATTAGCGCGTTTGACTTCGGATCAAAAGGTCGTGGGTTCGACTCCCACTGTGGTCG
768	Aco	Aco_Chr_05.tRNA82-AspGTC	Chr_05	40483588	40483517	-	0	0	72	0	69.8	46.8	23	Asp	GTC	Inf	Asp	95.8	high confidence set	-24.6	Seq_12_AspGTC	62.5	GTCGTTGTAGTATAGTGGTGAGTATTCCCGCCTGTCACGCGGGTGACCCGGGTTCGATCCCCGGCAACGGCG
769	Aco	Aco_Chr_05.tRNA83-AspGTC	Chr_05	40480745	40480674	-	0	0	72	0	69.8	46.8	23	Asp	GTC	Inf	Asp	94.5	high confidence set	-24.6	Seq_8_AspGTC	61.1111	GTCGTTGTAGTATAGTGGTAAGTATTCCCGCCTGTCACGCGGGTGACCCGGGTTCGATCCCCGGCAACGGCG
770	Aco	Aco_Chr_05.tRNA85-AlaTGC	Chr_05	37213382	37213310	-	0	0	73	0	69.1	43.3	25.8	Ala	TGC	Inf	Ala	101.9	high confidence set	-29.5	Seq_60_AlaTGC	56.1644	GGGGATGTAGCTCAAATGGTAGAGCGCTCGCTTTGCATGCGAGAGGTACAGGGTTCGATCCCCTGCATCTCCA
771	Aco	Aco_Chr_05.tRNA86-IleAAT	Chr_05	37058401	37058328	-	0	0	74	0	72.4	52.6	19.8	Ile	AAT	Inf	Ile	97.3	high confidence set	-25.3	Seq_3295_IleAAT	54.0541	GGCCTATTAGCTCAGTTGGTTAGAGAGTCGTGCTAATAACGCGAAGGTCGCAGGTTCGAGACCTGCATGGGCCA
772	Aco	Aco_Chr_05.tRNA87-ValCAC	Chr_05	37058320	37058247	-	0	0	74	0	82.4	54.4	28	Val	CAC	Inf	Val	103.7	high confidence set	-21.5	Seq_50_ValCAC	56.7568	GTCTGGGTGGTGTAGTTGGTTATCACGCTAGTCTCACACACTAGAGGTCCCCGGTTCGAACCCGGGCTCAGACA
773	Aco	Aco_Chr_05.tRNA88-CysGCA	Chr_05	37025840	37025769	-	0	0	72	0	82.1	59.9	22.2	Cys	GCA	Inf	Cys	106.6	high confidence set	-23	Seq_19_CysGCA	56.9444	GGGTCCATAGCTCAGTGGTAGAGCATTTGACTGCAGATCAAGAGGTCACCGGTTCGAACCCGGTTGGGCCCT
774	Aco	Aco_Chr_05.tRNA9-AlaTGC	Chr_05	2815899	2815971	+	0	0	73	0	69.1	43.3	25.8	Ala	TGC	Inf	Ala	101.9	high confidence set	-29.5	Seq_60_AlaTGC	56.1644	GGGGATGTAGCTCAAATGGTAGAGCGCTCGCTTTGCATGCGAGAGGTACAGGGTTCGATCCCCTGCATCTCCA
775	Aco	Aco_Chr_05.tRNA90-LeuAAG	Chr_05	35784826	35784746	-	0	0	81	0	74	52.2	21.8	Leu	AAG	Inf	Leu	110.4	high confidence set	-30.8	Seq_11_LeuAAG	53.0864	GTTGAGATGGCCGAGTTGGTCTAAGGCGCCAGATTAAGGTTCTGGTCCGAAAGGGCGTGGGTTCAAATCCCACTCTCAACA
776	Aco	Aco_Chr_06.tRNA1-SerGCT	Chr_06	400920	401001	+	0	0	82	0	80.5	45.2	35.3	Ser	GCT	Inf	Ser	109.5	high confidence set	-30.8	Seq_10_SerGCT	58.5366	GTCGCTTTGGCCGAGTGGTTAAGGCGTGTGCCTGCTAAGTACATGGGGTTTCCCCGCGAGAGTTCGAATCTCTCAGGCGACG
777	Aco	Aco_Chr_06.tRNA103-ThrTGT	Chr_06	17467095	17467024	-	0	0	72	0	79.3	49.3	30	Thr	TGT	Inf	Thr	92.3	high confidence set	-23.6	Seq_54_ThrTGT	52.7778	GCCCCTATAGCTCAGTGGTAGAGCGTCAGTCTTGTAAACTGAAGGTCTGTAGTTCGATCCTGCATGGGGGCA
778	Aco	Aco_Chr_06.tRNA104-IleAAT	Chr_06	17265720	17265647	-	0	0	74	0	84.9	58.3	26.6	Ile	AAT	Inf	Ile	109.3	high confidence set	-31.1	Seq_59_IleAAT	56.7568	GGCCCATTAGCTCAGTTGGTTAGAGCGTCGTGCTAATAACGCGAAGGTCGCAGGTTCGAGACCTGCATGGGCCA
779	Aco	Aco_Chr_06.tRNA11-TrpCCA	Chr_06	2811838	2811909	+	0	0	72	0	75.8	51.2	24.6	Trp	CCA	Inf	Trp	105.6	high confidence set	-22.6	Seq_6_TrpCCA	56.9444	GGATCCGTGGCGCAATGGTAGCGCGTCTGACTCCAGATCAGAAGGTTGCGTGTTCGATTCACGTCGGGTTCA
780	Aco	Aco_Chr_06.tRNA112-IleAAT	Chr_06	12618721	12618649	-	0	0	73	0	63.7	45.8	17.9	Ile	AAT	Inf	Ile	70	high confidence set	-26.7	Seq_5726_IleAAT	53.4247	GGCCCATTAGCTCAGTTGGTTAGAGCGTCACATAAATTATGCGAAGGCGCAGGTTCGAGTCCTGCATGGGCCA
781	Aco	Aco_Chr_06.tRNA114-GluCTC	Chr_06	11744731	11744659	-	0	0	73	0	75.4	53.7	21.7	Glu	CTC	Inf	Glu	92.2	high confidence set	-22.7	Seq_2459_GluCTC	54.7945	TCCGTTGTAGTTTAGTTGGTTAGGATACTCGGCTCTCACCCGAGAGACCCGGGTTCAAGTCCCGGCAACGGAA
782	Aco	Aco_Chr_06.tRNA115-GluCTC	Chr_06	11737817	11737745	-	0	0	73	0	78.9	53.1	25.8	Glu	CTC	Inf	Glu	99.2	high confidence set	-24.1	Seq_29_GluCTC	56.1644	TCCGTTGTAGTCTAGTTGGTTAGGATACTCGGCTCTCACCCGAGAGACCCGGGTTCAAGTCCCGGCAACGGAA
783	Aco	Aco_Chr_06.tRNA117-ThrCGT	Chr_06	10749355	10749284	-	0	0	72	0	78.3	51.3	27	Thr	CGT	Inf	Thr	86	high confidence set	-23.2	Seq_4746_ThrCGT	51.3889	GCTTCTGTAGCATAGTGGTAGTGCGTTCGCTTCGTAAGCGAAAGGTCGTGAGTTCAATCCTCACCAGGAGCT
784	Aco	Aco_Chr_06.tRNA118-GlyGCC	Chr_06	9526798	9526728	-	0	0	71	0	66	44.2	21.8	Gly	GCC	Inf	Gly	95	high confidence set	-26.7	Seq_1717_GlyGCC	59.1549	GCACCAGTGGTCTAGTGGTAGAATTGTACCCTGCCACGGTACAGACCCGGGTTCGATTCCCGGCTGGTGCA
785	Aco	Aco_Chr_06.tRNA119-ArgTCT	Chr_06	8591000	8590928	-	0	0	73	0	68.8	51.2	17.6	Arg	TCT	Inf	Arg	94.8	high confidence set	-30.2	Seq_383_ArgTCT	57.5342	GCACCCGTGGCCTAATGGATAAGGCGTCTGACTTCTAATCAGGCGATTGTGGGTTCGAGTCCCACCGGGTGTG
786	Aco	Aco_Chr_06.tRNA12-ValCAC	Chr_06	2879611	2879684	+	0	0	74	0	77.2	56	21.2	Val	CAC	Inf	Val	100	high confidence set	-19.9	Seq_3304_ValCAC	58.1081	GTCTGGGTGGTGTAGTTGGTTATCACGCTAGCCTCACACACTAGAGGTCCCCGGTTCGAACCCGGGCTCAGACA
787	Aco	Aco_Chr_06.tRNA120-LysTTT	Chr_06	8420953	8420882	-	0	0	72	0	80.4	65.1	15.3	Lys	TTT	Inf	Lys	85.9	high confidence set	-25.4	Seq_264_LysTTT	59.7222	GCCGACTTAGCTCAGTGGTAGAGCGCGTGACTTTTAATCCCGTGGTCGAGGGTTCGATCCCCTCAGTCGGCG
788	Aco	Aco_Chr_06.tRNA121-TyrGTA	Chr_06	8037034	8036950	-	8036997	8036986	73	12	73.8	41.9	31.9	Tyr	GTA	Inf	Tyr	106.6	high confidence set	-28.5	Seq_5086_TyrGTA	51.7647	CCGACTTTAGCTCAGTTGGTAGAGCGGAGGACTGTAGTTGTATGCTGTTATCCTTAGGTCGCTGGTTCGAATCCGGCAAGTCGGA
789	Aco	Aco_Chr_06.tRNA123-CysGCA	Chr_06	6573750	6573679	-	0	0	72	0	82.1	59.9	22.2	Cys	GCA	Inf	Cys	106.6	high confidence set	-23	Seq_19_CysGCA	56.9444	GGGTCCATAGCTCAGTGGTAGAGCATTTGACTGCAGATCAAGAGGTCACCGGTTCGAACCCGGTTGGGCCCT
790	Aco	Aco_Chr_06.tRNA124-GluTTC	Chr_06	6420349	6420276	-	0	0	74	0	70.5	43	27.5	Glu	TTC	Inf	Glu	89.1	high confidence set	-26.4	Seq_897_GluTTC	56.7568	TCCATTGTAGTCCAGCCCGGTTAGGATACCTGGCTTTCACCCAGGCGACCCGGGTTCAAATCCCGGCAATGGAA
791	Aco	Aco_Chr_06.tRNA126-LeuCAG	Chr_06	5800336	5800256	-	0	0	81	0	69.5	46.8	22.7	Leu	CAG	Inf	Leu	109.7	high confidence set	-27.9	Seq_25_LeuCAG	53.0864	GTCAAGATGGCCGAGTTGGTCTAAGGCGCCAGTTTCAGGTACTGGTCCGAAAGGGCATGGGTTCGAATCCCATTCTTGACA
792	Aco	Aco_Chr_06.tRNA127-GluTTC	Chr_06	5734002	5733929	-	0	0	74	0	70.5	43	27.5	Glu	TTC	Inf	Glu	89.1	high confidence set	-26.4	Seq_897_GluTTC	56.7568	TCCATTGTAGTCCAGCCCGGTTAGGATACCTGGCTTTCACCCAGGCGACCCGGGTTCAAATCCCGGCAATGGAA
793	Aco	Aco_Chr_06.tRNA128-ValTAC	Chr_06	5614703	5614631	-	0	0	73	0	71.5	39	32.5	Val	TAC	Inf	Val	101.2	high confidence set	-16	Seq_258_ValTAC	47.9452	GTTGCTGTGGTGTAGTGGTTATCACGTTAGTCTTACACACTAAAGGTCTCCAGTTCGATCCTGGGCAGCAACA
794	Aco	Aco_Chr_06.tRNA129-ValCAC	Chr_06	5522950	5522877	-	0	0	74	0	79.1	48	31.1	Val	CAC	Inf	Val	101.8	high confidence set	-20	Seq_330_ValCAC	54.0541	GTCTGGGTGGTGTAGTTGGTTATCACGCTAGTCTCACACACTAGAGGTCCCCAGTTCGAACCTGGGCTCAGACA
795	Aco	Aco_Chr_06.tRNA13-GlyGCC	Chr_06	2995457	2995527	+	0	0	71	0	66.5	44.8	21.7	Gly	GCC	Inf	Gly	94.4	high confidence set	-25.6	Seq_1_GlyGCC	59.1549	GCACCAGTGGTCTAGTGGTAGAATAGTACCCTGCCACGGTACAGACCCGGGTTCGATTCCCGGCTGGTGCA
796	Aco	Aco_Chr_06.tRNA130-ThrAGT	Chr_06	5098220	5098148	-	0	0	73	0	65.7	37.3	28.4	Thr	AGT	Inf	Thr	81.4	high confidence set	-24.9	Seq_2466_ThrAGT	45.2055	GCTTTCATAGCTCAGTTGTTAGAGCACCCGTTTAGTAAGCGGGAGGTCTTGAGTTCAACTCTCAATGAAAGCA
797	Aco	Aco_Chr_06.tRNA132-AlaCGC	Chr_06	5006606	5006534	-	0	0	73	0	68.3	44.1	24.2	Ala	CGC	Inf	Ala	99.2	high confidence set	-33.6	Seq_24_AlaCGC	63.0137	GGGGGTGTAGCTCATATGGTAGAGCGCTCGCTTCGCATGCGAGAGGCACGGGGTTCGATTCCCCGCACCTCCA
798	Aco	Aco_Chr_06.tRNA133-LysCTT	Chr_06	4694006	4693934	-	0	0	73	0	87.7	67.6	20.1	Lys	CTT	Inf	Lys	106.7	high confidence set	-28	Seq_7_LysCTT	63.0137	GCCCGTCTAGCTCAGTTGGTAGAGCGCAAGGCTCTTAACCTTGTGGTCGTGGGTTCGAGCCCCACGGTGGGCG
799	Aco	Aco_Chr_06.tRNA134-ValAAC	Chr_06	4561228	4561155	-	0	0	74	0	72.2	47.8	24.4	Val	AAC	Inf	Val	98.2	high confidence set	-19.6	Seq_74_ValAAC	54.0541	GGTTTCGTGGTGTAGTTGGTTATCACGTCAGTCTAACACACTGAAGGTCTCCGGTTCGAGTCCGGGCGAAGCCA
800	Aco	Aco_Chr_06.tRNA137-LeuTAA	Chr_06	3466602	3466520	-	0	0	83	0	68.4	29.1	39.3	Leu	TAA	Inf	Leu	90.1	high confidence set	-29.2	Seq_140_LeuTAA	53.012	GCTGGTTTGCCCGAGAGGTTAAGGGGGAAGACTTAAGATCTTCTGCACATAAGTGCGCATGGGTTCGAACCCCATAGCCAGCA
801	Aco	Aco_Chr_06.tRNA138-LysCTT	Chr_06	1865154	1865082	-	0	0	73	0	87.7	67.6	20.1	Lys	CTT	Inf	Lys	106.7	high confidence set	-28	Seq_7_LysCTT	63.0137	GCCCGTCTAGCTCAGTTGGTAGAGCGCAAGGCTCTTAACCTTGTGGTCGTGGGTTCGAGCCCCACGGTGGGCG
802	Aco	Aco_Chr_06.tRNA139-GlyTCC	Chr_06	1344450	1344379	-	0	0	72	0	68.5	44.2	24.3	Gly	TCC	Inf	Gly	79.2	high confidence set	-24.1	Seq_718_GlyTCC	52.7778	GCGTTTGTAGTCCAACGGTTAGGATAATTGCCTTCCAAGCAATAGATCCGGGTTCGACTCCCGGCAGACGCA
803	Aco	Aco_Chr_06.tRNA14-GlyTCC	Chr_06	3224980	3225051	+	0	0	72	0	73.9	46.2	27.7	Gly	TCC	Inf	Gly	85.6	high confidence set	-24.2	Seq_20_GlyTCC	52.7778	GCGTTTGTAGTCCAACGGTTAGGATAATTGCCTTCCAAGCAATAGACCCGGGTTCGACTCCCGGCAAACGCA
804	Aco	Aco_Chr_06.tRNA140-GlnCTG	Chr_06	1275414	1275343	-	0	0	72	0	71.2	46.5	24.7	Gln	CTG	Inf	Gln	101.3	high confidence set	-23.9	Seq_344_GlnCTG	51.3889	GGTTCCATGGTCTAGCGGTTAGGACATTGGACTCTGAATCCAGTAACCCGAGTTCAAGTCTCGGTGGAACCT
805	Aco	Aco_Chr_06.tRNA15-TyrGTA	Chr_06	3239493	3239582	+	3239530	3239546	73	17	73.6	41.7	31.9	Tyr	GTA	Inf	Tyr	106.6	high confidence set	-29.5	Seq_1723_TyrGTA	51.1111	CCGACTTTAGCTCAGTTGGTAGAGCGGAGGACTGTAGTAGAAAATCTGTCAGACATCCTTAGGTCGCTGGTTCGAATCCGGCAAGTCGGA
806	Aco	Aco_Chr_06.tRNA17-GluTTC	Chr_06	3611338	3611411	+	0	0	74	0	72.1	45.3	26.8	Glu	TTC	Inf	Glu	93.3	high confidence set	-27.8	Seq_340_GluTTC	58.1081	TCCGTTGTAGTCCAGCCTGGTTAGGATACCTGGCTTTCACCCAGGCGACCCGGGTTCAAATCCCGGCAACGGAA
807	Aco	Aco_Chr_06.tRNA18-ArgACG	Chr_06	4677817	4677889	+	0	0	73	0	72.5	49.9	22.6	Arg	ACG	Inf	Arg	90.9	high confidence set	-24.7	Seq_386_ArgACG	57.5342	GACTCTGTGGCCCAATGGATAAGGCGCTGGTCTACGAAACCAGAGACTCTGGGTTCGATCCCCAGCAGAGTCG
808	Aco	Aco_Chr_06.tRNA19-ValAAC	Chr_06	5253121	5253194	+	0	0	74	0	72.2	47.8	24.4	Val	AAC	Inf	Val	98.2	high confidence set	-19.6	Seq_74_ValAAC	54.0541	GGTTTCGTGGTGTAGTTGGTTATCACGTCAGTCTAACACACTGAAGGTCTCCGGTTCGAGTCCGGGCGAAGCCA
809	Aco	Aco_Chr_06.tRNA2-IleTAT	Chr_06	509148	509221	+	0	0	74	0	86.5	71.2	15.3	Ile	TAT	Inf	Ile	104.1	high confidence set	-29.8	Seq_1006_IleTAT	62.1622	GGTCCCGTAGCTCAGTTGGTTAGAGCGTTGGTCTTATGAGCCGAAGGTCGCGGGTTCGAACCCCGCCGGGACCA
810	Aco	Aco_Chr_06.tRNA20-IleAAT	Chr_06	5593202	5593275	+	0	0	74	0	84.9	58.3	26.6	Ile	AAT	Inf	Ile	109.3	high confidence set	-31.1	Seq_59_IleAAT	56.7568	GGCCCATTAGCTCAGTTGGTTAGAGCGTCGTGCTAATAACGCGAAGGTCGCAGGTTCGAGACCTGCATGGGCCA
811	Aco	Aco_Chr_06.tRNA21-AspGTC	Chr_06	5958396	5958467	+	0	0	72	0	67	47.3	19.7	Asp	GTC	Inf	Asp	96.4	high confidence set	-24.6	Seq_153_AspGTC	63.8889	GTCGTTGTAGTATAGTGGTGAGTATTCCCGCCTGTCACGCGGGTGACCCGGGTTCGATCCCCGGCAGCGGCG
812	Aco	Aco_Chr_06.tRNA22-AlaTGC	Chr_06	6221988	6222060	+	0	0	73	0	65.6	39.8	25.8	Ala	TGC	Inf	Ala	97.7	high confidence set	-31.9	Seq_367_AlaTGC	54.7945	GGGGATGTAGCTCAAATGGTAGAGCGCTCGCTTTGCATGCGAGAGGTACAGGGTTCGATACCCTGCATCTCCA
813	Aco	Aco_Chr_06.tRNA23-GlnCTG	Chr_06	6559930	6560001	+	0	0	72	0	72.2	48.1	24.1	Gln	CTG	Inf	Gln	101.2	high confidence set	-26.3	Seq_352_GlnCTG	54.1667	GGTCCCATGGTCTAGCGGTTAGGACATTGGACTCTGAATCCAGTAACCCGAGTTCAAGTCTCGGTGGGACCT
814	Aco	Aco_Chr_06.tRNA26-SerAGA	Chr_06	7231993	7232075	+	0	0	83	0	63.9	38.9	25	Ser	AGA	Inf	Ser	90.4	high confidence set	-23.7	Seq_5096_SerAGA	60.241	GTGGTCGTGCCAGAGTGGTTATCGGGCATGACTAGAAATCATGTGGGGTTTGCCCGCGCAGGGTTCGAATCCTGCCGACCGCG
815	Aco	Aco_Chr_06.tRNA3-ProTGG	Chr_06	739383	739454	+	0	0	72	0	68.9	36.5	32.4	Pro	TGG	Inf	Pro	109.4	high confidence set	-23.9	Seq_147_ProTGG	52.7778	GGGCATTTGGTCTAGTGGTATGATTCTTGCTTTGGGTGCAAGAGGTCCCGAGTTCGATTCTCGGAATGCCCC
816	Aco	Aco_Chr_06.tRNA30-MetCAT	Chr_06	9159389	9159474	+	9159427	9159438	74	12	64.2	40.8	23.4	Met	CAT	Inf	Met	104	high confidence set	-28.4	Seq_241_MetCAT	58.1395	GGGGTGGTGGCGCAGTTGGCTAGCGCGTAGGTCTCATAGCTATCTGAGTAATCCTGAGGTCGAGAGTTCGAGCCTCTCTCACCCCA
817	Aco	Aco_Chr_06.tRNA31-MetCAT	Chr_06	9169777	9169862	+	9169815	9169826	74	12	64.2	40.8	23.4	Met	CAT	Inf	Met	104	high confidence set	-28.4	Seq_241_MetCAT	58.1395	GGGGTGGTGGCGCAGTTGGCTAGCGCGTAGGTCTCATAGCTATCTGAGTAATCCTGAGGTCGAGAGTTCGAGCCTCTCTCACCCCA
818	Aco	Aco_Chr_06.tRNA32-LysTTT	Chr_06	9567505	9567576	+	0	0	72	0	80.4	65.1	15.3	Lys	TTT	Inf	Lys	85.9	high confidence set	-25.4	Seq_264_LysTTT	59.7222	GCCGACTTAGCTCAGTGGTAGAGCGCGTGACTTTTAATCCCGTGGTCGAGGGTTCGATCCCCTCAGTCGGCG
819	Aco	Aco_Chr_06.tRNA33-SerAGA	Chr_06	9596992	9597073	+	0	0	82	0	69.8	36.6	33.2	Ser	AGA	Inf	Ser	102.2	high confidence set	-28	Seq_5098_SerAGA	56.0976	GTGGTCGTGCCAGAGTGGTTATCGGGCATGACTAGAAATCATGTGGGCTTTGCCCGCGCAGGTTCAAATCCTGCCGACCATG
820	Aco	Aco_Chr_06.tRNA34-SerAGA	Chr_06	9637498	9637579	+	0	0	82	0	80.3	44	36.3	Ser	AGA	Inf	Ser	115.3	high confidence set	-33.7	Seq_53_SerAGA	59.7561	GTGGTCGTGCCGGAGTGGTTATCGGGCATGACTAGAAATCATGTGGGCTTTGCCCGCGCAGGTTCGAATCCTGCCGACCACG
821	Aco	Aco_Chr_06.tRNA35-AsnGTT	Chr_06	10104485	10104558	+	0	0	74	0	81.1	58.4	22.7	Asn	GTT	Inf	Asn	93.7	high confidence set	-22.5	Seq_309_AsnGTT	52.7027	GCTGGAGTAGCTCAGTTGGTTAGAGCGTGTGGCTGTTAACCACAAGGTCGAAGGTTCAAGCCCTTCTTCTAGCG
822	Aco	Aco_Chr_06.tRNA36-GlnCTG	Chr_06	10619640	10619711	+	0	0	72	0	60.6	50.5	10.1	Gln	CTG	Inf	Gln	93.2	high confidence set	-14.5	Seq_5731_GlnCTG	51.3889	GGCCCTATGGTGTAGAGGTTAGCACTCTGGACTCTGAATCCAGTGACCTGGGTTCAAATCCAAGTAGGACCT
823	Aco	Aco_Chr_06.tRNA37-GlnTTG	Chr_06	10620589	10620659	+	0	0	71	0	60.8	36.8	24	Gln	TTG	Inf	Gln	89.1	high confidence set	-31.1	Seq_5739_GlnTTG	50.7042	GGTCCTATGGTGTAGAGTTAGCACACTGGACTTTGAGTCCAGTGACCTGGGTTCAAATCCCAGTAGGACCT
824	Aco	Aco_Chr_06.tRNA38-GlnTTG	Chr_06	10621728	10621799	+	0	0	72	0	72.9	49.5	23.4	Gln	TTG	Inf	Gln	108.9	high confidence set	-23.1	Seq_5741_GlnTTG	50	GGTTCTATGGTGTAGAGGTTAGCACTCTGGACTTTGAATCCAGCGACCTGGGTTCAAATCCCAGTAGGACCT
825	Aco	Aco_Chr_06.tRNA39-GlnTTG	Chr_06	10622412	10622483	+	0	0	72	0	59.7	43.1	16.6	Gln	TTG	Inf	Gln	91.5	high confidence set	-24.5	Seq_5747_GlnTTG	48.6111	GGTCCTATGGTGTAGCAGTTAGCACTCTGGATTTTGAATCCAGTGACCAGGGTTCAAATCCCAGTAGGACCT
826	Aco	Aco_Chr_06.tRNA4-GlyTCC	Chr_06	907214	907285	+	0	0	72	0	73.9	46.2	27.7	Gly	TCC	Inf	Gly	85.6	high confidence set	-24.2	Seq_20_GlyTCC	52.7778	GCGTTTGTAGTCCAACGGTTAGGATAATTGCCTTCCAAGCAATAGACCCGGGTTCGACTCCCGGCAAACGCA
827	Aco	Aco_Chr_06.tRNA41-GlnTTG	Chr_06	10625098	10625169	+	0	0	72	0	72.9	45.4	27.5	Gln	TTG	Inf	Gln	107	high confidence set	-23.8	Seq_5749_GlnTTG	47.2222	GGTCCTATGGTGTAGAGGTTATCACTCTGGACTTTGAATCCAGTAACCTGGGTTCAAATCCCAGTAGGACCT
828	Aco	Aco_Chr_06.tRNA42-GluCTC	Chr_06	12053180	12053252	+	0	0	73	0	78.9	53.1	25.8	Glu	CTC	Inf	Glu	99.2	high confidence set	-24.1	Seq_29_GluCTC	56.1644	TCCGTTGTAGTCTAGTTGGTTAGGATACTCGGCTCTCACCCGAGAGACCCGGGTTCAAGTCCCGGCAACGGAA
829	Aco	Aco_Chr_06.tRNA44-PheGAA	Chr_06	13217658	13217730	+	0	0	73	0	78.3	58.4	19.9	Phe	GAA	Inf	Phe	113.2	high confidence set	-22.5	Seq_2_PheGAA	58.9041	GCGGGGATAGCTCAGTTGGGAGAGCGTCAGACTGAAGATCTGAAGGTCGCGTGTTCGATCCACGCTCACCGCA
830	Aco	Aco_Chr_06.tRNA49-ProTGG	Chr_06	17976500	17976571	+	0	0	72	0	69.6	37.7	31.9	Pro	TGG	Inf	Pro	111	high confidence set	-25.3	Seq_4760_ProTGG	55.5556	GGGCGTTTGGTCTAGTGGTATGATTCTTGCTTTGGGTGCAAGAGGTCCCGAGTTCGATTCTCGGAACGCCCC
831	Aco	Aco_Chr_06.tRNA5-GlnTTG	Chr_06	1246536	1246607	+	0	0	72	0	76.4	56.5	19.9	Gln	TTG	Inf	Gln	109.1	high confidence set	-22.4	Seq_289_GlnTTG	52.7778	GGTTCTATGGTGTAGTGGTTAGCACTCTGGACTTTGAATCCAGCGACCTGGGTTCGAATCCCGGTAGGACCT
832	Aco	Aco_Chr_06.tRNA50-TrpCCA	Chr_06	18887158	18887229	+	0	0	72	0	66.8	51.6	15.2	Trp	CCA	Inf	Trp	94.1	high confidence set	-18.3	Seq_2485_TrpCCA	56.9444	GGATCCGTGGCGCAATGGTAGCGCGTCTGACTCCAGATCAAGAGGTTGCGTGTTCGATTCACGTCGGGTTCA
833	Aco	Aco_Chr_06.tRNA55-GluCTC	Chr_06	22690096	22690168	+	0	0	73	0	78.9	53.1	25.8	Glu	CTC	Inf	Glu	99.2	high confidence set	-24.1	Seq_29_GluCTC	56.1644	TCCGTTGTAGTCTAGTTGGTTAGGATACTCGGCTCTCACCCGAGAGACCCGGGTTCAAGTCCCGGCAACGGAA
834	Aco	Aco_Chr_06.tRNA56-ProCGG	Chr_06	23019431	23019502	+	0	0	72	0	65.1	40.9	24.2	Pro	CGG	Inf	Pro	107	high confidence set	-22.3	Seq_6500_ProCGG	61.1111	GGGCGTTTGGTCTAGTGGTATGATTCTCGCTTCGGGTGCGAGAGGTCGCGAGTTCGATTCCCGCAACGCCCC
835	Aco	Aco_Chr_06.tRNA6-LeuTAG	Chr_06	2281709	2281788	+	0	0	80	0	69.5	48.5	21	Leu	TAG	Inf	Leu	111.5	high confidence set	-29.7	Seq_16_LeuTAG	56.25	GACAGTTTGGCCGAGTGGTCTAAGGCGCCAGATTTAGGCTCTGGTCCGAAAGGGCGTGGGTTCAAATCCCACAGCTGTCA
836	Aco	Aco_Chr_06.tRNA64-ProTGG	Chr_06	25755079	25755150	+	0	0	72	0	68.9	36.5	32.4	Pro	TGG	Inf	Pro	109.4	high confidence set	-23.9	Seq_147_ProTGG	52.7778	GGGCATTTGGTCTAGTGGTATGATTCTTGCTTTGGGTGCAAGAGGTCCCGAGTTCGATTCTCGGAATGCCCC
837	Aco	Aco_Chr_06.tRNA67-AsnGTT	Chr_06	26487186	26487259	+	0	0	74	0	81.1	58.4	22.7	Asn	GTT	Inf	Asn	93.7	high confidence set	-22.5	Seq_309_AsnGTT	52.7027	GCTGGAGTAGCTCAGTTGGTTAGAGCGTGTGGCTGTTAACCACAAGGTCGAAGGTTCAAGCCCTTCTTCTAGCG
838	Aco	Aco_Chr_06.tRNA7-GlyGCC	Chr_06	2465730	2465800	+	0	0	71	0	66.5	44.8	21.7	Gly	GCC	Inf	Gly	94.4	high confidence set	-25.6	Seq_1_GlyGCC	59.1549	GCACCAGTGGTCTAGTGGTAGAATAGTACCCTGCCACGGTACAGACCCGGGTTCGATTCCCGGCTGGTGCA
839	Aco	Aco_Chr_06.tRNA71-AspGTC	Chr_06	27144635	27144706	+	0	0	72	0	69.8	46.8	23	Asp	GTC	Inf	Asp	94.5	high confidence set	-24.6	Seq_8_AspGTC	61.1111	GTCGTTGTAGTATAGTGGTAAGTATTCCCGCCTGTCACGCGGGTGACCCGGGTTCGATCCCCGGCAACGGCG
840	Aco	Aco_Chr_06.tRNA78-LysCTT	Chr_06	28959984	28959912	-	0	0	73	0	87.7	67.6	20.1	Lys	CTT	Inf	Lys	106.7	high confidence set	-28	Seq_7_LysCTT	63.0137	GCCCGTCTAGCTCAGTTGGTAGAGCGCAAGGCTCTTAACCTTGTGGTCGTGGGTTCGAGCCCCACGGTGGGCG
841	Aco	Aco_Chr_06.tRNA79-LeuAAG	Chr_06	28148330	28148250	-	0	0	81	0	74	52.2	21.8	Leu	AAG	Inf	Leu	110.4	high confidence set	-30.8	Seq_11_LeuAAG	53.0864	GTTGAGATGGCCGAGTTGGTCTAAGGCGCCAGATTAAGGTTCTGGTCCGAAAGGGCGTGGGTTCAAATCCCACTCTCAACA
842	Aco	Aco_Chr_06.tRNA8-GlnTTG	Chr_06	2501685	2501756	+	0	0	72	0	71.5	49.7	21.8	Gln	TTG	Inf	Gln	103.2	high confidence set	-22.4	Seq_749_GlnTTG	54.1667	GGTTCTATGGTGTAGTGGTTAGCACTCAGGACTTTGAATCCTGCGACCTGGGTTCGACTCCCGGTAGGACCT
843	Aco	Aco_Chr_06.tRNA80-ThrTGT	Chr_06	27785639	27785568	-	0	0	72	0	82.7	57	25.7	Thr	TGT	Inf	Thr	93.2	high confidence set	-21.9	Seq_818_ThrTGT	52.7778	GCCTTCATAGCTCAGTGGTAGAGCGTCAGTCTTGTAAACTGAAGGTCCGTAGTTCGATCCTGCGTGGAGGCA
844	Aco	Aco_Chr_06.tRNA86-IleTAT	Chr_06	26454169	26454095	-	0	0	75	0	73.3	50.9	22.4	Ile	TAT	Inf	Ile	89.1	high confidence set	-22.8	Seq_6501_IleTAT	52	GCTGGTGTAGCTCAGATGGTTAGAGCGTGTGGCTTATAAACCACAAGGTCGAAGGTTCAAGCCCTTCCTCCAGCA
845	Aco	Aco_Chr_06.tRNA9-TrpCCA	Chr_06	2761450	2761521	+	0	0	72	0	75.8	51.2	24.6	Trp	CCA	Inf	Trp	105.6	high confidence set	-22.6	Seq_6_TrpCCA	56.9444	GGATCCGTGGCGCAATGGTAGCGCGTCTGACTCCAGATCAGAAGGTTGCGTGTTCGATTCACGTCGGGTTCA
846	Aco	Aco_Chr_06.tRNA90-IleAAT	Chr_06	24603275	24603202	-	0	0	74	0	83.3	56.6	26.7	Ile	AAT	Inf	Ile	104.8	high confidence set	-27.1	Seq_6503_IleAAT	51.3514	GGCCTATTAGCTCAGTTGGTTAGAGCGTCGTGCTAATAACGCGAATGTCGCAGGTTCAAGTCCTGCATAGGCCA
847	Aco	Aco_Chr_07.tRNA10-GlnTTG	Chr_07	5670712	5670783	+	0	0	72	0	70.7	50.9	19.8	Gln	TTG	Inf	Gln	102.9	high confidence set	-24.4	Seq_1600_GlnTTG	56.9444	GGTTCCATGGTGTAGTGGTCAGCACTCTGGACTTTGAATCCAGCAACCTGGGTTCGACTCCCGGTGGGACCT
848	Aco	Aco_Chr_07.tRNA102-IleAAT	Chr_07	31612671	31612598	-	0	0	74	0	71.8	49.1	22.7	Ile	AAT	Inf	Ile	89.9	high confidence set	-25.3	Seq_3347_IleAAT	52.7027	GGCCTATTAGCTCAGTCGGTTAGAGCGTCGTGCTAATAACGCGAAGGTCACAGGTTTGAGACCTGCATAGGCCA
849	Aco	Aco_Chr_07.tRNA103-ProAGG	Chr_07	30668957	30668886	-	0	0	72	0	67.4	34.7	32.7	Pro	AGG	Inf	Pro	112.3	high confidence set	-25.7	Seq_5_ProAGG	54.1667	GGGCATTTGGTCTAGTGGTATGATTCTCGCTTAGGGTGCGAGAGGTCCCGAGTTCAATTCTCGGAATGCCCC
850	Aco	Aco_Chr_07.tRNA104-ThrTGT	Chr_07	30668867	30668796	-	0	0	72	0	80.2	57	23.2	Thr	TGT	Inf	Thr	90	high confidence set	-19.7	Seq_6151_ThrTGT	54.1667	GCCCTTATAGCTCAGTGGTAGAGCGCCAGTCTTGTAAACTGGAGGTCCGTAGTTCGATCCTGTGTGAGGGCA
851	Aco	Aco_Chr_07.tRNA11-GlnTTG	Chr_07	5670977	5671049	+	0	0	73	0	58.6	37.4	21.2	Gln	TTG	Inf	Gln	81.3	high confidence set	-24.8	Seq_4762_GlnTTG	57.5342	GGTTCCATGGTGTAGTGGTCAGCACTCTGGACTTTGAATCCAGCAACCTGGGTTCGGCTCCCCGGTGGAACCT
852	Aco	Aco_Chr_07.tRNA122-SerGCT	Chr_07	20341472	20341385	-	0	0	88	0	54.5	37.5	17	Ser	GCT	Inf	Ser	71.7	high confidence set	-27.5	Seq_2494_SerGCT	50	GGAGAGATGGCTGAGTGGACTAAAACGTCGGATTGCTAATCCGTTGTACGAGTTATTCGTACCGAGGGTTCGAATCCCTCTCTTTCCG
853	Aco	Aco_Chr_07.tRNA125-AsnGTT	Chr_07	20294645	20294574	-	0	0	72	0	74.8	57.7	17.1	Asn	GTT	Inf	Asn	75.9	high confidence set	-19.6	Seq_5103_AsnGTT	52.7778	TCCTCAGTAGCTCAGTGGTAGAGCGGTCGACTGTTAACTGATTGGTCGTAGGTTCGAATCCTACCTGGGGAG
854	Aco	Aco_Chr_07.tRNA13-GlnTTG	Chr_07	5671830	5671901	+	0	0	72	0	73.5	53.7	19.8	Gln	TTG	Inf	Gln	108	high confidence set	-24.4	Seq_6154_GlnTTG	54.1667	GGTTCCATGGTGTAGTGGTTAGCACTCTGGACTTTGAATCCAGCAACCTGGGTTCGATTCCCGGTGGGACCT
855	Aco	Aco_Chr_07.tRNA138-ArgTCG	Chr_07	13638893	13638820	-	0	0	74	0	82.3	61	21.3	Arg	TCG	Inf	Arg	91.9	high confidence set	-25.1	Seq_39_ArgTCG	56.7568	GACCGCATAGCGCAGTGGATTAGCGCGTTTGACTTCGGATCAAAAGGTCGTGGGTTCGACTCCCACTGTGGTCG
856	Aco	Aco_Chr_07.tRNA14-GlnTTG	Chr_07	5672118	5672189	+	0	0	72	0	62.9	48.4	14.5	Gln	TTG	Inf	Gln	96.3	high confidence set	-22.3	Seq_6160_GlnTTG	55.5556	GGTTCCATGGTGTAGCGGTTAGCACTCTGGACTTTGAATCCAACAACCTGGGTTCGACTCCCGGTGGGACCT
857	Aco	Aco_Chr_07.tRNA140-LeuCAA	Chr_07	12561360	12561277	-	0	0	84	0	76.7	54.5	22.2	Leu	CAA	Inf	Leu	123.1	high confidence set	-27	Seq_108_LeuCAA	55.9524	GTCAGGATGGCCGAGTGGTCTAAGGCGCCAGACTCAAGTTCTGGTCTTCGAGAGAGGGCGTGGGTTCAAATCCCACTTCTGACA
858	Aco	Aco_Chr_07.tRNA141-GlnTTG	Chr_07	12345951	12345880	-	0	0	72	0	76.4	56.5	19.9	Gln	TTG	Inf	Gln	109.1	high confidence set	-22.4	Seq_289_GlnTTG	52.7778	GGTTCTATGGTGTAGTGGTTAGCACTCTGGACTTTGAATCCAGCGACCTGGGTTCGAATCCCGGTAGGACCT
859	Aco	Aco_Chr_07.tRNA142-LeuCAA	Chr_07	10833736	10833653	-	0	0	84	0	76.7	54.5	22.2	Leu	CAA	Inf	Leu	123.1	high confidence set	-27	Seq_108_LeuCAA	55.9524	GTCAGGATGGCCGAGTGGTCTAAGGCGCCAGACTCAAGTTCTGGTCTTCGAGAGAGGGCGTGGGTTCAAATCCCACTTCTGACA
860	Aco	Aco_Chr_07.tRNA145-CysGCA	Chr_07	7003458	7003387	-	0	0	72	0	82.1	59.9	22.2	Cys	GCA	Inf	Cys	106.6	high confidence set	-23	Seq_19_CysGCA	56.9444	GGGTCCATAGCTCAGTGGTAGAGCATTTGACTGCAGATCAAGAGGTCACCGGTTCGAACCCGGTTGGGCCCT
861	Aco	Aco_Chr_07.tRNA147-SerGCT	Chr_07	6755481	6755401	-	0	0	81	0	58.2	33.3	24.9	Ser	GCT	Inf	Ser	76.7	high confidence set	-16.5	Seq_4765_SerGCT	54.321	GTCGCTTTGGCCGAGTGGTTAAGGCGTGTGCCTGCTAAGAATATGGGGTTTCCCGCAAGAGTTCGAATCTCTCAGGCGATG
862	Aco	Aco_Chr_07.tRNA148-AlaTGC	Chr_07	6479422	6479350	-	0	0	73	0	65.6	39.8	25.8	Ala	TGC	Inf	Ala	97.7	high confidence set	-31.9	Seq_367_AlaTGC	54.7945	GGGGATGTAGCTCAAATGGTAGAGCGCTCGCTTTGCATGCGAGAGGTACAGGGTTCGATACCCTGCATCTCCA
863	Aco	Aco_Chr_07.tRNA149-LysCTT	Chr_07	6434793	6434721	-	0	0	73	0	87.7	67.6	20.1	Lys	CTT	Inf	Lys	106.7	high confidence set	-28	Seq_7_LysCTT	63.0137	GCCCGTCTAGCTCAGTTGGTAGAGCGCAAGGCTCTTAACCTTGTGGTCGTGGGTTCGAGCCCCACGGTGGGCG
864	Aco	Aco_Chr_07.tRNA15-HisGTG	Chr_07	6121756	6121827	+	0	0	72	0	63	33.7	29.3	His	GTG	Inf	His	86.8	high confidence set	-25.3	Seq_15_HisGTG	55.5556	GTGGCTGTAGTTTAGTGGTAAGAATTCCACGTTGTGGCCGTGGAGACCTGGGCTCGAATCCCAGCAGCCACA
865	Aco	Aco_Chr_07.tRNA150-LeuAAG	Chr_07	6434711	6434631	-	0	0	81	0	74	52.2	21.8	Leu	AAG	Inf	Leu	110.4	high confidence set	-30.8	Seq_11_LeuAAG	53.0864	GTTGAGATGGCCGAGTTGGTCTAAGGCGCCAGATTAAGGTTCTGGTCCGAAAGGGCGTGGGTTCAAATCCCACTCTCAACA
866	Aco	Aco_Chr_07.tRNA151-LysTTT	Chr_07	6046189	6046118	-	0	0	72	0	80.4	65.1	15.3	Lys	TTT	Inf	Lys	85.9	high confidence set	-25.4	Seq_264_LysTTT	59.7222	GCCGACTTAGCTCAGTGGTAGAGCGCGTGACTTTTAATCCCGTGGTCGAGGGTTCGATCCCCTCAGTCGGCG
867	Aco	Aco_Chr_07.tRNA152-AlaAGC	Chr_07	5528816	5528744	-	0	0	73	0	62.4	37.1	25.3	Ala	AGC	Inf	Ala	97.5	high confidence set	-31.1	Seq_737_AlaAGC	57.5342	GGGGATGTAGCTCAGATGGTAGAGCGCTCGCTTAGCATGCGAGAGGTACGGGGATCAATACCCCGCATCTCCA
868	Aco	Aco_Chr_07.tRNA154-GlyGCC	Chr_07	4744743	4744673	-	0	0	71	0	66.5	44.8	21.7	Gly	GCC	Inf	Gly	94.4	high confidence set	-25.6	Seq_1_GlyGCC	59.1549	GCACCAGTGGTCTAGTGGTAGAATAGTACCCTGCCACGGTACAGACCCGGGTTCGATTCCCGGCTGGTGCA
869	Aco	Aco_Chr_07.tRNA155-IleAAT	Chr_07	4142518	4142445	-	0	0	74	0	84.9	58.3	26.6	Ile	AAT	Inf	Ile	109.3	high confidence set	-31.1	Seq_59_IleAAT	56.7568	GGCCCATTAGCTCAGTTGGTTAGAGCGTCGTGCTAATAACGCGAAGGTCGCAGGTTCGAGACCTGCATGGGCCA
870	Aco	Aco_Chr_07.tRNA158-TyrGTA	Chr_07	1679040	1678955	-	1679003	1678991	73	13	73.7	41.9	31.8	Tyr	GTA	Inf	Tyr	106.6	high confidence set	-29.2	Seq_5104_TyrGTA	53.4884	CCGACTTTAGCTCAGTTGGTAGAGCGGAGGACTGTAGTTGTTCAACAGCCATCCTTAGGTCGCTGGTTCGAATCCGGCAAGTCGGA
871	Aco	Aco_Chr_07.tRNA159-ProTGG	Chr_07	1290189	1290118	-	0	0	72	0	68.9	36.5	32.4	Pro	TGG	Inf	Pro	109.4	high confidence set	-23.9	Seq_147_ProTGG	52.7778	GGGCATTTGGTCTAGTGGTATGATTCTTGCTTTGGGTGCAAGAGGTCCCGAGTTCGATTCTCGGAATGCCCC
872	Aco	Aco_Chr_07.tRNA16-SerCGA	Chr_07	6961234	6961315	+	0	0	82	0	76.5	44.6	31.9	Ser	CGA	Inf	Ser	118	high confidence set	-26.6	Seq_247_SerCGA	53.6585	GTCGATATGTCCGAGTGGTTAAGGAGACAGACTCGAAATCTGTTGGGCTATGCCTGCGCAGGTTCGAATCCTGCTGTCGACG
873	Aco	Aco_Chr_07.tRNA18-ArgACG	Chr_07	9246501	9246573	+	0	0	73	0	73.2	50.9	22.3	Arg	ACG	Inf	Arg	94.3	high confidence set	-26.2	Seq_307_ArgACG	58.9041	GACTCCGTGGCCCAATGGATAAGGCGCTGGTCTACGAAACCAGAGATTCTGGGTTCGATCCCCAGCGGAGTCG
874	Aco	Aco_Chr_07.tRNA2-AlaAGC	Chr_07	905616	905688	+	0	0	73	0	63.4	38.2	25.2	Ala	AGC	Inf	Ala	98.3	high confidence set	-31.1	Seq_3_AlaAGC	58.9041	GGGGATGTAGCTCAGATGGTAGAGCGCTCGCTTAGCATGCGAGAGGTACGGGGATCGATACCCCGCATCTCCA
875	Aco	Aco_Chr_07.tRNA21-SerCGA	Chr_07	11372799	11372880	+	0	0	82	0	78.9	46.6	32.3	Ser	CGA	Inf	Ser	122	high confidence set	-26.6	Seq_49_SerCGA	53.6585	GTCGATATGTCCGAGTGGTTAAGGAGACAGACTCGAAATCTGTTGGGCTTTGCCTGCGCAGGTTCGAATCCTGCTGTCGACG
876	Aco	Aco_Chr_07.tRNA23-GlyGCC	Chr_07	12463336	12463406	+	0	0	71	0	66.5	44.8	21.7	Gly	GCC	Inf	Gly	94.4	high confidence set	-25.6	Seq_1_GlyGCC	59.1549	GCACCAGTGGTCTAGTGGTAGAATAGTACCCTGCCACGGTACAGACCCGGGTTCGATTCCCGGCTGGTGCA
877	Aco	Aco_Chr_07.tRNA24-LeuAAG	Chr_07	12771448	12771528	+	0	0	81	0	74	52.2	21.8	Leu	AAG	Inf	Leu	110.4	high confidence set	-30.8	Seq_11_LeuAAG	53.0864	GTTGAGATGGCCGAGTTGGTCTAAGGCGCCAGATTAAGGTTCTGGTCCGAAAGGGCGTGGGTTCAAATCCCACTCTCAACA
878	Aco	Aco_Chr_07.tRNA25-GlnTTG	Chr_07	12772981	12773052	+	0	0	72	0	73.5	53.7	19.8	Gln	TTG	Inf	Gln	104.8	high confidence set	-22.4	Seq_18_GlnTTG	54.1667	GGTTCTATGGTGTAGTGGTTAGCACTCTGGACTTTGAATCCAGCGACCTGGGTTCGACTCCCGGTAGGACCT
879	Aco	Aco_Chr_07.tRNA27-SerTGA	Chr_07	13913763	13913844	+	0	0	82	0	80.7	46.1	34.6	Ser	TGA	Inf	Ser	119.7	high confidence set	-28.4	Seq_31_SerTGA	56.0976	GTCGATATGTCCGAGTGGTTAAGGAGACAGACTTGAAATCTGTTGGGCTTCGCCCGCGCAGGTTCGAACCCTGCTGTCGACG
880	Aco	Aco_Chr_07.tRNA28-LeuCAA	Chr_07	14203247	14203330	+	0	0	84	0	76.7	54.5	22.2	Leu	CAA	Inf	Leu	123.1	high confidence set	-27	Seq_108_LeuCAA	55.9524	GTCAGGATGGCCGAGTGGTCTAAGGCGCCAGACTCAAGTTCTGGTCTTCGAGAGAGGGCGTGGGTTCAAATCCCACTTCTGACA
881	Aco	Aco_Chr_07.tRNA29-ProTGG	Chr_07	14795150	14795221	+	0	0	72	0	68.9	36.5	32.4	Pro	TGG	Inf	Pro	109.4	high confidence set	-23.9	Seq_147_ProTGG	52.7778	GGGCATTTGGTCTAGTGGTATGATTCTTGCTTTGGGTGCAAGAGGTCCCGAGTTCGATTCTCGGAATGCCCC
882	Aco	Aco_Chr_07.tRNA3-AspGTC	Chr_07	2091407	2091478	+	0	0	72	0	69.8	46.8	23	Asp	GTC	Inf	Asp	94.5	high confidence set	-24.6	Seq_8_AspGTC	61.1111	GTCGTTGTAGTATAGTGGTAAGTATTCCCGCCTGTCACGCGGGTGACCCGGGTTCGATCCCCGGCAACGGCG
883	Aco	Aco_Chr_07.tRNA34-IleAAT	Chr_07	18462206	18462279	+	0	0	74	0	66.9	53	13.9	Ile	AAT	Inf	Ile	80.6	high confidence set	-16.2	Seq_6507_IleAAT	51.3514	GGCCTATTAGCTCAGTTGGTTAGGGCGTCGTGCTAATAACGCGAATGTCGCAAGTTCAAGTCCTGCATTGGCCA
884	Aco	Aco_Chr_07.tRNA4-ValAAC	Chr_07	2460313	2460386	+	0	0	74	0	72.2	47.8	24.4	Val	AAC	Inf	Val	98.2	high confidence set	-19.6	Seq_74_ValAAC	54.0541	GGTTTCGTGGTGTAGTTGGTTATCACGTCAGTCTAACACACTGAAGGTCTCCGGTTCGAGTCCGGGCGAAGCCA
885	Aco	Aco_Chr_07.tRNA44-CysGCA	Chr_07	20359088	20359158	+	0	0	71	0	64.9	46.3	18.6	Cys	GCA	Inf	Cys	73.4	high confidence set	-23.4	Seq_748_CysGCA	61.9718	GGCGGCATGGCCGAGTGGTAAGGCGGGGGACTGCAAATCCTTTTTCCCCAGTTCAAATCCGGGTGCCGCCT
886	Aco	Aco_Chr_07.tRNA5-ValAAC	Chr_07	2461396	2461469	+	0	0	74	0	72.2	47.8	24.4	Val	AAC	Inf	Val	98.2	high confidence set	-19.6	Seq_74_ValAAC	54.0541	GGTTTCGTGGTGTAGTTGGTTATCACGTCAGTCTAACACACTGAAGGTCTCCGGTTCGAGTCCGGGCGAAGCCA
887	Aco	Aco_Chr_07.tRNA51-IleAAT	Chr_07	21368293	21368365	+	0	0	73	0	68.6	48.7	19.9	Ile	AAT	Inf	Ile	73.4	high confidence set	-26.5	Seq_5769_IleAAT	53.4247	GGCCCATTAGCTCAGTTGGTTAGAGCGTCGCTTTAATTATGCGAAGGCGCAGGTTCGAGTCTTGCATGGGCCA
888	Aco	Aco_Chr_07.tRNA61-TrpCCA	Chr_07	27791000	27791071	+	0	0	72	0	75.8	51.2	24.6	Trp	CCA	Inf	Trp	105.6	high confidence set	-22.6	Seq_6_TrpCCA	56.9444	GGATCCGTGGCGCAATGGTAGCGCGTCTGACTCCAGATCAGAAGGTTGCGTGTTCGATTCACGTCGGGTTCA
889	Aco	Aco_Chr_07.tRNA63-SerAGA	Chr_07	28937685	28937766	+	0	0	82	0	80.3	44	36.3	Ser	AGA	Inf	Ser	115.3	high confidence set	-33.7	Seq_53_SerAGA	59.7561	GTGGTCGTGCCGGAGTGGTTATCGGGCATGACTAGAAATCATGTGGGCTTTGCCCGCGCAGGTTCGAATCCTGCCGACCACG
890	Aco	Aco_Chr_07.tRNA65-HisGTG	Chr_07	32147761	32147832	+	0	0	72	0	63	33.7	29.3	His	GTG	Inf	His	86.8	high confidence set	-25.3	Seq_15_HisGTG	55.5556	GTGGCTGTAGTTTAGTGGTAAGAATTCCACGTTGTGGCCGTGGAGACCTGGGCTCGAATCCCAGCAGCCACA
891	Aco	Aco_Chr_07.tRNA7-GlnTTG	Chr_07	5669046	5669117	+	0	0	72	0	70.1	50.2	19.9	Gln	TTG	Inf	Gln	106.9	high confidence set	-24.4	Seq_2497_GlnTTG	54.1667	GGTTCCATGGTGTAGCGGTTAGCACTCTGGACTTTGAATCCAGCAACCTGGGTTCAAATCCCGGTGGGACCT
892	Aco	Aco_Chr_07.tRNA70-SerAGA	Chr_07	34276702	34276783	+	0	0	82	0	79.4	43.1	36.3	Ser	AGA	Inf	Ser	115	high confidence set	-33.7	Seq_82_SerAGA	59.7561	GTGGACGTGCCGGAGTGGTTATCGGGCATGACTAGAAATCATGTGGGCTTTGCCCGCGCAGGTTCGAATCCTGCCGTCCACG
893	Aco	Aco_Chr_07.tRNA72-iMetCAT	Chr_07	34296699	34296770	+	0	0	72	0	58.3	28.1	30.2	iMet	CAT	Inf	iMet	118.7	high confidence set	-25.9	Seq_9_iMetCA	59.7222	ATCAGAGTGGCGCAGCGGAAGCGTGGTGGGCCCATAACCCACAGGTCCCAGGATCGAAACCTGGCTCTGATA
894	Aco	Aco_Chr_07.tRNA73-LysCTT	Chr_07	35967940	35968012	+	0	0	73	0	87.7	67.6	20.1	Lys	CTT	Inf	Lys	106.7	high confidence set	-28	Seq_7_LysCTT	63.0137	GCCCGTCTAGCTCAGTTGGTAGAGCGCAAGGCTCTTAACCTTGTGGTCGTGGGTTCGAGCCCCACGGTGGGCG
895	Aco	Aco_Chr_07.tRNA74-PheGAA	Chr_07	36338673	36338745	+	0	0	73	0	78.3	58.4	19.9	Phe	GAA	Inf	Phe	113.2	high confidence set	-22.5	Seq_2_PheGAA	58.9041	GCGGGGATAGCTCAGTTGGGAGAGCGTCAGACTGAAGATCTGAAGGTCGCGTGTTCGATCCACGCTCACCGCA
896	Aco	Aco_Chr_07.tRNA75-iMetCAT	Chr_07	37585473	37585544	+	0	0	72	0	58.3	28.1	30.2	iMet	CAT	Inf	iMet	118.7	high confidence set	-25.9	Seq_9_iMetCA	59.7222	ATCAGAGTGGCGCAGCGGAAGCGTGGTGGGCCCATAACCCACAGGTCCCAGGATCGAAACCTGGCTCTGATA
897	Aco	Aco_Chr_07.tRNA76-SerTGA	Chr_07	38110319	38110400	+	0	0	82	0	79.2	43.9	35.3	Ser	TGA	Inf	Ser	110.3	high confidence set	-26.6	Seq_6509_SerTGA	53.6585	GTCAATATGTCCGAGTGGTTAAGGAGACAGACTTGAAATCTGTTGGGCTTCGCCCGCGCAGGTTCGATCCCTGCTGTTGACG
898	Aco	Aco_Chr_07.tRNA77-ProTGG	Chr_07	38253501	38253572	+	0	0	72	0	66.3	31.4	34.9	Pro	TGG	Inf	Pro	105.9	high confidence set	-25.7	Seq_142_ProTGG	55.5556	GGGCATTTGGTCTAGTGGTATGATTCTCGCTTTGGGTGCGAGAGGTCCGGAGTTCGATTCTCCGAATGCCCC
899	Aco	Aco_Chr_07.tRNA78-GluCTC	Chr_07	38413824	38413896	+	0	0	73	0	71.9	50.9	21	Glu	CTC	Inf	Glu	91.7	high confidence set	-22.7	Seq_2501_GluCTC	57.5342	TCCGTTGTAGTCTAGTTGGTTAGGAGACTCGGCTCTCACCCGAGAGACCCGGGTTCAAGTCCCGGCAACGGAA
900	Aco	Aco_Chr_07.tRNA79-ThrAGT	Chr_07	38649367	38649441	+	0	0	75	0	58.6	31.4	27.2	Thr	AGT	Inf	Thr	75	high confidence set	-20.2	Seq_2503_ThrAGT	48	GCTTTCATAGCTCAGTTGGTTAGAGCACCCGTTTAGTAAGCGGGGAGGTCTTGAGTCCAACTCTCAATGAAAGCA
901	Aco	Aco_Chr_07.tRNA8-GlnTTG	Chr_07	5670182	5670253	+	0	0	72	0	73.5	53.7	19.8	Gln	TTG	Inf	Gln	104	high confidence set	-24.4	Seq_6173_GlnTTG	54.1667	GGTTCCATGGTGTAGTGGTAAGCACTCTGGACTTTGAATCCAGCAACCTGGGTTCGATTCCCGGTGGGACCT
902	Aco	Aco_Chr_07.tRNA81-AlaAGC	Chr_07	41965441	41965369	-	0	0	73	0	63.4	38.2	25.2	Ala	AGC	Inf	Ala	98.3	high confidence set	-31.1	Seq_3_AlaAGC	58.9041	GGGGATGTAGCTCAGATGGTAGAGCGCTCGCTTAGCATGCGAGAGGTACGGGGATCGATACCCCGCATCTCCA
903	Aco	Aco_Chr_07.tRNA83-ArgTCG	Chr_07	40690330	40690257	-	0	0	74	0	82.3	61	21.3	Arg	TCG	Inf	Arg	91.9	high confidence set	-25.1	Seq_39_ArgTCG	56.7568	GACCGCATAGCGCAGTGGATTAGCGCGTTTGACTTCGGATCAAAAGGTCGTGGGTTCGACTCCCACTGTGGTCG
904	Aco	Aco_Chr_07.tRNA84-SerAGA	Chr_07	40404162	40404081	-	0	0	82	0	79.4	43.1	36.3	Ser	AGA	Inf	Ser	115	high confidence set	-33.7	Seq_82_SerAGA	59.7561	GTGGACGTGCCGGAGTGGTTATCGGGCATGACTAGAAATCATGTGGGCTTTGCCCGCGCAGGTTCGAATCCTGCCGTCCACG
905	Aco	Aco_Chr_07.tRNA85-MetCAT	Chr_07	40110305	40110220	-	40110267	40110256	74	12	64.2	40.8	23.4	Met	CAT	Inf	Met	104	high confidence set	-28.4	Seq_241_MetCAT	58.1395	GGGGTGGTGGCGCAGTTGGCTAGCGCGTAGGTCTCATAGCTATCTGAGTAATCCTGAGGTCGAGAGTTCGAGCCTCTCTCACCCCA
906	Aco	Aco_Chr_07.tRNA86-ArgCCG	Chr_07	40038368	40038296	-	0	0	73	0	67.8	49.1	18.7	Arg	CCG	Inf	Arg	93.5	high confidence set	-29.4	Seq_184_ArgCCG	63.0137	GATCGCGTGGCCTAATGGATAAGGCGCTCGCCTCCGGAGCGGGAGATTGTGGGTTCGAGTCCCACCGTGATCG
907	Aco	Aco_Chr_07.tRNA87-GlyTCC	Chr_07	39403638	39403567	-	0	0	72	0	71	46.7	24.3	Gly	TCC	Inf	Gly	82.3	high confidence set	-24.3	Seq_27_GlyTCC	54.1667	GCGTTTGTAGTCCAACGGTTAGGATAATTGCCTTCCAAGCAATAGACCCGGGTTCGACTCCCGGCAGACGCA
908	Aco	Aco_Chr_07.tRNA9-GlnTTG	Chr_07	5670447	5670518	+	0	0	72	0	70.7	50.9	19.8	Gln	TTG	Inf	Gln	102.9	high confidence set	-24.4	Seq_1600_GlnTTG	56.9444	GGTTCCATGGTGTAGTGGTCAGCACTCTGGACTTTGAATCCAGCAACCTGGGTTCGACTCCCGGTGGGACCT
909	Aco	Aco_Chr_07.tRNA91-AspGTC	Chr_07	37777731	37777660	-	0	0	72	0	69.8	46.8	23	Asp	GTC	Inf	Asp	94.5	high confidence set	-24.6	Seq_8_AspGTC	61.1111	GTCGTTGTAGTATAGTGGTAAGTATTCCCGCCTGTCACGCGGGTGACCCGGGTTCGATCCCCGGCAACGGCG
910	Aco	Aco_Chr_07.tRNA93-AlaCGC	Chr_07	37268118	37268046	-	0	0	73	0	68.3	44.1	24.2	Ala	CGC	Inf	Ala	99.2	high confidence set	-33.6	Seq_24_AlaCGC	63.0137	GGGGGTGTAGCTCATATGGTAGAGCGCTCGCTTCGCATGCGAGAGGCACGGGGTTCGATTCCCCGCACCTCCA
911	Aco	Aco_Chr_07.tRNA95-PheGAA	Chr_07	36782445	36782373	-	0	0	73	0	78.3	58.4	19.9	Phe	GAA	Inf	Phe	113.2	high confidence set	-22.5	Seq_2_PheGAA	58.9041	GCGGGGATAGCTCAGTTGGGAGAGCGTCAGACTGAAGATCTGAAGGTCGCGTGTTCGATCCACGCTCACCGCA
912	Aco	Aco_Chr_07.tRNA96-PheGAA	Chr_07	36620924	36620852	-	0	0	73	0	78.3	58.4	19.9	Phe	GAA	Inf	Phe	113.2	high confidence set	-22.5	Seq_2_PheGAA	58.9041	GCGGGGATAGCTCAGTTGGGAGAGCGTCAGACTGAAGATCTGAAGGTCGCGTGTTCGATCCACGCTCACCGCA
913	Aco	Aco_Chr_07.tRNA97-GlyCCC	Chr_07	35049557	35049487	-	0	0	71	0	65.4	28.1	37.3	Gly	CCC	Inf	Gly	85.4	high confidence set	-25.5	Seq_57_GlyCCC	56.338	GCGCATCTGGTGTAGTGGTATCATAGTACCCTCCCACGGTACTGACCAGGGTTCGATTCCCTGGATGCGCA
914	Aco	Aco_scaffold_33.tRNA2-ArgCCG	scaffold_33	36906	36834	-	0	0	73	0	74.3	55	19.3	Arg	CCG	Inf	Arg	77.4	high confidence set	-21.4	Seq_5203_ArgCCG	54.7945	GGTCGCACAGCGGAGTGGATATCGCGTTAGACTCCGAATCTAAAGGTCGTGGGTTCGATTCCCACTGCGATCA
915	Ahy	Ahy_Scaffold_1.tRNA1-TyrGTA	Scaffold_1	550933	551020	+	550970	550984	73	15	74.4	42.9	31.5	Tyr	GTA	Inf	Tyr	111.8	high confidence set	-29.8	Seq_1353_TyrGTA	54.1667	GCGTTTGTAGTCCAACGGTTAGGATAATTGCCTTCCAAGCAATAGACCCGGGTTCGACTCCCGGCAGACGCA
916	Ahy	Ahy_Scaffold_1.tRNA102-MetCAT	Scaffold_1	37205701	37205788	+	37205739	37205752	74	14	64.1	40.7	23.4	Met	CAT	Inf	Met	104	high confidence set	-28.3	Seq_2510_MetCAT	58.5714	GCACCAGTGGTCTAGTGGTAGAATAGTACCCTGCCACGGTACAGACCGGGTTCGATTCCCGGCTGGTGCA
917	Ahy	Ahy_Scaffold_1.tRNA103-GlyGCC	Scaffold_1	37486634	37486704	+	0	0	71	0	66.5	44.8	21.7	Gly	GCC	Inf	Gly	94.4	high confidence set	-25.6	Seq_1_GlyGCC	57.3171	GCAGTCGTGGCCGAGTGGTTAAGGCGACTGACTAGAAATCAGTTTCCCTCTGGGAGCGTAGGTTCGAGTCCTACCGACTGCG
918	Ahy	Ahy_Scaffold_1.tRNA104-ValAAC	Scaffold_1	37608037	37608110	+	0	0	74	0	72.9	48.6	24.3	Val	AAC	Inf	Val	93.8	high confidence set	-21.7	Seq_26_ValAAC	64.3836	GGGGGTGTAGCTCAGACGGTAGAGCGCTCGCTTTGCATGCGAGAGGCACGGGGATCGATACCCCGCACCTCCA
919	Ahy	Ahy_Scaffold_1.tRNA105-GluTTC	Scaffold_1	37694019	37694090	+	0	0	72	0	72	47.5	24.5	Glu	TTC	Inf	Glu	101.6	high confidence set	-24.7	Seq_36_GluTTC	64.3836	GCCCGGCTAGCTCAGTCGGTAGAGCATGGGACTCTTAATCCCAGGGTCGTGGGTTCGAGCCCCACGTTGGGCG
920	Ahy	Ahy_Scaffold_1.tRNA111-SerAGA	Scaffold_1	36621938	36621857	-	0	0	82	0	77	42.2	34.8	Ser	AGA	Inf	Ser	112.5	high confidence set	-30.8	Seq_47_SerAGA	54.1667	GCCGTGATCGTATAGTGGTTAGTACCTTGCGTTGTGGCCGCAATAACCCAGGTTCGAATCCTGGTCACGGCA
921	Ahy	Ahy_Scaffold_1.tRNA112-SerAGA	Scaffold_1	36620718	36620637	-	0	0	82	0	77	42.2	34.8	Ser	AGA	Inf	Ser	112.5	high confidence set	-30.8	Seq_47_SerAGA	56.1644	GGTCCTGTGGCGCAACGGATAACGCGTCTGACTACGGATCAGAAGATTCCAGGTTCGAATCCTGGCAGGATCG
922	Ahy	Ahy_Scaffold_1.tRNA113-SerAGA	Scaffold_1	36618477	36618396	-	0	0	82	0	79.4	43.1	36.3	Ser	AGA	Inf	Ser	115	high confidence set	-33.7	Seq_82_SerAGA	67.6056	GCATCGGTGGTTCAGTGGTAGAATGCTCGCCTGCCACGCGGGCGGCCCGGGTTCGATTCCCGGCCGATGCA
923	Ahy	Ahy_Scaffold_1.tRNA115-ArgACG	Scaffold_1	35390253	35390181	-	0	0	73	0	71.7	49.1	22.6	Arg	ACG	Inf	Arg	91.4	high confidence set	-26.7	Seq_41_ArgACG	65.7534	GCCTCCGTGGCGCAATGGTTAGCGCGTTCGGCTGTTAACCGAAAGGTTGGTGGTTCGACCCCACCCGGGGGCG
924	Ahy	Ahy_Scaffold_1.tRNA116-IleAAT	Scaffold_1	34922580	34922507	-	0	0	74	0	59.3	40.1	19.2	Ile	AAT	Inf	Ile	86.1	high confidence set	-26.1	Seq_6183_IleAAT	57.5342	GACCGTGTGGCCTAATGGATAAGGCGTCGGACTTCGGATCCGAAGATTGCAGGTTCGAGTCCTGTCACGGTCG
925	Ahy	Ahy_Scaffold_1.tRNA117-LeuCAA	Scaffold_1	34474205	34474122	-	0	0	84	0	77.7	54.9	22.8	Leu	CAA	Inf	Leu	123.7	high confidence set	-31.2	Seq_237_LeuCAA	55.5556	GCGACAGTGGTGTAGTGGTTAGCATAGTTGCCTTCCAAGCAGTTGATCCGGGTTCGATTCCCGGCTGTCGCA
926	Ahy	Ahy_Scaffold_1.tRNA118-AsnGTT	Scaffold_1	34243409	34243336	-	0	0	74	0	84.5	59.4	25.1	Asn	GTT	Inf	Asn	95.9	high confidence set	-25.2	Seq_17_AsnGTT	54.7945	GATTCCGTGGTGTAGCGGTTATCACATCTGCCTAACACGCAGAAGGTCCCCAGTTCGATCCTGGGCGGAATCA
927	Ahy	Ahy_Scaffold_1.tRNA119-SerCGA	Scaffold_1	34158193	34158112	-	0	0	82	0	78.9	46.6	32.3	Ser	CGA	Inf	Ser	122	high confidence set	-26.6	Seq_49_SerCGA	64.6341	GGTAGCGTGGCCGAGCGGTCTAAGGCGCTGGTTTAAGGCACCAGTCTCCTCGGAGGCGTGGGTTCGAATCCCACCGCTGCCA
928	Ahy	Ahy_Scaffold_1.tRNA12-ProTGG	Scaffold_1	2686912	2686983	+	0	0	72	0	68.5	35.7	32.8	Pro	TGG	Inf	Pro	111.2	high confidence set	-25.7	Seq_4_ProTGG	60.274	GGGGGTGTAGCTCAAATGGTAGAGCGCTCGCTTCGCATGTGAGAGGCACGGGGATCGATACCCCGCACTTCCA
929	Ahy	Ahy_Scaffold_1.tRNA120-ArgTCG	Scaffold_1	33384795	33384722	-	0	0	74	0	82.3	61	21.3	Arg	TCG	Inf	Arg	91.9	high confidence set	-25.1	Seq_39_ArgTCG	61.9565	GCCCCAGTGGCGCAATCGGTTAGCGCACGGTACTTATAGGACAGTTTCTGCGAGCTATGCCGGGGTTGCGAGTTCGAGCCTCGCCTGGGGCA
930	Ahy	Ahy_Scaffold_1.tRNA121-AspGTC	Scaffold_1	33262238	33262167	-	0	0	72	0	64.2	41.3	22.9	Asp	GTC	Inf	Asp	90.4	high confidence set	-24.6	Seq_1015_AspGTC	63.8889	TCCTCGGTAGTATAGTGGTCAGTATCTCCGCCTGTCACGCGGGAGACCGGGGTTCGATTCCCCGCCGGGGAG
931	Ahy	Ahy_Scaffold_1.tRNA122-LeuCAA	Scaffold_1	33096724	33096641	-	0	0	84	0	77.7	54.9	22.8	Leu	CAA	Inf	Leu	123.7	high confidence set	-31.2	Seq_237_LeuCAA	59.7222	AGCAGAGTGGCGCAGTGGAAGCGTGCTGGGCCCATAACCCAGAGGTCCGAGGATCGAAACCTTGCTCTGCTA
932	Ahy	Ahy_Scaffold_1.tRNA123-HisGTG	Scaffold_1	32905741	32905670	-	0	0	72	0	63	33.7	29.3	His	GTG	Inf	His	86.8	high confidence set	-25.3	Seq_15_HisGTG	57.3171	GCAGTCGTGGCCGAGTGGTTAAGGCGACTGACTAGAAATCAGTTTCCCTCTGGGAGCGTAGGTTCGAGTCCTACCGACTGCG
933	Ahy	Ahy_Scaffold_1.tRNA124-GlnCTG	Scaffold_1	31997614	31997543	-	0	0	72	0	74.6	50.1	24.5	Gln	CTG	Inf	Gln	105.2	high confidence set	-24.3	Seq_436_GlnCTG	64.3836	GGGGGTGTAGCTCAGACGGTAGAGCGCTCGCTTTGCATGCGAGAGGCACGGGGATCGATACCCCGCACCTCCA
934	Ahy	Ahy_Scaffold_1.tRNA125-MetCAT	Scaffold_1	31996776	31996692	-	31996738	31996728	74	11	64.2	40.8	23.4	Met	CAT	Inf	Met	104	high confidence set	-28.9	Seq_173_MetCAT	61.1111	GGTCCGTTGGTCTAGGGGTATGATTCTCGCTTAGGGTGCGAGAGGTCCCGGGTTCAAATCCCGGACGGACCC
935	Ahy	Ahy_Scaffold_1.tRNA126-MetCAT	Scaffold_1	31995321	31995237	-	31995283	31995273	74	11	64.3	40.8	23.5	Met	CAT	Inf	Met	104	high confidence set	-27.9	Seq_123_MetCAT	63.0137	GTCCCTGTAGCGCAGTGGAAAGCGCGTCGGACTTCTAATCCGAAGGTCGCGGGTTCGATCCCCGCCAGGGATG
936	Ahy	Ahy_Scaffold_1.tRNA128-IleAAT	Scaffold_1	31404098	31404025	-	0	0	74	0	87.5	60.1	27.4	Ile	AAT	Inf	Ile	114.1	high confidence set	-29.1	Seq_1218_IleAAT	64.1975	GGTAGCGTGGCCGAGCGGTCTAAGGCGCTGGTTTAAGGCACCAGTCTCCTCGGAGGCGTGGTTCGAATCCCACCGCTGCCA
937	Ahy	Ahy_Scaffold_1.tRNA129-IleAAT	Scaffold_1	31385283	31385210	-	0	0	74	0	84	56.6	27.4	Ile	AAT	Inf	Ile	110.3	high confidence set	-31.7	Seq_257_IleAAT	59.2233	GTCAGGATGGCCGAGTGGTCGAAGGCGCCAGACTTAAGCCATCATCCGGTGTGAGTGTTCTGGTCCTCGTATGAGGGCGTGGGTTCGAACCCCACTCCTGACA
938	Ahy	Ahy_Scaffold_1.tRNA131-GluCTC	Scaffold_1	30938875	30938803	-	0	0	73	0	78.9	53.1	25.8	Glu	CTC	Inf	Glu	99.2	high confidence set	-24.1	Seq_29_GluCTC	53.4091	CCGACCTTAGCTCAGTTGGTAGAGCGGAGGACTGTAGTTGGTAAGCAGATTAATCCTTAGGTCGCTGGTTCGAATCCGGCAGGTCGGA
939	Ahy	Ahy_Scaffold_1.tRNA132-GlnCTG	Scaffold_1	30894466	30894395	-	0	0	72	0	74.6	50.1	24.5	Gln	CTG	Inf	Gln	105.2	high confidence set	-24.3	Seq_436_GlnCTG	56.8182	GGGGTGGTGGCGCAGTTGGCTAGCGCGTAGGTCTCATAGCTAAAGTTGAGTAATCCTGAGGTCGAGAGTTCGAGCCTCTCTCACCCCA
940	Ahy	Ahy_Scaffold_1.tRNA133-ProCGG	Scaffold_1	30207693	30207622	-	0	0	72	0	69.2	36.9	32.3	Pro	CGG	Inf	Pro	112.8	high confidence set	-27.1	Seq_727_ProCGG	59.1549	GCACCAGTGGTCTAGTGGTAGAATAGTACCCTGCCACGGTACAGACCCGGGTTCGATTCCCGGCTGGTGCA
941	Ahy	Ahy_Scaffold_1.tRNA135-GluCTC	Scaffold_1	30015358	30015286	-	0	0	73	0	78.9	53.1	25.8	Glu	CTC	Inf	Glu	99.2	high confidence set	-24.1	Seq_29_GluCTC	56.7568	GGTGTCGTGGTGTAGTTGGTTATCACGTCAGTCTAACACACTGAAGGTCTCCGGTTCGAGTCCGGGCGACGCCA
942	Ahy	Ahy_Scaffold_1.tRNA136-GlyTCC	Scaffold_1	30002140	30002069	-	0	0	72	0	73.9	46.2	27.7	Gly	TCC	Inf	Gly	85.6	high confidence set	-24.2	Seq_20_GlyTCC	58.3333	TCCGTTGTCGTCCAGCGGTTAGGATATCTGGCTTTCACCCAGGAGACCCGGGTTCGATTCCCGGCAACGGAA
943	Ahy	Ahy_Scaffold_1.tRNA137-GlyTCC	Scaffold_1	29989951	29989880	-	0	0	72	0	73.9	46.2	27.7	Gly	TCC	Inf	Gly	85.6	high confidence set	-24.2	Seq_20_GlyTCC	58.5366	GTGGACGTGCCGGAGTGGTTATCGGGCATGACTAGAAATCATGTGGGCTTTGCCCGCGCAGGTTCGAATCCTGCCGTTCACG
944	Ahy	Ahy_Scaffold_1.tRNA139-IleTAT	Scaffold_1	28224309	28224236	-	0	0	74	0	85.9	70.6	15.3	Ile	TAT	Inf	Ile	103.9	high confidence set	-29.8	Seq_28_IleTAT	58.5366	GTGGACGTGCCGGAGTGGTTATCGGGCATGACTAGAAATCATGTGGGCTTTGCCCGCGCAGGTTCGAATCCTGCCGTTCACG
945	Ahy	Ahy_Scaffold_1.tRNA140-LeuTAA	Scaffold_1	26997439	26997357	-	0	0	83	0	76.7	40.8	35.9	Leu	TAA	Inf	Leu	103	high confidence set	-33.8	Seq_6526_LeuTAA	59.7561	GTGGACGTGCCGGAGTGGTTATCGGGCATGACTAGAAATCATGTGGGCTTTGCCCGCGCAGGTTCGAATCCTGCCGTCCACG
946	Ahy	Ahy_Scaffold_1.tRNA141-LeuTAA	Scaffold_1	26744470	26744387	-	0	0	84	0	77.3	41.9	35.4	Leu	TAA	Inf	Leu	97.4	high confidence set	-31.7	Seq_3386_LeuTAA	57.5342	GACTCCATGGCCCAATGGATAAGGCGCTGGTCTACGGAACCAGAGATTCTGGGTTCGATCCCCAGTGGAGTCG
947	Ahy	Ahy_Scaffold_1.tRNA142-ArgTCT	Scaffold_1	26590027	26589955	-	0	0	73	0	70.6	50.5	20.1	Arg	TCT	Inf	Arg	100.1	high confidence set	-32.3	Seq_428_ArgTCT	52.7027	GGCCTATTAGCTCAGTTAGTTAGAGCGTCGTGCTAATAACGCGAAGGTCGCAGGTTCCAGACTTGCATGGGCCA
948	Ahy	Ahy_Scaffold_1.tRNA164-IleAAT	Scaffold_1	14104516	14104443	-	0	0	74	0	73.5	53.1	20.4	Ile	AAT	Inf	Ile	100.8	high confidence set	-27	Seq_3388_IleAAT	55.9524	GTCAGGATGGCCGAGTGGTCTAAGGCGCCAGACTCAAGTTCTGGTCTTCGTGAGAGGGCGTGGGTTCAAATCCCACTTCTGACA
949	Ahy	Ahy_Scaffold_1.tRNA165-ArgTCT	Scaffold_1	13603506	13603434	-	0	0	73	0	62.5	43.6	18.9	Arg	TCT	Inf	Arg	87.7	high confidence set	-29.6	Seq_4274_ArgTCT	54.0541	GCTGGAATAGCTCAGTTGGTTAGAGCGTGTGGCTGTTAACCACAAGGTCGGAGGTTCAAGCCCTCCTTCTAGCG
950	Ahy	Ahy_Scaffold_1.tRNA17-AsnGTT	Scaffold_1	3792010	3792083	+	0	0	74	0	84.5	59.4	25.1	Asn	GTT	Inf	Asn	95.9	high confidence set	-25.2	Seq_17_AsnGTT	53.6585	GTCGATATGTCCGAGTGGTTAAGGAGACAGACTCGAAATCTGTTGGGCTTTGCCTGCGCAGGTTCGAATCCTGCTGTCGACG
951	Ahy	Ahy_Scaffold_1.tRNA170-ValTAC	Scaffold_1	8371831	8371759	-	0	0	73	0	77.8	43.1	34.7	Val	TAC	Inf	Val	106.5	high confidence set	-20.6	Seq_137_ValTAC	55.5556	GGGCATTTGGTCTAGTGGTATGATTCTCGCTTTGGGTGCGAGAGGTCCCGAGTTCGATTCTCGGAATGCCCC
952	Ahy	Ahy_Scaffold_1.tRNA172-GluTTC	Scaffold_1	7570801	7570730	-	0	0	72	0	72	47.5	24.5	Glu	TTC	Inf	Glu	101.6	high confidence set	-24.7	Seq_36_GluTTC	56.7568	GACCGCATAGCGCAGTGGATTAGCGCGTTTGACTTCGGATCAAAAGGTCGTGGGTTCGACTCCCACTGTGGTCG
953	Ahy	Ahy_Scaffold_1.tRNA173-ArgACG	Scaffold_1	6137865	6137793	-	0	0	73	0	71.4	48.6	22.8	Arg	ACG	Inf	Arg	89.4	high confidence set	-24.3	Seq_202_ArgACG	59.7222	GTCGTTGTAGTATAGTGGTAAGTATTCCCGCCTGTCACGCGGGTGACCCGGGTTTGATCCCCGGCAACGGCG
954	Ahy	Ahy_Scaffold_1.tRNA175-LeuTAA	Scaffold_1	3621060	3620978	-	0	0	83	0	77.8	41.3	36.5	Leu	TAA	Inf	Leu	103.3	high confidence set	-33.8	Seq_1632_LeuTAA	55.9524	GTCAGGATGGCCGAGTGGTCTAAGGCGCCAGACTCAAGTTCTGGTCTTCGTGAGAGGGCGTGGGTTCAAATCCCACTTCTGACA
955	Ahy	Ahy_Scaffold_1.tRNA176-LeuTAA	Scaffold_1	3619896	3619814	-	0	0	83	0	58.5	38.5	20	Leu	TAA	Inf	Leu	81.4	high confidence set	-26.3	Seq_3392_LeuTAA	55.5556	GTGGCTGTAGTTTAGTGGTAAGAATTCCACGTTGTGGCCGTGGAGACCTGGGCTCGAATCCCAGCAGCCACA
956	Ahy	Ahy_Scaffold_1.tRNA177-AspGTC	Scaffold_1	3580341	3580270	-	0	0	72	0	69.8	46.8	23	Asp	GTC	Inf	Asp	94.5	high confidence set	-24.6	Seq_8_AspGTC	48.6111	GGTCCTATGGTCTAGTGGTTAGGACATTGGACTCTGAATCCAGTAACCCGAGTTCAAATCTCGGTAGGACCT
957	Ahy	Ahy_Scaffold_1.tRNA178-AspGTC	Scaffold_1	3577357	3577286	-	0	0	72	0	69.8	46.8	23	Asp	GTC	Inf	Asp	94.5	high confidence set	-24.6	Seq_8_AspGTC	60	GGGGTGGTGGCGCAGTTGGCTAGCGCGTAGGTCTCATAGCTTCTGAGTGATCCTGAGGTCGAGAGTTCGAGCCTCTCTCACCCCA
958	Ahy	Ahy_Scaffold_1.tRNA18-SerCGA	Scaffold_1	4909940	4910021	+	0	0	82	0	78.9	46.6	32.3	Ser	CGA	Inf	Ser	122	high confidence set	-26.6	Seq_49_SerCGA	58.8235	GGGGTGGTGGCGCAGTTGGCTAGCGCGTAGGTCTCATAGCTTCTGAGTAATCCTGAGGTCGAGAGTTCGAGCCTCTCTCACCCCA
959	Ahy	Ahy_Scaffold_1.tRNA181-ThrAGT	Scaffold_1	555922	555849	-	0	0	74	0	66.6	42.7	23.9	Thr	AGT	Inf	Thr	82.7	high confidence set	-24.3	Seq_5119_ThrAGT	58.1081	GGCCCATTAGCTCAGTTGGTTAGAGCGTGGTGCTAATAACGCCAAGGTCGCAGGTTCGAGCCCTGCATGGGCCA
960	Ahy	Ahy_Scaffold_1.tRNA19-IleAAT	Scaffold_1	5053511	5053584	+	0	0	74	0	81.8	58.3	23.5	Ile	AAT	Inf	Ile	106.8	high confidence set	-28.8	Seq_14_IleAAT	56.7568	GGCCCATTAGCTCAGTTGGTTAGAGCGTGGTGCTAATAACGCCAAGGTCGCAGGTTCGAGACCTGCATGGGCCA
961	Ahy	Ahy_Scaffold_1.tRNA2-TyrGTA	Scaffold_1	551363	551450	+	551400	551414	73	15	74.4	42.9	31.5	Tyr	GTA	Inf	Tyr	111.8	high confidence set	-29.8	Seq_1353_TyrGTA	56.1644	TCCGTTGTAGTCTAGTTGGTTAGGATACTCGGCTCTCACCCGAGAGACCCGGGTTCAAGTCCCGGCAACGGAA
962	Ahy	Ahy_Scaffold_1.tRNA20-LeuCAA	Scaffold_1	5343900	5343983	+	0	0	84	0	77.7	54.9	22.8	Leu	CAA	Inf	Leu	123.7	high confidence set	-31.2	Seq_237_LeuCAA	48.6111	GGTCCTATGGTCTAGTGGTTAGGACATTGGACTCTGAATCCAGTAACCCGAGTTCAAATCTCGGTAGGACCT
963	Ahy	Ahy_Scaffold_1.tRNA21-GluTTC	Scaffold_1	5470277	5470348	+	0	0	72	0	73.2	48.7	24.5	Glu	TTC	Inf	Glu	99	high confidence set	-26.8	Seq_445_GluTTC	59.7222	GGGCGTTTGGTCTAGTGGTATGATTCTCGCTTCGGGTGCGAGAGGTCCCGAGTTCGATTCTCGGAACGCCCC
964	Ahy	Ahy_Scaffold_1.tRNA22-GlnCTG	Scaffold_1	6581096	6581167	+	0	0	72	0	74.6	50.1	24.5	Gln	CTG	Inf	Gln	105.2	high confidence set	-24.3	Seq_436_GlnCTG	56.1644	TCCGTTGTAGTCTAGTTGGTTAGGATACTCGGCTCTCACCCGAGAGACCCGGGTTCAAGTCCCGGCAACGGAA
965	Ahy	Ahy_Scaffold_1.tRNA23-MetCAT	Scaffold_1	6584210	6584294	+	6584248	6584258	74	11	60.1	36.7	23.4	Met	CAT	Inf	Met	97.9	high confidence set	-27	Seq_1802_MetCAT	52.7778	GCGTTTGTAGTCCAACGGTTAGGATAATTGCCTTCCAAGCAATAGACCCGGGTTCGACTCCCGGCAAACGCA
966	Ahy	Ahy_Scaffold_1.tRNA26-MetCAT	Scaffold_1	7948695	7948781	+	7948733	7948745	74	13	64.2	40.7	23.5	Met	CAT	Inf	Met	104	high confidence set	-30	Seq_1803_MetCAT	52.7778	GCGTTTGTAGTCCAACGGTTAGGATAATTGCCTTCCAAGCAATAGACCCGGGTTCGACTCCCGGCAAACGCA
967	Ahy	Ahy_Scaffold_1.tRNA27-SerTGA	Scaffold_1	8039382	8039463	+	0	0	82	0	80.7	46.1	34.6	Ser	TGA	Inf	Ser	119.7	high confidence set	-28.4	Seq_31_SerTGA	63.5135	GGTCCCGTAGCTCAGTTGGTTAGAGCGTTGGTCTTATGAGCCGAAGGTCGCGGGTTCGAGCCCCGCCGGGACCA
968	Ahy	Ahy_Scaffold_1.tRNA28-LysTTT	Scaffold_1	8040283	8040354	+	0	0	72	0	92.3	68.6	23.7	Lys	TTT	Inf	Lys	97.5	high confidence set	-32	Seq_72_LysTTT	59.0361	GCTGGTTTGCCCGAGTGGTTAAGGGGGCAGACTTAAGATCTGCTGCACACAAGTGCGCGTGGGTTCGAACCCCACAGCCAGCA
969	Ahy	Ahy_Scaffold_1.tRNA29-LysTTT	Scaffold_1	8041011	8041082	+	0	0	72	0	69.8	52.1	17.7	Lys	TTT	Inf	Lys	80.7	high confidence set	-26.9	Seq_2517_LysTTT	54.7619	GCTGGTTTGCCCGAGTGGTTAAGGGGGCAGACTTAAGATCTGCTGTACAATAAGTACGCGTGGGTTCGAACCCCACAGCCAGCA
970	Ahy	Ahy_Scaffold_1.tRNA3-TyrGTA	Scaffold_1	551753	551840	+	551790	551804	73	15	74.4	43	31.4	Tyr	GTA	Inf	Tyr	111.8	high confidence set	-29.8	Seq_5126_TyrGTA	58.9041	GCGCCCGTGGCCTAATGGATAAGGCGTCTGACTTCTAATCAGACGATTGTGGGTTCGAGTCCCACCGGGCGTG
971	Ahy	Ahy_Scaffold_1.tRNA33-SerAGA	Scaffold_1	9176854	9176935	+	0	0	82	0	78.7	42.5	36.2	Ser	AGA	Inf	Ser	114.6	high confidence set	-33.7	Seq_106_SerAGA	54.0541	GGCCCATTAGCTCAGTTGGTTAGAGCGTGGTGCTAATAACGCCAAGGTCGTAGGTTCGAGACTTGCATGGGCCA
972	Ahy	Ahy_Scaffold_1.tRNA4-TyrGTA	Scaffold_1	553175	553265	+	553212	553229	73	18	74.3	42.8	31.5	Tyr	GTA	Inf	Tyr	111.8	high confidence set	-30.1	Seq_6185_TyrGTA	54.7945	GCGTCCGTGGCCTAATGGATAAGGCGTCTGACTTCTAATCAGACAATTGTGGGTTCAAGTCCCACCGGGCGTG
973	Ahy	Ahy_Scaffold_1.tRNA41-IleAAT	Scaffold_1	14147488	14147561	+	0	0	74	0	62.6	42.7	19.9	Ile	AAT	Inf	Ile	95.8	high confidence set	-24.4	Seq_3402_IleAAT	54.0541	GCTGGAATAGCTCAGTTGGTTAGAGCGTGTGGCTGTTAACCACAAGGTCGGAGGTTCAAGCCCTCCTTCTAGCG
974	Ahy	Ahy_Scaffold_1.tRNA46-IleTAT	Scaffold_1	19250272	19250345	+	0	0	74	0	85.9	70.6	15.3	Ile	TAT	Inf	Ile	103.9	high confidence set	-29.8	Seq_28_IleTAT	52.0548	GTTGCTGTGGTGTAGTGGTTATCACGTCAGTCTTACACACTGAAGGTCCCCAGTTCGATCCTGGGCAGCAACA
975	Ahy	Ahy_Scaffold_1.tRNA5-TyrGTA	Scaffold_1	553541	553628	+	553578	553592	73	15	69.6	44.3	25.3	Tyr	GTA	Inf	Tyr	99.4	high confidence set	-23.8	Seq_5138_TyrGTA	58.3333	TCCGTTGTCGTCCAGCGGTTAGGATATCTGGCTTTCACCCAGGAGACCCGGGTTCGATTCCCGGCAACGGAA
976	Ahy	Ahy_Scaffold_1.tRNA6-TyrGTA	Scaffold_1	554453	554539	+	554490	554503	73	14	74.4	42.9	31.5	Tyr	GTA	Inf	Tyr	111.8	high confidence set	-30.2	Seq_6187_TyrGTA	54.7945	GACTTCATGGCCCAATGGATAAGGCGCTGGTCTACGGAACCAGAGATTCTGGGTTCGATCCCCAGTGAAGTCG
977	Ahy	Ahy_Scaffold_1.tRNA65-AspGTC	Scaffold_1	26813292	26813363	+	0	0	72	0	69.8	46.8	23	Asp	GTC	Inf	Asp	94.5	high confidence set	-24.6	Seq_8_AspGTC	57.8313	GCTGGTTTGCCCGAGTGGTTAAGGGGGCAGACTTAAGATCTGCTGCACATAAGTGCGCGTGGGTTCGAACCCCACAGCCAGCA
978	Ahy	Ahy_Scaffold_1.tRNA66-LeuAAG	Scaffold_1	26833750	26833830	+	0	0	81	0	74	52.2	21.8	Leu	AAG	Inf	Leu	110.4	high confidence set	-30.8	Seq_11_LeuAAG	54.2169	GTTGGTTTGCCCGAGTGGTTAAGGGGGTAGACTTAAGACCTGCTGCACATAAGTGCGCGTGGGTTCGAATCCCACAGCTAGCA
979	Ahy	Ahy_Scaffold_1.tRNA70-IleAAT	Scaffold_1	29022711	29022784	+	0	0	74	0	84	56.6	27.4	Ile	AAT	Inf	Ile	110.3	high confidence set	-31.7	Seq_257_IleAAT	61.1111	GTCGTTGTAGTATAGTGGTAAGTATTCCCGCCTGTCACGCGGGTGACCCGGGTTCGATCCCCGGCAACGGCG
980	Ahy	Ahy_Scaffold_1.tRNA71-HisGTG	Scaffold_1	29219285	29219356	+	0	0	72	0	63	33.7	29.3	His	GTG	Inf	His	86.8	high confidence set	-25.3	Seq_15_HisGTG	61.1111	GTCGTTGTAGTATAGTGGTAAGTATTCCCGCCTGTCACGCGGGTGACCCGGGTTCGATCCCCGGCAACGGCG
981	Ahy	Ahy_Scaffold_1.tRNA72-HisGTG	Scaffold_1	29235416	29235487	+	0	0	72	0	63	33.7	29.3	His	GTG	Inf	His	86.8	high confidence set	-25.3	Seq_15_HisGTG	53.6585	GTCGATATGTCCGAGTGGTTAAGGAGACAGACTCGAAATCTGTTGGGCTTTGCCTGCGCAGGTTCGAATCCTGCTGTCGACG
982	Ahy	Ahy_Scaffold_1.tRNA73-LeuCAA	Scaffold_1	29737355	29737438	+	0	0	84	0	78.6	55.6	23	Leu	CAA	Inf	Leu	123	high confidence set	-33	Seq_85_LeuCAA	51.3514	GCTCTCGTAGCTCAGTTGGTTAGAGAACCCGTTTAGTAAGCGGGAGGTCTTGAGTTCGACTCTCAACGAGAGCA
983	Ahy	Ahy_Scaffold_1.tRNA75-ArgACG	Scaffold_1	30793952	30794024	+	0	0	73	0	71.7	49.1	22.6	Arg	ACG	Inf	Arg	91.4	high confidence set	-26.7	Seq_41_ArgACG	55.4054	GGCCTATTAGCTCAGTTGGTTAGAGCGTCGTGCTAATAACGCGAAGGTCGCAGGTTCGAGACCTGCATGGGCCA
984	Ahy	Ahy_Scaffold_1.tRNA76-SerAGA	Scaffold_1	31322273	31322354	+	0	0	82	0	78.7	42.5	36.2	Ser	AGA	Inf	Ser	114.6	high confidence set	-33.7	Seq_106_SerAGA	53.4091	CCGACCTTAGCTCAGTTGGTAGAGCGGAGGACTGTAGTTGGTAAGCAGATTAATCCTTAGGTCGCTGGTTCGAATCCGGCAGGTCGGA
985	Ahy	Ahy_Scaffold_1.tRNA77-GlyGCC	Scaffold_1	31641977	31642047	+	0	0	71	0	66.5	44.8	21.7	Gly	GCC	Inf	Gly	94.4	high confidence set	-25.6	Seq_1_GlyGCC	55.9524	GTCAGGATGGCCGAGTGGTCTAAGGCGCCAGACTCAAGTTCTGGTCTTCGTGAGAGGGCGTGGGTTCAAATCCCACTTCTGACA
986	Ahy	Ahy_Scaffold_1.tRNA78-TrpCCA	Scaffold_1	31642124	31642195	+	0	0	72	0	75.8	51.2	24.6	Trp	CCA	Inf	Trp	105.6	high confidence set	-22.6	Seq_6_TrpCCA	59.7222	TCCGTTGTCGTCCAGCGGTTAGGATGTCTGGCTTTCACCCAGGAGACCCGGGTTCGATTCCCGGCAACGGAA
987	Ahy	Ahy_Scaffold_1.tRNA79-GlyGCC	Scaffold_1	31645673	31645743	+	0	0	71	0	66.5	44.8	21.7	Gly	GCC	Inf	Gly	94.4	high confidence set	-25.6	Seq_1_GlyGCC	48.6111	GGTCCTATGGTCTAGTGGTTAGGACATTGGACTCTGAATCCAGTAACCCGAGTTCAAATCTCGGTAGGACCT
988	Ahy	Ahy_Scaffold_1.tRNA80-TrpCCA	Scaffold_1	31645820	31645891	+	0	0	72	0	75.8	51.2	24.6	Trp	CCA	Inf	Trp	105.6	high confidence set	-22.6	Seq_6_TrpCCA	60	GGGGTGGTGGCGCAGTTGGCTAGCGCGTAGGTCTCATAGCTTCTGAGTAATCCTGAGGTCGAGAGTTCGAGCCTCTCTCACCCCC
989	Ahy	Ahy_Scaffold_1.tRNA81-IleAAT	Scaffold_1	31695340	31695413	+	0	0	74	0	84	56.6	27.4	Ile	AAT	Inf	Ile	110.3	high confidence set	-31.7	Seq_257_IleAAT	57.4713	GGGGTGGTGGCGCAGTTGGCTAGCGCGTAGGTCTCATAGCTTTACTGAGAAATCCTGAGGTCGAGAGTTCGAGCCTCTCTCACCCCA
990	Ahy	Ahy_Scaffold_1.tRNA82-IleAAT	Scaffold_1	31710046	31710119	+	0	0	74	0	84	56.6	27.4	Ile	AAT	Inf	Ile	110.3	high confidence set	-31.7	Seq_257_IleAAT	56.0976	GTCGATATGTCCGAGTGGTTAAGGAGACAGACTTGAAATCTGTTGGGCTTCGCCCGCGCAGGTTCGAACCCTGCTGTCGACG
991	Ahy	Ahy_Scaffold_1.tRNA84-TrpCCA	Scaffold_1	33201944	33202015	+	0	0	72	0	75.1	50.1	25	Trp	CCA	Inf	Trp	105	high confidence set	-21.1	Seq_78_TrpCCA	61.1111	GCCGTCTTAGCTCAGTGGTAGAGCGCGTGGCTTTTAACCACGTGGTCGTGGGTTCGATCCCCACAGACGGCG
992	Ahy	Ahy_Scaffold_1.tRNA86-AspGTC	Scaffold_1	33359831	33359902	+	0	0	72	0	69.8	46.8	23	Asp	GTC	Inf	Asp	94.5	high confidence set	-24.6	Seq_8_AspGTC	59.7222	GCCGTCTTAGCACAGTGATAGAGCGCGTGGCTTTTAACCACGTGGTTGTGGGTTCGACCCCCACAGACGGCG
993	Ahy	Ahy_Scaffold_1.tRNA88-GlnTTG	Scaffold_1	33541233	33541304	+	0	0	72	0	73.5	53.7	19.8	Gln	TTG	Inf	Gln	104.8	high confidence set	-22.4	Seq_18_GlnTTG	52.2727	CCGACCTTAGCTCAGTTGGTAGAGCGGAGGACTGTAGTTGTTAAGCAGTTTAATCCTTAGGTCGCTGGTTCGAATCCGGCAGGTCGGA
994	Ahy	Ahy_Scaffold_1.tRNA90-ArgTCG	Scaffold_1	33611747	33611820	+	0	0	74	0	82.3	61	21.3	Arg	TCG	Inf	Arg	91.9	high confidence set	-25.1	Seq_39_ArgTCG	60.9756	GTGGACGTGCCGGAGTGGTTATCGGGCATGACTAGAAATCATGTGGGCTCTGCCCGCGCAGGTTCGAATCCTGCCGTCCACG
995	Ahy	Ahy_Scaffold_1.tRNA93-ProTGG	Scaffold_1	35501416	35501487	+	0	0	72	0	69.2	36.9	32.3	Pro	TGG	Inf	Pro	112.8	high confidence set	-27.1	Seq_33_ProTGG	53.8462	CCGACCTTAGCTCAGTTGGTAGAGCGGAGGACTGTAGTTGGTAGTAAGCAGATCAATCCTTAGGTCGCTGGTTCGAATCCGGCAGGTCGGA
996	Ahy	Ahy_Scaffold_1.tRNA95-SerAGA	Scaffold_1	36308833	36308914	+	0	0	82	0	78.7	42.5	36.2	Ser	AGA	Inf	Ser	114.6	high confidence set	-33.7	Seq_106_SerAGA	54.0541	GGCCCATTAGGTCAGTTGGTTAGAGGGTGGTGCTAATAACGCCAAGGTCGTAGGTTCGAGACCTACATGGGCCA
997	Ahy	Ahy_Scaffold_10.tRNA108-LysTTT	Scaffold_10	5783401	5783329	-	0	0	73	0	80.3	61.5	18.8	Lys	TTT	Inf	Lys	78.3	high confidence set	-25.9	Seq_190_LysTTT	63.5135	GGTCCCGTAGCTCAGTTGGTTAGAGCGTTGGTCTTATGAGCCGAAGGTCGCGGGTTCGAGCCCCGCCGGGACCA
998	Ahy	Ahy_Scaffold_10.tRNA113-SerGCT	Scaffold_10	5618473	5618386	-	0	0	88	0	61.7	39.1	22.6	Ser	GCT	Inf	Ser	75.2	high confidence set	-30.4	Seq_2528_SerGCT	52.2727	CCGACCTTAGCTCAGTTGGTAGAGCGGAGGACTGTAGTTGTTAAGCAGTGTAATCCTTAGGTCGCTGGTTCGAATCCGGCAGGTAGGA
999	Ahy	Ahy_Scaffold_10.tRNA115-ProAGG	Scaffold_10	4077646	4077575	-	0	0	72	0	67.4	34.7	32.7	Pro	AGG	Inf	Pro	112.3	high confidence set	-25.7	Seq_5_ProAGG	54.023	CCGACCTTAGCTCAGTTGGTAGAGCGGAGGACTGTAGTTGCTCAAACAGATATCCTTAGGTCGCTGGTTCGAATCCGGCAGGTCGGA
1000	Ahy	Ahy_Scaffold_10.tRNA24-LeuTAG	Scaffold_10	11495526	11495605	+	0	0	80	0	70.9	50.7	20.2	Leu	TAG	Inf	Leu	109.5	high confidence set	-31.2	Seq_217_LeuTAG	61.1111	GTCGTTGTAGTATAGTGGTAAGTATTCCCGCCTGTCACGCGGGTGACCCGGGTTCGATCCCCGGCAACGGCG
1001	Ahy	Ahy_Scaffold_10.tRNA25-AlaAGC	Scaffold_10	11822471	11822544	+	0	0	74	0	60.6	35.6	25	Ala	AGC	Inf	Ala	95.5	high confidence set	-32	Seq_1509_AlaAGC	53.0864	GTTGAGATGGCCGAGTTGGTCTAAGGCGCCAGATTAAGGTTCTGGTCCGAAAGGGCGTGGGTTCAAATCCCACTCTCAACA
1002	Ahy	Ahy_Scaffold_10.tRNA29-ProAGG	Scaffold_10	14380677	14380748	+	0	0	72	0	67.4	34.7	32.7	Pro	AGG	Inf	Pro	112.3	high confidence set	-25.7	Seq_5_ProAGG	56.7568	GGCCCATTAGCTCAGTTGGTTAGAGCGTGGTGCTAATAACGCCAAGGTCGCAGGTTCGAGACCTGCATGGGCCA
1003	Ahy	Ahy_Scaffold_10.tRNA31-ProAGG	Scaffold_10	14406631	14406702	+	0	0	72	0	67.4	34.7	32.7	Pro	AGG	Inf	Pro	112.3	high confidence set	-25.7	Seq_5_ProAGG	55.5556	GTGGCTGTAGTTTAGTGGTAAGAATTCCACGTTGTGGCCGTGGAGACCTGGGCTCGAATCCCAGCAGCCACA
1004	Ahy	Ahy_Scaffold_10.tRNA32-LysCTT	Scaffold_10	15708812	15708884	+	0	0	73	0	87.7	67.6	20.1	Lys	CTT	Inf	Lys	106.7	high confidence set	-28	Seq_7_LysCTT	55.5556	GTGGCTGTAGTTTAGTGGTAAGAATTCCACGTTGTGGCCGTGGAGACCTGGGCTCGAATCCCAGCAGCCACA
1005	Ahy	Ahy_Scaffold_10.tRNA33-AspGTC	Scaffold_10	15948829	15948900	+	0	0	72	0	69.8	46.8	23	Asp	GTC	Inf	Asp	94.5	high confidence set	-24.6	Seq_8_AspGTC	55.9524	GTCAGGATGGCCGAGTGGTCTAAGGCGCCAGACTCAAGTTCTGGTCCTCTAACGAGGGCGTGGGTTCAAATCCCACTTCTGACA
1006	Ahy	Ahy_Scaffold_10.tRNA34-PheGAA	Scaffold_10	16352181	16352253	+	0	0	73	0	78.3	58.4	19.9	Phe	GAA	Inf	Phe	113.2	high confidence set	-22.5	Seq_2_PheGAA	57.5342	GACTCCATGGCCCAATGGATAAGGCGCTGGTCTACGGAACCAGAGATTCTGGGTTCGATCCCCAGTGGAGTCG
1007	Ahy	Ahy_Scaffold_10.tRNA37-GluCTC	Scaffold_10	17489818	17489890	+	0	0	73	0	78.9	53.1	25.8	Glu	CTC	Inf	Glu	99.2	high confidence set	-24.1	Seq_29_GluCTC	60.9756	GTGGACGTGCCGGAGTGGTTATCGGGCATGACTAGAAATCATGTGGGCTCTGCCCGCGCAGGTTCGAATCCTGCCGTCCACG
1008	Ahy	Ahy_Scaffold_10.tRNA39-IleTAT	Scaffold_10	17886914	17886987	+	0	0	74	0	84.5	70.3	14.2	Ile	TAT	Inf	Ile	100.1	high confidence set	-26.9	Seq_3415_IleTAT	59.1549	GCACCAGTGGTCTAGTGGTAGAATAGTACCCTGCCACGGTACAGACCCGGGTTCGATTCCCGGCTGGTGCA
1009	Ahy	Ahy_Scaffold_10.tRNA42-LeuAAG	Scaffold_10	18788936	18789016	+	0	0	81	0	74	52.2	21.8	Leu	AAG	Inf	Leu	110.4	high confidence set	-30.8	Seq_11_LeuAAG	56.9444	GGATCCGTGGCGCAATGGTAGCGCGTCTGACTCCAGATCAGAAGGTTGCGTGTTCGATTCACGTCGGGTTCA
1010	Ahy	Ahy_Scaffold_10.tRNA43-LeuAAG	Scaffold_10	18844422	18844504	+	0	0	83	0	63.5	49.3	14.2	Leu	AAG	Inf	Leu	91.5	high confidence set	-25.7	Seq_6200_LeuAAG	59.1549	GCACCAGTGGTCTAGTGGTAGAATAGTACCCTGCCACGGTACAGACCCGGGTTCGATTCCCGGCTGGTGCA
1011	Ahy	Ahy_Scaffold_10.tRNA44-ArgCCT	Scaffold_10	19008591	19008663	+	0	0	73	0	71.3	54.2	17.1	Arg	CCT	Inf	Arg	85.7	high confidence set	-23.2	Seq_934_ArgCCT	56.9444	GGATCCGTGGCGCAATGGTAGCGCGTCTGACTCCAGATCAGAAGGTTGCGTGTTCGATTCACGTCGGGTTCA
1012	Ahy	Ahy_Scaffold_10.tRNA45-LysCTT	Scaffold_10	19469151	19469223	+	0	0	73	0	87.7	67.6	20.1	Lys	CTT	Inf	Lys	106.7	high confidence set	-28	Seq_7_LysCTT	56.7568	GGCCCATTAGCTCAGTTGGTTAGAGCGTGGTGCTAATAACGCCAAGGTCGCAGGTTCGAGACCTGCATGGGCCA
1013	Ahy	Ahy_Scaffold_10.tRNA48-LysCTT	Scaffold_10	20811004	20811076	+	0	0	73	0	87.7	67.6	20.1	Lys	CTT	Inf	Lys	106.7	high confidence set	-28	Seq_7_LysCTT	56.7568	GGCCCATTAGCTCAGTTGGTTAGAGCGTGGTGCTAATAACGCCAAGGTCGCAGGTTCGAGACCTGCATGGGCCA
1014	Ahy	Ahy_Scaffold_10.tRNA49-AsnGTT	Scaffold_10	21089140	21089213	+	0	0	74	0	84.5	59.4	25.1	Asn	GTT	Inf	Asn	95.9	high confidence set	-25.2	Seq_17_AsnGTT	54.1667	GGATCTGTGGCGCAATGGTAGCGCGTCTGACTCCAGATCAGAAGGTTGCGTGTTCGATTCACGTCAGGTTCA
1015	Ahy	Ahy_Scaffold_10.tRNA5-AsnGTT	Scaffold_10	3021903	3021976	+	0	0	74	0	84.5	59.4	25.1	Asn	GTT	Inf	Asn	95.9	high confidence set	-25.2	Seq_17_AsnGTT	61.1111	GTCGTTGTAGTATAGTGGTAAGTATTCCCGCCTGTCACGCGGGTGACCCGGGTTCGATCCCCGGCAACGGCG
1016	Ahy	Ahy_Scaffold_10.tRNA50-GluCTC	Scaffold_10	21331733	21331805	+	0	0	73	0	78.9	53.1	25.8	Glu	CTC	Inf	Glu	99.2	high confidence set	-24.1	Seq_29_GluCTC	54.1667	GGTTCTATGGTGTAGTGGTTAGCACTCTGGACTTTGAATCCAGCGACCTGGGTTCGACTCCCGGTAGGACCT
1017	Ahy	Ahy_Scaffold_10.tRNA53-AsnGTT	Scaffold_10	21740172	21740245	+	0	0	74	0	84.5	59.4	25.1	Asn	GTT	Inf	Asn	95.9	high confidence set	-25.2	Seq_17_AsnGTT	56.7568	GACCGCATAGCGCAGTGGATTAGCGCGTTTGACTTCGGATCAAAAGGTCGTGGGTTCGACTCCCACTGTGGTCG
1018	Ahy	Ahy_Scaffold_10.tRNA54-GlyTCC	Scaffold_10	22412653	22412724	+	0	0	72	0	73.9	46.2	27.7	Gly	TCC	Inf	Gly	85.6	high confidence set	-24.2	Seq_20_GlyTCC	58.3333	GGGCGTTTGGTCTAGTGGTATGATTCTCGCTTTGGGTGCGAGAGGTCCCGAGTTCGATTCTCGGAACGCCCC
1019	Ahy	Ahy_Scaffold_10.tRNA55-IleAAT	Scaffold_10	21963431	21963358	-	0	0	74	0	84	56.6	27.4	Ile	AAT	Inf	Ile	110.3	high confidence set	-31.7	Seq_257_IleAAT	60.9756	GTGGACGTGCCGGAGTGGTTATCGGGCATGACTAGAAATCATGTGGGCTCTGCCCGCGCAGGTTCGAATCCTGCCGTCCACG
1020	Ahy	Ahy_Scaffold_10.tRNA57-SerAGA	Scaffold_10	21740375	21740294	-	0	0	82	0	77.1	42.8	34.3	Ser	AGA	Inf	Ser	110.5	high confidence set	-32.8	Seq_83_SerAGA	47.9452	GGGTGTATAGCTCAGTTGGTAGAGCATTGGGCTTTTAACCTAATGGTCGCAGGTTCAAGTCCTGCTATACCCA
1021	Ahy	Ahy_Scaffold_10.tRNA58-GlyGCC	Scaffold_10	21386524	21386454	-	0	0	71	0	66.5	44.8	21.7	Gly	GCC	Inf	Gly	94.4	high confidence set	-25.6	Seq_1_GlyGCC	52.2727	GGAGAGATGGCTGAGTGGACGAAAGCGTCGGATTGCTAATCCGTTGTACGAGTTATTCGTACCGAGGGTTCGAATCCCTCTCTTTCCG
1022	Ahy	Ahy_Scaffold_10.tRNA59-LysTTT	Scaffold_10	20880340	20880269	-	0	0	72	0	93.5	69.8	23.7	Lys	TTT	Inf	Lys	96.7	high confidence set	-32	Seq_2532_LysTTT	54.1667	GGGCATTTGGTCTAGTGGTATGATTCTCGCTTAGGGTGCGAGAGGTCCCGAGTTCAATTCTCGGAATGCCCC
1023	Ahy	Ahy_Scaffold_10.tRNA60-ValCAC	Scaffold_10	20765819	20765746	-	0	0	74	0	79.1	48	31.1	Val	CAC	Inf	Val	101.8	high confidence set	-20	Seq_330_ValCAC	58.75	GACGGTTTGGCCGAGTGGTCTAAGGCGCCAGATTTAGGCTCTGGTCCGAAAGGGCGTGGGTTCAAATCCCACAGCCGTCA
1024	Ahy	Ahy_Scaffold_10.tRNA62-AsnGTT	Scaffold_10	19898970	19898897	-	0	0	74	0	84.5	59.4	25.1	Asn	GTT	Inf	Asn	95.9	high confidence set	-25.2	Seq_17_AsnGTT	59.4595	GGGGATGTAGCTCAGATGGTAGAGCGCTCGCTTAGCATGCGAGAGGTACGGGGATCGATACCCCCGCATCTCCA
1025	Ahy	Ahy_Scaffold_10.tRNA63-IleAAT	Scaffold_10	19558165	19558092	-	0	0	74	0	87.5	60.1	27.4	Ile	AAT	Inf	Ile	114.1	high confidence set	-29.1	Seq_1218_IleAAT	54.1667	GGGCATTTGGTCTAGTGGTATGATTCTCGCTTAGGGTGCGAGAGGTCCCGAGTTCAATTCTCGGAATGCCCC
1026	Ahy	Ahy_Scaffold_10.tRNA65-GlyTCC	Scaffold_10	19467480	19467409	-	0	0	72	0	73.9	46.2	27.7	Gly	TCC	Inf	Gly	85.6	high confidence set	-24.2	Seq_20_GlyTCC	54.1667	GGGCATTTGGTCTAGTGGTATGATTCTCGCTTAGGGTGCGAGAGGTCCCGAGTTCAATTCTCGGAATGCCCC
1027	Ahy	Ahy_Scaffold_10.tRNA66-ThrAGT	Scaffold_10	18384559	18384486	-	0	0	74	0	76	48.4	27.6	Thr	AGT	Inf	Thr	90.6	high confidence set	-27.9	Seq_55_ThrAGT	63.0137	GCCCGTCTAGCTCAGTTGGTAGAGCGCAAGGCTCTTAACCTTGTGGTCGTGGGTTCGAGCCCCACGGTGGGCG
1028	Ahy	Ahy_Scaffold_10.tRNA67-ThrAGT	Scaffold_10	18374184	18374111	-	0	0	74	0	76	48.4	27.6	Thr	AGT	Inf	Thr	90.6	high confidence set	-27.9	Seq_55_ThrAGT	61.1111	GTCGTTGTAGTATAGTGGTAAGTATTCCCGCCTGTCACGCGGGTGACCCGGGTTCGATCCCCGGCAACGGCG
1029	Ahy	Ahy_Scaffold_10.tRNA69-ArgTCG	Scaffold_10	17427184	17427111	-	0	0	74	0	81.9	60.4	21.5	Arg	TCG	Inf	Arg	92.9	high confidence set	-27.8	Seq_37_ArgTCG	58.9041	GCGGGGATAGCTCAGTTGGGAGAGCGTCAGACTGAAGATCTGAAGGTCGCGTGTTCGATCCACGCTCACCGCA
1030	Ahy	Ahy_Scaffold_10.tRNA70-GluCTC	Scaffold_10	16906573	16906501	-	0	0	73	0	78.9	53.1	25.8	Glu	CTC	Inf	Glu	99.2	high confidence set	-24.1	Seq_29_GluCTC	56.1644	TCCGTTGTAGTCTAGTTGGTTAGGATACTCGGCTCTCACCCGAGAGACCCGGGTTCAAGTCCCGGCAACGGAA
1031	Ahy	Ahy_Scaffold_10.tRNA72-MetCAT	Scaffold_10	16615126	16615038	-	16615088	16615074	74	15	64.1	40.6	23.5	Met	CAT	Inf	Met	104	high confidence set	-31.4	Seq_2539_MetCAT	62.1622	GGTTCCGTAGCTCAGTTGGTTAGAGCGTTGGTCTTATGAGCCGAAGGTCGCGGGTTCGAGCCCCGCCGGGACCA
1032	Ahy	Ahy_Scaffold_10.tRNA74-HisGTG	Scaffold_10	14811462	14811391	-	0	0	72	0	63	33.7	29.3	His	GTG	Inf	His	86.8	high confidence set	-25.3	Seq_15_HisGTG	53.0864	GTTGAGATGGCCGAGTTGGTCTAAGGCGCCAGATTAAGGTTCTGGTCCGAAAGGGCGTGGGTTCAAATCCCACTCTCAACA
1033	Ahy	Ahy_Scaffold_10.tRNA77-LysTTT	Scaffold_10	11265243	11265172	-	0	0	72	0	92.3	68.6	23.7	Lys	TTT	Inf	Lys	97.5	high confidence set	-32	Seq_72_LysTTT	48.1928	GTTGAGATGGCCGAGTTGGTCTAAGGCGCTAGATTAAGGTGTTCTGGTTTAAAAGGGCGTGGGTTCAAATCCCACTCTCAACA
1034	Ahy	Ahy_Scaffold_10.tRNA81-AsnGTT	Scaffold_10	9431577	9431504	-	0	0	74	0	82	56.9	25.1	Asn	GTT	Inf	Asn	96.3	high confidence set	-25	Seq_938_AsnGTT	57.5342	GCGCCTGTAGCTCAGTGGATAGAGCGTCTGTTTCCTAAGCAGAAGGTCGTAGGTTCGACCCCTATCTGGCGCG
1035	Ahy	Ahy_Scaffold_10.tRNA82-AsnGTT	Scaffold_10	9430085	9430005	-	0	0	81	0	69.3	51.2	18.1	Asn	GTT	Inf	Asn	80.6	high confidence set	-17.6	Seq_1843_AsnGTT	63.0137	GCCCGTCTAGCTCAGTTGGTAGAGCGCAAGGCTCTTAACCTTGTGGTCGTGGGTTCGAGCCCCACGGTGGGCG
1036	Ahy	Ahy_Scaffold_10.tRNA88-AspGTC	Scaffold_10	6770277	6770206	-	0	0	72	0	69.5	46.4	23.1	Asp	GTC	Inf	Asp	93.1	high confidence set	-26.7	Seq_3422_AspGTC	63.0137	GCCCGTCTAGCTCAGTTGGTAGAGCGCAAGGCTCTTAACCTTGTGGTCGTGGGTTCGAGCCCCACGGTGGGCG
1037	Ahy	Ahy_Scaffold_10.tRNA89-GlyCCC	Scaffold_10	6661481	6661411	-	0	0	71	0	66	29.2	36.8	Gly	CCC	Inf	Gly	87.4	high confidence set	-26.9	Seq_81_GlyCCC	54.0541	GCTGGAATAGCTCAGTTGGTTAGAGCGTGTGGCTGTTAACCACAAGGTCGGAGGTTCAAGCCCTCCTTCTAGCG
1038	Ahy	Ahy_Scaffold_10.tRNA90-LysTTT	Scaffold_10	6661345	6661274	-	0	0	72	0	92.3	68.6	23.7	Lys	TTT	Inf	Lys	97.5	high confidence set	-32	Seq_72_LysTTT	54.0541	GCTGGAATAGCTCAGTTGGTTAGAGCGTGTGGCTGTTAACCACAAGGTCGGAGGTTCAAGCCCTCCTTCTAGCG
1039	Ahy	Ahy_Scaffold_10.tRNA94-AsnGTT	Scaffold_10	6248145	6248074	-	0	0	72	0	82.3	59.7	22.6	Asn	GTT	Inf	Asn	81.1	high confidence set	-23	Seq_806_AsnGTT	56.1644	TCCGTTGTAGTCTAGTTGGTTAGGATACTCGGCTCTCACCCGAGAGACCCGGGTTCAAGTCCCGGCAACGGAA
1040	Ahy	Ahy_Scaffold_11.tRNA14-iMetCAT	Scaffold_11	6471420	6471491	+	0	0	72	0	58.3	28.1	30.2	iMet	CAT	Inf	iMet	118.7	high confidence set	-25.9	Seq_9_iMetCA	54.0541	GCTGGAATAGCTCAGTTGGTTAGAGCGTGTGGCTGTTAACCACAAGGTCGGAGGTTCAAGCCCTCCTTCTAGCG
1041	Ahy	Ahy_Scaffold_11.tRNA18-ArgACG	Scaffold_11	11940983	11941055	+	0	0	73	0	72	49.7	22.3	Arg	ACG	Inf	Arg	93.9	high confidence set	-27.8	Seq_43_ArgACG	52.7778	GCGTTTGTAGTCCAACGGTTAGGATAATTGCCTTCCAAGCAATAGACCCGGGTTCGACTCCCGGCAAACGCA
1042	Ahy	Ahy_Scaffold_11.tRNA20-PheGAA	Scaffold_11	14404136	14404208	+	0	0	73	0	78.3	58.4	19.9	Phe	GAA	Inf	Phe	113.2	high confidence set	-22.5	Seq_2_PheGAA	56.7568	GGCCCATTAGCTCAGTTGGTTAGAGCGTGGTGCTAATAACGCCAAGGTCGCAGGTTCGAGACCTGCATGGGCCA
1043	Ahy	Ahy_Scaffold_11.tRNA21-PheGAA	Scaffold_11	14542858	14542930	+	0	0	73	0	78.3	58.4	19.9	Phe	GAA	Inf	Phe	113.2	high confidence set	-22.5	Seq_2_PheGAA	62.1951	GTGGGCGTGCCGGAGTGGTTATCGGGCATGACTAGAAATCATGTGGGCTCTGCCCGCGCAGGTTCGAATCCTGCCGCTCACG
1044	Ahy	Ahy_Scaffold_11.tRNA24-GlnTTG	Scaffold_11	15494104	15494175	+	0	0	72	0	73.5	53.7	19.8	Gln	TTG	Inf	Gln	104.8	high confidence set	-22.4	Seq_18_GlnTTG	59.1549	GCACCAGTGGTCTAGTGGTAGAATAGTACCCTGCCACGGTACAGACCCGGGTTCGATTCCCGGCTGGTGCA
1045	Ahy	Ahy_Scaffold_11.tRNA27-AspGTC	Scaffold_11	16708722	16708793	+	0	0	72	0	69.8	46.8	23	Asp	GTC	Inf	Asp	94.5	high confidence set	-24.6	Seq_8_AspGTC	59.7222	GCCGTCTTAGCTCAGTGGTAGAGCGCGTGGCTTTTAACCACGTGGTCGTGGGTTCGATCCCCACAGACGGCA
1046	Ahy	Ahy_Scaffold_11.tRNA28-ThrCGT	Scaffold_11	16904959	16905030	+	0	0	72	0	82.2	57.6	24.6	Thr	CGT	Inf	Thr	90.2	high confidence set	-28.2	Seq_128_ThrCGT	54.0541	GTCTGGGTGGTGTAGTTGGTTATCACGCTAGTCTCACACACTAGAGGTCCCCAGTTCGAACCTGGGCTCAGACA
1047	Ahy	Ahy_Scaffold_11.tRNA29-LysCTT	Scaffold_11	17013582	17013655	+	0	0	74	0	81	64	17	Lys	CTT	Inf	Lys	99.1	high confidence set	-24.3	Seq_3427_LysCTT	54.0541	GCTGGAATAGCTCAGTTGGTTAGAGCGTGTGGCTGTTAACCACAAGGTCGGAGGTTCAAGCCCTCCTTCTAGCG
1048	Ahy	Ahy_Scaffold_11.tRNA30-GlyGCC	Scaffold_11	17014778	17014848	+	0	0	71	0	66.5	44.8	21.7	Gly	GCC	Inf	Gly	94.4	high confidence set	-25.6	Seq_1_GlyGCC	58.1081	GGCCCATTAGCTCAGTTGGTTAGAGCGTGGTGCTAATAACGCCAAGGTCGCAGGTTCGAGCCCTGCATGGGCCA
1049	Ahy	Ahy_Scaffold_11.tRNA31-HisGTG	Scaffold_11	18364676	18364747	+	0	0	72	0	63	33.7	29.3	His	GTG	Inf	His	91.2	high confidence set	-25.3	Seq_115_HisGTG	52.7778	GCGTTTGTAGTCCAACGGTTAGGATAATTGCCTTCCAAGCAATAGACCCGGGTTCGACTCCCGGCAAACGCA
1050	Ahy	Ahy_Scaffold_11.tRNA33-GluTTC	Scaffold_11	19275273	19275344	+	0	0	72	0	73.2	48.7	24.5	Glu	TTC	Inf	Glu	99	high confidence set	-26.8	Seq_445_GluTTC	52.7027	GCTCTCGTAGCTCAGTTGGTTAGAGCACCCGTTTAGTAAGCGGGAGGTCTTGAGTTCGACTCTCAACGAGAGCA
1051	Ahy	Ahy_Scaffold_11.tRNA34-GlyGCC	Scaffold_11	20206220	20206290	+	0	0	71	0	66.5	44.8	21.7	Gly	GCC	Inf	Gly	94.4	high confidence set	-25.6	Seq_1_GlyGCC	52.7027	GCTCTCGTAGCTCAGTTGGTTAGAGCACCCGTTTAGTAAGCGGGAGGTCTTGAGTTCGACTCTCAACGAGAGCA
1052	Ahy	Ahy_Scaffold_11.tRNA36-GlyGCC	Scaffold_11	20694021	20694092	+	0	0	72	0	66.1	45.2	20.9	Gly	GCC	Inf	Gly	81.7	high confidence set	-25.6	Seq_4288_GlyGCC	59.4595	GACCGCATAGCGCAGTGGATTAGCGCGTCTGACTTCGGATCAGAAGGTCGTGGGTTCGACTCCCACTGTGGTCG
1053	Ahy	Ahy_Scaffold_11.tRNA37-ProTGG	Scaffold_11	20835211	20835282	+	0	0	72	0	67	35.4	31.6	Pro	TGG	Inf	Pro	106	high confidence set	-23.7	Seq_4291_ProTGG	56.1644	TCCGTTGTAGTCTAGTTGGTTAGGATACTCGGCTCTCACCCGAGAGACCCGGGTTCAAGTCCCGGCAACGGAA
1054	Ahy	Ahy_Scaffold_11.tRNA38-ProTGG	Scaffold_11	20835458	20835529	+	0	0	72	0	68.5	35.7	32.8	Pro	TGG	Inf	Pro	111.2	high confidence set	-25.7	Seq_4_ProTGG	57.3034	GGGGTGGTGGCGCAGTTGGCTAGCGCGTAGGTCTCATAGCTTAAAGTTGAGTGATCCTGAGGTCGAGAGTTCGAGCCTCTCTCACCCCA
1055	Ahy	Ahy_Scaffold_11.tRNA39-ProTGG	Scaffold_11	20835809	20835880	+	0	0	72	0	68.5	35.7	32.8	Pro	TGG	Inf	Pro	111.2	high confidence set	-25.7	Seq_4_ProTGG	55.5556	GTGGCTGTAGTTTAGTGGTAAGAATTCCACGTTGTGGCCGTGGAGACCTGGGCTCGAATCCCAGCAGCCACA
1056	Ahy	Ahy_Scaffold_11.tRNA40-ProTGG	Scaffold_11	20837406	20837477	+	0	0	72	0	68.5	35.7	32.8	Pro	TGG	Inf	Pro	111.2	high confidence set	-25.7	Seq_4_ProTGG	61.1111	GCCGTCTTAGCTCAGTGGTAGAGCGCGTGGCTTTTAACCACGTGGTCGTGGGTTCGATCCCCACAGACGGCG
1057	Ahy	Ahy_Scaffold_11.tRNA42-ProTGG	Scaffold_11	20839141	20839212	+	0	0	72	0	68.5	35.7	32.8	Pro	TGG	Inf	Pro	111.2	high confidence set	-25.7	Seq_4_ProTGG	52.7027	GCTGGAATAGCTCAGTTGGTTAGAGCGTGTGGCTGTTAACCACAAGGTTGGAGGTTCAAGCCCTCCTTCTAGCG
1058	Ahy	Ahy_Scaffold_11.tRNA43-ProTGG	Scaffold_11	20839491	20839562	+	0	0	72	0	67.4	34.7	32.7	Pro	TGG	Inf	Pro	112.3	high confidence set	-25.7	Seq_320_ProTGG	48.1481	GATAAAAATTGGAATAGCTCAGTTGGTTAGAGCGTGTGGCTGTTAACCACGAGGTCGGAGGTTCAAGCCCTCCTTCTATCG
1059	Ahy	Ahy_Scaffold_11.tRNA44-ProTGG	Scaffold_11	20840970	20841041	+	0	0	72	0	68.5	35.7	32.8	Pro	TGG	Inf	Pro	111.2	high confidence set	-25.7	Seq_4_ProTGG	62.5	GTCGATGTAGTATAGTGGTGAGTATACCCGCCTGTCACGCGGGTGACCCGGGTTCGATCCCCGGCATCGGCG
1060	Ahy	Ahy_Scaffold_11.tRNA45-ProTGG	Scaffold_11	20847710	20847782	+	0	0	73	0	64.3	31.5	32.8	Pro	TGG	Inf	Pro	104.4	high confidence set	-25.7	Seq_4308_ProTGG	57.7465	GCGCATCTAGTGTAGTGGTATCATAGTACCCTCCCACGGTACTGACCGGGGTTCGATTCCCCGGATGCGCA
1061	Ahy	Ahy_Scaffold_11.tRNA46-ProAGG	Scaffold_11	20847849	20847920	+	0	0	72	0	67.4	34.7	32.7	Pro	AGG	Inf	Pro	112.3	high confidence set	-25.7	Seq_5_ProAGG	61.1111	GCCGTCTTAGCTCAGTGGTAGAGCGCGTGGCTTTTAACCACGTGGTCGTGGGTTCGATCCCCACAGACGGCG
1062	Ahy	Ahy_Scaffold_11.tRNA47-ProTGG	Scaffold_11	20852253	20852324	+	0	0	72	0	68.5	35.7	32.8	Pro	TGG	Inf	Pro	111.2	high confidence set	-25.7	Seq_4_ProTGG	52.7778	TCCTCAGTAGCTCAGTGGTAGAGCGGTCGGCTGTTAACCGATTGGTCGTAGGTTCAAATCCTACTTGGGGAG
1063	Ahy	Ahy_Scaffold_11.tRNA49-ProCGG	Scaffold_11	20853074	20853145	+	0	0	72	0	68.4	35.7	32.7	Pro	CGG	Inf	Pro	111.1	high confidence set	-25.7	Seq_162_ProCGG	59.7222	ATCAGAGTGGCGCAGCGGAAGCGTGGTGGGCCCATAACCCACAGGTCCCAGGATCGAAACCTGGCTCTGATA
1064	Ahy	Ahy_Scaffold_11.tRNA50-ProAGG	Scaffold_11	20854261	20854332	+	0	0	72	0	67.4	34.7	32.7	Pro	AGG	Inf	Pro	112.3	high confidence set	-25.7	Seq_5_ProAGG	60.274	GACTCCGTGGCCCAATGGATAAGGCGCTGGTCTACGGAACCAGAGATTCTGGGTTCGATCCCCAGCGGAGTCG
1065	Ahy	Ahy_Scaffold_11.tRNA52-ProTGG	Scaffold_11	20855382	20855453	+	0	0	72	0	68.5	35.7	32.8	Pro	TGG	Inf	Pro	111.2	high confidence set	-25.7	Seq_4_ProTGG	58.9041	GCGGGGATAGCTCAGTTGGGAGAGCGTCAGACTGAAGATCTGAAGGTCGCGTGTTCGATCCACGCTCACCGCA
1066	Ahy	Ahy_Scaffold_11.tRNA53-ProAGG	Scaffold_11	20855523	20855594	+	0	0	72	0	67.4	34.7	32.7	Pro	AGG	Inf	Pro	112.3	high confidence set	-25.7	Seq_5_ProAGG	58.9041	GCGGGGATAGCTCAGTTGGGAGAGCGTCAGACTGAAGATCTGAAGGTCGCGTGTTCGATCCACGCTCACCGCA
1067	Ahy	Ahy_Scaffold_11.tRNA54-ProTGG	Scaffold_11	20855935	20856006	+	0	0	72	0	68.5	35.7	32.8	Pro	TGG	Inf	Pro	111.2	high confidence set	-25.7	Seq_4_ProTGG	54.1667	GGTTCTATGGTGTAGTGGTTAGCACTCTGGACTTTGAATCCAGCGACCTGGGTTCGACTCCCGGTAGGACCT
1068	Ahy	Ahy_Scaffold_11.tRNA55-ProTGG	Scaffold_11	20856265	20856336	+	0	0	72	0	68.5	35.7	32.8	Pro	TGG	Inf	Pro	111.2	high confidence set	-25.7	Seq_4_ProTGG	61.1111	GTCGTTGTAGTATAGTGGTAAGTATTCCCGCCTGTCACGCGGGTGACCCGGGTTCGATCCCCGGCAACGGCG
1069	Ahy	Ahy_Scaffold_11.tRNA57-ProTGG	Scaffold_11	20859440	20859511	+	0	0	72	0	68.5	35.7	32.8	Pro	TGG	Inf	Pro	111.2	high confidence set	-25.7	Seq_4_ProTGG	61.1111	GCCTCCGTAGCATAGTGGTAGTGCGTTCGCTTCGTAAGCGAAAGGTCGCGAGTTCGATCCTCGCCGGGGGCT
1070	Ahy	Ahy_Scaffold_11.tRNA58-ProTGG	Scaffold_11	20859804	20859875	+	0	0	72	0	68.5	35.7	32.8	Pro	TGG	Inf	Pro	111.2	high confidence set	-25.7	Seq_4_ProTGG	63.5135	GCCCGTCTAGCTCAGTTGGTAGAGCGCAAGGCTCTTAACCTTGTGGTCGTGGGTTCGAGCCCCACGGTGGGGCG
1071	Ahy	Ahy_Scaffold_11.tRNA61-ArgTCT	Scaffold_11	21859229	21859157	-	0	0	73	0	70	49.9	20.1	Arg	TCT	Inf	Arg	100.1	high confidence set	-23.9	Seq_248_ArgTCT	59.1549	GCACCAGTGGTCTAGTGGTAGAATAGTACCCTGCCACGGTACAGACCCGGGTTCGATTCCCGGCTGGTGCA
1072	Ahy	Ahy_Scaffold_11.tRNA62-LysTTT	Scaffold_11	21329298	21329227	-	0	0	72	0	81.6	66.1	15.5	Lys	TTT	Inf	Lys	86.1	high confidence set	-26.2	Seq_2550_LysTTT	55.5556	GTGGCTGTAGTTTAGTGGTTAGAATTCCACGTTGTGGCCGTGGAGACCTGGGCTCGAATCCCAGCAGCCACA
1073	Ahy	Ahy_Scaffold_11.tRNA65-ProAGG	Scaffold_11	21205881	21205810	-	0	0	72	0	67.4	34.7	32.7	Pro	AGG	Inf	Pro	112.3	high confidence set	-25.7	Seq_5_ProAGG	59.7222	TCCGTTGTCGTCCAGCGGTTAGGATGTCTGGCTTTCACCCAGGAGACCCGGGTTCGATTCCCGGCAACGGAA
1074	Ahy	Ahy_Scaffold_11.tRNA66-PheGAA	Scaffold_11	20775248	20775176	-	0	0	73	0	78.3	58.4	19.9	Phe	GAA	Inf	Phe	113.2	high confidence set	-22.5	Seq_2_PheGAA	59.1549	GCACCAGTGGTCTAGTGGTAGAATAGTACCCTGCCACGGTACAGACCCGGGTTCGATTCCCGGCTGGTGCA
1075	Ahy	Ahy_Scaffold_11.tRNA68-GlyGCC	Scaffold_11	19785217	19785147	-	0	0	71	0	66.5	44.8	21.7	Gly	GCC	Inf	Gly	94.4	high confidence set	-25.6	Seq_1_GlyGCC	59.7222	GCACCAGTGGTCTAGTGGTAGAATAGTACCCTGCCACGGTACAGACCCCGGGTTCGATTCCCGGCTGGTGCA
1076	Ahy	Ahy_Scaffold_11.tRNA69-ThrAGT	Scaffold_11	19627935	19627862	-	0	0	74	0	75.3	47.4	27.9	Thr	AGT	Inf	Thr	89.8	high confidence set	-26.1	Seq_214_ThrAGT	54.1667	GGGTATTTGGTCTAGTGGTATGATTCTCGCTTTGGGTGCGAGAGGTCCCGAGTTCGATTCTCGGAATGCCCC
1077	Ahy	Ahy_Scaffold_11.tRNA70-LysTTT	Scaffold_11	18926938	18926867	-	0	0	72	0	92.3	68.6	23.7	Lys	TTT	Inf	Lys	97.5	high confidence set	-32	Seq_72_LysTTT	55.5556	GGGCATTTGGTCTAGTGGTATGATTCTCGCTTTGGGTGCGAGAGGTCCCGAGTTCGATTCTCGGAATGCCCC
1078	Ahy	Ahy_Scaffold_11.tRNA72-AlaAGC	Scaffold_11	18325194	18325122	-	0	0	73	0	63.4	38.2	25.2	Ala	AGC	Inf	Ala	98.3	high confidence set	-31.1	Seq_3_AlaAGC	55.5556	GGGCATTTGGTCTAGTGGTATGATTCTCGCTTTGGGTGCGAGAGGTCCCGAGTTCGATTCTCGGAATGCCCC
1079	Ahy	Ahy_Scaffold_11.tRNA73-iMetCAT	Scaffold_11	11835063	11834992	-	0	0	72	0	55	21.6	33.4	iMet	CAT	Inf	iMet	113.8	high confidence set	-23.5	Seq_270_iMetCA	55.5556	GGGCATTTGGTCTAGTGGTATGATTCTCGCTTTGGGTGCGAGAGGTCCCGAGTTCGATTCTCGGAATGCCCC
1080	Ahy	Ahy_Scaffold_12.tRNA1-LeuCAA	Scaffold_12	458227	458310	+	0	0	84	0	78.6	55.6	23	Leu	CAA	Inf	Leu	123	high confidence set	-33	Seq_85_LeuCAA	55.5556	GGGCATTTGGTCTAGTGGTATGATTCTCGCTTTGGGTGCGAGAGGTCCCGAGTTCGATTCTCGGAATGCCCC
1081	Ahy	Ahy_Scaffold_12.tRNA10-CysGCA	Scaffold_12	4064998	4065069	+	0	0	72	0	81.7	56.1	25.6	Cys	GCA	Inf	Cys	104.3	high confidence set	-24.1	Seq_56_CysGCA	54.1667	GGGCATTTGGTCTAGTGGTATGATTCTCGCTTTGGGTGCGAGAGGTCCCGAGTTCAATTCTCGGAATGCCCC
1082	Ahy	Ahy_Scaffold_12.tRNA13-TrpCCA	Scaffold_12	4794489	4794560	+	0	0	72	0	75.8	51.2	24.6	Trp	CCA	Inf	Trp	105.6	high confidence set	-22.6	Seq_6_TrpCCA	55.5556	GGGCATTTGGTCTAGTGGTATGATTCTCGCTTTGGGTGCGAGAGGTCCCGAGTTCGATTCTCGGAATGCCCC
1083	Ahy	Ahy_Scaffold_12.tRNA14-IleTAT	Scaffold_12	5533666	5533739	+	0	0	74	0	85.9	70.6	15.3	Ile	TAT	Inf	Ile	103.9	high confidence set	-29.8	Seq_28_IleTAT	56.1644	GGGCATTTGGGTCTAGTGGTATGATTCTCGCTTTGGGTGCGAGAGGTCCCGAGTTCGATTCTCGGAATGCCCC
1084	Ahy	Ahy_Scaffold_12.tRNA15-MetCAT	Scaffold_12	5887240	5887326	+	5887278	5887290	74	13	64.2	40.7	23.5	Met	CAT	Inf	Met	104	high confidence set	-29.8	Seq_468_MetCAT	54.1667	GGGCATTTGGTCTAGTGGTATGATTCTCGCTTAGGGTGCGAGAGGTCCCGAGTTCAATTCTCGGAATGCCCC
1085	Ahy	Ahy_Scaffold_12.tRNA19-ValCAC	Scaffold_12	7144722	7144795	+	0	0	74	0	79.1	48	31.1	Val	CAC	Inf	Val	101.8	high confidence set	-20	Seq_330_ValCAC	55.5556	GGGCATTTGGTCTAGTGGTATGATTCTCGCTTTGGGTGCGAGAGGTCCCGAGTTCGATTCTCGGAATGCCCC
1086	Ahy	Ahy_Scaffold_12.tRNA22-AlaAGC	Scaffold_12	9703077	9703149	+	0	0	73	0	63.4	38.2	25.2	Ala	AGC	Inf	Ala	98.3	high confidence set	-31.1	Seq_3_AlaAGC	56.9444	GGGCATTTGGTCTAGTGGTATGATTCTCGCTTCGGGTGCGAGAGGTCCCGAGTTCGATTCTCGGAATGCCCC
1087	Ahy	Ahy_Scaffold_12.tRNA23-ArgCCT	Scaffold_12	10874734	10874806	+	0	0	73	0	74.8	55.9	18.9	Arg	CCT	Inf	Arg	87.5	high confidence set	-25	Seq_112_ArgCCT	54.1667	GGGCATTTGGTCTAGTGGTATGATTCTCGCTTAGGGTGCGAGAGGTCCCGAGTTCAATTCTCGGAATGCCCC
1088	Ahy	Ahy_Scaffold_12.tRNA24-GluCTC	Scaffold_12	11485941	11486013	+	0	0	73	0	78.9	53.1	25.8	Glu	CTC	Inf	Glu	99.2	high confidence set	-24.1	Seq_29_GluCTC	55.5556	GGGCATTTGGTCTAGTGGTATGATTCTCGCTTTGGGTGCGAGAGGTCCCGAGTTCGATTCTCGGAATGCCCC
1089	Ahy	Ahy_Scaffold_12.tRNA26-AspGTC	Scaffold_12	16548168	16548239	+	0	0	72	0	69.8	46.8	23	Asp	GTC	Inf	Asp	94.5	high confidence set	-24.6	Seq_8_AspGTC	54.1667	GGGCATTTGGTCTAGTGGTATGATTCTCGCTTAGGGTGCGAGAGGTCCCGAGTTCAATTCTCGGAATGCCCC
1090	Ahy	Ahy_Scaffold_12.tRNA3-GlyTCC	Scaffold_12	489175	489246	+	0	0	72	0	73.9	46.2	27.7	Gly	TCC	Inf	Gly	85.6	high confidence set	-24.2	Seq_20_GlyTCC	55.5556	GGGCATTTGGTCTAGTGGTATGATTCTCGCTTTGGGTGCGAGAGGTCCCGAGTTCGATTCTCGGAATGCCCC
1091	Ahy	Ahy_Scaffold_12.tRNA30-AspGTC	Scaffold_12	19684347	19684418	+	0	0	72	0	69.8	46.8	23	Asp	GTC	Inf	Asp	92	high confidence set	-24.7	Seq_1855_AspGTC	55.5556	GGGCATTTGGTCTAGTGGTATGATTCTCGCTTTGGGTGCGAGAGGTCCCGAGTTCGATTCTCGGAATGCCCC
1092	Ahy	Ahy_Scaffold_12.tRNA36-ProAGG	Scaffold_12	20323340	20323269	-	0	0	72	0	67.4	34.7	32.7	Pro	AGG	Inf	Pro	112.3	high confidence set	-25.7	Seq_5_ProAGG	55.5556	GGGCATTTGGTCTAGTGGTATGATTCTCGCTTTGGGTGCGAGAGGTCCCGAGTTCGATTCTCGGAATGCCCC
1093	Ahy	Ahy_Scaffold_12.tRNA39-AlaTGC	Scaffold_12	16603678	16603606	-	0	0	73	0	70	45.3	24.7	Ala	TGC	Inf	Ala	100.6	high confidence set	-31	Seq_13_AlaTGC	55.5556	GGGCATTTGGTCTAGTGGTATGATTCTCGCTTTGGGTGCGAGAGGTCCCGAGTTCGATTCTCGGAATGCCCC
1094	Ahy	Ahy_Scaffold_12.tRNA4-iMetCAT	Scaffold_12	633263	633334	+	0	0	72	0	58.3	28.1	30.2	iMet	CAT	Inf	iMet	118.7	high confidence set	-25.9	Seq_9_iMetCA	52.0548	GCGCTCGTGGCCTAATGGATAAGGCATTTGACTTCTAATCAAAGGATTGTGGGTTCGAGTCCCACCGAGCGTG
1095	Ahy	Ahy_Scaffold_12.tRNA40-SerGCT	Scaffold_12	14544117	14544036	-	0	0	82	0	80.5	45.2	35.3	Ser	GCT	Inf	Ser	109.5	high confidence set	-30.8	Seq_10_SerGCT	59.7222	GCCTTCTTAGCTCAGTGGTAGAGCGCACGGCTTTTAACCGTGTGGTCGTGGGTTCGATCCCCACAGACGGCG
1096	Ahy	Ahy_Scaffold_12.tRNA42-LeuTAA	Scaffold_12	9361059	9360977	-	0	0	83	0	77.8	41.3	36.5	Leu	TAA	Inf	Leu	103.3	high confidence set	-33.8	Seq_1632_LeuTAA	54.1667	GGGCATTTGGTCTAGTGGTATGATTCTCGCTTAGGGTGCGAGAGGTCCCGAGTTCAATTCTCGGAATGCCCC
1097	Ahy	Ahy_Scaffold_12.tRNA44-iMetCAT	Scaffold_12	6734776	6734705	-	0	0	72	0	58.3	28.1	30.2	iMet	CAT	Inf	iMet	118.7	high confidence set	-25.9	Seq_9_iMetCA	58.9041	GCGGGGATAGCTCAGTTGGGAGAGCGTCAGACTGAAGATCTGAAGGTCGCGTGTTCGATCCACGCTCACCGCA
1098	Ahy	Ahy_Scaffold_12.tRNA45-AlaTGC	Scaffold_12	6369533	6369461	-	0	0	73	0	70	45.3	24.7	Ala	TGC	Inf	Ala	100.6	high confidence set	-31	Seq_13_AlaTGC	59.1549	GCACCAGTGGTCTAGTGGTAGAATAGTACCCTGCCACGGTACAGACCCGGGTTCGATTCCCGGCTGGTGCA
1099	Ahy	Ahy_Scaffold_12.tRNA47-AspGTC	Scaffold_12	6222416	6222345	-	0	0	72	0	69.8	46.8	23	Asp	GTC	Inf	Asp	94.5	high confidence set	-24.6	Seq_8_AspGTC	50	GCTCTTGTAGCTCAGTTGGTTAGAGCACCCGTTTAGTAAGCGGGAGGTCTTGAGTTCGACTCTCAACAAGAGCA
1100	Ahy	Ahy_Scaffold_12.tRNA48-AsnGTT	Scaffold_12	6142542	6142469	-	0	0	74	0	84.5	59.4	25.1	Asn	GTT	Inf	Asn	95.9	high confidence set	-25.2	Seq_17_AsnGTT	61.1111	GCCGTCTTAGCTCAGTGGTAGAGCGCGTGGCTTTTAACCACGTGGTCGTGGGTTCGATCCCCACAGACGGCG
1101	Ahy	Ahy_Scaffold_12.tRNA5-AlaCGC	Scaffold_12	1104051	1104123	+	0	0	73	0	68.3	44.1	24.2	Ala	CGC	Inf	Ala	99.2	high confidence set	-33.6	Seq_24_AlaCGC	58.9041	GGGGATGTAGCTCAGATGGTAGAGCGCTCGCTTAGCATGCGAGAGGTACGGGGATCGATACCCCGCATCTCCA
1102	Ahy	Ahy_Scaffold_12.tRNA50-CysGCA	Scaffold_12	3681925	3681854	-	0	0	72	0	81.7	56.1	25.6	Cys	GCA	Inf	Cys	104.3	high confidence set	-24.1	Seq_56_CysGCA	56.9444	ATCAGAGTGGCGCAGCGGAAGCGTGGTGGGCCCATAACCCACAGGTCCCAAGATCGAAACTTGGCTCTGATA
1103	Ahy	Ahy_Scaffold_12.tRNA51-CysGCA	Scaffold_12	3680847	3680776	-	0	0	72	0	81.7	56.1	25.6	Cys	GCA	Inf	Cys	104.3	high confidence set	-24.1	Seq_56_CysGCA	55.9524	GTCAGGATGGCCGAGTGGTCTAAGGCGCCAGACTCAAGTTCTGGTCCTCTAACGAGGGCGTGGGTTCAAATCCCACTTCTGACA
1104	Ahy	Ahy_Scaffold_12.tRNA52-PheGAA	Scaffold_12	3085840	3085768	-	0	0	73	0	68.2	54.4	13.8	Phe	GAA	Inf	Phe	105.5	high confidence set	-18.1	Seq_5244_PheGAA	55.5556	GGGTCCATAGCTCAGTGGTAGAGCAATTGACTGCAGATCAATAGGTCACCGGTTCGAACCCGGTTGGGCCCT
1105	Ahy	Ahy_Scaffold_12.tRNA53-ThrTGT	Scaffold_12	1444090	1444019	-	0	0	72	0	79	48.8	30.2	Thr	TGT	Inf	Thr	90.5	high confidence set	-21.6	Seq_6203_ThrTGT	56.9444	GGATCCGTGGCGCAATGGTAGCGCGTCTGACTCCAGATCAGAAGGTTGCGTGTTCGATTCACGTCGGGTTCA
1106	Ahy	Ahy_Scaffold_12.tRNA54-ThrTGT	Scaffold_12	1442926	1442855	-	0	0	72	0	75.9	49.7	26.2	Thr	TGT	Inf	Thr	86.9	high confidence set	-21.4	Seq_6204_ThrTGT	63.5135	GGTCCCGTAGCTCAGTTGGTTAGAGCGTTGGTCTTATGAGCCGAAGGTCGCGGGTTCGAGCCCCGCCGGGACCA
1107	Ahy	Ahy_Scaffold_12.tRNA57-AlaAGC	Scaffold_12	126373	126301	-	0	0	73	0	63.4	38.2	25.2	Ala	AGC	Inf	Ala	98.3	high confidence set	-31.1	Seq_3_AlaAGC	58.6207	GGGGTGGTGGCGCAGTTGGCTAGCGCGTAGGTCTCATAGCTAAGTTGAGTGATCCTGAGGTCGAGAGTTCGAGCCTCTCTCACCCCA
1108	Ahy	Ahy_Scaffold_12.tRNA58-AlaAGC	Scaffold_12	125203	125131	-	0	0	73	0	63.4	38.2	25.2	Ala	AGC	Inf	Ala	98.3	high confidence set	-31.1	Seq_3_AlaAGC	54.0541	GTCTGGGTGGTGTAGTTGGTTATCACGCTAGTCTCACACACTAGAGGTCCCCAGTTCGAACCTGGGCTCAGACA
1109	Ahy	Ahy_Scaffold_12.tRNA59-AlaAGC	Scaffold_12	124707	124635	-	0	0	73	0	63.4	38.2	25.2	Ala	AGC	Inf	Ala	98.3	high confidence set	-31.1	Seq_3_AlaAGC	58.9041	GGGGATGTAGCTCAGATGGTAGAGCGCTCGCTTAGCATGCGAGAGGTACGGGGATCGATACCCCGCATCTCCA
1110	Ahy	Ahy_Scaffold_12.tRNA60-AlaAGC	Scaffold_12	124266	124194	-	0	0	73	0	63.4	38.2	25.2	Ala	AGC	Inf	Ala	98.3	high confidence set	-31.1	Seq_3_AlaAGC	58.9041	GCGCCTGTAGCTCAGTGGATAGAGCGTCTGTTTCCTAAGCAGAAGGTCGTAGGTTCGACCCCTACCTGGCGCG
1111	Ahy	Ahy_Scaffold_12.tRNA7-GlnCTG	Scaffold_12	1198231	1198302	+	0	0	72	0	74.8	49.5	25.3	Gln	CTG	Inf	Gln	100	high confidence set	-23.2	Seq_2570_GlnCTG	56.1644	TCCGTTGTAGTCTAGTTGGTTAGGATACTCGGCTCTCACCCGAGAGACCCGGGTTCAAGTCCCGGCAACGGAA
1112	Ahy	Ahy_Scaffold_12.tRNA8-SerAGA	Scaffold_12	2753793	2753874	+	0	0	82	0	79.4	43.1	36.3	Ser	AGA	Inf	Ser	115	high confidence set	-33.7	Seq_82_SerAGA	61.1111	GTCGTTGTAGTATAGTGGTAAGTATTCCCGCCTGTCACGCGGGTGACCCGGGTTCGATCCCCGGCAACGGCG
1113	Ahy	Ahy_Scaffold_13.tRNA10-ValAAC	Scaffold_13	10919764	10919837	+	0	0	74	0	72.9	48.6	24.3	Val	AAC	Inf	Val	93.8	high confidence set	-21.7	Seq_26_ValAAC	52.7778	GCGTTTGTAGTCCAACGGTTAGGATAATTGCCTTCCAAGCAATAGACCCGGGTTCGACTCCCGGCAAACGCA
1114	Ahy	Ahy_Scaffold_13.tRNA17-ProAGG	Scaffold_13	16504007	16504078	+	0	0	72	0	67.4	34.7	32.7	Pro	AGG	Inf	Pro	112.3	high confidence set	-25.7	Seq_5_ProAGG	59.7222	GTCGATGTAGTATAGTGGTGAGTATATCCGCCTGTCACGCGGATGACCCGGGTTCGATCCCCGGCATCGGCG
1115	Ahy	Ahy_Scaffold_13.tRNA19-GlnTTG	Scaffold_13	17980325	17980396	+	0	0	72	0	73.5	53.7	19.8	Gln	TTG	Inf	Gln	104.8	high confidence set	-22.4	Seq_18_GlnTTG	54.1667	GGGCATTTGGTCTAGTGGTATGATTCTCGCTTAGGGTGCGAGAGGTCCCGAGTTCAATTCTCGGAATGCCCC
1116	Ahy	Ahy_Scaffold_13.tRNA20-iMetCAT	Scaffold_13	18257687	18257758	+	0	0	72	0	58.3	28.1	30.2	iMet	CAT	Inf	iMet	118.7	high confidence set	-25.9	Seq_9_iMetCA	60.274	GGGGATGTAGCTCAAATGGTAGAGCGCTCGCTTTGCATGCGAGAGGCACGGGGTTCGATCCCCCGCATCTCCA
1117	Ahy	Ahy_Scaffold_13.tRNA23-TrpCCA	Scaffold_13	20369513	20369584	+	0	0	72	0	75.8	51.2	24.6	Trp	CCA	Inf	Trp	105.6	high confidence set	-22.6	Seq_6_TrpCCA	59.7222	ATCAGAGTGGCGCAGCGGAAGCGTGGTGGGCCCATAACCCACAGGTCCCAGGATCGAAACCTGGCTCTGATA
1118	Ahy	Ahy_Scaffold_13.tRNA24-CysGCA	Scaffold_13	19909710	19909639	-	0	0	72	0	82.1	59.9	22.2	Cys	GCA	Inf	Cys	106.6	high confidence set	-23	Seq_19_CysGCA	58.5366	GTCGCTTTGGCCGAGTGGTTAAGGCGTGTGCCTGCTAAGTACATGGGGTTTCCCCGCGAGAGTTCGAATCTCTCAGGCGACG
1119	Ahy	Ahy_Scaffold_13.tRNA25-CysGCA	Scaffold_13	19909185	19909114	-	0	0	72	0	82.1	59.9	22.2	Cys	GCA	Inf	Cys	106.6	high confidence set	-23	Seq_19_CysGCA	57.8313	GCTGGTTTGCCCGAGTGGTTAAGGGGGCAGACTTAAGATCTGCTGCACATAAGTGCGCGTGGGTTCGAACCCCACAGCCAGCA
1120	Ahy	Ahy_Scaffold_13.tRNA28-LysTTT	Scaffold_13	19075075	19075004	-	0	0	72	0	92.3	68.6	23.7	Lys	TTT	Inf	Lys	97.5	high confidence set	-32	Seq_72_LysTTT	59.7222	ATCAGAGTGGCGCAGCGGAAGCGTGGTGGGCCCATAACCCACAGGTCCCAGGATCGAAACCTGGCTCTGATA
1121	Ahy	Ahy_Scaffold_13.tRNA31-SerGCT	Scaffold_13	17981479	17981398	-	0	0	82	0	80.5	45.2	35.3	Ser	GCT	Inf	Ser	109.5	high confidence set	-30.8	Seq_10_SerGCT	60.274	GGGGATGTAGCTCAAATGGTAGAGCGCTCGCTTTGCATGCGAGAGGCACGGGGTTCGATCCCCCGCATCTCCA
1122	Ahy	Ahy_Scaffold_13.tRNA34-LeuAAG	Scaffold_13	10978744	10978664	-	0	0	81	0	74	52.2	21.8	Leu	AAG	Inf	Leu	110.4	high confidence set	-30.8	Seq_11_LeuAAG	61.1111	GTCGTTGTAGTATAGTGGTAAGTATTCCCGCCTGTCACGCGGGTGACCCGGGTTCGATCCCCGGCAACGGCG
1123	Ahy	Ahy_Scaffold_13.tRNA35-GlyCCC	Scaffold_13	10704401	10704331	-	0	0	71	0	66	29.2	36.8	Gly	CCC	Inf	Gly	87.4	high confidence set	-26.9	Seq_81_GlyCCC	54.0541	GCTGGAATAGCTCAGTTGGTTAGAGCGTGTGGCTGTTAACCACAAGGTCGGAGGTTCAAGCCCTCCTTCTAGCG
1124	Ahy	Ahy_Scaffold_13.tRNA6-PheGAA	Scaffold_13	7036845	7036917	+	0	0	73	0	76.9	56.2	20.7	Phe	GAA	Inf	Phe	109.7	high confidence set	-20.9	Seq_5247_PheGAA	63.0137	GGGGGTGTAGCTCATATGGTAGAGCGCTCGCTTCGCATGCGAGAGGCACGGGGTTCGATTCCCCGCACCTCCA
1125	Ahy	Ahy_Scaffold_13.tRNA7-ValAAC	Scaffold_13	9304082	9304155	+	0	0	74	0	72.9	48.6	24.3	Val	AAC	Inf	Val	93.8	high confidence set	-21.7	Seq_26_ValAAC	55.5556	GGGTCCATAGCTCAGTGGTAGAGCAATTGACTGCAGATCAATAGGTCACCGGTTCGAACCCGGTTGGGCCCT
1126	Ahy	Ahy_Scaffold_13.tRNA8-GlyGCC	Scaffold_13	9703508	9703578	+	0	0	71	0	66.5	44.8	21.7	Gly	GCC	Inf	Gly	94.4	high confidence set	-25.6	Seq_1_GlyGCC	55.5556	GGGTCCATAGCTCAGTGGTAGAGCAATTGACTGCAGATCAATAGGTCACCGGTTCGAACCCGGTTGGGCCCT
1127	Ahy	Ahy_Scaffold_14.tRNA10-SerAGA	Scaffold_14	4459830	4459911	+	0	0	82	0	77.8	43.4	34.4	Ser	AGA	Inf	Ser	110.9	high confidence set	-32.8	Seq_159_SerAGA	58.9041	CCGGGGATAGCTCAGTTGGGAGAGCGTCAGACTGAAGATCTGAAGGTCGCGTGTTCGATCCACGCTCACCGCA
1128	Ahy	Ahy_Scaffold_14.tRNA18-TyrGTA	Scaffold_14	10880151	10880237	+	10880188	10880201	73	14	74.2	42.4	31.8	Tyr	GTA	Inf	Tyr	108.6	high confidence set	-29.4	Seq_1861_TyrGTA	50	GCCCTTATAGCTCAGTGGTAGAGCGTCAGTCTTGTAAACTGAAGGTCTGTAGTTCGATCCTGCATGAGGGCA
1129	Ahy	Ahy_Scaffold_14.tRNA19-TyrGTA	Scaffold_14	10880307	10880393	+	10880344	10880357	73	14	74.2	42.5	31.7	Tyr	GTA	Inf	Tyr	108.6	high confidence set	-27.5	Seq_1862_TyrGTA	51.3889	GCCCCTATAGCTCAGTGGTAGAGCGTTAGTCTTGTAAACTGAAGGTCTGTAGTTCGATCCTGCATGGGGGCA
1130	Ahy	Ahy_Scaffold_14.tRNA20-ValAAC	Scaffold_14	10891952	10892025	+	0	0	74	0	72.9	48.6	24.3	Val	AAC	Inf	Val	93.8	high confidence set	-21.7	Seq_26_ValAAC	58.9041	GGGGATGTAGCTCAGATGGTAGAGCGCTCGCTTAGCATGCGAGAGGTACGGGGATCGATACCCCGCATCTCCA
1131	Ahy	Ahy_Scaffold_14.tRNA21-TyrGTA	Scaffold_14	10896413	10896500	+	10896450	10896464	73	15	58.7	35.1	23.6	Tyr	GTA	Inf	Tyr	88.4	high confidence set	-25.8	Seq_3449_TyrGTA	58.9041	GGGGATGTAGCTCAGATGGTAGAGCGCTCGCTTAGCATGCGAGAGGTACGGGGATCGATACCCCGCATCTCCA
1132	Ahy	Ahy_Scaffold_14.tRNA22-ValAAC	Scaffold_14	10901964	10902037	+	0	0	74	0	72.9	48.6	24.3	Val	AAC	Inf	Val	93.8	high confidence set	-21.7	Seq_26_ValAAC	58.9041	GGGGATGTAGCTCAGATGGTAGAGCGCTCGCTTAGCATGCGAGAGGTACGGGGATCGATACCCCGCATCTCCA
1133	Ahy	Ahy_Scaffold_14.tRNA23-ValAAC	Scaffold_14	10903136	10903209	+	0	0	74	0	71.9	47.6	24.3	Val	AAC	Inf	Val	91	high confidence set	-21.7	Seq_116_ValAAC	58.9041	GGGGATGTAGCTCAGATGGTAGAGCGCTCGCTTAGCATGCGAGAGGTACGGGGATCGATACCCCGCATCTCCA
1134	Ahy	Ahy_Scaffold_14.tRNA24-TyrGTA	Scaffold_14	10905497	10905583	+	10905534	10905547	73	14	74.4	43	31.4	Tyr	GTA	Inf	Tyr	111.8	high confidence set	-29.9	Seq_5168_TyrGTA	51.3889	GGTTCTATGGTCTAGTGGTTAGGACATCGGACTCTGAATCCGATAGCCCGAGTTCAAGTCTCGGTAGGACCT
1135	Ahy	Ahy_Scaffold_14.tRNA33-ThrCGT	Scaffold_14	17650001	17650072	+	0	0	72	0	81.9	56.9	25	Thr	CGT	Inf	Thr	89.8	high confidence set	-27.5	Seq_429_ThrCGT	59.7561	GTGGACGTGCCGGAGTGGTTATCGGGCATGACTAGAAATCATGTGGGCTTTGCCCGCGCAGGTTCGAATCCTGCCGTCCACG
1136	Ahy	Ahy_Scaffold_14.tRNA34-ArgTCG	Scaffold_14	17684329	17684402	+	0	0	74	0	82.3	61	21.3	Arg	TCG	Inf	Arg	91.9	high confidence set	-25.1	Seq_39_ArgTCG	56.7568	GGTGTCGTGGTGTAGTTGGTTATCACGTCAGTCTAACACACTGAAGGTCTCCGGTTCGAGTCCGGGCGACGCCA
1137	Ahy	Ahy_Scaffold_14.tRNA35-ThrAGT	Scaffold_14	17756840	17756913	+	0	0	74	0	74.7	46.2	28.5	Thr	AGT	Inf	Thr	89.4	high confidence set	-24	Seq_105_ThrAGT	54.1667	GGGCATTTGGTCTAGTGGTATGATTCTCGCTTAGGGTGCGAGAGGTCCCGAGTTCAATTCTCGGAATGCCCC
1138	Ahy	Ahy_Scaffold_14.tRNA38-IleAAT	Scaffold_14	18306057	18306130	+	0	0	74	0	79.3	55.8	23.5	Ile	AAT	Inf	Ile	104.3	high confidence set	-28.8	Seq_48_IleAAT	54.1667	GGTTCTATGGTGTAGTGGTTAGCACTCTGGACTTTGAATCCAGCGACCTGGGTTCGACTCCCGGTAGGACCT
1139	Ahy	Ahy_Scaffold_14.tRNA39-TrpCCA	Scaffold_14	18388835	18388906	+	0	0	72	0	75.5	50.6	24.9	Trp	CCA	Inf	Trp	101.5	high confidence set	-21.9	Seq_2576_TrpCCA	59.7222	ATCAGAGTGGCGCAGCGGAAGCGTGGTGGGCCCATAACCCACAGGTCCCAGGATCGAAACCTGGCTCTGATA
1140	Ahy	Ahy_Scaffold_14.tRNA43-ValTAC	Scaffold_14	19810285	19810357	+	0	0	73	0	77.8	43.1	34.7	Val	TAC	Inf	Val	106.5	high confidence set	-20.6	Seq_137_ValTAC	56.9444	GGATCCGTGGCGCAATGGTAGCGCGTCTGACTCCAGATCAGAAGGTTGCGTGTTCGATTCACGTCGGGTTCA
1141	Ahy	Ahy_Scaffold_14.tRNA44-PheGAA	Scaffold_14	19855147	19855219	+	0	0	73	0	78.3	58.4	19.9	Phe	GAA	Inf	Phe	113.2	high confidence set	-22.5	Seq_2_PheGAA	56.9444	GGGTCCATAGCTCAGTGGTAGAGCATTTGACTGCAGATCAAGAGGTCACCGGTTCGAACCCGGTTGGGCCCT
1142	Ahy	Ahy_Scaffold_14.tRNA45-MetCAT	Scaffold_14	19519834	19519749	-	19519796	19519785	74	12	64.2	40.7	23.5	Met	CAT	Inf	Met	104	high confidence set	-29.3	Seq_522_MetCAT	56.9444	GGGTCCATAGCTCAGTGGTAGAGCATTTGACTGCAGATCAAGAGGTCACCGGTTCGAACCCGGTTGGGCCCT
1143	Ahy	Ahy_Scaffold_14.tRNA47-LeuTAG	Scaffold_14	18478425	18478346	-	0	0	80	0	70.9	50.7	20.2	Leu	TAG	Inf	Leu	109.5	high confidence set	-31.2	Seq_217_LeuTAG	61.1111	GCCGTCTTAGCTCAGTGGTAGAGCGCGTGGCTTTTAACCACGTGGTCGTGGGTTCGATCCCCACAGACGGCG
1144	Ahy	Ahy_Scaffold_14.tRNA48-ValTAC	Scaffold_14	17905881	17905809	-	0	0	73	0	77.8	43.1	34.7	Val	TAC	Inf	Val	106.5	high confidence set	-20.6	Seq_137_ValTAC	58.5366	GTCGCTTTGGCCGAGTGGTTAAGGCGTGTGCCTGCTAAGTACATGGGGTTTCCCCGCGAGAGTTCGAATCTCTCAGGCGACG
1145	Ahy	Ahy_Scaffold_14.tRNA49-LeuCAG	Scaffold_14	17802156	17802077	-	0	0	80	0	58.7	44	14.7	Leu	CAG	Inf	Leu	105	high confidence set	-26.3	Seq_6206_LeuCAG	53.0864	GTTGAGATGGCCGAGTTGGTCTAAGGCGCCAGATTAAGGTTCTGGTCCGAAAGGGCGTGGGTTCAAATCCCACTCTCAACA
1146	Ahy	Ahy_Scaffold_14.tRNA50-PheGAA	Scaffold_14	17640637	17640565	-	0	0	73	0	78.3	58.4	19.9	Phe	GAA	Inf	Phe	113.2	high confidence set	-22.5	Seq_2_PheGAA	57.7465	GCGCATCTAGTGTAGTGGTATCATAGTACCCTCCCACGGTACTGACCGGGGTTCGATTCCCCGGATGCGCA
1147	Ahy	Ahy_Scaffold_14.tRNA58-ThrAGT	Scaffold_14	10904324	10904251	-	0	0	74	0	75.3	47.4	27.9	Thr	AGT	Inf	Thr	89.8	high confidence set	-26.1	Seq_214_ThrAGT	56.1644	GCGAGGATAGCTCAGTTGGGAGAGCGTCAGACTGAAGATCTGAAGGTCGCGTGTTCGATCCACGCTCATCGCA
1148	Ahy	Ahy_Scaffold_14.tRNA59-ThrAGT	Scaffold_14	10898085	10898012	-	0	0	74	0	75.3	47.4	27.9	Thr	AGT	Inf	Thr	89.8	high confidence set	-26.1	Seq_214_ThrAGT	56.7568	GGTGTCGTGGTGTAGTTGGTTATCACGTCAGTCTAACACACTGAAGGTCTCCGGTTCGAGTCCGGGCGACGCCA
1149	Ahy	Ahy_Scaffold_14.tRNA64-GlyTCC	Scaffold_14	7267202	7267131	-	0	0	72	0	73.9	46.2	27.7	Gly	TCC	Inf	Gly	85.6	high confidence set	-24.2	Seq_20_GlyTCC	59.1549	GCACCAGTGGTCTAGTGGTAGAATAGTACCCTGCCACGGTACAGACCCGGGTTCGATTCCCGGCTGGTGCA
1150	Ahy	Ahy_Scaffold_14.tRNA8-ArgCCT	Scaffold_14	4283549	4283621	+	0	0	73	0	73.8	54.3	19.5	Arg	CCT	Inf	Arg	86	high confidence set	-22.9	Seq_372_ArgCCT	60.9756	GTGGGCGTGCCGGAGTGGTTATCGGGCATGACTAGAAATCATGTGGGCTTTGCCCGCGCAGGTTCGAATCCTGCCGCTCACG
1151	Ahy	Ahy_Scaffold_14.tRNA9-ArgCCT	Scaffold_14	4285072	4285144	+	0	0	73	0	68.3	48.8	19.5	Arg	CCT	Inf	Arg	79	high confidence set	-22.9	Seq_1865_ArgCCT	50.5747	CCGACCTTAGCTCAGTTGGTAGAGCGGAAGACTGTAGTTGTATAACAGACAATCTTTAGGTCGCTGGTTCGATTCCGGCAGGTCGGA
1152	Ahy	Ahy_Scaffold_15.tRNA13-GlyGCC	Scaffold_15	8972937	8973007	+	0	0	71	0	66.5	44.8	21.7	Gly	GCC	Inf	Gly	94.4	high confidence set	-25.6	Seq_1_GlyGCC	49.4253	CCGACCTTAGCTCAGTTGGTAGAGCGGAAGACTGTAGTTGTATAACAGATAATCTTTAGGTCGCTGGTTCGATTCCGGCAGGTCGGA
1153	Ahy	Ahy_Scaffold_15.tRNA14-GlyGCC	Scaffold_15	8983989	8984059	+	0	0	71	0	66.5	44.8	21.7	Gly	GCC	Inf	Gly	94.4	high confidence set	-25.6	Seq_1_GlyGCC	56.7568	GGTGTCGTGGTGTAGTTGGTTATCACGTCAGTCTAACACACTGAAGGTCTCCGGTTCGAGTCCGGGCGACGCCA
1154	Ahy	Ahy_Scaffold_15.tRNA2-SerGCT	Scaffold_15	317018	317099	+	0	0	82	0	80.5	45.2	35.3	Ser	GCT	Inf	Ser	109.5	high confidence set	-30.8	Seq_10_SerGCT	53.4091	CCGACCTTAGCTCAGTTGGTAGAGCGGAGGACTGTAGTTGGCTAGCAGATTAATCCTTAGGTCGCTGGTTCCAATCCGGCATGTCGGA
1155	Ahy	Ahy_Scaffold_15.tRNA20-ThrTGT	Scaffold_15	14463807	14463878	+	0	0	72	0	79.3	49.3	30	Thr	TGT	Inf	Thr	92.3	high confidence set	-23.6	Seq_54_ThrTGT	56.7568	GGTGTCGTGGTGTAGTTGGTTATCACGTCAGTCTAACACACTGAAGGTCTCCGGTTCGAGTCCGGGCGACGCCA
1156	Ahy	Ahy_Scaffold_15.tRNA21-ThrTGT	Scaffold_15	15295988	15296059	+	0	0	72	0	83.2	57	26.2	Thr	TGT	Inf	Thr	92.5	high confidence set	-22.6	Seq_431_ThrTGT	55.4054	GGTGTCGTGGTGTAGTTGGTTATCACGTCAGTCTAACACACTGAAGGTCTCCGGTTCAAGTCCGGGCGACGCCA
1157	Ahy	Ahy_Scaffold_15.tRNA3-GlyGCC	Scaffold_15	650824	650894	+	0	0	71	0	66.5	44.8	21.7	Gly	GCC	Inf	Gly	94.4	high confidence set	-25.6	Seq_1_GlyGCC	52.8736	CCGACCTTAGCTCAGTTGGTAGAGCGGAGGACTGTAGTTGTCAAACAGTTAATCCTTAGGTCGCTGGTTCGAATCCGGCAGGTCGGA
1158	Ahy	Ahy_Scaffold_15.tRNA32-ThrTGT	Scaffold_15	7186553	7186481	-	0	0	73	0	74.3	45.3	29	Thr	TGT	Inf	Thr	85.1	high confidence set	-24.9	Seq_5772_ThrTGT	58.3333	GCCTCCATAGCATAGTGGTAGTGCGTTCGCTTCGTAAGCGAAAGGTCGCGAGTTCGATCCTCGCTGGGGGCT
1159	Ahy	Ahy_Scaffold_15.tRNA34-LysCTT	Scaffold_15	6580486	6580414	-	0	0	73	0	87.7	67.6	20.1	Lys	CTT	Inf	Lys	106.7	high confidence set	-28	Seq_7_LysCTT	56.7568	GACCGCATAGCGCAGTGGATTAGCGCGTTTGACTTCGGATCAAAAGGTCGTGGGTTCGACTCCCACTGTGGTCG
1160	Ahy	Ahy_Scaffold_15.tRNA38-GlnCTG	Scaffold_15	5277024	5276953	-	0	0	72	0	75.3	51.2	24.1	Gln	CTG	Inf	Gln	106	high confidence set	-26.3	Seq_135_GlnCTG	47.2973	GCTTTCATAGCTCAGTTGGTTAGAGCACCCGTTTAGTAAGCGGGAGGTCTTGAGTTCGACTCTCAATGAAAGCA
1161	Ahy	Ahy_Scaffold_15.tRNA40-HisGTG	Scaffold_15	3477647	3477576	-	0	0	72	0	63	33.7	29.3	His	GTG	Inf	His	87.1	high confidence set	-25.3	Seq_22_HisGTG	56.7568	GGCCTATTAGCTCAGCTGGTTAGAGCGTCGTGCTAATAACGCGAAGGTCGCAGGTTCGAGACCTGCATGGGCCA
1162	Ahy	Ahy_Scaffold_15.tRNA42-LeuCAG	Scaffold_15	3000024	2999944	-	0	0	81	0	69.5	46.8	22.7	Leu	CAG	Inf	Leu	109.7	high confidence set	-27.9	Seq_25_LeuCAG	54.1667	GGATCCATGGCGCAATGGTAGCGCGTCTGACTCCAGATCAGAAGGTTGCGTGTTCGATTCACGTTGGGTTCA
1163	Ahy	Ahy_Scaffold_15.tRNA45-LysCTT	Scaffold_15	1768842	1768770	-	0	0	73	0	87.7	67.6	20.1	Lys	CTT	Inf	Lys	106.7	high confidence set	-28	Seq_7_LysCTT	52.0548	GTTGCTGTGGTGTAGTGGTTATCACGTCAGTCTTACACACTGAAGGTCCCCAGTTCGATCCTGGGCAGCAACA
1164	Ahy	Ahy_Scaffold_15.tRNA49-GlnTTG	Scaffold_15	1533959	1533888	-	0	0	72	0	73.5	53.7	19.8	Gln	TTG	Inf	Gln	104.8	high confidence set	-22.4	Seq_18_GlnTTG	58.9041	GCGGGGATAGCTCAGTTGGGAGAGCGTCAGACTGAAGATCTGAAGGTCGCGTGTTCGATCCACGCTCACCGCA
1165	Ahy	Ahy_Scaffold_15.tRNA50-LeuCAA	Scaffold_15	1329258	1329175	-	0	0	84	0	78.6	55.6	23	Leu	CAA	Inf	Leu	123	high confidence set	-33	Seq_85_LeuCAA	59.3023	GGGGTGGTGGCGCAGTTGGCTAGCGCGTAGGTCTCATAGCTTGTTGAGTGATCCTGAGGTCGAGAGTTCGAGCCTCTCTCACCCCA
1166	Ahy	Ahy_Scaffold_15.tRNA51-LeuTAG	Scaffold_15	1044390	1044311	-	0	0	80	0	70.9	50.7	20.2	Leu	TAG	Inf	Leu	109.5	high confidence set	-31.2	Seq_217_LeuTAG	58.75	GACGGTTTGGCCGAGTGGTCTAAGGCGCCAGATTTAGGCTCTGGTCCGAAAGGGCGTGGGTTCAAATCCCACAGCCGTCA
1167	Ahy	Ahy_Scaffold_15.tRNA55-LysTTT	Scaffold_15	176611	176540	-	0	0	72	0	92.3	68.6	23.7	Lys	TTT	Inf	Lys	97.5	high confidence set	-32	Seq_72_LysTTT	52.0548	GTTGCTGTGGTGTAGTGGTTATCACGTCAGTCTTACACACTGAAGGTCCCCAGTTCGATCCTGGGCAGCAACA
1168	Ahy	Ahy_Scaffold_16.tRNA1-GluCTC	Scaffold_16	507863	507935	+	0	0	73	0	78.9	53.1	25.8	Glu	CTC	Inf	Glu	99.2	high confidence set	-24.1	Seq_29_GluCTC	55	GTCAAGATGGCCGAGCGGTCTAAGGCGCCAGTTTCAGGTACTGGTCCGAAAGGGCGTGGGTTCAAATCCCACTCTTGAAA
1169	Ahy	Ahy_Scaffold_16.tRNA10-LysTTT	Scaffold_16	2444822	2444893	+	0	0	72	0	92.3	68.6	23.7	Lys	TTT	Inf	Lys	97.5	high confidence set	-32	Seq_72_LysTTT	58.9041	GCGGGGATAGCTCAGTTGGGAGAGCGTCAGACTGAAGATCTGAAGGTCGCGTGTTCGATCCACGCTCACCGCA
1170	Ahy	Ahy_Scaffold_16.tRNA12-LysCTT	Scaffold_16	2975655	2975727	+	0	0	73	0	87.7	67.6	20.1	Lys	CTT	Inf	Lys	106.7	high confidence set	-28	Seq_7_LysCTT	50	GCTCTTGTAGCTCAGTTGGTTAGAGCACCCGTTTAGTAAGCGGGAGGTCTTGAGTTCGACTCTCAACAAGAGCA
1171	Ahy	Ahy_Scaffold_16.tRNA13-LysCTT	Scaffold_16	2975831	2975903	+	0	0	73	0	87.7	67.6	20.1	Lys	CTT	Inf	Lys	106.7	high confidence set	-28	Seq_7_LysCTT	50	GCTCTTGTAGCTCAGTTGGTTAGAGCACCCGTTTAGTAAGCGGGAGGTCTTGAGTTCGACTCTCAACAAGAGCA
1172	Ahy	Ahy_Scaffold_16.tRNA14-GlyTCC	Scaffold_16	3009268	3009339	+	0	0	72	0	73.9	46.2	27.7	Gly	TCC	Inf	Gly	85.6	high confidence set	-24.2	Seq_20_GlyTCC	52.7778	GCGTTTGTAGTCCAACGGTTAGGATAATTGCCTTCCAAGCAATAGACCCGGGTTCGACTCCCGGCAAACGCA
1173	Ahy	Ahy_Scaffold_16.tRNA17-IleAAT	Scaffold_16	4453128	4453201	+	0	0	74	0	78.2	54.4	23.8	Ile	AAT	Inf	Ile	104.5	high confidence set	-25.6	Seq_1875_IleAAT	56.1644	GCGTCTGTAGCTCAGTGGATAGAGCGTCTGTTTCCTAAGCAGAAGGTCGTAGGTTCGACCCCTACCTGACGCG
1174	Ahy	Ahy_Scaffold_16.tRNA19-GlyTCC	Scaffold_16	4622486	4622557	+	0	0	72	0	73.9	46.2	27.7	Gly	TCC	Inf	Gly	85.6	high confidence set	-24.2	Seq_20_GlyTCC	54.7945	GCGTCTGTAGCTCAGTGGATAGAGCGTCTGTTTCCTAAGCAGAAGGTCGTAGGTTTGACCCCTACCTGACGCG
1175	Ahy	Ahy_Scaffold_16.tRNA23-ArgCCG	Scaffold_16	5913938	5914010	+	0	0	73	0	68.4	49.7	18.7	Arg	CCG	Inf	Arg	90.8	high confidence set	-29.4	Seq_5783_ArgCCG	59.1549	GCACCAGTGGTCTAGTGGTAGAATAGTACCCTGCCACGGTACAGACCCGGGTTCGATTCCCGGCTGGTGCA
1176	Ahy	Ahy_Scaffold_16.tRNA26-AspGTC	Scaffold_16	6933318	6933389	+	0	0	72	0	69.8	46.8	23	Asp	GTC	Inf	Asp	94.5	high confidence set	-24.6	Seq_8_AspGTC	59.1549	GCACCAGTGGTCTAGTGGTAGAATAGTACCCTGCCACGGTACAGACCCGGGTTCGATTCCCGGCTGGTGCA
1177	Ahy	Ahy_Scaffold_16.tRNA29-ArgTCG	Scaffold_16	8569227	8569300	+	0	0	74	0	81.9	60.4	21.5	Arg	TCG	Inf	Arg	92.9	high confidence set	-27.8	Seq_37_ArgTCG	58.5366	GTCGCTTTGGCCGAGTGGTTAAGGCGTGTGCCTGCTAAGTACATGGGGTTTCCCCGCGAGAGTTCGAATCTCTCAGGCGACG
1178	Ahy	Ahy_Scaffold_16.tRNA32-HisGTG	Scaffold_16	11555561	11555632	+	0	0	72	0	63	33.7	29.3	His	GTG	Inf	His	87.1	high confidence set	-25.3	Seq_22_HisGTG	52.7778	GCCCCTATAGCTCAGTGGTAGAGCGTCAGTCTTGTAAACTGAAGGTCTGTAGTTCGATCCTGCATGGGGGCA
1179	Ahy	Ahy_Scaffold_16.tRNA4-GluCTC	Scaffold_16	1336171	1336243	+	0	0	73	0	78.9	53.1	25.8	Glu	CTC	Inf	Glu	99.2	high confidence set	-24.1	Seq_29_GluCTC	51.3889	GCCCTTATAGCTCAGTGGTAGAGCGTCAGTCTTGTAAACTGAAGGTCCGTAGTTCAATCCTGCGTGAGGGCA
1180	Ahy	Ahy_Scaffold_16.tRNA40-ArgCCG	Scaffold_16	10764532	10764460	-	0	0	73	0	78.4	57.6	20.8	Arg	CCG	Inf	Arg	81.7	high confidence set	-22.2	Seq_5256_ArgCCG	59.1549	GCACCAGTGGTCTAGTGGTAGAATAGTACCCTGCCACGGTACAGACCCGGGTTCGATTCCCGGCTGGTGCA
1181	Ahy	Ahy_Scaffold_16.tRNA42-TyrGTA	Scaffold_16	10188985	10188899	-	10188948	10188935	73	14	74.2	42.5	31.7	Tyr	GTA	Inf	Tyr	108.6	high confidence set	-31.4	Seq_1881_TyrGTA	53.4247	GCCCCCTATAGCTCAGTGGTAGAGCGTCAGTCTTGTAAACTGAAGGTCTGTAGTTCGATCCTGCATGGGGGCA
1182	Ahy	Ahy_Scaffold_16.tRNA43-GluCTC	Scaffold_16	8515741	8515669	-	0	0	73	0	78.9	53.1	25.8	Glu	CTC	Inf	Glu	99.2	high confidence set	-24.1	Seq_29_GluCTC	63.0137	GCCCGTCTAGCTCAGTTGGTAGAGCGCAAGGCTCTTAACCTTGTGGTCGTGGGTTCGAGCCCCACGGTGGGCG
1183	Ahy	Ahy_Scaffold_16.tRNA44-LeuAAG	Scaffold_16	6062871	6062791	-	0	0	81	0	74	52.2	21.8	Leu	AAG	Inf	Leu	110.4	high confidence set	-30.8	Seq_11_LeuAAG	51.3889	GGTCCCATGGTCTAGTGGTTAGGACATTGGACTCTGAATCCAGTAACCCGAGTTCAAATCTCGGTGGGACCT
1184	Ahy	Ahy_Scaffold_16.tRNA45-LeuAAG	Scaffold_16	5932864	5932784	-	0	0	81	0	74	52.2	21.8	Leu	AAG	Inf	Leu	110.4	high confidence set	-30.8	Seq_11_LeuAAG	56.9444	GTGGCTGTAGTTTAGTGGTGAGAATTCCACGTTGTGGCCGTGGAGACCTGGGCTCGAATCCCAGCAGCCACA
1185	Ahy	Ahy_Scaffold_16.tRNA46-ArgCCT	Scaffold_16	5664303	5664231	-	0	0	73	0	74.8	55.9	18.9	Arg	CCT	Inf	Arg	87.5	high confidence set	-25	Seq_112_ArgCCT	53.0864	GTCAAGATGGCCGAGTTGGTCTAAGGCGCCAGTTTCAGGTACTGGTCCGAAAGGGCATGGGTTCGAATCCCATTCTTGACA
1186	Ahy	Ahy_Scaffold_16.tRNA48-LysCTT	Scaffold_16	4619120	4619048	-	0	0	73	0	87.7	67.6	20.1	Lys	CTT	Inf	Lys	106.7	high confidence set	-28	Seq_7_LysCTT	63.0137	GCCCGTCTAGCTCAGTTGGTAGAGCGCAAGGCTCTTAACCTTGTGGTCGTGGGTTCGAGCCCCACGGTGGGCG
1187	Ahy	Ahy_Scaffold_16.tRNA52-ValCAC	Scaffold_16	2942848	2942775	-	0	0	74	0	79.1	48	31.1	Val	CAC	Inf	Val	101.8	high confidence set	-20	Seq_330_ValCAC	54.1667	GGTTCTATGGTGTAGTGGTTAGCACTCTGGACTTTGAATCCAGCGACCTGGGTTCGACTCCCGGTAGGACCT
1188	Ahy	Ahy_Scaffold_16.tRNA54-AsnGTT	Scaffold_16	2130320	2130247	-	0	0	74	0	77.3	56.1	21.2	Asn	GTT	Inf	Asn	87.8	high confidence set	-22.5	Seq_1882_AsnGTT	55.9524	GTCAGGATGGCCGAGTGGTCTAAGGCGCCAGACTCAAGTTCTGGTCCTCTAACGAGGGCGTGGGTTCAAATCCCACTTCTGACA
1189	Ahy	Ahy_Scaffold_16.tRNA56-AsnGTT	Scaffold_16	1036056	1035983	-	0	0	74	0	84.5	59.4	25.1	Asn	GTT	Inf	Asn	95.9	high confidence set	-25.2	Seq_17_AsnGTT	58.75	GACGGTTTGGCCGAGTGGTCTAAGGCGCCAGATTTAGGCTCTGGTCCGAAAGGGCGTGGGTTCAAATCCCACAGCCGTCA
1190	Ahy	Ahy_Scaffold_16.tRNA59-ValTAC	Scaffold_16	433175	433103	-	0	0	73	0	77.8	43.1	34.7	Val	TAC	Inf	Val	106.5	high confidence set	-20.6	Seq_137_ValTAC	61.1111	GCCGTCTTAGCTCAGTGGTAGAGCGCGTGGCTTTTAACCACGTGGTCGTGGGTTCGATCCCCACAGACGGCG
1191	Ahy	Ahy_Scaffold_16.tRNA7-AsnGTT	Scaffold_16	2116433	2116506	+	0	0	74	0	84.5	59.4	25.1	Asn	GTT	Inf	Asn	95.9	high confidence set	-25.2	Seq_17_AsnGTT	56.1644	TCCGTTGTAGTCTAGTTGGTTAGGATACTCGGCTCTCACCCGAGAGACCCGGGTTCAAGTCCCGGCAACGGAA
1192	Ahy	Ahy_Scaffold_16.tRNA9-LysCTT	Scaffold_16	2334326	2334398	+	0	0	73	0	87.7	67.6	20.1	Lys	CTT	Inf	Lys	106.7	high confidence set	-28	Seq_7_LysCTT	61.1111	GCCGTCTTAGCTCAGTGGTAGAGCGCGTGGCTTTTAACCACGTGGTCGTGGGTTCGATCCCCACAGACGGCG
1193	Ahy	Ahy_Scaffold_2.tRNA1-LeuTAG	Scaffold_2	76310	76389	+	0	0	80	0	69.5	48.5	21	Leu	TAG	Inf	Leu	111.5	high confidence set	-29.7	Seq_16_LeuTAG	63.0137	GCCCGTCTAGCTCAGTTGGTAGAGCGCAAGGCTCTTAACCTTGTGGTCGTGGGTTCGAGCCCCACGGTGGGCG
1194	Ahy	Ahy_Scaffold_2.tRNA10-PheGAA	Scaffold_2	2408372	2408444	+	0	0	73	0	78.3	58.4	19.9	Phe	GAA	Inf	Phe	113.2	high confidence set	-22.5	Seq_2_PheGAA	63.0137	GCCCGTCTAGCTCAGTTGGTAGAGCGCAAGGCTCTTAACCTTGTGGTCGTGGGTTCGAGCCCCACGGTGGGCG
1195	Ahy	Ahy_Scaffold_2.tRNA100-GluCTC	Scaffold_2	3963577	3963505	-	0	0	73	0	78.9	53.1	25.8	Glu	CTC	Inf	Glu	99.2	high confidence set	-24.1	Seq_29_GluCTC	52.7778	GCGTTTGTAGTCCAACGGTTAGGATAATTGCCTTCCAAGCAATAGACCCGGGTTCGACTCCCGGCAAACGCA
1196	Ahy	Ahy_Scaffold_2.tRNA101-PheGAA	Scaffold_2	3490253	3490181	-	0	0	73	0	78.3	58.4	19.9	Phe	GAA	Inf	Phe	113.2	high confidence set	-22.5	Seq_2_PheGAA	56.7568	GGCCCATTAGCTCAGTTGGTTAGAGAGTGGTGCTAATAACGCCAAGGTCGCAGGTTCGAGCCCTGCATGGGCCA
1197	Ahy	Ahy_Scaffold_2.tRNA103-LeuCAG	Scaffold_2	3321464	3321384	-	0	0	81	0	70.3	48	22.3	Leu	CAG	Inf	Leu	111.6	high confidence set	-30.3	Seq_3487_LeuCAG	52.7778	GCGTTTGTAGTCCAACGGTTAGGATAATTGCCTTCCAAGCAATAGACCCGGGTTCGACTCCCGGCAAACGCA
1198	Ahy	Ahy_Scaffold_2.tRNA104-AlaAGC	Scaffold_2	3074090	3074018	-	0	0	73	0	63.4	38.2	25.2	Ala	AGC	Inf	Ala	98.3	high confidence set	-31.1	Seq_3_AlaAGC	61.6438	GATCGCGTGGCCTAATGGATAAGGCGCTCGCCTCCGGAGCGGGAGATTGTGGGTTCGAATCCCACCGTGATCG
1199	Ahy	Ahy_Scaffold_2.tRNA105-SerGCT	Scaffold_2	903293	903212	-	0	0	82	0	79	43.1	35.9	Ser	GCT	Inf	Ser	108.6	high confidence set	-30.8	Seq_34_SerGCT	61.1111	GTCGTTGTAGTATAGTGGTAAGTATTCCCGCCTGTCACGCGGGTGACCCGGGTTCGATCCCCGGCAACGGCG
1200	Ahy	Ahy_Scaffold_2.tRNA106-ProTGG	Scaffold_2	113116	113045	-	0	0	72	0	69.2	36.9	32.3	Pro	TGG	Inf	Pro	112.8	high confidence set	-27.1	Seq_33_ProTGG	59.4595	GACCGCATAGCGCAGTGGATTAGCGCGTCTGACTTCGGATCAGAAGGTCGTGGGTTCGACTCCCACTGTGGTCG
1201	Ahy	Ahy_Scaffold_2.tRNA11-HisGTG	Scaffold_2	3099985	3100056	+	0	0	72	0	63	33.7	29.3	His	GTG	Inf	His	86.8	high confidence set	-25.3	Seq_15_HisGTG	56.9444	GTGGCTGTAGTTTAGTGGTGAGAATTCCACGTTGTGGCCGTGGAGACCTGGGCTCGAATCCCAGCAGCCACA
1202	Ahy	Ahy_Scaffold_2.tRNA12-TyrGTA	Scaffold_2	3100064	3100151	+	3100101	3100115	73	15	74.4	42.9	31.5	Tyr	GTA	Inf	Tyr	111.8	high confidence set	-33.5	Seq_5173_TyrGTA	56.1644	TCCGTTGTAGTCTAGTTGGTTAGGATACTCGGCTCTCACCCGAGAGACCCGGGTTCAAGTCCCGGCAACGGAA
1203	Ahy	Ahy_Scaffold_2.tRNA16-GlnTTG	Scaffold_2	4811174	4811245	+	0	0	72	0	73.5	53.7	19.8	Gln	TTG	Inf	Gln	104.8	high confidence set	-22.4	Seq_18_GlnTTG	50.6849	GATCGCATAGCGGAGTGGATATCGCGTTAGATTCCGAATCTAAAGGTCGTGGGTTCGAATCCCACTGTGATCG
1204	Ahy	Ahy_Scaffold_2.tRNA18-AlaAGC	Scaffold_2	8155191	8155263	+	0	0	73	0	63.4	38.2	25.2	Ala	AGC	Inf	Ala	98.3	high confidence set	-31.1	Seq_3_AlaAGC	50.5747	CCGACCTTAGCTCAGTTGGTAGAGCGGAAGACTGTAGTTGTTTCAACTGAAATCTTTAGGTCGCTGGTTCGATTCCGGCAGGTCGGA
1205	Ahy	Ahy_Scaffold_2.tRNA2-ArgTCT	Scaffold_2	253051	253123	+	0	0	73	0	70	49.9	20.1	Arg	TCT	Inf	Arg	100.1	high confidence set	-23.9	Seq_248_ArgTCT	56.1644	TCCGTTGTAGTCTAGTTGGTTAGGATACTCGGCTCTCACCCGAGAGACCCGGGTTCAAGTCCCGGCAACGGAA
1206	Ahy	Ahy_Scaffold_2.tRNA23-MetCAT	Scaffold_2	9309726	9309811	+	9309764	9309775	74	12	64.2	40.8	23.4	Met	CAT	Inf	Met	104	high confidence set	-28.4	Seq_241_MetCAT	53.0864	GTTGAGATGGCCGAGTTGGTCTAAGGCGCCAGATTAAGGTTCTGGTCCGAAAGGGCGTGGGTTCAAATCCCACTCTCAACA
1207	Ahy	Ahy_Scaffold_2.tRNA3-ProAGG	Scaffold_2	650615	650686	+	0	0	72	0	67.4	34.7	32.7	Pro	AGG	Inf	Pro	112.3	high confidence set	-25.7	Seq_5_ProAGG	53.0864	GTTGAGATGGCCGAGTTGGTCTAAGGCGCCAGATTAAGGTTCTGGTCCGAAAGGGCGTGGGTTCAAATCCCACTCTCAACA
1208	Ahy	Ahy_Scaffold_2.tRNA31-TrpCCA	Scaffold_2	14297853	14297924	+	0	0	72	0	70.7	46	24.7	Trp	CCA	Inf	Trp	100.8	high confidence set	-18.9	Seq_969_TrpCCA	58.9041	GCGCCTGTAGCTCAGTGGATAGAGCGTCTGTTTCCTAAGCAGAAGGTCGTAGGTTCGACCCCTACCTGGCGCG
1209	Ahy	Ahy_Scaffold_2.tRNA34-SerTGA	Scaffold_2	15394801	15394882	+	0	0	82	0	80.7	46.1	34.6	Ser	TGA	Inf	Ser	119.7	high confidence set	-28.4	Seq_31_SerTGA	63.0137	GCCCGTCTAGCTCAGTTGGTAGAGCGCAAGGCTCTTAACCTTGTGGTCGTGGGTTCGAGCCCCACGGTGGGCG
1210	Ahy	Ahy_Scaffold_2.tRNA4-ProTGG	Scaffold_2	650780	650851	+	0	0	72	0	68.5	35.7	32.8	Pro	TGG	Inf	Pro	111.2	high confidence set	-25.7	Seq_4_ProTGG	54.0541	GTCTGGGTGGTGTAGTTGGTTATCACGCTAGTCTCACACACTAGAGGTCCCCAGTTCGAACCTGGGCTCAGACA
1211	Ahy	Ahy_Scaffold_2.tRNA40-GlnTTG	Scaffold_2	20174006	20174077	+	0	0	72	0	73.5	53.7	19.8	Gln	TTG	Inf	Gln	104.8	high confidence set	-22.4	Seq_18_GlnTTG	52.7027	GCTGGAATAGCTCAGTTGGTTAGAGCGTGTGGCTGTTAACCACAAGGTCGGAGGTTCAAGCCTTCCTTCTAGCG
1212	Ahy	Ahy_Scaffold_2.tRNA41-GluCTC	Scaffold_2	25616770	25616842	+	0	0	73	0	64.3	38.5	25.8	Glu	CTC	Inf	Glu	77.2	high confidence set	-24.5	Seq_2594_GluCTC	54.0541	GCTGGAATAGCTCAGTTGGTTAGAGCGTGTGGCTGTTAACCACAAGGTCGGAGGTTCAAGCCCTCCTTCTAGCG
1213	Ahy	Ahy_Scaffold_2.tRNA43-AspGTC	Scaffold_2	28809207	28809278	+	0	0	72	0	69.8	46.8	23	Asp	GTC	Inf	Asp	94.5	high confidence set	-24.6	Seq_8_AspGTC	52.0548	GTTGCTGTGGTGTAGTGGTTATCACGTCAGTCTTACACACTGAAGGTCCCCAGTTCGATCCTGGGCAGCAACA
1214	Ahy	Ahy_Scaffold_2.tRNA44-AsnGTT	Scaffold_2	29211467	29211540	+	0	0	74	0	84.5	59.4	25.1	Asn	GTT	Inf	Asn	95.9	high confidence set	-25.2	Seq_17_AsnGTT	54.0541	GCTGGAATAGCTCAGTTGGTTAGAGCGTGTGGCTGTTAACCACAAGGTCGGAGGTTCAAGCCCTCCTTCTAGCG
1215	Ahy	Ahy_Scaffold_2.tRNA48-iMetCAT	Scaffold_2	32408048	32408119	+	0	0	72	0	51	26.4	24.6	iMet	CAT	Inf	iMet	112.7	high confidence set	-22.2	Seq_979_iMetCA	63.0137	GCCCGTCTAGCTCAGTTGGTAGAGCGCAAGGCTCTTAACCTTGTGGTCGTGGGTTCGAGCCCCACGGTGGGCG
1216	Ahy	Ahy_Scaffold_2.tRNA50-iMetCAT	Scaffold_2	32628494	32628565	+	0	0	72	0	58.3	28.1	30.2	iMet	CAT	Inf	iMet	118.7	high confidence set	-25.9	Seq_9_iMetCA	56.25	GACAGTTTGGCCGAGTGGTCTAAGGCGCCAGATTTAGGCTCTGGTCCGAAAGGGCGTGGGTTCAAATCCCACAGCTGTCA
1217	Ahy	Ahy_Scaffold_2.tRNA52-ValAAC	Scaffold_2	33672481	33672554	+	0	0	74	0	72.9	48.6	24.3	Val	AAC	Inf	Val	93.8	high confidence set	-21.7	Seq_26_ValAAC	58.9041	GCGGGGATAGCTCAGTTGGGAGAGCGTCAGACTGAAGATCTGAAGGTCGCGTGTTCGATCCACGCTCACCGCA
1218	Ahy	Ahy_Scaffold_2.tRNA53-LeuAAG	Scaffold_2	34159256	34159336	+	0	0	81	0	74	52.2	21.8	Leu	AAG	Inf	Leu	110.4	high confidence set	-30.8	Seq_11_LeuAAG	56.1644	TCCGTTGTAGTCTAGTTGGTTAGGATACTCGGCTCTCACCCGAGAGACCCGGGTTCAAGTCCCGGCAACGGAA
1219	Ahy	Ahy_Scaffold_2.tRNA56-ThrTGT	Scaffold_2	34706173	34706244	+	0	0	72	0	79.3	49.3	30	Thr	TGT	Inf	Thr	92.3	high confidence set	-23.6	Seq_54_ThrTGT	58.9041	GCGGGGATAGCTCAGTTGGGAGAGCGTCAGACTGAAGATCTGAAGGTCGCGTGTTCGATCCACGCTCACCGCA
1220	Ahy	Ahy_Scaffold_2.tRNA57-AspGTC	Scaffold_2	34742272	34742343	+	0	0	72	0	69.8	46.8	23	Asp	GTC	Inf	Asp	94.5	high confidence set	-24.6	Seq_8_AspGTC	55.5556	GTCAGGATGGCCGAGTTGGTCTAAGGCGCCAGTTTCAGGTACTGGTCCGAAAGGGCATGGGTTCGAATCCCATTCCTGACA
1221	Ahy	Ahy_Scaffold_2.tRNA58-AspGTC	Scaffold_2	34742606	34742682	+	0	0	77	0	53.7	39.5	14.2	Asp	GTC	Inf	Asp	73.2	high confidence set	-18.2	Seq_3491_AspGTC	58.9041	GGGGATGTAGCTCAGATGGTAGAGCGCTCGCTTAGCATGCGAGAGGTACGGGGATCGATACCCCGCATCTCCA
1222	Ahy	Ahy_Scaffold_2.tRNA61-SerAGA	Scaffold_2	34947572	34947491	-	0	0	82	0	79.4	43.1	36.3	Ser	AGA	Inf	Ser	115	high confidence set	-33.7	Seq_82_SerAGA	58.5366	GACGCTTTGGCCGAGTGGTTAAGGCGTGTGCCTGCTAAGTACATGGGGTTTCCCCGCGAGAGTTCGAATCTCTCAGGCGTCG
1223	Ahy	Ahy_Scaffold_2.tRNA63-GlyTCC	Scaffold_2	33949244	33949173	-	0	0	72	0	73.9	46.2	27.7	Gly	TCC	Inf	Gly	85.6	high confidence set	-24.2	Seq_20_GlyTCC	58.3333	GGGCGTTTGGTCTAGTGGTATGATTCTCGCTTTGGGTGCGAGAGGTCCCGAGTTCGATTCTCGGAACGCCCC
1224	Ahy	Ahy_Scaffold_2.tRNA64-CysGCA	Scaffold_2	33355023	33354952	-	0	0	72	0	78.4	55.8	22.6	Cys	GCA	Inf	Cys	101	high confidence set	-21.5	Seq_1892_CysGCA	55.5556	GTGGCTGTAGTTTAGTGGTAAGAATTCCACGTTGTGGCCGTGGAGACCTGGGCTCGAATCCCAGCAGCCACA
1225	Ahy	Ahy_Scaffold_2.tRNA69-GlyGCC	Scaffold_2	29832286	29832216	-	0	0	71	0	66.5	44.8	21.7	Gly	GCC	Inf	Gly	94.4	high confidence set	-25.6	Seq_1_GlyGCC	54.5455	CCGACCTTAGCTCAGTTGGTAGAGCGGAGGACTGTAGTTGTTTGCATCAGCTATCCTTAGGTCGCTGGTTCGAATCCGGCAGGTCGGA
1226	Ahy	Ahy_Scaffold_2.tRNA7-GlyGCC	Scaffold_2	1521985	1522056	+	0	0	72	0	58.7	39.9	18.8	Gly	GCC	Inf	Gly	87.5	high confidence set	-21.8	Seq_1893_GlyGCC	54.1667	GGTTCTATGGTGTAGTGGTTAGCACTCTGGACTTTGAATCCAGCGACCTGGGTTCGACTCCCGGTAGGACCT
1227	Ahy	Ahy_Scaffold_2.tRNA73-SerGCT	Scaffold_2	28113114	28113032	-	0	0	83	0	77.7	43.6	34.1	Ser	GCT	Inf	Ser	104.3	high confidence set	-31.6	Seq_4341_SerGCT	58.9041	GGGGATGTAGCTCAGATGGTAGAGCGCTCGCTTAGCATGCGAGAGGTACGGGGATCGATACCCCGCATCTCCA
1228	Ahy	Ahy_Scaffold_2.tRNA74-HisGTG	Scaffold_2	26294398	26294327	-	0	0	72	0	63	33.7	29.3	His	GTG	Inf	His	87.1	high confidence set	-25.3	Seq_22_HisGTG	52.0548	GCGCTCGTGGCCTAATGGATAAGGCATTTGACTTCTAATCAAAGGATTGTGGGTTCGAGTCCCACCGAGCGTG
1229	Ahy	Ahy_Scaffold_2.tRNA76-GlyGCC	Scaffold_2	25882843	25882773	-	0	0	71	0	66.5	44.8	21.7	Gly	GCC	Inf	Gly	94.4	high confidence set	-25.6	Seq_1_GlyGCC	58.1395	GGGGTGGTGGCGCAGTTGGCTAGCGCGTAGGTCTCATAGCTATCTGAGTAATCCTGAGGTCGAGAGTTCGAGCCTCTCTCACCCCA
1230	Ahy	Ahy_Scaffold_2.tRNA79-AlaCGC	Scaffold_2	23070469	23070397	-	0	0	73	0	68.3	44.1	24.2	Ala	CGC	Inf	Ala	99.2	high confidence set	-33.6	Seq_24_AlaCGC	54.1667	GGGCATTTGGTCTAGTGGTATGATTCTCGCTTAGGGTGCGAGAGGTCCCGAGTTCAATTCTCGGAATGCCCC
1231	Ahy	Ahy_Scaffold_2.tRNA8-LysTTT	Scaffold_2	2125143	2125214	+	0	0	72	0	92.3	68.6	23.7	Lys	TTT	Inf	Lys	97.5	high confidence set	-32	Seq_72_LysTTT	52.7778	GGATCTGTGGCGCAATGGTAGCGCGTCTGACTCCAGATTAGAAGGTTGCGTGTTCGATTCACGTCAGGTTCA
1232	Ahy	Ahy_Scaffold_2.tRNA81-GluTTC	Scaffold_2	22567222	22567151	-	0	0	72	0	73.2	48.7	24.5	Glu	TTC	Inf	Glu	99	high confidence set	-26.8	Seq_445_GluTTC	56.0976	GTCGATATGTCCGAGTGGTTAAGGAGACAGACTTGAAATCTGTTGGGCTTCGCCCGCGCAGGTTCGAACCCTGCTGTCGACG
1233	Ahy	Ahy_Scaffold_2.tRNA82-iMetCAT	Scaffold_2	21968296	21968225	-	0	0	72	0	58.3	28.1	30.2	iMet	CAT	Inf	iMet	118.7	high confidence set	-25.9	Seq_9_iMetCA	55.5556	GGGCATTTGGTCTAGTGGTATGATTCTCGCTTTGGGTGCGAGAGGTCCCGAGTTCGATTCTCGGAATGCCCC
1234	Ahy	Ahy_Scaffold_2.tRNA83-MetCAT	Scaffold_2	21139034	21138950	-	21138996	21138986	74	11	60.1	36.7	23.4	Met	CAT	Inf	Met	97.9	high confidence set	-28	Seq_1896_MetCAT	54.1667	GGTTCTATGGTGTAGTGGTTAGCACTCTGGACTTTGAATCCAGCGACCTGGGTTCGACTCCCGGTAGGACCT
1235	Ahy	Ahy_Scaffold_2.tRNA84-ArgACG	Scaffold_2	20949206	20949134	-	0	0	73	0	71.7	49.1	22.6	Arg	ACG	Inf	Arg	91.4	high confidence set	-26.7	Seq_41_ArgACG	53.4247	TCCGTTGTAGTCTAGTTGGTTAGGATACTCGGCTCTCACCCGAGAGAACCGGGTTGAAATCCCGGCAACGGAA
1236	Ahy	Ahy_Scaffold_2.tRNA86-LeuAAG	Scaffold_2	20313856	20313776	-	0	0	81	0	72.2	50.4	21.8	Leu	AAG	Inf	Leu	104.1	high confidence set	-29.5	Seq_5803_LeuAAG	61.1111	GTCGTTGTAGTATAGTGGTAAGTATTCCCGCCTGTCACGCGGGTGACCCGGGTTCGATCCCCGGCAACGGCG
1237	Ahy	Ahy_Scaffold_2.tRNA87-GlnTTG	Scaffold_2	20215941	20215871	-	0	0	71	0	59.7	43.7	16	Gln	TTG	Inf	Gln	89.6	high confidence set	-18.5	Seq_5805_GlnTTG	54.0541	GCTGGAATAGCTCAGTTGGTTAGAGCGTGTGGCTGTTAACCACAAGGTCGGAGGTTCAAGCCCTCCTTCTAGCG
1238	Ahy	Ahy_Scaffold_2.tRNA99-AspGTC	Scaffold_2	4100312	4100241	-	0	0	72	0	69.8	46.8	23	Asp	GTC	Inf	Asp	94.5	high confidence set	-24.6	Seq_8_AspGTC	58.3333	ATCAGAGTGGCGCAGCGGAAGCATGGTGGGCCCATAACCCACAGGTCCCAGGATCGAAACCTGGCTCTGATA
1239	Ahy	Ahy_Scaffold_3.tRNA10-SerGCT	Scaffold_3	5315679	5315760	+	0	0	82	0	80.5	45.2	35.3	Ser	GCT	Inf	Ser	109.5	high confidence set	-30.8	Seq_10_SerGCT	59.7222	ATCAGAGTGGCGCAGCGGAAGCGTGGTGGGCCCATAACCCACAGGTCCCAGGATCGAAACCTGGCTCTGATA
1240	Ahy	Ahy_Scaffold_3.tRNA100-ThrAGT	Scaffold_3	9536988	9536915	-	0	0	74	0	75.3	47.4	27.9	Thr	AGT	Inf	Thr	89.8	high confidence set	-26.1	Seq_214_ThrAGT	56.7568	GGTGTCGTGGTGTAGTTGGTTATCACGTCAGTCTAACACACTGAAGGTCTCCGGTTCGAGTCCGGGCGACGCCA
1241	Ahy	Ahy_Scaffold_3.tRNA102-ProAGG	Scaffold_3	9289371	9289300	-	0	0	72	0	67.4	34.7	32.7	Pro	AGG	Inf	Pro	112.3	high confidence set	-25.7	Seq_5_ProAGG	53.0864	GTTGAGATGGCCGAGTTGGTCTAAGGCGCCAGATTAAGGTTCTGGTCCGAAAGGGCGTGGGTTCAAATCCCACTCTCAACA
1242	Ahy	Ahy_Scaffold_3.tRNA104-GlyGCC	Scaffold_3	8535155	8535085	-	0	0	71	0	66.5	44.8	21.7	Gly	GCC	Inf	Gly	94.4	high confidence set	-25.6	Seq_1_GlyGCC	52.7778	GCCCCTATAGCTCAGTGGTAGAGCGTCAGTCTTGTAAACTGAAGGTCTGTAGTTCGATCCTGCATGGGGGCA
1243	Ahy	Ahy_Scaffold_3.tRNA107-LeuAAG	Scaffold_3	5043736	5043656	-	0	0	81	0	74	52.2	21.8	Leu	AAG	Inf	Leu	110.4	high confidence set	-30.8	Seq_11_LeuAAG	61.1111	GTCGTTGTAGTATAGTGGTAAGTATTCCCGCCTGTCACGCGGGTGACCCGGGTTCGATCCCCGGCAACGGCG
1244	Ahy	Ahy_Scaffold_3.tRNA109-AspGTC	Scaffold_3	4125805	4125734	-	0	0	72	0	69.8	46.8	23	Asp	GTC	Inf	Asp	94.5	high confidence set	-24.6	Seq_8_AspGTC	58.4416	GCCTGTTTGTTGTAGTACAGTGGTAAGTATTCCTGCCTGTCACGCGGGTGACTCGGGTTCGATCCCCGGCAACGGCG
1245	Ahy	Ahy_Scaffold_3.tRNA112-SerAGA	Scaffold_3	633214	633133	-	0	0	82	0	79.4	43.1	36.3	Ser	AGA	Inf	Ser	115	high confidence set	-33.7	Seq_82_SerAGA	59.7561	GTGGACGTGCCGGAGTGGTTATCGGGCATGACTAGAAATCATGTGGGCTTTGCCCGCGCAGGTTCGAATCCTGCCGTCCACG
1246	Ahy	Ahy_Scaffold_3.tRNA16-ThrCGT	Scaffold_3	9214011	9214082	+	0	0	72	0	81.9	56.9	25	Thr	CGT	Inf	Thr	89.8	high confidence set	-27.5	Seq_429_ThrCGT	52.7778	GCGTTTGTAGTCCAACGGTTAGGATAATTGCCTTCCAAGCAATAGACCCGGGTTCGACTCCCGGCAAACGCA
1247	Ahy	Ahy_Scaffold_3.tRNA17-IleAAT	Scaffold_3	9248120	9248193	+	0	0	74	0	79.3	55.8	23.5	Ile	AAT	Inf	Ile	104.3	high confidence set	-28.8	Seq_48_IleAAT	54.1667	GGGTCCATAGCTCAGTGGTAGAGCAATTGACTGCAGATCAATAGGTCATCGGTTCGAACCCGGTTGGGCCCT
1248	Ahy	Ahy_Scaffold_3.tRNA18-AlaTGC	Scaffold_3	9248264	9248336	+	0	0	73	0	70	45.3	24.7	Ala	TGC	Inf	Ala	100.6	high confidence set	-31	Seq_13_AlaTGC	59.1549	GCACCAGTGGTCTAGTGGTAGAATAGTACCCTGCCACGGTACAGACCCGGGTTCGATTCCCGGCTGGTGCA
1249	Ahy	Ahy_Scaffold_3.tRNA19-AsnGTT	Scaffold_3	9268876	9268949	+	0	0	74	0	84.5	59.4	25.1	Asn	GTT	Inf	Asn	95.9	high confidence set	-25.2	Seq_17_AsnGTT	59.7222	GCACCAGTGGTCTAGTGGTAGAATAGTACCCCTGCCACGGTACAGACCCGGGTTCGATTCCCGGCTGGTGCA
1250	Ahy	Ahy_Scaffold_3.tRNA2-AsnGTT	Scaffold_3	1160204	1160277	+	0	0	74	0	84.5	59.4	25.1	Asn	GTT	Inf	Asn	95.9	high confidence set	-25.2	Seq_17_AsnGTT	59.0361	GTCGCTTTGGCCGAGTGGTTAAGGCGTGTGCCTGCTAAGTACATGGGGTTTCCCCCGCGAGAGTTCGAATCTCTCAGGCGACG
1251	Ahy	Ahy_Scaffold_3.tRNA20-AsnGTT	Scaffold_3	9269829	9269902	+	0	0	74	0	84.5	59.4	25.1	Asn	GTT	Inf	Asn	95.9	high confidence set	-25.2	Seq_17_AsnGTT	56.9444	GTGGCTGTAGTTTAGTGGTGAGAATTCCACGTTGTGGCCGTGGAGACCTGGGCTCGAATCCCAGCAGCCACA
1252	Ahy	Ahy_Scaffold_3.tRNA21-AspGTC	Scaffold_3	9882328	9882399	+	0	0	72	0	69.8	46.8	23	Asp	GTC	Inf	Asp	94.5	high confidence set	-24.6	Seq_8_AspGTC	59.1549	GCACCAGTGGTCTAGTGGTAGAATAGTACCCTGCCACGGTACAGACCCGGGTTCGATTCCCGGCTGGTGCA
1253	Ahy	Ahy_Scaffold_3.tRNA22-AspGTC	Scaffold_3	10180813	10180884	+	0	0	72	0	69.8	46.8	23	Asp	GTC	Inf	Asp	94.5	high confidence set	-24.6	Seq_8_AspGTC	63.0137	GGGGGTGTAGCTCATATGGTAGAGCGCTCGCTTCGCATGCGAGAGGCACGGGGTTCGATTCCCCGCACCTCCA
1254	Ahy	Ahy_Scaffold_3.tRNA27-IleTAT	Scaffold_3	12139444	12139517	+	0	0	74	0	85.9	70.6	15.3	Ile	TAT	Inf	Ile	103.9	high confidence set	-29.8	Seq_28_IleTAT	61.1111	GCCGTCTTAGCTCAGTGGTAGAGCGCGTGGCTTTTAACCACGTGGTCGTGGGTTCGATCCCCACAGACGGCG
1255	Ahy	Ahy_Scaffold_3.tRNA3-AspGTC	Scaffold_3	1429273	1429344	+	0	0	72	0	69.8	46.8	23	Asp	GTC	Inf	Asp	94.5	high confidence set	-24.6	Seq_8_AspGTC	59.7222	TCCGTTGTCGTCCAGCGGTTAGGATGTCTGGCTTTCACCCAGGAGACCCGGGTTCGATTCCCGGCAACGGAA
1256	Ahy	Ahy_Scaffold_3.tRNA34-LeuTAA	Scaffold_3	14180215	14180298	+	0	0	84	0	73.4	41.4	32	Leu	TAA	Inf	Leu	96.8	high confidence set	-34.1	Seq_3504_LeuTAA	59.7222	ATCAGAGTGGCGCAGCGGAAGCGTGGTGGGCCCATAACCCACAGGTCCCAGGATCGAAACCTGGCTCTGATA
1257	Ahy	Ahy_Scaffold_3.tRNA38-GluTTC	Scaffold_3	15496241	15496312	+	0	0	72	0	73.2	48.7	24.5	Glu	TTC	Inf	Glu	99	high confidence set	-26.8	Seq_445_GluTTC	61.1765	GGGGTGGTGGCGCAGTTGGCTAGCGCGTAGGTCTCATAGCTACTGAGTGATCCTGAGGTCGAGAGTTCGAGCCTCTCTCACCCCC
1258	Ahy	Ahy_Scaffold_3.tRNA39-GlnTTG	Scaffold_3	16070923	16070994	+	0	0	72	0	73.5	53.7	19.8	Gln	TTG	Inf	Gln	104.8	high confidence set	-22.4	Seq_18_GlnTTG	57.5342	GACTCCATGGCCCAATGGATAAGGCGCTGGTCTACGGAACCAGAGATTCTGGGTTCGATCCCCAGTGGAGTCG
1259	Ahy	Ahy_Scaffold_3.tRNA4-ArgACG	Scaffold_3	1667063	1667135	+	0	0	73	0	71.7	49.1	22.6	Arg	ACG	Inf	Arg	91.4	high confidence set	-26.7	Seq_41_ArgACG	51.8519	GTTGAGATGGCCGAGTTGGTCTAAGGCTCCAGATTAAGGTTCTGGTCCGAAAGGGCGTGGGTTCAAATCCCACTCTCAACA
1260	Ahy	Ahy_Scaffold_3.tRNA5-ArgACG	Scaffold_3	1667734	1667806	+	0	0	73	0	71.7	49.1	22.6	Arg	ACG	Inf	Arg	91.4	high confidence set	-26.7	Seq_41_ArgACG	53.5211	GGTTCTATGGTGTAGTGGTTAGCACTCTGGACTTTGAATCCAGCGACCTGGTTCGACTCCCGGTAGGACCT
1261	Ahy	Ahy_Scaffold_3.tRNA6-ThrTGT	Scaffold_3	1836255	1836326	+	0	0	72	0	84	57.7	26.3	Thr	TGT	Inf	Thr	93.7	high confidence set	-24.5	Seq_812_ThrTGT	61.1111	GTCGTTGTAGTATAGTGGTAAGTATTCCCGCCTGTCACGCGGGTGACCCGGGTTCGATCCCCGGCAACGGCG
1262	Ahy	Ahy_Scaffold_3.tRNA62-ValAAC	Scaffold_3	27354505	27354578	+	0	0	74	0	72.9	48.6	24.3	Val	AAC	Inf	Val	93.8	high confidence set	-21.7	Seq_26_ValAAC	58.5366	GTCGCTTTGGCCGAGTGGTTAAGGCGTGTGCCTGCTAAGTACATGGGGTTTCCCCGCGAGAGTTCGAATCTCTCAGGCGACG
1263	Ahy	Ahy_Scaffold_3.tRNA66-IleAAT	Scaffold_3	29880699	29880626	-	0	0	74	0	84.9	58.3	26.6	Ile	AAT	Inf	Ile	109.3	high confidence set	-31.1	Seq_59_IleAAT	50	GCTCTTGTAGCTCAGTTGGTTAGAGCACCCGTTTAGTAAGCGGGAGGTCTTGAGTTCGACTCTCAACAAGAGCA
1264	Ahy	Ahy_Scaffold_3.tRNA67-ArgTCT	Scaffold_3	29823850	29823778	-	0	0	73	0	70.6	50.5	20.1	Arg	TCT	Inf	Arg	100.1	high confidence set	-32.3	Seq_428_ArgTCT	54.1667	GGGCATTTGGTCTAGTGGTATGATTCTCGCTTAGGGTGCGAGAGGTCCCGAGTTCAATTCTCGGAATGCCCC
1265	Ahy	Ahy_Scaffold_3.tRNA7-ArgTCT	Scaffold_3	1885724	1885796	+	0	0	73	0	70	49.9	20.1	Arg	TCT	Inf	Arg	100.1	high confidence set	-23.9	Seq_248_ArgTCT	59.1549	GCACCAGTGGTCTAGTGGTAGAATAGTACCCTGCCACGGTACAGACCCGGGTTCGATTCCCGGCTGGTGCA
1266	Ahy	Ahy_Scaffold_3.tRNA72-PheGAA	Scaffold_3	26288208	26288133	-	0	0	76	0	69.5	51.1	18.4	Phe	GAA	Inf	Phe	96.1	high confidence set	-21.1	Seq_5276_PheGAA	53.0864	GTTGAGATGGCCGAGTTGGTCTAAGGCGCCAGATTAAGGTTCTGGTCCGAAAGGGCGTGGGTTCAAATCCCACTCTCAACA
1267	Ahy	Ahy_Scaffold_3.tRNA73-SerTGA	Scaffold_3	26286460	26286379	-	0	0	82	0	80.7	46.1	34.6	Ser	TGA	Inf	Ser	119.7	high confidence set	-28.4	Seq_31_SerTGA	61.1111	GTCGTTGTAGTATAGTGGTAAGTATTCCCGCCTGTCACGCGGGTGACCCGGGTTCGATCCCCGGCAACGGCG
1268	Ahy	Ahy_Scaffold_3.tRNA75-AlaAGC	Scaffold_3	23722650	23722578	-	0	0	73	0	57.4	31.6	25.8	Ala	AGC	Inf	Ala	91.8	high confidence set	-30.9	Seq_5278_AlaAGC	59.7561	GTGGACGTGCCGGAGTGGTTATCGGGCATGACTAGAAATCATGTGGGCTTTGCCCGCGCAGGTTCGAATCCTGCCGTCCACG
1269	Ahy	Ahy_Scaffold_3.tRNA87-ArgACG	Scaffold_3	17742589	17742517	-	0	0	73	0	71.7	49.1	22.6	Arg	ACG	Inf	Arg	91.4	high confidence set	-26.7	Seq_41_ArgACG	58.3333	GCCTCCATAGCATAGTGGTAGTGCGTTCGCTTCGTAAGCGAAAGGTCGCGAGTTCGATCCTCGCTGGGGGCT
1270	Ahy	Ahy_Scaffold_3.tRNA94-PheGAA	Scaffold_3	14270693	14270630	-	0	0	64	0	50.8	27.8	23	Phe	GAA	Inf	Phe	75.9	high confidence set	-15.2	Seq_5281_PheGAA	56.7568	GGCCTATTAGCTCAGCTGGTTAGAGCGTCGTGCTAATAACGCGAAGGTCGCAGGTTCGAGACCTGCATGGGCCA
1271	Ahy	Ahy_Scaffold_3.tRNA95-GluCTC	Scaffold_3	13431028	13430956	-	0	0	73	0	78.9	53.1	25.8	Glu	CTC	Inf	Glu	99.2	high confidence set	-24.1	Seq_29_GluCTC	60.274	GGGGATGTAGCTCAAATGGTAGAGCGCTCGCTTTGCATGCGAGAGGCACGGGGTTCGATCCCCCGCATCTCCA
1272	Ahy	Ahy_Scaffold_3.tRNA99-GluTTC	Scaffold_3	9950459	9950388	-	0	0	72	0	72	47.5	24.5	Glu	TTC	Inf	Glu	101.6	high confidence set	-24.7	Seq_36_GluTTC	54.0541	GCTGGAATAGCTCAGTTGGTTAGAGCGTGTGGCTGTTAACCACAAGGTCGGAGGTTCAAGCCCTCCTTCTAGCG
1273	Ahy	Ahy_Scaffold_4.tRNA11-AlaAGC	Scaffold_4	6034077	6034149	+	0	0	73	0	63.4	38.2	25.2	Ala	AGC	Inf	Ala	98.3	high confidence set	-31.1	Seq_3_AlaAGC	54.0541	GCTGGAATAGCTCAGTTGGTTAGAGCGTGTGGCTGTTAACCACAAGGTCGGAGGTTCAAGCCCTCCTTCTAGCG
1274	Ahy	Ahy_Scaffold_4.tRNA15-PheGAA	Scaffold_4	9980605	9980677	+	0	0	73	0	72.5	52.6	19.9	Phe	GAA	Inf	Phe	100.5	high confidence set	-22.5	Seq_5285_PheGAA	54.0541	GCTGGAATAGCTCAGTTGGTTAGAGCGTGTGGCTGTTAACCACAAGGTCGGAGGTTCAAGCCCTCCTTCTAGCG
1275	Ahy	Ahy_Scaffold_4.tRNA2-CysGCA	Scaffold_4	1095631	1095702	+	0	0	72	0	82.1	59.9	22.2	Cys	GCA	Inf	Cys	106.6	high confidence set	-23	Seq_19_CysGCA	61.1111	GTCGTTGTAGTATAGTGGTAAGTATTCCCGCCTGTCACGCGGGTGACCCGGGTTCGATCCCCGGCAACGGCG
1276	Ahy	Ahy_Scaffold_4.tRNA21-ValAAC	Scaffold_4	17344968	17345041	+	0	0	74	0	71.9	47.6	24.3	Val	AAC	Inf	Val	91	high confidence set	-21.7	Seq_116_ValAAC	61.1111	GTCGTTGTAGTATAGTGGTAAGTATTCCCGCCTGTCACGCGGGTGACCCGGGTTCGATCCCCGGCAACGGCG
1277	Ahy	Ahy_Scaffold_4.tRNA28-AlaTGC	Scaffold_4	22169366	22169438	+	0	0	73	0	70	45.3	24.7	Ala	TGC	Inf	Ala	100.6	high confidence set	-31	Seq_13_AlaTGC	63.5135	GGTCCCGTAGCTCAGTTGGTTAGAGCGTTGGTCTTATGAGCCGAAGGTCGCGGGTTCGAGCCCCGCCGGGACCA
1278	Ahy	Ahy_Scaffold_4.tRNA31-AsnGTT	Scaffold_4	24317864	24317937	+	0	0	74	0	84.5	59.4	25.1	Asn	GTT	Inf	Asn	95.9	high confidence set	-25.2	Seq_17_AsnGTT	61.1111	GTCGTTGTAGTATAGTGGTAAGTATTCCCGCCTGTCACGCGGGTGACCCGGGTTCGATCCCCGGCAACGGCG
1279	Ahy	Ahy_Scaffold_4.tRNA33-GluTTC	Scaffold_4	26469481	26469552	+	0	0	72	0	72	47.5	24.5	Glu	TTC	Inf	Glu	101.6	high confidence set	-24.7	Seq_36_GluTTC	58.3333	GCTGGTTTGCCCGAGTGGTTAAGGGGGCAGACTTAAGATCTGCTGCACTCAAAGTGCGCGTGGGTTCGAACCCCACAGCCAGCA
1280	Ahy	Ahy_Scaffold_4.tRNA34-IleAAT	Scaffold_4	26731839	26731912	+	0	0	74	0	81.8	58.3	23.5	Ile	AAT	Inf	Ile	106.8	high confidence set	-28.8	Seq_14_IleAAT	59.7222	TCCGTTGTCGTCCAGCGGTTAGGATGTCTGGCTTTCACCCAGGAGACCCGGGTTCGATTCCCGGCAACGGAA
1281	Ahy	Ahy_Scaffold_4.tRNA36-PheGAA	Scaffold_4	26887569	26887641	+	0	0	73	0	78.3	58.4	19.9	Phe	GAA	Inf	Phe	113.2	high confidence set	-22.5	Seq_2_PheGAA	54.1667	GGTTCTATGGTGTAGTGGTTAGCACTCTGGACTTTGAATCCAGCGACCTGGGTTCGACTCCCGGTAGGACCT
1282	Ahy	Ahy_Scaffold_4.tRNA37-LysCTT	Scaffold_4	27152424	27152496	+	0	0	73	0	79.1	59.3	19.8	Lys	CTT	Inf	Lys	98.3	high confidence set	-27.7	Seq_3510_LysCTT	57.5342	GACTCCATGGCCCAATGGATAAGGCGCTGGTCTACGGAACCAGAGATTCTGGGTTCGATCCCCAGTGGAGTCG
1283	Ahy	Ahy_Scaffold_4.tRNA41-AlaTGC	Scaffold_4	26532146	26532074	-	0	0	73	0	70	45.3	24.7	Ala	TGC	Inf	Ala	100.6	high confidence set	-31	Seq_13_AlaTGC	57.5342	GACTCCATGGCCCAATGGATAAGGCGCTGGTCTACGGAACCAGAGATTCTGGGTTCGATCCCCAGTGGAGTCG
1284	Ahy	Ahy_Scaffold_4.tRNA42-PheGAA	Scaffold_4	25699326	25699254	-	0	0	73	0	78.3	58.4	19.9	Phe	GAA	Inf	Phe	113.2	high confidence set	-22.5	Seq_2_PheGAA	55.5556	GCCCTTATAGCTCAGTGGTAGAGCGCCAGTCTTGTAAACTGGAGGTCCGTAGTTCGATCCTGCGTGAGGGCA
1285	Ahy	Ahy_Scaffold_4.tRNA48-AlaTGC	Scaffold_4	24142110	24142038	-	0	0	73	0	70	45.3	24.7	Ala	TGC	Inf	Ala	100.6	high confidence set	-31	Seq_13_AlaTGC	56.7568	GGTGTCGTGGTGTAGTTGGTTATCACGTCAGTCTAACACACTGAAGGTCTCCGGTTCGAGTCCGGGCGACGCCA
1286	Ahy	Ahy_Scaffold_4.tRNA49-AspGTC	Scaffold_4	24105003	24104932	-	0	0	72	0	69.8	46.8	23	Asp	GTC	Inf	Asp	94.5	high confidence set	-24.6	Seq_8_AspGTC	56.7568	GGCCCATTAGCTCAGTTGGTTAGAGCGTCGTGCTAATAACGCGAAGGTCGCAGGTTCGAGACCTGCATGGGCCA
1287	Ahy	Ahy_Scaffold_4.tRNA55-TrpCCA	Scaffold_4	22465748	22465676	-	0	0	73	0	69	45.5	23.5	Trp	CCA	Inf	Trp	98.4	high confidence set	-21.1	Seq_2609_TrpCCA	58.9041	GCGCCCGTGGCCTAATGGATAAGGCGTCTGACTTCTAATCAGACGATTGTGGGTTCGAGTCCCACCGGGCGTG
1288	Ahy	Ahy_Scaffold_4.tRNA56-SerGCT	Scaffold_4	22014952	22014871	-	0	0	82	0	80.5	45.2	35.3	Ser	GCT	Inf	Ser	109.5	high confidence set	-30.8	Seq_10_SerGCT	52.0548	GCGCTCGTGGCCTAATGGATAAGGCATTTGACTTCTAATCAAAGGATTGTGGGTTCGAGTCCCACCGAGCGTG
1289	Ahy	Ahy_Scaffold_4.tRNA57-ThrAGT	Scaffold_4	21813429	21813356	-	0	0	74	0	76	48.4	27.6	Thr	AGT	Inf	Thr	90.6	high confidence set	-27.9	Seq_55_ThrAGT	56.5789	GCGAGGAGGATAGCTCAGTTGGGAGAGCGTCAGACTGAAGATCTGAAGGTCGCGTGTTCGATCCACGCTCATCGCA
1290	Ahy	Ahy_Scaffold_4.tRNA62-GluTTC	Scaffold_4	19423224	19423153	-	0	0	72	0	72	47.5	24.5	Glu	TTC	Inf	Glu	101.6	high confidence set	-24.7	Seq_36_GluTTC	56.0976	GTCGATATGTCCGAGTGGTTAAGGAGACAGACTTGAAATCTGTTGGGCTTCGCCCGCGCAGGTTCGAACCCTGCTGTCGACG
1291	Ahy	Ahy_Scaffold_4.tRNA65-PheGAA	Scaffold_4	17070917	17070845	-	0	0	73	0	73.4	56.6	16.8	Phe	GAA	Inf	Phe	106.3	high confidence set	-18.7	Seq_5293_PheGAA	57.5342	GGGGATGTAGCTCATATGGTAGAGCGCGTGCTTAGCATGCACGAGGTACGGGGATCGATACCCCGCATCTCCA
1292	Ahy	Ahy_Scaffold_4.tRNA66-ProTGG	Scaffold_4	16890731	16890660	-	0	0	72	0	68.5	35.7	32.8	Pro	TGG	Inf	Pro	111.2	high confidence set	-25.7	Seq_4_ProTGG	57.5342	GACTCCATGGCCCAATGGATAAGGCGCTGGTCTACGGAACCAGAGATTCTGGGTTCGATCCCCAGTGGAGTCG
1293	Ahy	Ahy_Scaffold_4.tRNA68-ProTGG	Scaffold_4	16889638	16889567	-	0	0	72	0	56.1	29.9	26.2	Pro	TGG	Inf	Pro	96.7	high confidence set	-18.5	Seq_4362_ProTGG	53.125	GAGCTCAGTTGGGAGAGCGTCAGACTGAAGATCTGAAGGTCGCGTGTTCAATCCACGCTTATCG
1294	Ahy	Ahy_Scaffold_4.tRNA69-ProTGG	Scaffold_4	16888098	16888027	-	0	0	72	0	68.5	35.7	32.8	Pro	TGG	Inf	Pro	111.2	high confidence set	-25.7	Seq_4_ProTGG	56.1644	TCCGTTGTAGTCTAGTTGGTTAGGATACTCGGCTCTCACCCGAGAGACCCGGGTTCAAGTCCCGGCAACGGAA
1295	Ahy	Ahy_Scaffold_4.tRNA7-iMetCAT	Scaffold_4	4044015	4044087	+	0	0	73	0	52.5	22.7	29.8	iMet	CAT	Inf	iMet	112.5	high confidence set	-25.9	Seq_2611_iMetCA	58.3333	TCCGTTGTCGTCCAGCGGTTAGGATATCTGGCTTTCACCCAGGAGACCCGGGTTCGATTCCCGGCAACGGAA
1296	Ahy	Ahy_Scaffold_4.tRNA72-iMetCAT	Scaffold_4	14973334	14973263	-	0	0	72	0	55.4	27.9	27.5	iMet	CAT	Inf	iMet	112.9	high confidence set	-23.7	Seq_581_iMetCA	58.9041	GGGGATGTAGCTCAGATGGTAGAGCGCTCGCTTAGCATGCGAGAGGTACGGGGATCGATACCCCGCATCTCCA
1297	Ahy	Ahy_Scaffold_4.tRNA73-iMetCAT	Scaffold_4	14966865	14966794	-	0	0	72	0	58.3	28.1	30.2	iMet	CAT	Inf	iMet	118.7	high confidence set	-25.9	Seq_9_iMetCA	57.5342	GCGGGGATAGCTCAGTTGGGAGAGCGTCAGACTGAAGATCTGAAGGTCGCGTGTTAGATCCACGCTCACCGCA
1298	Ahy	Ahy_Scaffold_4.tRNA8-AlaTGC	Scaffold_4	4342634	4342706	+	0	0	73	0	51	28.8	22.2	Ala	TGC	Inf	Ala	78.4	high confidence set	-28.5	Seq_5295_AlaTGC	56.9444	GGGTCCATAGCTCAGTGGTAGAGCATTTGACTGCAGATCAAGAGGTCACCGGTTCGAACCCGGTTGGGCCCT
1299	Ahy	Ahy_Scaffold_4.tRNA81-ThrAGT	Scaffold_4	8522868	8522795	-	0	0	74	0	74.7	46.2	28.5	Thr	AGT	Inf	Thr	89.4	high confidence set	-24	Seq_105_ThrAGT	55.4054	GGTGTCGTGGTGTAGTTGGTTATCACGTCAGTCTAACACACTGAAGGTCTCCGGTTCAAGTCCGGGCGACGCCA
1300	Ahy	Ahy_Scaffold_4.tRNA82-LysTTT	Scaffold_4	7342112	7342041	-	0	0	72	0	92.3	68.6	23.7	Lys	TTT	Inf	Lys	97.5	high confidence set	-32	Seq_72_LysTTT	60.274	GGGGATGTAGCTCAAATGGTAGAGCGCTCGCTTTGCATGCGAGAGGCACGGGGTTCGATCCCCCGCATCTCCA
1301	Ahy	Ahy_Scaffold_4.tRNA84-ProAGG	Scaffold_4	6588962	6588891	-	0	0	72	0	67.4	34.7	32.7	Pro	AGG	Inf	Pro	112.3	high confidence set	-25.7	Seq_5_ProAGG	54.0541	GCTGGAATAGCTCAGTTGGTTAGAGCGTGTGGCTGTTAACCACAAGGTCGGAGGTTCAAGCCCTCCTTCTAGCG
1302	Ahy	Ahy_Scaffold_4.tRNA89-TrpCCA	Scaffold_4	244399	244328	-	0	0	72	0	75.8	51.2	24.6	Trp	CCA	Inf	Trp	105.6	high confidence set	-22.6	Seq_6_TrpCCA	58.3333	TCCGTTGTCGTCCAGCGGTTAGGATATCTGGCTTTCACCCAGGAGACCCGGGTTCGATTCCCGGCAACGGAA
1303	Ahy	Ahy_Scaffold_5.tRNA29-TrpCCA	Scaffold_5	21245910	21245981	+	0	0	72	0	75.1	50.1	25	Trp	CCA	Inf	Trp	105	high confidence set	-21.1	Seq_78_TrpCCA	55.4054	GGCCTATTAGCTCAGTTGGTTAGAGCGTCGTGCTAATAACGCGAAGGTCGCAGGTTCGAGACCTGCATGGGCCA
1304	Ahy	Ahy_Scaffold_5.tRNA31-HisGTG	Scaffold_5	21501541	21501612	+	0	0	72	0	63	33.7	29.3	His	GTG	Inf	His	86.8	high confidence set	-25.3	Seq_15_HisGTG	58.9041	GCGGGGATAGCTCAGTTGGGAGAGCGTCAGACTGAAGATCTGAAGGTCGCGTGTTCGATCCACGCTCACCGCA
1305	Ahy	Ahy_Scaffold_5.tRNA36-AlaCGC	Scaffold_5	23832895	23832967	+	0	0	73	0	68.3	44.1	24.2	Ala	CGC	Inf	Ala	99.2	high confidence set	-33.6	Seq_24_AlaCGC	64.3836	GCCCGTCCAGCTCAGTTGGTAGAGCGCAAGGCTCTTAACCTTGTGGTCGTGGGTTCGAGCCCCACGGTGGGCG
1306	Ahy	Ahy_Scaffold_5.tRNA37-iMetCAT	Scaffold_5	24150855	24150926	+	0	0	72	0	54.9	27.8	27.1	iMet	CAT	Inf	iMet	113.7	high confidence set	-23.6	Seq_328_iMetCA	60.274	GGGGATGTAGCTCAAATGGTAGAGCGCTCGCTTTGCATGCGAGAGGCACGGGGTTCGATCCCCCGCATCTCCA
1307	Ahy	Ahy_Scaffold_5.tRNA39-GlyTCC	Scaffold_5	24591144	24591215	+	0	0	72	0	73.9	46.2	27.7	Gly	TCC	Inf	Gly	85.6	high confidence set	-24.2	Seq_20_GlyTCC	58.9041	GCGGGGATAGCTCAGTTGGGAGAGCGTCAGACTGAAGATCTGAAGGTCGCGTGTTCGATCCACGCTCACCGCA
1308	Ahy	Ahy_Scaffold_5.tRNA41-ValCAC	Scaffold_5	24934916	24934989	+	0	0	74	0	79.1	48	31.1	Val	CAC	Inf	Val	101.8	high confidence set	-20	Seq_330_ValCAC	60.274	GGGGATGTAGCTCAAATGGTAGAGCGCTCGCTTTGCATGCGAGAGGCACGGGGTTCGATCCCCCGCATCTCCA
1309	Ahy	Ahy_Scaffold_5.tRNA42-GlyCCC	Scaffold_5	25385692	25385762	+	0	0	71	0	66	29.2	36.8	Gly	CCC	Inf	Gly	87.4	high confidence set	-26.9	Seq_81_GlyCCC	61.1111	GTCGTTGTAGTATAGTGGTAAGTATTCCCGCCTGTCACGCGGGTGACCCGGGTTCGATCCCCGGCAACGGCG
1310	Ahy	Ahy_Scaffold_5.tRNA43-LysTTT	Scaffold_5	25385836	25385907	+	0	0	72	0	92.3	68.6	23.7	Lys	TTT	Inf	Lys	97.5	high confidence set	-32	Seq_72_LysTTT	54.7945	GGATCTGTGGCGCAATGGTAGCGCGTCTGACTCCAGATCAGAAGGGTTGCGTGTTCGATTCACGTCAGGTTCA
1311	Ahy	Ahy_Scaffold_5.tRNA44-ValCAC	Scaffold_5	25418476	25418549	+	0	0	74	0	82.4	54.4	28	Val	CAC	Inf	Val	103.7	high confidence set	-21.5	Seq_50_ValCAC	58.5366	GTCGCTTTGGCCGAGTGGTTAAGGCGTGTGCCTGCTAAGTACATGGGGTTTCCCCGCGAGAGTTCGAATCTCTCAGGCGACG
1312	Ahy	Ahy_Scaffold_5.tRNA46-ValCAC	Scaffold_5	24867650	24867577	-	0	0	74	0	79.1	48	31.1	Val	CAC	Inf	Val	101.8	high confidence set	-20	Seq_330_ValCAC	52.7027	GCTCTCGTAGCTCAGTTGGTTAGAGCACCCGTTTAGTAAGCGGGAGGTCTTGAGTTCGACTCTCAACGAGAGCA
1313	Ahy	Ahy_Scaffold_5.tRNA47-AlaAGC	Scaffold_5	24719310	24719238	-	0	0	73	0	63.4	38	25.4	Ala	AGC	Inf	Ala	94.8	high confidence set	-31.1	Seq_5296_AlaAGC	58.3333	TCCGTTGTCGTCCAGCGGTTAGGATATCTGGCTTTCACCCAGGAGACCCGGGTTCGATTCCCGGCAACGGAA
1314	Ahy	Ahy_Scaffold_5.tRNA48-AlaAGC	Scaffold_5	24712988	24712916	-	0	0	73	0	63.4	38.2	25.2	Ala	AGC	Inf	Ala	98.3	high confidence set	-31.1	Seq_3_AlaAGC	54.7945	GCGAGGATAGCTCAGTTGGGAGAGCGTTAGACTGAAGATCTGAAGGTCGCGTGTTCGATCCACGCTCATCGCA
1315	Ahy	Ahy_Scaffold_5.tRNA49-LeuCAA	Scaffold_5	24669154	24669071	-	0	0	84	0	78.6	55.6	23	Leu	CAA	Inf	Leu	123	high confidence set	-33	Seq_85_LeuCAA	55.5556	GGGCATTTGGTCTAGTGGTATGATTCTCGCTTTGGGTGCGAGAGGTCCCGAGTTCGATTCTCGGAATGCCCC
1316	Ahy	Ahy_Scaffold_5.tRNA54-GlyCCC	Scaffold_5	23688377	23688307	-	0	0	71	0	66	29.2	36.8	Gly	CCC	Inf	Gly	87.4	high confidence set	-26.9	Seq_81_GlyCCC	52.7778	GGACATTTGGTCTAGTGGTATGATTCTCGCTTTGGGTGCGAGAGGTCCCGAGTTTGATTCTCGGAATGCCCC
1317	Ahy	Ahy_Scaffold_5.tRNA55-LeuAAG	Scaffold_5	23558013	23557933	-	0	0	81	0	74	52.2	21.8	Leu	AAG	Inf	Leu	110.4	high confidence set	-30.8	Seq_11_LeuAAG	55.5556	GGGCATTTGGTCTAGTGGTATGATTCTCGCTTTGGGTGCGAGAGGTCCCGAGTTCGATTCTCGGAATGCCCC
1318	Ahy	Ahy_Scaffold_5.tRNA57-LysCTT	Scaffold_5	22368357	22368284	-	0	0	74	0	81.2	62.4	18.8	Lys	CTT	Inf	Lys	99.2	high confidence set	-28.5	Seq_3519_LysCTT	60.274	ATCAGAGTGGCGCAGCGGAAGCGTGGTGGGCCCATAACCCACAGGTCCCCAGGATCGAAACCTGGCTCTGATA
1319	Ahy	Ahy_Scaffold_5.tRNA75-LeuTAG	Scaffold_5	10897538	10897459	-	0	0	80	0	70.9	50.7	20.2	Leu	TAG	Inf	Leu	109.5	high confidence set	-31.2	Seq_217_LeuTAG	58.3333	ATCAGAGTGGCGCAGCGGAAGCGTGGTGGGCCCATAACCCACAGGTCCCAGGATCGAAACCTGGTTCTGATA
1320	Ahy	Ahy_Scaffold_5.tRNA76-ArgTCT	Scaffold_5	10888631	10888559	-	0	0	73	0	70.2	50.5	19.7	Arg	TCT	Inf	Arg	96	high confidence set	-22.4	Seq_1222_ArgTCT	59.7222	ATCAGAGTGGCGCAGCGGAAGCGTGGTGGGCCCATAACCCACAGGTCCCAGGATCGAAACCTGGCTCTGATA
1321	Ahy	Ahy_Scaffold_5.tRNA81-ArgTCT	Scaffold_5	5589628	5589556	-	0	0	73	0	70.2	50.5	19.7	Arg	TCT	Inf	Arg	96	high confidence set	-22.4	Seq_1222_ArgTCT	57.5342	GGGAATGCAGCTCAAACGGTAGAGCGCTCGCTTTGCATGCGAGTGGTACGGGGTTCAATACCCCGCATCTCCA
1322	Ahy	Ahy_Scaffold_6.tRNA1-ArgCCT	Scaffold_6	372896	372968	+	0	0	73	0	73.8	54.3	19.5	Arg	CCT	Inf	Arg	86	high confidence set	-22.9	Seq_372_ArgCCT	47.2973	GCTTTCATAGCTCAGTTGGTTAGAGCACCCGTTTAGTAAGCGGGAGGTCTTGAGTTCGACTCTCAATGAAAGCA
1323	Ahy	Ahy_Scaffold_6.tRNA19-AlaAGC	Scaffold_6	14935217	14935289	+	0	0	73	0	63.4	38.2	25.2	Ala	AGC	Inf	Ala	98.3	high confidence set	-31.1	Seq_3_AlaAGC	61.1111	GCCGTCTTAGCTCAGTGGTAGAGCGCGTGGCTTTTAACCACGTGGTCGTGGGTTCGATCCCCACAGACGGCG
1324	Ahy	Ahy_Scaffold_6.tRNA20-ProCGG	Scaffold_6	14950499	14950570	+	0	0	72	0	64.8	40.1	24.7	Pro	CGG	Inf	Pro	111.5	high confidence set	-22.3	Seq_1068_ProCGG	54.1667	GGGCATTTGGTCTAGTGGTATGATTCTCGCTTAGGGTGCGAGAGGTCCCGAGTTCAATTCTCGGAATGCCCC
1325	Ahy	Ahy_Scaffold_6.tRNA30-SerTGA	Scaffold_6	20526095	20526176	+	0	0	82	0	76.3	43.3	33	Ser	TGA	Inf	Ser	115	high confidence set	-23.9	Seq_5299_SerTGA	56.9444	GGATCCGTGGCGCAATGGTAGCGCGTCTGACTCCAGATCAGAAGGTTGCGTGTTCGATTCACGTCGGGTTCA
1326	Ahy	Ahy_Scaffold_6.tRNA31-SerGCT	Scaffold_6	21198814	21198895	+	0	0	82	0	80.5	45.2	35.3	Ser	GCT	Inf	Ser	109.5	high confidence set	-30.8	Seq_10_SerGCT	54.1667	GGATCTGTGGCGCAATGGTAGCGCGTCTGACTCCAGATCAGAAGGTTGCGTGTTCGATTCACGTCAGGTTCA
1327	Ahy	Ahy_Scaffold_6.tRNA38-TrpCCA	Scaffold_6	22757285	22757356	+	0	0	72	0	75.8	51.2	24.6	Trp	CCA	Inf	Trp	105.6	high confidence set	-22.6	Seq_6_TrpCCA	55.5556	GTGGCTGTAGTTTAGTGGTAAGAATTCCACGTTGTGGCCGTGGAGACCTGGGCTCGAATCCCAGCAGCCACA
1328	Ahy	Ahy_Scaffold_6.tRNA39-ProTGG	Scaffold_6	22902743	22902814	+	0	0	72	0	68.5	35.7	32.8	Pro	TGG	Inf	Pro	111.2	high confidence set	-25.7	Seq_4_ProTGG	63.0137	GGGGGTGTAGCTCATATGGTAGAGCGCTCGCTTCGCATGCGAGAGGCACGGGGTTCGATTCCCCGCACCTCCA
1329	Ahy	Ahy_Scaffold_6.tRNA4-PheGAA	Scaffold_6	3134922	3134994	+	0	0	73	0	78.3	58.4	19.9	Phe	GAA	Inf	Phe	113.2	high confidence set	-22.5	Seq_2_PheGAA	58.3333	ATCAGAGTGGCGCAGCGGAAGCGTGGTGGGCCCATAACCCACAGGTCCTAGGATCGAAACCTGGCTCTGATA
1330	Ahy	Ahy_Scaffold_6.tRNA43-TyrGTA	Scaffold_6	24085430	24085344	-	24085393	24085380	73	14	74.4	42.9	31.5	Tyr	GTA	Inf	Tyr	111.8	high confidence set	-33.1	Seq_2627_TyrGTA	52.7778	GCGTTTGTAGTCCAACGGTTAGGATAATTGCCTTCCAAGCAATAGACCCGGGTTCGACTCCCGGCAAACGCA
1331	Ahy	Ahy_Scaffold_6.tRNA44-iMetCAT	Scaffold_6	23351394	23351323	-	0	0	72	0	58.3	28.1	30.2	iMet	CAT	Inf	iMet	118.7	high confidence set	-25.9	Seq_9_iMetCA	54.0541	GTCTGGGTGGTGTAGTTGGTTATCACGCTAGTCTCACACACTAGAGGTCCCCAGTTCGAACCTGGGCTCAGACA
1332	Ahy	Ahy_Scaffold_6.tRNA45-ArgACG	Scaffold_6	23314613	23314541	-	0	0	73	0	71.7	49.1	22.6	Arg	ACG	Inf	Arg	91.4	high confidence set	-26.7	Seq_41_ArgACG	57.7465	GCGCATCTAGTGTAGTGGTATCATAGTACCCTCCCACGGTACTGACCGGGGTTCGATTCCCCGGATGCGCA
1333	Ahy	Ahy_Scaffold_6.tRNA5-TyrGTA	Scaffold_6	3240198	3240284	+	3240235	3240248	73	14	69.7	38	31.7	Tyr	GTA	Inf	Tyr	105.2	high confidence set	-31.4	Seq_1912_TyrGTA	61.1111	GCCGTCTTAGCTCAGTGGTAGAGCGCGTGGCTTTTAACCACGTGGTCGTGGGTTCGATCCCCACAGACGGCG
1334	Ahy	Ahy_Scaffold_6.tRNA50-SerGCT	Scaffold_6	21214369	21214288	-	0	0	82	0	80.5	45.2	35.3	Ser	GCT	Inf	Ser	109.5	high confidence set	-30.8	Seq_10_SerGCT	56.7568	GTCTGGGTGGTGTAGTTGGTTATCACGCTAGTCTCACACACTAGAGGTCCCCGGTTCGAACCCGGGCTCAGACA
1335	Ahy	Ahy_Scaffold_6.tRNA51-SerGCT	Scaffold_6	21213952	21213871	-	0	0	82	0	80.5	45.2	35.3	Ser	GCT	Inf	Ser	109.5	high confidence set	-30.8	Seq_10_SerGCT	54.0541	GTCTGGGTGGTGTAGTTGGTTATCACGCTAGTCTCACACACTAGAGGTCCCCAGTTCGAACCTGGGCTCAGACA
1336	Ahy	Ahy_Scaffold_6.tRNA53-ArgCCG	Scaffold_6	19292099	19292027	-	0	0	73	0	69.2	51.2	18	Arg	CCG	Inf	Arg	93.1	high confidence set	-29	Seq_246_ArgCCG	58.9041	GGGGATGTAGCTCAGATGGTAGAGCGCTCGCTTAGCATGCGAGAGGAACGGGGATCGATACCCCGCATCTCCA
1337	Ahy	Ahy_Scaffold_6.tRNA54-AlaTGC	Scaffold_6	18992192	18992120	-	0	0	73	0	70	45.3	24.7	Ala	TGC	Inf	Ala	100.6	high confidence set	-31	Seq_13_AlaTGC	58.9041	GGGGATGTAGCTCAGATGGTAGAGCGCTCGCTTAGCATGCGAGAGGTACGGGGATCGATACCCCGCATCTCCA
1338	Ahy	Ahy_Scaffold_6.tRNA56-AlaTGC	Scaffold_6	18991553	18991481	-	0	0	73	0	70	45.3	24.7	Ala	TGC	Inf	Ala	100.6	high confidence set	-31	Seq_13_AlaTGC	55.9524	GTCAGGATGGCCGAGTGGTCTAAGGCGCCAGACTCAAGTTCTGGTCCTCTAACGAGGGCGTGGGTTCAAATCCCACTTCTGACA
1339	Ahy	Ahy_Scaffold_6.tRNA57-AspGTC	Scaffold_6	18918622	18918551	-	0	0	72	0	69.8	46.8	23	Asp	GTC	Inf	Asp	95.8	high confidence set	-24.6	Seq_12_AspGTC	57.7465	GCGCATCTAGTGTAGTGGTATCATAGTACCCTCCCACGGTACTGACCGGGGTTCGATTCCCCGGATGCGCA
1340	Ahy	Ahy_Scaffold_6.tRNA59-SerTGA	Scaffold_6	18135577	18135496	-	0	0	82	0	82.9	48.2	34.7	Ser	TGA	Inf	Ser	121.4	high confidence set	-28.4	Seq_6218_SerTGA	53.0864	GTTGAGATGGCCGAGTTGGTCTAAGGCGCCAGATTAAGGTTCTGGTCCGAAAGGGCGTGGGTTCAAATCCCACTCTCAACA
1341	Ahy	Ahy_Scaffold_6.tRNA6-TyrGTA	Scaffold_6	3245139	3245225	+	3245176	3245189	73	14	69.7	38	31.7	Tyr	GTA	Inf	Tyr	105.2	high confidence set	-30.5	Seq_1916_TyrGTA	63.5135	GCCCGTCTAGCTCAGTTGGTAGAGCGCAAGGCTCTTAACCTTGTGGTCGTGGGTTCGAGCCCCCACGGTGGGCG
1342	Ahy	Ahy_Scaffold_6.tRNA60-SerTGA	Scaffold_6	18132257	18132176	-	0	0	82	0	80.7	46.1	34.6	Ser	TGA	Inf	Ser	119.7	high confidence set	-28.4	Seq_31_SerTGA	58.75	GACGGTTTGGCCGAGTGGTCTAAGGCGCCAGATTTAGGCTCTGGTCCGAAAGGGCGTGGGTTCAAATCCCACAGCCGTCA
1343	Ahy	Ahy_Scaffold_6.tRNA61-SerTGA	Scaffold_6	18130637	18130556	-	0	0	82	0	80.7	46.1	34.6	Ser	TGA	Inf	Ser	119.7	high confidence set	-28.4	Seq_31_SerTGA	49.3151	GCACTCGTGGCCTAATGGATAAGGCATTTGACTTCTAATCAAAGGATTGTGGGTTCGAGTCCCACCGAGTGTG
1344	Ahy	Ahy_Scaffold_6.tRNA65-AlaTGC	Scaffold_6	15392759	15392687	-	0	0	73	0	70	45.3	24.7	Ala	TGC	Inf	Ala	100.6	high confidence set	-31	Seq_13_AlaTGC	49.3151	GCACTCGTGGCCTAATGGATAAGGCATTTGACTTCTAATCAAAGGATTGTGGGTTCGAGTCCCACCGAGTGTG
1345	Ahy	Ahy_Scaffold_6.tRNA66-MetCAT	Scaffold_6	14599513	14599429	-	14599475	14599465	74	11	64.2	40.8	23.4	Met	CAT	Inf	Met	104	high confidence set	-28.9	Seq_173_MetCAT	56.1644	GCGTCTGTAGCTCAGTGGATAGAGCGTCTGTTTCCTAAGCAGAAGGTCGTAGGTTCGACCCCTACCTGACGCG
1346	Ahy	Ahy_Scaffold_6.tRNA67-ThrTGT	Scaffold_6	12961467	12961395	-	0	0	73	0	72.1	45.5	26.6	Thr	TGT	Inf	Thr	79.3	high confidence set	-22	Seq_5816_ThrTGT	58.9041	GGGGATGTAGCTCAGATGGTAGAGCGCTCGCTTAGCATGCGAGAGGTACGGGGATCGATACCCCGCATCTCCA
1347	Ahy	Ahy_Scaffold_6.tRNA77-PheGAA	Scaffold_6	5309729	5309657	-	0	0	73	0	74	53.3	20.7	Phe	GAA	Inf	Phe	98.8	high confidence set	-21.5	Seq_5302_PheGAA	61.1111	GGGCGTTTGGTCTAGTGGTATGATTCTCGCTTCGGGTGCGAGAGGTCCCGAGTTCGATTCCCGGAACGCCCC
1348	Ahy	Ahy_Scaffold_6.tRNA79-LysTTT	Scaffold_6	4662111	4662040	-	0	0	72	0	92.3	68.6	23.7	Lys	TTT	Inf	Lys	97.5	high confidence set	-32	Seq_72_LysTTT	52.439	GTCAGTATGTCCGAGTGGTTAAGGAGACAGACTTGAAATCTGTTGGGTTTCGCCCGCGCAGGTTCAAATCCTGCTGCTGACG
1349	Ahy	Ahy_Scaffold_6.tRNA80-PheGAA	Scaffold_6	4591360	4591288	-	0	0	73	0	78.3	58.4	19.9	Phe	GAA	Inf	Phe	113.2	high confidence set	-22.5	Seq_2_PheGAA	58.5366	GTCGCTTTGGCCGAGTGGTTAAGGCGTGTGCCTGCTAAGTACATGGGGTTTCCCCGCGAGAGTTCGAATCTCTCAGGCGACG
1350	Ahy	Ahy_Scaffold_6.tRNA82-AlaAGC	Scaffold_6	3637925	3637855	-	0	0	71	0	50.2	33.9	16.3	Ala	AGC	Inf	Ala	80	high confidence set	-27.8	Seq_5306_AlaAGC	56.9444	GGATCCGTGGCGCAATGGTAGCGCGTCTGACTCCAGATCAGAAGGTTGCGTGTTCGATTCACGTCGGGTTCA
1351	Ahy	Ahy_Scaffold_6.tRNA83-AlaAGC	Scaffold_6	3627775	3627702	-	0	0	74	0	60.6	35.6	25	Ala	AGC	Inf	Ala	95.5	high confidence set	-32	Seq_1509_AlaAGC	55.5556	GGGCATTTGGTCTAGTGGTATGATTCTCGCTTTGGGTGCGAGAGGTCCCGAGTTCGATTCTCGGAATGCCCC
1352	Ahy	Ahy_Scaffold_6.tRNA84-LysCTT	Scaffold_6	3417911	3417839	-	0	0	73	0	87.7	67.6	20.1	Lys	CTT	Inf	Lys	106.7	high confidence set	-28	Seq_7_LysCTT	58.9041	GCGGGGATAGCTCAGTTGGGAGAGCGTCAGACTGAAGATCTGAAGGTCGCGTGTTCGATCCACGCTCACCGCA
1353	Ahy	Ahy_Scaffold_7.tRNA1-IleAAT	Scaffold_7	1178137	1178210	+	0	0	74	0	79.3	55.8	23.5	Ile	AAT	Inf	Ile	104.3	high confidence set	-28.8	Seq_48_IleAAT	54.023	CCGACCTTAGCTCAGTTGGTAGAGCGGAGGACTGTAGTAGTTATGCAGACAATCCTTAGGTCGCTGGTTCGAATCCGGCAGGTCGGA
1354	Ahy	Ahy_Scaffold_7.tRNA13-SerAGA	Scaffold_7	8558137	8558218	+	0	0	82	0	78.7	42.5	36.2	Ser	AGA	Inf	Ser	114.6	high confidence set	-33.7	Seq_106_SerAGA	59.7222	ATCAGAGTGGCGCAGCGGAAGCGTGGTGGGCCCATAACCCACAGGTCCCAGGATCGAAACCTGGCTCTGATA
1355	Ahy	Ahy_Scaffold_7.tRNA14-CysGCA	Scaffold_7	9109317	9109388	+	0	0	72	0	81.7	56.1	25.6	Cys	GCA	Inf	Cys	104.3	high confidence set	-24.1	Seq_56_CysGCA	57.5342	GACTCCATGGCCCAATGGATAAGGCGCTGGTCTACGGAACCAGAGATTCTGGGTTCGATCCCCAGTGGAGTCG
1356	Ahy	Ahy_Scaffold_7.tRNA18-GlyTCC	Scaffold_7	11212273	11212344	+	0	0	72	0	73.9	46.2	27.7	Gly	TCC	Inf	Gly	85.6	high confidence set	-24.2	Seq_20_GlyTCC	51.7241	CCGACCTTAGCTCAGTTGGCAGAGCGGAAGACTGTAGTTGTAACAACTGAAATCTTTAGGTCGCTGGTTCGATTCCGGCAGGTCGGA
1357	Ahy	Ahy_Scaffold_7.tRNA2-LeuCAA	Scaffold_7	1372983	1373066	+	0	0	84	0	78.6	55.6	23	Leu	CAA	Inf	Leu	123	high confidence set	-33	Seq_85_LeuCAA	58.5366	GTCGCTTTGGCCGAGTGGTTAAGGCGTGTGCCTGCTAAGTACATGGGGTTTCCCCGCGAGAGTTCGAATCTCTCAGGCGACG
1358	Ahy	Ahy_Scaffold_7.tRNA26-ValAAC	Scaffold_7	18224631	18224704	+	0	0	74	0	71.9	47.6	24.3	Val	AAC	Inf	Val	91	high confidence set	-21.7	Seq_116_ValAAC	58.5366	GTCGCTTTGGCCGAGTGGTTAAGGCGTGTGCCTGCTAAGTACATGGGGTTTCCCCGCGAGAGTTCGAATCTCTCAGGCGACG
1359	Ahy	Ahy_Scaffold_7.tRNA28-LeuTAG	Scaffold_7	18395140	18395219	+	0	0	80	0	67.2	44.5	22.7	Leu	TAG	Inf	Leu	107.9	high confidence set	-27.3	Seq_500_LeuTAG	63.0137	GTTCGCGTGGCCTAATGGATAAGGCGCTCGCCTCCGGAGCGGGAGATTGTGGGTTCGAGTCCCACCGTGAACG
1360	Ahy	Ahy_Scaffold_7.tRNA32-GlyCCC	Scaffold_7	18737808	18737878	+	0	0	71	0	66	29.2	36.8	Gly	CCC	Inf	Gly	87.4	high confidence set	-26.9	Seq_81_GlyCCC	60.274	GGGGATGTAGCTCAAATGGTAGAGCGCTCGCTTTGCATGCGAGAGGCACGGGGTTCGATCCCCCGCATCTCCA
1361	Ahy	Ahy_Scaffold_7.tRNA33-iMetCAT	Scaffold_7	20050048	20050119	+	0	0	72	0	58.3	28.1	30.2	iMet	CAT	Inf	iMet	118.7	high confidence set	-25.9	Seq_9_iMetCA	60.274	GGGGATGTAGCTCAAATGGTAGAGCGCTCGCTTTGCATGCGAGAGGCACGGGGTTCGATCCCCCGCATCTCCA
1362	Ahy	Ahy_Scaffold_7.tRNA34-AlaTGC	Scaffold_7	20510936	20511008	+	0	0	73	0	70	45.3	24.7	Ala	TGC	Inf	Ala	100.6	high confidence set	-31	Seq_13_AlaTGC	62.5	GTCGTTGTAGTATAGTGGTGAGTATTCCCGCCTGTCACGCGGGTGACCCGGGTTCGATCCCCGGCAACGGCG
1363	Ahy	Ahy_Scaffold_7.tRNA36-LeuCAA	Scaffold_7	20983187	20983270	+	0	0	84	0	78.6	55.6	23	Leu	CAA	Inf	Leu	123	high confidence set	-33	Seq_85_LeuCAA	54.878	GTCGATATGTCCGAGTGGTTAAGGAGACAGACTTGAAATCTGTTGGGCTTTGCCCGCGCAGGTTCGAACCCTGCTGTCGACG
1364	Ahy	Ahy_Scaffold_7.tRNA37-MetCAT	Scaffold_7	21386057	21386142	+	21386095	21386106	74	12	64.2	40.8	23.4	Met	CAT	Inf	Met	104	high confidence set	-29.2	Seq_1928_MetCAT	51.7241	CCGACCTTAGCTCAGTTGGCAGAGCGGAAGACTGTAGTTGTCAAAACTGAAATCTTTAGGTCGCTGGTTCGATTCCGGCAGGTCGGA
1365	Ahy	Ahy_Scaffold_7.tRNA38-GlyGCC	Scaffold_7	22097347	22097417	+	0	0	71	0	66.5	44.8	21.7	Gly	GCC	Inf	Gly	94.4	high confidence set	-25.6	Seq_1_GlyGCC	56.0976	GTCGATATGTCCGAGTGGTTAAGGAGACAGACTTGAAATCTGTTGGGCTTCGCCCGCGCAGGTTCGAACCCTGCTGTCGACG
1366	Ahy	Ahy_Scaffold_7.tRNA4-iMetCAT	Scaffold_7	1793238	1793309	+	0	0	72	0	58.3	28.1	30.2	iMet	CAT	Inf	iMet	118.7	high confidence set	-25.9	Seq_9_iMetCA	56.0976	GTCGATATGTCCGAGTGGTTAAGGAGACAGACTTGAAATCTGTTGGGCTTCGCCCGCGCAGGTTCGAACCCTGCTGTCGACG
1367	Ahy	Ahy_Scaffold_7.tRNA40-SerTGA	Scaffold_7	22950306	22950387	+	0	0	82	0	80.7	46.1	34.6	Ser	TGA	Inf	Ser	119.7	high confidence set	-28.4	Seq_31_SerTGA	60.274	GGGGATGTAGCTCAAATGGTAGAGCGCTCGCTTTGCATGCGAGAGGCACGGGGTTCGATCCCCCGCATCTCCA
1368	Ahy	Ahy_Scaffold_7.tRNA43-CysGCA	Scaffold_7	24113544	24113473	-	0	0	72	0	79.9	59.8	20.1	Cys	GCA	Inf	Cys	108.3	high confidence set	-20.7	Seq_305_CysGCA	60	GGGGTGGTGGCGCAGTTGGCTAGCGCGTAGGTCTCATAGCTTCTGAGTGATCCTGAGGTCGAGAGTTCGAGCCTCTCTCACCCCA
1369	Ahy	Ahy_Scaffold_7.tRNA44-GluTTC	Scaffold_7	23930067	23929996	-	0	0	72	0	72	47.5	24.5	Glu	TTC	Inf	Glu	101.6	high confidence set	-24.7	Seq_36_GluTTC	53.4247	GCCCCGTATAGCTCAGTGGTAGAGCGTCAGTCTTGTAAACTGAAGGTCTGTAGTTCGATCCTGCATGGGGGCA
1370	Ahy	Ahy_Scaffold_7.tRNA45-GlyGCC	Scaffold_7	23874292	23874222	-	0	0	71	0	66.5	44.8	21.7	Gly	GCC	Inf	Gly	94.4	high confidence set	-25.6	Seq_1_GlyGCC	53.4247	GCGAGGATAGCTCAGTTGGGAGAGCGTCAGACTGAAGATCTGAAGATCGCGTGTTCGATTCACGCTCATCGCA
1371	Ahy	Ahy_Scaffold_7.tRNA50-AlaTGC	Scaffold_7	20517393	20517320	-	0	0	74	0	65.5	41.6	23.9	Ala	TGC	Inf	Ala	93.5	high confidence set	-28.6	Seq_5310_AlaTGC	61.1111	GCCGTCTTAGCTCAGTGGTAGAGCGCGTGGCTTTTAACCACGTGGTCGTGGGTTCGATCCCCACAGACGGCG
1372	Ahy	Ahy_Scaffold_7.tRNA51-ValAAC	Scaffold_7	20003303	20003230	-	0	0	74	0	72.9	48.6	24.3	Val	AAC	Inf	Val	93.8	high confidence set	-21.7	Seq_26_ValAAC	58.9041	GCGGGGATAGCTCAGTTGGGAGAGCGTCAGACTGAAGATCTGAAGGTCGCGTGTTCGATCCACGCTCACCGCA
1373	Ahy	Ahy_Scaffold_7.tRNA52-GluTTC	Scaffold_7	19555134	19555063	-	0	0	72	0	73.2	48.7	24.5	Glu	TTC	Inf	Glu	99	high confidence set	-26.8	Seq_445_GluTTC	57.7465	GGGGATGTAGCTCAGATGGTAGAGCGCTCGCTTAGCATGCGAGAGGTACGGGATCGATACCCGCATCTCCA
1374	Ahy	Ahy_Scaffold_7.tRNA53-GlnCTG	Scaffold_7	19049907	19049836	-	0	0	72	0	76.3	49.5	26.8	Gln	CTG	Inf	Gln	102.6	high confidence set	-21.9	Seq_2635_GlnCTG	59.4595	GGGGATGTAGCTCAGATGGTAGAGCGCTCGCTTAGCATGCGAGAGGTACGGGGATCGATACCCCCGCATCTCCA
1375	Ahy	Ahy_Scaffold_7.tRNA54-GluTTC	Scaffold_7	18734331	18734260	-	0	0	72	0	72	47.5	24.5	Glu	TTC	Inf	Glu	101.6	high confidence set	-24.7	Seq_36_GluTTC	63.0137	GCCCGTCTAGCTCAGTTGGTAGAGCGCAAGGCTCTTAACCTTGTGGTCGTGGGTTCGAGCCCCACGGTGGGCG
1376	Ahy	Ahy_Scaffold_7.tRNA55-GluTTC	Scaffold_7	18733045	18732974	-	0	0	72	0	72	47.5	24.5	Glu	TTC	Inf	Glu	101.6	high confidence set	-24.7	Seq_36_GluTTC	56.7568	GGCCTATTAGCTCAGCTGGTTAGAGCGTCGTGCTAATAACGCGAAGGTCGCAGGTTCGAGACCTGCATGGGCCA
1377	Ahy	Ahy_Scaffold_7.tRNA56-LeuAAG	Scaffold_7	18399591	18399511	-	0	0	81	0	74	52.2	21.8	Leu	AAG	Inf	Leu	110.4	high confidence set	-30.8	Seq_11_LeuAAG	60.9756	GTGGACGTGCCGGAGTGGTTATCGGGCATGACTAGAAATCATGTGGGCTCTGCCCGCGCAGGTTCGAATCCTGCCGTCCACG
1378	Ahy	Ahy_Scaffold_7.tRNA59-MetCAT	Scaffold_7	17407915	17407828	-	17407877	17407864	74	14	64.1	40.7	23.4	Met	CAT	Inf	Met	104	high confidence set	-30.6	Seq_982_MetCAT	55.5556	GGGTCCATAGCTCAGTGGTAGAGCAATTGACTGCAGATCAATAGGTCACCGGTTCGAACCCGGTTGGGCCCT
1379	Ahy	Ahy_Scaffold_7.tRNA61-IleAAT	Scaffold_7	15314451	15314378	-	0	0	74	0	82.4	58.9	23.5	Ile	AAT	Inf	Ile	107	high confidence set	-28.4	Seq_92_IleAAT	52.7778	GCGTTTGTAGTCCAACGGTTAGGATAATTGCCTTCCAAGCAATAGACCCGGGTTCGACTCCCGGCAAACGCA
1380	Ahy	Ahy_Scaffold_7.tRNA68-AspGTC	Scaffold_7	11578415	11578344	-	0	0	72	0	69.8	46.8	23	Asp	GTC	Inf	Asp	94.5	high confidence set	-24.6	Seq_8_AspGTC	55.9524	GTCAGGATGGCCGAGTGGTCTAAGGCGCCAGACTCAAGTTCTGGTCCTCTAACGAGGGCGTGGGTTCAAATCCCACTTCTGACA
1381	Ahy	Ahy_Scaffold_7.tRNA69-AspGTC	Scaffold_7	11578063	11577992	-	0	0	72	0	54	33	21	Asp	GTC	Inf	Asp	72.1	high confidence set	-19	Seq_3532_AspGTC	55.4054	GGTGTCGTGGTGTAGTTGGTTATCACGTCAGTCTAACACACTGAAGGTCTCCGGTTCAAGTCCGGGCGACGCCA
1382	Ahy	Ahy_Scaffold_7.tRNA73-AspGTC	Scaffold_7	11576302	11576231	-	0	0	72	0	56.3	45.9	10.4	Asp	GTC	Inf	Asp	80.3	high confidence set	-17.6	Seq_3536_AspGTC	53.75	GACAGTTTGGCCGAGTGGTCTAAGGCGCCAGATTTAGGCTCTGGTCCGAAAGGGCATGGGTTCAAATCCCATAGCTGTCA
1383	Ahy	Ahy_Scaffold_7.tRNA74-AspGTC	Scaffold_7	11575930	11575859	-	0	0	72	0	51.3	39.1	12.2	Asp	GTC	Inf	Asp	70.1	high confidence set	-15.2	Seq_3537_AspGTC	57.7465	GCGCATCTAGTGTAGTGGTATCATAGTACCCTCCCACGGTACTGACCGGGGTTCGATTCCCCGGATGCGCA
1384	Ahy	Ahy_Scaffold_7.tRNA76-AspGTC	Scaffold_7	11574710	11574639	-	0	0	72	0	64	45	19	Asp	GTC	Inf	Asp	86	high confidence set	-24.2	Seq_3538_AspGTC	59.7222	ATCAGAGTGGCGCAGCGGAAGCGTGGTGGGCCCATAACCCACAGGTCCCAGGATCGAAACCTGGCTCTGATA
1385	Ahy	Ahy_Scaffold_7.tRNA80-AlaAGC	Scaffold_7	10919401	10919329	-	0	0	73	0	58.9	36.6	22.3	Ala	AGC	Inf	Ala	92.5	high confidence set	-29	Seq_5312_AlaAGC	60.274	GGGGATGTAGCTCAAATGGTAGAGCGCTCGCTTTGCATGCGAGAGGCACGGGGTTCGATCCCCCGCATCTCCA
1386	Ahy	Ahy_Scaffold_7.tRNA81-GlyTCC	Scaffold_7	10913753	10913682	-	0	0	72	0	59.8	38.7	21.1	Gly	TCC	Inf	Gly	71.5	high confidence set	-18.4	Seq_3539_GlyTCC	55.9524	GTCAGGATGGCCGAGTGGTCTAAGGCGCCAGACTCAAGTTCTGGTCCTCTAACGAGGGCGTGGGTTCAAATCCCACTTCTGACA
1387	Ahy	Ahy_Scaffold_7.tRNA85-CysGCA	Scaffold_7	9039507	9039436	-	0	0	72	0	81.7	56.1	25.6	Cys	GCA	Inf	Cys	104.3	high confidence set	-24.1	Seq_56_CysGCA	59.3023	GGGGTGGTGGCGCAGTTGGCTAGCGCGTAGGTCTCATAGCTTAGTGGGTAATCCTGAGGTCGAGAGTTCGAGCCTCTCTCACCCCA
1388	Ahy	Ahy_Scaffold_7.tRNA86-CysGCA	Scaffold_7	9031949	9031878	-	0	0	72	0	81.7	56.1	25.6	Cys	GCA	Inf	Cys	104.3	high confidence set	-24.1	Seq_56_CysGCA	59.1549	GCACCAGTGGTCTAGTGGTAGAATAGTACCCTGCCACGGTACAGACCCGGGTTCGATTCCCGGCTGGTGCA
1389	Ahy	Ahy_Scaffold_7.tRNA95-AlaCGC	Scaffold_7	2965169	2965097	-	0	0	73	0	68.3	44.1	24.2	Ala	CGC	Inf	Ala	99.2	high confidence set	-33.6	Seq_24_AlaCGC	59.7222	ATCAGAGTGGCGCAGCGGAAGCGTGGTGGGCCCATAACCCACAGGTCCCAGGATCGAAACCTGGCTCTGATA
1390	Ahy	Ahy_Scaffold_8.tRNA1-SerGCT	Scaffold_8	304268	304349	+	0	0	82	0	80.5	45.2	35.3	Ser	GCT	Inf	Ser	109.5	high confidence set	-30.8	Seq_10_SerGCT	56.0976	GTCGATATGTCCGAGTGGTTAAGGAGACAGACTTGAAATCTGTTGGGCTTCGCCCGCGCAGGTTCGAACCCTGCTGTCGACG
1391	Ahy	Ahy_Scaffold_8.tRNA12-LeuTAA	Scaffold_8	2374322	2374404	+	0	0	83	0	74.9	37.3	37.6	Leu	TAA	Inf	Leu	100.3	high confidence set	-31.1	Seq_1016_LeuTAA	55.5556	GGGTCTATAGCTCAGTGGTAGAGCATTTGACTGCAGATCAAGAGGTCACCGGTTCGAACCCGGTTGGGCCCT
1392	Ahy	Ahy_Scaffold_8.tRNA13-GlnTTG	Scaffold_8	2388488	2388559	+	0	0	72	0	73.5	53.7	19.8	Gln	TTG	Inf	Gln	104.8	high confidence set	-22.4	Seq_18_GlnTTG	58.3333	TCCGTTGTCGTCCAGCGGTTAGGATATCTGGCTTTCACCCAGGAGACCCGGGTTCGATTCCCGGCAACGGAA
1393	Ahy	Ahy_Scaffold_8.tRNA15-ProTGG	Scaffold_8	4244879	4244950	+	0	0	72	0	68.5	35.7	32.8	Pro	TGG	Inf	Pro	111.2	high confidence set	-25.7	Seq_4_ProTGG	59.1549	GCACCAGTGGTCTAGTGGTAGAATAGTACCCTGCCACGGTACAGACCCGGGTTCGATTCCCGGCTGGTGCA
1394	Ahy	Ahy_Scaffold_8.tRNA18-SerCGA	Scaffold_8	7550916	7550997	+	0	0	82	0	78.9	46.6	32.3	Ser	CGA	Inf	Ser	122	high confidence set	-26.6	Seq_49_SerCGA	60.8108	GGGGATGTAGCTCAAATGGTAGAGCGCTCGCTTTGCATGCGAGAGGCACGGGGTTCGATCCCCCCGCATCTCCA
1395	Ahy	Ahy_Scaffold_8.tRNA19-LysCTT	Scaffold_8	10190284	10190356	+	0	0	73	0	87.7	67.6	20.1	Lys	CTT	Inf	Lys	106.7	high confidence set	-28	Seq_7_LysCTT	56.7568	GGTGTCGTGGTGTAGTTGGTTATCACGTCAGTCTAACACACTGAAGGTCTCCGGTTCGAGTCCGGGCGACGCCA
1396	Ahy	Ahy_Scaffold_8.tRNA22-HisGTG	Scaffold_8	13244232	13244303	+	0	0	72	0	63	33.7	29.3	His	GTG	Inf	His	86.8	high confidence set	-25.3	Seq_15_HisGTG	59.7222	TCCGTTGTCGTCCAGCGGTTAGGATGTCTGGCTTTCACCCAGGAGACCCGGGTTCGATTCCCGGCAACGGAA
1397	Ahy	Ahy_Scaffold_8.tRNA24-GlyTCC	Scaffold_8	14180083	14180154	+	0	0	72	0	74.1	46.7	27.4	Gly	TCC	Inf	Gly	84.2	high confidence set	-26.9	Seq_64_GlyTCC	45.8333	GGTTCTATGGTCTAGTGGTTAGGACATTGGACTCTGAATCCAATAGCCCGAGTTCAAATCTCGGTAGAACCT
1398	Ahy	Ahy_Scaffold_8.tRNA27-ThrAGT	Scaffold_8	15336282	15336355	+	0	0	74	0	72.8	46	26.8	Thr	AGT	Inf	Thr	87.1	high confidence set	-24	Seq_4783_ThrAGT	58.3333	TCCGTTGTCGTCCAGCGGTTAGGATATCTGGCTTTCACCCAGGAGACCCGGGTTCGATTCCCGGCAACGGAA
1399	Ahy	Ahy_Scaffold_8.tRNA28-ThrAGT	Scaffold_8	15346630	15346703	+	0	0	74	0	76	48.4	27.6	Thr	AGT	Inf	Thr	90.6	high confidence set	-27.9	Seq_55_ThrAGT	58.3333	TCCGTTGTCGTCCAGCGGTTAGGATATCTGGCTTTCACCCAGGAGACCCGGGTTCGATTCCCGGCAACGGAA
1400	Ahy	Ahy_Scaffold_8.tRNA29-LysTTT	Scaffold_8	15540937	15541008	+	0	0	72	0	92.3	68.6	23.7	Lys	TTT	Inf	Lys	97.5	high confidence set	-32	Seq_72_LysTTT	53.0864	GTTGAGATGGCCGAGTTGGTCTAAGGCGCCAGATTAAGGTTCTGGTCCGAAAGGGCGTGGGTTCAAATCCCACTCTCAACA
1401	Ahy	Ahy_Scaffold_8.tRNA30-MetCAT	Scaffold_8	17020468	17020553	+	17020506	17020517	74	12	64.2	40.8	23.4	Met	CAT	Inf	Met	104	high confidence set	-28.4	Seq_1944_MetCAT	57.9545	GGGGTGGTGGCGCAGTTGGCTAGCGCGTAGGTCTCATAGCTAAAGTTGAGTGATCCTGAGGTCGAGAGTTCGAGCCTCTCTCACCCCA
1402	Ahy	Ahy_Scaffold_8.tRNA37-ValAAC	Scaffold_8	21252291	21252218	-	0	0	74	0	71.9	47.6	24.3	Val	AAC	Inf	Val	91	high confidence set	-21.7	Seq_116_ValAAC	54.0541	GGCCTATTAGCTCAGTTGGTTAGAGCGTCGTGCTAATAACGCGAAGGTCGCAGGTTCGAAACCTGCATGGGCCA
1403	Ahy	Ahy_Scaffold_8.tRNA46-LeuTAG	Scaffold_8	16646383	16646304	-	0	0	80	0	64.4	50.8	13.6	Leu	TAG	Inf	Leu	98.3	high confidence set	-24.6	Seq_5318_LeuTAG	61.1111	GTCGTTGTAGTATAGTGGTAAGTATTCCCGCCTGTCACGCGGGTGACCCGGGTTCGATCCCCGGCAACGGCG
1404	Ahy	Ahy_Scaffold_8.tRNA47-LeuTAG	Scaffold_8	16644842	16644763	-	0	0	80	0	70.9	50.7	20.2	Leu	TAG	Inf	Leu	109.5	high confidence set	-31.2	Seq_217_LeuTAG	58.3333	GTCGTTGTAGTATAGTGCTAAGTATTCCCGCCTGTCACGCGGGTGACCCGGGTTCGATCCCAGGCAACGACG
1405	Ahy	Ahy_Scaffold_8.tRNA48-ProTGG	Scaffold_8	16644702	16644631	-	0	0	72	0	62.9	30.2	32.7	Pro	TGG	Inf	Pro	103.6	high confidence set	-25.7	Seq_4376_ProTGG	58.3333	GTCGTTGTAGTATAGTGGTAAGTATTTCCGCCTGTCACGCAGGTGACCCGGGTTCGATCCCCGGGAACGGCG
1406	Ahy	Ahy_Scaffold_8.tRNA49-AsnGTT	Scaffold_8	16166091	16166018	-	0	0	74	0	84.5	59.4	25.1	Asn	GTT	Inf	Asn	95.9	high confidence set	-25.2	Seq_17_AsnGTT	56.9444	GTCATTGTAGTATAGTGGTAAGTATTCCCGCCTGTCACGCGGGTGACCCGGGTTCGATCCCCGACAACAGCG
1407	Ahy	Ahy_Scaffold_8.tRNA5-GlyGCC	Scaffold_8	963116	963186	+	0	0	71	0	66.5	44.8	21.7	Gly	GCC	Inf	Gly	94.4	high confidence set	-25.6	Seq_1_GlyGCC	58.3333	GTCGTTGTAGTACAGTGGAAAGTATTCCTGCCTGTCACGCGGGTGACCCGGGTTCAATCCCCGGCAACGGCA
1408	Ahy	Ahy_Scaffold_8.tRNA50-SerAGA	Scaffold_8	15445819	15445738	-	0	0	82	0	77.1	42.8	34.3	Ser	AGA	Inf	Ser	110.5	high confidence set	-32.8	Seq_83_SerAGA	57.5342	GGGGATGTAGCTCAGATGGTAGAGCGCTCGTTTAGCATGCGAGAGGTACGGGGATCGATACCCCGCATCTCCA
1409	Ahy	Ahy_Scaffold_8.tRNA51-TyrGTA	Scaffold_8	15381085	15380998	-	15381048	15381034	73	15	58.6	32.3	26.3	Tyr	GTA	Inf	Tyr	98.6	high confidence set	-25.4	Seq_4788_TyrGTA	50	GCATTTGTAGTCCAACGATTAGGATAATTGCCTTCCAAGCAATAGACCCGGGTTCGACTCCCGGCAAACGCA
1410	Ahy	Ahy_Scaffold_8.tRNA53-TyrGTA	Scaffold_8	15379620	15379533	-	15379583	15379569	73	15	74.4	43	31.4	Tyr	GTA	Inf	Tyr	111.8	high confidence set	-29.8	Seq_566_TyrGTA	55.5556	GGGTCCATAGCTCAGTGGTAGAGCAATTGACTGCAGATCAATAGGTCACCGGTTCGAACCCGGTTGGGCCCT
1411	Ahy	Ahy_Scaffold_8.tRNA55-TyrGTA	Scaffold_8	15378586	15378499	-	15378549	15378535	73	15	74.4	43	31.4	Tyr	GTA	Inf	Tyr	111.8	high confidence set	-29.8	Seq_566_TyrGTA	55.5556	GGGTCCATAGCTCAGTGGTAGAGCAATTGACTGCAGATCAATAGGTCACCGGTTCGAACCCGGTTGGGCCCT
1412	Ahy	Ahy_Scaffold_8.tRNA57-TyrGTA	Scaffold_8	15377594	15377507	-	15377557	15377543	73	15	74.4	43	31.4	Tyr	GTA	Inf	Tyr	111.8	high confidence set	-29.8	Seq_566_TyrGTA	63.0137	GGGGGTGTAGCTCATATGGTAGAGCGCTCGCTTCGCATGCGAGAGGCACGGGGTTCGATTCCCCGCACCTCCA
1413	Ahy	Ahy_Scaffold_8.tRNA59-TyrGTA	Scaffold_8	15376711	15376624	-	15376674	15376660	73	15	74.4	43	31.4	Tyr	GTA	Inf	Tyr	111.8	high confidence set	-29.8	Seq_566_TyrGTA	58.5366	GTCGCTTTGGCCGAGTGGTTAAGGCGTGTGCCTGCTAAGTACATGGGGTTTCCCCGCGAGAGTTCGAATCTCTCAGGCGACG
1414	Ahy	Ahy_Scaffold_8.tRNA6-GluCTC	Scaffold_8	1133218	1133290	+	0	0	73	0	78.9	53.1	25.8	Glu	CTC	Inf	Glu	99.2	high confidence set	-24.1	Seq_29_GluCTC	56.6265	GCAGGTTTGCCCGAGTGGTTAAGGGGGAAGACTTAAGATCTTCTGCACTCAAGTGCGCGTGGGTTCGAACCCCACAGCCTGCA
1415	Ahy	Ahy_Scaffold_8.tRNA61-TyrGTA	Scaffold_8	15375725	15375638	-	15375688	15375674	73	15	74.4	43	31.4	Tyr	GTA	Inf	Tyr	111.8	high confidence set	-29.8	Seq_566_TyrGTA	54.1667	GGTTCTATGGTGTAGTGGTTAGCACTCTGGACTTTGAATCCAGCGACCTGGGTTCGACTCCCGGTAGGACCT
1416	Ahy	Ahy_Scaffold_8.tRNA62-TyrGTA	Scaffold_8	15374739	15374653	-	15374702	15374689	73	14	74.4	43.3	31.1	Tyr	GTA	Inf	Tyr	111.8	high confidence set	-27	Seq_5320_TyrGTA	55.5556	GGGCATTTGGTCTAGTGGTATGATTCTCGCTTTGGGTGCGAGAGGTCCCGAGTTCGATTCTCGGAATGCCCC
1417	Ahy	Ahy_Scaffold_8.tRNA64-TyrGTA	Scaffold_8	15373167	15373080	-	15373130	15373116	73	15	59.1	31.6	27.5	Tyr	GTA	Inf	Tyr	95	high confidence set	-27.2	Seq_3555_TyrGTA	53.6585	GTCGATATGTCCGAGTGGTTAAGGAGACAGACTCGAAATCTGTTGGGCTTTGCCTGCGCAGGTTCGAATCCTGCTGTCGACG
1418	Ahy	Ahy_Scaffold_8.tRNA65-TyrGTA	Scaffold_8	15339303	15339216	-	15339266	15339252	73	15	74.4	43	31.4	Tyr	GTA	Inf	Tyr	111.8	high confidence set	-30.1	Seq_6224_TyrGTA	63.0137	GCCCGTCTAGCTCAGTTGGTAGAGCGCAAGGCTCTTAACCTTGTGGTCGTGGGTTCGAGCCCCACGGTGGGCG
1419	Ahy	Ahy_Scaffold_8.tRNA66-TyrGTA	Scaffold_8	15338495	15338408	-	15338458	15338444	73	15	74.4	42.9	31.5	Tyr	GTA	Inf	Tyr	111.8	high confidence set	-30.1	Seq_6227_TyrGTA	55.5556	GTGGCTGTAGTTTAGTGGTAAGAATTCCACGTTGTGGCCGTGGAGACCTGGGCTCGAATCCCAGCAGCCACA
1420	Ahy	Ahy_Scaffold_8.tRNA67-ValAAC	Scaffold_8	15336166	15336093	-	0	0	74	0	72.9	48.6	24.3	Val	AAC	Inf	Val	93.8	high confidence set	-21.7	Seq_26_ValAAC	55.5556	GCGTCTGTAGTCCAACGGTTAGGATAATTGCCTTCCAAGCAATAGACCCGGGTTCGACTCCCGGCAGACGCA
1421	Ahy	Ahy_Scaffold_8.tRNA69-ValAAC	Scaffold_8	15333775	15333702	-	0	0	74	0	71.9	47.6	24.3	Val	AAC	Inf	Val	91	high confidence set	-21.7	Seq_116_ValAAC	48.6486	GCTCTTGTAGCTTAGTTGGTTAGAGCACCCGTTTAGTAAGCGGGAGGTCTTGAGTTCGACTCTCAACAAGAGCA
1422	Ahy	Ahy_Scaffold_8.tRNA7-GluCTC	Scaffold_8	1139172	1139244	+	0	0	73	0	78.9	53.1	25.8	Glu	CTC	Inf	Glu	99.2	high confidence set	-24.1	Seq_29_GluCTC	52.7027	GCTCTCGTAGCTCAGTTGGTTAGAGCACCCGTTTAGTAAGCGGGAGGTCTTGAGTTCGACTCTCAACGAGAGCA
1423	Ahy	Ahy_Scaffold_8.tRNA70-ValAAC	Scaffold_8	15332572	15332499	-	0	0	74	0	67.4	43.1	24.3	Val	AAC	Inf	Val	88.7	high confidence set	-21.7	Seq_1029_ValAAC	61.1111	GCCGTCTTAGCTCAGTGGTAGAGCGCGTGGCTTTTAACCACGTGGTCGTGGGTTCGATCCCCACAGACGGCG
1424	Ahy	Ahy_Scaffold_8.tRNA71-ValCAC	Scaffold_8	15255152	15255079	-	0	0	74	0	79.1	48	31.1	Val	CAC	Inf	Val	101.8	high confidence set	-20	Seq_330_ValCAC	59.3023	GGGGTGGTGGCGCAGTTGGCTAGCGCGTAGGTCTCATAGCTGTCTGAGTAATCCTGAGGTCGAGAGTTCGAGCCTCTCTCACCCCA
1425	Ahy	Ahy_Scaffold_8.tRNA73-ThrTGT	Scaffold_8	12046308	12046237	-	0	0	72	0	79.3	49.3	30	Thr	TGT	Inf	Thr	92.3	high confidence set	-23.6	Seq_54_ThrTGT	55.4054	GGTGTCGTGGTGTAGTTGGTTATCACGTCAGTCTAACACACTGAAGGTCTCCGGTTCAAGTCCGGGCGACGCCA
1426	Ahy	Ahy_Scaffold_8.tRNA78-GlyGCC	Scaffold_8	7399347	7399277	-	0	0	71	0	66.5	44.8	21.7	Gly	GCC	Inf	Gly	94.4	high confidence set	-25.6	Seq_1_GlyGCC	57.5	GACGGTTTGGCCGAGTGGTCTAAGGCGCCAGATTTAGGCTCTAGTCCGAAAGGGCGTGGGTTCAAATCCCACAGCCGTCA
1427	Ahy	Ahy_Scaffold_8.tRNA79-GlyGCC	Scaffold_8	7395532	7395462	-	0	0	71	0	66.5	44.8	21.7	Gly	GCC	Inf	Gly	94.4	high confidence set	-25.6	Seq_1_GlyGCC	58.75	GACGGTTTGGCCGAGTGGTCTAAGGCGCCAGATTTAGGCTCTGGTCCGAAAGGGCGTGGGTTCAAATCCCACAGCCGTCA
1428	Ahy	Ahy_Scaffold_8.tRNA8-GluCTC	Scaffold_8	1140915	1140987	+	0	0	73	0	78.9	53.1	25.8	Glu	CTC	Inf	Glu	99.2	high confidence set	-24.1	Seq_29_GluCTC	54.1667	GGGCATTTGGTCTAGTGGTATGATTCTCGCTTTGGGTGCGAGAGTTCCCGAGTTCGATTCTCGGAATGCCCC
1429	Ahy	Ahy_Scaffold_8.tRNA80-AlaAGC	Scaffold_8	7036139	7036067	-	0	0	73	0	63.4	38.2	25.2	Ala	AGC	Inf	Ala	98.3	high confidence set	-31.1	Seq_3_AlaAGC	54.0541	GCTGGAATAGCTCAGTTGGTTAGAGCGTGTGGCTGTTAACCACAAGGTCGGAGGTTCAAGCCCTCCTTCTAGCG
1430	Ahy	Ahy_Scaffold_8.tRNA81-AlaAGC	Scaffold_8	7025954	7025882	-	0	0	73	0	57.9	38	19.9	Ala	AGC	Inf	Ala	91.9	high confidence set	-28.2	Seq_901_AlaAGC	59.1549	GCACCAGTGGTCTAGTGGTAGAATAGTACCCTGCCACGGTACAGACCCGGGTTCGATTCCCGGCTGGTGCA
1431	Ahy	Ahy_Scaffold_8.tRNA82-AlaAGC	Scaffold_8	7021676	7021604	-	0	0	73	0	57.9	38	19.9	Ala	AGC	Inf	Ala	91.9	high confidence set	-28.2	Seq_901_AlaAGC	62.1951	GTGGGCGTGCCGGAGTGGTTATCGGGCATGACTAGAAATCATGTGGGCTCTGCCCGCGCAGGTTCGAATCCTGCCGCTCACG
1432	Ahy	Ahy_Scaffold_8.tRNA83-AlaAGC	Scaffold_8	7017398	7017326	-	0	0	73	0	57.9	38	19.9	Ala	AGC	Inf	Ala	91.9	high confidence set	-28.2	Seq_901_AlaAGC	51.1364	CCGACCTTAGCTCAGTTGGTAGAGCGGAGGACTGTAGTTGTTGAGCAGTTTAATCCTTAGGTCTCTGGTTTGAATCCGGCAGGTCGGA
1433	Ahy	Ahy_Scaffold_8.tRNA85-SerTGA	Scaffold_8	6486188	6486107	-	0	0	82	0	80.7	46.1	34.6	Ser	TGA	Inf	Ser	119.7	high confidence set	-28.4	Seq_31_SerTGA	53.4091	CCGACCTTAGCTCAGTTGGTAGAGCGGAGGACTGTAGTTGTTGAGCAGTTTAATCCTTAGGTCGCTGGTTCGAATCCGGCAGGTCGGA
1434	Ahy	Ahy_Scaffold_8.tRNA91-LeuCAA	Scaffold_8	2006206	2006123	-	0	0	84	0	78.6	55.6	23	Leu	CAA	Inf	Leu	123	high confidence set	-33	Seq_85_LeuCAA	53.4091	CCGACCTTAGCTCAGTTGGTAGAGCGGAGGACTGTAGTTGTTGAGCAGTTTAATCCTTAGGTCGCTGGTTCGAATCCGGCAGGTCGGA
1435	Ahy	Ahy_Scaffold_8.tRNA93-IleAAT	Scaffold_8	1307949	1307876	-	0	0	74	0	79.3	55.8	23.5	Ile	AAT	Inf	Ile	104.3	high confidence set	-28.8	Seq_48_IleAAT	53.4091	CCGACCTTAGCTCAGTTGGTAGAGCGGAGGACTGTAGTTGTTGAGCAGTTTAATCCTTAGGTCGCTGGTTCGAATCCGGCAGGTCGGA
1436	Ahy	Ahy_Scaffold_8.tRNA96-LysTTT	Scaffold_8	112251	112180	-	0	0	72	0	92.3	68.6	23.7	Lys	TTT	Inf	Lys	97.5	high confidence set	-32	Seq_72_LysTTT	53.4091	CCGACCTTAGCTCAGTTGGTAGAGCGGAGGACTGTAGTTGTTGAGCAGTTTAATCCTTAGGTCGCTGGTTCGAATCCGGCAGGTCGGA
1437	Ahy	Ahy_Scaffold_9.tRNA12-TyrGTA	Scaffold_9	13543336	13543422	+	13543373	13543386	73	14	69.7	38	31.7	Tyr	GTA	Inf	Tyr	105.2	high confidence set	-28	Seq_1959_TyrGTA	56.1644	TCCGTTGTAGTCTAGTTGGTTAGGATACTCGGCTCTCACCCGAGAGACCCGGGTTCAAGTCCCGGCAACGGAA
1438	Ahy	Ahy_Scaffold_9.tRNA13-TyrGTA	Scaffold_9	13543487	13543574	+	13543524	13543538	73	15	69.6	38	31.6	Tyr	GTA	Inf	Tyr	105.2	high confidence set	-30.8	Seq_1961_TyrGTA	53.4091	CCGACCTTAGCTCAGTTGGTAGAGCGGAGGACTGTAGTTGTTGAGCAGTTTAATCCTTAGGTCGCTGGTTCGAATCCGGCAGGTCGGA
1439	Ahy	Ahy_Scaffold_9.tRNA14-ValAAC	Scaffold_9	13544743	13544816	+	0	0	74	0	72.9	48.6	24.3	Val	AAC	Inf	Val	93.8	high confidence set	-21.7	Seq_26_ValAAC	52.8736	CCGACCTTAGCTCAGTTGGTAGAGCGGAGGACTGTAGTTGTTGAGTAGTTAATCCTTAGGTCGCTGGTTCGAATCCGGCAGGTCGGA
1440	Ahy	Ahy_Scaffold_9.tRNA15-TyrGTA	Scaffold_9	13547195	13547283	+	13547232	13547247	73	16	74.3	42.8	31.5	Tyr	GTA	Inf	Tyr	111.8	high confidence set	-29.7	Seq_3570_TyrGTA	50	CCGACCTTAGCTCAGTTGGTAGAGCGGAGGACTGTAGTTTGTCAAGCAGAAAATCCTTAGGTTGCTGGTTTGAATCTGGCAGGTCGGA
1441	Ahy	Ahy_Scaffold_9.tRNA16-ValAAC	Scaffold_9	13567517	13567590	+	0	0	74	0	72.9	48.6	24.3	Val	AAC	Inf	Val	93.8	high confidence set	-21.7	Seq_26_ValAAC	54.5455	CCGACCTTAGCTCAGTTGGTAGAGCGGAGGACTGTAGTTGATGAAGCAGATGATCCTTAGGTCGCTGGTTCGAATCCGGCAGGTCGGA
1442	Ahy	Ahy_Scaffold_9.tRNA17-ValAAC	Scaffold_9	13569544	13569617	+	0	0	74	0	72.9	48.6	24.3	Val	AAC	Inf	Val	93.8	high confidence set	-21.7	Seq_26_ValAAC	55.6818	CCGACCTTAGCTCAGTTGGTAGAGCGGAGGACTGTAGTTGGTCAAACGGATGATCCTTAGGTCGCTGGTTCGAATCCGGCAGGTCGGA
1443	Ahy	Ahy_Scaffold_9.tRNA18-LeuAAG	Scaffold_9	14394849	14394930	+	0	0	82	0	67.2	47.2	20	Leu	AAG	Inf	Leu	98.5	high confidence set	-29.3	Seq_5821_LeuAAG	56.7568	GGTGTCGTGGTGTAGTTGGTTATCACGTCAGTCTAACACACTGAAGGTCTCCGGTTCGAGTCCGGGCGACGCCA
1444	Ahy	Ahy_Scaffold_9.tRNA20-ProTGG	Scaffold_9	14477221	14477292	+	0	0	72	0	69.2	36.9	32.3	Pro	TGG	Inf	Pro	112.8	high confidence set	-27.1	Seq_33_ProTGG	55.4054	GGTGTCGTGGTGTAGTTGGTTATCACGTCAGTCTAACACACTGAAGGTCTCCGGTTCAAGTCCGGGCGACGCCA
1445	Ahy	Ahy_Scaffold_9.tRNA24-GlnCTG	Scaffold_9	17172631	17172702	+	0	0	72	0	73.2	49.8	23.4	Gln	CTG	Inf	Gln	106.1	high confidence set	-21.4	Seq_2646_GlnCTG	56.1644	TCCGTTGTAGTCTAGTTGGTTAGGATACTCGGCTCTCACCCGAGAGACCCGGGTTCAAGTCCCGGCAACGGAA
1446	Ahy	Ahy_Scaffold_9.tRNA25-ArgTCT	Scaffold_9	17336985	17337057	+	0	0	73	0	70	49.9	20.1	Arg	TCT	Inf	Arg	100.1	high confidence set	-23.9	Seq_248_ArgTCT	55.4054	GGTGTCGTGGTGTAGTTGGTTATCACGTCAGTCTAACACACTGAAGGTCTCCGGTTTGAGTCCGGGCGACGCCA
1447	Ahy	Ahy_Scaffold_9.tRNA26-ArgTCG	Scaffold_9	18064534	18064607	+	0	0	74	0	82.3	61	21.3	Arg	TCG	Inf	Arg	91.9	high confidence set	-25.1	Seq_39_ArgTCG	54.0541	GTCTGGGTGGTGTAGTTGGTTATCACGCTAGTCTCACACACTAGAGGTCCCCAGTTCGAACCTGGGCTCAGACA
1448	Ahy	Ahy_Scaffold_9.tRNA27-LysCTT	Scaffold_9	18629828	18629900	+	0	0	73	0	87.7	67.6	20.1	Lys	CTT	Inf	Lys	106.7	high confidence set	-28	Seq_7_LysCTT	52.7778	GCCCCTATAGCTCAGTGGTAGAGCGTCAGTCTTGTAAACTGAAGGTCTGTAGTTCGATCCTGCATGGGGGCA
1449	Ahy	Ahy_Scaffold_9.tRNA28-GlyGCC	Scaffold_9	18719062	18719132	+	0	0	71	0	63.5	44.7	18.8	Gly	GCC	Inf	Gly	92.5	high confidence set	-23.3	Seq_321_GlyGCC	59.1549	GCACCAGTGGTCTAGTGGTAGAATAGTACCCTGCCACGGTACAGACCCGGGTTCGATTCCCGGCTGGTGCA
1450	Ahy	Ahy_Scaffold_9.tRNA29-PheGAA	Scaffold_9	18981321	18981393	+	0	0	73	0	78.3	58.4	19.9	Phe	GAA	Inf	Phe	113.2	high confidence set	-22.5	Seq_2_PheGAA	59.1549	GCACCAGTGGTCTAGTGGTAGAATAGTACCCTGCCACGGTACAGACCCGGGTTCGATTCCCGGCTGGTGCA
1451	Ahy	Ahy_Scaffold_9.tRNA30-TrpCCA	Scaffold_9	19337262	19337333	+	0	0	72	0	75.8	51.2	24.6	Trp	CCA	Inf	Trp	105.6	high confidence set	-22.6	Seq_6_TrpCCA	56.1644	TCCGTTGTAGTCTAGTTGGTTAGGATACTCGGCTCTCACCCGAGAGACCCGGGTTCAAGTCCCGGCAACGGAA
1452	Ahy	Ahy_Scaffold_9.tRNA33-ValTAC	Scaffold_9	21933751	21933823	+	0	0	73	0	77.8	43.1	34.7	Val	TAC	Inf	Val	106.5	high confidence set	-20.6	Seq_137_ValTAC	58.9041	GGGGATGTAGCTCAGATGGTAGAGCGCTCGCTTAGCATGCGAGAGGTACGGGGATCGATACCCCGCATCTCCA
1453	Ahy	Ahy_Scaffold_9.tRNA34-PheGAA	Scaffold_9	22019257	22019329	+	0	0	73	0	78.3	58.4	19.9	Phe	GAA	Inf	Phe	113.2	high confidence set	-22.5	Seq_2_PheGAA	57.5342	GGGGATGTAGCTCAGATGGTAGAGCGCTCGCTTAGCATGCGAAAGGTACGGGGATCGATACCCCGCATCTCCA
1454	Ahy	Ahy_Scaffold_9.tRNA35-PheGAA	Scaffold_9	22019396	22019468	+	0	0	73	0	78.3	58.4	19.9	Phe	GAA	Inf	Phe	113.2	high confidence set	-22.5	Seq_2_PheGAA	57.5342	GGGGATGTAGCTCAGATGGTAGAGCGCTCGCTTAGCATGCGAAAGGTACGGGGATCGATACCCCGCATCTCCA
1455	Ahy	Ahy_Scaffold_9.tRNA36-ValCAC	Scaffold_9	22690525	22690597	+	0	0	73	0	69.8	45.9	23.9	Val	CAC	Inf	Val	107.2	high confidence set	-17.9	Seq_5333_ValCAC	57.5342	GGGGATGTAGCTCAGATGGTAGAGCGCTCGCTTAGCATGCGAAAGGTACGGGGATCGATACCCCGCATCTCCA
1456	Ahy	Ahy_Scaffold_9.tRNA37-MetCAT	Scaffold_9	22690685	22690757	+	0	0	73	0	79.6	60	19.6	Met	CAT	Inf	Met	111.1	high confidence set	-26.6	Seq_1965_MetCAT	56.0976	GTCGATATGTCCGAGTGGTTAAGGAGACAGACTTGAAATCTGTTGGGCTTCGCCCGCGCAGGTTCGAACCCTGCTGTCGACG
1457	Ahy	Ahy_Scaffold_9.tRNA38-LeuTAG	Scaffold_9	22691055	22691136	+	0	0	82	0	69.9	47.1	22.8	Leu	TAG	Inf	Leu	114.5	high confidence set	-31.3	Seq_5336_LeuTAG	55.9524	GTCAGGATGGCCGAGTGGTCTAAGGCGCCAGACTCAAGTTCTGGTCCTCTAACGAGGGCGTGGGTTCAAATCCCACTTCTGACA
1458	Ahy	Ahy_Scaffold_9.tRNA39-SerTGA	Scaffold_9	22690931	22690850	-	0	0	82	0	87.3	51.7	35.6	Ser	TGA	Inf	Ser	121.7	high confidence set	-31.2	Seq_5338_SerTGA	56.7568	GGCCTATTAGCTCAGCTGGTTAGAGCGTCGTGCTAATAACGCGAAGGTCGCAGGTTCGAGACCTGCATGGGCCA
1459	Ahy	Ahy_Scaffold_9.tRNA40-ArgTCT	Scaffold_9	22690120	22690049	-	0	0	72	0	74.7	57.1	17.6	Arg	TCT	Inf	Arg	76.2	high confidence set	-23.7	Seq_6232_ArgTCT	61.1111	GCCGTCTTAGCTCAGTGGTAGAGCGCGTGGCTTTTAACCACGTGGTCGTGGGTTCGATCCCCACAGACGGCG
1460	Ahy	Ahy_Scaffold_9.tRNA41-LeuAAG	Scaffold_9	22689947	22689866	-	0	0	82	0	74.4	47.8	26.6	Leu	AAG	Inf	Leu	115.2	high confidence set	-34.1	Seq_1102_LeuAAG	52.8736	CCGACCTTAGCTCAGTTGGCAGAGCGGAAGACTGTAGTCGTTGTAACTGAAATCTTTAGGTCGCTGGTTCGATTCCGGCAGGTCGGA
1461	Ahy	Ahy_Scaffold_9.tRNA42-LeuTAA	Scaffold_9	22689776	22689674	-	22689738	22689720	84	19	76.5	51.1	25.4	Leu	TAA	Inf	Leu	125.5	high confidence set	-40.8	Seq_1161_LeuTAA	50	CCGACCTTAGCTCAGTTGGCAGAGCGGAAGACTGTAGTTGTTAAAAACTGAAATCTTTAGGTCGCTGGTTCGATTCCGGCAGGTCGGA
1462	Ahy	Ahy_Scaffold_9.tRNA43-IleTAT	Scaffold_9	22689593	22689502	-	22689555	22689538	74	18	71.7	45.6	26.1	Ile	TAT	Inf	Ile	100.3	high confidence set	-35.4	Seq_930_IleTAT	56.7568	GGTGTCGTGGTGTAGTTGGTTATCACGTCAGTCTAACACACTGAAGGTCTCCGGTTCGAGTCCGGGCGACGCCA
1463	Ahy	Ahy_Scaffold_9.tRNA45-ValTAC	Scaffold_9	20569113	20569041	-	0	0	73	0	78.2	43.8	34.4	Val	TAC	Inf	Val	106.2	high confidence set	-18.3	Seq_87_ValTAC	52.809	CCGACCTTAGCTCAGTTGGTAGAGCGGAGGACTGTAGTTGTTCAAGCAGATTAATCCTTAGGTCGCTGGTTCGAATCCGGCAGGTCGGA
1464	Ahy	Ahy_Scaffold_9.tRNA48-AspGTC	Scaffold_9	20535495	20535424	-	0	0	72	0	69.8	46.8	23	Asp	GTC	Inf	Asp	94.5	high confidence set	-24.6	Seq_8_AspGTC	56.7568	GGTGTCGTGGTGTAGTTGGTTATCACGTCAGTCTAACACACTGAAGGTCTCCGGTTCGAGTCCGGGCGACGCCA
1465	Ahy	Ahy_Scaffold_9.tRNA49-AspGTC	Scaffold_9	20535336	20535265	-	0	0	72	0	69.8	46.8	23	Asp	GTC	Inf	Asp	94.5	high confidence set	-24.6	Seq_8_AspGTC	56.7568	GGTGTCGTGGTGTAGTTGGTTATCACGTCAGTCTAACACACTGAAGGTCTCCGGTTCGAGTCCGGGCGACGCCA
1466	Ahy	Ahy_Scaffold_9.tRNA5-SerAGA	Scaffold_9	4062450	4062531	+	0	0	82	0	68.1	42.6	25.5	Ser	AGA	Inf	Ser	100.3	high confidence set	-26.1	Seq_4808_SerAGA	53.6585	GTTGAGATGGCCGAGTTGGTCTAAGGCGCCCAGATTAAGGTTCTGGTCCGAAAGGGCGTGGGTTCAAATCCCACTCTCAACA
1467	Ahy	Ahy_Scaffold_9.tRNA50-GlnCTG	Scaffold_9	20304779	20304708	-	0	0	72	0	75.3	51.2	24.1	Gln	CTG	Inf	Gln	106	high confidence set	-26.3	Seq_135_GlnCTG	58.3333	GGGCGTTTGGTCTAGTGGTATGATTCTCGCTTTGGGTGCGAGAGGTCCCGAGTTCGATTCTCGGAACGCCCC
1468	Ahy	Ahy_Scaffold_9.tRNA53-LeuTAG	Scaffold_9	19640051	19639972	-	0	0	80	0	70.9	50.7	20.2	Leu	TAG	Inf	Leu	109.5	high confidence set	-31.2	Seq_217_LeuTAG	47.2222	GGTTCTATGGTCTAGTGGTTAGGACATTGGACTCTGAATCCAGTAACCCGAGTTCAAATCTCGGTAGGACCT
1469	Ahy	Ahy_Scaffold_9.tRNA54-GlyGCC	Scaffold_9	18737919	18737849	-	0	0	71	0	63.5	44.7	18.8	Gly	GCC	Inf	Gly	92.5	high confidence set	-23.3	Seq_321_GlyGCC	52.0548	GCGCTCGTGGCCTAATGGATAAGGCATTTGACTTCTAATCAAAGGATTGTGGGTTCGAGTCCCACCGAGCGTG
1470	Ahy	Ahy_Scaffold_9.tRNA55-ValTAC	Scaffold_9	18412478	18412406	-	0	0	73	0	77.8	43.1	34.7	Val	TAC	Inf	Val	106.5	high confidence set	-20.6	Seq_137_ValTAC	56.7568	GACCGCATAGCGCAGTGGATTAGCGCGTTTGACTTCGGATCAAAAGGTCGTGGGTTCGACTCCCACTGTGGTCG
1471	Ahy	Ahy_Scaffold_9.tRNA6-ArgCCT	Scaffold_9	4433405	4433477	+	0	0	73	0	73.8	54.3	19.5	Arg	CCT	Inf	Arg	86	high confidence set	-22.9	Seq_372_ArgCCT	63.0137	GCCCGTCTAGCTCAGTTGGTAGAGCGCAAGGCTCTTAACCTTGTGGTCGTGGGTTCGAGCCCCACGGTGGGCG
1472	Ahy	Ahy_Scaffold_9.tRNA61-TyrGTA	Scaffold_9	13570377	13570291	-	13570340	13570327	73	14	74.2	42.5	31.7	Tyr	GTA	Inf	Tyr	108.6	high confidence set	-31.4	Seq_1977_TyrGTA	57.7465	GCACTAGTGGTCTAGTGGTAGAATAGTACCCTGCCACGGTACAGACCCGGGTTCGATTCCCGGCTGGTGCA
1473	Ahy	Ahy_Scaffold_9.tRNA62-ThrAGT	Scaffold_9	13544364	13544291	-	0	0	74	0	76	48.4	27.6	Thr	AGT	Inf	Thr	90.6	high confidence set	-27.9	Seq_55_ThrAGT	58.9041	GCGGGGATAGCTCAGTTGGGAGAGCGTCAGACTGAAGATCTGAAGGTCGCGTGTTCGATCCACGCTCACCGCA
1474	Ahy	Ahy_Scaffold_9.tRNA65-TyrGTA	Scaffold_9	11689234	11689148	-	11689197	11689184	73	14	69.7	38	31.7	Tyr	GTA	Inf	Tyr	105.2	high confidence set	-30.5	Seq_1982_TyrGTA	56.9444	GGATCCGTGGCGCAATGGTAGCGCGTCTGACTCCAGATCAGAAGGTTGCGTGTTCGATTCACGTCGGGTTCA
1475	Ahy	Ahy_Scaffold_9.tRNA66-LysTTT	Scaffold_9	11000644	11000573	-	0	0	72	0	92.3	68.6	23.7	Lys	TTT	Inf	Lys	97.5	high confidence set	-32	Seq_72_LysTTT	52.0548	GTTGCTGTGGTGTAGTGGTTATCACGTCAGTCTTACACACTGAAGGTCCCCAGTTCGATCCTGGGCAGCAACA
1476	Ahy	Ahy_Scaffold_9.tRNA8-GluCTC	Scaffold_9	9278410	9278482	+	0	0	73	0	78.9	53.1	25.8	Glu	CTC	Inf	Glu	99.2	high confidence set	-24.1	Seq_29_GluCTC	58.9041	GCGGGGATAGCTCAGTTGGGAGAGCGTCAGACTGAAGATCTGAAGGTCGCGTGTTCGATCCACGCTCACCGCA
1477	Ahy	Ahy_Contig143|quiver|.tRNA1-GlyTCC	Contig143|quiver|	5986	6057	+	0	0	72	0	71	46.7	24.3	Gly	TCC	Inf	Gly	82.3	high confidence set	-24.3	Seq_27_GlyTCC	58.9041	GCGGGGATAGCTCAGTTGGGAGAGCGTCAGACTGAAGATCTGAAGGTCGCGTGTTCGATCCACGCTCACCGCA
1478	Ahy	Ahy_Contig177|quiver|.tRNA1-GlyGCC	Contig177|quiver|	671621	671690	+	0	0	70	0	58.4	36.3	22.1	Gly	GCC	Inf	Gly	82.5	high confidence set	-26	Seq_928_GlyGCC	58.9041	GGTTCCGTGGTGTAGCGGTTATCACGTCTGCTTCACACGCAGAAGGTCCCCAGTTCGATCCCGGGCGGAATCA
1479	Ahy	Ahy_Contig318|quiver|.tRNA2-SerAGA	Contig318|quiver|	582	663	+	0	0	82	0	84.3	49.2	35.1	Ser	AGA	Inf	Ser	115.2	high confidence set	-30.6	Seq_1013_SerAGA	61.6438	GCCTCGGTAGCGCAGTAGGCAGCGCGTCAGTCTCATAATCTGAAGGCCGTGAGTTCGATCCTCACCCGGGGCA
1480	Ahy	Ahy_Contig318|quiver|.tRNA3-AlaTGC	Contig318|quiver|	755	827	+	0	0	73	0	63.3	39	24.3	Ala	TGC	Inf	Ala	96.4	high confidence set	-33.1	Seq_1101_AlaTGC	64.6341	GGCAGCGTGGCCGAGCGGTCTAAGGCGCTGGTTTTAGGCACCAGTCTCCCCGGAGACGTGGGTTCGAATCCCACCGCTGTCA
1481	Ahy	Ahy_Contig318|quiver|.tRNA4-LysCTT	Contig318|quiver|	981	1053	+	0	0	73	0	88	69.3	18.7	Lys	CTT	Inf	Lys	119.6	high confidence set	-30.1	Seq_5211_LysCTT	59.7561	GCTGCGGTGTCCGAGTGGTTAAGGAGTTGGACTTGAAATCCAATGGGCTCTGCCCGCACAGGTTCGAACCCTGTCCGCAGCG
1482	Ahy	Ahy_Contig318|quiver|.tRNA5-HisGTG	Contig318|quiver|	232	161	-	0	0	72	0	60	30.1	29.9	His	GTG	Inf	His	100.8	high confidence set	-24.4	Seq_4262_HisGTG	62.5	GTCCTGTAGCGCAGTGGAAAGCGCGTCGGACTTCTAATCCGAAGGTCGCGGGTTCGATCCCCGCCAGGGATG
1483	Ahy	Ahy_Contig435|quiver|.tRNA1-ArgACG	Contig435|quiver|	158	230	+	0	0	73	0	69.6	48.4	21.2	Arg	ACG	Inf	Arg	96.2	high confidence set	-23.7	Seq_6177_ArgACG	64.6341	GGTAGCGTGGCCGAGCGGTCTAAGGCGCTGGTTTAAGGCACCAGTCTCCTCGGAGGCGTGGGTTCGAATCCCACCGCTGCCA
1484	Ahy	Ahy_Contig435|quiver|.tRNA2-GlyGCC	Contig435|quiver|	420	490	+	0	0	71	0	80.1	59.2	20.9	Gly	GCC	Inf	Gly	108.6	high confidence set	-30.3	Seq_1782_GlyGCC	59.2233	GTCAGGATGGCCGAGTGGTCGAAGGCGCCAGACTTAAGCCATCATCCGGTGTGAGTGTTCTGGTCCTCGTATGAGGGCGTGGGTTCGAACCCCACTCCTGACA
1485	Ahy	Ahy_Contig435|quiver|.tRNA3-AsnGTT	Contig435|quiver|	580	652	+	0	0	73	0	81.7	57.9	23.8	Asn	GTT	Inf	Asn	112.6	high confidence set	-30.9	Seq_6182_AsnGTT	61.9565	GCCCCAGTGGCGCAATCGGTTAGCGCACGGTACTTATAGGACAGTTTCTGCGAGCTATGCCGGGGTTGCGAGTTCGAGCCTCGCCTGGGGCA
1486	Ahy	Ahy_Contig435|quiver|.tRNA4-ArgTCG	Contig435|quiver|	820	892	+	0	0	73	0	70.8	50.5	20.3	Arg	TCG	Inf	Arg	102.4	high confidence set	-27.8	Seq_3361_ArgTCG	49.3151	GTTGCTGTGGTGTAGTGGTTATCACGTTAGTCTTACACACTAAAGGTCCCCAGTTCGATCCTGGGCAGCAACA
1487	Ahy	Ahy_Contig435|quiver|.tRNA5-GlyTCC	Contig435|quiver|	1442	1371	-	0	0	72	0	71.1	47.4	23.7	Gly	TCC	Inf	Gly	95	high confidence set	-22.9	Seq_4268_GlyTCC	61.1111	GTCGTTGTAGTATAGTGGTAAGTATTCCCGCCTGTCACGCGGGTGACCCGGGTTCGATCCCCGGCAACGGCG
1488	Ahy	Ahy_Contig435|quiver|.tRNA6-ValAAC	Contig435|quiver|	1197	1125	-	0	0	73	0	74.8	41	33.8	Val	AAC	Inf	Val	107.5	high confidence set	-22.3	Seq_5213_ValAAC	61.1111	GTCGTTGTAGTATAGTGGTAAGTATTCCCGCCTGTCACGCGGGTGACCCGGGTTCGATCCCCGGCAACGGCG
1489	Ahy	Ahy_Contig435|quiver|.tRNA7-LeuAAG	Contig435|quiver|	1038	957	-	0	0	82	0	74.4	47.8	26.6	Leu	AAG	Inf	Leu	115.2	high confidence set	-34.1	Seq_1102_LeuAAG	62.1951	GTGGCCGTGCCGGAGTGGTTATCGGGCATGACTAGAAATCATGTGGGCTCTGCCCGCGCAGGTTCGAATCCTGCCGCTCACG
1490	Ahy	Ahy_Contig64|quiver|.tRNA1-AlaCGC	Contig64|quiver|	1348	1420	+	0	0	73	0	55	32.6	22.4	Ala	CGC	Inf	Ala	86.5	high confidence set	-28.4	Seq_5216_AlaCGC	51.3889	GGTCCCATGGTCTAGTGGTTAGGACATTGGACTCTGAATCCAGTAACCCGAGTTCAAATCTCGGTGGGACCT
1491	Ahy	Ahy_Contig64|quiver|.tRNA10-IleTAT	Contig64|quiver|	561	470	-	523	506	74	18	71.7	45.6	26.1	Ile	TAT	Inf	Ile	100.3	high confidence set	-35.4	Seq_930_IleTAT	58.75	GACGGTTTGGCCGAGTGGTCTAAGGCGCCAGATTTAGGCTCTGGTCCGAAAGGGCGTGGGTTCAAATCCCACAGCCGTCA
1492	Ahy	Ahy_Contig64|quiver|.tRNA2-AspGTC	Contig64|quiver|	1536	1607	+	0	0	72	0	66.1	39.5	26.6	Asp	GTC	Inf	Asp	108.9	high confidence set	-24.8	Seq_1785_AspGTC	57.7465	GCACTAGTGGTCTAGTGGTAGAATAGTACCCTGCCACGGTACAGACCCGGGTTCGATTCCCGGCTGGTGCA
1493	Ahy	Ahy_Contig64|quiver|.tRNA3-iMetCAT	Contig64|quiver|	2237	2166	-	0	0	72	0	60.4	34	26.4	iMet	CAT	Inf	iMet	123	high confidence set	-25	Seq_2506_iMetCA	52.0548	GTTGCTGTGGTGTAGTGGTTATCACGTCAGTCTTACACACTGAAGGTCCCCAGTTCGATCCTGGGCAGCAACA
1494	Ahy	Ahy_Contig64|quiver|.tRNA4-SerAGA	Contig64|quiver|	2068	1987	-	0	0	82	0	84.3	49.2	35.1	Ser	AGA	Inf	Ser	115.2	high confidence set	-30.6	Seq_1013_SerAGA	56.1644	GCGTCTGTAGCTCAGTGGATAGAGCGTCTGTTTCCTAAGCAGAAGGTCGTAGGTTCGACCCCTACCTGACGCG
1495	Ahy	Ahy_Contig64|quiver|.tRNA5-AlaTGC	Contig64|quiver|	1910	1838	-	0	0	73	0	63.3	39	24.3	Ala	TGC	Inf	Ala	96.4	high confidence set	-33.1	Seq_1101_AlaTGC	51.7241	CCGACCTTAGCTCAGTTGGTAGAGCGGAAGACTGTAGTTGGTTCAACTGAAATCTTTAGGTCGCTGGTTCGATTCCGGCAGGTCGGA
1496	Ahy	Ahy_Contig64|quiver|.tRNA6-ProAGG	Contig64|quiver|	1747	1676	-	0	0	72	0	69.5	42.2	27.3	Pro	AGG	Inf	Pro	116.2	high confidence set	-29.5	Seq_1789_ProAGG	52.7027	GCTCTCGTAGCTCAGTTGGTTAGAGCACCCGTTTAGTAAGCGGGAGGTCTTGAGTTCGACTCTCAACGAGAGCA
1497	Ahy	Ahy_Contig64|quiver|.tRNA7-ArgTCT	Contig64|quiver|	1088	1016	-	0	0	73	0	86.3	65.6	20.7	Arg	TCT	Inf	Arg	94.6	high confidence set	-30.1	Seq_6510_ArgTCT	50.5747	CCGACCTTAGCTCAGTTGGCAGAGCGGAAGACTGTAGTTGTAAAAACTGAAATCTTTAGGTCGCTGGTTCGATTCCGGCAGGTCGGA
1498	Ahy	Ahy_Contig64|quiver|.tRNA8-LeuAAG	Contig64|quiver|	914	834	-	0	0	81	0	58.8	37.8	21	Leu	AAG	Inf	Leu	95	high confidence set	-30.7	Seq_5223_LeuAAG	61.1111	GCCGTCTTAGCTCAGTGGTAGAGCGCGTGGCTTTTAACCACGTGGTCGTGGGTTCGATCCCCACAGACGGCG
1499	Ahy	Ahy_Contig64|quiver|.tRNA9-LeuTAA	Contig64|quiver|	744	642	-	706	688	84	19	76.5	51.1	25.4	Leu	TAA	Inf	Leu	125.5	high confidence set	-40.8	Seq_1161_LeuTAA	56.1644	TCCGTTGTAGTCTAGTTGGTTAGGATACTCGGCTCTCACCCGAGAGACCCGGGTTCAAGTCCCGGCAACGGAA
1500	Ath	Ath_Chr1.tRNA1-ValTAC	Chr1	306384	306456	+	0	0	73	0	74.4	44	30.4	Val	TAC	Inf	Val	103.3	high confidence set	-20.2	Seq_110_ValTAC	53.4247	GGTGCTGTGGTGTAGTGGTTATCACGTTTGCCTTACACGCAAAAGGTCTCCAGTTCGATCCTGGGCAGCACCA
1501	Ath	Ath_Chr1.tRNA10-IleAAT	Chr1	1978084	1978157	+	0	0	74	0	85.5	59	26.5	Ile	AAT	Inf	Ile	109.4	high confidence set	-30.7	Seq_71_IleAAT	55.4054	GGCCCATTAGCTCAGTTGGTTAGAGCGTCGTGCTAATAACGCGAAGGTCGCAGGTTCGAAACCTGCATGGGCCA
1502	Ath	Ath_Chr1.tRNA100-TyrGTA	Chr1	21278647	21278731	+	21278684	21278695	73	12	72.2	38.9	33.3	Tyr	GTA	Inf	Tyr	110	high confidence set	-25.1	Seq_1520_TyrGTA	51.7647	CCGACCTTAGCTCAGTTGGTAGAGCGGAGGACTGTAGTAGACGTAGATTATCCTTAGGTCACTGGTTCGAATCCGGTAGGTCGGA
1503	Ath	Ath_Chr1.tRNA101-SerAGA	Chr1	21279390	21279471	+	0	0	82	0	70.1	36.5	33.6	Ser	AGA	Inf	Ser	105.3	high confidence set	-25.9	Seq_4811_SerAGA	57.3171	GTGGACGTGCCGGAGTGGTTATCGGGCATAACTAGAAATCATGTGGGCTTTGCCCGCGCAGGTTCGAATCCTGCCGTTCACG
1504	Ath	Ath_Chr1.tRNA102-TyrGTA	Chr1	21279720	21279804	+	21279757	21279768	73	12	72.2	39	33.2	Tyr	GTA	Inf	Tyr	110	high confidence set	-27.9	Seq_455_TyrGTA	52.9412	CCGACCTTAGCTCAGTTGGTAGAGCGGAGGACTGTAGTTGACGCAGATAATCCTTAGGTCACTGGTTCGAATCCGGTAGGTCGGA
1505	Ath	Ath_Chr1.tRNA103-TyrGTA	Chr1	21280178	21280262	+	21280215	21280226	73	12	72.2	38.9	33.3	Tyr	GTA	Inf	Tyr	110	high confidence set	-27.9	Seq_127_TyrGTA	52.9412	CCGACCTTAGCTCAGTTGGTAGAGCGGAGGACTGTAGTAGACGCAGATTATCCTTAGGTCACTGGTTCGAATCCGGTAGGTCGGA
1506	Ath	Ath_Chr1.tRNA104-SerAGA	Chr1	21280922	21281003	+	0	0	82	0	77	42.2	34.8	Ser	AGA	Inf	Ser	112.5	high confidence set	-30.8	Seq_47_SerAGA	58.5366	GTGGACGTGCCGGAGTGGTTATCGGGCATGACTAGAAATCATGTGGGCTTTGCCCGCGCAGGTTCGAATCCTGCCGTTCACG
1507	Ath	Ath_Chr1.tRNA105-TyrGTA	Chr1	21281252	21281336	+	21281289	21281300	73	12	72.2	39	33.2	Tyr	GTA	Inf	Tyr	110	high confidence set	-27.9	Seq_455_TyrGTA	52.9412	CCGACCTTAGCTCAGTTGGTAGAGCGGAGGACTGTAGTTGACGCAGATAATCCTTAGGTCACTGGTTCGAATCCGGTAGGTCGGA
1508	Ath	Ath_Chr1.tRNA107-SerAGA	Chr1	21282454	21282535	+	0	0	82	0	77	42.2	34.8	Ser	AGA	Inf	Ser	112.5	high confidence set	-30.8	Seq_47_SerAGA	58.5366	GTGGACGTGCCGGAGTGGTTATCGGGCATGACTAGAAATCATGTGGGCTTTGCCCGCGCAGGTTCGAATCCTGCCGTTCACG
1509	Ath	Ath_Chr1.tRNA108-TyrGTA	Chr1	21282784	21282868	+	21282821	21282832	73	12	72.2	39	33.2	Tyr	GTA	Inf	Tyr	110	high confidence set	-27.9	Seq_455_TyrGTA	52.9412	CCGACCTTAGCTCAGTTGGTAGAGCGGAGGACTGTAGTTGACGCAGATAATCCTTAGGTCACTGGTTCGAATCCGGTAGGTCGGA
1510	Ath	Ath_Chr1.tRNA109-TyrGTA	Chr1	21283242	21283326	+	21283279	21283290	73	12	72.2	38.9	33.3	Tyr	GTA	Inf	Tyr	110	high confidence set	-27.9	Seq_127_TyrGTA	52.9412	CCGACCTTAGCTCAGTTGGTAGAGCGGAGGACTGTAGTAGACGCAGATTATCCTTAGGTCACTGGTTCGAATCCGGTAGGTCGGA
1511	Ath	Ath_Chr1.tRNA11-AlaAGC	Chr1	2025356	2025428	+	0	0	73	0	63.4	38.2	25.2	Ala	AGC	Inf	Ala	98.3	high confidence set	-31.1	Seq_3_AlaAGC	58.9041	GGGGATGTAGCTCAGATGGTAGAGCGCTCGCTTAGCATGCGAGAGGTACGGGGATCGATACCCCGCATCTCCA
1512	Ath	Ath_Chr1.tRNA110-SerAGA	Chr1	21283986	21284067	+	0	0	82	0	77	42.2	34.8	Ser	AGA	Inf	Ser	112.5	high confidence set	-30.8	Seq_47_SerAGA	58.5366	GTGGACGTGCCGGAGTGGTTATCGGGCATGACTAGAAATCATGTGGGCTTTGCCCGCGCAGGTTCGAATCCTGCCGTTCACG
1513	Ath	Ath_Chr1.tRNA111-TyrGTA	Chr1	21284316	21284400	+	21284353	21284364	73	12	72.2	39	33.2	Tyr	GTA	Inf	Tyr	110	high confidence set	-27.9	Seq_455_TyrGTA	52.9412	CCGACCTTAGCTCAGTTGGTAGAGCGGAGGACTGTAGTTGACGCAGATAATCCTTAGGTCACTGGTTCGAATCCGGTAGGTCGGA
1514	Ath	Ath_Chr1.tRNA112-TyrGTA	Chr1	21284774	21284858	+	21284811	21284822	73	12	72.2	38.9	33.3	Tyr	GTA	Inf	Tyr	110	high confidence set	-27.9	Seq_127_TyrGTA	52.9412	CCGACCTTAGCTCAGTTGGTAGAGCGGAGGACTGTAGTAGACGCAGATTATCCTTAGGTCACTGGTTCGAATCCGGTAGGTCGGA
1515	Ath	Ath_Chr1.tRNA113-SerAGA	Chr1	21285519	21285600	+	0	0	82	0	77	42.2	34.8	Ser	AGA	Inf	Ser	112.5	high confidence set	-30.8	Seq_47_SerAGA	58.5366	GTGGACGTGCCGGAGTGGTTATCGGGCATGACTAGAAATCATGTGGGCTTTGCCCGCGCAGGTTCGAATCCTGCCGTTCACG
1516	Ath	Ath_Chr1.tRNA114-TyrGTA	Chr1	21285849	21285933	+	21285886	21285897	73	12	72.2	39	33.2	Tyr	GTA	Inf	Tyr	110	high confidence set	-27.9	Seq_455_TyrGTA	52.9412	CCGACCTTAGCTCAGTTGGTAGAGCGGAGGACTGTAGTTGACGCAGATAATCCTTAGGTCACTGGTTCGAATCCGGTAGGTCGGA
1517	Ath	Ath_Chr1.tRNA115-TyrGTA	Chr1	21286306	21286390	+	21286343	21286354	73	12	72.2	38.9	33.3	Tyr	GTA	Inf	Tyr	110	high confidence set	-27.9	Seq_127_TyrGTA	52.9412	CCGACCTTAGCTCAGTTGGTAGAGCGGAGGACTGTAGTAGACGCAGATTATCCTTAGGTCACTGGTTCGAATCCGGTAGGTCGGA
1518	Ath	Ath_Chr1.tRNA116-SerAGA	Chr1	21287050	21287131	+	0	0	82	0	77	42.2	34.8	Ser	AGA	Inf	Ser	112.5	high confidence set	-30.8	Seq_47_SerAGA	58.5366	GTGGACGTGCCGGAGTGGTTATCGGGCATGACTAGAAATCATGTGGGCTTTGCCCGCGCAGGTTCGAATCCTGCCGTTCACG
1519	Ath	Ath_Chr1.tRNA117-TyrGTA	Chr1	21287380	21287464	+	21287417	21287428	73	12	72.2	39	33.2	Tyr	GTA	Inf	Tyr	110	high confidence set	-27.9	Seq_455_TyrGTA	52.9412	CCGACCTTAGCTCAGTTGGTAGAGCGGAGGACTGTAGTTGACGCAGATAATCCTTAGGTCACTGGTTCGAATCCGGTAGGTCGGA
1520	Ath	Ath_Chr1.tRNA118-TyrGTA	Chr1	21287837	21287921	+	21287874	21287885	73	12	72.2	38.9	33.3	Tyr	GTA	Inf	Tyr	110	high confidence set	-27.9	Seq_127_TyrGTA	52.9412	CCGACCTTAGCTCAGTTGGTAGAGCGGAGGACTGTAGTAGACGCAGATTATCCTTAGGTCACTGGTTCGAATCCGGTAGGTCGGA
1521	Ath	Ath_Chr1.tRNA119-SerAGA	Chr1	21288581	21288662	+	0	0	82	0	77	42.2	34.8	Ser	AGA	Inf	Ser	112.5	high confidence set	-30.8	Seq_47_SerAGA	58.5366	GTGGACGTGCCGGAGTGGTTATCGGGCATGACTAGAAATCATGTGGGCTTTGCCCGCGCAGGTTCGAATCCTGCCGTTCACG
1522	Ath	Ath_Chr1.tRNA12-IleTAT	Chr1	2177885	2177958	+	0	0	74	0	85.9	70.6	15.3	Ile	TAT	Inf	Ile	103.9	high confidence set	-29.8	Seq_28_IleTAT	63.5135	GGTCCCGTAGCTCAGTTGGTTAGAGCGTTGGTCTTATGAGCCGAAGGTCGCGGGTTCGAGCCCCGCCGGGACCA
1523	Ath	Ath_Chr1.tRNA120-TyrGTA	Chr1	21288910	21288994	+	21288947	21288958	73	12	72.2	39	33.2	Tyr	GTA	Inf	Tyr	110	high confidence set	-27.9	Seq_455_TyrGTA	52.9412	CCGACCTTAGCTCAGTTGGTAGAGCGGAGGACTGTAGTTGACGCAGATAATCCTTAGGTCACTGGTTCGAATCCGGTAGGTCGGA
1524	Ath	Ath_Chr1.tRNA121-TyrGTA	Chr1	21289368	21289452	+	21289405	21289416	73	12	72.2	38.9	33.3	Tyr	GTA	Inf	Tyr	110	high confidence set	-27.9	Seq_127_TyrGTA	52.9412	CCGACCTTAGCTCAGTTGGTAGAGCGGAGGACTGTAGTAGACGCAGATTATCCTTAGGTCACTGGTTCGAATCCGGTAGGTCGGA
1525	Ath	Ath_Chr1.tRNA122-SerAGA	Chr1	21290112	21290193	+	0	0	82	0	50.6	30	20.6	Ser	AGA	Inf	Ser	78.4	high confidence set	-18.9	Seq_1477_SerAGA	53.6585	GTGGAAGTGCCGGAGTGGTTATCGGGAATGACTAGAAATCATGGGGGCTTTGCCCGCGCAGGTTTGAATCTTGCCGTTTACG
1526	Ath	Ath_Chr1.tRNA123-TyrGTA	Chr1	21290445	21290529	+	21290482	21290493	73	12	68.9	38.7	30.2	Tyr	GTA	Inf	Tyr	106.5	high confidence set	-25.5	Seq_561_TyrGTA	51.7647	CCGACCTTAGCTCAGTTGGTAGAGCGGAGGACTGTAGTTGACGCAGATAATCCTTAGGTCATTGGTTCGAATCCGGTAGGTCGGA
1527	Ath	Ath_Chr1.tRNA124-TyrGTA	Chr1	21290903	21290987	+	21290940	21290951	73	12	60.9	29.9	31	Tyr	GTA	Inf	Tyr	100	high confidence set	-22.4	Seq_1522_TyrGTA	51.7647	CCGACTTTAGCTCAGTTGGTAGAGCGGAGGACAGTAGAAGACGCAGATTATCCTTAGGTCACTGGTTCGAATCCGGTAGGTCGGA
1528	Ath	Ath_Chr1.tRNA125-SerAGA	Chr1	21291461	21291542	+	0	0	82	0	77	42.2	34.8	Ser	AGA	Inf	Ser	112.5	high confidence set	-30.8	Seq_47_SerAGA	58.5366	GTGGACGTGCCGGAGTGGTTATCGGGCATGACTAGAAATCATGTGGGCTTTGCCCGCGCAGGTTCGAATCCTGCCGTTCACG
1529	Ath	Ath_Chr1.tRNA126-TyrGTA	Chr1	21291791	21291875	+	21291828	21291839	73	12	64.3	31	33.3	Tyr	GTA	Inf	Tyr	102.5	high confidence set	-25.5	Seq_1432_TyrGTA	51.7647	CCGACCTTAGCTCAGTTGGTAGAGCGGAGGACTGTAGTTGACGCAGATAATCCTTAGGTCACTGGTTCGAATTCGGTAGGTCGGA
1530	Ath	Ath_Chr1.tRNA127-TyrGTA	Chr1	21292248	21292332	+	21292285	21292296	73	12	72.2	38.9	33.3	Tyr	GTA	Inf	Tyr	110	high confidence set	-27.9	Seq_127_TyrGTA	52.9412	CCGACCTTAGCTCAGTTGGTAGAGCGGAGGACTGTAGTAGACGCAGATTATCCTTAGGTCACTGGTTCGAATCCGGTAGGTCGGA
1531	Ath	Ath_Chr1.tRNA128-SerAGA	Chr1	21292992	21293073	+	0	0	82	0	50.6	30	20.6	Ser	AGA	Inf	Ser	78.4	high confidence set	-18.9	Seq_1477_SerAGA	53.6585	GTGGAAGTGCCGGAGTGGTTATCGGGAATGACTAGAAATCATGGGGGCTTTGCCCGCGCAGGTTTGAATCTTGCCGTTTACG
1532	Ath	Ath_Chr1.tRNA129-TyrGTA	Chr1	21293325	21293409	+	21293362	21293373	73	12	68.9	38.7	30.2	Tyr	GTA	Inf	Tyr	106.5	high confidence set	-25.5	Seq_561_TyrGTA	51.7647	CCGACCTTAGCTCAGTTGGTAGAGCGGAGGACTGTAGTTGACGCAGATAATCCTTAGGTCATTGGTTCGAATCCGGTAGGTCGGA
1533	Ath	Ath_Chr1.tRNA13-AlaAGC	Chr1	2334822	2334894	+	0	0	73	0	63.4	38.2	25.2	Ala	AGC	Inf	Ala	98.3	high confidence set	-31.1	Seq_3_AlaAGC	58.9041	GGGGATGTAGCTCAGATGGTAGAGCGCTCGCTTAGCATGCGAGAGGTACGGGGATCGATACCCCGCATCTCCA
1534	Ath	Ath_Chr1.tRNA130-TyrGTA	Chr1	21293783	21293867	+	21293820	21293831	73	12	60.9	29.9	31	Tyr	GTA	Inf	Tyr	100	high confidence set	-22.4	Seq_1522_TyrGTA	51.7647	CCGACTTTAGCTCAGTTGGTAGAGCGGAGGACAGTAGAAGACGCAGATTATCCTTAGGTCACTGGTTCGAATCCGGTAGGTCGGA
1535	Ath	Ath_Chr1.tRNA131-SerAGA	Chr1	21294341	21294422	+	0	0	82	0	77	42.2	34.8	Ser	AGA	Inf	Ser	112.5	high confidence set	-30.8	Seq_47_SerAGA	58.5366	GTGGACGTGCCGGAGTGGTTATCGGGCATGACTAGAAATCATGTGGGCTTTGCCCGCGCAGGTTCGAATCCTGCCGTTCACG
1536	Ath	Ath_Chr1.tRNA132-TyrGTA	Chr1	21294671	21294755	+	21294708	21294719	73	12	64.3	31	33.3	Tyr	GTA	Inf	Tyr	102.5	high confidence set	-25.5	Seq_1432_TyrGTA	51.7647	CCGACCTTAGCTCAGTTGGTAGAGCGGAGGACTGTAGTTGACGCAGATAATCCTTAGGTCACTGGTTCGAATTCGGTAGGTCGGA
1537	Ath	Ath_Chr1.tRNA133-TyrGTA	Chr1	21295128	21295212	+	21295165	21295176	73	12	72.2	38.9	33.3	Tyr	GTA	Inf	Tyr	110	high confidence set	-27.9	Seq_127_TyrGTA	52.9412	CCGACCTTAGCTCAGTTGGTAGAGCGGAGGACTGTAGTAGACGCAGATTATCCTTAGGTCACTGGTTCGAATCCGGTAGGTCGGA
1538	Ath	Ath_Chr1.tRNA134-SerAGA	Chr1	21295872	21295953	+	0	0	82	0	57.7	30.9	26.8	Ser	AGA	Inf	Ser	86.7	high confidence set	-24.2	Seq_887_SerAGA	54.878	GTGGACGTGCCGGAGTGGTTATCGGGAATGACTAGAAATCATGGGGGCTTTGCCCGCGCAGGTTTGAATCTTGCCGTTTACG
1539	Ath	Ath_Chr1.tRNA135-TyrGTA	Chr1	21296205	21296289	+	21296242	21296253	73	12	68.9	38.7	30.2	Tyr	GTA	Inf	Tyr	106.5	high confidence set	-25.5	Seq_561_TyrGTA	51.7647	CCGACCTTAGCTCAGTTGGTAGAGCGGAGGACTGTAGTTGACGCAGATAATCCTTAGGTCATTGGTTCGAATCCGGTAGGTCGGA
1540	Ath	Ath_Chr1.tRNA137-SerAGA	Chr1	21297221	21297302	+	0	0	82	0	77	42.2	34.8	Ser	AGA	Inf	Ser	112.5	high confidence set	-30.8	Seq_47_SerAGA	58.5366	GTGGACGTGCCGGAGTGGTTATCGGGCATGACTAGAAATCATGTGGGCTTTGCCCGCGCAGGTTCGAATCCTGCCGTTCACG
1541	Ath	Ath_Chr1.tRNA139-TyrGTA	Chr1	21298009	21298093	+	21298046	21298057	73	12	72.2	38.9	33.3	Tyr	GTA	Inf	Tyr	110	high confidence set	-27.9	Seq_127_TyrGTA	52.9412	CCGACCTTAGCTCAGTTGGTAGAGCGGAGGACTGTAGTAGACGCAGATTATCCTTAGGTCACTGGTTCGAATCCGGTAGGTCGGA
1542	Ath	Ath_Chr1.tRNA14-GlyTCC	Chr1	2588525	2588596	+	0	0	72	0	74.1	46.7	27.4	Gly	TCC	Inf	Gly	84.2	high confidence set	-26.9	Seq_64_GlyTCC	55.5556	GCGTCTGTAGTCCAACGGTTAGGATAATTGCCTTCCAAGCAATAGACCCGGGTTCGACTCCCGGCAGACGCA
1543	Ath	Ath_Chr1.tRNA140-SerAGA	Chr1	21298753	21298834	+	0	0	82	0	57.7	30.9	26.8	Ser	AGA	Inf	Ser	86.7	high confidence set	-24.2	Seq_887_SerAGA	54.878	GTGGACGTGCCGGAGTGGTTATCGGGAATGACTAGAAATCATGGGGGCTTTGCCCGCGCAGGTTTGAATCTTGCCGTTTACG
1544	Ath	Ath_Chr1.tRNA141-TyrGTA	Chr1	21299086	21299170	+	21299123	21299134	73	12	68.9	38.7	30.2	Tyr	GTA	Inf	Tyr	106.5	high confidence set	-25.5	Seq_561_TyrGTA	51.7647	CCGACCTTAGCTCAGTTGGTAGAGCGGAGGACTGTAGTTGACGCAGATAATCCTTAGGTCATTGGTTCGAATCCGGTAGGTCGGA
1545	Ath	Ath_Chr1.tRNA143-SerAGA	Chr1	21300102	21300183	+	0	0	82	0	77	42.2	34.8	Ser	AGA	Inf	Ser	112.5	high confidence set	-30.8	Seq_47_SerAGA	58.5366	GTGGACGTGCCGGAGTGGTTATCGGGCATGACTAGAAATCATGTGGGCTTTGCCCGCGCAGGTTCGAATCCTGCCGTTCACG
1546	Ath	Ath_Chr1.tRNA145-TyrGTA	Chr1	21300890	21300974	+	21300927	21300938	73	12	72.2	38.9	33.3	Tyr	GTA	Inf	Tyr	110	high confidence set	-27.9	Seq_127_TyrGTA	52.9412	CCGACCTTAGCTCAGTTGGTAGAGCGGAGGACTGTAGTAGACGCAGATTATCCTTAGGTCACTGGTTCGAATCCGGTAGGTCGGA
1547	Ath	Ath_Chr1.tRNA146-SerAGA	Chr1	21301634	21301715	+	0	0	82	0	57.7	30.9	26.8	Ser	AGA	Inf	Ser	86.7	high confidence set	-24.2	Seq_887_SerAGA	54.878	GTGGACGTGCCGGAGTGGTTATCGGGAATGACTAGAAATCATGGGGGCTTTGCCCGCGCAGGTTTGAATCTTGCCGTTTACG
1548	Ath	Ath_Chr1.tRNA147-TyrGTA	Chr1	21301967	21302051	+	21302004	21302015	73	12	68.9	38.7	30.2	Tyr	GTA	Inf	Tyr	106.5	high confidence set	-25.5	Seq_561_TyrGTA	51.7647	CCGACCTTAGCTCAGTTGGTAGAGCGGAGGACTGTAGTTGACGCAGATAATCCTTAGGTCATTGGTTCGAATCCGGTAGGTCGGA
1549	Ath	Ath_Chr1.tRNA150-TyrGTA	Chr1	21303317	21303401	+	21303354	21303365	73	12	72.2	39	33.2	Tyr	GTA	Inf	Tyr	110	high confidence set	-28.1	Seq_1433_TyrGTA	51.7647	CCGACCTTAGCTCAGTTGGTAGAGCGGAGGACTGTAGTTGAAGCAGATAATCCTTAGGTCACTGGTTCGAATCCGGTAGGTCGGA
1550	Ath	Ath_Chr1.tRNA151-TyrGTA	Chr1	21303777	21303861	+	21303814	21303825	73	12	72.2	38.9	33.3	Tyr	GTA	Inf	Tyr	110	high confidence set	-27.9	Seq_127_TyrGTA	52.9412	CCGACCTTAGCTCAGTTGGTAGAGCGGAGGACTGTAGTAGACGCAGATTATCCTTAGGTCACTGGTTCGAATCCGGTAGGTCGGA
1551	Ath	Ath_Chr1.tRNA152-SerAGA	Chr1	21304520	21304603	+	0	0	84	0	51.7	28.2	23.5	Ser	AGA	Inf	Ser	85.5	high confidence set	-14.9	Seq_1478_SerAGA	53.5714	GTGGACATGCCGGAGTGGTGTTATCGGGCATAACTAGAAATCATGTGGGCTTTGCCCGCGCAGGTTCGAATCATGCCGTTTACG
1552	Ath	Ath_Chr1.tRNA154-TyrGTA	Chr1	21305311	21305395	+	21305348	21305359	73	12	72.2	38.9	33.3	Tyr	GTA	Inf	Tyr	110	high confidence set	-27.9	Seq_127_TyrGTA	52.9412	CCGACCTTAGCTCAGTTGGTAGAGCGGAGGACTGTAGTAGACGCAGATTATCCTTAGGTCACTGGTTCGAATCCGGTAGGTCGGA
1553	Ath	Ath_Chr1.tRNA156-TyrGTA	Chr1	21306389	21306473	+	21306426	21306437	73	12	72.2	39	33.2	Tyr	GTA	Inf	Tyr	110	high confidence set	-28.1	Seq_1433_TyrGTA	51.7647	CCGACCTTAGCTCAGTTGGTAGAGCGGAGGACTGTAGTTGAAGCAGATAATCCTTAGGTCACTGGTTCGAATCCGGTAGGTCGGA
1554	Ath	Ath_Chr1.tRNA157-TyrGTA	Chr1	21306849	21306933	+	21306886	21306897	73	12	72.2	38.9	33.3	Tyr	GTA	Inf	Tyr	110	high confidence set	-27.9	Seq_127_TyrGTA	52.9412	CCGACCTTAGCTCAGTTGGTAGAGCGGAGGACTGTAGTAGACGCAGATTATCCTTAGGTCACTGGTTCGAATCCGGTAGGTCGGA
1555	Ath	Ath_Chr1.tRNA158-SerAGA	Chr1	21307592	21307675	+	0	0	84	0	51.7	28.2	23.5	Ser	AGA	Inf	Ser	85.5	high confidence set	-14.9	Seq_1478_SerAGA	53.5714	GTGGACATGCCGGAGTGGTGTTATCGGGCATAACTAGAAATCATGTGGGCTTTGCCCGCGCAGGTTCGAATCATGCCGTTTACG
1556	Ath	Ath_Chr1.tRNA16-ProAGG	Chr1	2879303	2879374	+	0	0	72	0	68.2	35.9	32.3	Pro	AGG	Inf	Pro	113.9	high confidence set	-27.1	Seq_121_ProAGG	56.9444	GGGCGTTTGGTCTAGTGGTATGATTCTCGCTTAGGGTGCGAGAGGTCCCGAGTTCAATTCTCGGAACGCCCC
1557	Ath	Ath_Chr1.tRNA160-TyrGTA	Chr1	21308387	21308471	+	21308424	21308435	73	12	72.2	38.9	33.3	Tyr	GTA	Inf	Tyr	110	high confidence set	-27.9	Seq_127_TyrGTA	52.9412	CCGACCTTAGCTCAGTTGGTAGAGCGGAGGACTGTAGTAGACGCAGATTATCCTTAGGTCACTGGTTCGAATCCGGTAGGTCGGA
1558	Ath	Ath_Chr1.tRNA161-GlyGCC	Chr1	22428167	22428237	+	0	0	71	0	65.5	43.7	21.8	Gly	GCC	Inf	Gly	91	high confidence set	-25.6	Seq_588_GlyGCC	57.7465	GCACCAGTGGTCTAGTGGTAGAATAGTACCCTGCCACGGTACAGACCCGGGTTCAATTCCCGGCTGGTGCA
1559	Ath	Ath_Chr1.tRNA162-LeuTAG	Chr1	22887090	22887169	+	0	0	80	0	68.7	47.3	21.4	Leu	TAG	Inf	Leu	109.7	high confidence set	-27.4	Seq_361_LeuTAG	53.75	GACAATTTGGCCGAGTGGTCTAAGGCGCCAGATTTAGGCTCTGGTCCGAAAGGGCGTGGGTTCAAATCCCACAGTTGTCA
1560	Ath	Ath_Chr1.tRNA163-LeuCAA	Chr1	23802553	23802636	+	0	0	84	0	79.5	54.5	25	Leu	CAA	Inf	Leu	126.8	high confidence set	-27	Seq_109_LeuCAA	54.7619	GTCAGGATGGCCGAGTGGTCTAAGGCGCCAGACTCAAGTTCTGGTCTTCGAAAGAGGGCGTGGGTTCAAATCCCACTTCTGACA
1561	Ath	Ath_Chr1.tRNA164-AlaCGC	Chr1	23933137	23933209	+	0	0	73	0	68.3	44.1	24.2	Ala	CGC	Inf	Ala	99.2	high confidence set	-33.6	Seq_24_AlaCGC	63.0137	GGGGGTGTAGCTCATATGGTAGAGCGCTCGCTTCGCATGCGAGAGGCACGGGGTTCGATTCCCCGCACCTCCA
1562	Ath	Ath_Chr1.tRNA165-ProAGG	Chr1	25829654	25829725	+	0	0	72	0	67.4	34.7	32.7	Pro	AGG	Inf	Pro	112.3	high confidence set	-25.7	Seq_5_ProAGG	54.1667	GGGCATTTGGTCTAGTGGTATGATTCTCGCTTAGGGTGCGAGAGGTCCCGAGTTCAATTCTCGGAATGCCCC
1563	Ath	Ath_Chr1.tRNA166-IleAAT	Chr1	25886536	25886609	+	0	0	74	0	85.5	59	26.5	Ile	AAT	Inf	Ile	109.4	high confidence set	-30.7	Seq_71_IleAAT	55.4054	GGCCCATTAGCTCAGTTGGTTAGAGCGTCGTGCTAATAACGCGAAGGTCGCAGGTTCGAAACCTGCATGGGCCA
1564	Ath	Ath_Chr1.tRNA168-iMetCAT	Chr1	25941164	25941235	+	0	0	72	0	58.3	28.1	30.2	iMet	CAT	Inf	iMet	118.7	high confidence set	-25.9	Seq_9_iMetCA	59.7222	ATCAGAGTGGCGCAGCGGAAGCGTGGTGGGCCCATAACCCACAGGTCCCAGGATCGAAACCTGGCTCTGATA
1565	Ath	Ath_Chr1.tRNA169-IleAAT	Chr1	25989730	25989803	+	0	0	74	0	86.4	57.9	28.5	Ile	AAT	Inf	Ile	108.4	high confidence set	-24	Seq_102_IleAAT	51.3514	GGCCTATTAGCTCAGTTGGTTAGAGCGTCGTGCTAATAACGCGAAGGTCACAGGTTCGATCCCTGTATAGGCCA
1566	Ath	Ath_Chr1.tRNA17-GluTTC	Chr1	2939417	2939488	+	0	0	72	0	69.9	45.3	24.6	Glu	TTC	Inf	Glu	99.4	high confidence set	-25.1	Seq_88_GluTTC	59.7222	TCCGATGTCGTCCAGCGGTTAGGATATCTGGCTTTCACCCAGGAGACCCGGGTTCGATTCCCGGCATCGGAG
1567	Ath	Ath_Chr1.tRNA170-AsnGTT	Chr1	26049478	26049551	+	0	0	74	0	83.3	58.1	25.2	Asn	GTT	Inf	Asn	93.9	high confidence set	-25.2	Seq_44_AsnGTT	55.4054	GCTGGAATAGCTCAGTTGGTTAGAGCGTGTGGCTGTTAACCACAAGGTCGGAGGTTCGACCCCTCCTTCTAGCG
1568	Ath	Ath_Chr1.tRNA171-GlyGCC	Chr1	26973389	26973459	+	0	0	71	0	67.5	36.4	31.1	Gly	GCC	Inf	Gly	88.2	high confidence set	-26.6	Seq_1226_GlyGCC	59.1549	GCACCAGTGGTCTAGTGGCATGATAGTACCCTGCCACGGTACAGACCCGGGTTCAATTCCCGGCTGGTGCA
1569	Ath	Ath_Chr1.tRNA172-SerAGA	Chr1	27393385	27393466	+	0	0	82	0	77	42.2	34.8	Ser	AGA	Inf	Ser	112.5	high confidence set	-30.8	Seq_47_SerAGA	58.5366	GTGGACGTGCCGGAGTGGTTATCGGGCATGACTAGAAATCATGTGGGCTTTGCCCGCGCAGGTTCGAATCCTGCCGTTCACG
1570	Ath	Ath_Chr1.tRNA174-AspGTC	Chr1	27788983	27789054	+	0	0	72	0	69.8	46.8	23	Asp	GTC	Inf	Asp	94.5	high confidence set	-24.6	Seq_8_AspGTC	61.1111	GTCGTTGTAGTATAGTGGTAAGTATTCCCGCCTGTCACGCGGGTGACCCGGGTTCGATCCCCGGCAACGGCG
1571	Ath	Ath_Chr1.tRNA175-LeuCAG	Chr1	28027960	28028040	+	0	0	81	0	70.7	49.8	20.9	Leu	CAG	Inf	Leu	111.3	high confidence set	-30.3	Seq_201_LeuCAG	54.321	GTCAAGATGGCCGAGTTGGTCTAAGGCGCCAGTTTCAGGTACTGGTCCGAAAGGGCGTGGGTTCAAATCCCACTCTTGACA
1572	Ath	Ath_Chr1.tRNA176-AspGTC	Chr1	28184532	28184603	+	0	0	72	0	69.8	46.8	23	Asp	GTC	Inf	Asp	94.5	high confidence set	-24.6	Seq_8_AspGTC	61.1111	GTCGTTGTAGTATAGTGGTAAGTATTCCCGCCTGTCACGCGGGTGACCCGGGTTCGATCCCCGGCAACGGCG
1573	Ath	Ath_Chr1.tRNA177-GluCTC	Chr1	28407984	28408056	+	0	0	73	0	76.3	50.4	25.9	Glu	CTC	Inf	Glu	91.1	high confidence set	-24.1	Seq_67_GluCTC	61.6438	TCCGTTGTAGTCTAGCTGGTCAGGATACTCGGCTCTCACCCGAGAGACCCGGGTTCGAGTCCCGGCAACGGAG
1574	Ath	Ath_Chr1.tRNA178-ThrCGT	Chr1	28440889	28440960	+	0	0	72	0	82.3	55	27.3	Thr	CGT	Inf	Thr	83.7	high confidence set	-27.1	Seq_139_ThrCGT	61.1111	GCCTCCGTAGCATAGTGGTATTGCGTTCGCTTCGTAAGCGAAAGGCCGCGAGTTCGATCCTCGCCGGGGGCT
1575	Ath	Ath_Chr1.tRNA179-AspGTC	Chr1	28527767	28527838	+	0	0	72	0	69.8	46.8	23	Asp	GTC	Inf	Asp	94.5	high confidence set	-24.6	Seq_8_AspGTC	61.1111	GTCGTTGTAGTATAGTGGTAAGTATTCCCGCCTGTCACGCGGGTGACCCGGGTTCGATCCCCGGCAACGGCG
1576	Ath	Ath_Chr1.tRNA180-SerTGA	Chr1	28634692	28634773	+	0	0	82	0	79.6	44.6	35	Ser	TGA	Inf	Ser	121.3	high confidence set	-24.7	Seq_650_SerTGA	51.2195	GTCAATATGTCCGAGTGGTTAAGGAGATAGACTTGAAATCTATTGGGCTTCGCCCGCGCAGGTTCGAACCCTGCTGTTGACG
1577	Ath	Ath_Chr1.tRNA181-ArgCCG	Chr1	29804123	29804195	+	0	0	73	0	69.5	52.3	17.2	Arg	CCG	Inf	Arg	96	high confidence set	-31.4	Seq_218_ArgCCG	65.7534	GACCGCGTGGCCTAATGGATAAGGCGCTCGCCTCCGGAGCGGGAGATTGTGGGTTCGAGTCCCACCGTGGTCG
1578	Ath	Ath_Chr1.tRNA182-LysTTT	Chr1	29833117	29833188	+	0	0	72	0	92.3	68.6	23.7	Lys	TTT	Inf	Lys	93.4	high confidence set	-32	Seq_336_LysTTT	62.5	GCCGTCTTAGCTCAGTGGTAGAGCGCGTGGCTTTTAACCACGTGGCCGTGGGTTCGATCCCCACAGACGGCG
1579	Ath	Ath_Chr1.tRNA183-LysTTT	Chr1	29833718	29833789	+	0	0	72	0	92.3	68.6	23.7	Lys	TTT	Inf	Lys	93.4	high confidence set	-32	Seq_336_LysTTT	62.5	GCCGTCTTAGCTCAGTGGTAGAGCGCGTGGCTTTTAACCACGTGGCCGTGGGTTCGATCCCCACAGACGGCG
1580	Ath	Ath_Chr1.tRNA184-SerAGA	Chr1	30237784	30237865	+	0	0	82	0	77	42.2	34.8	Ser	AGA	Inf	Ser	112.5	high confidence set	-30.8	Seq_47_SerAGA	58.5366	GTGGACGTGCCGGAGTGGTTATCGGGCATGACTAGAAATCATGTGGGCTTTGCCCGCGCAGGTTCGAATCCTGCCGTTCACG
1581	Ath	Ath_Chr1.tRNA185-TrpCCA	Chr1	30174085	30174014	-	0	0	72	0	75.8	51.2	24.6	Trp	CCA	Inf	Trp	105.6	high confidence set	-22.6	Seq_6_TrpCCA	56.9444	GGATCCGTGGCGCAATGGTAGCGCGTCTGACTCCAGATCAGAAGGTTGCGTGTTCGATTCACGTCGGGTTCA
1582	Ath	Ath_Chr1.tRNA186-ArgTCG	Chr1	30084069	30083996	-	0	0	74	0	82.3	61	21.3	Arg	TCG	Inf	Arg	91.9	high confidence set	-25.1	Seq_39_ArgTCG	56.7568	GACCGCATAGCGCAGTGGATTAGCGCGTTTGACTTCGGATCAAAAGGTCGTGGGTTCGACTCCCACTGTGGTCG
1583	Ath	Ath_Chr1.tRNA187-MetCAT	Chr1	29444010	29443926	-	29443972	29443962	74	11	64.2	40.8	23.4	Met	CAT	Inf	Met	104	high confidence set	-28.9	Seq_100_MetCAT	60	GGGGTGGTGGCGCAGTTGGCTAGCGCGTAGGTCTCATAGCTACTGAGTGATCCTGAGGTCGAGAGTTCGAGCCTCTCTCACCCCA
1584	Ath	Ath_Chr1.tRNA188-GlnTTG	Chr1	29143161	29143090	-	0	0	72	0	73.5	53.7	19.8	Gln	TTG	Inf	Gln	104.8	high confidence set	-22.4	Seq_18_GlnTTG	54.1667	GGTTCTATGGTGTAGTGGTTAGCACTCTGGACTTTGAATCCAGCGACCTGGGTTCGACTCCCGGTAGGACCT
1585	Ath	Ath_Chr1.tRNA189-SerGCT	Chr1	29002286	29002205	-	0	0	82	0	79.9	45	34.9	Ser	GCT	Inf	Ser	109.4	high confidence set	-30.9	Seq_609_SerGCT	59.7561	GTCGCTTTGGCCGAGTGGTTAAGGCGTGTGCCTGCTAAGTACATGGGCTCTGCCCGCGAGAGTTCGAATCTCTCAGGCGACG
1586	Ath	Ath_Chr1.tRNA19-MetCAT	Chr1	3676607	3676691	+	3676645	3676655	74	11	64.2	40.8	23.4	Met	CAT	Inf	Met	104	high confidence set	-28.9	Seq_287_MetCAT	58.8235	GGGGTGGTGGCGCAGTTGGCTAGCGCGTAGGTCTCATAGCTATTGAGTGATCCTGAGGTCGAGAGTTCGAGCCTCTCTCACCCCA
1587	Ath	Ath_Chr1.tRNA190-GlnTTG	Chr1	28947625	28947554	-	0	0	72	0	73.5	53.7	19.8	Gln	TTG	Inf	Gln	104.8	high confidence set	-22.4	Seq_18_GlnTTG	54.1667	GGTTCTATGGTGTAGTGGTTAGCACTCTGGACTTTGAATCCAGCGACCTGGGTTCGACTCCCGGTAGGACCT
1588	Ath	Ath_Chr1.tRNA191-GluTTC	Chr1	28520056	28519985	-	0	0	72	0	70.4	45.6	24.8	Glu	TTC	Inf	Glu	99	high confidence set	-23.2	Seq_639_GluTTC	56.9444	TCCGTTATCGTCCAGCGGTTAGGATATCTGGCTTTCACCCAGGAGACCCGGGTTCGATTCCCGGTAACGGAG
1589	Ath	Ath_Chr1.tRNA192-GluCTC	Chr1	28373561	28373489	-	0	0	73	0	76.3	50.4	25.9	Glu	CTC	Inf	Glu	91.1	high confidence set	-24.1	Seq_67_GluCTC	61.6438	TCCGTTGTAGTCTAGCTGGTCAGGATACTCGGCTCTCACCCGAGAGACCCGGGTTCGAGTCCCGGCAACGGAG
1590	Ath	Ath_Chr1.tRNA193-LeuAAG	Chr1	28020463	28020383	-	0	0	81	0	71.4	51.1	20.3	Leu	AAG	Inf	Leu	108.5	high confidence set	-28.7	Seq_42_LeuAAG	51.8519	GTTGATATGGCCGAGTTGGTCTAAGGCGCCAGATTAAGGTTCTGGTCCGAAAGGGCGTGGGTTCAAATCCCACTGTCAACA
1591	Ath	Ath_Chr1.tRNA194-ProAGG	Chr1	26382225	26382154	-	0	0	72	0	65.2	30.4	34.8	Pro	AGG	Inf	Pro	107	high confidence set	-25.7	Seq_1074_ProAGG	54.1667	GGGCATTTGGTCTAGTGGTATGATTCTCGCTTAGGGTGCGAGAGGTCCGGAGTTCAATTCTCCGAATGCCCC
1592	Ath	Ath_Chr1.tRNA195-PheGAA	Chr1	25932149	25932077	-	0	0	73	0	78.3	58.4	19.9	Phe	GAA	Inf	Phe	113.2	high confidence set	-22.5	Seq_2_PheGAA	58.9041	GCGGGGATAGCTCAGTTGGGAGAGCGTCAGACTGAAGATCTGAAGGTCGCGTGTTCGATCCACGCTCACCGCA
1593	Ath	Ath_Chr1.tRNA196-SerAGA	Chr1	24487073	24486992	-	0	0	82	0	77	42.2	34.8	Ser	AGA	Inf	Ser	112.5	high confidence set	-30.8	Seq_47_SerAGA	58.5366	GTGGACGTGCCGGAGTGGTTATCGGGCATGACTAGAAATCATGTGGGCTTTGCCCGCGCAGGTTCGAATCCTGCCGTTCACG
1594	Ath	Ath_Chr1.tRNA197-ThrTGT	Chr1	23667556	23667485	-	0	0	72	0	84.3	58	26.3	Thr	TGT	Inf	Thr	93.3	high confidence set	-22.6	Seq_103_ThrTGT	52.7778	GCCCTTATAGCTCAGTGGTAGAGCGTCAGTCTTGTAAACTGAAGGTCCGTAGTTCGATCCTGCGTGAGGGCA
1595	Ath	Ath_Chr1.tRNA198-CysGCA	Chr1	23559258	23559187	-	0	0	72	0	80.1	59.4	20.7	Cys	GCA	Inf	Cys	102.6	high confidence set	-24.5	Seq_3601_CysGCA	59.7222	GGGCTCATAGCTCAGTGGTAGAGCATTCGACTGCAGATCGAGAGGTCACCGGTTCGAACCCGGTTGGGCCCT
1596	Ath	Ath_Chr1.tRNA199-TrpCCA	Chr1	22866829	22866758	-	0	0	72	0	75.8	51.2	24.6	Trp	CCA	Inf	Trp	105.6	high confidence set	-22.6	Seq_6_TrpCCA	56.9444	GGATCCGTGGCGCAATGGTAGCGCGTCTGACTCCAGATCAGAAGGTTGCGTGTTCGATTCACGTCGGGTTCA
1597	Ath	Ath_Chr1.tRNA2-PheGAA	Chr1	515494	515566	+	0	0	73	0	78.3	58.4	19.9	Phe	GAA	Inf	Phe	113.2	high confidence set	-22.5	Seq_2_PheGAA	58.9041	GCGGGGATAGCTCAGTTGGGAGAGCGTCAGACTGAAGATCTGAAGGTCGCGTGTTCGATCCACGCTCACCGCA
1598	Ath	Ath_Chr1.tRNA20-LeuTAG	Chr1	3881529	3881608	+	0	0	80	0	69.5	48.5	21	Leu	TAG	Inf	Leu	111.5	high confidence set	-29.7	Seq_16_LeuTAG	56.25	GACAGTTTGGCCGAGTGGTCTAAGGCGCCAGATTTAGGCTCTGGTCCGAAAGGGCGTGGGTTCAAATCCCACAGCTGTCA
1599	Ath	Ath_Chr1.tRNA200-ArgTCG	Chr1	22477846	22477773	-	0	0	74	0	81.9	60.4	21.5	Arg	TCG	Inf	Arg	92.9	high confidence set	-27.8	Seq_37_ArgTCG	59.4595	GACCGCATAGCGCAGTGGATTAGCGCGTCTGACTTCGGATCAGAAGGTCGTGGGTTCGACTCCCACTGTGGTCG
1600	Ath	Ath_Chr1.tRNA201-GlyGCC	Chr1	22397662	22397592	-	0	0	71	0	62.1	43.2	18.9	Gly	GCC	Inf	Gly	87.7	high confidence set	-23.4	Seq_955_GlyGCC	57.7465	GCACCAGTGGTCTAGTGGTAGAATAGTACTCTGCCACGGTACAGACCCGGGTTCGATTCCCGGCTGGTGCA
1601	Ath	Ath_Chr1.tRNA202-GlyGCC	Chr1	22394707	22394637	-	0	0	71	0	66.5	44.8	21.7	Gly	GCC	Inf	Gly	94.4	high confidence set	-25.6	Seq_1_GlyGCC	59.1549	GCACCAGTGGTCTAGTGGTAGAATAGTACCCTGCCACGGTACAGACCCGGGTTCGATTCCCGGCTGGTGCA
1602	Ath	Ath_Chr1.tRNA203-GlyGCC	Chr1	22313484	22313414	-	0	0	71	0	66.5	44.8	21.7	Gly	GCC	Inf	Gly	94.4	high confidence set	-25.6	Seq_1_GlyGCC	59.1549	GCACCAGTGGTCTAGTGGTAGAATAGTACCCTGCCACGGTACAGACCCGGGTTCGATTCCCGGCTGGTGCA
1603	Ath	Ath_Chr1.tRNA204-ProAGG	Chr1	22040683	22040612	-	0	0	72	0	68.2	35.9	32.3	Pro	AGG	Inf	Pro	113.9	high confidence set	-27.1	Seq_121_ProAGG	56.9444	GGGCGTTTGGTCTAGTGGTATGATTCTCGCTTAGGGTGCGAGAGGTCCCGAGTTCAATTCTCGGAACGCCCC
1604	Ath	Ath_Chr1.tRNA205-SerAGA	Chr1	21883924	21883843	-	0	0	82	0	77	42.2	34.8	Ser	AGA	Inf	Ser	112.5	high confidence set	-30.8	Seq_47_SerAGA	58.5366	GTGGACGTGCCGGAGTGGTTATCGGGCATGACTAGAAATCATGTGGGCTTTGCCCGCGCAGGTTCGAATCCTGCCGTTCACG
1605	Ath	Ath_Chr1.tRNA207-AlaTGC	Chr1	20413000	20412928	-	0	0	73	0	70	45.3	24.7	Ala	TGC	Inf	Ala	100.6	high confidence set	-31	Seq_13_AlaTGC	60.274	GGGGATGTAGCTCAAATGGTAGAGCGCTCGCTTTGCATGCGAGAGGCACGGGGTTCGATCCCCCGCATCTCCA
1606	Ath	Ath_Chr1.tRNA208-CysGCA	Chr1	19925910	19925839	-	0	0	72	0	80.8	53.7	27.1	Cys	GCA	Inf	Cys	103.2	high confidence set	-24.6	Seq_220_CysGCA	54.1667	GGGTCCTTAGCTCAGTGGTAGAGCAATTGACTGCAGATCAATAGGTCACCGGTTCGAATCCGGTAGGGCCCT
1607	Ath	Ath_Chr1.tRNA209-TyrGTA	Chr1	19685219	19685134	-	19685182	19685170	73	13	74.2	42.5	31.7	Tyr	GTA	Inf	Tyr	108.6	high confidence set	-28.9	Seq_1228_TyrGTA	51.1628	CCGACCTTAGCTCAGTTGGTAGAGCGGAAGACTGTAGTCTTTGACAGATAATCTTTAGGTCGCTGGTTCGATTCCGGCAGGTCGGA
1608	Ath	Ath_Chr1.tRNA21-ArgACG	Chr1	4440214	4440286	+	0	0	73	0	72.6	49.8	22.8	Arg	ACG	Inf	Arg	89.8	high confidence set	-22.7	Seq_211_ArgACG	53.4247	GACTTCATGGCCCAATGGATAAGGCGCTGGTCTACGAAACCAGAGATTCTGGGTTCGATCCCCAGTGAAGTCG
1609	Ath	Ath_Chr1.tRNA210-ArgTCG	Chr1	19498492	19498419	-	0	0	74	0	81.9	60.4	21.5	Arg	TCG	Inf	Arg	92.9	high confidence set	-27.8	Seq_37_ArgTCG	59.4595	GACCGCATAGCGCAGTGGATTAGCGCGTCTGACTTCGGATCAGAAGGTCGTGGGTTCGACTCCCACTGTGGTCG
1610	Ath	Ath_Chr1.tRNA211-ThrAGT	Chr1	18230552	18230479	-	0	0	74	0	70.2	46.1	24.1	Thr	AGT	Inf	Thr	83.6	high confidence set	-21.5	Seq_271_ThrAGT	50	GCTCTCGTAGCTCAGTTGGTTAGAGCACCCGTTTAGTAAGCGGGAGGTCTTGAGTTCAACTCTCAACGAAAGCA
1611	Ath	Ath_Chr1.tRNA212-AspGTC	Chr1	18135669	18135598	-	0	0	72	0	69.8	46.8	23	Asp	GTC	Inf	Asp	94.5	high confidence set	-24.6	Seq_8_AspGTC	61.1111	GTCGTTGTAGTATAGTGGTAAGTATTCCCGCCTGTCACGCGGGTGACCCGGGTTCGATCCCCGGCAACGGCG
1612	Ath	Ath_Chr1.tRNA213-AspGTC	Chr1	16585776	16585705	-	0	0	72	0	63.9	45.9	18	Asp	GTC	Inf	Asp	83.1	high confidence set	-21.6	Seq_3606_AspGTC	59.7222	GTCGTTGTAGTATAGTGGTAAGGATTCCCGCCTGTCACGCGGGTGACCCGGGTTCGATCCTCGGCAACGACG
1613	Ath	Ath_Chr1.tRNA214-iMetCAT	Chr1	15730686	15730615	-	0	0	72	0	55	21.6	33.4	iMet	CAT	Inf	iMet	113.8	high confidence set	-23.5	Seq_270_iMetCA	56.9444	ATCAGAGTGGCGCAGCGGAAGCGTGGTGGGCCCATAACCCACAGGTCCCAAGATCGAAACTTGGCTCTGATA
1614	Ath	Ath_Chr1.tRNA215-MetCAT	Chr1	11797285	11797201	-	11797247	11797237	74	11	64.2	40.8	23.4	Met	CAT	Inf	Met	104	high confidence set	-28.9	Seq_100_MetCAT	60	GGGGTGGTGGCGCAGTTGGCTAGCGCGTAGGTCTCATAGCTACTGAGTGATCCTGAGGTCGAGAGTTCGAGCCTCTCTCACCCCA
1615	Ath	Ath_Chr1.tRNA216-ValAAC	Chr1	10963646	10963573	-	0	0	74	0	72.5	48.1	24.4	Val	AAC	Inf	Val	100.2	high confidence set	-19	Seq_23_ValAAC	54.0541	GGTTTCGTGGTGTAGTTGGTTATCACGTCAGTCTAACACACTGAAGGTCTCCGGTTCGAACCCGGGCGAAGCCA
1616	Ath	Ath_Chr1.tRNA217-GluCTC	Chr1	10207378	10207306	-	0	0	73	0	76.3	50.4	25.9	Glu	CTC	Inf	Glu	91.1	high confidence set	-24.1	Seq_67_GluCTC	61.6438	TCCGTTGTAGTCTAGCTGGTCAGGATACTCGGCTCTCACCCGAGAGACCCGGGTTCGAGTCCCGGCAACGGAG
1617	Ath	Ath_Chr1.tRNA218-ValAAC	Chr1	8520363	8520290	-	0	0	74	0	72.5	48.1	24.4	Val	AAC	Inf	Val	100.2	high confidence set	-19	Seq_23_ValAAC	54.0541	GGTTTCGTGGTGTAGTTGGTTATCACGTCAGTCTAACACACTGAAGGTCTCCGGTTCGAACCCGGGCGAAGCCA
1618	Ath	Ath_Chr1.tRNA219-MetCAT	Chr1	7884454	7884370	-	7884416	7884406	74	11	64.2	40.8	23.4	Met	CAT	Inf	Met	104	high confidence set	-28.9	Seq_100_MetCAT	60	GGGGTGGTGGCGCAGTTGGCTAGCGCGTAGGTCTCATAGCTACTGAGTGATCCTGAGGTCGAGAGTTCGAGCCTCTCTCACCCCA
1619	Ath	Ath_Chr1.tRNA22-ThrCGT	Chr1	4709635	4709706	+	0	0	72	0	82.3	55	27.3	Thr	CGT	Inf	Thr	83.7	high confidence set	-27.1	Seq_139_ThrCGT	61.1111	GCCTCCGTAGCATAGTGGTATTGCGTTCGCTTCGTAAGCGAAAGGCCGCGAGTTCGATCCTCGCCGGGGGCT
1620	Ath	Ath_Chr1.tRNA220-GlnTTG	Chr1	7656191	7656120	-	0	0	72	0	73.5	53.7	19.8	Gln	TTG	Inf	Gln	104.8	high confidence set	-22.4	Seq_18_GlnTTG	54.1667	GGTTCTATGGTGTAGTGGTTAGCACTCTGGACTTTGAATCCAGCGACCTGGGTTCGACTCCCGGTAGGACCT
1621	Ath	Ath_Chr1.tRNA221-GlnTTG	Chr1	7499804	7499733	-	0	0	72	0	73.5	53.7	19.8	Gln	TTG	Inf	Gln	104.8	high confidence set	-22.4	Seq_18_GlnTTG	54.1667	GGTTCTATGGTGTAGTGGTTAGCACTCTGGACTTTGAATCCAGCGACCTGGGTTCGACTCCCGGTAGGACCT
1622	Ath	Ath_Chr1.tRNA222-TrpCCA	Chr1	7242832	7242761	-	0	0	72	0	72.7	51.2	21.5	Trp	CCA	Inf	Trp	104.3	high confidence set	-19.8	Seq_2672_TrpCCA	55.5556	GGATTCGTGGCGCAATGGTAGCGCGTCTGACTCCAGATCAGAAGGTTGCGTGTTCGATTCACGTCGGGTTCA
1623	Ath	Ath_Chr1.tRNA223-GluTTC	Chr1	6995353	6995282	-	0	0	72	0	69.9	45.3	24.6	Glu	TTC	Inf	Glu	99.4	high confidence set	-25.1	Seq_88_GluTTC	59.7222	TCCGATGTCGTCCAGCGGTTAGGATATCTGGCTTTCACCCAGGAGACCCGGGTTCGATTCCCGGCATCGGAG
1624	Ath	Ath_Chr1.tRNA224-LeuCAA	Chr1	6948943	6948860	-	0	0	84	0	82	55	27	Leu	CAA	Inf	Leu	127.3	high confidence set	-33.3	Seq_213_LeuCAA	57.1429	GTCAGGATGGCCGAGTGGTCTAAGGCGCCAGACTCAAGTTCTGGTCCTCGTAAGAGGGCGTGGGTTCAAACCCCACTTCTGACA
1625	Ath	Ath_Chr1.tRNA225-ValAAC	Chr1	6076018	6075945	-	0	0	74	0	72.5	48.1	24.4	Val	AAC	Inf	Val	100.2	high confidence set	-19	Seq_23_ValAAC	54.0541	GGTTTCGTGGTGTAGTTGGTTATCACGTCAGTCTAACACACTGAAGGTCTCCGGTTCGAACCCGGGCGAAGCCA
1626	Ath	Ath_Chr1.tRNA226-ArgCCG	Chr1	5619543	5619471	-	0	0	73	0	69.5	52.3	17.2	Arg	CCG	Inf	Arg	96	high confidence set	-31.4	Seq_218_ArgCCG	65.7534	GACCGCGTGGCCTAATGGATAAGGCGCTCGCCTCCGGAGCGGGAGATTGTGGGTTCGAGTCCCACCGTGGTCG
1627	Ath	Ath_Chr1.tRNA227-LysCTT	Chr1	5518134	5518062	-	0	0	73	0	87.7	67.6	20.1	Lys	CTT	Inf	Lys	106.7	high confidence set	-28	Seq_7_LysCTT	63.0137	GCCCGTCTAGCTCAGTTGGTAGAGCGCAAGGCTCTTAACCTTGTGGTCGTGGGTTCGAGCCCCACGGTGGGCG
1628	Ath	Ath_Chr1.tRNA228-TrpCCA	Chr1	5309718	5309647	-	0	0	72	0	75.8	51.2	24.6	Trp	CCA	Inf	Trp	105.6	high confidence set	-22.6	Seq_6_TrpCCA	56.9444	GGATCCGTGGCGCAATGGTAGCGCGTCTGACTCCAGATCAGAAGGTTGCGTGTTCGATTCACGTCGGGTTCA
1629	Ath	Ath_Chr1.tRNA229-AsnGTT	Chr1	5189760	5189687	-	0	0	74	0	74.7	49.6	25.1	Asn	GTT	Inf	Asn	86.8	high confidence set	-26.2	Seq_927_AsnGTT	55.4054	GCTGGAATAGCTCAGATGGCTAGAGCGTGTGGCTGTTAACCACAAGGTCGGAGGTTCAAGCCCTCCTTCTAGCG
1630	Ath	Ath_Chr1.tRNA23-AlaTGC	Chr1	4741999	4742071	+	0	0	73	0	70	45.3	24.7	Ala	TGC	Inf	Ala	100.6	high confidence set	-31	Seq_13_AlaTGC	60.274	GGGGATGTAGCTCAAATGGTAGAGCGCTCGCTTTGCATGCGAGAGGCACGGGGTTCGATCCCCCGCATCTCCA
1631	Ath	Ath_Chr1.tRNA230-IleAAT	Chr1	4522782	4522709	-	0	0	74	0	85.5	59	26.5	Ile	AAT	Inf	Ile	109.4	high confidence set	-30.7	Seq_71_IleAAT	55.4054	GGCCCATTAGCTCAGTTGGTTAGAGCGTCGTGCTAATAACGCGAAGGTCGCAGGTTCGAAACCTGCATGGGCCA
1632	Ath	Ath_Chr1.tRNA231-GlyTCC	Chr1	4285958	4285887	-	0	0	72	0	74.1	46.7	27.4	Gly	TCC	Inf	Gly	84.2	high confidence set	-26.9	Seq_64_GlyTCC	55.5556	GCGTCTGTAGTCCAACGGTTAGGATAATTGCCTTCCAAGCAATAGACCCGGGTTCGACTCCCGGCAGACGCA
1633	Ath	Ath_Chr1.tRNA232-ValAAC	Chr1	4267061	4266988	-	0	0	74	0	72.5	48.1	24.4	Val	AAC	Inf	Val	100.2	high confidence set	-19	Seq_23_ValAAC	54.0541	GGTTTCGTGGTGTAGTTGGTTATCACGTCAGTCTAACACACTGAAGGTCTCCGGTTCGAACCCGGGCGAAGCCA
1634	Ath	Ath_Chr1.tRNA233-TrpCCA	Chr1	3914700	3914629	-	0	0	72	0	75.8	51.2	24.6	Trp	CCA	Inf	Trp	105.6	high confidence set	-22.6	Seq_6_TrpCCA	56.9444	GGATCCGTGGCGCAATGGTAGCGCGTCTGACTCCAGATCAGAAGGTTGCGTGTTCGATTCACGTCGGGTTCA
1635	Ath	Ath_Chr1.tRNA234-ArgTCG	Chr1	3678848	3678775	-	0	0	74	0	81.9	60.4	21.5	Arg	TCG	Inf	Arg	92.9	high confidence set	-27.8	Seq_37_ArgTCG	59.4595	GACCGCATAGCGCAGTGGATTAGCGCGTCTGACTTCGGATCAGAAGGTCGTGGGTTCGACTCCCACTGTGGTCG
1636	Ath	Ath_Chr1.tRNA235-ProAGG	Chr1	3431256	3431185	-	0	0	72	0	68.2	35.9	32.3	Pro	AGG	Inf	Pro	113.9	high confidence set	-27.1	Seq_121_ProAGG	56.9444	GGGCGTTTGGTCTAGTGGTATGATTCTCGCTTAGGGTGCGAGAGGTCCCGAGTTCAATTCTCGGAACGCCCC
1637	Ath	Ath_Chr1.tRNA236-AlaTGC	Chr1	2846608	2846536	-	0	0	73	0	70	45.3	24.7	Ala	TGC	Inf	Ala	100.6	high confidence set	-31	Seq_13_AlaTGC	60.274	GGGGATGTAGCTCAAATGGTAGAGCGCTCGCTTTGCATGCGAGAGGCACGGGGTTCGATCCCCCGCATCTCCA
1638	Ath	Ath_Chr1.tRNA238-HisGTG	Chr1	2406905	2406834	-	0	0	72	0	63	33.7	29.3	His	GTG	Inf	His	86.8	high confidence set	-25.3	Seq_15_HisGTG	55.5556	GTGGCTGTAGTTTAGTGGTAAGAATTCCACGTTGTGGCCGTGGAGACCTGGGCTCGAATCCCAGCAGCCACA
1639	Ath	Ath_Chr1.tRNA239-GlyGCC	Chr1	2111218	2111148	-	0	0	71	0	66.5	44.8	21.7	Gly	GCC	Inf	Gly	94.4	high confidence set	-25.6	Seq_1_GlyGCC	59.1549	GCACCAGTGGTCTAGTGGTAGAATAGTACCCTGCCACGGTACAGACCCGGGTTCGATTCCCGGCTGGTGCA
1640	Ath	Ath_Chr1.tRNA24-AlaTGC	Chr1	4743095	4743167	+	0	0	73	0	70	45.3	24.7	Ala	TGC	Inf	Ala	100.6	high confidence set	-31	Seq_13_AlaTGC	60.274	GGGGATGTAGCTCAAATGGTAGAGCGCTCGCTTTGCATGCGAGAGGCACGGGGTTCGATCCCCCGCATCTCCA
1641	Ath	Ath_Chr1.tRNA240-GlyGCC	Chr1	2107468	2107398	-	0	0	71	0	66.5	44.8	21.7	Gly	GCC	Inf	Gly	94.4	high confidence set	-25.6	Seq_1_GlyGCC	59.1549	GCACCAGTGGTCTAGTGGTAGAATAGTACCCTGCCACGGTACAGACCCGGGTTCGATTCCCGGCTGGTGCA
1642	Ath	Ath_Chr1.tRNA241-AsnGTT	Chr1	1583845	1583772	-	0	0	74	0	83.7	58.6	25.1	Asn	GTT	Inf	Asn	90.4	high confidence set	-25.2	Seq_219_AsnGTT	55.4054	GCTGGAATAGCTCAGCTGGTTAGAGCGTGTGGCTGTTAACCACAAGGTCGGAGGTTCGAACCCTCCTTCTAGCG
1643	Ath	Ath_Chr1.tRNA242-PheGAA	Chr1	909883	909811	-	0	0	73	0	78.3	58.4	19.9	Phe	GAA	Inf	Phe	113.2	high confidence set	-22.5	Seq_2_PheGAA	58.9041	GCGGGGATAGCTCAGTTGGGAGAGCGTCAGACTGAAGATCTGAAGGTCGCGTGTTCGATCCACGCTCACCGCA
1644	Ath	Ath_Chr1.tRNA243-LysCTT	Chr1	309347	309275	-	0	0	73	0	87.7	67.6	20.1	Lys	CTT	Inf	Lys	106.7	high confidence set	-28	Seq_7_LysCTT	63.0137	GCCCGTCTAGCTCAGTTGGTAGAGCGCAAGGCTCTTAACCTTGTGGTCGTGGGTTCGAGCCCCACGGTGGGCG
1645	Ath	Ath_Chr1.tRNA244-GlnCTG	Chr1	111961	111890	-	0	0	72	0	72.9	45.6	27.3	Gln	CTG	Inf	Gln	101.1	high confidence set	-24.2	Seq_627_GlnCTG	50	GGTTCCATGGTCTAGCGGTTAGGACACTAGACTCTGAATCTAGTAACCCGAGTTCAAGTCTCGGTGGAACCT
1646	Ath	Ath_Chr1.tRNA25-SerAGA	Chr1	5380907	5380988	+	0	0	82	0	77	42.2	34.8	Ser	AGA	Inf	Ser	112.5	high confidence set	-30.8	Seq_47_SerAGA	58.5366	GTGGACGTGCCGGAGTGGTTATCGGGCATGACTAGAAATCATGTGGGCTTTGCCCGCGCAGGTTCGAATCCTGCCGTTCACG
1647	Ath	Ath_Chr1.tRNA26-SerAGA	Chr1	6038757	6038838	+	0	0	82	0	80.5	44.8	35.7	Ser	AGA	Inf	Ser	116.3	high confidence set	-33.8	Seq_4861_SerAGA	59.7561	GTAGGCGTGCCGGAGTGGTTATCGGGCATGACTAGAAATCATGTGGGCTTTGCCCGCGCAGGTTCGAATCCTGCCGCCTACG
1648	Ath	Ath_Chr1.tRNA27-AspGTC	Chr1	6075820	6075891	+	0	0	72	0	69.8	46.8	23	Asp	GTC	Inf	Asp	94.5	high confidence set	-24.6	Seq_8_AspGTC	61.1111	GTCGTTGTAGTATAGTGGTAAGTATTCCCGCCTGTCACGCGGGTGACCCGGGTTCGATCCCCGGCAACGGCG
1649	Ath	Ath_Chr1.tRNA28-AspGTC	Chr1	6345764	6345835	+	0	0	72	0	69.8	46.8	23	Asp	GTC	Inf	Asp	94.5	high confidence set	-24.6	Seq_8_AspGTC	61.1111	GTCGTTGTAGTATAGTGGTAAGTATTCCCGCCTGTCACGCGGGTGACCCGGGTTCGATCCCCGGCAACGGCG
1650	Ath	Ath_Chr1.tRNA29-LeuCAG	Chr1	6488655	6488735	+	0	0	81	0	70.7	49.8	20.9	Leu	CAG	Inf	Leu	111.3	high confidence set	-30.3	Seq_201_LeuCAG	54.321	GTCAAGATGGCCGAGTTGGTCTAAGGCGCCAGTTTCAGGTACTGGTCCGAAAGGGCGTGGGTTCAAATCCCACTCTTGACA
1651	Ath	Ath_Chr1.tRNA3-HisGTG	Chr1	552640	552711	+	0	0	72	0	63	33.7	29.3	His	GTG	Inf	His	86.8	high confidence set	-25.3	Seq_15_HisGTG	55.5556	GTGGCTGTAGTTTAGTGGTAAGAATTCCACGTTGTGGCCGTGGAGACCTGGGCTCGAATCCCAGCAGCCACA
1652	Ath	Ath_Chr1.tRNA30-AspGTC	Chr1	7004514	7004585	+	0	0	72	0	71.4	49.1	22.3	Asp	GTC	Inf	Asp	92.5	high confidence set	-24.6	Seq_3619_AspGTC	62.5	GTCGTTGTAGTATAGTGGTAAGTATTCCCGCCTGTCACGCGGGTGGCCCGGGTTCGATCCCCGGCAACGGCG
1653	Ath	Ath_Chr1.tRNA31-LysCTT	Chr1	7016516	7016588	+	0	0	73	0	87.7	67.6	20.1	Lys	CTT	Inf	Lys	106.7	high confidence set	-28	Seq_7_LysCTT	63.0137	GCCCGTCTAGCTCAGTTGGTAGAGCGCAAGGCTCTTAACCTTGTGGTCGTGGGTTCGAGCCCCACGGTGGGCG
1654	Ath	Ath_Chr1.tRNA32-ProTGG	Chr1	7082668	7082739	+	0	0	72	0	69.2	36.9	32.3	Pro	TGG	Inf	Pro	112.8	high confidence set	-27.1	Seq_33_ProTGG	58.3333	GGGCGTTTGGTCTAGTGGTATGATTCTCGCTTTGGGTGCGAGAGGTCCCGAGTTCGATTCTCGGAACGCCCC
1655	Ath	Ath_Chr1.tRNA33-AsnGTT	Chr1	9143810	9143883	+	0	0	74	0	86.1	61	25.1	Asn	GTT	Inf	Asn	93	high confidence set	-25.2	Seq_2027_AsnGTT	54.0541	GCTGGAATAGCTCAGTTGGTTAGAGCGTGTGGCTGTTAACCACAAGGTCGGAGGTTCGATCCCTCCTTCTAGCG
1656	Ath	Ath_Chr1.tRNA34-AlaTGC	Chr1	9158183	9158255	+	0	0	73	0	70	45.3	24.7	Ala	TGC	Inf	Ala	100.6	high confidence set	-31	Seq_13_AlaTGC	60.274	GGGGATGTAGCTCAAATGGTAGAGCGCTCGCTTTGCATGCGAGAGGCACGGGGTTCGATCCCCCGCATCTCCA
1657	Ath	Ath_Chr1.tRNA38-ProTGG	Chr1	10090368	10090439	+	0	0	72	0	68.5	35.7	32.8	Pro	TGG	Inf	Pro	111.2	high confidence set	-25.7	Seq_4_ProTGG	55.5556	GGGCATTTGGTCTAGTGGTATGATTCTCGCTTTGGGTGCGAGAGGTCCCGAGTTCGATTCTCGGAATGCCCC
1658	Ath	Ath_Chr1.tRNA39-ProTGG	Chr1	10090769	10090840	+	0	0	72	0	68.5	35.7	32.8	Pro	TGG	Inf	Pro	111.2	high confidence set	-25.7	Seq_4_ProTGG	55.5556	GGGCATTTGGTCTAGTGGTATGATTCTCGCTTTGGGTGCGAGAGGTCCCGAGTTCGATTCTCGGAATGCCCC
1659	Ath	Ath_Chr1.tRNA4-LysCTT	Chr1	604402	604474	+	0	0	73	0	87.7	67.6	20.1	Lys	CTT	Inf	Lys	106.7	high confidence set	-28	Seq_7_LysCTT	63.0137	GCCCGTCTAGCTCAGTTGGTAGAGCGCAAGGCTCTTAACCTTGTGGTCGTGGGTTCGAGCCCCACGGTGGGCG
1660	Ath	Ath_Chr1.tRNA40-ProTGG	Chr1	10092325	10092396	+	0	0	72	0	68.5	35.7	32.8	Pro	TGG	Inf	Pro	111.2	high confidence set	-25.7	Seq_4_ProTGG	55.5556	GGGCATTTGGTCTAGTGGTATGATTCTCGCTTTGGGTGCGAGAGGTCCCGAGTTCGATTCTCGGAATGCCCC
1661	Ath	Ath_Chr1.tRNA41-ProTGG	Chr1	10092801	10092872	+	0	0	72	0	68.5	35.7	32.8	Pro	TGG	Inf	Pro	111.2	high confidence set	-25.7	Seq_4_ProTGG	55.5556	GGGCATTTGGTCTAGTGGTATGATTCTCGCTTTGGGTGCGAGAGGTCCCGAGTTCGATTCTCGGAATGCCCC
[truncated: 26,601 more rows]

## Sheet: Table S4
Supplementary Table S4. Basic statistics of tRNA coding genes
Species	tRNAgeneNo	GenomeSize(bp)	tRNAs With Intron	Intron/Total Ratio (%)	Division	Classification
[truncated: 50 more rows]

## Sheet: Table S5
Supplementary Table S5. Most abundant tRNA coding genes in different plant divisions
[truncated: 11 more rows]

[truncated: 4 more sheets: Table S6, Table S7, Table S8, Table S9]
