# Supplementary material for: Conservation and Tandem Duplication of tRNA Genes in Plant Species
Source: Genes (Basel). 2025 Nov 1;16(11):1307. doi: 10.3390/genes16111307 (PMC12652284; doi:10.3390/genes16111307)
Supplement: Supplementary file 1 [file genes-16-01307-s001.zip › tRNA.prediction.out/Aam/Aam.high.350.bed]

Chr01	388243	389016	Chr01.tRNA50-ArgACG	720	-	388243	389016	0	1	773,	0,
Chr01	1830058	1830843	Chr01.tRNA48-MetCAT	642	-	1830058	1830843	0	1	785,	0,
Chr01	2284317	2285088	Chr01.tRNA47-GlyCCC	654	-	2284317	2285088	0	1	771,	0,
Chr01	2468185	2468958	Chr01.tRNA2-ArgTCT	673	+	2468185	2468958	0	1	773,	0,
Chr01	3236356	3237150	Chr01.tRNA3-TyrGTA	742	+	3236356	3237150	0	1	794,	0,
Chr01	3824658	3825431	Chr01.tRNA4-GluCTC	789	+	3824658	3825431	0	1	773,	0,
Chr01	4926842	4927616	Chr01.tRNA46-ValAAC	725	-	4926842	4927616	0	1	774,	0,
Chr01	5276459	5277232	Chr01.tRNA45-ThrTGT	662	-	5276459	5277232	0	1	773,	0,
Chr01	5702278	5703051	Chr01.tRNA44-LysCTT	877	-	5702278	5703051	0	1	773,	0,
Chr01	6816294	6817068	Chr01.tRNA6-AsnGTT	762	+	6816294	6817068	0	1	774,	0,
Chr01	7384364	7385138	Chr01.tRNA43-ValAAC	725	-	7384364	7385138	0	1	774,	0,
Chr01	7389274	7390048	Chr01.tRNA42-ValAAC	661	-	7389274	7390048	0	1	774,	0,
Chr01	8681005	8681778	Chr01.tRNA8-AlaCGC	601	+	8681005	8681778	0	1	773,	0,
Chr01	11538072	11538856	Chr01.tRNA10-TyrGTA	538	+	11538072	11538856	0	1	784,	0,
Chr01	23151446	23152225	Chr01.tRNA41-ArgTCT	526	-	23151446	23152225	0	1	779,	0,
Chr01	23440155	23440928	Chr01.tRNA40-LysTTT	915	-	23440155	23440928	0	1	773,	0,
Chr01	25797822	25798594	Chr01.tRNA39-CysGCA	821	-	25797822	25798594	0	1	772,	0,
Chr01	25798172	25798944	Chr01.tRNA38-CysGCA	709	-	25798172	25798944	0	1	772,	0,
Chr01	25798521	25799293	Chr01.tRNA37-CysGCA	821	-	25798521	25799293	0	1	772,	0,
Chr01	25798873	25799645	Chr01.tRNA36-CysGCA	821	-	25798873	25799645	0	1	772,	0,
Chr01	25799599	25800371	Chr01.tRNA35-CysGCA	821	-	25799599	25800371	0	1	772,	0,
Chr01	27436604	27437378	Chr01.tRNA14-ValCAC	804	+	27436604	27437378	0	1	774,	0,
Chr01	27489349	27490121	Chr01.tRNA34-TrpCCA	758	-	27489349	27490121	0	1	772,	0,
Chr01	28507076	28507848	Chr01.tRNA33-iMetCAT	583	-	28507076	28507848	0	1	772,	0,
Chr01	29349788	29350562	Chr01.tRNA15-IleAAT	818	+	29349788	29350562	0	1	774,	0,
Chr01	30013150	30013921	Chr01.tRNA32-GlyCCC	654	-	30013150	30013921	0	1	771,	0,
Chr01	30332372	30333144	Chr01.tRNA16-ProTGG	700	+	30332372	30333144	0	1	772,	0,
Chr01	30618619	30619391	Chr01.tRNA31-GlyTCC	707	-	30618619	30619391	0	1	772,	0,
Chr01	30739124	30739896	Chr01.tRNA17-CysGCA	821	+	30739124	30739896	0	1	772,	0,
Chr01	30996115	30996897	Chr01.tRNA18-SerTGA	807	+	30996115	30996897	0	1	782,	0,
Chr01	31462557	31463328	Chr01.tRNA19-GlyGCC	665	+	31462557	31463328	0	1	771,	0,
Chr01	33413954	33414727	Chr01.tRNA29-ThrTGT	607	-	33413954	33414727	0	1	773,	0,
Chr01	34285202	34285983	Chr01.tRNA28-LeuAAG	740	-	34285202	34285983	0	1	781,	0,
Chr01	35092220	35092993	Chr01.tRNA20-PheGAA	783	+	35092220	35092993	0	1	773,	0,
Chr01	35210705	35211477	Chr01.tRNA21-ThrCGT	805	+	35210705	35211477	0	1	772,	0,
Chr01	35977967	35978755	Chr01.tRNA22-MetCAT	641	+	35977967	35978755	0	1	788,	0,
Chr01	36057750	36058522	Chr01.tRNA23-CysGCA	821	+	36057750	36058522	0	1	772,	0,
Chr01	37003033	37003806	Chr01.tRNA24-ArgCCG	678	+	37003033	37003806	0	1	773,	0,
Chr01	37417228	37418000	Chr01.tRNA27-GlnCTG	712	-	37417228	37418000	0	1	772,	0,
Chr01	37417602	37418374	Chr01.tRNA26-GlnCTG	651	-	37417602	37418374	0	1	772,	0,
Chr01	37417976	37418748	Chr01.tRNA25-GlnCTG	712	-	37417976	37418748	0	1	772,	0,
Chr02	481482	482254	Chr02.tRNA26-HisGTG	630	-	481482	482254	0	1	772,	0,
Chr02	3672919	3673692	Chr02.tRNA2-LysTTT	769	+	3672919	3673692	0	1	773,	0,
Chr02	11274400	11275172	Chr02.tRNA23-GlnCTG	737	-	11274400	11275172	0	1	772,	0,
Chr02	22824971	22825744	Chr02.tRNA5-GluCTC	789	+	22824971	22825744	0	1	773,	0,
Chr02	22930963	22931737	Chr02.tRNA18-IleTAT	859	-	22930963	22931737	0	1	774,	0,
Chr02	23321538	23322309	Chr02.tRNA6-GlyGCC	665	+	23321538	23322309	0	1	771,	0,
Chr02	27049507	27050281	Chr02.tRNA8-ValCAC	815	+	27049507	27050281	0	1	774,	0,
Chr02	27223731	27224503	Chr02.tRNA17-TrpCCA	758	-	27223731	27224503	0	1	772,	0,
Chr02	30600158	30600931	Chr02.tRNA16-GluCTC	746	-	30600158	30600931	0	1	773,	0,
Chr02	30602950	30603732	Chr02.tRNA15-SerGCT	805	-	30602950	30603732	0	1	782,	0,
Chr02	30621225	30621998	Chr02.tRNA9-AlaAGC	634	+	30621225	30621998	0	1	773,	0,
Chr02	30941726	30942499	Chr02.tRNA14-ArgACG	642	-	30941726	30942499	0	1	773,	0,
Chr02	31739834	31740621	Chr02.tRNA10-TyrGTA	737	+	31739834	31740621	0	1	787,	0,
Chr02	34204009	34204781	Chr02.tRNA11-HisGTG	633	+	34204009	34204781	0	1	772,	0,
Chr02	34269717	34270489	Chr02.tRNA12-HisGTG	632	+	34269717	34270489	0	1	772,	0,
Chr03	1292862	1293634	Chr03.tRNA37-ThrTGT	830	-	1292862	1293634	0	1	772,	0,
Chr03	1435566	1436340	Chr03.tRNA36-ValAAC	725	-	1435566	1436340	0	1	774,	0,
Chr03	1970856	1971629	Chr03.tRNA35-LysCTT	877	-	1970856	1971629	0	1	773,	0,
Chr03	2024224	2025007	Chr03.tRNA1-LeuTAA	738	+	2024224	2025007	0	1	783,	0,
Chr03	2224218	2224990	Chr03.tRNA34-HisGTG	630	-	2224218	2224990	0	1	772,	0,
Chr03	6110638	6111417	Chr03.tRNA2-CysACA	555	+	6110638	6111417	0	1	779,	0,
Chr03	6111214	6111986	Chr03.tRNA31-AsnGTT	790	-	6111214	6111986	0	1	772,	0,
Chr03	6948482	6949255	Chr03.tRNA3-LysCTT	877	+	6948482	6949255	0	1	773,	0,
Chr03	6950346	6951121	Chr03.tRNA4-LysCTT	701	+	6950346	6951121	0	1	775,	0,
Chr03	6953815	6954588	Chr03.tRNA5-LysCTT	679	+	6953815	6954588	0	1	773,	0,
Chr03	20831987	20832759	Chr03.tRNA30-GlnTTG	735	-	20831987	20832759	0	1	772,	0,
Chr03	23655857	23656630	Chr03.tRNA10-AlaAGC	634	+	23655857	23656630	0	1	773,	0,
Chr03	23710772	23711545	Chr03.tRNA11-ArgACG	720	+	23710772	23711545	0	1	773,	0,
Chr03	24979180	24979954	Chr03.tRNA29-GluTTC	643	-	24979180	24979954	0	1	774,	0,
Chr03	25333973	25334744	Chr03.tRNA12-GlyCCC	654	+	25333973	25334744	0	1	771,	0,
Chr03	25876200	25876972	Chr03.tRNA13-ProTGG	685	+	25876200	25876972	0	1	772,	0,
Chr03	26217379	26218161	Chr03.tRNA14-SerTGA	807	+	26217379	26218161	0	1	782,	0,
Chr03	27119886	27120659	Chr03.tRNA28-ArgACG	713	-	27119886	27120659	0	1	773,	0,
Chr03	27430562	27431347	Chr03.tRNA27-TyrGTA	738	-	27430562	27431347	0	1	785,	0,
Chr03	27888934	27889705	Chr03.tRNA26-GlyGCC	665	-	27888934	27889705	0	1	771,	0,
Chr03	28483474	28484246	Chr03.tRNA25-TrpCCA	758	-	28483474	28484246	0	1	772,	0,
Chr03	28572038	28572812	Chr03.tRNA24-AsnGTT	827	-	28572038	28572812	0	1	774,	0,
Chr03	28651857	28652630	Chr03.tRNA23-AlaCGC	683	-	28651857	28652630	0	1	773,	0,
Chr03	28868752	28869534	Chr03.tRNA16-SerGCT	805	+	28868752	28869534	0	1	782,	0,
Chr03	29083913	29084686	Chr03.tRNA22-AlaTGC	691	-	29083913	29084686	0	1	773,	0,
Chr03	29859680	29860453	Chr03.tRNA17-LysCTT	877	+	29859680	29860453	0	1	773,	0,
Chr03	33240504	33241286	Chr03.tRNA19-SerAGA	774	+	33240504	33241286	0	1	782,	0,
Chr03	33458070	33458844	Chr03.tRNA21-GluTTC	607	-	33458070	33458844	0	1	774,	0,
Chr03	33635803	33636584	Chr03.tRNA20-LeuCAG	695	+	33635803	33636584	0	1	781,	0,
Chr04	435657	436429	Chr04.tRNA1-iMetCAT	583	+	435657	436429	0	1	772,	0,
Chr04	450426	451198	Chr04.tRNA2-ThrTGT	793	+	450426	451198	0	1	772,	0,
Chr04	456408	457181	Chr04.tRNA34-PheGAA	783	-	456408	457181	0	1	773,	0,
Chr04	520004	520777	Chr04.tRNA33-PheGAA	783	-	520004	520777	0	1	773,	0,
Chr04	726871	727644	Chr04.tRNA32-AlaAGC	634	-	726871	727644	0	1	773,	0,
Chr04	1171552	1172333	Chr04.tRNA31-LeuAAG	740	-	1171552	1172333	0	1	781,	0,
Chr04	1307575	1308357	Chr04.tRNA3-SerAGA	794	+	1307575	1308357	0	1	782,	0,
Chr04	1335422	1336204	Chr04.tRNA30-SerAGA	756	-	1335422	1336204	0	1	782,	0,
Chr04	1523936	1524709	Chr04.tRNA4-AlaCGC	683	+	1523936	1524709	0	1	773,	0,
Chr04	2075451	2076223	Chr04.tRNA29-iMetCAT	583	-	2075451	2076223	0	1	772,	0,
Chr04	2343672	2344444	Chr04.tRNA28-ThrCGT	802	-	2343672	2344444	0	1	772,	0,
Chr04	4272898	4273671	Chr04.tRNA5-GluCTC	789	+	4272898	4273671	0	1	773,	0,
Chr04	4275619	4276391	Chr04.tRNA6-ProTGG	700	+	4275619	4276391	0	1	772,	0,
Chr04	6011631	6012404	Chr04.tRNA26-GluCTC	789	-	6011631	6012404	0	1	773,	0,
Chr04	8066083	8066857	Chr04.tRNA8-ValAAC	719	+	8066083	8066857	0	1	774,	0,
Chr04	19119148	19119921	Chr04.tRNA24-ValTAC	718	-	19119148	19119921	0	1	773,	0,
Chr04	19864249	19865023	Chr04.tRNA23-AsnGTT	827	-	19864249	19865023	0	1	774,	0,
Chr04	22292485	22293272	Chr04.tRNA9-TyrGTA	744	+	22292485	22293272	0	1	787,	0,
Chr04	24044098	24044879	Chr04.tRNA11-LeuCAG	695	+	24044098	24044879	0	1	781,	0,
Chr04	24137817	24138591	Chr04.tRNA22-ThrAGT	736	-	24137817	24138591	0	1	774,	0,
Chr04	24138458	24139232	Chr04.tRNA21-ThrAGT	736	-	24138458	24139232	0	1	774,	0,
Chr04	24167270	24168044	Chr04.tRNA20-AsnGTT	823	-	24167270	24168044	0	1	774,	0,
Chr04	24642854	24643627	Chr04.tRNA18-AlaTGC	683	-	24642854	24643627	0	1	773,	0,
Chr04	25512224	25512996	Chr04.tRNA12-AspGTC	698	+	25512224	25512996	0	1	772,	0,
Chr04	29269846	29270619	Chr04.tRNA17-AlaTGC	637	-	29269846	29270619	0	1	773,	0,
Chr04	30061046	30061820	Chr04.tRNA16-IleAAT	807	-	30061046	30061820	0	1	774,	0,
Chr04	30292682	30293454	Chr04.tRNA13-ThrTGT	736	+	30292682	30293454	0	1	772,	0,
Chr04	31116476	31117247	Chr04.tRNA15-GlyGCC	665	-	31116476	31117247	0	1	771,	0,
Chr04	31537165	31537938	Chr04.tRNA14-ArgCCT	691	+	31537165	31537938	0	1	773,	0,
Chr05	108919	109692	Chr05.tRNA51-ArgTCT	746	-	108919	109692	0	1	773,	0,
Chr05	248108	248891	Chr05.tRNA50-LeuTAA	738	-	248108	248891	0	1	783,	0,
Chr05	695736	696510	Chr05.tRNA1-GluTTC	643	+	695736	696510	0	1	774,	0,
Chr05	1848260	1849040	Chr05.tRNA2-LeuTAG	695	+	1848260	1849040	0	1	780,	0,
Chr05	1849406	1850186	Chr05.tRNA3-LeuTAG	612	+	1849406	1850186	0	1	780,	0,
Chr05	2541378	2542150	Chr05.tRNA49-ThrTGT	793	-	2541378	2542150	0	1	772,	0,
Chr05	4210633	4211405	Chr05.tRNA4-ProAGG	674	+	4210633	4211405	0	1	772,	0,
Chr05	7685387	7686159	Chr05.tRNA47-GlnTTG	758	-	7685387	7686159	0	1	772,	0,
Chr05	19553330	19554102	Chr05.tRNA41-ProCGG	632	-	19553330	19554102	0	1	772,	0,
Chr05	19555043	19555815	Chr05.tRNA40-ProTGG	685	-	19555043	19555815	0	1	772,	0,
Chr05	19555657	19556429	Chr05.tRNA39-ProAGG	564	-	19555657	19556429	0	1	772,	0,
Chr05	19557241	19558013	Chr05.tRNA38-ProTGG	588	-	19557241	19558013	0	1	772,	0,
Chr05	19557856	19558628	Chr05.tRNA37-ProAGG	590	-	19557856	19558628	0	1	772,	0,
Chr05	19559003	19559775	Chr05.tRNA36-ProCGG	576	-	19559003	19559775	0	1	772,	0,
Chr05	19559439	19560211	Chr05.tRNA35-ProCGG	551	-	19559439	19560211	0	1	772,	0,
Chr05	19559801	19560573	Chr05.tRNA34-ProTGG	517	-	19559801	19560573	0	1	772,	0,
Chr05	19560536	19561313	Chr05.tRNA33-ProTGG	508	-	19560536	19561313	0	1	777,	0,
Chr05	19561319	19562094	Chr05.tRNA32-ProTGG	524	-	19561319	19562094	0	1	775,	0,
Chr05	19693273	19694055	Chr05.tRNA31-SerCGA	832	-	19693273	19694055	0	1	782,	0,
Chr05	19874799	19875572	Chr05.tRNA6-AlaTGC	662	+	19874799	19875572	0	1	773,	0,
Chr05	22978720	22979493	Chr05.tRNA7-ArgTCT	685	+	22978720	22979493	0	1	773,	0,
Chr05	23369425	23370197	Chr05.tRNA29-AsnGTT	790	-	23369425	23370197	0	1	772,	0,
Chr05	23923578	23924350	Chr05.tRNA9-GlnTTG	758	+	23923578	23924350	0	1	772,	0,
Chr05	24159539	24160313	Chr05.tRNA10-IleAAT	586	+	24159539	24160313	0	1	774,	0,
Chr05	25013675	25014447	Chr05.tRNA28-ProAGG	674	-	25013675	25014447	0	1	772,	0,
Chr05	26727610	26728381	Chr05.tRNA27-GlyACC	665	-	26727610	26728381	0	1	771,	0,
Chr05	26728392	26729163	Chr05.tRNA25-GlyGCC	593	-	26728392	26729163	0	1	771,	0,
Chr05	26729650	26730421	Chr05.tRNA22-GlyGCC	613	-	26729650	26730421	0	1	771,	0,
Chr05	26730525	26731296	Chr05.tRNA20-GlyGCC	665	-	26730525	26731296	0	1	771,	0,
Chr05	26732035	26732805	Chr05.tRNA19-GlyGCC	584	-	26732035	26732805	0	1	770,	0,
Chr05	26734540	26735311	Chr05.tRNA18-GlyGCC	665	-	26734540	26735311	0	1	771,	0,
Chr05	29277133	29277906	Chr05.tRNA16-AlaCGC	683	-	29277133	29277906	0	1	773,	0,
Chr05	29406191	29406965	Chr05.tRNA15-IleAAT	708	-	29406191	29406965	0	1	774,	0,
Chr05	30128042	30128816	Chr05.tRNA14-GluTTC	643	-	30128042	30128816	0	1	774,	0,
Chr06	149766	150539	Chr06.tRNA1-GluCTC	789	+	149766	150539	0	1	773,	0,
Chr06	155967	156741	Chr06.tRNA64-ThrAGT	720	-	155967	156741	0	1	774,	0,
Chr06	987107	987880	Chr06.tRNA63-GluCTC	789	-	987107	987880	0	1	773,	0,
Chr06	991240	992013	Chr06.tRNA62-GluCTC	792	-	991240	992013	0	1	773,	0,
Chr06	3417313	3418098	Chr06.tRNA61-MetCAT	643	-	3417313	3418098	0	1	785,	0,
Chr06	5104905	5105678	Chr06.tRNA59-ValTAC	762	-	5104905	5105678	0	1	773,	0,
Chr06	5115307	5116079	Chr06.tRNA2-TrpCCA	751	+	5115307	5116079	0	1	772,	0,
Chr06	5821096	5821868	Chr06.tRNA58-HisGTG	632	-	5821096	5821868	0	1	772,	0,
Chr06	6607823	6608597	Chr06.tRNA3-ValTAC	725	+	6607823	6608597	0	1	774,	0,
Chr06	6608892	6609666	Chr06.tRNA4-ValAAC	634	+	6608892	6609666	0	1	774,	0,
Chr06	6610430	6611204	Chr06.tRNA5-ValAAC	719	+	6610430	6611204	0	1	774,	0,
Chr06	6612185	6612959	Chr06.tRNA6-ValAAC	725	+	6612185	6612959	0	1	774,	0,
Chr06	7134825	7135597	Chr06.tRNA7-AsnGTT	743	+	7134825	7135597	0	1	772,	0,
Chr06	9795486	9796258	Chr06.tRNA55-GlnCTG	564	-	9795486	9796258	0	1	772,	0,
Chr06	12823776	12824560	Chr06.tRNA53-LeuCAA	783	-	12823776	12824560	0	1	784,	0,
Chr06	13884378	13885150	Chr06.tRNA52-GlyTCC	739	-	13884378	13885150	0	1	772,	0,
Chr06	14293292	14294066	Chr06.tRNA51-ValTAC	727	-	14293292	14294066	0	1	774,	0,
Chr06	14642727	14643499	Chr06.tRNA50-GlnCTG	729	-	14642727	14643499	0	1	772,	0,
Chr06	14645639	14646411	Chr06.tRNA49-GlnCTG	729	-	14645639	14646411	0	1	772,	0,
Chr06	14659042	14659814	Chr06.tRNA48-HisGTG	633	-	14659042	14659814	0	1	772,	0,
Chr06	15042299	15043071	Chr06.tRNA47-AspGTC	698	-	15042299	15043071	0	1	772,	0,
Chr06	15179743	15180515	Chr06.tRNA12-GlyTCC	739	+	15179743	15180515	0	1	772,	0,
Chr06	15318730	15319504	Chr06.tRNA46-ThrAGT	750	-	15318730	15319504	0	1	774,	0,
Chr06	16002548	16003320	Chr06.tRNA13-ProAGG	674	+	16002548	16003320	0	1	772,	0,
Chr06	16638745	16639519	Chr06.tRNA45-GluTTC	643	-	16638745	16639519	0	1	774,	0,
Chr06	16984590	16985364	Chr06.tRNA14-AsnGTT	845	+	16984590	16985364	0	1	774,	0,
Chr06	17027393	17028164	Chr06.tRNA15-GlyCCC	654	+	17027393	17028164	0	1	771,	0,
Chr06	18569623	18570395	Chr06.tRNA16-ProTGG	685	+	18569623	18570395	0	1	772,	0,
Chr06	18570625	18571397	Chr06.tRNA44-ProAGG	674	-	18570625	18571397	0	1	772,	0,
Chr06	18886456	18887238	Chr06.tRNA43-SerTGA	807	-	18886456	18887238	0	1	782,	0,
Chr06	19640982	19641755	Chr06.tRNA42-AlaTGC	691	-	19640982	19641755	0	1	773,	0,
Chr06	20234833	20235607	Chr06.tRNA41-AsnGTT	821	-	20234833	20235607	0	1	774,	0,
Chr06	20318252	20319024	Chr06.tRNA18-TrpCCA	758	+	20318252	20319024	0	1	772,	0,
Chr06	20765826	20766599	Chr06.tRNA40-AlaTGC	691	-	20765826	20766599	0	1	773,	0,
Chr06	21690027	21690800	Chr06.tRNA20-LysCTT	877	+	21690027	21690800	0	1	773,	0,
Chr06	22886591	22887364	Chr06.tRNA21-LysTTT	908	+	22886591	22887364	0	1	773,	0,
Chr06	24766893	24767674	Chr06.tRNA39-LeuCAG	695	-	24766893	24767674	0	1	781,	0,
Chr06	25146217	25146999	Chr06.tRNA22-SerCGA	789	+	25146217	25146999	0	1	782,	0,
Chr06	25383017	25383789	Chr06.tRNA23-AspGTC	698	+	25383017	25383789	0	1	772,	0,
Chr06	25532875	25533647	Chr06.tRNA37-AspGTC	698	-	25532875	25533647	0	1	772,	0,
Chr06	25536245	25537019	Chr06.tRNA36-AsnGTT	823	-	25536245	25537019	0	1	774,	0,
Chr06	25537719	25538493	Chr06.tRNA35-AsnGTT	820	-	25537719	25538493	0	1	774,	0,
Chr06	26401262	26402034	Chr06.tRNA25-AspGTC	698	+	26401262	26402034	0	1	772,	0,
Chr06	29480920	29481693	Chr06.tRNA29-AlaCGC	683	-	29480920	29481693	0	1	773,	0,
Chr06	29553829	29554603	Chr06.tRNA28-IleAAT	818	-	29553829	29554603	0	1	774,	0,
Chr06	30172601	30173375	Chr06.tRNA27-GluTTC	643	-	30172601	30173375	0	1	774,	0,
Chr07	693687	694461	Chr07.tRNA70-IleAAT	718	-	693687	694461	0	1	774,	0,
Chr07	1987151	1987922	Chr07.tRNA1-GlyGCC	665	+	1987151	1987922	0	1	771,	0,
Chr07	2405850	2406623	Chr07.tRNA69-PheGAA	733	-	2405850	2406623	0	1	773,	0,
Chr07	4409986	4410758	Chr07.tRNA68-TrpCCA	758	-	4409986	4410758	0	1	772,	0,
Chr07	9581476	9582255	Chr07.tRNA4-ArgACG	565	+	9581476	9582255	0	1	779,	0,
Chr07	9582052	9582824	Chr07.tRNA65-AsnGTT	759	-	9582052	9582824	0	1	772,	0,
Chr07	9643435	9644209	Chr07.tRNA6-TrpCCA	720	+	9643435	9644209	0	1	774,	0,
Chr07	9667875	9668648	Chr07.tRNA62-PheGAA	733	-	9667875	9668648	0	1	773,	0,
Chr07	9788661	9789434	Chr07.tRNA7-PheGAA	733	+	9788661	9789434	0	1	773,	0,
Chr07	9788935	9789708	Chr07.tRNA8-LysTTT	803	+	9788935	9789708	0	1	773,	0,
Chr07	9982281	9983069	Chr07.tRNA56-SerGCT	697	-	9982281	9983069	0	1	788,	0,
Chr07	9984221	9984993	Chr07.tRNA11-ArgTCT	583	+	9984221	9984993	0	1	772,	0,
Chr07	10094714	10095487	Chr07.tRNA52-PheGAA	733	-	10094714	10095487	0	1	773,	0,
Chr07	10148313	10149085	Chr07.tRNA50-ThrGGT	582	-	10148313	10149085	0	1	772,	0,
Chr07	10149039	10149823	Chr07.tRNA15-TyrGTA	538	+	10149039	10149823	0	1	784,	0,
Chr07	16560518	16561291	Chr07.tRNA47-ArgCCG	766	-	16560518	16561291	0	1	773,	0,
Chr07	16674242	16675016	Chr07.tRNA17-ValAAC	722	+	16674242	16675016	0	1	774,	0,
Chr07	16694682	16695454	Chr07.tRNA45-CysGCA	817	-	16694682	16695454	0	1	772,	0,
Chr07	17790679	17791452	Chr07.tRNA18-LysCTT	877	+	17790679	17791452	0	1	773,	0,
Chr07	19088028	19088802	Chr07.tRNA19-IleAAT	818	+	19088028	19088802	0	1	774,	0,
Chr07	19274154	19274928	Chr07.tRNA44-ValCAC	815	-	19274154	19274928	0	1	774,	0,
Chr07	19394820	19395602	Chr07.tRNA20-SerGCT	805	+	19394820	19395602	0	1	782,	0,
Chr07	20047341	20048123	Chr07.tRNA21-SerTGA	807	+	20047341	20048123	0	1	782,	0,
Chr07	20372340	20373112	Chr07.tRNA22-GlnTTG	704	+	20372340	20373112	0	1	772,	0,
Chr07	20396044	20396816	Chr07.tRNA23-GlnTTG	704	+	20396044	20396816	0	1	772,	0,
Chr07	20417797	20418584	Chr07.tRNA43-MetCAT	642	-	20417797	20418584	0	1	787,	0,
Chr07	20465168	20465940	Chr07.tRNA42-AspGTC	698	-	20465168	20465940	0	1	772,	0,
Chr07	20465311	20466083	Chr07.tRNA41-AspGTC	698	-	20465311	20466083	0	1	772,	0,
Chr07	21924653	21925425	Chr07.tRNA24-ProAGG	674	+	21924653	21925425	0	1	772,	0,
Chr07	23328852	23329625	Chr07.tRNA39-AlaAGC	634	-	23328852	23329625	0	1	773,	0,
Chr07	23929741	23930515	Chr07.tRNA25-GluTTC	643	+	23929741	23930515	0	1	774,	0,
Chr07	24469715	24470496	Chr07.tRNA38-LeuAAG	740	-	24469715	24470496	0	1	781,	0,
Chr07	24470312	24471093	Chr07.tRNA37-LeuAAG	740	-	24470312	24471093	0	1	781,	0,
Chr07	24771088	24771862	Chr07.tRNA36-AsnGTT	845	-	24771088	24771862	0	1	774,	0,
Chr07	25151935	25152719	Chr07.tRNA35-MetCAT	643	-	25151935	25152719	0	1	784,	0,
Chr07	26202437	26203211	Chr07.tRNA34-ValAAC	732	-	26202437	26203211	0	1	774,	0,
Chr07	27790728	27791500	Chr07.tRNA26-GlnCTG	737	+	27790728	27791500	0	1	772,	0,
Chr07	28467631	28468405	Chr07.tRNA33-IleTAT	849	-	28467631	28468405	0	1	774,	0,
Chr07	28468058	28468832	Chr07.tRNA32-IleTAT	859	-	28468058	28468832	0	1	774,	0,
Chr07	28468981	28469755	Chr07.tRNA31-IleTAT	849	-	28468981	28469755	0	1	774,	0,
Chr07	28849465	28850238	Chr07.tRNA27-GluCTC	789	+	28849465	28850238	0	1	773,	0,
Chr07	28994414	28995188	Chr07.tRNA30-IleTAT	859	-	28994414	28995188	0	1	774,	0,
Chr07	29079551	29080324	Chr07.tRNA28-PheGAA	783	+	29079551	29080324	0	1	773,	0,
Chr07	29226347	29227118	Chr07.tRNA29-GlyGCC	665	+	29226347	29227118	0	1	771,	0,
Chr08	688973	689755	Chr08.tRNA1-SerGCT	805	+	688973	689755	0	1	782,	0,
Chr08	1268332	1269114	Chr08.tRNA2-SerTGA	807	+	1268332	1269114	0	1	782,	0,
Chr08	1321179	1321966	Chr08.tRNA64-MetCAT	642	-	1321179	1321966	0	1	787,	0,
Chr08	1439232	1440004	Chr08.tRNA3-AspGTC	698	+	1439232	1440004	0	1	772,	0,
Chr08	1527135	1527907	Chr08.tRNA63-AspGTC	629	-	1527135	1527907	0	1	772,	0,
Chr08	1527593	1528365	Chr08.tRNA62-AspGTC	616	-	1527593	1528365	0	1	772,	0,
Chr08	1527998	1528770	Chr08.tRNA61-AspGTC	636	-	1527998	1528770	0	1	772,	0,
Chr08	1528897	1529669	Chr08.tRNA59-AspGTC	698	-	1528897	1529669	0	1	772,	0,
Chr08	2096183	2096955	Chr08.tRNA4-iMetCAT	583	+	2096183	2096955	0	1	772,	0,
Chr08	2108767	2109539	Chr08.tRNA5-iMetCAT	583	+	2108767	2109539	0	1	772,	0,
Chr08	2350602	2351374	Chr08.tRNA6-TrpCCA	758	+	2350602	2351374	0	1	772,	0,
Chr08	3919400	3920173	Chr08.tRNA58-AlaAGC	634	-	3919400	3920173	0	1	773,	0,
Chr08	3920251	3921024	Chr08.tRNA56-AlaAGC	634	-	3920251	3921024	0	1	773,	0,
Chr08	3922243	3923016	Chr08.tRNA53-AlaAGC	634	-	3922243	3923016	0	1	773,	0,
Chr08	5517052	5517833	Chr08.tRNA52-LeuAAG	740	-	5517052	5517833	0	1	781,	0,
Chr08	5725338	5726121	Chr08.tRNA7-LeuTAA	734	+	5725338	5726121	0	1	783,	0,
Chr08	5897877	5898651	Chr08.tRNA51-AsnGTT	845	-	5897877	5898651	0	1	774,	0,
Chr08	10250374	10251147	Chr08.tRNA9-LysCTT	877	+	10250374	10251147	0	1	773,	0,
Chr08	12874341	12875113	Chr08.tRNA10-ProCGG	685	+	12874341	12875113	0	1	772,	0,
Chr08	13852591	13853364	Chr08.tRNA50-PheGAA	783	-	13852591	13853364	0	1	773,	0,
Chr08	14355003	14355785	Chr08.tRNA49-SerAGA	794	-	14355003	14355785	0	1	782,	0,
Chr08	15279597	15280381	Chr08.tRNA48-LeuCAA	786	-	15279597	15280381	0	1	784,	0,
Chr08	15380361	15381145	Chr08.tRNA11-LeuCAA	786	+	15380361	15381145	0	1	784,	0,
Chr08	17557774	17558558	Chr08.tRNA14-LeuCAA	748	+	17557774	17558558	0	1	784,	0,
Chr08	17558615	17559399	Chr08.tRNA15-LeuCAA	786	+	17558615	17559399	0	1	784,	0,
Chr08	17559472	17560256	Chr08.tRNA16-LeuCAA	688	+	17559472	17560256	0	1	784,	0,
Chr08	17921341	17922128	Chr08.tRNA17-TyrGTA	744	+	17921341	17922128	0	1	787,	0,
Chr08	18460514	18461287	Chr08.tRNA18-LysTTT	924	+	18460514	18461287	0	1	773,	0,
Chr08	18559784	18560558	Chr08.tRNA19-IleAAT	645	+	18559784	18560558	0	1	774,	0,
Chr08	18563431	18564205	Chr08.tRNA20-IleAAT	706	+	18563431	18564205	0	1	774,	0,
Chr08	23087435	23088209	Chr08.tRNA44-AsnGTT	845	-	23087435	23088209	0	1	774,	0,
Chr08	23087717	23088489	Chr08.tRNA43-AspGTC	698	-	23087717	23088489	0	1	772,	0,
Chr08	23090937	23091711	Chr08.tRNA42-AsnGTT	687	-	23090937	23091711	0	1	774,	0,
Chr08	23107779	23108553	Chr08.tRNA39-AsnGTT	845	-	23107779	23108553	0	1	774,	0,
Chr08	23108410	23109184	Chr08.tRNA38-AsnGTT	845	-	23108410	23109184	0	1	774,	0,
Chr08	23109043	23109817	Chr08.tRNA37-AsnGTT	845	-	23109043	23109817	0	1	774,	0,
Chr08	23109251	23110023	Chr08.tRNA36-AspGTC	608	-	23109251	23110023	0	1	772,	0,
Chr08	23111653	23112425	Chr08.tRNA35-AspATC	601	-	23111653	23112425	0	1	772,	0,
Chr08	23667440	23668213	Chr08.tRNA33-ArgCCT	641	-	23667440	23668213	0	1	773,	0,
Chr08	25532655	25533428	Chr08.tRNA32-GluCTC	789	-	25532655	25533428	0	1	773,	0,
Chr08	26245565	26246337	Chr08.tRNA31-GlyTCC	739	-	26245565	26246337	0	1	772,	0,
Chr08	26621809	26622581	Chr08.tRNA21-ThrCGT	805	+	26621809	26622581	0	1	772,	0,
Chr08	27429717	27430499	Chr08.tRNA22-SerAGA	756	+	27429717	27430499	0	1	782,	0,
Chr08	27594660	27595441	Chr08.tRNA23-LeuAAG	740	+	27594660	27595441	0	1	781,	0,
Chr08	27959844	27960618	Chr08.tRNA30-ValAAC	725	-	27959844	27960618	0	1	774,	0,
Chr08	28025181	28025954	Chr08.tRNA29-PheGAA	783	-	28025181	28025954	0	1	773,	0,
Chr08	28043589	28044362	Chr08.tRNA24-PheGAA	783	+	28043589	28044362	0	1	773,	0,
Chr08	28154331	28155104	Chr08.tRNA25-AlaAGC	634	+	28154331	28155104	0	1	773,	0,
Chr08	28339429	28340201	Chr08.tRNA26-PheGAA	752	+	28339429	28340201	0	1	772,	0,
Chr08	28345456	28346228	Chr08.tRNA28-ThrTGT	793	-	28345456	28346228	0	1	772,	0,
Chr08	28360427	28361199	Chr08.tRNA27-iMetCAT	583	-	28360427	28361199	0	1	772,	0,
Chr09	761228	762002	Chr09.tRNA1-IleAAT	818	+	761228	762002	0	1	774,	0,
Chr09	973894	974666	Chr09.tRNA28-GlnTTG	704	-	973894	974666	0	1	772,	0,
Chr09	1562010	1562790	Chr09.tRNA2-LeuCAG	611	+	1562010	1562790	0	1	780,	0,
Chr09	2136185	2136959	Chr09.tRNA3-IleAAT	795	+	2136185	2136959	0	1	774,	0,
Chr09	2395158	2395930	Chr09.tRNA27-CysGCA	817	-	2395158	2395930	0	1	772,	0,
Chr09	2809039	2809812	Chr09.tRNA4-ArgTCT	678	+	2809039	2809812	0	1	773,	0,
Chr09	2826671	2827444	Chr09.tRNA5-ArgTCT	685	+	2826671	2827444	0	1	773,	0,
Chr09	3686331	3687105	Chr09.tRNA26-ValCAC	815	-	3686331	3687105	0	1	774,	0,
Chr09	4429580	4430353	Chr09.tRNA25-PheGAA	637	-	4429580	4430353	0	1	773,	0,
Chr09	6478028	6478802	Chr09.tRNA23-ArgTCG	823	-	6478028	6478802	0	1	774,	0,
Chr09	7499825	7500597	Chr09.tRNA6-AspGTC	698	+	7499825	7500597	0	1	772,	0,
Chr09	9447992	9448764	Chr09.tRNA7-ProAGG	674	+	9447992	9448764	0	1	772,	0,
Chr09	9550397	9551170	Chr09.tRNA8-ArgCCT	691	+	9550397	9551170	0	1	773,	0,
Chr09	18243900	18244672	Chr09.tRNA12-GlyTCC	710	+	18243900	18244672	0	1	772,	0,
Chr09	18264394	18265179	Chr09.tRNA13-MetCAT	643	+	18264394	18265179	0	1	785,	0,
Chr09	19720634	19721408	Chr09.tRNA14-ValCAC	815	+	19720634	19721408	0	1	774,	0,
Chr09	25542425	25543199	Chr09.tRNA15-IleAAT	818	+	25542425	25543199	0	1	774,	0,
Chr09	26197850	26198622	Chr09.tRNA18-CysGCA	817	-	26197850	26198622	0	1	772,	0,
Chr09	26805220	26806000	Chr09.tRNA16-LeuTAG	695	+	26805220	26806000	0	1	780,	0,
Chr09	27953697	27954481	Chr09.tRNA17-LeuCAA	786	-	27953697	27954481	0	1	784,	0,
Chr10	162647	163420	Chr10.tRNA30-AlaAGC	634	-	162647	163420	0	1	773,	0,
Chr10	223889	224673	Chr10.tRNA29-LeuCAA	760	-	223889	224673	0	1	784,	0,
Chr10	760003	760777	Chr10.tRNA28-IleAAT	818	-	760003	760777	0	1	774,	0,
Chr10	3031221	3031992	Chr10.tRNA27-GlyGCC	665	-	3031221	3031992	0	1	771,	0,
Chr10	4173931	4174705	Chr10.tRNA1-IleAAT	818	+	4173931	4174705	0	1	774,	0,
Chr10	4229650	4230424	Chr10.tRNA2-IleAAT	719	+	4229650	4230424	0	1	774,	0,
Chr10	9450067	9450840	Chr10.tRNA5-LysTTT	879	+	9450067	9450840	0	1	773,	0,
Chr10	12255773	12256546	Chr10.tRNA6-PheGAA	783	+	12255773	12256546	0	1	773,	0,
Chr10	16002648	16003429	Chr10.tRNA7-LeuAAG	714	+	16002648	16003429	0	1	781,	0,
Chr10	16010461	16011242	Chr10.tRNA8-LeuAAG	730	+	16010461	16011242	0	1	781,	0,
Chr10	16913067	16913851	Chr10.tRNA9-LeuCAA	783	+	16913067	16913851	0	1	784,	0,
Chr10	17874413	17875195	Chr10.tRNA25-SerAGA	738	-	17874413	17875195	0	1	782,	0,
Chr10	17874933	17875715	Chr10.tRNA24-SerAGA	794	-	17874933	17875715	0	1	782,	0,
Chr10	18478584	18479356	Chr10.tRNA10-iMetCAT	583	+	18478584	18479356	0	1	772,	0,
Chr10	19886211	19886985	Chr10.tRNA12-IleTAT	859	+	19886211	19886985	0	1	774,	0,
Chr10	19891756	19892527	Chr10.tRNA13-GlyCCC	654	+	19891756	19892527	0	1	771,	0,
Chr10	20001515	20002286	Chr10.tRNA23-GlyCCC	654	-	20001515	20002286	0	1	771,	0,
Chr10	20005294	20006065	Chr10.tRNA14-GlyCCC	654	+	20005294	20006065	0	1	771,	0,
Chr10	20164125	20164897	Chr10.tRNA22-GlnTTG	690	-	20164125	20164897	0	1	772,	0,
Chr10	20894770	20895544	Chr10.tRNA15-ValCAC	815	+	20894770	20895544	0	1	774,	0,
Chr10	21248531	21249305	Chr10.tRNA21-ThrAGT	750	-	21248531	21249305	0	1	774,	0,
Chr10	21319697	21320469	Chr10.tRNA20-TrpCCA	758	-	21319697	21320469	0	1	772,	0,
Chr10	22350749	22351534	Chr10.tRNA19-LeuCAA	508	-	22350749	22351534	0	1	785,	0,
Chr10	23792834	23793607	Chr10.tRNA16-PheGAA	783	+	23792834	23793607	0	1	773,	0,
Chr10	25020535	25021308	Chr10.tRNA17-ArgCCG	678	+	25020535	25021308	0	1	773,	0,
Chr11	4047536	4048309	Chr11.tRNA65-ArgTCT	685	-	4047536	4048309	0	1	773,	0,
Chr11	5154281	5155053	Chr11.tRNA64-ProTGG	685	-	5154281	5155053	0	1	772,	0,
Chr11	5155545	5156318	Chr11.tRNA62-ProAGG	607	-	5155545	5156318	0	1	773,	0,
Chr11	5156305	5157077	Chr11.tRNA61-ProTGG	539	-	5156305	5157077	0	1	772,	0,
Chr11	5157876	5158648	Chr11.tRNA60-ProTGG	685	-	5157876	5158648	0	1	772,	0,
Chr11	5158505	5159277	Chr11.tRNA59-ProTGG	685	-	5158505	5159277	0	1	772,	0,
Chr11	5159028	5159800	Chr11.tRNA58-ProCGG	632	-	5159028	5159800	0	1	772,	0,
Chr11	5159949	5160721	Chr11.tRNA57-ProAGG	674	-	5159949	5160721	0	1	772,	0,
Chr11	5160523	5161295	Chr11.tRNA56-ProTGG	632	-	5160523	5161295	0	1	772,	0,
Chr11	5160886	5161658	Chr11.tRNA55-ProAGG	674	-	5160886	5161658	0	1	772,	0,
Chr11	5161698	5162470	Chr11.tRNA54-ProTGG	632	-	5161698	5162470	0	1	772,	0,
Chr11	5163617	5164389	Chr11.tRNA53-ProTGG	685	-	5163617	5164389	0	1	772,	0,
Chr11	5164546	5165318	Chr11.tRNA1-ProTGG	685	+	5164546	5165318	0	1	772,	0,
Chr11	5165233	5166005	Chr11.tRNA52-ProTGG	685	-	5165233	5166005	0	1	772,	0,
Chr11	5165826	5166598	Chr11.tRNA51-ProCGG	522	-	5165826	5166598	0	1	772,	0,
Chr11	5167516	5168288	Chr11.tRNA50-ProTGG	685	-	5167516	5168288	0	1	772,	0,
Chr11	5168892	5169664	Chr11.tRNA2-ProTGG	685	+	5168892	5169664	0	1	772,	0,
Chr11	5170123	5170895	Chr11.tRNA49-ProCGG	632	-	5170123	5170895	0	1	772,	0,
Chr11	5171216	5171988	Chr11.tRNA48-ProTGG	503	-	5171216	5171988	0	1	772,	0,
Chr11	5171837	5172609	Chr11.tRNA47-ProCGG	632	-	5171837	5172609	0	1	772,	0,
Chr11	5178634	5179416	Chr11.tRNA46-SerCGA	789	-	5178634	5179416	0	1	782,	0,
Chr11	5203760	5204534	Chr11.tRNA3-ArgTCG	819	+	5203760	5204534	0	1	774,	0,
Chr11	5205211	5205993	Chr11.tRNA4-SerGCT	805	+	5205211	5205993	0	1	782,	0,
Chr11	6334464	6335236	Chr11.tRNA45-CysGCA	821	-	6334464	6335236	0	1	772,	0,
Chr11	6465542	6466314	Chr11.tRNA44-ProCGG	685	-	6465542	6466314	0	1	772,	0,
Chr11	6514043	6514823	Chr11.tRNA5-LeuTAG	695	+	6514043	6514823	0	1	780,	0,
Chr11	8865631	8866403	Chr11.tRNA9-GlnCTG	753	+	8865631	8866403	0	1	772,	0,
Chr11	9217832	9218604	Chr11.tRNA43-ThrCGT	809	-	9217832	9218604	0	1	772,	0,
Chr11	9810799	9811585	Chr11.tRNA10-TyrGTA	745	+	9810799	9811585	0	1	786,	0,
Chr11	10086633	10087412	Chr11.tRNA11-ArgACG	565	+	10086633	10087412	0	1	779,	0,
Chr11	10087196	10087968	Chr11.tRNA41-AsnGTT	790	-	10087196	10087968	0	1	772,	0,
Chr11	10127646	10128431	Chr11.tRNA12-MetCAT	632	+	10127646	10128431	0	1	785,	0,
Chr11	14415161	14415943	Chr11.tRNA39-SerGCT	805	-	14415161	14415943	0	1	782,	0,
Chr11	16113068	16113840	Chr11.tRNA36-GlyTCC	739	-	16113068	16113840	0	1	772,	0,
Chr11	16123727	16124499	Chr11.tRNA35-CysGCA	705	-	16123727	16124499	0	1	772,	0,
Chr11	16301858	16302629	Chr11.tRNA13-GlyGCC	665	+	16301858	16302629	0	1	771,	0,
Chr11	16706890	16707662	Chr11.tRNA34-GlyTCC	739	-	16706890	16707662	0	1	772,	0,
Chr11	16977091	16977863	Chr11.tRNA14-GlnCTG	753	+	16977091	16977863	0	1	772,	0,
Chr11	17465273	17466047	Chr11.tRNA33-AsnGTT	820	-	17465273	17466047	0	1	774,	0,
Chr11	17465430	17466202	Chr11.tRNA32-AspGTC	698	-	17465430	17466202	0	1	772,	0,
Chr11	18213530	18214303	Chr11.tRNA31-LysCTT	877	-	18213530	18214303	0	1	773,	0,
Chr11	18220778	18221551	Chr11.tRNA30-ArgACG	720	-	18220778	18221551	0	1	773,	0,
Chr11	21149615	21150388	Chr11.tRNA26-AlaAGC	634	-	21149615	21150388	0	1	773,	0,
Chr11	21173345	21174118	Chr11.tRNA18-GluCTC	789	+	21173345	21174118	0	1	773,	0,
Chr11	22026274	22027059	Chr11.tRNA19-TyrGTA	738	+	22026274	22027059	0	1	785,	0,
Chr11	22031817	22032590	Chr11.tRNA20-ArgCCT	691	+	22031817	22032590	0	1	773,	0,
Chr11	23987881	23988663	Chr11.tRNA22-SerGCT	805	+	23987881	23988663	0	1	782,	0,
Chr11	24593320	24594093	Chr11.tRNA25-AlaTGC	637	-	24593320	24594093	0	1	773,	0,
Chr11	24646752	24647525	Chr11.tRNA24-ArgACG	702	-	24646752	24647525	0	1	773,	0,
Chr11	25127618	25128390	Chr11.tRNA23-HisGTG	630	-	25127618	25128390	0	1	772,	0,
Chr12	11364025	11364806	Chr12.tRNA41-LeuCAG	684	-	11364025	11364806	0	1	781,	0,
Chr12	11607241	11608023	Chr12.tRNA8-SerAGA	679	+	11607241	11608023	0	1	782,	0,
Chr12	12319984	12320765	Chr12.tRNA40-LeuAAG	740	-	12319984	12320765	0	1	781,	0,
Chr12	12320791	12321572	Chr12.tRNA39-LeuAAG	649	-	12320791	12321572	0	1	781,	0,
Chr12	12321580	12322361	Chr12.tRNA38-LeuAAG	740	-	12321580	12322361	0	1	781,	0,
Chr12	12322389	12323170	Chr12.tRNA37-LeuAAG	740	-	12322389	12323170	0	1	781,	0,
Chr12	12323163	12323944	Chr12.tRNA36-LeuAAG	740	-	12323163	12323944	0	1	781,	0,
Chr12	12327273	12328046	Chr12.tRNA9-LysCTT	877	+	12327273	12328046	0	1	773,	0,
Chr12	14058510	14059283	Chr12.tRNA10-LysTTT	908	+	14058510	14059283	0	1	773,	0,
Chr12	14571742	14572515	Chr12.tRNA34-LysTTT	897	-	14571742	14572515	0	1	773,	0,
Chr12	15003141	15003915	Chr12.tRNA32-ThrAGT	689	-	15003141	15003915	0	1	774,	0,
Chr12	16336877	16337650	Chr12.tRNA31-GluCTC	796	-	16336877	16337650	0	1	773,	0,
Chr12	17858048	17858819	Chr12.tRNA30-GlyGCC	665	-	17858048	17858819	0	1	771,	0,
Chr12	17935500	17936276	Chr12.tRNA29-CysGCA	634	-	17935500	17936276	0	1	776,	0,
Chr12	17937841	17938613	Chr12.tRNA26-CysGCA	748	-	17937841	17938613	0	1	772,	0,
Chr12	18055083	18055857	Chr12.tRNA25-ValAAC	632	-	18055083	18055857	0	1	774,	0,
Chr12	18407238	18408012	Chr12.tRNA24-ArgTCG	823	-	18407238	18408012	0	1	774,	0,
Chr12	18548258	18549043	Chr12.tRNA23-TyrGTA	745	-	18548258	18549043	0	1	785,	0,
Chr12	19090504	19091276	Chr12.tRNA11-AspGTC	698	+	19090504	19091276	0	1	772,	0,
Chr12	19092653	19093425	Chr12.tRNA12-AspGTC	698	+	19092653	19093425	0	1	772,	0,
Chr12	19346385	19347158	Chr12.tRNA22-GluCTC	687	-	19346385	19347158	0	1	773,	0,
Chr12	20255051	20255823	Chr12.tRNA13-GlyTCC	739	+	20255051	20255823	0	1	772,	0,
Chr12	20258593	20259366	Chr12.tRNA14-ArgCCT	691	+	20258593	20259366	0	1	773,	0,
Chr12	21316593	21317366	Chr12.tRNA16-LysCTT	867	+	21316593	21317366	0	1	773,	0,
Chr12	22174797	22175570	Chr12.tRNA17-LysTTT	908	+	22174797	22175570	0	1	773,	0,
Chr12	22476474	22477246	Chr12.tRNA21-GlnCTG	751	-	22476474	22477246	0	1	772,	0,
Chr12	24113606	24114392	Chr12.tRNA18-MetCAT	706	+	24113606	24114392	0	1	786,	0,
Chr12	24485106	24485879	Chr12.tRNA19-GluCTC	789	+	24485106	24485879	0	1	773,	0,
Chr12	24490313	24491087	Chr12.tRNA20-IleAAT	757	-	24490313	24491087	0	1	774,	0,
scaffold_13	107897	108671	scaffold_13.tRNA9-AspGTC	720	-	107897	108671	0	1	774,	0,
scaffold_13	185960	186735	scaffold_13.tRNA3-ProTGG	648	+	185960	186735	0	1	775,	0,
scaffold_13	399547	400319	scaffold_13.tRNA6-AsnGTT	815	-	399547	400319	0	1	772,	0,
scaffold_18	13118	13892	scaffold_18.tRNA1-TrpCCA	719	+	13118	13892	0	1	774,	0,
scaffold_18	138569	139343	scaffold_18.tRNA4-TrpCCA	719	+	138569	139343	0	1	774,	0,
scaffold_78	20554	21326	scaffold_78.tRNA1-HisGTG	633	+	20554	21326	0	1	772,	0,
scaffold_147	18547	19321	scaffold_147.tRNA1-IleAAT	818	+	18547	19321	0	1	774,	0,
scaffold_163	29403	30185	scaffold_163.tRNA1-SerGCT	805	-	29403	30185	0	1	782,	0,
scaffold_230	11792	12564	scaffold_230.tRNA1-ProAGG	674	+	11792	12564	0	1	772,	0,
scaffold_234	22369	23142	scaffold_234.tRNA2-GluCTC	746	-	22369	23142	0	1	773,	0,
scaffold_234	25160	25942	scaffold_234.tRNA1-SerGCT	805	-	25160	25942	0	1	782,	0,
scaffold_351	9144	9918	scaffold_351.tRNA1-ValAAC	725	-	9144	9918	0	1	774,	0,
scaffold_358	16096	16869	scaffold_358.tRNA1-AlaCGC	683	+	16096	16869	0	1	773,	0,
scaffold_387	3159	3940	scaffold_387.tRNA1-LeuAAG	714	+	3159	3940	0	1	781,	0,
scaffold_387	10968	11749	scaffold_387.tRNA2-LeuAAG	730	+	10968	11749	0	1	781,	0,
