# Supplementary material for: Conservation and Tandem Duplication of tRNA Genes in Plant Species
Source: Genes (Basel). 2025 Nov 1;16(11):1307. doi: 10.3390/genes16111307 (PMC12652284; doi:10.3390/genes16111307)
Supplement: Supplementary file 1 [file genes-16-01307-s001.zip › tRNA.prediction.out/Aam/Aam.high.350.fa]

Chr01.tRNA10-TyrGTA	ATACAATCCTGGTTTGGACATAGGTGACCACAAGGCTCCTCCACAGGGACTTGATGATTGGATGGTTCATTCCCGAACCCTTTACTCTAAAAATTTGATGAAATCATGAAAGAAAAAAGATTTGTCGGATCTAGTCATCAAATGACATTATATTGACAATTCCAAAAAACTATTCATACTATGATGATAGTATCCTGGCGATTGGGCAGGTGTGCCCCTATCGTCTAGTGGTTTAGGACATCTCTCTTTCAAGGAGGCAGCGGGGATTCGAATTCCCCTGGGGGTAGGGTACTACGAAAGTAAGTTGATCGTGGATTATCAATAAAATAAGTCTAGAGTTGATTCTTCCTGGGTCGATGCCCGAGCGGTTAATGGGGACGGACTGTAAATTCGTTGGCGATATGTCTACGCTGGTTCAAATCCAGCTCGGCCCAATAATTCGCCACTCTATGAGGATGATATAACCAATCTGTCCTCCATAAATGCTAATTGAATAAAAATGAATCAAAAGTTGATTTTATGCTCTATTTTTATTCATTTGTTCCTACATGCTCTGATCTTTCTAACAATCTAGATTCCTAATATGTAAGTATCAGGAGTTTATGCAAAGAAGTAAAAAAAAAAAAAAAAAAAAAACAAAGTCCCTTTTCGTTGAAAAATGAATATAGTCCATATTCATATGTATATAATTCCGTATATTATTCATGTCCATGTTACAACATGGCGATTCTAAATGGAGTGTTTCGAATGAAATTCTAAGAATAAGAATGCCGTACACCTACCA
Chr01.tRNA14-ValCAC	AAAGAGTGGACGACTGGGTGTCCACAGGAGAGGGGTGGCAGTGGGTTTGGGGTCTTAGCCGTTTTAGATTCTTGTCCATGGGAGATGGGTGGTAGAAGGTTTAGGGTTTTTGTTGTTTCATATCTTTGGAAAGGCTTGGTGTGCATTGGAAATCGAATAACCCATTTAAATATGAGGGTGTTGAAATGTAATTGAAATTTGTTGGATGTATAAAAATTCGGGTGTGCACCTGAATATGAGGGGTGAAATTAGAGGCACCTTTCATAAACTAGGCATTCAGATTAGGACAATATTACTGAGTTCATAGTATATGTTAACATATATGTAAAACCGACTCTAGAGACAAGCAAGTCTGGGTGGTGTAGTCGGTCATCACGCTAGTCTCACACACTAGAGGTCCCCGGTTCAAACCCGGGCTCAGACATTTATTAATGTTATCCTCTTTTTAATTATTCCTCTACTCTATATATTTTGAGTGTGTTTATTCATCAGACATTAGTGTATTTAAATATTTCTTGAAAATTAAAATTATTTTATGTGAAAATAGAATAATAGGATATGTTGTCTTTCATTTATATAATTTTTGTATACGTATATTAGAGTAAGGTTTTTTTAGAAACAAAGAATTTTACAGAAAAACAAGCAGTGAAAATTATTTTTTGTAAAATAATTTCAATACTACCAGATATTGATTTCATTTTTGTGAAAAACTTGATGCATGTAAAATGAATTATGCATGATTTTAAATTATTTGTAAGAGCATGAAATTGTAAA
Chr01.tRNA15-IleAAT	TTGTTATTTGTGTAAAATGTGAATAAAGTGTGAATAATGATTTATAAAATGTGAAAAATAATGATAATTGATTTGACATGTGATTTATTAGAGTTGATAACAGTTAATTTAACAATAGACCCATATATTCTTTGGGTGAAATAACCTAAAATAACTTTAATTCTAAGGGTTGGTTGAAAAACATATACCAGTTTATTATAATATAGTTTATCCCTGGTATTCTCTGCATACAAACAATAAAAATTATTTATTCTGCTTTATTTACACTTATTCATTAAACTATTCCAAGCCCTTTGATGTAGAAAAACGATTATGTCTATCTATAATTAATTTGGGAATCTAACAAAAATGGCCTATTAGCTCAGTTGGTTAGAGCGTCGTGCTAATAACGCGAAGGTCGCAGGTTCGAGACCTGCATGGGCCACCCCTCCGAATTTTTTCTATTATTTTTCGCTTTTTTCCCACGACCGGCTGTGCTTGTCCTAACTCTACTTTCCCGGCAAATCTTTAGATTCCGTTTTCGATATCCAACGATAATCCCTCGATCTCCCAAAAATTCCTTTTTTCGAACAATTCCTCCCACTATAAGAGGAAGCTCCTTAGGGTTTCTCTCTCTCTCTCTCTCCATCCGCCTCTCTCTGTTCCAACAATGGCGGATCTCGCCCTCCTCAAACGATACGCCATTCCTCTCATCATGCTCTCCCTCGCCGTCTTCTATCAGCTATACGTCCTCCCTTCTTCCTTCCCTATCACTCATTACGATGGTGAGCGATT
Chr01.tRNA16-ProTGG	TTCCTGCACACATTAGTATATTATACATGTATTAAAAATTAAATAAAAGTTTGTATTCAAATTTATTTTTGCATTAATTTCTATTGAAAATTTTAAAATAAATTAGAAAAATACTTGTCTCCGTAATTTTTTTTTAAAAGAAATGTTAAATATGCCTTCCAAAATGAGTGCATATGATCCGGAAGCAGCTAAAAAAAAGGCTATGCATCAAAACCTCTGTTTTTCCCCATTTGTTACCTATTCTCATTTTATGGCATTGCATAGTCTTAATAATACTCTTATATATAATGTGCTTTGAATAAAAATATAACCTGTATAGTAATTTGTTTAATGAATCATTAACATAAATTGGGCGTTTGGTCTAGTGGTATGATTCTTGCTTTGGGTGCAAGAGGTCGCGAGTTCGATTCTCGCAACGCCCCCATTCCTCGTAACTCTTTTTTTTTTACTGCCCTTAAAAATGGACCACAATGGAGGTAATGCCATCAGTGTCCCAGTGAAACTGCTCTGCTTTTATTTCATCTGTACAACTATAAAACCTTATGGACATGTACATGCATATAATTCTGCCTGGCCTGATTTTTTTTTCTCCCCCTCAATGAAAAAGGGAGGAGAAAGGCCTAAGACTGGTCTTCTTCGTCTTCAATCTTGGGGGCCAAGTAGAACCTGAGGTAACCCATCTCTGCGATTTTGTATTCTACAACCACGGGCAGATCAGACGACATGCTGATGGTGACTGTGTTTGAAAGTGGGGTGGCCCTCGTGAAGGAGT
Chr01.tRNA17-CysGCA	TTTCTAGATTTTTGTACATTGTAGAGGATTTTTCAGATTTTTGACACGTTCTAGAGATTTTTTTGATATATTGCGTTTTCAATCAGGGTTAACCTAATAGAATATTCACATAATAAATATCATATGTTAATGGAAGTTTAATTCATGGGGCTATTTAAAATTTCATAGGTGTTTGTACTGGGTTATATAGACTTTTGAAAAATTCAAGGGGTTATATGGATATCAGACAGTTTGCATGAGGTCACATGAACATTTTTTCCTTTTTTTTTTTTTAAAGTAGGATTGAAATGTGTATGAGATACTTTATTTGATATTACAATTATTATTAACGTAACAATTGTTTCCATGAGGGGTCCATAGCTCAGTGGTAGAGCATTTGACTGCAGATCAAGAGGTCACCGGTTCGAACCCGGTTGGGCCCTCTTTATTGTTTATTTGTTTTTTTAAAAATACACAATACATGTAGAATGAAAGGGTAACTACAGAGTTGCAGAGGCGCAGAGAACAGCATTATCCATAAGATTGGTATGATCTCTACTTGCGCCTCCACTATAACATTTAATACTCGCATGAACGATGCTTTCAGCGCGAGTGGTCCCGGTCCGATGTTATGCATCTACTTGTCTTATCTAACGATCCGATTAAAATAAAAACGCCACACTTACAGTTATCCTACCACTTATAATCATCTCATTTTTTTTCCGTCCCTCTACTGTACATTGAATCATTGAGTATATATATATATTACGAAAATGTGATATATATTTTACTA
Chr01.tRNA18-SerTGA	ACGGTGTATTTTGTTTATTTTCTTTTAAAAAAAAAGTATTTTTTAAAAAATAGTTTGTACTTTTATAAATTATAATTAAAATATATATACTCAATAAATTGTATAGACTCTTTAATAAATATGTAAAAAATTGTAACAAATTATATACCTTACTAAAGGCCGTTTAGGATAATTAATAAACAAAAATAGGTAATGGATATTTCTTTGATTAAAAAAATTAATAACACAGAGCATTCAAACAACAATTTAAATGAAAGTACCCAAAAATTAAAATGGAAAATGAACAACACCACTACCAAAAACAAAAATGACAAAACCTTTTAAGTATTAAGAAAATGTCAAAACAAAAAGTCGATATGTCCGAGTGGTTAAGGAGACAGACTTGAAATCTGTTGGGCTTCGCCCGCGCAGGTTCGAACCCTGCTGTCGACGTATGTTTCTCTTAATTTTTTTTACCCCTACCAGACACGTAGCATAATTAATATATTTTTAATTTTGTTCGGTTCAAAACTTGTCTTATATTCAAATCTTGACGCTGATTTAACTACCTGTTTATTAAGATCAATCACGGAGTCCCTCTAATATAAAGAAAAACAATAAATCCAAACAGCAAACATGGAACACAGAAAAATAACAAAAGAATATATAATAACATGAAGAGCAAAGAAGGTGATTGATGTAGATTGAGAAAGCGTTTAGATAATCCTGATTTATAAACAAGGAGATGGTGGAGAAACGAACAGGTATATGGATAACGAAGATACCCCACAAAATTAAAATCT
Chr01.tRNA19-GlyGCC	GACATCATTTTTGAGGTATCTAGTCTTTTCCCCTGAGAAAAATCAGCCATAGGAACAGCAAAGCTTTGAAAAAATTTACAATAGAGAACCAGTAAGTCAGTAACTCCCGTTTTGTTTTGTAAATAAAAAGTGAAGGGAATAATAGCCTTAATTTTGAAAAAAAAAATATTTGTGTACGGATATGTTCTGAAAAGTTAGAATAATATTGATCAAATAAGTATAGTTCATTATAACTTACCCATACAAATACAAAATTGATCATATCCTAATAACAAAAACACACACAAAGTTATTCTAACTAAAAACATTAAAGATGGATTTACATTGATCAGAGGCTTAATTTCATTCCAGCACCAGTGGTCTAGTGGTAGAATAGTACCCTGCCACGGTACAGACCCGGGTTCGATTCCCGGCTGGTGCATTTTAATTTTATATTCCTTGTTTTTTGGAAAAATCCATGTACAACTAACTTAAATCCACGTAGCTACCTAACTTTTCTTAAAATTCATATAATCCCCTGAAAACATCTAATAAATCCAAATAACCCCTTGCATAAAATTTACATTTACAGATGATGAATATTTTGTTTGGTTAACTCTGATAAAAAGCACAATATATAAAAAAAAACTCTATAATGTTTTAAAAATGCAAAAAATCATCTGTAAATGACGATTTTATCCTTCCGAATAGGGTTTTATAATATATTCAGAGAAATAAAATCATCATTTTCATAAATGCTTTTGTATTTTTAACACAGTGTAAATGTTTTTT
Chr01.tRNA2-ArgTCT	GATCTTTTTAGCATTCATAAAGGGTGATGTTTACACATAGTCTCACTGTATCAAATACAGTAAATTTATCTAATCAAACATCCAGCAAGGTATGGATCTCGTAAAAAAAAAATTTACAGGCCAAAAACGAATCCATTCAAATTAAAAGAACAAGAAACACTTTTAACTTGAATATATATATATATATCTTATTAAACGTATTTACTATTACTAAAAAAATTAAAACATACATGGCATGCAAGTGGGACCGCATTTGGGACGGAACCTGCATGGTCTTGCACACAGTATAAAAAAATTAATTGCTGGATTATTATATAATATTTATATTGTTGTACTACACGTAGGAATAGGCGCTCGTGGCCTAATGGATAAGGCGCCTGACTTCTAATCAGGCGATTGTGGGTTCGAGTCCCACCGGGCGTGATTGCATGTTTTATGTTACAATGCTTTTACATTTTATATTATTATACACTTTCCGAGAAAATTATCCATATATCTGTATTCCATCCGGCAAATATCAGTATAATAAAAAAACATTATTATGTATTTATAATTTTATGTTTTATACGAGGAAATTATTATTTTTTTTTCATATTTCAAATAAGGGATATATGATTGAATCTTTAGATATTTTAATAATTTTATATTCATTTTGAATATTTGGATAATTATCCGCATTCGAATATGAATTTTTAGATATGATACGAATACTTATTTTCAATATTTATTGAATATCAGATACGGATGTTTTTTTGGATATTCAGTTCAGATAC
Chr01.tRNA20-PheGAA	TGAGGAGGCCGTCGGGGAACTGGAGGGCGACGCGGCTGGCGCCGGAGGAGAGGACACGGTGGACGGACTTGTGGACCTCGAAGTCGTAGTTGGAGGGGAGGAGGGATATGGCGGCGTTGAGGGAGGGGTCGTTGAGGATGGATTGTGGGATCTGATTCTTTATGAAGCGCTTCGGAGGGGGTTTTGGAGGCGGAGCTTGTTCGAGGTGGTTGGAGAAGCTCGTTAGGGTTTGGCCTTCCATTGTTGCAGGGGTTTCTCCGTTTCTGTGGGGATTTGCTGATTAGGGTTTTAAAGTGGAGAATTTTTATGTTATGAAATATATTTTAACTTTAGAAAAATTACCACAAGTTGCGGGGATAGCTCAGTTGGGAGAGCGTCAGACTGAAGATCTGAAGGTCGCGTGTTCGATCCACGCTCACCGCATTTCTTATTTTTCATAATTATCGAATGATTTTGTTTTTGCCAAAAGTTTTAAATTTAGGTTTTAAAATTACTTGGGTAGAGTATTTCCAAATAAATTCTTCACACAAAAAAATTTATTTGGGTACAATTGCTCTGCGTTGATAATTTTTTTTTAATGTATAATTTATATATTTATACTATTAATATTATTTTGTTTTTGAAAACTTGTATAAAATTATAATTGTAATGAATAAGAAAATAATTTTAAAGTTTCGATACCCACCAGTAGTCATAGCACAATAGTAAGATCTCTGTTGAAGGTAGGTCTTAGTATTAAGTCTTTGCATTAGTTTAACCCCTGTATATTTTTA
Chr01.tRNA21-ThrCGT	TAGCAGTATATAGTATGATAATGTAATATATACTACGTTATCATAGCATATGAACTGTAAAACAGATTATAAAAATAGGCTACGTGTATCAGCACTTTTTTTAAAAAACTTTTAGAAAGGCACACGGGAGGTGGTCACATATGTAGCTGCTGGATCCAAGGCCCACGGACAAAGCTAAAAAAGGGCCAATCCTTGGACCTCCAACAAGAGTTGGATCCCCTCCAATCCCCATATCGAAAATTGTTGGGGAGGAGAAAGATTCCACAATATCGGGACGGTTCTATGAGCTGGGTTTTGGACCCATATAATAATTGTAAAGTTGACAAATTCCGTTTCGTGTTCACAGTACAGCTTCCGTAGCATAGTGGTAGTGCGTTCGCTTCGTAAGCGAAAGGTCGCGAGTTCGATCCTCGCCGGGAGCTGTGGTCGCTTTTTTGTTACGTTTTTTATTCTTCTTCTTCGATTCATTAGATTTATCCCAAGTTCCCAATTGCTCCATGACAGAGCAGACCCCCCACAAAAAATAGCAAGGATTTAAAGCCCAAAAAATGCAATGAAACGAGAATGGGAGCAGATTTTTTTATATCAAAGTTGTCTTCAGATTCGATTGCATCATCTAATTCATCACTTGTGTCAAGACTCTTGAGTCTTTCAACTGATATGTTGAGACTGTTAGTCCAATCATTCTCAAGAAACTGAACACATTTAAGACCCATGATCTGTAGCCTATCAAAATCAATAACAAAAAAAGAAGCGAACTTCAAACACCAAC
Chr01.tRNA22-MetCAT	TATATCATAATACCAACCTCTAAAGTTTAATCTGAATACAACATTAATCATGTATTCATACCAATACTGTTTTGAAGTATCACTGTTGTAAATGTTCATTAAAGTTATCTCTATATGACTATATTCACTATAACATATCATTAGAAAATTTTCACATTTGTTATAAATAATATCATTCAATTCATTTAAATTTATTTTAAATTTTATAAAAATACATGCATGTGTTTAAGACGGAAAATGAGAACAAAAACAGAACTTGTGCTTTAAATTTTTTGCAAGTGTGTTTTTTTTAGATATAGTTTTCCATTTTTGTATATTATAAAATTACATTTCCTTTTCCTACGTATCACGGGGTGGTGGCGCAGTTGGCTAGCGCGTAGGTCTCATAGCTATATCTGAGTTATCCTGAGGTCGAGAGTTCGAGCCTCTCTCACCCCATTATAATTTTTTATTTTTAAGTCCCTCTAAACATACCTATTTGGGATTGGTCTTTTCCTTCTTCATATTTCTTTTTTAGTCCCCAAATTCAACCGCCTATTTGATTTTTAGTCCCTCCGTCAAACGTCCGTCCATACACCGTTAATTTGTGAAATGTAATTTTATTTTTAAGTCCTTATAAACCATGCCTATTTAAGGATCGGTTTTTCCCTTCTTCATATTTCTTTTTTAGTTCACAAATTCAACTGCCTATTTAGTTTTTAGTCCCCTGTCAAACATCCGTCCATACACCGTTCATTTGAGAAATGTGATTTATTTTTAAGTCCCTGTAAACTATGTTATTTAATGAT
Chr01.tRNA23-CysGCA	ATCACAAATGGCATACCAACTGAATTATATGAAACTTAGCTGAATGTATCAGTATTTTTTAATAATCAGCTGTAGACTTGACTGTTTTTTTTCTTCTTTTGACATTTAATAGAATATGTTTATTTAGTAAGTTTTCCTATATCTGTTTTTGTTATGCTTTATGCTATTTTCCTGTTTTGCTACCAGCAATTCCTAGGCCCCTGAGGTTTTTTCCCCCTCGCTCTGTTGTCTTATTAGTCTACGTAGTACGATATCCAATTCCTTGTTGTGTTATTCTATTGCACTTTCATATGAAAAATAACATGTCTAAGAGGTTACAATAACGTGAAAGAGTGAAAGTTCAGCATTTCGGGTCCATAGCTCAGTGGTAGAGCATTTGACTGCAGATCAAGAGGTCACCGGTTCGAACCCGGTTGGGCCCTTTTCAATGTATGATGATTTTTTTAATATTTTTTCCGAGTGCTATAATTAGTACCAAGCAAAAGAAAAGAAAAGAAAAAAGAGTGAAATTCAAGCATAATTGTGGTTATGGCTAGTTTTCAAACGGGCAAATTATGAAAGGTTCAGTCTATCATCTGTTGATTTACAAGCTTTTTTGTTATTATTGTTCCAAAGATACATGTAATGGTTTTTTTTTTTTTTTAAGGATAAGATACATGTAATGGTTATATACCTTTTGGAATTTAGGACATCACATAGGTAGCTTTGGAAATGGATTGGGTAGCTTTTGAAGATTCTTCTTTTGCATGAATCATATTTAATTTAAATTCGT
Chr01.tRNA24-ArgCCG	ATTTCATTAATCACGTAATAAGTTGATAATGGGTGCATGCATGGATGCAGGCAGGGGTGACGGCGGTGTGGGACTTGATAGTGGTGGGTTGGGATGTGAACTACAAAGAGGAGTTCACACCCGACGATGAATGCTCTTATAGTATTCTCATTCAGAAGGAGAAGAAGCTGGAAGAGAGTGTCAGAAATTCTTTTCATTTTAGTGAGCCTGGAAAGATCATCATCACCATTGACAATCGAAGTTCTTTCAAGAAGAAGACCATCTTCTATCGTTACAAAATTAGGGCAACCAAGATTCCTCCTTTCGTAATTGATATATAAACCAAAAGTATGCTGTAATTGCAAAAACAAGATCGCGTGGCCTAATGGATAAGGCGCTCGCCTCCGGAGCGGGAGATTGTGGGTTCGAGTCCCACCGTGATCGCTCTTATTTATATTTTTTTGTGTTTTTGCTAATTTTGCAATTGCAACCCCGGTTAAATTGTATGTTTAACGAAGGCCCTTTTTTGGATGTGGAAATCGCTCTTTCTTTTTAGTTTTTTTTCTGTTTTTGCAAAAAAAAATTTAAGTGAATGTTTTTTTTGCAAATTTTGTCCGGTGAAATTGTACATTTGATGAAGGCCCTTTTTTGGATGTGGAAATTGCTCTTTCTTTTTGTGTGTTTTTATTTTATTTTCTGTGGTTTTGCAAATTTGCATGTGCAACCCCGGTGAAATTGTATGTTTGATGAAGGCCCTTTTTTGGATGTGGAAAAATATTATTTCTCTAATGAGA
Chr01.tRNA25-GlnCTG	GACGATAATCACTGGATTTTTTCTTGTTTGGGTCTTCGTTCTTCTCAATGATGCCTCTAGTATTCCTATCATGAGGGACAAGTGGAAAAAGCTGTAAATCTCTATAGGTGTTTCCTTTTGTTATTTTTCCTTTCTTTTTTTGCTTTTCTTTTATTGGAGTCCCTTGTCTCCATTGTTCGAAGGGGTGATTTTTTTGTTATGAAGCTCCCATCCTTACCTTTCAAAAAGAGCAAACAGTCAGGTAAGATTCAAAGATCTAATTTGATTATCTCCTCTGAGATGCACAGATCAGACCTCAGCACCATTGTTCTTCTTCCTATACTTTCCATTCCCAACATCCAAAGTTAACTGGTCCCATGGTCTAGGGGTCAGGACATTGGACTCTGAATCCAGTAGCCCGAGTTCAAATCTCGGTGGGACCTTTTCTTACACCCTTAAAAAAGTCTCCCTTGACATCACTTTTTTTTTGGTAGGAGGCTGGGTCAACATGTTATTTTTCCTTTCTTTTTTTGCTTTTCTTTTATCAGAGTCCCTTGTCTCCGTTGTTAGAGGAGGATCATTCTTTTTTTGTTATGAAGCTCCCATCCTTACCTTTCAAAAAGAGCTAACATTCAGCCAAGATTCAAAGATCTATTTTTATTATCTCCTCTTATTGGTCAAACCTCTCAGCATCATTATTCTTCAGCCTATACTTTCCATTCCCAACATCCAAGGTTACATAACTGGTCCCATGGTCTAGGGGTCAGGACATTGGACTCTGAATCCAATAGCC
Chr01.tRNA26-GlnCTG	CATTGGACTCTGAATCCAGTAGCCCGAGTTCAAATCTCGGTGGGACCTTTTCTTACACCCTTAAAAAAGTCTCCCTTGACATCACTTTTTTTTTGGTAGGAGGCTGGGTCAACATGTTATTTTTCCTTTCTTTTTTTGCTTTTCTTTTATCAGAGTCCCTTGTCTCCGTTGTTAGAGGAGGATCATTCTTTTTTTGTTATGAAGCTCCCATCCTTACCTTTCAAAAAGAGCTAACATTCAGCCAAGATTCAAAGATCTATTTTTATTATCTCCTCTTATTGGTCAAACCTCTCAGCATCATTATTCTTCAGCCTATACTTTCCATTCCCAACATCCAAGGTTACATAACTGGTCCCATGGTCTAGGGGTCAGGACATTGGACTCTGAATCCAATAGCCCGAGTTCAGATCTCGGTGGGACCTTTTTTTACAACTCCTAAAAAAGTCTACCTTGACATCACCTCTTTTTTTTTAGGAGGAGGCTGGGTCAACATGGTATTTTTCCTTTCTTTTTTTGCTTTTCTTTTATCGGAGTCCCTCATCTCCATTGTTAGGGGAGCATCATTTTTTGTTATGAAGCTCCCATCCTTACCTTTCAAAAAGAGCCAACACTCGGCCAAGATTCAAAAATCTAATTTTATTATCTCCTCTCATTGGTCAGACCTCTCAGCATCATTGTTCCTCTGCCTATACTTTCCATTCCCAACATCCAAGGTTACATAATTGGTCCCATGGTCTAGGGGTCAGGACATTGGACTCTGAATCCAGTAGCC
Chr01.tRNA27-GlnCTG	CATTGGACTCTGAATCCAATAGCCCGAGTTCAGATCTCGGTGGGACCTTTTTTTACAACTCCTAAAAAAGTCTACCTTGACATCACCTCTTTTTTTTTAGGAGGAGGCTGGGTCAACATGGTATTTTTCCTTTCTTTTTTTGCTTTTCTTTTATCGGAGTCCCTCATCTCCATTGTTAGGGGAGCATCATTTTTTGTTATGAAGCTCCCATCCTTACCTTTCAAAAAGAGCCAACACTCGGCCAAGATTCAAAAATCTAATTTTATTATCTCCTCTCATTGGTCAGACCTCTCAGCATCATTGTTCCTCTGCCTATACTTTCCATTCCCAACATCCAAGGTTACATAATTGGTCCCATGGTCTAGGGGTCAGGACATTGGACTCTGAATCCAGTAGCCCGAGTTCAAATCTCGGTGGGACCTTTTTTTACAACCCCTAAAAAAGTCTCCCTTGACATCACTTTTTTTTTTGGTAGGAGGCTGGGTCAACATGTTCTTAGTATAACTGGAAGACGAAAAAAAAAACAGAGAGGAAAGGGGAAAAAAAAGAAAAAGAAAAGGATGAGGGTGAAAATAAGATATAATCTCACCCCCAAATAAAATATCACGATTCAACTGCTACACTTTACATTTTGAACACCATTTTCCTAGTGTAATTTCTTCAGTATCCTTAAAAGGGTCATATTAACCATTGCCCATTGGCCATCTTCTGAACCAGTGCTTTGTCAAAATATAGCATTTAGTAGTCCCACATAATACACCATCTAATACCT
Chr01.tRNA28-LeuAAG	GTTATCCTTAAAATTGTATCTTTTTATCAAACAAACTCTTAATAATAATTAATTATCACACTGTACCAAATAAAGTATTATACATTTCTATCATTCGTTATAAAATTAGGATAACTTATTTTTTTAAAAAAATTATTATTTTGTCAAGCTAGCTCTTCTGATTAATTCTAATTAAAACAAGACTCAAATCCATGATCTTTCGAGTCCATAACTTTTACTAACTTGCTAAGAGGTGTTTTGGTTTATTGGGTGATATTTTCGTATATGTAACTAGTATTTTTCTTCTATAGTTTGAAAGATATGCCAACTATTACAATATTAATTATATTTTCTATTTTTCATACAAAAACGTTGAGATGGCCGAGTTGGTCTAAGGCGCCAGATTAAGGTTCTGGTCCGAAAGGGCGTGGGTTCAAATCCCACTCTCAACAGACTTTCTGTTTTGTTGTTTTGTTCTGTTCTCTAGGATAACAGTCATGGTCTACATTTTCTTTATATATATATCATTTTAGTGCACACAAATATTCATTCACTGTAAATAGATATGCCCATATTTTATTTTACTTTTAAAAAAGCCATATTAAATGATGCGGTTGGCCATTCAAGACTGGAATTCGGTTTATAGTATTATTGGGGTTTTCATGGACTTTTGCTCCATCATCTTTTTTTTTTTTTTTTTTTTTTTTTTTTTTTTTTTTTTTTTTTTTTTTTGAGGATCCTCCATTGTTCATCTTATAGTTAAGTTGGGAAGACTTCATCATCTATTCTTAAGTCTGTACTC
Chr01.tRNA29-ThrTGT	TCTTAGAACCGATCCACTAAAATGGAATTAATGGAATCCTGCTATGCTATAACCGCTCTCTAATTAGTTAGGATTCTACTCCTTCGAATTTCGAAATAGAAAACCAAATTGGAATACATTTTTTTATTCAAAATATGACATTCGAAATTTGAATAATATTTATTATTAATATAAAGAAATATATAATATATATTTTATTTTATTAAAAACAATGAAAATGAAATTCTATTATCTATTCTAATGAGATAGATTTTGAATGAAATTCATTAGTATTAATGAAAATTATATTTATTTAATAGCTAAGATCCAGGTCGTTTCCCGGATTCCTATCCATTCTTTCTTTTATGCAAGTCCGCTTAGCTCAGAGGTTAGAGCATCGCATTTGTAATGCGATGGTCATCGGTTCGACTCCGATAGCCGGCTTTTTCTCCATTTGTTCGATTTATTTCTTTGATGGATAATCTCTCCCCGATTTAATTGAAAAGATTCCTCCTTTATCAAAATGTCAGGTCAACGATCTATTATATCATGGTAACTTACAACCATGAATAAAAAACTGATTGGAGCAATTAGATCTCTACAGAACAAATCCTGAAAATCGGCCTTAAGTTCCTATAATATACAAAATAATCATATAAAAAATAATCCGAATATTAATACATCTCATTCTTCTTTGTATTATAGTACTTCAGCAGATTTAGCTTTGTTTATCGTTTTGTTCAGTCTTAATTTCGATTTATTATGTAAAATAAATTTTAATAAAAGGAGTCTTT
Chr01.tRNA3-TyrGTA	GTGGCCAGGGCCTCCGAGGGAGGAAGTAGTAGTCGGGGATCTGCCTGACCTTCCTCGGCAGCCGCTTCTTGGTCACCGGTCCACTGGTCGTCGTCGTCGTCGCTGCTGCGGTCGACGTTTCGGGACCGGCTTCGGACGACACGGTTTTCCAGTCCATGCTCTTCAACGGGTCTTTAGGTTCTCCGGTCGCCATTGATGAAAATTTAAAAAGGAAAAAAAAAAAATTCGCTCAAAGAGGCCCAATTTGGGAACGGTAGGGTTTTAAAGGGTCTTTTGAAGGGAAAAGAGAGAGCACCACCTTCGACGATTCTAGAGATTGTTAGATGAGTTGTCTGTAAGATTTATACACACCGACCTTAGCTCAGTTGGTAGAGCGGAGGACTGTAGTTCGGTTTCAGCCTTTCAGCCATCCTTAGGTCGCTGGTTCGAATCCGGCAGGTCGGATTATTTTTCTTTTTTTAAATTTTTTTTAAGCTTTTGCCTTTGAAAGAAGAAAATTGGTTCAGTTTTGCCTTTGAACGAAGAAAATTGGGGATGACGATTTTACAAAAGAATGTGACGTGTCCTTTAGTCGTGTGGTGTCCGTTATTTATTTGAAAACATTTTTGAAAAATAAAACATTTAATAAAATGATTTAAATATATTTTTTTAAAAATAAAAAAAAGATGAAAAAATTATTGAAAAATGTATTTTCTGCGTTTTTTAAAAAACAAATTTTTGTATAAAAAACTGTTTACTTTTTAGAATGCGTTTGACAACACTTTTTGTTTAATTAAAAACAGAATCACTTTATT
Chr01.tRNA31-GlyTCC	ATAAACTCTGCCAAATATACTAAATATAGGGTGCTTTAAATCATGTTCAAATTTGGTATCACTAACGGCCAGACTAACAGCGACTAGAATAACCTAAAAAATTTTATTCACTAACTTAAGTGGTTTAATTTTTTTTTGAAAAGTTTCAAGGACCTAAACAAATAGACAGATTAGTACAGGGACCCCTAAATATTTTTTTGCCAAAAAAAAAAAGGAGGATTCCCGATGTAAGATCTTCTAAACAGAACATTGAAGAATAAAATATCTTATATGCTGCTAAAAATTATCTGAATTTTAATTATTGATATTTATAGTTTAATAAAATAACCATATAAATCTAATCAACAAATGCGTTTGTAGTCCAACGGTTAGGATAATTGCCTTCCAAGCAATAGACCCGGGTTCGACCCCCGGCAGACGCACTTATCTTTTTTCCATGGGAAAAATCCGTATAACCCCCTGTATGAGCTATCCAAAAGTCAGTGGGTTATTTTGATTTACATAGATGCATTAGCGGTTATATTCATAGAATCTAAAATGATTTTATTCCAATTTTCACTTGGTCAAAAGCCAAATGAAAACAAATTAATTCACAACGAGGTGAGATGGAGTGAACAGATTTGTCTAATGGGAATGAACCCTAGGCGAATTCATGGAATGGGGTCACAAAAATAAAATAAAATATAGTGAGTAACAACACAATTAATTTTTTTTAAAATTAAGAAAAATAAAAACAAAACAAAAAATACATTATCATATAAATAGAACGATT
Chr01.tRNA32-GlyCCC	AATGATATCACAGTCTTTAAGTACTACAAAATATCTTTATTTTCATATTAAAATTTGAACAACTATCTACAGTTTATTCGAATTATTTTTTATATCAAATGAAAATAAGTTCTTCTTTCACTCATTTATCTTTGTAATTACTCTATGTCCCAGTACTCATCTCTTACATATCTAGCTTTTAATGCTCATTGAAAATAGATTTCGCTCGTGCACAGAAACCGGCGTGCACCGGGTCTGTTTTTAATGTTTTCAAAGCAATTCAATGCATATCACCCAATCTGGAGAAGTCTATCGATCTAGAGTTAGGTATATTAATTTAAGTATAATAAAATTGGACAATTGTCAAATAAGCGCATCTGGTGTAGTGGTATCATAGTACCCTCCCACGGTACTGACCAGGGTTCGATTCCCTGGATGCGCATATCGATTTTTTTTTCTTTAAACGACAAAATCGATATTTTCCGCAATTTGGAAATATGTTATATAAATTACTATTTTATTTATTTATTTACAGGAAAAGGAGTTAAATAAAAAAAAAAAAAGAGTTGTAGTCTCTTTGGTAGGCCTGTCAACGGGTCGGGTCCAGACCCGGACCCGATTACACGTGTAATATACCCGACCCGATTTGGACCCGACCCGGTGGACCCGAACATACAAACGGGTCGGGTCCGGGTCCACCCCGCCCCGACCCGTTGGACCCGAGACCCGACTGTTCTATTAATATGCACTCATATATTACAAGAACATTAGTATTAGTTGACCCATAATTTT
Chr01.tRNA33-iMetCAT	CATAAATTATATGATTTAGTGATCAATCTCTCACTTCTTCATATTTAGATTTAAGTCTCCAGATTTAAAAAATATGTTCCTTTTAGTCCCTCACAGGAACTAAAACGAAAATCAAATAATTTAGTAATAGGTCTCTCACAAGGGGACCAATAAGAAACATATCCTTTAAATTTAGGGACTTAAACCTAAATATGAAGAAGTAAGGGATTGATCACTAAATCACATAGTTTATAGAGACTAAAAAATAAACGACCCTTCTTTAAAAAAAACTGCGTGGGCTGCGAATGGGGGTGTAATGGGGGAAGAATATATCATTATTTATATATTAGTTTACCCTGATAACACAAATCATCAGAGTGGCGCAGCGGAAGCGTGGTGGGCCCATAACCCACAGGTCCCAGGATCGAAACCTGGCTCTGATAAATCTTTAATCAGTTGAGCTTCCGAACACTCACACCTTTTGTTCTTTTTTGTTTTTCTTTGTTTAAAATTAAAATTCACTAGGGTTCGTGAGATTTTTTTTTCTTCCCCTAATCGATCTTTCCCTTCCTGAATTTTCAAATATCAACTGCATCTTTCATCGTCCATCGTTCGACGGAGCAATCTAGAGTTGCATCCATTCCTAAAAAGGAACAACTCTCTCCCTCTCTCTCTCGACAGAGAGAGCCTGGTATTGTAGTTCTTGGACCTAAAGCACAATGTCCGGGATGTCGAGAACACACAGGGGGCCGAGGATGGCATGGTAAAACGTTTTGTCTGAATTCTTGACTGT
Chr01.tRNA34-TrpCCA	AAAATACTAGCATTTAATTTAAGGGATTTTTAGTTTTAAGTCCCTGTAAACTATAGGATTTAACGATCGATCCCTCATTTCTTCATATTTAGATTTTAGTCCCTACATTTAAATGATAATTTAGGAATAGGTCCCTCCCAGGGACTAAAAAACAAACTAAATAATTTAAGAATAGGTCCCTCCTCGGGACTAAAAATGAACATATCATTTAAATGGAGGGACTAAAACCTCAATATGAAGAAGTGAGGGATTGATAACTATAGTTTACGGGGACTTAGAATAAAAAATCCCTTGATTTAAACATGTACCTTATAAGATAAATTTGATGAGTGTAGTAGCCCTCATAACCTGGATCCGTGGCGCAATGGTAGCGCGTCTGACTCCAGATCAGAAGGTTGCGTGTTCGATTCACGTCGGGTTCAATTTGTTTACATATTTTTTTATAACGAACGGTGTAGATCACACTCCTGACCAAATGGCCGGCTCACACATTTTGTACATCGTCATTCCCAAAATCGTCCGTTTGTATTGCTCGTAAGCGAATCTAGTCATCTATCTATCTATCTGGTACTATTATAATATATTAAAAAAAAATTTTATTTTGTTAAAGAAAAAATATATTAATACATCTTGACGTATACTTCATCATTTATAACCTTATGAATTTAAATGAACGAAACATACATTTATTTTATAAAAAGAAATGAAGAAAACTACAAAAAAAATTGCAAATGGTGTTGGGCACATAATTTTTTAAGTTGAAAACAGGCAA
Chr01.tRNA35-CysGCA	GTCAAAGGAAGCATGTTTTGGTTGTTCTTCTGTTTGATTACTACATGATTTGGAATCACGTCGTTCTCATTAAGAAACCATATCTCTAATTGTTTGGTCTGTGATTCTGGTGTATTTGATAGTGAGGTTACATTTGTAAAAAATGATGGCCAAAATTTCTAAATTAACAAAGGAAATAATAATCTCTTAACAAAAGGAAAAGTGATTTTGAATCGCGTTGCCATACAGTTCTCCTTAAGAAATTATATCTCTACTTGTTTGGTCTGTGATTCTGGTTTATTTGTTAGTGTGGTTACAATTATGGCCAAAATTTGTAAAATAACAAAGGAATTGATAATCTCTCAATTGGAGGGTCCATAGCTCAGTGGTAGAGCATTTGACTGCAGATCAAGAGGTCACCGGTTCGAACCCGGTTGGGCCCTTTTAAATTATTTGTTATACTTTTTTAATTTATTATCCTAAAAATAAATCCCATAAATTTGTCCCTCATCCAGATGTGGTTAAATGGGTCATTGTGTATCCTGCCAATTTGCTCTATAATCCTTCATTGATTGCTTCTTTATTTTGAATGTCATGCTGGGTTTGTGGGGTTTTCTTTCTTTTAGTTTTTAAAACCTCCTTTTGGCTCAATTGATGGTGTTGTTGTGGACGAATACGCTTCTACTAGCTTCAGCTTATCACCTCTTGATATTCTTATTTATCTATTTATTTTTACTTATATTAATTTTTTTTAAATTCCTTTTTTACTTCTGCTTTCAGGAAAGAGGATTGG
Chr01.tRNA36-CysGCA	TTTTTTAAATTCCTTTTTTACTTCTGCTTTCAGGAAAGAGGATTGGTAGGAGTACTGAACTATTAAAGTCGGAAGAGGTTATAGAGCAAGTAAATGCAAGGACAATAGCAGCTTCTCCTATGGAGCATGATATTAAGCTTGAAGATGTTGAGTCCTTCTTCAATAACTATGGAAAGGTAACACTGCATCTTAATTTAAACTTATTTTGCATAATGATGGAATTTTTAACAATTTCATATGAAATATATTAATTATCTGTGTTTCATGATTCCTCTAGCTATATTACTAGCCATTAATTGAACCCATACACAAGAAGTAGGAGTTTAATGATTTATAATCCCTTAATTGGAGGGTCCATAGCTCAGTGGTAGAGCATTTGACTGCAGATCAAGAGGTCACCGGTTCGAACCCGGTTGGGCCCTTTTAAACTATTTGTTACTTTTTTAATCTATTATATAAAAAAACCATATGGAGTATGATGTTAAGCTTGAAGATGTTGAGTCCCTCAAAAACTATGGAAAGGTAACAGTACATCTTAATTTAAACTTGTTTTGCATAATGATGGAATTTTTAACAATTTCATATGAAATATATTAATTATATTTATCTGTGTTTCATGATTTCTCTAGCTATATTACTAGCCATGAATTGAACCCACACACAATAAGTAGGAGTTTAATGATTTATAATCTTTTAATTGAAGGGTCCATAGCTCAGTGGTAGAGCATTTGACTGCAGATCAAGAGGTCACCGGTTCGAACCCGGTTGGGCC
Chr01.tRNA37-CysGCA	GTCCATAGCTCAGTGGTAGAGCATTTGACTGCAGATCAAGAGGTCACCGGTTCGAACCCGGTTGGGCCCTTTTAAACTATTTGTTACTTTTTTAATCTATTATATAAAAAAACCATATGGAGTATGATGTTAAGCTTGAAGATGTTGAGTCCCTCAAAAACTATGGAAAGGTAACAGTACATCTTAATTTAAACTTGTTTTGCATAATGATGGAATTTTTAACAATTTCATATGAAATATATTAATTATATTTATCTGTGTTTCATGATTTCTCTAGCTATATTACTAGCCATGAATTGAACCCACACACAATAAGTAGGAGTTTAATGATTTATAATCTTTTAATTGAAGGGTCCATAGCTCAGTGGTAGAGCATTTGACTGCAGATCAAGAGGTCACCGGTTCGAACCCGGTTGGGCCCTTTTAAACTATTTGTTACTTTATTTTAACCCATTATCCAAAAAAAAACCCCATATGGAGTATGATATTAAGCTTGAAGATGTTGAGTCCTTCAATAACCATGGAAAGGTAACATTGCATCTTAATTTAAACTTCTTTTGCATAATGATGGAATTAACAATTTCATATGAAATATATTAATTATCTGTGTTTCATGATTTCTCTAGCTATGTTACTAGCCATAAATTGAACCCACACACAATAAGCAGTGGTTTAATGATTTATAATCTCTTAATTGAAGGGTCCATAGCTCAGTGATTGAGCATTTGACTGCAGATCAAGAGGTCACTGGTTCGAACCCGGTTGGACCCTT
Chr01.tRNA38-CysGCA	AGGGTCCATAGCTCAGTGGTAGAGCATTTGACTGCAGATCAAGAGGTCACCGGTTCGAACCCGGTTGGGCCCTTTTAAACTATTTGTTACTTTATTTTAACCCATTATCCAAAAAAAAACCCCATATGGAGTATGATATTAAGCTTGAAGATGTTGAGTCCTTCAATAACCATGGAAAGGTAACATTGCATCTTAATTTAAACTTCTTTTGCATAATGATGGAATTAACAATTTCATATGAAATATATTAATTATCTGTGTTTCATGATTTCTCTAGCTATGTTACTAGCCATAAATTGAACCCACACACAATAAGCAGTGGTTTAATGATTTATAATCTCTTAATTGAAGGGTCCATAGCTCAGTGATTGAGCATTTGACTGCAGATCAAGAGGTCACTGGTTCGAACCCGGTTGGACCCTTTTAACTATTTGTTACTTTTTTTTTAACCCATTATCAAAAAAAAAAAAAAAACATATATGGAATATGATGTTAAGCTTGAAGATGTTGAGCCCTTCAATAACCATGGAAAGGTAACATTATTAATTTAAACTTCTTTTGCATAATGATGGAATTTTTAACAATTTCATATGAAATATATTAATTATCTGTGTTTCATGATTTCTCTAGCTTTTACTAGCCATAAATGAACCCACACACAATAAGTTGGAGTTTAATGATTTATAATGTCTTAATTGAAGGGTCCATAGCTCAGTGGTAGAGCATTTGACTGCAGATCAAGAGGTCACCGGTTCGAACCCGGTTGGGCCCT
Chr01.tRNA39-CysGCA	GGGTCCATAGCTCAGTGATTGAGCATTTGACTGCAGATCAAGAGGTCACTGGTTCGAACCCGGTTGGACCCTTTTAACTATTTGTTACTTTTTTTTTAACCCATTATCAAAAAAAAAAAAAAAACATATATGGAATATGATGTTAAGCTTGAAGATGTTGAGCCCTTCAATAACCATGGAAAGGTAACATTATTAATTTAAACTTCTTTTGCATAATGATGGAATTTTTAACAATTTCATATGAAATATATTAATTATCTGTGTTTCATGATTTCTCTAGCTTTTACTAGCCATAAATGAACCCACACACAATAAGTTGGAGTTTAATGATTTATAATGTCTTAATTGAAGGGTCCATAGCTCAGTGGTAGAGCATTTGACTGCAGATCAAGAGGTCACCGGTTCGAACCCGGTTGGGCCCTTTTAAACTATTTGTTACTTTTTTAACCCATTATCCAAAAAAAAAAAAATTTTTGCCCCTCATCAAGAAGTGGCATAAAATGGCTCATTGTGTATCTTGCCAGTTGGCTCTATAATCCTTCATTGATTGCTTCTTTATTTAGAATACTTTCTACCTTTTACAGTTAGAGGTAAATATAGAGTGTTTTAATGGAATGAAGGATGCATGAAAAATATCCACCTCTTCCCGATTGGCAAGGATAGAGAAATCAAGATTATGAGTTATATGCTGTTGAGTTTCCTTCCCCAAGGATAGCAACTACCTGACCCAAAATTTGCAGATGTTATCTGCTTTGAGTCCTTATCATGAGGA
Chr01.tRNA4-GluCTC	ATCTAATTTAAGGCCCGTTTAAAAAAACTAACTTTTTTTATAATAAGTGGAGAGAGAATTTTTTTCAAACTTAGTTTTAAAATCAGCTTTTAAGAAAAACCTAACTAGCATACTTGTTTCAAAACGTACCAATTCAAATATATCTTATTTCCTACTCCATAATCAACATCTCATTTTGAATAGATCCCACAACATCGTTTCATAATGATTACACAATGCATAAGATCCCACGCACCATCCTGAAAACATGTTTTTAATATTTTATATTAAAATTGAGTATTAGTGATAAATCAAATAGTCTGTGTCATTGGGAATGGAATATATAATTTAAATTTGTTGTTCATAACAAATCCGTTGTAGTCTAGTTGGTTAGGATACTCGGCTCTCACCCGAGAGACCCGGGTTCAAGTCCCGGCAACGGAAAAGTTTATTTTATATTTTATATTTTTCATTTAACGAGAAATTTTTATATGTTTTTTGTCTGAATAGTTCCTTTTATATATTTTTTTAAATTTATATGATTTGCAGCTCCCAAAAAAGTTCACAAATTTTTTAGCAGCAACAATCTTATCCTGGATAGATAGCTACGCGAATATTTTTATTCTACTAGCCTATATTTTTTTGTAGGTTAATGTTGTCCAACATATTTATGATATTGTTATTGCAAATTCAATACTATTTATCTACGAGTTCAAACTCCTATTCTGTCATCATTATTTGTTTTAGTATTTTTTTTTGAACTGCATAATCCATGATGGACTATTCCATCCCTC
Chr01.tRNA40-LysTTT	AACAACCATCATTACATAAATTATGTAATTATTATAATAAATATTTAATCTTAATTTTAATTGTAACCGGGACGGGTTTTGCTAAGTAAACCCATTTCTTGTTCTAAACCTGTCGGGTTTCATTTTATTGTTCCAAACCCATCCCAAACCCAAACCTGACCTGACCCAATTGAATTGGGTTGGGTACCCTATTGGAACAGTCTCACTGTCATCCCTATTTTAACTCAGTCCTTGGTCAAAAAATATGAGTTCAATATAATTTGTTTATTCAAAAATAATAAAAAAAAAGAGAGGTGATTTTGAAGTTTATATATAATATATATTTTGTAGGTGAAAATTGTACCAAATAAGCCGTCTTAGCTCAGTTGGTAGAGCGCATGGCTTTTAACCATGTGGTCGTGGGTTCGAGTCCCACAGACGGCGGACTACGCTCCTTAGTGTTTTTCTAAGGGAAAAATCCATATAACCCCCTATAATCTTTTTTATATCCACATAACCCCTGACTTTTCGATAAATCCATATAACCCCCTGTAAGCATACTGAAAATCCATTTACCCCCTTCTGTCAGTTAAGTCAACCAAAATCTAACCAACCTTTAACCCCACGTTGAATATGACTGTTTTACCCTCAAATGTTAACTATGGTTTGATTTCCCTTGGATCTCATTGACGGCCCCCGCCTCCTCCTGCTCCAACGACCCATCCCGCGCCCTTGACTTCTTCCACTACGTCAAGCACGTCCACGCCTTCTCCCACGACACCCGCACCTTCAAC
Chr01.tRNA41-ArgTCT	TCATTCAGAAATAAACATGAAATCTGGCATATGAATTTTATCTGTGATACTTCTTTATACTGGTGAGCAACCTTTTCCTGAATTTTTGAAGATACTTGTTTCTTTATCTTTGATTCTATGTCCGTTTTTTTAGCTCTGCGATTTTCTTTGAGTTTTGTTAACACAGTTTCTATTTTTCCTATTTGTAGTCCGCACATCAGGACAGTTGTTTTTGTTCTGTCTCTCATTCACATCACACTTTCTTATTAAATCTGCATCATCGCGCCCAAAAGCCACATCAGCAGTTGTTATACCATCACAACTGGACCTTTTTTTTCATATGGGGCTACAAAAATATTTTTCATCATGGGGAGCCCGTTGCCTAATGGATAAGGCGTCTGACTTCTAATCAGGCGACTGTGGGTTCGAGTCCCACCGGGCATGCTTCCAGAATCCTTTTTTTTTGTGGAATAGGAATACGTATTCTCCATATTATCCATGTTTTTTTATCTAAGCATTAACTAAACAAAAAATTTGAACAAATTCCTATTCCTATTATACTTGAAAGGCTCTAACTATTTTACCATTTTCTTATTCTCAAACCAAACAGAGGTGTAATGTAAAGAGAATGAAAAATTTAATAAACAGTTTTGTAGTCCTGGATACAATCTCCATGTAGGGCCAGCTTCCATTGACTAACTTGTGTGATTATGTGGATTAAAACATGAAAATATGATGTGAAGTGAGAAACAAAAAAGGATTCCGTTGACATGGCAACTGCAAACAAGTCTATATAATTA
Chr01.tRNA42-ValAAC	ATTGACTGAAGAAGTATATTATTTTATAATAAAAATATAAAACATGTAATTGTATGAATTGAACTGAATACATGTATGCTTACATTTTTCATAATAGATTATATATTGATACTATGTCAATGATGGGAAGTGTAAAAGTGACTAAAAAAGTAATTGGGCGTATCAGCACCCATACAGAATATTATAAAAATAGTATTTATTTCAAAAGTCGTGTACATCTTTTTTATATTTTTTTAATGCGAAAAATTCAATAAAAAAATATTTTTAAGCGGTACCTACAACTTTTTTTTTGTGCATGACTGTAGATATATATATATATATAATAATGTGATCTATCAAGATTCAAAAATGGTTTCATGGTGTAGTTGGTTATCACGTCAGTCTAACACACTGAAGGTCTCCGGTTCGAACCCGGGCGAAGCCATCATTATAATGTTTTTATTTTATTCACATCAGGATTCAATTATTTTCATAATGGGACTACACACAAACACAAAAATTTCAAGGTCAGAGATTTTGCCACCACCTAAGCTACTTTAGGCACCACCTCCGGAGCCATTCAAACCCTTCTCCGATGTGATAATTAAGGGCACCACCTTTCTGGATAGGGTTAGACACATGAAGTGTCTACAACATTATCAATCCTAGATATTTTTTTCATAAATGGAAACAGTATAAAACACCCGTAGGCTCTGGATATAGGGTTAGACACATGCGGTGTTTATGTCCCTAAGTTACCTAGACAACACTTCTGTCGATAGGAACAGAAAAATC
Chr01.tRNA43-ValAAC	TAATTTGTTTGTTTTAGGAGGGGTAAAAACTAAATAACCCTTATTATAATAATCGGTTGATTAATGTTATTTAAGTAGAGATAAAAAGAAATTGATTTTTCAGACAGATTTGTTTATTAGTTTTGATTATTTAAATAAAAATATTAAAAATTTAATAGCTTTTTGTTATTATATAAAGTAAAAATTTTGCCATAAAAATTTAGTTCTGCCCATCACAAAATAAATTCCTGAATCTGCCTGTCTGTGAATGTAAGCATTCCATTTGTACGAATCAGCACTTAAATTTCTGTGAACGTAATCCTCATGAGTTATTTGGTTACAAATACTGTGTGTGTCCAACTGACACGAATGGTTTCGTGGTGTAGTTGGTTATCACGTCAGTCTAACACACTGAAGGTCTCCGGTTCGAACCCGGGCGAAGCCATTAAATGTCAATTTTATTTTGTTCTATCTTCTTCCTTTTTATTTGGGATGTTTTGGTTGAATGGTTCAAATGCACTTTGACCAAGAGTCTAATTTTTTTTCCCTTGGACTTTTTTATTTTTTATTTACCTCTAAAAGTCCGATCCTATTTTTTTTTGCCCCTAACTTTTCATAATACCCGAACTACCCCTTACACATACAGTTACAGAAATACATAAATATAATGTAATAGATATAGAAATTACACAAATAGTTACAGGTATTTAATAGTTATCTACAAAAAATATTAAAATACGCAAAGATGTTTAAACACAAAATGGTCAAATATACATTCTTGGTGTTATTACACTA
Chr01.tRNA44-LysCTT	AAATGGGACATGGGTTCAAAAGAAATTAAATATCATACTCTTTGTTTGTTAAATTATTAATAAAATAATTTATGTGTAACGCACATATGTCTCAACTTGTAAACTATAAAAGTATGTCTAAATGAATTATTAAGATAAACAATGACAAAATATTCAGAAGATGCTCGTTATTTATCCATCTAAAATAAAATACCGACCAACAAGAAAAAAAATAAAAGACAATTTTATCATGGTTTAGAAATTAATTATCTAATTTTATTCTATCCCCGTAATATATAATAATTATTTTATACATGGATAAGCTAAGCCTTATATTACTTAAATATAATAATAAAAAATGTAACAAAACTGCCCGTCTAGCTCAGTTGGTAGAGCGCAAGGCTCTTAACCTTGTGGTCGTGGGTTCGAGCCCCACGGTGGGCGCTTTTTCCTTTTTTTGTTGCACTTTGTTTTTGCAGATAAACCCCTCGTCTTTCAACATTCGTAGATCTGTACCTCGGTAGTTGGTTAGGGGCATTTGTGAATCGTGACTGTTTTTATTCGCATGGAATGTTTTCCAAAAGGTTCTAGGCCACGTTAAAAGTAAAATCATATCTTGATATATCATTCAAACAAAAGAGCAGAATAAATTTTTTTACATTTAATTTTTTTTACTACCTACCGATGCCTTTTTAATTGAAAGTCCAGAAAAAAAAGTGTTTGTTACACATAGTTTGTTTTCTTGCATCAATTCAAGTCTAACATGCATTGATAGAAAATTAATAGAGCATATG
Chr01.tRNA45-ThrTGT	GCCACCCCTGCCGCGCCCCCTGCCCCACTGCCCCCTGCGCCGCCCCTGCCGTGCCCCCCCCTGCCGCGCTCCCTGCCGCACCGCCTGCCGCGCACAGCCCTGCTACGCGTCGTCCTGCTGCTGAGCCGCCCTGCCCTGCCGTGCCCGGGATCCTGCCCGGATTGCCCAGGATTCTGTCCGGGCACGCCAGCCTGTTCGCCCAGCACGCGCACCGAATTCCTGCCCGGGATCCTGCCCGGATTGCCCGGGATTCTGTCCGGGCACGCCAGCCTGTTCGCCCAGCACGCGCACCGGATTGTCCGGGATCCAGGTCGCTTCCCGGATTCCTATCCATTCTTTCTTTTATGCAAGCCCGCTTAGCTCAGAGGTTAGAGCATCGCATTTGTAATGCGATGGTCATCGGTTCGACTCCGATAGCCGGCTTTTTCTCCATTTGTTCGATTTATTTCTTTGATGGATAATCTCTCCCCGATTTAATTGAAAAGATTCCTCCTTTCTCAAAATGTCAGGTCAACGATCTATTATATCACGGTAACTTACAACCATGAATAAAAAACTGATTGGAGCAATTAGATCTCTACAGAACAAATCCTGAAAATTGAATCTCCCCCTTACAACAAAAAAATTGAAGATGTCCACGCCAGCCTGTTCACCCAGCTCGGATCATCACCCGGATCCGTCCGAGAGCACTCCCGGATCTGTCCGAGAGCCCTCCCGGGAGCGACCCGGATCAACTCCCGGATCGGTCCGAGAGTGCCCCGGCCAAAAACCCG
Chr01.tRNA46-ValAAC	TAAAGGCCCAAGATCACTTAAACGGTTAAGAAATAGACTGTTGGGAGGTTGAAAAAGAGATCTCGGTCAATTTTGCAAGAAGGGCAAATTTGTTTTTTTTTTTTTTTCTCTTTGGATATTTAATAAAAGGCAAGGGGTTATTTGAACATACATTTTTTTGTTTCTATTAAGTTGATAAAATATTCTGGGTATATTCCTTATGATCCAACTGAGATTTGACTAAGGAGGTTATTTGTTTTATCAAAGCAAAAGTGAGGGTTCTTTTGGATAAGGTTTTAGAGAGGGTGGATCCTATTATGATAATATTAATAAACATAATAGTTAATAATATGTTCCAAATCTTTCACAAAGGTTTCGTGGTGTAGTTGGTTATCACGTCAGTCTAACACACTGAAGGTCTCCGGTTCGAACCCGGGCGAAGCCATAATTTTGTTTGTTTTTTCTTATTATATTTCATGCTCATTGGATTTTTGTGGCGTGTATTTGATCCACTTCTTCCCTCTAATTTATTTTTAAAAAAAAATGCGTATTCTTGAGTCTAATGTGTATAAGGTAATCACGATATATAATCTTCTCCCGAGAAGTTCAACAGTTCCTACTTTATTATTGTTAGGTGAATTTAGGCATTAAAAGTCGTGTTCCTACTTTTTTTTTTATTTAAATTATGTAATTCTGTCATTAAAATATATCTCTACTATCTGTAACCCACAAAAGCAGTCCTACCATTCTATTGTCAACCATGGAACTAAAAAAGAGTTTTTTTGTTCTCCAAGA
Chr01.tRNA47-GlyCCC	AAAAAAATTTGAGTCGTATACTATGATATGATTCATATACTATAACAGTGCAGTATATACTATATTATCATAGCGCATGAGATTGCAAAACGAGCTGTGAAAAAGACTGCGTGTATCAGCACTCATTGATTGTGCGTTTAATGTTCTCTTTTGAGCCTCAGATACGAGCTTCTAAATAAAAAAAATAGGGAAAAAGTGGAGTAAAAATAATTTGGGTTCAACTCAGTATGCCAATTAAAATGGTACGGTCAGTCAGTAAGGATTGTGGAGCCCCACGGAGAGCAGAATGAGCATAATTAGCATTACTATTATATATAATATACTTATTTGTTAACAGATCAACAAAATAAGCGCATCTGGTGTAGTGGTATCATAGTACCCTCCCACGGTACTGACCAGGGTTCGATTCCCTGGATGCGCATGTTTTATTTTATTTTATTTTGTGAGTAGTAAAAGTATATTAAAAAAGTGAATATGATTTTTGCACTGCCCATGTGTTATATTGTTACTCGTTATCGTAGAGGATCTGTGATTTTTATCACAGAGAATCGAAACCCTTTTATCAGGCACCTATATTACTGCATATCTCAAAAATTTATACAAGAGTTTCAGCCTTTCTCGTGCTACACATGTACAAATAATTCATGTAAAATACTTCAAACGTAATCGCTAATCCTTGTATGGCATTAAAAAATCAGGTTTGTTTTAGGTTGACCCCCCCCCGGCAGTACTTGGGTGCAGTGGATGCACTCGCCAAGAAGGCTAGAGTAT
Chr01.tRNA48-MetCAT	TTATTTTAAAATATATATTTTTGAAATCAGGTTTAAAGTCATGTAAAGTTTAATCAGATAGGATTGAACTTCAATTTGTTCTTATAAATTTTCTCTTCCAGTAAAAGCATCCAATGAAGAAAAATTCTTTGAAAAATTTATACGTAATCATTCATGAATTTTGCTCGTAATTTTATTTTTGTAAAAGACTCATAGTTTGTAATTTTCTTTATGATTCTCATCGGATGCTCAGGATTTAGTAGATTTCTTGGATTTCTAGTAGCTCCCTATTCCCAGTGGCATGGGATAGATTGCTAATTTTTCTTAGTGTTTTTGTGAATAATATAATGTAACTAACCCACTTCAAGAAAGGGGTGGTGGCGCAGTTGGCTAGCGCGTAGGTCTCATAGCTATTGAGTGATCCTGAGGTCGAGAGTTCGAGCCTCTCTCACCCCAAATTTTTATTTTTGGAATTTTTTTTTTTTGACATTTATATTTGTACAAAGTGCATGCCAACAAATTCGTCTCTTTTTTTAATGTTTATTCACATAGATGTGATCCATATTGACATGTATAGTTTCTACTTCCCAATTGAGATATGATCCTGGCTTGTATAATTGACTTAAAACATCCGGTGATCATTGGAAATTAAAAGAATCACTTACCGAATTTTTTGTGACAGAGCAAGGGTAATTAGGAAAAATAGCACCTATAAATAGAATATTAACAAAAATAGCATTGAAAATTAAATATTTGTAAAACTTATCACTGATCAATGTTGATTTTTTTTTTTAACGCTAGAGGTG
Chr01.tRNA50-ArgACG	GAATTGAAGCGCAGAAGTGGCCAGTGTTCCAATACTGATGTATCCCGGAATTCATTTTTTATTTATTTGTCTTTGCGGGTTATGAAAGTCCTACCGTTTGGGTTTATGAGCCAGTTTTAGTATTGCTCACTGTGAGTTGGATTATGTAGAGGTTCTGTTGCATAATTCCTTTTGGGTTACTCATCAATGAAAATTTTGACTTTCTTCTATGTAATCTTTTCCTCAATCAGCAACATTTGCAGTACTTCGAGACCATGTTTTCCAAACCATTAATATTATAGATGTAAGGGCTCCATCAAATGCTTCTGGATAATGATATATACAAAATGTTGTCATTCTATCCCAACAAAGACTCCGTGGCCCAATGGATAAGGCGCTGGTCTACGGAACCAGAGATTCTGGGTTCGATCCCCAGCGGAGTCGTTTATATTTATTCGTTTTGTTTTTTATTACATTTTTTTTAATATAGAGAGAGCGCATTTAAGATGATGTGAATCCTTCGTTTATCATATAACTATTGTTCGATCTTCTGTTTTTTTTTTTCACAGTTTTACGTGTATTATTATTACAAGGACATGACATGTATTGAGTTTTGTAACACAAGCTTTTCTAGTATGTTCTAAATCCATATTTTTGTTTTTTAGAATAAAAAACACATATATATTTTCAAATAATTTCAAGAGAATTTTTATAGTTAAAGACATTAACATCCCTATAAATATGAGTAATCACATATAAGTTCTTGTTAAAGTTGGAGCAGACATATAAATCCT
Chr01.tRNA6-AsnGTT	GGGCCGATTAGAATAAGGTGAAAATAAATTGTTGTTTAAATTAATATGCCTATTTTTTTGGTTTGATTGGTGTTAATATTATTCGAGGCGGAGTAAGCATAGTGTTAAATTGGATTTTAGATATTGGAACAGGACTCTACCTACTGGAATGGTTGTCTACCATTTATCCAGTTTTAAATAGAGTTATCCAGGTTTATTCTGCACAGCCAGACAAAAAGTCATAATATGTATTATTTTCCTATTCCCCTCTTTATTCCTAAAAAGGGAGGCAAGTCAAGAGTTGGTGATGTGGATATTCATGGATTCTTGTGAAGGTGTTGCTATTCATGGTGATGTAGCATTTTTAAAATGCTGGAATAGCTCAGTTGGTTAGAGCGTGTGGCTGTTAACCACAAGGTTGGAGGTTAAAGCCCTCCTTCTAGCGTTCATTCATTCTTCTTTTTTTTTTTTATATATATCTTTGAGATTACTTTACTCTTTACCCATCAAAAAAAAAAAAAAAAAATCACAACCCCCCATATGTTTGGTTTGCGGATAGCTTATCTGGGTAAAAAATAATTTGTTTTATTAGCGTTCATTTATTTCTTTTCATATCTTTGATATTACTTTAATCTTTACCCATCAAAAAAAAAAAAACTTTCACAACCCCACATATGTTTGGTTTGTGAATAGCTTATCTGGGTGTAAAATAGTTCTACAGAGATAGAGAAGAATTATATAATTTCTGTTTTGTTATTCCTTTTTTGGTATATATAATTTTATTTTGTCTTTGTA
Chr01.tRNA8-AlaCGC	CCAATCCGGACCCGACCCGTTGACAGACGTACTAATAAGAAACATACCCTTTAAATCTAGGAACTTGAAATATGAAGAAGTGAGGGATCGATCACTAAATCATATAGTTTATAGGGACAAAAAAAAAACTATTTCTATAAATGCATTCATGCGATTCATTAGAGTATATACTTCAGTTTTTTATAAAAACATGTACCTCAATAGAATCAGTTTATATAATTTATTGGATACATATTTTTTTATTATTAAAAATATACATATATGAGATATGCTATTTTTAAGAAATGGAGACTGAAAAATTAATGTGTCAAATGGATTCTATTATGTATATTTATTATTATTCACAAATTGGGGATGTAGCTCATATGGTAGAGCGCTCGCTTCGCATGCGAGAGGCACGGGGTTCGATTCCCTGCACCTCCACTTACTCTTTTTTTTTTTCAGTGACAGAGAAACACTAATAATAAAAAAAATAAAATTATGCCACATAATAGCTCTCCACTATTGTAAACATCCATTAATGTCATCTGTCATGCTTATCCAAGTTCTATATATCTGCTATAAGTACAATTATCCTGAAATCTACATAATTAAAAAATTCTCTTAACTTTTCCTACAATCCACGTATAAAAAACCCCTCAAAACATTTACGTATAATCCATTGAGTTAATTATTTGTTAACAAATGATGAATATTATGCGAATATTCTGTTTGGTTAACCAGACTAAAAACAAAATATATCAAAAACTTCTATAATTTGTTAAAAATGTAAA
Chr02.tRNA10-TyrGTA	TTTTTATTTGATTGTGTTTTTCGTTGTTTTCATTGAGAAATATAGTAATAAAGATGTATAAAAACAAAAAACAAAAAAAAAGAAAAAGATTTCATACGTGATATATTTATTGCACTGAAATAGAAGGGTCAAACAACACAATTTTAGATAGACTTAAAATACAAATTTTAGTTTAAAGACCCCCAATCTAACATAGATATGCCTATCTTATCTATTTCTTATAAACAAATAGTTTTTCTTGCCTGTTACCCTGTTCCAACATATTCTATCGGCCAAAAAGGGTTTTTATCATTCGTCGTTGTAGAAGTATATTATATTATATATATGTTTATATGAAGCATAACACCAATCCGACTTTAGCTCAGTTGGTAGAGCGGAGGACTGTAGTTGTGATTGCTGTCATCCTTAGGTCGCTGGTTCGAATCCGGCAAGTCGGATTTTATTTTTTTTGTTTTATTAATCATCGTGCGCACAGTTAATTTTTTTTTTTTACATTCTAAAATTAATAACAGTAGGAAATTCGTAGTTATAACGAGGACAGTTTATATTTTTATTCTTTGAAAAAAATCGATGTAACTCTTAAGAAAATTAACTAAATACATTTTAGTTTCTGTAAAATTAAAAATCATCACAAGTCCCTATGTTATTAGAAAAATATAGTTTTAGTCTCTAACGTCACCCTAATTAACCAGATACATGGTTGACTTTAATTATATATTAAAAGTTACCAAAATGCCCTTACTTCTTATTTTTGAAAAATCGATATTGTTCCCTAAAAACTTATGAA
Chr02.tRNA11-HisGTG	CAAGGAATACGAGGGAAGGTAACTACTTAATAAGTGCAATCAATTATTTATTAATTACTGATTATGCTCTACATTAATTGAGATCGATGGGGTTACGTGGGTTTCTAATATTAGGTTAAGTGTTGTATGATAATTGCTATATATAGGTACGTGATCTACGTGAAGGCTGGGACCTACGATGAACAGGTGACGGTGACAAAGAAGATGGTGAACGTTACCATGTACGGAGATGGGTCGAGGAAGACAGTCGTTACAGGCAACAAGAACTTCGTTGATGGGACCAGGACCTTCCAAACTGCAACTTTCGGTTAGTTTTGTATAATTAATGAATAAACATCAGACATCAATTAGTGGCTGTAGTTTAGTGGTGAGAATTCTACGTTGTGGCCGTAGAGACCTGGGCTCGAATCCCAGCAGCCACATTTTGGTGATGGTTTTTTTTTTGTTCATTTAAATTACACAATAACTTAATTATTAGCATTGCATCTATACAATTGGTAATAATAACAACAGGGACAATTGGATCATCCTTTTGTTCCAAATTCATCGATCTTCATTTAAATCTACTTCTACAATCTAAATACATGCACAATATCTCATTTGCGTATCAAAAAATTTCTGCAAATACATCATTTGTTACTCGTGGAAATAGGGGTTGGGGTTCTTTCTATTTTCATTCAATAGAAGGCTACTCTTAATTTGTTTATTATTAATAATACTAAAAATAATTAATGTGGACATGCATACAGCTGCCCTTGGTGATGGGTTCATA
Chr02.tRNA12-HisGTG	CGTTATATTGATTGTTGTTTCTGTAGGGGATTAGAACTCGGTTGGTTTTAATGGAAGACAAGGCAAGGATCTATGACGATGTGACGCAATCCTGCACAAGATTTCAGCTTTAATAAATAGTAAAGTTTGATGGTTGGCATTATTAGAAGGTTCGAGGTGAGTTTCATACAGAATTGATATGGACGGAGACCACGTGGAAATTGCACTACATCTACATGAAAAATGTGTTGGTAACTGTCCTGTCCCCACATCAATTATTTGCTTTGACAAGCCATGGAAACGTTACTTGATGAAAAAGGTATAATTTATGTGATGAAATAATATTAATGCAAGCCTTCTGAACGGAAAATGTGGCTGTAGTTTAGTGGTGAGAATTTCACGTTGTGGCCGTGAAGACCTGGGCTCGAATCCCAGCAGCCACAATTTTTCTCTCCCTGTTCTGGTTTTTTTTCTTAAAAAAAAAAATTTTCTTCACCATGATTAGCGGCTCCATGAATTTTTACAGGTGAAGTCATTTAATCTCTCTTAACAATCAGTCATGTTTTGGTTCCCATTTAATGATATTCGATTGCACACCTCACGATGTTGATTACAGAATTGCAAGCAATGGGATACAAGACTAACATATTTTTATGTAATTAAATCATTAAATTACATAAAGTTCATTCAGACCTTCTGAAGTTTTCAAAAGAAAAAAATGACTAAATTTTTTTCTTAAAAGTTAAAAATACTCAAATAAGTCATACTGAAAAAAAAAAAATCTGATTTTACA
Chr02.tRNA14-ArgACG	CATGTTTATTAAAGTTTAATATATAAATATGATTAAAACAGCTAACAAGGCGGGTTCTAGACTTTGGGTCTTGCTATTTGCACCCCCAAAGTTATTTTGCACACCTCATTAACAAAATCTAATGGTAACTCAATATGGATGTGCAAAACAATGTGTAAAATGATAAAATGGGTTTAGACTCCTAAGTCTTTTAACATGCAGAAATACTCCCATGAAGTTCTAAAACATACACTCACAACCCTTATTATTTGAATTTGATATTATGTTAAGATAGAACAAAAATACTATTTTAACTTTTTAATTAAATAAATATCATCTTTACACCCTTACATTTACAAAAAACATAAAGTGACTCCGTGGCCCAATGGATAAGGCGCTGGTCTACGGAACCAGAGATTCTGGGTTCGATCCCCAGCTGAGTCGTCCAATTAGAACATGTTTTCATAAATAAAAAAATTTATTCTCTTTTTTAATATTAAAAAATTAATTATATGATAAATAATAATTTTAAAGCATTTTTGTTTCATCGTAATGTATAACTATCAGTAGGTGGTCTAACCGTGTAACTACATGTTTTTTAACTTCATAAGATGTTTACGCATATTTCAAAAACTTCAAAAAATCCAAGTGCATTTTACCTTAATTACTATTCACTGGTCCAATCACCATCCACCCAAAGACCTCAATTTTTGTGACCCAATCAGTTAAAAATATCCGGCCCGTTCAAGGTCTGGGTTGACCCGACCCCAGGTTGAAGTCTAAAGGGCCCATGA
Chr02.tRNA15-SerGCT	GGAGTCCATCTCTTCGAGGAATTCGCCGTCGCAGTGGGGGCAGAGAAGGAGAGGCTGTTGATGGTGTTGAACGAAGGGGAGGGTGACGGTCATGTCGCACTCGTGGCACCAGTAGGTCTGGCTCGAGAAGGTCGCGTCCGCAACGGCGATGCCTCTGCTGCTTCCGTCACCCGTCGTTGCGGACGCGGCGACCACGGCGGCGAAGGCGGCGGCGGCAGCGGTCGTTGACGCCATCTCTCTCCTCTCTCTCCGTGTTGCCTCTCTCTTCGACTCTCTCCGCTTTTGGGAATTTATTTCAGCTTTTCTGTAAATCGAACAAAGTGTTAAAATACAATTTAAAAATACAGAGTGTCGCTTTGGCCGAGTGGTTAAGGCGTGTGCCTGCTAAGTACATGGGGTTTCCCCGCGAGAGTTCGAATCTCTCAGGCGACGTTGCCTTTTTGTTGCCCTTTTAAAAGGAGAAAATGGAACAAGATCTCACACTAGTACCAGATATCACATGAATTTTTATTCATATTTTACCCCAAATTTATTCTTGATCAACCAACAAAAACTTTATTATTATATTTTACAATAAAAATGACAAAAACATAGTCAAACAATAATGATTTGTAAGCCTCAAATTTTAGGTCCTATCAAAAACCCCATGAGTTGGCACATATACAATATTCACTGTGAGCCATAATGATTTTTAAGCCTTAAATTTTAGGTCCCATCAAACCCCATGAGTTGGCACATGTACAATACCCACAGTGAGGCCATGAAGCATCACCATATTTAAG
Chr02.tRNA16-GluCTC	AGCCAAATAACACTTTAAGGGGGTTTAAAATAATATTGAGTTTTGAAAGAGTTTTTTGATAATTTGCCTGTTTTGGGAGGGGTGGAAACTAAATAACCTAAAACAAATCTCCAATTTCTGAAAATAAAAGCAGAAGCTACAATGCATGTATAATAATAAAGTAGTCATGTGAAATGATAAGTGATGTAGGCCAACAATCCAGTAAGCAAATCAGTCAACTATGGTAAAGCTTCAGAAGAGGACATGATGGTGATAAGAACAAGATAACATGAGTACAAAATGATGACTGGGCCCACTTGACACCAAGAGAAATCTTATTTTTTCAGTCTAAACATAAGGTATGACACAAATCCGTTGTAGTCTAGATGGTTAGGATACTCGGCTCTCACCCGAGAGACCCGGGTTCGAGTCCCGGCAACGGAATATTTTTACAATTTTTTTAAAAAATTTATATAAAAATCATGCATACACGTATATGTTGTATATGAACCACACCAAACCCACAAACCAACAAGCATTACCATTCAAAGATCTTACTTAACTCTTTTTCCTTAGAAAAACACCATATATAGTAAGCCAGTCCAAACCAACAATCATCAAACACCATATAACCTAGAATCGGAAGCTTGTACTTTAAAAAGATCCATAACATGTTTCTTTACACTTGCCATGACCAGAAGAAAAGCTCAATTAGGGTCATGAACTATCAATGATATTTTTATTGGGTAAAACTCAAGCATGGGGATAGGGAAGATCAAATGTTTCATTTGAGG
Chr02.tRNA17-TrpCCA	ATATAATTATTTTATGTATAGAGATTAACTATTGAAAACAATAACTATGACATAAAAAATAAATTAAAAAAATTATCAAGATCAATGAAAATAATCATCTACTTTTTTTTTCTATATCTATATAATTATTTTATGTACAGAGATTAACTATTGAAAACAATAACTATAATATACAAAAAAAACTTATCAAAAACAATCAAAATAATCATCTACTCTTTTTCTATATCTATGTAATTATTTTATGTATAGAGATTAACTATTGAAAACAATAACTATAACATAAAAAAATAAATATTTATCAATAGAGTTTAACTTCGCTAGAGTAATAAATTTTATACTTTCAACAATGTGGATCCGTGGCGCAATGGTAGCGCGTCTGACTCCAGATCAGAAGGTTGCGTGTTCGATTCACGTCGGGTTCAATTCCCCAATCCACAAAAAAAATTTTAAAATTTTTTTTTCGCCAATTTAAAAGAACGACGAACGGCCGAAAACCTATAAATCCGACGGCCAATATTCCTCGATCCACCGAATAAACGTCCAAGAACTTTTACGTATTATCATCCCCAAAATATCCCCAAACCCCATCGTCCTAAAAAAATCATCTCCTTCAGAGCCCCTTCGCGAGCCAAAAAAAAAAAAAAAAAAAAATTTATCCAATCCTTCCCAGAATGCCCCCGACCGTCCTCTCCCTCGGAAAACCCCTCCTCCCTCCCCAACAACCGACCCTCCCCTCCAGACCCAACGACCCCGCCCGGCGAGTCTCCACCCG
Chr02.tRNA18-IleTAT	TATGTATGAATATGAGTTTTAAAAATAATTATGCATGTAGTTCACCCTCCTCAACTTTTGAAAATCGTAGCTCTCAGACACTATTTGTTGAAAATTATTTATAGGAAGCTGTAATAGTAAAACTGTATGGTTATATTATTGTATAAACAGCTTCCTACAAATGCAAAAATTACTCAATCATGTAACCAAATGCTGCATACATAGGATGATCAAAGAAGTAAGTATATCTCATGTCACATGATTTCCATTCTTTTGTTTCATTCTTTTTTTTATTGGAGTGTTTCATTCATTGCTTTTGTTTGGGGATATATTGACCAAATAATATAATGAAAAGTCCCATTCAAAACTAAGGTCCCGTAGCTCAGTTGGTTAGAGCGTTGGTCTTATGAGCCGAAGGTCGCGGGTTCGAGCCCCGCCGGGACCATGGGACATATTTTTTTCCCTTCCTTTTTAATACCAAATCTCATGTATATTGATCTATTTAATGTAATGATTATGATTCAAAGTGATGGTACTTTAAAAAAAAAAACATACATGTTACAGGTGAAGGCAGTTTGCCAGTTTCATTTAAGATGGTTTTTTAGAGGAAAATCATATGTTCAGTCCAGCATGTGGTTTTTATAGGTTTATTTTTCTTAAAAAATATATATTGTTCTAAAAATAAAGTATACACTCAAATACACTAGTTACTTTTAAAAAAAAAATTAAAAAAATATTATTTTTCATTCACCAATAGACAAATGAAGAATCGTTTATTGTTGCAGACGGTACCCA
Chr02.tRNA2-LysTTT	GTGCAAGGAATCATTGACTTACATCACGATATCTTTTTCTTCCTAATTCTCATTTTGGTTTTCGTATTATGGATGTTAATTCGCGCTTTATGGCATTTCGACTATAAAAAGCATCCCATTCCACAAAGGATTGTTCATGGAATTACTATCGAGATTATTCGGACCATATTACCTAGTATCATCCTCATGTTTATAGCAATACCATCATTTGCTCTATTATACTCAATGGACGAGGTAGTCGTAGATCCAGCCATTACTATCAAAGCGATTGGACATCAATGGTATCGGAGTGCGCCTCAACACGAGAGGTAGGTGGGTGGGTAGGTCAAGCGTATTTCAAACAATGATCAGGGTGTATAGCTCAGTTGGTAGAGCATTGGGCTTTTAACCTAATGGTCGTAGGTTCAAGTCCTGCTATACCCAAGACATAGACGTCATTTTTCGAATATCTTTAACAACAACCCCCACCGATGTGTAGCGACCCCCGGGAGCGCAGCTGAGGCAATCCCATGGACGAATTCCAGATGGATTAAAACAGAATATCTAATTGACAGAGTTGAGCAGCATTAGGAGTCTCAGAAGTAGGTTTGAGTCAACTACTACAATCACAAGAACGCTCCGCGCCTTCTTTTTCTATAGACTCCACTTTGACACCTACGTATGTGTGAGTGACCGACTTACAAAATCCAACTTTTTACCAAGGGCATGCACGATAGGACCCATAAAGAAATGATACTTTTTCTGTCATACGGGAGAAAGGGCATCAATCACTT
Chr02.tRNA23-GlnCTG	GTAGATGTTTTTTTTATATTATTTTTAACATAATATTTTTATCTGTCAATGAAAGTTTTACGTATGAGACTATTTGAATTTATACAAGTGTTTTCAAATGGTTATATGGACTTTAGAAAAATTCAGGAATTTATATGGATTTCATATAGTATGCGAGGGCCAGTGGGTTATTTGATTTTTCCTTTTTTTTTCTAGAAAGACATTTCCTTATCACGGAGGAAGTGACTTGGACAAAATAAAACAAAGTGAGAGACAATCTTGTTTGTCGATGGTCACTTAAGTGAATATTGATTCATACGTAATTAACGAAATGCTAACTTAAATTAATAATATATCCCAACTTTACAAGCGGTTCCATGGTCTAGTGGTCAGGACATTGGACTCTGAATCCAGTAACCCGAGTTCAAGTCTCGGTGGAACCTCTCCTGTGGTTTAATTTTTACCTTTTTATGAAAAAAAAAGAGGAAATTAATTAGAGGTCCTCCCAGCTACCCCTTTATTATTTTTAGGTCCTTTGCCCCCGTTTGGATGTGGAATTGTCAAGGGAATAAGTGAGAATAAAACTTTATATGAATTTTTTATTGTTTGAATGTAGGGAATACCCAGGAATAAACTATGTCGGAATAAACTGTTATAAAATGGTATATGGATTCCAACTAACCCTTGGACTTAAAGTTATTCCAGGTTATTCCACCCAAAGAATATGTGGGTCCACTATCATCGCTTCTTATAAATCACATGTCAAATCAACTATCATTATTTTTTCACCTTT
Chr02.tRNA26-HisGTG	TAAATAGTTTTTATTTATTTGTTTTCGTTAAATACTTACAAAAATATTTATAAAAAATATATATATTTTTTAATTGTGATATGAGTAAATAAATAAAATTTTCAAGTATATGTATAATAATAAGAGTATTTTAGACCTTTGAACCAAATTTCTTTATCATATTTTACGTGTGAACCAAATACTAAAAAATGATTATTTGAATAAATCTATCAGCGAACCAAATAAAACAGTAATTAATGACGCCAACCAAACATAGCTTATAAGAAATTAATGAGTGTTTAGGAGGGAAGCAGATTACTACGATGAAATATATAGCATATAATATACAATGCACTCACATAACCAACTATGTGGCTGTAGTTTAGTGGTAAGAATTCCACGTTGTGGCCGTGGAGACCTGGGCTCGAATCCCAGCAGCCACATGTTTTTTTGTTATTTCTTTATATTATTATTATTGTTGTTATTGGGTGTTTATTCAATGAAAATGATTGCAAATCTCAAAAAAATTAAAAGATACCTAAACTAACTTTTTTTTTCTTCCTCTGGTTACAAAAGCGTCGATACAGTATCAACACACACACATTAACAAAATTTACTACTTGGGCGGATGCAGTGCCCGATTGCAACACAAGTTTGGCATCTATTTGGGCAGATGTCGGACTTTGACGATCGTGCTTCCACAACCGGCGAACTCTGGGAGGTGGGGAAGAATCTAGTCAGGAGTGGAGATCGGAGCTCGAAGGCCAAAGTAATGATGTCTCTGATCCCGGCG
Chr02.tRNA5-GluCTC	CCTGAACGAGCTCAAACTGAGCCGAGCCCGAGCCGAGCCCGAGCGGCTTGGTTCGTTTACCGGCCCTATTTATGGGGGGGGGGGGGGGGGGGGGTGTTATTTGTATTTTCAGAAAAGGCAGGGGGTTATATGGATTTTAACAACTTTGCTGGGGGTTATATGGATTTTTCCCTACATTTAAATATTTCTATGTTAGGTGTAAGGCGGTGATACCATTTACATTAATTTTTTAAATTATGAATAATATGATCAATAACAAATTAAACGATATTTTAAATCTACGCAAAGCAAAAGTATGGATGTGTAAAATATACAATTATAAAATATTATGTTCTGTTTTTATCAAAAAATCCGTTGTAGTCTAGTTGGTTAGGATACTCGGCTCTCACCCGAGAGACCCGGGTTCAAGTCCCGGCAACGGAATTTTTTATTTTTAGAGTTTTTTATATTTAAATCCCATGTGATTTGCTGATCGATCTCTCACTAAATCTCTAAATTTTAAATATTTTATTTTTGTTTTTATGTTTTGATTCATTCTTTCATTTAAACGTTTTATTTCTCTATTTTGATTCATTCATTCACAAATTTCCAGGACAGCTACATTAGGGCTTCTGATCTCTCCATGTTGGGCTTGTTTTATTTATTTTTTTATATTTTGTTAACATGCATTATATAATATACGAAATAAAATTGTACACAATTAGTACAATATATTGTCTATCTCAAAAGCTCGCAAGCTGGCAGAAACACAGCCTGAGATACAACAAGCACGT
Chr02.tRNA6-GlyGCC	TCCGATACAGATATTTTTTATATAATCAACAAGTTTAACCCTGCCCCACCCCACCTCGGACTTTTAATTGAGAAATTCACATCCACCAACATTATATTTTGGATTTTACATCCTAAAATACATATCGAGTATAGATCGGGTTCGCGGGTTAGGTTGGGTTTTAAACATAAAACCCAAACCCAACCCATGCATTATACGAGGCGGGACAGGTTTGAAAAATATAAAATCTAAACCCACCCCCAATGGATGCGGTCCGGGTCGAGTTACTAATAAAACCCACCCTGGTGACGAGTAAGCAAAAAATGTCACTATCCATATTCCATATTTACAACCTTATCACAAACACGAAAGCACCAGTGGTCTAGTGGTAGAATAGTACCCTGCCACGGTACAGACCCGGGTTCGATTCCCGGCTGGTGCACTCAAAATAATTTTTTCCTTTTCTTTTACCCAAACAAGAAAAAACAATTTCAGTATCCTAGCATCAGTGTTTTAAAATCGAATCGACGGTTTTTTTGAACCAGAGGTTGGTTAAATCAATCGAGTCCGGGTCTTTATTCATAAAAAATTATGATTAAATATTTAATAAAATGTAAAATCTAATAAAAAGTTTAGATTTATATATTAAAATTATATTATTTTATTAAATAAAAAATTAATGCAAATTTTTTTCTAAAATATTTCATATTTTTTCATTAAGTGTTGATAAATAAATATTTATTATATTCTAATTATGTCACGGTTTGAATCTAGTTAACCTGACGGATAAAC
Chr02.tRNA8-ValCAC	TATCCCACACATCAAAGTTGTCCACCTCAGTGGTGTTGTGGTAATAGATACTAATACTTAACAATGTGGAAATAGTTCCAGAACTGGTGGAGAGAGGTTTTTGGATAGTTTGACATAACAGATATTAGTATGTTGTATGCAGTCCAGGTGAATTTCAATGTTGTTCGTGTGGACAATCTACACATGTCATGAAGGGTGACTCACCTTAGAGAGGCTAATAGATCGTTGATGTATGCTGACCTTGTCTCCAAGGATCCAAGATAGGTTAGTTTGGATAGCCAAAAAGTCCAGGCTAGAGATTTAAAAATCTATAACATTGATATATTAAATGTATGAAACTTAACGTGTTCGTCTGGGTGGTGTAGTCGGTTATCACGCTAGTCTCACACACTAGAGGTCCCCGGTTCGAACCCGGGCTCAGACATACTTTTGTTTTATTTTTTCTTACATTAATTTTTAATTTAATTTAGCCTAAAATAAATGATCCCAGTGGAGTTGTATTTTTCTGTCCCTTTTTTTAATTTGTGAACGTCGGTAATACAGGTGTTTGGGCTCTACAAATATTTCCAATAATTTCATTAATGTTTAATTTTAAAAAAATTAATTACAGGTCCTCCAAGCTATCCCTCTTATTATTTTTAGGTCTCTAGTACTTTTGAAGTTTAATAATGATTTTTGAGCTTCAATTGCTAGACCTCATCACAAGCCCCATGATGTGACATATTTGAATTACCCATACTACCCCCAACTAATCGGATTGAGTTTTCCATAACC
Chr02.tRNA9-AlaAGC	AACCCTTGTTTTTGATAAGACACTAAGGGCATATTCGTAATCATCCATTTTTACAAATTTAAACAGAAGCATGTATGTCAAACAAGATTTTCAGAGTATGAACAATGGAAAAAAAACGGTCCACTTATTGATCCGGACTAAAACACTATGAACGGAAAATCAGGGGTTACGCAACTCGCATCCAAACGGATTAACATATAAAATCATTATTCTCTGTCCTTTGAAATCTATTCCAGTAGAAAAGTCAAATGAATCGGCAAATTGTACTTCAGTGAGACTTTGAGAGATTTTTTATATGTAACTACTATTATATTTGATATAAACTAAAAAATGAACGAATCCAACAAAATGGGGATGTAGCTCAGATGGTAGAGCGCTCGCTTAGCATGCGAGAGGTACGGGGATCGATACCCCGCATCTCCACTTTTCTTCCTGTTTTTTTTTTCATTAGCTTTTCACAGGCGGTTGATCTAAAAATGAACGGCTTCAGATTAAGCAAAATAAAAGTTCACCGTATATCAATTTAACCACCGTTCGATCTTGAATGATGGACTCCTCGTCCCCTCCTCGACATACGAAAGACTATAAAAGCTAGGGTTCCGGCACCAGCCTTGGTCATTAGTTCACGCTTTCTGTTTCAAATCGATTCACTCTTGGCTCTGTGTTTTGTGCAGGTAAAATTTAGGGTTTTTGGCTTTCTGAGATGCATAGATTCTCTCTGATCTTGTTTTTGTTCTGTTTTGGGAAAATTATGATTTCGATTTGGTCATGAC
Chr03.tRNA1-LeuTAA	TATTCAATTCATACGAGTAATGTACATCATTACTTTGGCCATCTTCCTCCCCCAACCTCCTTCTCTCTTCCCTCTCCTCCTCCTCCTCCTAGAAAGGAAATAATGGAAAATAAAGGGTGGTGGGATCAGACATCAAATTGGTTTTAAAATTTTAGGGAAGTGGATTTAAGAAAATGATGGGTGGGGATAGTTATTCCAAACATTTGTCCCATCTTTTTTCTCCATTTTTTTATAATAAAAAAATAGTTTTTCTCTCCGCACGCAGCAATGAAACAGCTCGATTGATGAATAGATTGGGAGATTTGTTTTATTCAGTTAACTATTTTATAAAGGCAACCTATTCAAAAACGGCTGGTTTGCCCGAGTGGTTAAGGGGGAAGACTTAAGATCTTCTGCACATAAGTGCGCATGGGTTCGAACCCCATAGCCAGCACTTCTTTTTCTTTTTTTTTTTTTATGTGCTTCACTTCATATAAATGTTACCATACACATATTTATCCAATGACATGTACATTTTTTGTTTATTAGAAATTGATATCTCCTGTCCTAAGCAGCATGTCAGCAGTCTTCATCATTTTGTTTTAAAATATTCACTTCTTCGTTAAAGCACATACTGATATAAATTGAAATATACACTGAGATGATTAATAGTTTTTTTAATTCTTATATTGTAATGGTGCAACATACATGATGATGAACCTATGAATAAGTGGTTGGGGCTGATGATAAACCTACGAACCCCATAGCCAGCACTTCTTTTTCATTTTCCTTTCCTTTTTTTTT
Chr03.tRNA10-AlaAGC	TACAAAATTTAATCCCATTTAATCATGAAAGACAAACCGAAACTAACAGAGCTACAGAGACAAATGTATGGTGACCACCAAAACATGTTCATCACGTGCGTGCATGTGCATCCCTTTCATATGTATGGCACTGTATATCAATTATCAAATGTAATGTCTCTCTCTCTCCCCATGACTCCGGGGTCTGGACCACAAACACTTAACTAACATCCATTGCATACAAGTTCTCTCTCCATTCTTCATCCAACAAACTATAAAGCTGTTTTTGGAATTTTTGATGCATATAGTTTTGAGATCTCAATTTAAAAATTTATAGAATATATAATACCAATTTTATTCTTCACCATCAAGGGGATGTAGCTCAGATGGTAGAGCGCTCGCTTAGCATGCGAGAGGTACGGGGATCGATACCCCGCATCTCCATTTCTTTTTATCTTTTGTTTATTTTTTTTCCTACTAATTGGGCTGGTTATAAAACATTAACACTACAGTTCCGTCTCTATTGGGCCCTTATGAATTGGGCCAAAGAAGAACCACAACGCATGGTTGACTGAGCCAACCAAACTTGGGTGGGAAATGTTAGGGGTGTGAACCACTCAAAATATTTTGAGCACTGATACGTACAGTTCCATTTGTAGCTCGATACACTATGATTGCGTAGTAATGTATAGTTTCTATCATTGTGTATGACATGATTTTTTTTCATTTTTTCAACTCAAAAAAAGTATATAATTATATTTCAGTATATACATCATTTCATGTAACAATATACA
Chr03.tRNA11-ArgACG	TTCCCCCCAACTAAATACCCAATTTTACCAACCTTAATTTTCTCTTATTGTTTATTATAATTGAAGTGGCAATTTGATAAATGTTAAAAATGTGAAAGAGAGTTTAAATATTATATAAGATAAGAACAATGTGGTCATCTTAAGTTAAAAAAGATTGGTAAGAAAAAAGACATTTTGTGTATAGTTCTTTAAATATATGATTTGGGTATTCTGAAACTGTAGAAGACTGTTTAAAGTTTTAACAATATTTTAATTTTTTTAATATTTATTGTAGTGACGTGTTTTAAATATTAAATACACTTAAATATGAAAGAATAAAAATTAGTAATATCAACAATGGTCAAAACAATGACTCCGTGGCCCAATGGATAAGGCGCTGGTCTACGGAACCAGAGATTCTGGGTTCGATCCCCAGCGGAGTCGATTTTTTCGATTATACTGTGTTCATTATTTTAAATAAAATTAAAAAAATATGAGATTTTTGCATATACGTGGCTGTTGCATGTGAAAAACTCAGGATTAACTAAGTCTAACAAATGTCTTATTAATTTTGAAAAAAAAAATTTCATAAATACCCCCTCTTAAACCCTATATTTTTGGAATTACCATGTTATTTTTACCATTACAAAAGTATCCCTAAAATATTAATAAATTGTACAAATTTTTTCTCTGTCAGTCATTGTTAAGAACGCAAATAGAATCATGGTCAGATTCTTAACTCTATTATGTAAAATGATCAGTTTACCCCTCATTTAAATCACACATCATATTCA
Chr03.tRNA12-GlyCCC	AGTGGCTAATGAGAATATGAGATATACAGGGTTGTCAAATGTCATGTAATTGTTGTCATCTGTCATAATTTGGAGGATTTTGGTCATTGGACTTAGGGTGTGTTTGGTTGCGCGATTGTGCAGCTTTTGCGATTACAAGAAAAAGTTTCTTCAATTATGTAACCAAACAATTTATTGTATCAATTTCTTGCGGACAGACAAAAAAATCCAAAAGTTGTTATTTCAAAAAGCTAGGAGGGGGGGTGGCTTTTTATTAAAAAAGTTTTGCAATCGCATAACCAAATGCTTTAGAAATGTATTATATAATAATTCAATTATGAATATTAAATAATGTCCCCCCGGACACAGAAGCGCATCTGGTGTAGTGGTATCATAGTACCCTCCCACGGTACTGACCAGGGTTCGATTCCCTGGATGCGCATTTGTCGTTTTTGCACTTTCTCATTTTTTTTTGCTCAGTTTATTTTTTCTTCTCCTGTACCCAATTCGATCTGTTATTCTCATTTTTCATGAAAAAGAAAAGAACTGACACAAGCTAAATTGCTAGTTGAAAGGATATTTAAAGAAAAAAAAACATTGTGGTAATATGGAGAATGAATTTAGTCCAGATTGCATGATTTGCCTATATTCAAAGGGAATATACTGGAAATATAAATAGAGATTCAATCATAAACAAATTGTATTCTTAAAAATGTTTATTCCTAACTTTTAACGTTTTATTATGCAGTTTGCTTTTATTTTTATTTTTGTACAAATATATTTAGATGAAAA
Chr03.tRNA13-ProTGG	GGAACGAAAGGTAACCATCGCAACAAATCAGATCCTGATCAAACGCTGGGAAATCTTTTGCTCCCAAAAACAAAAGAAAAACGAAAGGGTTTCACCCAAATCTATAAATAATGAAACGCGTCTACGTTATTGGACTTGCGAGAGGAGGCAAAGAAAGAAGAGATGGAGGGAGATGAAATCGAAGAAGACATGAAAAAATGATTTTTGGGGGTTTCTTTGGGAGCGGGAGAGAGGGAAATAGAGGGGGTTTTGGAGGGAAATATATCGTCCGCCGTTCTTCGGGGGATGTTGTTGTGGGATTATCTTTTATATTGGACTTTATATAACTAATTTTGATACTAAACGTCAATGGGCATTTGGTCTAGTGGTATGATTCTCGCTTTGGGTGCGAGAGGTCCCGAGTTCGATTCTCGGAATGCCCCCCCCCCCCCCCCACCAATCCCAATTTGTTTTGATTTTTTATTATATTTAGGAAATATATGTTTTGATTTTTAAGTCCCTGTAGATATATATCTTGACCTGTTATTTACTTTCCACCTCTTCCAAAACAGTTAAATTATCAAAAAAACACTTCAAAAACTCAATATTATTTTAAACTCAATATCACTAAATAACATAATTTACGGGGTTTAAAAATAAAATATGTTAGTTTCTTGTTTTATTATTATTATTTATAAATTATATTATTATTCGGGTTTTTAGTGATTTTTTTTTTCTTGTTGTTTCTCTTGTGATTTGTTGGGTTTTACAGGGAAATCAAACATGTGTAGCC
Chr03.tRNA14-SerTGA	GCTAACTCTTTCGGTTCTTGAACTGAATGTTGTTCTATTTTATGAAATTTTACGATTTTCATCTTGTTCAAGAGTTCATGAATAATCGATATGGAGTCCATAAGTTGAGATAGTCCAAGTTCAGGCCCTTTAAGAAGTTGGAGTGCATTTTGAGCATCAGAACAAATTCAGAGATATGGTAGTCCAAATGCACATGTAGTTGTGAGACCAAGCCTAGTAGCTTCATATCCAACTCTAATTTTTAACCCATTACTCCAAACGTAACATCTTATGTCTTCTAATGATATGCATTTACCTTTTTGGGATGTAGACCATATAATAAATTATATAGTCAAACCCTTCCAGAACCTGTCGATATGTCCGAGTGGTTAAGGAGACAGACTTGAAATCTGTTGGGCTTCGCCCGCGCAGGTTCGAACCCTGCTGTCGACGTTGAATGTTTTTGTCAATTTTTTTTGGGGGCTTAATTACGGGTTATTCCTTTTTTTTATTTGATCTTTTGTTCTCCAAATTTTATTCTTCAAATTTTATTCTTCTTTCTTATTTAGCTGTCACTACTCAGTCCCTCAATAGAAGCGGCAATGGCGGCGGCAGCGGCGGCGGTGGAGAGCTATGTGGTTGTGCACAACGTAGCGAAGAGGCACAACGTGGGGACCCTGGCCCGGAGCGCCTCCGCGTTCGGGGTGGCCGAAGTCGTCATCGTCGGCCGCCGCGACTTCAACTCCTTCGGCAGCCACGGTTCTTCCTCCCACCTCAGATTCCGCCACTTTCACTCCCTCTCC
Chr03.tRNA16-SerGCT	TCAAATATCAGTACTTATATTATCTTTCTTTAAAATAAGCAACTTGTCGAACCAAACGGCCCCTTAATATAATTAAGTGTATATTTCTATAAAAATAAGATATATTCTAACAAATTGCACGAATTCACTTATAAAAAAAAAAGAAAAAAAAAACATGCTTCTTTTAGGATATAATGATAATGATATATATATATACACACCTCGTTTCACTTAGCACGTGTATCTCAAAACGAGACTATGCAAGGGGTTCATGGATAGCCTATTACATTACATGCAATTCTAAGCACCTTCATATGATAAGTGGGTTATGTTTACCCTATTATATGATATCTCTCCACACGTAAATAAAAGTCGCTTTGGCCGAGTGGTTAAGGCGTGTGCCTGCTAAGTACATGGGGTTTCCCCGCGAGAGTTCGAATCTCTCAGGCGACGAGTTTACCTTTTTTTTACCTGATGAAAAAAAAATGTTACTCCATATGCAGTGTTAATTTAAATAGTAAAATCGATACACGATTTGTACGTAAATAACATGCTTAAAAATTCTTAAATGTCACCTACCCCACCAGTATTTGATCAACACATTCTTTTTGTACCCAACGTTCATTCATTTTGTATCTCACGTCTTCGTGAACCAGCGTTGTCTATCATGATTTTTATTTGCAACATGTAATCCCCAACTCCCAGTTTAGTCTCCCCTATTTTGTGGTGTATTTATAGTTTTCTACATTCTGCAGTTTTGATTATATTTTCTATTTACTCTCATCTCCATTTAAACTCTATTC
Chr03.tRNA17-LysCTT	CTTTCTAAAACCTCAAAATAAAAGATATGCAAATGAAAATTTTAACAGGATGTGACAAAAATGAAGTGCACTGCTAAAATTTGGCTAAAAAAAAAAACAAGTGCACTGCTAAAATCAGTTTTTATTTTTTAGTTCCAATATGTAATCATGTACAAACTGTGACATATATCTTTTCAATTTAACAAGCCATCAAATATATTTCGATTACAAATTAATCTAAAAAAAAGATTAAACAATTGGATCACTCATTAGTAGATTGGTAGTAATATACTAATATCCTTTTCATCTTGATTTAAGTCTTTACAATAAATAAAGTTATATATATAAAAGTAAATGACATGTATAAAGCAGCCCGTCTAGCTCAGTTGGTAGAGCGCAAGGCTCTTAACCTTGTGGTCGTGGGTTCGAGCCCCACGGTGGGCGTACTTTTTTATATTATTCTTTTTTAGCTTTACCGTAATATTACATGTGTATTCTTATACAATTTCATATTTACTTACGTAACCCTGAGCCCCTTATAGTATGTAAGACAAAAAAAGAATGAAATACTCCAGGTAAGAAACTGTCAATCAGCCAATAAGGGTTTTCTTATAAATAACATCGCACCTTTTAGTATTTTTATTAAATTGATTTTTTCACATGTATACCAAAATGTTGTATGTTTAAGAAAAAGGGGTATAATTATGTCAAAATAGATGAACATGAACTCATATTAGTATTTTAAGTCCCTCTAAAATTGTGTTTTTCTACCCAATTTATTCCACTAGTATAAA
Chr03.tRNA19-SerAGA	ATCACCTGTCGAATCAACTATCACTACTTTTTTACCTTTTATAAATCTTTATCCATACTTTATTCACATTTTACCCAAACAATAAAACATTTATTCTTACGTTTACCAATGAAAATAATTCAAAACACAACCAAACACAAAATCACTTTATCCTTATTTATACTCACTTATGCTCGGATAAATCTATACCCTATAATAAAATCTATCCCCGTTCCAAACGGGGGCTTAGAGTTTTGACTCCTATGCGAATAAAAGAAAATGGTAGGGGGAGGCTTTTGGAGATGACCCAACATGAGAGTTAACATAAGAATTGTATGAATAACATTTAAATGAAAACGTGGTAAGTAAAGGTGGACGTGCCGGAGTGGTTAACGGGTATGACTAGAAATCATATGGGCTCTGCCCTCGCAGGTTCGAGTCCTGCCGTCCACGCTTTTTTGTCTGAACTCCTGGTCGTTTAAGCTTCATCATTTGTGCATGTTGTTTCTTGTAGTCCCATATCGCTAAAAAGACAAAAACTTCACGTCTTTATAAAGATCGCCGGACGTATCTCAGTCGGATCAGGTTGCATTGTCTGAGTCACGTGGAACAAACAGTAATTTTTGGTTCTTTTTTTTTTTTTGGTTTCTCACGCGTCTTTATATCCCAGTCGCATGGAATTTTGTCCACATACACTCAAATACGTATATTATACTTATTTTGTGTGGTTCCCTTTAAACTTGTTGTCCTTTTTAATACTGAAAATGATATGTACAGTGCAGACAATTCCTAGGTTTACATCA
Chr03.tRNA2-CysACA	AAAAATGGAAAAATAAGGACGCGTTGTGGCGTAGCGACAACTCTTGAAGATCTCCTCGACATCTACCTCTAGTAAAAATTTCAGGCGATTCCGAATTGGGGGCGCCATTTATTTCTACTAGCCGGTTTTTCTGTAATTATTTGGAAATCTTCAAATGGACCCTTTCGGGTTCATCGCCCCTGGAACGTGTCGGCCACCCGTTCTGCATCACTTCTTCACAACTCGGAACGCACTGTTCTTATAGAGAGAAACACGCTTTCATTTCACACCTTCTTAATTCGAAATAAATGGCTAAGGAGAGGAAAGGTTCCTTTTTGAGGGTACTCCGGGGAACAGATCCAGTGGAGACAGGGTGGGGCCTGTAGCTCAGAGGATTAGAGCACGTGGCTACAAACCACGGTGTCGGGGGTTCAAATCCCTCCTCGCCCACAACCGGTCCAAAAGGGAAGGACCTTTCCTTTATCTCTGGGGGTATGAAAATCATGATCGGGATAGCGAATGCAAAGCTATGGAACTTGGGTATGGGTCTTTTGTCGAAATGGAATGGCCTTATTCTTTATTGTGAATGATTTTATCATTACATATAGTACACCTGGTATGAATCAGCATATTGGGGGTTTACTCCCCGTAACACTTCCTCAGCCAGGCTTGGGCAGAAGAGCAGACAAGTACAAGTATTAGTAGCATAGCAAAAATGCGTTCCTCGTGTTTGCTCGCGGTAATTGTGGCCTATCGGGAGAATCCAGGGATCATCCCGGATCTACGCCGAGGTATTGACG
Chr03.tRNA20-LeuCAG	TTGATGATCACGTGATATATTAGAGAGATATGAGAATTATAATCAAGTTTTTAGGGCTTACCATTTCATGATCAAATGCAAGAAAACACATATAATTTAATTTTTTTCATAACTGTGATCATGCAAGATAATGAAGAGGAATAGTATACCATAAAAACATATATAAATTTATAATATATGTAAAATTCAAAATGAAGTTGATTCCAGTTGACTGCAGATCTTCATTTTGCATGCTTGTTAGAAATTGAGAACGAAAGGAGCGTTTGGAGATCACCAGCGCATTAGGAAAAAATATATATATATAAATAAATGCATTCATTTTATATACATACACAACCGAAGATATAAAAGTCAAGATGGCCGAGTTGGTCCAAGGCGCCAGTTTCAGGTACTGGTCCGAAAGGGCATGGGTTCGAATCCCATTCTTGACAACATTGTTCTTTTTACATTTTTAGCAAGTCCTGACAAACAAACTGTGGAATTGTTCCCCAAATCGATTTTTTTTTTTTTTTTTTTTTAAAAAAACGCTCACTAGACTCTAGAGGGGATCGATGTCTTTCCGTCAAAGATAAAAAAAAAAAAAAAAAAAGCCTCAACATCTTTCTCAATTATGTGAATCTGATTTTGTGATTCTTAATTATACAGAAGGGCAAATCCGATGCGGTAGAAAGGGATGGCAAGGCGTCATCTTTTACGTTCCAACAACAATGGCTCTCTCTACTGCTTCTCCACCCATCAAATCCGAAGCATCGCTACTGCGGACGCCACGCTCGACCACTCA
Chr03.tRNA21-GluTTC	AAGTTTATCCTAATATGGAGAAGTAAAAAAGACAAAAGTTATGAAATGATGGAGGGAAGAGATATTTTGTTTCTAATTTTTCCCATTCCTAATATTGTTGTAATTTTTTTCCGTTATGCTTGAAACAAAAGAAACAATGTCATATACAATGATGGAGGCCAAAATGTCACAAAACCCAGGAAATAGAAAAAGACCAAAAAAACCTATGAGAAAAATTCAAAAGATATACAACCTCCGGGCCTTAGGGAATAGGATTGGGCCTATTCTGCTATAGTGATTCCAATAGAAACTTGAGTTGGATGTTGTGTTATAATCTTACTGGTCACTAAACAAAATATTAATCTTGCAAATCCATTGTCGTCTAGTCCGGTTAGGATACCTGGCTTTCACCCAGGCGACCTGGGTTCAAATCCCGGCAATGGAAAATAATTTTTTCCTATTTAAAAAAAAAACTAAATTCAAGCGCACGCACGCACACAAACCCACATATAATACACTCACAGACAGCCAACATAGGAATGTGTGCAACACAACACAAGCAACAAACAACTATAATTCAAAAAGGAAAAGGTTAGAAACAACCCCGTTTCCAACCTCAAATACAGTCCTTACCCTTTTTTATTTTTTCAAAAATAGTATATACATATTTTTATATAAAAAAAGAAGTATTACATCGATAAATTGTATGAACTCATTTTATAGAATGTGTAAAGCATTTCCAACACGATATAGTTATAGTAAGTGCTGGTGACAAGTGTATAAAAAGATATATGA
Chr03.tRNA22-AlaTGC	AATTCTCTGAATTTCAATCTTTTTTGTTTTAATTTCAATATTGGCCGTGAAGCAACCCTTATTATTCTTATTGTTATTATTTTGTTTTCATTTGGATATGAGTTTAGGTAGATTTTGTGTTTGAAAAGTTAAAAATTATCAAACTCACATCCAAATATATTTTCAGCTTTTAGCCCTTTTAAAACACCATCTTTCCTTTTTATGTCAAAAACATCTTGCGGTTAAAAATCTAATAAAATAATACTTTTTAAAACTTGAGCATGAGATATAAGATTCTAAGGATTTTAATGATTTAATTCTAATAAATAGTATTATGTTATATAATATACACAACTTTTCTATAACAACTCGGGGATGTAGCTCAAATGGTAGAGCGCTCGCTTTGCATGCGAGAGGTACAGGGTTCGATCCCCTGCATCTCCATCTCTCTATTTTTTTATTTTTTTTTTGTAAAATGCAACAGCTCCCTAAAGTTTAGTAACAACATGCATTATTTTTACACCCCGTCCTTAAATTTTTCATTAAAAATGGAAAAAAAATGTTTTAAAATTATTATTTTATCATTTAATTAGGTTTTTAAATATCACAAAAAAATCCAATAAACTTTGGGTATGTTTTGTAAATATTAATTAATAAAATAATTAACTCTTCAAGTACATGTGATTGCAATTTTTTTTAGAATTAACTCACACAAAAGTTAATTAAATGATAAAAACACGATAATGATTTAATTAAAAGGATAAAACTGTATTTGTCTCATCTTGATGAAAAAT
Chr03.tRNA23-AlaCGC	TTTATTTATTTATTAAATGCCAACCAAAAATTGAATATTATAATGACAAATTCTCATAAAAACTATTATTTGGTCAAAGTCTAGTTTCCAGTATGCTTACATGCTTTTAGCTTCGATAATTGTTTCACATCAAATCAGTGTAGTATATTCATGATAAATGAAAAAAAAGAGGTATTTTGTAATTTTGTTATTATTATTTACTGCCCACGTATGTACACATTTAATACATATTTGATGCACGTATATTACATATAACTACGGTTAGACATACTTTTTTTAAATTATATTTTACTTAAGGTAGTCTAATTTTAATAATCAGTAAAACTAAATTTAAAACTAAAATCAATCAAGGGGGTGTAGCTCATATGGTAGAGCGCTCGCTTCGCATGCGAGAGGCACGGGGTTCGATTCCCCGCACCTCCATTTTATTTTTGTTTTTAGAATAAGGGTAGAGCAAATTTAAAAAGCTGCCTTATATCAAGGGCACGTGGTAACCATGTTTGAGGGTAAATTCACTTTTTAATTAAGTAAAAAACTCAAACATTTTATCAAACACATTTAAGAAAGTCGTTTTAATTAAAAAGTTACTTACAGTTTTTAATATAAAAATGTTATTTTTTTTAAAAACGCAGAAAATAAACTCTCCAATAATCAAAATCTATTTAAGTCACTTTATTCAAAATCTTATTTTTCAAACGCGTTTTCAAATACCACATCCGAGAGAAAATATGGGTATAACTACGAGATAATAAGTGAGAATAAACTGATATTTT
Chr03.tRNA24-AsnGTT	CCGTGATTTACTTATGAGATGAAATTCAATCAAGACTAAATTTCATCTGGTCTCATCAATCACCCATACTACGATGAAAATGAAATAAATGTATATTTTTGTTTATCTTTTATCAATATATAACATATAAGGAACAAACAAATTGTTACTTAATTTCATCTCTTAAATTTTGTGCTTTACATAATATAAAAAAAAAACATAACAGTAGAATAAAGTTATTAATGGATTTAAATGAACTAACACTTCATTTTATCTACGGTTAATCTGGGTCCCATTAATACATTTTAATTAAAAATGTCAATGAATATATTATATTATATATAAAGTAAAATAAAAAAATAAACAAAACAGCTGGAGTAGCTCAGTTGGTTAGAGCGTGTGGCTGTTAACCACAAGGTCGAAGGTTCGAACCCTTCTTCTAGCGGTCATTTTTTTATTTTTTTATTTTATAAAATTGAACGGCTGCAACCGCTGGACCCTCCGCATCAGACGGGTCTCATCACTTATGGGATTGTAGGGCTGTGATTGAATCCGTGTATTGTCAGTATTTCTATGGGCCCACTCGCAGTGGTCCGTCCACCCAATCACTACATTTTGATGAATTTTTCTACCCAAAGTACAGGTTCATGTTTTATGTCAGATGTCCACCTGTAAAGTAACATTATTTAAAACAGGTCCCTGTTCACGAGTTTCCTCTCATTCGTACCCAAAGTAAACATTATAATTATGATATTTAATCATCAGATGGTATTAAAGTGCAAAATTGTCCAAACG
Chr03.tRNA25-TrpCCA	AAAAAAAATTGTTATTAAAAGTGTGTTTGTGCATAATTTAAAAAGAAAATGTAACAAAATAAATGAATTTAAGTCAAAGGAAAAGTGGTGAAAAGTAAAAAAAAATTTCATTTGATCAAACTCTTATGGTGTTTGTGCATGTGGTAGAAAAAAAAATTCACTCTCAAATTTTCACATGCTGGAAGGAAAAATAAATTTTATATTTTCTAATAAGATAAGAAATATCAGTATCAGTTGTATATTAATATCAATATAATTTTCCCACTTTTTTCTTCTGCGGTTAAGGGTTAACGCTAATATAAACAATATTCATACTAGATAAATATTTGTAACCTTCAAAAATACAAAATGGATCCGTGGCGCAATGGTAGCGCGTCTGACTCCAGATCAGAAGGTTGCGTGTTCGATTCACGTCGGGTTCAATCACATCTTCTGATAAATCCTTCATTTTTTTCTTTTCAAATCAACGGTCCAGATAACACCATGCCTCCCATTTTTAGGGCTTTTGGTAAATCTATTTCTTTTCTATACAGTTATGTTTATCACTTTTTGAATAAGTGGGTATTGTTTATTGAAATTAAAGTTTTTTTTTGTTGGATCTGTGTAACTAGTGGCCAATTGGTGGAATGAAGAATGAATGTTTGTCTTGAAAACTTTTGTATTTGATTAATTGTGGTTATTTTGTATTATCTGATTAAATATTTAGTTCAACTCACAAAATATTCAGCCTTCTCATTCTTATTTAGCGTCTCTACAAACTGGACTGGTTTGA
Chr03.tRNA26-GlyGCC	TTATGTTTCACCATCTCATCTTCAATCAGTTCAATTTTATTTAGAGATTTCAACAGTATAATTAATCTACCATTAGACCTCACCCCGTCAAATGATTAATATCAGGGTTATTCATCACAAAAAAAAAAGTATTCCAAGTATATAATTACAAATAGTATATTAGGCACGTTTTTTTACTTTAACAACAAGTCACATGTACTTGTGAGAATGAATTAATTTTTTTAACTCAATGTAACAAAGCTTGTAATCTCATTAAAAACAAAAGTAAAAATCACACTTTTTTTATTTCATGGAATATAATGGGAGACCTATAATATATATAATATGGTATAACAACGTTAACATCAAATGCACCAGTGGTCTAGTGGTAGAATAGTACCCTGCCACGGTACAGACCCGGGTTCGATTCCCGGCTGGTGCATGTATTTGAAGGGGGACGCTATGATGAAGATGCGTTTGTGTAGATTGGGTTCTCACATATTCATCTAATAAATTGATGAAAACAATACGCTCATCTGAGCTTTCCCTATTTGTTTTTTTATTTTTTCTTGCATCCTACAATTAGGAGATTTTTTTGAAAATTTACTATACTTCTCCATATTGTAAAACTAAAGATAAAAATATAAAAAATCTAGGAAATTTAATTTTATTATATACTTGAAAAAAAATTCTTATAATTAACCCTTTTTTAAGTAAAAAAAAAAAATTAATTCATCTAATGAATTGATGAAACCTACACACATATGAGCTTTCCCCAAAATAAATTTAAAA
Chr03.tRNA27-TyrGTA	GGAAAGCCCATGGGTAGATTGAAATCGGAGCCTGCCTGCATTTTTGTCATTTGAATGTCGTCTCTACACATTGGTTCCATTTCTCATTCTGTCGATAATATTTAAGAAAATGTAATTCGTACATTCATCTAAGATTCACATTATCTCTTTTCACTTCTAATAAATTTCAACCCCGCCATTTTTTTTCCGTTTAATATAAATTCACGGTTTCTTGTCTCCTCGAGAAACGTTAAACTTTTTTTGTGTAAAAATTGCTAAAAACAAACTCTTATTTTCTAAAAATAAATGTTTGGAGAACAAATAAAATTTTAATGTTATATAACTTATATTTATTCAAGTACAACACGAATCCGACTTTAGCTCAGTTGGTAGAGCGGAGGACTGTAGTTGTTAGCTGTCATCCTTAGGTCGCTGGTTCGAATCCGGCAAGTCGGAAATTTTTTGGACTTTTTCCCGTTTTTTTCATGCATTTGTCACAGGTCACGTGACAACATGAGGACCAAGTGTGGTGCATGCTTTCTGTTTGGTATGCAAATTAAAGGGACTCTAAACCCACGTTTGGCTCTAAATTATTATTATTATAGTATAAATAAAGATAAAATAATTTTATTTTTTGTGGTATTTTTAATTATTCTTATTGAGAGATGTAATAATAATTTTTTTGTTTGAATTAAATGTGAATAAAGTGTAGATAAGGATTTATTAAATGTAAAAGAATGATGACAGTTAATTTACAGTAGACTCACATATTCTTTAAATTTGAATAACATGAAATAACTTAATTC
Chr03.tRNA28-ArgACG	TCCTCTGGCCTCTGGCCCCTAGGCCTACGCAAACAGGCTCATTCATGTTAGAATACAATAATAATTTTGGCTATAAAAAAAACGTATTGAAAGCATAAAGGGAATTAACTAGAGGAGCAGTAGAAAAATATATTTCATTTTAGATTTTAATATGTTTGAGCAAAATTGATTCACGACAGCAAATATTCCTATATTGATTTCATTTTATATATGCTATTATCTTAGGCACCCATGTTTTATATCACTTGTAACCCATGTTATGTATAACGTACTGATATAATGACTTGAATGTTTGCTTTGTTCACTGTATAAAACCAATATATTACATAAAATTACAGTAACAAACAAGTGACTCTGTGGCCCAATGGATAAGGCGCTGGTCTACGGAACCAGAGATTCTGGGTTCGATCCCCAGCAGAGTCGCTTATGTCTTTATTTATTTTTTATTGTTTCTTTTTTTGAGGGGGACTCCCCGGATGTCAAAATAATTCCTTTTTACTCCCTGCGAGGGATCTATCTGTAAATTATTTAATTGTCTTTTTAGTCCCTGACGGAGAGTAAAAATGAATTATTCTTTAAATCCGGAGAGTAAAACCTAAATACGAAGAAGTGAGGGAGCGATCGCTAAATACGATGGTTTGCGGGGAGTTAAAAATAAAAAACCCTTCATTTTATTTTGATTATTAAGTTGCTTTATTCATTCAGTTTGTCTTGCAAAAGATGATTTTCTATTTTATATTTGGGATTTTTATTTTTAAGTATACGTAAACTAT
Chr03.tRNA29-GluTTC	ATGTGGACCCCATGTTTAGGAAGAGCTGATGAGAGGTTATTTGACATGTGGAACCGCTTATACCAATAAAACAAATTACGCTGAATAACATAATTATAGGGGGATATTGAATACCAATGTTATCTTAATTCCAATTTTTGTGGTATAACATTATAGGAGTCGGCGTGTTTTTTTCTTCGCATTTCTGTTTTATGTCTTCTTTCGCCCTCTCAAAATCAGACCATGTATCGTATGATTCTATATCTAATATATAGTCGTGCTCAAAAAAAAAAAAAAAAAAAAACATTTTATTCCTTGGCAACAATGTTTTAATATCAAATACTAAGTTACATATTCATCTTTAAACAAAATCCATTGTCGTCTAGTCCGGTTAGGATATCTGGCTTTCACCCAGACGACCCGGGTTCAAATCCCGGCAATGGAAGCATTTTTTTTATTTTTACTTTCACTTTTTCAACGCACACCCTACTATTTTCATTTTTTTTATCGATTCCTAAAATTTTGTTTATTTTCATACCCTTAATATATTCTTACAAATATTTTTACATTGACGTCCTTAATAATAAATAGTCGATCCTCTCTCTCCTCCTGTCCATCTTCACTTTCGCTCTCGCTTTTTTGAGAGGAAAAACAAAATCTAGGGTTTTCACTTTTTAGGGTTCAATCCATCAAGAGAGATCTTTCGAGTTCGAGAAAACATGGTGAGTCTCTCTCCTTCTCTTGTGAACCAACTTTTGTTGGTCTCTCGTTCTAGGTTAAGGTTTTACAGTCTCT
Chr03.tRNA3-LysCTT	CCTCCCTCTGTGTTTCTTGTAATAATATATGTACATTAATAAAAATAAAATATATATTATAATAATTACGTATATCATTTTATGTTAAAAAAATTACATCTTGTCTAACAAATCATATGCCTCATAGCTGCGTTTCTAACCATGCTCTTTTAAAATGAATAATATATTATAAAGTCAGTCTCACATGCAAAGTATACATGTTTTAATTTTTTTTAAAATTTTTTATAGTTTTGTTTTTACATGCTTCATATAATAAGAACATAAACGACAAGAAGTTCATTAAGGTTAGATCTTTAATAAAAACTAAGCTTCATTTATTAGTTAACCAAGCAAACAACACTGTAAAAAGAGCCCGTCTAGCTCAGTTGGTAGAGCGCAAGGCTCTTAACCTTGTGGTCGTGGGTTCGAGCCCCACGGTGGGCGCTTTTTTGTTTTTTTAATGTTTTATTATTTTATTTAATTTTTTGCAATAAGCCCCCTCATCTTTCTATCACTTGCAGACATGTGCCTCAATATTTGTAAAGCGATAAAGAAAGGAATGTCCCACCCTTCCCAAAAATGATCTTGCGTTTCAACTATTTTCTCTATCTCCCTACACAAGTGCGGAAGGTATTGAAAGATGAGTGAGGGCAAATTCGGTCAATCCAACTCACCAAAAAAAAAGACAAAACATATTTATTATTTTTAAAAGACTCTGCTATCTAAAAGACAAAACAGTTTCGATTGTGCTAGACACAGTTGATAGGGACACCCTCCTTTCAAAAGGGGATGGG
Chr03.tRNA30-GlnTTG	CATCTACACATATCACCATTAATTGAAAAAAAATAAAAAAAGTAAGTAAAAAAAAAAAACGTATTCATGTAAAGAGGGCGACAGAGAGAGGGGGGGGGGGGGGGGGGGGGGGAGGAAATACCATCAGAGGGCAGAGTGTCTCTCATCCAATCTTCATCTACTATGTCTATTAGCATTCCCATACTCAGCTCCGCCATTTTTCTCTTCTTCCTCGTCTCCTCCTCCACGCGCTCGTTTCTTCTTCCAAACCAACCCCACTCCCCCTTTTTTCTTTTTTTTGGACAAAGCAAAGAAGGAAAAATAGTTATATAAGGTTATTAATTTAAAAAGTAAAAACTCGTCAAATAAAAGGTTCTATGGTGTAGTGGTTAGCACTCTGGACTTTGAATCCAGCGACCTGGGTTCGACTCCCGGTAGGACCTTTTTTTTTTGTTGTTTTTTTAGTCATCATTCATTCTCTCTCTCTTCTTTTACAACACACTCCCGGACTCGGACTTGCATTTCTTACTTTCCCAAATTCAGACAGCAGCGGCGAAGCAGTCGCAGAGCAGGAGGGGAAATGTTCTCCATCATCCAACGCCTCTCACCTACAGCAACTAAGGCCAAGACCCACTTCCTCTTCTCCCGCCGCTGCTTCTTCTTCTTCTTCCATTCCCCTGCGATTTCAAAACCCACCCTCCTATTTCAAATTCAACAACAATGCAGTATCCCTACTACTACTACTACTACAACATTAACAAAATGGCGGCGGCTTTTCAGCTCCCAATCCAAA
Chr03.tRNA31-AsnGTT	GGAGGTAGAAGGCCCACGGGTCGTAAACTTCTTTTCCCGGAGAAGAAGCAATGGCGGTATCTGAGGAATAAGCATCGGCTAACTCTGTGCCAGCAGCTGCGATAAGACAGGGGATGCAAGCGTTATCTGGAATGATTGGGCGTAAAGCGTCTGTAGGTGGCTTGTCCAGTCCGCCGTCAAATCCCAGGGCTCAACCCTGGACAGGCGGTGGAAACTACCAAGCTGGAGTACGGTAGGGGCAGAGGGAATTTCCGGTGGAGTGGTGAAATGCGTAGAGATCGGAAAGAAACCCAACGGCGAAATGCGTAGAGAACGGGAGTTTCACTTTATGAGATAGAATCTCCCATATTTCCTCAGTAGCTCAGTGGTAGAGCGGTCGGCTGTTAACTGATTGGTCGTAGGTTCGAATCCTACTTGGGGAGATTAGATGAATTCTGAATTCTTTAATTCAGAATTGAATGAAAGGGCTTGCTTTAACCGTTAGGAGTAGGTAACCCGTTCCCTGTCTTTGTTTTTATTGCATTCTATCTCATCGTATCACATTCTGTTCTGCGATATTTGAGAATCACCGTCAATACCTCGGCGTAGATCCGGGATGATCCCTGGATTCTCCCGATAGGCCACAATTACCGCGAGCAAACACGAGGAACGCATTTTTGCTATGCTACTAATACTTGTACTTGTCTGCTCTTCTGCCCAAGCCTGGCTGAGGAAGTGTTACGGGGAGTAAACCCCCAATATGCTGATTCATACCAGGTGTACTATATGTAAT
Chr03.tRNA34-HisGTG	ATTAACTGATCAGTAAACACAATTCAAATATTTAAAAAAGTTGGGCAGATAAGGCTACAATCTGAAAGTTTCCATGCGACAAATGTCATTTTAGAGACATGGATAAGGTGGTATAAGCCTATACCAGATACCAGTTGATATCCCTTAAACAAACAGGTTTTTTCCCCTATCCATGCCACTTGTCTTATATACTCCGATCCAAATGGGGCATAAAGATCATGTTCAGTATGATAACTCAACATTTACGAGTGGAATTTTTTTTTTTTTTTAATTTATGAATGGTGTGATAAATTAAAACAAAAAAAGAAGTTTTAGTCAAATAATGCAAATAAATTGACATTAATACGAATGTGGCTGTAGTTTAGTGGTGAGAATTCCACGTTGTGGCCGTGGAGACCTGGGCTCGAATCCCAGCAGCCACATTTTTTTAATTTTTTAAAAATAATGGTACATGAACTTCTAAAATTCAACAATGACCTTTCTTTCTTCAAAAATACTTTGAAATTGAACGTTCTTTTATTTTTGTTGGAACCGAAGATCCTTAAATATCACTTTAAAACTATTTTTTTCATAATAAAAAATATATATATAATATGCTGTCAGAAATCTATAAATTTTAAAAAATGAAAAGGATATGATTCTTGGGAGTCAAGCTAAAAGTTTTAAAAAAATTAAATAATCTACTCATTTTTTCACAAAAATTGACTTTTTTGTTGACTTTCGACGCGCAGAAACTCCGAAACCTGTAAAAATCTGTTTGAAAATCATTCCA
Chr03.tRNA35-LysCTT	ATTATTCCCTCTGACGGCCTGCACAAATATTAATGTTCGATATGTACCGTCCGATCATGATCGGACAATCCATATTGAATCGACTTATAAAAAAGAAATAAAGAATTTGGACCGTCCGATTGCATCTGGACGGTCCCTATTCTTTTTTTTTTTAATTTATAAGTTGGGTTTGACATGGACCGTCCGATCGCGATCAGACAGCCTATCGAACAAAGGTTTTGGTTTTCGTTATTGAAGGTACATGTGTCAACATTTTATCTGAGGATCAAATTATTCTCTATAACAGCTCACATAAATAATGATATTTGATATGTGTAAGTTTATTTTTAAGTGAAAATTACATCAAGAAAGCCCGTCTAGCTCAGTTGGTAGAGCGCAAGGCTCTTAACCTTGTGGTCGTGGGTTCGAGCCCCACGGTGGGCGATTTTTTCAAATCTTTTTTGTAAAGTTTTAAAATATCATAAATTTAATTAAAAAATTATATAATTAACATTGTTATTTTGTTAGATAAGCTATAAGACTTGAGCCATAATAATTTTTTTTTTTAAAAAGAAGGCGGGACTCTTTCCAACAACACTTCCATTAAAATAAAATGTGATTACAGGTTCAAATGAGAGTTGATGAGAAAAGAAGAGTTGACAATGTTCATTGGTCGAGGAGGTGTGTTTGTAGAAACCTTTTATACACCAATTACTCCGGGTCTCAGGTGTGCACTTTCTCCTTTTCCTTTGCTTTTCTTTTTCACTATTTCCATTTTAATGTTTTTCTCTACT
Chr03.tRNA36-ValAAC	GAGATATTTTTTTTTATGTCTGTGGATGCAATGCATGCGTTGTTGACGTAGAGTGCATTTAGTAGCGGGATTGTAAAATTGATTTTCTACAAACGCAGAATTTAAAACTAATTCGACAGGAAGTTGCCAACCCCCCCCCTAGTTTTTGGACATCATGGTTTTTTAACACTATTTGCTTAAAATCTATCTACAAGAAGCTCTCCCAGTTTTCTTCTATTTGCAAATGTAAAACTGTTCAATCGTGCAAATCAACGCACCATTAAATTCATTTAACAAACCTGATCTGGAATGTACAAAATGTCGATATTTATATGAATATATATTAAATACCATACTATGGCATCAACAATGGTTTCGTGGTGTAGTTGGTTATCACGTCAGTCTAACACACTGAAGGTCTCCGGTTCGAACCCGGGCGAAGCCATCACGTCTATATATTTTTGTTTTTTTAATAATCACATGTTCCTTTAATGATTAATTAAATGATAAAAAAATTACAATTCATAGTTTTTTATTTTTAATTTTTTGGCTTCATACAATTCATATCCTTCATTAACCAAAAAAAAAATCTCATCTCTTTTTCTCTTCGTTGTTCCATTTTATTATTTAAATATTTTGTATCATGTAACTTATTTAGACAGATTAATCTCATTTTTTGTTTACTTATATAACAATTTTTAGTATGCTATATTTTTCACAATTACTATATAAATAAAAAATTTCATTTCCAAGTATATCTATAACACTTTTAAGTAAATAGATTTAGATATTTAA
Chr03.tRNA37-ThrTGT	TTACACTCTTTTCATTTTTTTTTGGTTTTTTATTTTTAAGTCCTAATAAACCATGTGATTTAGTGATCGATCCCTTATTTATTCATATTTGTGTTGTAGTCCCCAGATTTAAATCCATAGAAGGGACATATCCCTAAATTATTTGGTTTTCTTTTTAGTTTCTAGGAAGGACTAAAAAGAACATATCTTTTAAATCTGGGGACTAAAACCAAAATATGAAGAAGTGAATGATCGATCCTAAATAGGTACGTTGATAGGGACTGAAAACTAAAAACCCTTTTTTTTTAAATGGAACTAGGTGTAGTGAATGTAGAGATATAATAAGAAAACCACATGACGGTCCAACAAATGCCTTCATGGCTTAGTGGTAGAGCGTCAGTCTTGTAAACTGAAGGTCCGCAGTTCGATCCTGCGTGAGGGCAACAATTTGTTTTGGAATATTAATTAGGGGTCCTCCAAGTCACTTCATATTATTAGGTCCTTCATACTTTTAAAGTTTGCTTTAGGTCCCTAGGTGAGTGAATTTTTTTTTATGGGTACATCCATATGGAGTTATCTTTTACAGTTTTACCCCTCATTTCTCATCTTACCCTTGTATTCTCTTTTTGTTTACCAACCCGCAATCACAAAGACTCCAAACATCAAGATATGATGTTCTTAATTATAACATTTCTAAAACCTAAATATAAAAATATGCATATTCAACCATCAAAATGTGATTACTACAAAGAAAGTTAATAGTGTACATGAGTGTTAGTAGTGTATAGAAGTT
Chr03.tRNA4-LysCTT	CCCTCCCTGCATGTTTCTTGTAATGATATATGTACATTAATAAAAATAAAAGATATATTATAATAATTACGTATATCATTTTATGTTAAAAAAATTACATCTTGTCTAACAAATCATATACTTCATTAGCTGCATTTGTAACCGTGCTCTTTTAAAAAGGATAATACATATTAAAGTCAGTCTCACGTACAAAATATACATGTTTTAATTTTTTTTTATAAATTTTTATAGTTTTTCACATGCTTCATGTAATAAGAACATAAACGACAAGAAGTTCATTAAAACTAGATCTTTAATAAAAACTAAACTTAATTTATTAGTTAACCAAGAAAACAACGCAGTAAAAAAAAGCCCGTCTAGCTCAGTTGGTAGAGCGCAAGGCTCTTAACCTTGTGGTCGTGGGTTCGAGCTCCACGGTGGTCGCTTTTTTTTATTTGTTTTATTATTTTATTTAATTTTTTGCAATAAGCCCCTAAATCTTTCTATCATTTGCAGACATGTGCCTCAATATTCACGGTGGGCGCTTTTTTCATTGTTTTATTATTTATTTAATTTTTTGCAATAAGCCCCTAAATCTTTCTATCATTTGCAGACATGTGCCTCAATATTTGAAAAGTGATAAAGAAAGGAATGTACCCACCCTTTCCAAAAATGATCCTTGTGTTTCAACTATTTTCTTCTAGCTCCTATCGTTGTCTCGGGGCTTTATTGGCCTGCCTACTTAATTCTAGTGGTGCTGATACACGCAGTCTATTTTGCAGCCCGTTTTGTAGTC
Chr03.tRNA5-LysCTT	AATAAGACAAAATAGTAAAAGTAAAGTGAGGAAATTTTTTTTCCCTCTAATGGTTTGGTACGAACATCAAGTTTTTGGGTGGTCAAATGAAAATTTTTTATTTTTACTCATTTTCTTACTTTTCATGTGACACAAACACACCCTAAGTAAGTCCCACATGCAATATTTTTTTTTCTAAAATTTTATTCTTTCCGTGATGAAATATGTAGATCATAAAAAATGATATATAAATTATGTACAATATCTTTCAAAAACACAAATAAGATTTACATGCTCATATAATAAGAGCACAAATGGAACAAGGTCTATTAGACAAACATATACTACAAATGAATTTAACATATATCGTAGCCCGTCTAGCTCAGTTGGTAGAGCGCAAGGCTCTTAACATTGTGGTCGTGGGTTCGAGCCCAACGGTGGGCGCTTATTTTGTTTTTTTAATGTTTTATTATTTTAATGGTAACATGCATTAACTGCATAATCACTTTCTGACAAAAACATGTATTTACACCTCTTACCATTAGATTTTTTTTGTTAAAATAGGACAAAATTACTTGAAAAATATTATTTTATCCTTTAATTAATATTGTAAATACTAATTAATTAATTTTGTAATTCTCACAACGGCAAGGTCTACTCGACATGGATTAGGCGTGAATGAAACCTTTGACAGCAATCTTTCACAAAATAATTAATGTTATCAATTAACAACTAATTCGAATGGTTCATTATATTATTATACCATTATTTGATTCACGAAATATATCATTATT
Chr04.tRNA1-iMetCAT	TTAACAGTATAAGTATGAAGGATCCAATCACATTTTCATAAAATAAAAAAAATGTATGAGCAGTAAAAGATTACTCTGGTCTAGGGTTTCCAATGACTGTCACAAGGACCCATTCATAATAGATACCTTGTGAGTGGTTCAAGTTCTATAGCCTGACTACCATTATCCCCAATAAAGCTCTTTCTCAACCATTACATTTCTCTCATTAATGAAAAAAAATCTTCAAAAGAAAGTTCCAAATAGAAGTACAGTTGGAGAAAAATGGGTCCATTTGTTTATGATATAAATAGAAAAAAATAATGAACAATTAATTTATTCAACTATAATTACGTTTTGTTTGTTTACACCAAATCAGAGTGGCGCAGCGGAAGCGTGGTGGGCCCATAACCCACAGGTCCCAGGATCGAAACCTGGCTCTGATATACGCGATCAGTTGAGCTTCCCAAATACACTCTTTTTTTTTTCTCAAAAAAAAATCTCTTCAAATACAAAGCAACAAAAAACAATATTTGCAGATGTTCTCTGAATGCAAACACAAAAATGGCTCAGAGTATACAAAACATACTTGCTCCCGCAATCAGCACAATCTCTGTTCTCTGGCAATTTAAGAAGACCTTCTAGTATCTGCAAAATATATCACAAACCATGACATTCGGTTACAATTTTTAATTATACAGTAACAGATGTTGATCCAATGACATTAGATATTGGAACGCCAGCCAAATCGTGGTTTGGTTTTCACCATATATAAAAATTATAAATAAAAGAAGAT
Chr04.tRNA11-LeuCAG	TCAATTAATACAACAATATATATTTTAATAGAAGGGGCTACATGCTACATATCATTTTACTTATAAAAATATTTAGTTTCATGGATTGGATTTAGTGGGCTGGGCCTATGGCCCATTATCTATTTTGGGTGGTTCCTTGGCCTATTGTTTCACAATTTGTAGGATTGTGTACATATTAATTTTCAAAAAAAAAAATCTTTAATCTTTGCAGAATTCACATTCGCCTCTGGAGGATTTAGGAATCAATGTAAATATGTGGTATCTGATCAATGAGTATGGATATTAAGATATTGACCTTGATTACTTTAATTTAAATAAGTAATATAAGTAATAACCAAGTATATAACAAAGTCAAGATGGCCGAGTTGGTCTAAGGCGCCAGTTTCAGGTACTGGTCCGAAAGGGCATGGGTTCGAATCCCATTCTTGACAACTATTCATTTCCTTTTGTTTTCTTAAGATTTTTTTTTTCTTTATGAAGTTCTTCATTAGCAAATACAATGTCATTGTAAATATATATACATACAGAGTTATGATAAGGTGGAATCGTGCGTCCGACTAGCTTAGGTGCGGACTGAATCTGGACCATCCGATCTCATCTGGACGGTTCAGGTTTGTGTTCTTTTTTCTTTAAGTTGTGAAGCATTTGGACCATCCGATCAATCTGGACGGTCCAGATCCTTCATTGCTTTAGATGAAGGGTTTAAAAACCCTCCATCTTCTCTCTCATCCTCATAAAAAAAAACCCTCTCTTCACCTCTCGAACTCCCGCGGCAGCCCCT
Chr04.tRNA12-AspGTC	TCATGCCAACACATATCTTCCAATTTTGTTTTTCTGGTAAACTTGTGACTTAGTGTGTGTCTTTGCTAGAATAGGTGTTTCGCCTTCATTTAATTACGCGCTTTCACCCAACAAAAATTCCATCGCCATTGAAAATGTGATATACTTTAATATTTGTTGCATCGTTAGATATATAAATACAACAGTCCATGTATATTTAGGTAACATTTAGAAACTAGTTTTGCCAGTATTTTGAGATTATGTTTTTGTATGAAGTAATAAATTATACTTGATCCAAACTTATTTCAAATGCCTTAAAAGCTATGAACGTAATTATAATAATATATATTATAGATTGAGTACATCAAAAAGTCGTTGTAGTATAGTGGTGAGTATTCCCGCCTGTCACGCGGGTGACCCGGGTTCGATCCCCGGCAACGGCGATTCTTTTTTTAAAAAAGGTTTATATAATTACCGTAATGCCCTCGTTCCTTGTTATTAATATGTTTATGCTATATTTTTAGACTAATTACAGTGCCATTCGATCAAATACAATATGTGGTAAAATCAGATCATCTATTTTTTTATGTCGATCCATTATTTAAAGATGATATATAAATATATTATAATATAGCAAAATATAAATATATGGAGTGTTATCGGAAGAGAACAATCAGACATATTACACCTCCACCACCCTCTAGGTTATGTCGCACAACATTCGGTAATTTCTTAAACATCTGTTACATTTTCATAAAGTGATAAATGATTTTAAAACCAATTTATTATAATG
Chr04.tRNA13-ThrTGT	AAAATAATGATCATAACAAATTAAGGTAAAATAAAAAATGAAAGTGTTACAAAGAAACAAAATTGAAAAACTTAAACACTTCCGCTTAATTAATATATAAATTCTAAAATAACTTATGTCGCTATCTAAACGGGGCAGAAATGTATAGTCTAATTCACACGGGTAATTAACATCTAACATCCCCATTTCTCTCAAAACATTAAATACAATCTCCTTTCTTAAATAGATTTAAAAGAAATATGTACTATGAATGCTAATAATTTGTGTAATGCACCACTCCCCACTAATTAATGTGGGCTTTAAATGCTTAAAAGAACATTAAACCAAAAATTAAAACCTGCTCAAACAAAGCCCCTATAGCTCAGTGGTAGAGCGTCAGTCCTGTAAACTGAAGGTCTGTAGTTCAATCCTGCATGGGGGCAGTTAAAAAAATTTTGCAAAAAAAAAAAGATTTTTTTTTTCAAACGCTCTCTTGTTGTCACCCTTTTATTTTAGTCTCACATTAATTAAATGAGTAGGAATATCTCAACTTATACATTGGAGCATTCTATGGTCCCATATTAGTTAAATGAGAAAAATCTTACATTATATGCTAAAGCACCCTCACAAGTTGTCATCCCAGTGCCTCACTTTTGCTAGCTATTTTCTTTTCTTTTCTATTCTGATTTTCTTTTCAAATGCAGTGCATGCTAGCATAGAATCATGGTCAGTTTTAGAAAATCAATGACTTTGTTGTGACTTTTGTTAGAATAAGTGTTAAGCCTTTGTCGCT
Chr04.tRNA14-ArgCCT	GGAGAGAGAGATTCTGGCGGTCTCGGCAAGTCGGGGGACGTCGGGCGGTTGGAGGGCGGAGCAGCGGAACGTACGGCGTGTTTGTTGGGGTCCGAAGAAGAGCTTCACCGGAGCAGTGGCTCGGCTGATCAGGGCGGTAACCGCACCGCCACCCATTGGCGAAGCACCCGACTTATCGTTTCGGGGGGTGTTTTGAATTTTTTTTTTTTTTTTTTGGATGGACGGATAAAGTCGGGGAAACGGAGAGAGACCGATGCTTTACCGTGTTCCTCAGTAACATATAATTCTTATCGTGATTTTTAATATCTGTTTAGAATAATAAAGTATTAGTTCCCAAATGAAAACAAGAAGCGCCTGTAGCTCAGTGGATAGAGCGTCTGTTTCCTAAGCAGAAAGTCGTAGGTTCGACCCCTACCTGGCGCGCTTTGAATTTTAATTTTTATTTTGGGGAAATTAATTTCGGGTCCTTTGAGAAACCCTAAATTATTTTTAAGTCGCTGTAATATTTGAAATTATCTTTTGGTCTCCACACCCCATTGTCTATCATTTCTAAGTCCTTTTGACTGATGACTAGTTAAGTCCATTGTTAACATTTTCATTTTTACCCTTTCCCTTCACTGATTGTATACATTGTTAATAGGTCCGAGTATATTGTCAACAAGTCTAGATGCACTATTAATAAGTCTATATACATTGTTAAGACGGGAGGAGTGACAGAAGGGAGGGAATCATCAGAGGGAGAGGGTGATGGGATGGAGGGGTGATGGTAGGCT
Chr04.tRNA15-GlyGCC	ATTCGATAAAATTTAAAACCCTATCATCTTTTAAAAAAAATCACTGTAGGATGTTTAGGTAATCTGCTAGTCTAGTGTTAACATGAATGTTATCGTCAAACACGAATGGGTATGTGATGGGCATTGTTTTTAATGCGCCCACTTCAAAGTTTGGCTTCCCACCATTGTGTATGACAAATGCAGAGTTCCGCAGCATGCATTTAAATGCCCTCAGACTGGTTGAGCGTTTGGAAAGGAGTTTGCATTGACTATGATGGCCGTAAAAGCAAAATTTTACAAATTTATGTTTTAAACGAACAGGTTTTAGTTACAAAGATTTATAAATTTGTTCAATTAAAAAGTTTCAAGAAGCACCAGTGGTCTAGTGGTAGAATAGTACCCTGCCACGGTACAGACCCGGGTTCGATTCCCGGCTGGTGCATTGGTTCTATATTTTTTTTTTATGCACATATGAACTGTTTATATACAGTATAGCTTAATTAGGATAATGTTATGTATAACCTCAATTCCAGTCTTCATGTGTTTTAAATTATTTTAAAAATATTATAATCATCTAATGAGAGGTACATATTTTTATAAAAAATGAAACATATATTTCAACGAATTACATAAATGCATCAATAGAAAAATGTAAAAAATTTATATCGACACATATACTTCATTAATGTTAATATACATTTCATTAACTTTCTATCAACGCATATAGAAATGGAACTGGAACGGAAAAAAAAAAAAACTATGTAACAACATTCTAAAAGGAATCATTTACCT
Chr04.tRNA16-IleAAT	GGAGATACCACACAATCCCATACCCCAATCTTTTATTGTCTGAGTCATGGATGGAAGATGATGGCTGCACATTCAATATCATGGCTTGTGGTTTTCTTCAAAAGAAGGAATCTTTCGAAGCAGTGCTTCTTGTTATTGAATTGGTAAGGAAAAAAAAATTTCGTGGATAACCATAATTTCTCTATATTATTAGATATGATTGAAACAGATCGATAAGAATGGCCACGAAGTGCATGGCATAATATGTTTTAGAAAGAAATTGGAGACTGAATAGGCCCCACTCAATCGTATACATGTACACTATAGGATATAGTAAACTATTTGTTGGAAATATTCCATTCTTAAAAATTGGCCTATTAGCTCAGTTGGTTAGAGCGTCGTGCTAATAACGCGAAGGTCGCAGGTTCAAGACCTGCATGGGCCATTTCTATAATCCTTTTTTACCCAGATCCCGAAAAAAATTCCACTCTTTGAAACTTAGCAACTCAGCTTGAATACAACTAAAGAATTTTCTTTATGTGTTGTTACACTCAATTTTTTTATCAAAACATTTACCTCATTAAATGATATTTATTATTGAAAAAAAAATGAATATATATGTGGTCTGAGTTTTAGAATATAAAAATGACTGAATCTAACATTTTTTTTTTCTGTATTTCATTATTGCACAGCCCAGAGTTCCTGTTTAATCCACTTGACTCTTTTTTAGGAAGGAAAACGATACTCTACAGGTTTGATGAATTTGGATCATGTGAAATGCTGCTGCCCAAACAG
Chr04.tRNA17-AlaTGC	CAAGGTGGGGGCCATGTCCAGGACCGACCTTGAATATATTGATCCATGCAATGTAACGTAGAAAAATAGAGATCGACTTGATGAAGTTTCAGATTAATTTCTAAGCTTTGTTTGAGTGGCAACACAAATTATATTAGAATAAATAATTATTTCAGTATTAATAAAGAATAAATTATTATATTATTTGATTGTGTTTTTAGTTATTAAATAAATGTTAATAAGATAAGAATAAATATTTAATAAAAATAATAATAATTTAACAAGTGAACTCTCTAATTTATAAAAAATAATGGAAGATAATTTAACATATAGATCATTATACTAGTGACATGTAGGCCCCTTCATCAATAGGGGATGTAGCTCACATGGTAGAGCGCTCGCTTTGCATGCGAGAGGTACGGGGTTCGATACCCCGCATCTCCACTTACCCTTTATTTTTTTGAAAGAATTTTCTGCATCTTCACCTATCTTTATTTTTTTGAAAAAAATTTCTGTGGTACCGAGACAAACAGATGGAGATAACATTTACAGCTTAATCGTGAGATCAACCACAGGGTTCCTCCGATATATATATATATAAAAAAAACCTCGGCCCAACTTTCAAATTTTCTTTTGACATATATAATTGGTTAATGAAATACAATTATAAAAAGAAAAGACGTGTATGTTTTGAATGCACATGTTCTTGCATTTTTTGTAATAGAATATGTATGGATACAATGAGATATATACTATGTTAAATAATTTCATATACTACATTAGTGATGTAATAA
Chr04.tRNA18-AlaTGC	TTATAGATAGATGTGTTGCTAGAGTAATAATTGTACAAACAGTATGGATTAAAATTAGAGACTATTAACACGGTAATTGTTGTCATCATCCATGTTCTTATTGTCATCCCTCTTGTTCAGTTATTGCTATCACATGCATGGTAATTCAATGTCATTGTCTAACGAAAGAATATTAAAATTAAATTAAACTAATCGATAATCAAATAATAAAAACTTTTGAAGAGAGAAACAACCACATTTTCCATGTTTTAAGAAATAAATAACATGCTTGCCTCATCTCAGGCTCTCAGCCCTCCCTAATAAGTCTGACAATCTTCGTTTACATTTTGAATATACTTTGTTCGTTCGTTGGGGGTGTAGCTCATATGGTAGAGCGCTCGCTTTGCATGCGAGAGGCACGGGGTTCGATTCCCCGCACCTCCATTCTTTTTACTTATTTATTTTAAGATTATTTTTTTACTGTATTTCATTTTATTCACGTATCCTTCAAAGGTCCACTCTCCACTCTCTCCCACAAAAGTTTCATACAAAAATATAAAATTGTACACCTCCTTTCATTTTTGTTCTTATCTCACATCTCATATTATTGTAATACTTGTTTTAGTGTTGTTTATATGAAGATATTTTTTGTGCGGTATATAAGGTGCTTTATTTTCATTCTTTCTTTGATTTAATTTTTATTTTAAATATTTTATGTGCACTTCCATTCTTTTTTTTTTTTTTGTCATTTGAATTTATTTCAATATATAATGAATAAATGTTCTTGCATGCTT
Chr04.tRNA2-ThrTGT	TTGATTGATTGCCTTGTGGACGGAGGGAGAGGTCGAGGAGGGCATTGGAGGCGATGTCGAGGCGGGTGACGGCGGTCTTGATCTTGGAGAGGCTGTCCTGGAGGACGTTAACCTCCATCTCCGACTGTTCCTTCAGTGCTTTCAGCTGCTCCACGTTCAGCTTCTCCATCTCCGATGCTCTCATCGCCGCCGCCGCTGCTGCACCGGCTCCTCCTCCACCGGAAGCCATAGCAGTACCAATTAGTAATAACAACCAAATTCAATAATAAAAAAACTGGTATAAATCATTTTCATTTGAGGGATTTGTATTAAACCATATTTTATTAAAATTTAAGTTAATTCACAACAAAGCCCCTATAGCTCAGTGGTAGAGCGTCAGTCTTGTAAACTGAAGGTCTGTAGTTCGATCCTGCATGGGGGCAATTATTTTTTTATTTTTTTTTTATTTTTGTATTACAAACCTATTTGGGTCATCGTGGGCCCCAAACGATGTGCGAACATCGGCCCATACCAAACGGCCCATACCAAATGTGCTGTACACAACTTTTTCCACTGGCCCATCGTTACAAGCATTGTTATCGCGCGCACACATTAAATATAATTCGTTAGATTATATATTTTACCATTTCTTTTATATAAAAGCATATATTACATTTAATAAGATAATATATATTTAAAAAAATCAAAGTAGGCAAAGTATTGTACGTCCCACTCCCTTATGTATTTCATCGCACTTCTCTTACGCGCTAATGTACTTTTATTTATGTACTTT
Chr04.tRNA20-AsnGTT	ATGAATCAATTCTGGGTTAACTTTGGATTGGCCTCATCCAACTCTAGATTGAGTTTTGATTGAGTCCCATCCTGACCCTAACTCGTCCAATATGTCACCCTAGGAGTCAATACAACTAGTGATTCTTTGCTAATTTTTTTGCGGTTGTCGTTTTTGTTCAACTTAACACATAATTATAAAAATGTAACAAAAATGTCTATTTAATACATTCTATAAAAATAACAAAGGGACTATTGTCAATGATATATTTTAAAAATTCCAAAACAAATTAGGAACTACAAAAGGACTATTGTCCTTTTATATTTTTCTTAAAATAATTTTTGTTTAGAGCATGCCATCATGAACTTTAAGCTGGAATAGCTCAGTTGGTTAGAGCGTGTGGCTGTTAACCACAAGGTCGGAGGTTCAACCCCTCCTTCTAGCGAAATATATACATTCAATTGAAATGATTATAATTTTTTAATTTTTTTTATTTATAAAAAAAATATGTTTTAATTTTTCTATAAAAAATATATTTCATTAATTATTTTAAAGATTCGGGGATTTTTATCATTGTAAAGTGACCATATATTTTACATTTAAATTTTTGTCCTTCAAACTTTTGAAAAAAAATTGAGAGGATATTATTCTGATTATATTTTTATATGGTGGATTATATTTAGCATGTTTTGTGAATTTTTCCATCTAGGTTGTGAGAGTTTTTCATCTAAATAGTATTCCTCTATGGTTTATCATTTTTATAAAAAAAAAATTTAATTGAGTTATTGTGTGCGG
Chr04.tRNA21-ThrAGT	AAGTGTTTAATTGACCCTTATCAAGTGTTCTTAGGATATAACAATGATACAATGTATAATTATACGGTTTTAATTTATGTTTAAGTGATTTCTTTTAAGTTTCTCTTTCAAAATTATTTTTTTGAGTCTACATCAACCATCAGACAAGCCTAAATATAAACTTAAGTCTTATGGAGAATAATCTATTACTAACAAAAATGTAAATTGTAAGAAAAAAAAATTTAAAATTACGTCATGTGAAATAGTACAAAAACAGCCCCTGGAGATGTGGGGCCACATAGGAAAATAATGCAAAAGTAGTACGTATGGAACAGAACAAATAAATGAAATGAAAACCACATTCAAAAACAGCTTTCATAGCTCAGTTGGTTAGAGCACCCGTTTAGTAAGCGGGAGGTCTTGAGTTCAACTCTCAATGAAAGCATTTTTATTTTTATTTTATTTATATAAAAAATGTTATCATCAATGAAAATAATTCCTGGTAATTTATCATAACCCCCCCCCCCCCCCCCCCCCCCCAAAAAAAAAAGAGAATATCCTATTTATATATACAAATTTTCCATCACTTCCAAATATTGTCCTATGAGTCATAATGAACTGTCATGTAGTTATGCTTTTTTTTTTATGATGATAAGTCCATTTCCATTTTTATTTTATTTTTATAAAAAATGTTATCATCAATGAAAATAATTCCTGTTAATTTATCAACTCCCCCCCCCCCCAAAAAAAAAGAATATCTTATTTATATATACAAAATTTCCATCACTTCCAAAG
Chr04.tRNA22-ThrAGT	TCCATTTTTATTTTATTTTTATAAAAAATGTTATCATCAATGAAAATAATTCCTGTTAATTTATCAACTCCCCCCCCCCCCAAAAAAAAAGAATATCTTATTTATATATACAAAATTTCCATCACTTCCAAAGGTGGTCCTATGAGTCATAAAGAACTGTCATGCAGTTATGTTTTTTTTTCCTTTTTTTTCTATGATGATGAAATGAGGGAAATGTTTTTTTTGACCATCGGTTAATATGTTGGTATATATTCCTTGGTCTATCAGCTTCACTTTAAAGGTTTTAATTGCGTCATCAAAACTATGTTGAATATGTTTTAGTTTGATGAAAAAAAAAACAAACAGAAGCAGCTTTCATAGCTCAGTTGGTTAGAGCACCCGTTTAGTAAGCGGGAGGTCTTGAGTTCAACTCTCAATGAAAGCACCTCTGTTTTTATTTTAATATCTTATTTATATATACAAAATTTCCATCACTTCCAAAGGTGGTCCTATGAGTCACAATGAACTGTCGTGTAGTTATGTTTTTTTTTTCTTTTTTTTTTCTATGATGATGAACTTAGGGAAATATTTTTTTGACCATCGGTTAATCTGCTGGTATATATTCCTTGGTCTATCCGCTTCACTTTAAAGTTTTTAATTGCTTCATCAAAACTATGTTGAATATTTTTTATTTTGATGAAAAATGAAAAAAAAAACCCAGAAACAACCAGAAAAAGAAGATAGATGTGAAAGAAACATAATAGAAAAAAAAGTATATATTATTTTATTTTATTT
Chr04.tRNA23-AsnGTT	TTAGAATCTCTATACCACTTTATACTAGTTTATTCTAGCATACCAATACCATGTTATACCACTCATCCAAACACATTTTTTTGTTTTATCCTTCTCTGTATCACTTTATACTCATTTTATTCCCCAACCAAACATGGGTTAATTACACAATTTTTGAGGAATTATACATGAAGATTTTGGGAGGGGCGTATTACAAAGGATGTTACAAAGAAATTCTACATGAAGATGATTAGATAGTATATGAATAATGAAGGTAAAATTTTGTATTTAAGCATGTCAAATTAATTCATTAGGATGTATTCATTGGGTACATGGTTTATAAATAGTAAGGAATTGTTTGAAACAAAAAAGCTGGAGTAGCTCAGTTGGTTAGAGCGTGTGGCTGTTAACCACAAGGTCGAAGGTTCGAACCCTTCTTCTAGCGTTTCTTTTTATTTATTTTTTTTAACATTGCCCTTCAACGTTGCTTCTCTTTCTCACATTGGATTAATAAAAGTGCAATAAAATTATAAAAAACGTGCACATATAACACCATCTAAGGAAATCACACTTTCCACGGAAAATTTATATATTATATATATAACATATGGGAAAAATCCAAATACCACCCTATAAACTACTTTAAATCTAATTAACCCTCTGACAGATAGAGGCGGACGTACGGGTTGGCTGGGCCGGGCTGTAACTCGGCCTAGCTTTTACTTTTATTTTTTATGATATATGTTATAATATTTATATATTCTATTATATAAATTGCATTTTATACATAAAATG
Chr04.tRNA24-ValTAC	CACCAAAATCTGTATATGTAAAAACAGAAATTATTTGGTGTTCGAAGTTTGAATATCTGGGATGCGAATAGGATTTTTCTTTTATTTTATCCATCTAATATGTTACATGCACATTCATTGTATCCATTTTTAATACAAAGATATCTGAACTCGAATATTGTCTATTGTCTGTATTTAAATATGACTATATCTGAATTTAAATATCAATATCGGTAAACTCATGGGTTTTAGCTCCCGTGGGTTATTTAAAACTTAAGATAATGTCCCTTATTTTATTATAAAAAGAATATATTCACACAGTTATTAACAAAACATATATATATATTAAAAAATAGTTATGTACAAGTTCGGGTGCTGTGGTGTAGTGGTTATCACGTTTGCTTTACACGCAAAAGGTCCCCAGTTCGATCCTGGGTAGCACTATTCGTCCTTTTTTCTTCTTTTATGACTGGTTTTTGCTGACAATGAATATCCAATTTTTTCATTACCATTATTTTAATTTACTGTGATTATAGCACCAATTTACGCAAGTTATAAAAATCTATTTGACTCAGTCACTAATGGTACGTCGAGAAAGATGAGCAACAAAGAAAATGTAAAAATAACAGTTACAAGAAAACATCCAATATAACGTAGTAATCCTTTCCAGATGACAAGATAACAACTATCTGATGAACACCTCACTAACAACTCACGGTGTAGTTAAAAAAAAAAATTGTTTGAAAATGATAGAAATAGTTATCACGATTTCATTTCTGATTTCGAAATACAAT
Chr04.tRNA26-GluCTC	GAAGGGGGAGGGGGGGAGGATGGAGAGGTTGGTGGGGGTGGGGGTGGTGGTGGTGTCGGAGAAGGTGAAGTCGGGGAGGAGGCGGTCGGCCCATTTGGTGGCGGAGGTGGTGGTGGTGGGAGTTGGGTTGCGGAGGTTGGTGGAGATGGTGGAGGGAGGTGGTGGTGATGGTGGTTTAGGGCGGTGGGTGGAGGAGGGTTTTAAGGGTTGTGGGAGAGGGAAGGTGAAGCCCACTGTCGGTGTCATTGTCTCCATTGCCTGCGTTTCTGTTTCGAAATTTTTTTTGTTTTGAATACGGTCGTTTGTGTGATGTTAAACTTATAATTAGACAATTATGAAGGTTCAAGAAATCCGTTGTAGTCTAGTTGGTTAGGATACTCGGCTCTCACCCGAGAGACCCGGGTTCAAGTCCCGGCAACGGAATAATGTTAATTTTTCGAGTTTTATTTTTTTCTTTTTTTTTGGGGGTCAAAACGTCTATATCCTCGCATACATGAATAATTTCATATAAGTCACTCTGAAAGTTGGGATAAACATTTGAATCCATGAAAACACACAAAAACTTAATTATCATCCTTGGGTTAAACTTTTATTCAAATTTGACAAAATATTTTATCACCGTGTAATTGTGTAAACACTATGATCTCTGTAAATAATCATAAAAACAAATTAGTTCATGCAAAGATCACTATGAAAGTTGGGACATGGATAATCTCATATAAGTCATTATGAAAGTTGGGACATGCATTTGAGTCCCTAAAAACACACAAAAA
Chr04.tRNA28-ThrCGT	GAGAAATGTGCTCTTTAATACAAAATTGTATTGCCAAATTAAAATATAACTAATATAAAAGCAATGTGTAATGAACCATGAACATATATCAAAGAATATTAACTCAACACTAATAAGTACAACTATAATAATTTTGACATTACATAAAACAAAATCTAGCAGAGCTAGAGATTTTGTTCAAAATGATCTAATTAAAAATTGGATTATTAAACAACATTGATAAGGTGGATCATGTATAATATTTCTCACCAAGTTACCGAGTTTCATTTAGTTTTGACTCGGCCGATTCAATGAAAATAGAATACGCTAAAACACATAAAAGTAAAAAAAGTGAAATCACGTCATTCTCTGCTTCCGTAGCACAGTGGTAGTGCGTTCGCTTCGTAAGCGAAAGGTCGCGAGTTCGACCCTCGCCGGGAGCTCAGAAACTTCATGTGTTTCGTTTTATTTTGTTTATGCTTTGTAATTTATACAATATAGTAATATTGCCAACGAAGTCTTTTTATGCTTGTATAGTTAGTATATATAATATTGTCAATGCCATCTAGCTTCATGTAATATAAAATATAATTAGTATTTGTGGGTGATCGGTTTCATCTTTCCCTTGCCAACCCTTGAATGATCAAATAATTCATTATTAAATATAACTTGGTGATCTATGCGCAACCAATTGAGTGACATTTTTTTATATTGAAATGTATCAATTCTTTCATTGTTTATTCCAAGTTCATTGAAATGTTTGGTTTTTTGTTTTTTGTATTTTTATGACACA
Chr04.tRNA29-iMetCAT	AGTGCCAACTGTTGGATCAAAATAGAGAAGCAGAACAATCTTCCAATGAGAATTCAACATGTAGATTTTGCAGCCTGTTCCAACGGAACAATCCATAAAGTGAATGTAAATTAAGGGTTTCTTGTGTTGTATTTCAATTGAGAGTTAGATTGTGTTAGTACAGATACCTACAATAATTCTGTTTGGCATGCTTCATTTTGCCTAGGGAGTTGATTATAAAAACTGTTATGGCAATGTAGATCTTGGGGGTCCTTTTTATTCATGGAGAAGACAAAGCAGAAAATTGTGGGGGTCCAGAAGCTTTTTTTAAATGATTTTTATATATTATGTATAGCTATAGCTTTCAATAAATCAGAGTGGCGCAGCGGAAGCGTGGTGGGCCCATAACCCACAGGTCCCAGGATCGAAACCTGGCTCTGATATAATCAGAGTAGCTTCCTCTTTATTTTATATTCCTTTTCTTTTAGATTGACTTTCTCAATTTCTTCAAGTTTCCAACATGTTTATCCCGATCAACGTTGACGAGGTTCAATTGAGGGAATTGGCTGGTATCATAGGTTGTCGCACTAAAGGCTTGCCGTGTAGACACCTGGGGTTACCACTGGTCGCGAGGAAGCTCAACATGAGGGACTGGCAACCAGTCATTGATCGCATGGAGCGGAGGCTGGAAGGGTGGCAAGGACAACTGCTGTCGTGGGGAGGGAAGTTCGTTCTCCTTCAAGCGGTGGTGTCGGCACTGCCCATGTTTTACCTTTCCATTTTTCGAGCTCCG
Chr04.tRNA3-SerAGA	TGGTCAAAGAGAAAAATTTTACTTTTCCTCATTTTCCTTCACTTTCCATCATGCACAAACACACTCTAAGTATAAAATCTGAGCTGGACAGAATCAATTACTAGGCTGGTGGATCATTAGTAGACTGGATTATCATGGTTTGAAATTGTGACAATAGCAATTTTTTTTTTTTGAAATATGATAAGATCAATTGACCCTACTACATTACATGTGGCGCCGCCTATGATTGTTACGCAGATAATCTGAACTGGGGTCAGGGTTGTGACAGCAAATATATGTTCAGATCAGTTTAGAGGTTGACGCTGATACAACGTATATGTAAAAACAAAATCACCCCCTTACAAGTATACGTGGACGTGCCGGAGTGGTTATCGGGCATGACTAGAAATCATGTGGGCTTTGCCCGCGCAGGTTCGAATCCTGCCGTCCACGCTTTTTTGTTTATAGATTTGAATCACTTCTCGTTCTTTTCCCTTTCTCCGCATTAACACGCATCAATTGTACAGAATTTAGGGAAAGTTACATGGAAATGGTCTTTTAATACCACAAAAACATAAGCTCAAACAAAATTCATCTTCACAAAAAAATAATCACAAAGGCCTCTGATATGCCTTTTCGCCCCTCATATTATCAATCACCGCCCAGTTTAACTTTTCATCCTTTATTTCATTTCATGCCTGGTATCATTATCGCATACAACAAACATGTTATCAAATGATTCTCTTTCAATCCGTGGACGCAGAGTCATCCGACGCAGACAGATTAAGAGAAGCGAAGAAATT
Chr04.tRNA30-SerAGA	AATATAAAATTAAACGGACAATAAAAAAAATATATTTGCATTAATTGAATTTTCAAAAATAAAATATATAACAAAATAATTGCTTAAAAAATTGAATCTTGTATGCATCTGACTATGTTGATACCTACATAAATGTCAATAATTTTAATAATTATACTATAATTCAAATAAAAATTACGTGTGATTCATTGATTTTATTTCTCCCCCCCCCCCAACCAAAAAAAAGTCTATGGGCCAGCCTGAATGGACCCATTTGGGCTGGCCATGGGCCAGGCTTACTAGCTTTTGGGTCAAATGGGACCCTTAAGTAACTTATCAATATAATTAATGTTTAAAAACCACACAACGATGTGGACGTGCCAGAGTGGTTATTGGGCATGACTAGAAATCATGTGGGCTTTGCCCGCGTAGGTTCGAATCCTACCGTCCACGCCATTTAAATTCATTCTTTCTTACTCCTTCTCTGTTTTTCTTTTTAAATATTAATTATATTATTATTATTACGGGGAATTAATTCCAGGCCCTTCAAGGAACCATGAATTATTTTTGCATCCTTAAAATATCTAAATTTATTTGTAAGACCTCATTGTATATTATTTTTGGATCCTTCTATCAGAACACCACGGTAAGTCCACCATTATATTTTCCATTTTCTCTATTTTTTTTTCACGTCTATGTACACTGGTAATTAGTAAATATTAATTATATTATTATTACGTGGAATTAATTACAAATCCTTCAAAGAACTATGAATTATTTTGAGATCCTTGAAATATCTGAAA
Chr04.tRNA31-LeuAAG	TATCAACAATAACAAAAACGTTATTTTAAGTGTCTAAAAATATGAAAAATGGAAACAAAGTGCGCGTTATGGCGTAACGACAACTCTTAAAGATCTCCTTAATATCTAATTCCAGTAAAAAAATTATACGATTACGAGTTCAGGATGCCTTTGATTTCTGCTAGCTGATTTTTCTGTAATTACTTGAAAATCTCAAAATGAACATTTTTGGGTTCATCGCTCTAAAAACGCGTCTGCCACCTATTCTGTATCAATACATTATTGTTGAACCCTCGTATACTCTGTTGGGTTGGTTGGTGTAAGCCTGAACACATTAATGTTAGTTATATATATTGAAAACTCACAACAAAGTTGAGATGGCCGAGTTGGTCTAAGGCGCCAGATTAAGGTTCTGGTCCGAAAGGGCGTGGGTTCAAATCCCACTCTCAACATTTCTTTTTTCATAGATTTTTTGTCTCACCTCATTTTATGTCAAAACTGATTGGCATTTAAAAACAGAAAATTAAGTAATCATATTAATAGATTTAAATTTATTAATTTAGAATTACGAAATCTAATTCAATTGAATTTTGTAAAGATTTATTACGTCATTTTTCTTATATTATAAAAATACATATTACACGTTATATAAATGAGAAAAATTGATGTAGCTTTATAAAAACTTATGAAAATTAGAAAAAACACTTATAAAATTGATAAATCTTCTTATGTCTTTATCTCATTAGATAATATTTATTCTAATTCCTATAATTAACATGATATATTGTTAACCTTAACCATA
Chr04.tRNA32-AlaAGC	CAAATTTGTTTCTCAAGATCAAAATTTTTAAGAGAATCAAGAACATCGGACACTGGGAAAGGTACCGCGATTTGGGTCATCGGGGTAGACTCTGTCCCACTCGGAGAGCTCCTCGGACCTCGCCAAGGTCCGATCGCCCCGAATCAGAAGGGCGGTAAATGAAACCGCCGTCGCCAATGCCATGTCCTTGATGAACCCTCTCCGGGTCAAGGAAGGTTCAGTGGGAGATGGAGGAGGAGGAGGAGAAGAAGAAGAGGGCATGGGAGGAGGCGAGGTGGAGGGGTTTGAAGAAAATAGGGTTCGTTGATGCAATAAATCATAATAATATTATTTCAAATTTCTAGCAAACTGGGGATGTAGCTCAGATGGTAGAGCGCTCGCTTAGCATGCGAGAGGTACGGGGATCGATACCCCGCATCTCCACTTTCTATGAGTTTCATATTTTTTATGCTTCCTTAAGCGAATGTGTAAGATACAATGCTAAGGTTGATTAATAAGTTCTAAACTGTCCCTTTTAATGCTATTTCTTTCATCTTTACGTATTATAAAATTATTATATTGAAATATAATCTCATTTTACAAGATGTGTAGGGCTAGTATATACAGTAGGCCGGGGAAAATGATTTCGACGTTATTCAATCGGATTCAGATACATGTGTTAAACATATTTTCAGATACACTGTACTAATTTCATATACATATAGACATTTATTAGAATCCAACGTATGCTAAATTATAAAATGAAAGATAATAATACTCTATTTACACTCCTA
Chr04.tRNA33-PheGAA	ATTCATATTACATATTATGTACAGATTTAAAAAAAATGAAAAAAAAAAAAATGACAATACCCACTTACCCACATTAACTCACAAGTATCCATAATTCATCCATAACTATGAAAAATAATATAAAAATAAATAAATAAACATGCAAAAATAAACAAAATCAATCACATGGACTGCGGAATAAAGTGCGGATGCCCCAACGGTAAGAAATACTGACTGAGGAGGTGGGTGGCGGTAGCCGGGCCGTGGGCCGCCGAACGGAGGGGAGAACGCGCCGGTGAGGAATGGAAAGGAGAGCCGAAGAGGGCCGTTAGGAGTGGTTACATATGGTTGGATGGGAATAATTATAAAAAGCGGGGATAGCTCAGTTGGGAGAGCGTCAGACTGAAGATCTGAAGGTCGCGTGTTCGATCCACGCTCACCGCATTCTTTATTTTGCCGTCGTGAGGGACATTTATTTTTTATTTTTTCAACCGATTTAACCAATCATCCCATCTATTTTTTAGACATTGATTTTGCTTAATCTCACCAAACATGAAGGGGAATATCTAATTCTCAGTGTTAAACAGAACCACATCTAAAGCTGGTTGATCCGAACCGTTAATTGAATGCAATGACTTTTACTCTCCCTATCTTTCGAAGACATGCAACCCAATAAACGTTTTCACATGCATGCCAATATATGATCACCAACTGACTCCATCGTCCCTTCACTGTCACTCCGTACGTTCGTGTTCGCTCTCTTATAGTCTCACAAAACACGAATCCTGTCTTTT
Chr04.tRNA34-PheGAA	CGGATAAAGTGTATTTCTAAAAAAAATTAAAATATGTGAACCGAAAATGAGACCAAAAAAAAAAAATTGTATCTAACATTTTCTTTGAAATAAATGCTTTAAGCCCAATGCGGTTGTTTATCATAGGCTTTTGACCCATAAGTTCTTGTGGGCTCATACTAGCCGTTCTCTAGCACAAGTAGTTGAAGTAGAGTTATCACGAATGAATTAAGAGTGCAACAGTGTATTGGGTCAGCCTATACAATTCAATAAAAAGTAATCATTAAAATTATTAATATGCCTTAATAAAAATTCGTTGTTTTACAAAATATATTGAATAGGTATAATGTAAAGGCCATCAAACACAGAAAGCGGGGATAGCTCAGTTGGGAGAGCGTCAGACTGAAGATCTGAAGGTCGCGTGTTCGATCCACGCTCACCGCATTTTATTTTATCTAGTTTTTGGGAAAAATCCAAATGACCCCTTATAAACACTTCCTGAAATCTGTACAGCTCTGACATTTTTTTAATCACATGTAATCCCTTAATAATACCTGTATAAATTCAAATAGTTTTTTAAATTAAATTTTTGTTGATAGATTATGATTATTCTACTAATATTCATTTTGATTAATCCTGCTTAAAAACATAGTATATCAAAATCTTCTACAATATGTTAAAAATACAAAAAATCATTTGTAAATGATGATTTTACCTTATTTAGATAATGTTTTATAATCTATTTGAAGGGGTAAATTGTCATATACAAAAGTTTTTTTTTGTATTTTAACGAA
Chr04.tRNA4-AlaCGC	AAAAAAGACATTGATGTGTATATGCATTGGTTTTATTGTAAATAAGATTACAAATGGTGGCATTCCATGAAGTTATATTTTTTGTGTCTACATTATAGATTTTTACATGACAATACACATATTCTTCACACAATTAAGATCTAAATAGAGGTTTAATCCTGTCAGTGTTGGATCTTATCAATACATGTTAGTTCTCAATTAAAAAACAACATGTCATATTATATGATAAATATATATGATAAATATGTAAGATTTTGATATAATCTGAAAAACCAACACGGCTCTTTTTGATAAAAGTAATTTGTCACATAAAGATAATATATTAAATATATGAAAAACCAACAACAAAAGGGGGTGTAGCTCATATGGTAGAGCGCTCGCTTCGCATGCGAGAGGCACGGGGTTCGATTCCCCGCACCTCCATCTTCTTTTTCTCGTTTTATTTATACTTTCTTTCTATAATTTTTTTTGTAGTCCAATACAGTCACTCCACATAATGAATACAGAATACCTCCCATAATGTACTTATATTGTGTGCGTCTGGAACAAATACATAACGGAAAATGAAAACATAACGTGTCGTCCCCCTCTTCACCATTATATATATATTTATATTTATTTTTTTAATCTTAAGCGACTCCAACGAAAACATCACACGTAACACCCCCCTTTAAAACGAACAATGATACCTCCCTCAAAAAATCAAGTTTTCCAGCTTTATGTTTCAGTGTGGGGCCCTTAATTTACAATACAGGGCTCCTCCCTTTGAACAC
Chr04.tRNA5-GluCTC	TGCATCATATAATATGATAGAATTTCATACATTATGATAGTTCAATATATATTACGTTATCATAACGTATAACGTATGAGACTGTAAAACAGATTGAGTGTATTATCGTTCCTCTGTTTTCATGTCGGTAGCTCATGAGATATGGGTGTTAGTCTCGGCTATGGGATTGTTGTTAACTGTGTTTTGGTGGATGGGATGTGACTTGCAGTGAGGAGCTTCAGGCAACTGAGGTAACAAAAGTGTGCGGTGTTCAAAGATATCCCAGTCTTTGATGGGATATTAGACAATTAGACAATCTTGAAAAGTGTGATTTGAAACTTATAATTAGACAATCTTGAAGGTTCAAGAAATCCGTTGTAGTCTAGTTGGTTAGGATACTCGGCTCTCACCCGAGAGACCCGGGTTCAAGTCCCGGCAACGGAATAATGTTATGTGTTTCTTGGGTTCTTTTATTTTGAGGGGGAAGGGGGGTTTCTAAGCCCCCGTTTGGATCCGGTATAAGACCCCGGATAAAATATTTCATGTGTTTGTTTACCCCGGATAAAGTATGCCAGAATAAACTCAGATAAAGTGGTATATGAATTCCAATCAACCCCTGGAATTTAAGTTATCCAAGGTTATTCCATTCAAAGAATATGTGGGCCCACTGTCAAATCAATTGTCATCACCTCTTATATATCATTTGTCAAATCAATCATCATTACTTTTTTACCTTTTATAAATCTTTATCCATACTTTATTCACATTTTACCCAAACAACAAAACATTTATTC
Chr04.tRNA6-ProTGG	TTTTTGGTGGGTTTTTCTACTGAATGAGGGTTTCATCAACTACTGATTTTAAGGGTTCAGCGGAATAAATGCTTAAAATATGGCCAACCAAAATCTCTTCTTTTCTTTCTTTCTTTGTTTTTTTTTTTTTGTTTGTATATACCTTACCATCATCTCATTCTTTGTTTGATATGAATAAAAGGACACCAGTTATATATATATAAATAAACATAGAGAAGTACAAGATGCAACTATGATACTGCAATGCACAAACACAACATATACTGGGATATTGAATCGCATAAAATCTCATTTTATTAAATATAAATGATTATGTATATTAGTTAATATAATTACCAGAAAGTCAGTTCGGGCGTTTGGTCTAGTGGTATGATTCTTGCTTTGGGTGCAAGAGGTCGCGAGTTCGATTCTCGCAACGCCCCCCCACTTTTTATTATTTTTGTTTCTTGAGAGTCCCATCGTCAATTCCGCATAAATAACAAGAACCCGAATAACAATTCCGATTGTAGCCAGCATATACCAAAACCAACAAAATCAGCAGTAGTAGCACATAAGTCCCTTCACCGCCATGAAAGAAACCTCTCCTCGTTAACATAAAGATTCCTCAATCCAATCCTCCTCTAAATCTAGGGTTTCCATTTCCCCCAATTCATCTCTCTCTCTCTCTCTCTCTCTCTCTCTCTCTCTCTTTTTGTGTCTCCTCCTCCCTCATCTCCCCAACCAACCATTCGATCCATGCCCTCCGATCGCGGCCTCCAATCGGCCTAACCTA
Chr04.tRNA8-ValAAC	ACTATAAACCGTCAATCCCCACCCGCGCGACTTCCCGCATCTAGCCCGATCCGTCACAGCCAATTTCCCTCCGTGAAAACAAACCGTGGTCGCCTCCATAAGGCTACGACCCCGGAATGAAATCAGGTGCTCCACCAGTCCAACCATGTTTTCCTTTATTTTTTGCATGCTCAAACATGCCTTAGAAGCAGCTTTTCCCACTGTCTTGAAATATCCATATCCACTTGGAATTGTTTTTAAAATTTATCGTGATTTAGTACATCACGCTTTTTGTGGGGATGATTGATGGGCTCGTCACATATTAAGTTTAGATGATATATTTATTAATTTTACTTTGCCATATCAACAAAGGTGTCGTGGTGTAGTTGGTTATCACGTCAGTCTAACACACTGAAGGTCTCCGGTTCAAGTCCGGGCGACGCCATTAGTTGCGCGTAGGTTTTCTATGTCAGTGTTCACTCTGGTGGTGTCTTTTTGTTTTTTTGGCTTTTTTTTGTTTTTTTTATAGCAAAATTGGGCATTTTTATTTCATAAAGAAAAGAAGACAATATATGGGGGTACAGATGAGATGAATATAAAGAAAAAATACAAAAAAAAAAAGAAAAAAGTTCAGTAGAATAGGTTTTTACAGAGACTCCCATAAGAAAGTCCCTTAACTCATCACACACGAATTGTCTTCTCCACCATGTTGGAATGTCTCCCACAAATTTTTTAAATAGAAAATATTATTCTTAAAGAGAACATTATTCCTTGCTAACCAAATTGCTTATGCTA
Chr04.tRNA9-TyrGTA	TATAAAAAAAACAAAAACTAAAAGTAAAAGGGACACATCGATTGAGTAAGTTAGTTCATAAAGAATATTTTGCATTTCTTTGTTTTTTTTATGTTTTAGACTAAATCATAATTCATGGATTTCTACTCATACAAATTATGATTAGTTGTGTTGTTAAATAAAATGTGTATTTTTTTATTTGATATTGAAGTGGGTATTCATGGTCCATCAAAATATATAAATATATATTTCATTACATGACATACTTATTATTTCAACATATAATTCATTAGAAAAAAGGAATGCACGGATAATATTTTGTATATTTTTTTTGTATTCAATAATAGCTATGTTCAAATTTAAAACACAAACCGACCTTAGCTCAGTTGGTAGAGCGGAGGACTGTAGTTGCAAAGCAGGTAATCCTTAGGTCGCTGGTTCGAATCCGGCAGGTCGGACTTTAATTTTATTTTTATTTATTGTTGATTTTTTAAAATTAAATTAAGTTATCTTAATTGTTTCCTTAGTTTAAAACGTATAAATTATCATTATATACAAATCAATATGTTATGATGCAAATTTGATTTTTCAAATTTAAATTAAGTCATCTTAATTTTTTTTTCTTTTAAAATATGACAATAAAATCAATATACAAATCAATATGCTCTTGTATATTTGACAAAAAAAAGTTTTTGTTTTTGTTTGAAATCATGTTTTTTTAAATTATTTCATGTGTGTTTTGTTTATCAGATTTAAACACTATTTATAATTGGTCTTTTGATTTCTTTCTAAAAAAAAAAGGATGGAA
Chr05.tRNA1-GluTTC	AATTCAAGCTTTTGATGGGGATACATAGGGGCGCGGGGAGTGAGGAGGAGGTGGAGAAGGTGAAAGGATGGATGAGGGAGAGGGGACTTGATGATTAGTGTAAATTGGTGATGGGATGTGAATATCTGAAAACACTCTAGTGATTCACATGGTATGTAGTTTATACCTTTATATATAAAGAATCTAAGAATTAGTATCTAAAAAGAGAATTATTCTTTATTAGAAAATCCAATTCTAGTACAATTTATAAGAGAAAAAAAATTGCATGTCATTTGGAAAGAGAGTGATACTGAACACAAAATTAGTCCAGTAATATAATATCCAATATAAATTTGAATGTCATTCAGAAATCCATTGTCGTCTAGTCCGGTTAGGATATCTGGCTTTCACCCAGACGACCCGGGTTCAAATCCCGGCAATGGAATTCGTATTTTGTTCAAATTTAAATCATTTTTTTTTCATAACAAAATTAAGATGAATAAACATTTACCCCCCCAGTATGGGGTGAGAAATAAACTCAGAATAAGGAAGAATACAGAAGAATAGTGAAAAAAAGTTGTTTGTTTTGATAGACTAAAATCCGATAGTTATGTCTAGATAAGTTAGGATAAGGCCTGATAACTATTCTAAGGAAATGTTAGAATTGTTTATCAGGTTTTATCTATGCCAATGGATAAAAATACATTTCTATGTCATTTTAAAAAATTTATCTCACCTAACAATCTCACACAGATTTTAAAAATTGTCACATCTATCAAATCAATCATACATTTC
Chr05.tRNA10-IleAAT	AAAAAAATATACTAATATATCTCAGTATATACTTCATTTTATATTACAGTATGCACTTCAAAGAGTGAGTGTATGATTTAAAAAAAAATGGGATGGACTACAGTTGGGGCTGCAATGGGGGCTGCGTGTATCTTTTTCCCAAGCAAGGTAGACGATTATTGGCTTCAAAACAAGCCCATCTGTTAAAATTAGGGTCTGACAAGCCCAGATTTACACAAACTTTCAAGGAAATGATACGTACAGTCTCCATTGCAACTCTAATTACAGTTCACACAGTTTTTCTTTTTTCAAAAAATCATACTCATTTTAAAATATATGTTATTATATGAAATGAAACATTTTTAAAAAAAAGCCTATTAGCTCAGTTCGTTAGAGCGTCGTGCTAATAACGCGAAGGTCGCAAGTTCGAGACCTGCATGGGCCACTGCAAAATTATTTTTATTTTTATTTTGATCTCCAGTGGCCATAGTACAATAGTTTTAAGCGTTTTTTTATTTAACAAACTACAACATTTATTGACTTGTGGGCCCCATAATTTATTTTAAAAAAGGTGATGGTAGTAATTTGACATGTGATCCTCCTTATATCAGTAGAATAGATTGGATGGATCACATAATTTTAAGGGGACCTGGATATATATATCAACTTATTCCCACCTATTCTGACATAATTATACCACCCATAATTGCGCAATAAAGCTCCTCCTCTTTTCCTGCGCGTCAAACAAGACAAACAAGAACAATAAGGATGTCTTGTCAAAATCGGGAGGAGATG
Chr05.tRNA14-GluTTC	TGGGTGGACTTTTTATAAAATATGGTTCTCATTTAGATTCGGATTATCTTACTAGGAGTGTGGATAATATTATATCATAGTATAATTTGATTTTCTATTATTTAACTAATTTAAATAATAAAAAGCTGAAAAATATTATAACTGGGAAAATAATATATTAAAGTAGCTAGGTTGAGAGTTTTAGTTATATATATGATGCTCCGAAAAAGTAATTAGTTCACACTTTCATGAAGTAATAATTCCTTTTAAAATATTGTCAAATTGACCAACATAATGAATGATTTATTCACTAGAAATATAAACTGTTATTTATAGTTTATATATAGTCTGTTTAACTGTTGTTACACAAATCCATTGTCGTCTAGTCCGGTTAGGATATCTGGCTTTCACCCAGACGACCCGGGTTCAAATCCCGGCAATGGAAATGCTTTTTATTTTTATTTAATATTGAAATATTTTAATTTATTTTGGTTTAGAATACCCCAAACATTATTCTTCATGTATCACACATAATAACACATGACAATCATAAGAACCATTGTGCATCATATTTACAGTGGATGAATTAAATAAATGAGTCTGGTTTGAAATTCAATCAATTTATTGACTTTAACTAAATTTAGACAAATCAAGTAAAAGACATATCATTCAGATAGGTTATTAAATCTTTTAACAAATAAATATACTTTGTTGTTTTAGGACAGGCATGTAGCCCCTTTTTTTCAATATTATTACAACGGAATATAAGTAAAAACAAAAACTCTAAAGTGTTTT
Chr05.tRNA15-IleAAT	TCTTATTATTAAATGATGGATAATATTTTGGAGAGGGAGAATCAATTGGTTTAATGCATGACCATGACTTCCATATATACATTGCAAAACATTAATGATGATGCTAAATACAGTCTACCAAATCAATTGAAATCCAGACACTTAAAAGCTAATATTTATATATATTGACCAAGTCCAATTTAGGCTTGCATAACTCGAAACTAACTATATATTTCTTATACATTTATTAATAATTCAGAGAAATTATTATCTTATACAATGTAATTATATTAAAATAAATATCTCCTAGAGGATTTATGTGATATAAATATAGTTTTTAAATTTATAATAAAAAAATTTCAACATCAAGTGGCCTATTAGCTCAGTTGGTTAGAGCGTCGTGCTAATAATGCGAAGGTCACAGGTTCGAGACCTGCATGGGCCATTTTTTTTTTTTGTGTTTCTAGTATTTTTTCTTTCCCTACATTCATGTACTTTATTCTTTCTCCCTTTTCATGTCAAATATTTTTTAGATTTTGGGATTTAATAAGACTAAATTCAAACAGGTTTTATATCACAAGTATAGATTCAGTCAAGCTTCTATTTAAAACAACCAACCATGGACAATTTAATCTTTATTAATCAAACAAAATCAACAACAGAAGATCTCAACCATGTTATATGAAAAATAAAATAATTTCATTTAAATCATTATAAATCTTACAACGCCATTCTCTACAAAAACTGGCTTACTTAACAACCACAGAAGAGAGGGAAAAAAAAAACTCAAAAATC
Chr05.tRNA16-AlaCGC	CAACGATGCATTCATCTCGCATTCAAGCATGGGTCATGGTGTGAATGTATCTAATATGTGTTAGATAGAGACATGATATGTTCATCTAAGTGTTTGTGCTTCCTAGATGTTCTAATTCAATAATCAATACAAAGTTTACTCACCATACTTGGATGTCATTCAATCATGACCTTTTATCAGTTTCATTGTTTTTAAATACTGTTTATACTAATCAAGCATATATTTACACAGAGTTGAGTTTTATTTTTTGATTTATGCTACGAAAATATGGGGGAGACCTAAAACCCTAAAAATTAAAGAAATAAAGTTAATACAATAAATATTTTAAGTTTCTTAAGATCCCAACAATTGGGGGTGTAGCTCATATGGTAGAGCGCTCGCTTCGCATGCGAGAGGCACGGGGTTCGATTCCCCGCACCTCCATTTTTATCACTTTTTTATCACTTTTATTTGTAATTCCAAATCGGTCCTTGTAACTGTAATTAATGACGTGTTAGATGCCTCGCATTGCACTCTCTGGCAAGTGGAACGGAGGGGGTAGTTTTGTCTTTTCATCCCCTATAGTCTTTTCTTCCTCCCGACGACTTCTCGCGAGTCCACTTTTCAAATTCCATTCATCATATTTTTCATTTCCAGTAATGTCAATTCAACCCCTGTGTTTTTATTATTGACAGTGCTATGTTTTCTTTATTCAATTCTATAACATGTTACAAAATAAATTTATTATTACTAAATAAAAATTTAAAAATACTTATTTTAAAGAATAACGTAAT
Chr05.tRNA18-GlyGCC	CCCATCTGAATAGATTATAAAATCCTATCTGGAGGGATAAAATCATTATTTATAGATGACTTTTACATTTTTAACACATTCTAGAGAATTTTTGGTATACCGTGTTTTCCACCAAAATTAACCAAACAAAATATTCCTCATCTATGAATAAAAACTTAATTCAGGGGGTTATTTTGATTTACATGAGTGTTTTTAAGGGGTTATATGCACTTTAGGAAAAGTTAATGGATTATATGGATTTCAGTCGGTTACAAAGAGTTATCTGGATTTTTCCTTTGTTTTTATAACTACAAAAATAGACGTAAAAAAAATGCAAGAATAGTAAACTATCACAAAATTTAATACAAGAAGCACCAGTGGTCTAGTGGTAGAATAGTACCCTGCCACGGTACAGACCCGGGTTCGATTCCCGGCTGGTGCATTGATTGATTAATTGGTGATGATATAAGCTATGATGAAAGATGTCTTTGTTGTGGATAGGGTTCCCACATTAATTTGATCTTAAGATGGATATACACAGGCGCATCTGAGCTTTTATCATCTCATCTATTTTTTTTTTCCCAGAAGCAAAAACAGAAGGAACAAATCATCTTAAAATGGAATATTATGCAATGGGCCAGATTTAGTTACCATGGGAAAGTAGCATGTAGAAAGCATTTTGGTTCCATAGTTCAGAAGGGCATTATCCTGTTATTAAACACAATCCTTACATGCAGTAGTGCTGGTATATGGGCATTATCATATCAACTATTTATATATATATTTTGTCAA
Chr05.tRNA19-GlyGCC	AAACTTAATACATGATATTCAAGTTCAAAAAGTGAAAGTCTGAGACACAGCTTCAAGAAATTTATGCTCATTGAGTCATACAGAGCTCATTTGCATATTAAGAGAAGCAACAACTGCTCAATAAGACTAAAAAATCAATGAGATATATTTATAACTTTACAGTCAAACAATTAAAAATATTTTCTTACACAATTCATACTACAAGTTCTGCAGCAGATTACCTTGTTTTGAATCAGATTGTGCCCTTCCATGAATGAGTCTGTTGTCCACACTTTGAGTACTTCAGGCTGCCTATTCTGTAAAGAAAATGCAAGGATGATAAACTGTAAAAATAATAATTAAAACAAGAAGCACCAGTGGTCTAGTGGTAGAATAGTACCCTGCCACGGTACAGACCGGGTTCGATTCCCGGCTGGTGCATTAGTGATTGATATAGCAATGATGAAAAATACCTTTGTGTGGATGGGGTTCCCACATTAATTTGATCTTAGGATAAACACAAGCACATCTGAGCTTTATCATATAAATCTACATTTTTTTTTCTAGAAGCAAATACAGCAGGAACAAATTCATCTTAAAATAGAATATTATGCAATTGGTCAAATTTACAAACAATGAGAAAATAGAAGGGCATGGAGGAGTTGTACTCATGATTGGATCATACTTTCGGAAAGGCATGGAGGAGTTGTACTCATGATTTACTCATGCAACTATTTCACTCCTCAGAATCTGATGACTATCTCTGTATTCAGCAGATTGGCATGCAAACC
Chr05.tRNA2-LeuTAG	TTGAAGAGCGAGAGAGAGGGGTAATAGAGAAACATCAGATTGAGCTAGGGTTAGGGTTTAAACCTTCCTTGTCTTGGATCTTGGCTTTGACATTGTCGATGGTATCGCTGCTCTCGACTTCTAGGGTGATCGTCTTCCCCGTTAGGGTTTTCACGAAGATCTGCATCTTCTCTCGATCAATTCGTCTCTGTCTCTCTCTCAATCTCTCGCCGATTTGGGGGAGTCGACGTTGTATTGACCTTAAAAGGGAGGGCTGGATTAGGGTTTCGGAGAATTTTTGGGTTTATGTGACGAAATTGCCCCTAGTTAAGTTATACTAATATAAGGATGAATAACAGTACCACAATTAGGACAGTTTGGCCGAGTGGTCTAAGGCGCCAGATTTAGGCTCTGGTCCGAAAGGGCGTGGGTTCAAATCCCACAGCTGTCATTTATTTTAATTTTTATTTAATTATTAAATCATGAATTGTGACCCTTTGATTTTTTTAGTTTATAATTAAATAATAATTATTTTTATTTAATACATGTTTAGATATTTTTATCAATTGTAATAATAATGTATGTTAAATTTAGTTTTTTTTTATAAAACATATTAATTTTAAATGATATAAGTAATTTAGATGAGATAAACAAGACGGAGCGAGTTTTATATTTGAATCTCAAATCCATTATGTATCTTTATTGACTTGAGATGGATCAAGCTAAGATTTAATAAGTCACTCTTTATTTTCCATCAAATCAGATACAAATCTAACGATAATACACATCATCACCCACTAA
Chr05.tRNA20-GlyGCC	AAGTTTTGTGTGATCGCTAACTTATAGAAGTAGTCCATGTTCAAACCAAATAATGAAATTCTGAGACAAAGCTTCAAGAAATTTATGCTCATTGAGTCAGACAGAGCTCATTTGCATATTAAGACAAGCAATGGCTACTGGGTAAGATTAATATAATAACAAGCAATGGTCATAAACAATTAAACATGCATTCTTATGCACGATTTATACTACAAGTTCTGCAGCAGATTACCTCATATTGTGCCCTTCCATGAATGACCCTGTTGTCCACTTTTTAAATACTTCAGGCAGGATATTCTGAAAAGAAAAGTCAGCATGATAAACTATAAACAGAATATATAAAACAAGAAGCACCAGTGGTCTAGTGGTAGAATAGTACCCTGCCACGGTACAGACCCGGGTTCGATTCCCGGCTGGTGCATTATTGATTGATATTGCTATGATGAAAGATGCCATTGTGTGGTTAGGGTTACCCACAGTAATTTGATCTTAGGATAAACACAGATGCATCTGAGCTTTATCATATCATCTATATTTTTTTTCCCAGAAGCAAAAATAATAGTATATAATTCTTTTGTAAAAAGTACACATTTGAATGAATTGAATGTACTTCAATTCTTATACGATTCGTACTACAAGTTCTACAGTAAATTACCTTGTTTTGAATCAGACTGTGCCCTTCCATGAATGAGGCTGTTGTCCAGTTATTGGGTACTTCAGGCTGCCTATTATGAAGAGAATAAAAAAAAATGCAAGGATGATAAACTATGG
Chr05.tRNA22-GlyGCC	ATTAGCTATGATAAAAGATGCCCTTGTGTGGATAGGGATACCCACAGTAATTTGATCTTGGGATAAACACATGCGCATCTGAGCTTTATCATATCATCTATATATTTTTTTCCAGAAGCAAAAACAATAGTATATAATTCTTTTGTAAAAAGTACACATTTGAATGAATTGAATGTACTTCAATTCTTATACGATTCGTACTACAAGTTCTACAGCAAATTACCTTGTTTTGAATCAGACTGTGCCCTTCCATGAATGAGGCTGTTGTCCAGTTATTGGGTCTGCCTATTCTGAAGAGAATAGAAAACAAATGCAAGGATGATAAACTATCGCAATAATTAAAACAAGAAGCACCAGTGGTCTAGTGGTAGAATAGTACCCTGCCACGGTACAGACCTGGGTTCGATTCCCGGCTGGTGCTTTATTAATTGATATTGCTATGATGAAAGATGCCATTGTGTGGTTAGGGTTACCCATAGTAATTTGATCTTATTAGGATAAACACAGGCGCATCTGAGCTTTATCATATCATCTATTTTTTTTTTTCAGAAGCAAAAATAGTAGTATATAATTCTTTTTGTAAAAAGTACACATTTGAATGAATTGAATGTACTTCAATTCTTATACAATTCGTACTACAAGTTCTACAGCAAATTACCTTGTTTTGAATCAGACTGTGCCCTTCCATGAATGAGGCTGTTGTCCAGTTATTGGGTCTGCCTATTATGAAGAGAATAAAAAAAATGCAACGATGATAAACTATCGCAATAA
Chr05.tRNA25-GlyGCC	GCCACGGTACAGACCCGGGTTCGATTCCTAGCTGGTGCATGTTTGTTGATTGGTATTAGCTATGATGAAAGATGCCCTTGTGTGGATAGGGTTCCCACATTAATTTGATCTTAGGATATACATTGGAGCATCTGAGCTTTATATCATATCATCTATATATTTTTTTTACCAGAAGCCAAAACAGTAGGAACAAATCATCTTAAAAAATTGGGATAAGTCAGGCCTCATTTTTATAATAACTAAAAGAGTATTAAACACAATCCTTACAGGCAGTAATGCAGGTGTCTGGGCATTATTATATCCTCTATTTGGAAAATGATAAGCTACAAACAGAATAAATAAAACAAGAAGCACCAGTGGTCTAGTGGTAGAATAGTACCCTGCCACGGTACAGACCCGGGTTCGATTCTCGGCTGGTGCATGTTTGATGATTGGTATTGGTATTAGCTATGATGAAAGATGCCCTTGTGTGGATAGGGTTACCCACAGTAATTTGATCTTAGGATAAACACAGGCGCATCTGAGCTCTATCATATCATCTATATTTTTTTTTCCAGAAGCAAAAATAGTAGTATATAATTCTTTTGTAAAAAGTACACATTTGAATGAATTGAATGTACTTCAATTCTTATACGATTCGTATTACAAGTTCTAGAGCAAATTACCTTGTTTTGAATCAGACTGTGCCCTTCCATGAATGAGTCTGTTGTCCAGTTATTAGGTACTTCAGGCTGCGTATTATGAAGAGAATAAAAACAAATGCAAGGATGA
Chr05.tRNA27-GlyACC	AATAATTAAAACAAGAAGCACCATTGGTCTAGTGGTAGAATAGTACCCTGCCACGGTACAGACCCGGGTTCGATTCCTAGCTGGTGCATGTTTGTTGATTGGTATTAGCTATGATGAAAGATGCCCTTGTGTGGATAGGGTTCCCACATTAATTTGATCTTAGGATATACATTGGCGCATCTGAGCTTTATATCATATCATCTATATTTTTTTTTTACCAGGCCTCATTTTTATAATAACTAAAAGAGTATTAAACACAATCCTTACAGGCAGTAATGCAGGTGCCTGGGCATTATTATATCCTCTATTTGGAAAATGATAAGCTACAAACAGAATAAATAAAACAAGAAGCACCAGTGGTCTAGTGGTAGAATAGTACCCTACCACGGTACAGACCCGGGTTCGATTCCCGGCTGGTGCATTGTTGATTGATGGAGATGATAATAGCTATGATGAAAGATGCCTTTGTGTGGATAGGGTTCCCACATTAATTTGATCTTAGGATTATACACAGGTGCATCTGAGCTTTATCATGTCATCTTTATTTTTTTTCCAGAAACAAAAACAGCAGGAATTGGATTCATCAAATTAACCTGCAATGCTACCCTCATCATTATCTTAAAATGGAATATTATGCAATTGGTCAGATTTATATTCAATGGGAAAGTAGCATTTTGAAATTATGTGGTTCCATTGTTTAGGGGGGTCATTAAACAAAATCCTTATATGCAGAAATGGATGTATCTGAGCATTATCATATCAACCCTTTTT
Chr05.tRNA28-ProAGG	TAGTACGTGAAAGTGCAAATTTTATCCAATCAATTGGGGAAGGAGAGACAAAATGACAACATAAGATAATGATTCTTTACTGTTGTTAATCTAGTTTGAGTCAAGAGTTCCAAACTCTGAAAACTGAACTGTCCTGAACACTTCGAGAGGACGAATTTTATGAATACAAGACTTGGATTATATCAAATTATCAATAAAATCTACCTCATTATTATCTTTATTTTCAACAAGTTTCAAATTTTGTTATTGTTATTATTATATACTTGCCTAACCCCATGAAGTATGCAAATTTAAGAAACACGAAGTAATTTATCTTTCAATATAATATATGAAAAAAGCCATCAACAGTTGGGCATTTGGTCTAGTGGTATGATTCTCGCTTAGGGTGCGAGAGGTCCCGAGTTCAATTCTCGGAATGCCCCTCAGAATGTTATTATTTTTCATTCAGGTGCCAATCCGCTCTTCATAATATTATTGTTTTTCAATCAGGTGCCAATCCCTTAACAGTACTGAAATAGCACATATAAACTAACCATTATTTTTCACGCTAGTTTTGCTTAATAAAAGAATTCACCTTCCCATCAATTAATTGTTCAAGAGTGTATAGGATTTTATTTTTTTTTCAAAAAAAACAAAATATATATCATTGTGTTTTAATATATATTTCATTTTATATGATAATATGTACTCCAATTGAAGAATATATATTTTTTTTTAAAAAAAATGATATGAACTGCAAATAGAGATAGCTGTACAAGGGATTTAACATATC
Chr05.tRNA29-AsnGTT	GGAGGTAGAAGGCCCACGGGTCGTAAACTTCTTTTCCCGGAGAAGAAGCAATGGCAGTATCTGAGGAATAAGCATCGGCTAACTCTGTGCCAGCAGCCGCGATAAGACAGGGGATGCAAGCGTTATCTGGAATGATTGGGCGTAAAGCGTCTGTAGGTGGCTTGTCCAGTCCGCCGTCAAATCCCAAGGCTCAACCCTGGACAGGCGGTGGAAACTACCAAGCTGGAGTACGGTAGGGGCAGAGGGAATTTCCGGTGGAGTGGTGAAATGCGTAGAGATCGGAAAGAAACCCAACGACGAAATGCGTAGAGAACGGGAGTTTCACTTTATGAGATAGAATCTCCCATATTTCCTCAGTAGCTCAGTGGTAGAGCGGTCGGCTGTTAACTGATTGGTCGTAGGTTCGAATCCTACTTGGGGAGATTTGATGAATTCTGAATTCTTTAATTCAGAATTGAATGAAAGGGCTTGCTTTAACCGTTAGGAGTAGGTAACCCGTTCCCTGTCTTTGTTTTTATTGCATTCTATCTCATCGTATCACATTCTGTTCTGCGATATTTGAGAATCACCGTCAATACCTCGGCGTAGATCCGGGATAATCCCTGGATTCTCCCGATAGGCCACCATTACCGCGAGCAAACACAAGGAACGCATTTTTGCTATGCTACTAATACTTGTACTTGTCTGCTCTTCTGCCCAAGCCTGGCTGAGGAAGTGTTACGGGGAGTAAAACCCCAATATGCTGATTCATACCAGGTGTACTATATGTAAT
Chr05.tRNA3-LeuTAG	TGGGTACAACAACATAAAGGAGTTCATGCATGTTATTTTTAGTTAACAATAGTAAAATTGATAATATTTTAGTTGAGAGTGAGATTGCATATGTCTACACCTTTTCACTGGTCCACACAAGTTTCTCACACAAGATGTCAAAACTTGTTTGCAAGTTCCTCTCCTCCACATGGTGTGATCAGGTCGACCCTAAGGTAAGAGCACCAAGACAATTGTTTAGAGTCCTCATTCAAAGAGAGTTTCTTTAAATCATTTGATCAATTTAGTTTAGAGAAATGGACGGTGAGATGTGTAACTTTCTACCATTAAAAATGGGTGAATTGGTCTCTCTCAACACACTTTCAAACGAAGACAGTTTGGCCGAGTGGTCTAAGGCGCCAGATTTAGGCTCTGGTCCGAAAGGGCGTGGGTTCAAATCCCACTGCTGTCATTTATTTTTATTTTTTAATTAAATTCTGTTACCATTCAATTTTTTTTAGTTTATAAATTATAAATTACATATAATTAATTTTATTTAATACATGTTTAGATATTTATATTATATGACATATTAGTGTTTTTTAATATAATATTAATTTCGAATGATATAAGTAATTTAGATGAGACAAACTGAAGTAGAACGGGTTTTGCTTTTGAATTCTCAAACATATTCCATATCTTTATCTGGTTGGGATAGATCGGGCTTAAATTTGACATCTAAGATACTAAATTCGTCTCAATAGTATCAAGTCGAGACCGGTTTTTCATTTATCCCATCCCGAGTTCGATTTCCCATCAAAT
Chr05.tRNA31-SerCGA	GACTGCTTTGGAGCAGTGGTTGAACACCCCATTGGAAAATGGTGTGGGATCAAATCGTGGGAAGAACAATCCAAGTGGGCTTGGTGTCTAATTGGCCATAGTCTCATGATATGTGTGTGAACTCTGAGCTCAGGGGAGCTCTCGCTCACATAGTGGTTGCTCGTTTGTAATCGCTTTACGGGTTTGTCGTTTGTACCACTAGTGATTATCTCTCGGTCAGTTGTGGTAATAACACCTTATGTTTTGTTGCTTTTAACAAAGCCACGTAACCAAAAATAAAAAAGAAAGTATATCAATGTAACTTTGTATTAATGTATATAGATTATAGGAACATTAAACATTTCAGTTCGGTCGATATGTCCGAGTGGTTAAGGAGACAGACTCGAAATCTGTTGGGCTTTGCCCGCGCAGGTTCGAATCCTGCTGTCGACGCATTTGTTTTTTTACTCCCTCACAGTTTTCAAGTTTTTTTGGCTCGTCATTTACGGAACATTTTTTTTAAGTCCTTCCGTCTCTATGGCTGTTAAGCCTTTTTAATACCAACCCACCCACCCCCCCAACAACAACTAGTCTTTTTATTTCTTCTTTTTTGTCCTCTCTCTCACCCATCTACACAAAGAGAAGCATCTCTCAAATTTATTTATCATACGAGAAGGCATCCTCTCTCCTTATCGGATCCATCATCTGGTTCCCTCACTTCACTCATCGTCAAGTGCATACGTCCTTCCTCCTATTCACTGTTCATTTGAGGTTTTCTACCCTTAACAATGTATCAAGATATG
Chr05.tRNA32-ProTGG	TTCCTATTTGTGATGGAATTGAAAGTCTAATAATTAATTAATTAATTTTTTTTAAAATCGGTGCCCCCGAAATCCCTTGACCTTTTTATTGGACAGAGGGGTGCTAACCGGCTAACCCCAAGCTCAGTTCGCGAAAGTCTAATCATTAATGAAAAATTAAGCGTCTTCTTAGATAAAGTTGAGCATTTGGTCTACACCATTTCACAAATCACCCCCCCAGCTAATCTCATTTTCTAAAATCAACTACATTACAGCATTAACAAGACTTTTTAAAAGACATGTTAAGAAGTCATTATAAATGTATTTCTGAAGGCAGGCAAGAGATAATTGAACTTTTTGAGTGTGGAAATGGGCATCATTTGGTCTAGTGGTATGATTCTCGCTTTGGGTGCGAGAGGTCCCGAGTTCGATTCTCAGAATGCCCCCTTGCATCTGAATATATATTGAAGTTTACAACTTTGGAAATTTGAATCTAGACTTTGCTTCATAATGCAGAACGATTGAATTATAACATACCAAGTTTACACAAGAAGATATTGTCAACTTTGCATATATAGCCTTCCATATCATGTTTTATTCCACCTAGTCATGCAAACAAATCAAAACATCCTTGAAGATCTATTCAAAGTGATGTGCAAGAAGATGTGCTATATTTACCCATTGTTTTCAGTTGCATTGATCTCAAATTTCAGAGACCAATATGGACTGCATAAAAGAAAACTCAAATCTGTTAGTTTTCAAAATTAAAGATCTATTCAAGGACGAGATGAAGATT
Chr05.tRNA33-ProTGG	TTGTTATTTACACTGCTCAATAAGATCAGTGGGAATAATTCTTGTATACCATTATCTGAATGAACTGTCAGAGTGTAGCATTAACAACATACCACTCTCATTGATACTTTTTTTTCCAAAGAAGAACAACACACAACTGGCATTATGGAACTGAATGTCTACTCTTTAAAATACTAATAGTTTCAAACTGTAATACTCTCATTGTTGGTAGATTATCAGTGAAGAGTTGTTTCCATCAATATTATATAGTTGTATAACTAGTTACATCCATCAGTTGTGGTTCATTATATTATATAAGCACATGCAGTCCAGCAATGACTACCTAAGTTCAATGCCAACAATGTTGATATGGGCATTTGGTCTAGTGGAGTGGTATGATTCTCGCTTTGGGTGCGAGAGGTCTCGAGTTTGATTCTCGAAATGCCCCACTCTATGATCTTGATGCATGTCTGACAATATGCATTAAATCTTTTTTTGCTTTGTAATCTTTTGAAACATGATTTCCATCCAACTATATAATCTTTGTTTAATGACATGGATTAATTAACTGATATTTTTACTGTAATCTATATTTTGGTTCAGATTAGCTGAAATTCTAATTGTTTATGAATTTATGAATTGTAACTTTTTTATCATACTGTTTCTGTAGAGAGTAAGAAATTTATGGGATCTTGCTATACTTGAGTCTTAGGAAGTGATCAATGTGTCATAACTTCTGGAACTGTCTTCACAGCAGCACAGATTTATGGATATCACATGCAATACATAAAGATGAAT
Chr05.tRNA34-ProTGG	GATTTATGGATATCACATGCAATACATAAAGATGAATATCTATGCACTTCTGATTGGAGATGATCAATCAAAATATCAAAGTATTCGATGCACATTGGGAATTTGATATAGTAGTGTTCAATTTTCTGAATTCCAACTGCAATTTTGTATAAATTTAAAATTTGAAAGCCAACTTAGGCTTTTATATAACATGCAAGTTTAAATTGACTTCAAACTACAATAGATTGCAGCACATGGAGACTGCAACCCTACAGTAATAATAGAGTAAAAGCAATCAGAACTTGAACAATAGTTATTGAAGAATATGTTTTAAGGCATAATAAGATGAAAAAACACGTCAATGTGGAGATGGGCGTTTGGTCTAGTGGTCTGATTCTCGCTTTGGGTGTGAGATGTCCCGAGTTCAATTCTCGGAATGCCCCCAGTACATAAATCTAAGTTTTTTTTATATCCTTTGTTTATGTAATTTTTACACCAAAAAAATTCCTATACTTTTCTGTATATTAATCTGACCATGGCTTTTTTTGTTTACTGACCTGACTATGGTTAATTGATTTAAATAAAAGGTGTTGAGGGACAATGTAAAGAATCTTAGATCATGACAATTTACTTGGTGATCTCATCACTATCATATAGTTCACAATTAGTTATATTTATAATGTTAATGATATTATAGAGCACATGCAGTCCATCAATGAAACAACCATGCAATGGGCATTTGGTCTAGTGGTATGATTCTCGCTTCGGGTGCGAGGGGTCTCGAGTTTGATTC
Chr05.tRNA35-ProCGG	TAGTGGTCTGATTCTCGCTTTGGGTGTGAGATGTCCCGAGTTCAATTCTCGGAATGCCCCCAGTACATAAATCTAAGTTTTTTTTATATCCTTTGTTTATGTAATTTTTACACCAAAAAAATTCCTATACTTTTCTGTATATTAATCTGACCATGGCTTTTTTTGTTTACTGACCTGACTATGGTTAATTGATTTAAATAAAAGGTGTTGAGGGACAATGTAAAGAATCTTAGATCATGACAATTTACTTGGTGATCTCATCACTATCATATAGTTCACAATTAGTTATATTTATAATGTTAATGATATTATAGAGCACATGCAGTCCATCAATGAAACAACCATGCAATGGGCATTTGGTCTAGTGGTATGATTCTCGCTTCGGGTGCGAGGGGTCTCGAGTTTGATTCTCGAAATGCCCCTCACTCTGCAATCTTGATGCATGTCTTACAACATGCATAAATCAATGCAGCGTTTCCTTTTTTTTTGGCAGTCTATGTTTTGGTTGGTGATCAAGAATGACTTTTCTATAAGGAGTTGAAAACTATATTAGATTTCAAGACATAATACTACATATCTCTACATATATGTGAATTTGAGGCTATAAATTGAATGCCACTGTAGATATTTATTCTGTGACTATAATTTACAGCTTCTGTGTGTATTATTTTTAATACAAGATATATATTTCTCATTTCATTCTCATACAAGCTGTCTTTCTCGGTTTACTACTAGATCATGCCATTTTTGGTTGATTAATGAGTTCTTAGCT
Chr05.tRNA36-ProCGG	TGATGCATGTCTTACAACATGCATAAATCAATGCAGCGTTTCCTTTTTTTTTGGCAGTCTATGTTTTGGTTGGTGATCAAGAATGACTTTTCTATAAGGAGTTGAAAACTATATTAGATTTCAAGACATAATACTACATATCTCTACATATATGTGAATTTGAGGCTATAAATTGAATGCCACTGTAGATATTTATTCTGTGACTATAATTTACAGCTTCTGTGTGTATTATTTTTAATACAAGATATATATTTCTCATTTCATTCTCATACAAGCTGTCTTTCTCGGTTTACTACTAGATCATGCCATTTTTGGTTGATTAATGAGTTCTTAGCTTTCTGTCATTCTATGGGCATTTGGTCTAGTGGTATGATTCTCGCTTCGGGTGCGAAAGGTCTCGAGTTCGATTCTCGAAATGCCCCCAACTCCACAATTTCGATTCATGTCTATACATGCATTAATCAATGCAACATTTATTTTTCCTTTTTTGCTTTGTACTCTATAGAAACATGATTTCCATTCAACAATATAATATTTTTTTTTATGGAAAGTACATCTCACATGAAAAATCAGATTGTTAAGCACTTACTCACAAGAAAAGTCACATTGATTAGGCATAATGTTATGCATCTCTACGTACAGACATAAAAAGTAAATCCTAAACTTGCATGCTAGTATGTCAAATTATTTATTTGTTCTCTGAACAGAATATGATTTGATTCATTTGTACATGATTTGGACTACCAGACAAGAATTGGGAAATTAAGCTCTG
Chr05.tRNA37-ProAGG	GATTACAGATATAGTAAGAATGGACTCTTACTAATAGAATTACAAAAAATTACTTTAAAAAAATTAACATGATCCTAAAAGACCTAAAATTACCCACCATTTAACTTTAAAGGACTAGACTTTAATGATCTGATGGGAGGCTGCAGAAAGATTATTACATATTTCTACATATATGTATGAATTCAATCCTCAAAATTACAGTTTTCTTTGTATGTAGTTTTTAATACAAGATAAATATTTCTCATTTAATTGTCATACAAACTACAAACTATATAGATCTTCTACTAGATCATGCCATTATTGGTTCATTAATCTAAGTCTAAATATAGATCAATTATCTGTCATGAAATGGGCATTTGGTCTAGTGGTATGATTCTCGCTTAGGGTGCGAGAGGTCCCAAGTTCAATTCTCGGAATGCCCCCAAACTACAATCCAGATGTGGTTTCACAACATGCATCAGTGCAACATTTTATTTTGTTTTGTAAAAATATTTTGGTTGAAACTTAGCTGAACCTGTCATTTATAAACAATACTTTCCATTCAAAAACTTGACACACATTCTTTTGCATGGAAGATACATTTTGCAAGATGACTCTTTGTTGTTAAACACCTAGTCACATCCTCAAAGTTATCTTTGGAGATGATCAATCACAATATCAAGGTACTATTCATTTTGATGCACATTGGGCCTTTGATATAATAGTTGATTTTTTTTGCTTTGGATGGCAGAGGTATGGTATTCAATCTTCTGAATTCCAGCTGCACTTTAAA
Chr05.tRNA38-ProTGG	TCACATCCTCAAAGTTATCTTTGGAGATGATCAATCACAATATCAAGGTACTATTCATTTTGATGCACATTGGGCCTTTGATATAATAGTTGATTTTTTTTGCTTTGGATGGCAGAGGTATGGTATTCAATCTTCTGAATTCCAGCTGCACTTTAAATTTGAAAGTCAACTTAGGCTTATATATAATATGCAAGATTACAGTGACTTCAAACTACAATAGATTGCATCACATGGAGACTGCAAATTATACCTACTGTAATAATAGAGTAAAAGCAATCAGACTATGATGAATAGTCATTGTAGAATTGTTCAAGGAAAGAGAAGATGAAAAAACATTTCAATGTGGATATGGGCATTTGGTCTAGTGGTATGATTCTCGCTTTGGGTGCGAGAGGTCCCGAGTTTGATTCTCGGAATGCTTTGGGTGAGAGAGGTCTAGAGTTCTATTCTCGAAACTGCACCTCACTCTACAATCTTGATGCATGTCTTATAACATGCATTAATCCTTTTTTATTTTTTTGCTTTGTATACTATAGAAACATGATTTCCATTCATATTGTTAATCATTTACTCGCACCCTCAAAGATGGTCTTAGAAGGAAGTGGTTAATATATAGGGACCTAATTGAAAATCACTGATGTTTTACAGAGATTATCAGTCACTCAATCAATAATTTCATTAGGCATTTGGCATAGTAATAATGTTTCGGTTTTAAGTGAAAGAGGTCTTGCATTCAATTCTCTTGAATTCCTCCTGCATTTGATTTCCTTCA
Chr05.tRNA39-ProAGG	ACAAAAATTTACTAAAAAAAAAAATAACATGATCTTAAAATACTTAAATTCATCCACCATTTAACTTTAAAGGACTAGACTTTTAATGGGAGGCTGCAGAAAGATTACTATATATATCTATAACATGTAAGTAGAAATTACAGCTTTCTTTGTAGAAATTACTACATATTTCAATCCTCAAAATTACAGCTTTCTTTGTATGTAGTTTTTAATACAAGATAAATATTTCTCATTTGTTGTCATACAAATTATATATATCTTCTACTAGATCATGGCAATATTGGTCCATTGATCTGAGTCTAAATAGAGAGCAAGAACTGCATTGCGTTCTGAGACTCCTGTCATGACATGGGCATTTGGTCTAGTGGTATGATTCTCGCTTAGGGTGTGAGAGATCCTGAGTTCAATTCTCGGAATGCCCCCAAACTACAACCCAATGTGGTTTTACAAGATGAATCAATGCAGCATTTCATTTTGTTTTGTAAATGATACTATGATTCAAACTTTAGCTGAACCTGTCATTATAAACAATACTTTCCATTCAAAAACTTGACTCACATTCTTTTGGAAGGTATATTTTGCAAGAGTGTTAATTTGTTGTTAAACACCTAGTCACAGCCTCAAAGTTATCTTTGGAGATGATCAATCACAATATCAAGGTACTATTAATTTGATGCACATTGGGCCTTTGATACAATAGTTGCTTTTTTTTGCTTTGGATGCCAGAGGTATTGTATTCAATCCTCTGAATTCCAACTGCACTTAAAATTTG
Chr05.tRNA4-ProAGG	ATTTTTCAAAAAAAAAAAGTATTTTAATCTAGAAGTAGAAATATGAATAAACTATGGGTGTACTGAAACTCAACTCAACTTAATATTTGTTGAATAGTTCAAGTGAAGACCCACCACAATTGCATAAATATAATATAAACTGATAATGCAAATTCGAAAACCAAGTTTGTTTTTAAGAATTTTTTGACACACTTAATGGATGCCCTTCTTCAAGGACCTTTCACTTGTAAAACAAAAAAATTATTTTCAGTACTTTTTGTAGATGTGTGCATCTAATTTATTGATATTACTTTATTGATATATGAAGACATTAGGGTAAATAAATATGTAGAGAACCGAACAGCAAAAGAGGGCATTTGGTCTAGTGGTATGATTCTCGCTTAGGGTGCGAGAGGTCCCGAGTTCAATTCTCGGAATGCCCCACCGAAAAGAATTTTGTTGTCACTTTTTTTATTAAATCTCCAAAAAAAAATACTAGACATTCTCAGTCCTGATAGAAAGCAAATATAATTACATATGTTGTGAAAATAGTGGATAACCATCACTCCTCTAAGCCATAACCTCCCCCACTCTTCAACTCCATAACCCCTCTCATTTAACTCAACAACCCCCACTATTAATCACTCCACTATCTACCCCTCACCTCTATGGACTTGTAACTTCTCACCTTTGGAATTCCTCCATGCACCCTATAAATAGAGGGGTCTCTCATGTATTCCACAACCAACCAACAAGTGAAGAATAAGAAATCTCTCTCTACTTCTCTTCTCTA
Chr05.tRNA40-ProTGG	ACAGCCTCAAAGTTATCTTTGGAGATGATCAATCACAATATCAAGGTACTATTAATTTGATGCACATTGGGCCTTTGATACAATAGTTGCTTTTTTTTGCTTTGGATGCCAGAGGTATTGTATTCAATCCTCTGAATTCCAACTGCACTTAAAATTTGAAAGTCAACTTAAAGGCTTTTATATAATATGCAGGTTCACAGTGACTTCAAACTACAATAGATTGCATCACATGGAGACTGCAAATTATACCTACTGCAATAATAGTTTACAAGCAACCAGACTATGATGAATAGTCAATGAAGAGTTGTTTTAAGGCAAAGAAGATGGAAATAACATGATAATGGGGAGATGGGCATTTGGTCTAGTGGTATGATTCTCGCTTTGGGTGCGAGAGGTCCCGAGTTCGATTCTCGGAATGCCCCCTTGCATCTGTATCTACATTGAAGTTTACATTTTTGGAAAGTTTGAAATCTGAATTGTTTTTATATAATGCAGAACAGTTGATTTAGTTCTTCTACTTAACTTTCAAATTTTTCCAAGTGATGCAGACTTTGTATTCTCAAAATGTCACTGCTTTTGATTCCATTTTTTATTGTTTATAATCCAAAAGTCAGCATAATTTTTATTTAAAATGAAAGTTTACTTTTATACACTGATATACTATTTACAACTGGATTGTTGCACATTGGAAATTGAAAATTTATGCAATTAAAAATAAATAAATAATAGAAACATTCTAATGTTACAGTACATCCAGAAGTCAGTTCAAAAT
Chr05.tRNA41-ProCGG	TACAATAAACTACTGTCACCCTGTCACTGCATTGCATAATTTAACATTCACAAGTCAACTTGAAATCAACAAGTCGACAATAATATTAAACCTACATGCTCCCAAAAAATAACACTAAAAATAAACTACATTATTAAAGCTTCACTTAAGCCTTGTATGAGCGTGCACCATTAATGTAGTCACAGATAAGTTTAACTTGAGTAGCCTAATAATACAAGTGGATAATGTTGGGGACAATCTATTGTGCAGTATCTACATACTGGGAGGTGTATATTTCATATAATAAAATATATTTCAACAGTGTCTATAATATTATCACATTAAAATAGTTAACATTGTGACCAACAACAGGGCATTTGGTCTAGTGGTATGATTCTCGCTTCGGGTGCGAGAGGTCTCGAGTTCGATTCTCGAAATGCCCCTTGGTGTGTGGCTTCCTAAGTTAATTTTTGTTTTTTTTTTCCCTTGGTGTGTGGCTTCTTAAGTGAATTTTTGTTATTATTTTGGTGGGCTAAATCGTCCTCATTTCTGAAAGCCTGTTAAAAGCAGCGGGTATCTAACTAGATATATGAAAAAAAATATCATCGGATCTAAATAATTATTCAAAATATATAAAAAATTAAAAATTGTTATAAAATAAAAGGAAAGCACATAAAAAGAAATAAATGGAGACACAAGAGAGATGTACGGAAATGAAGTTCTTCAGGAACTTCTCTTCTATTCTCATTCTTATTTCTTCTCTTTCATTCTCTTTCCTCTCTTAACCCATAAG
Chr05.tRNA47-GlnTTG	TATATATATATATATATATATATCTCATTTAATGAATTATGTGTTTTTTATAAAACAAATAACAATATACTTTAATGAATCACACATATCCATTGTAAAAATTTTCTATCGAGATATATACCTCGTTAATGTGAGTGCATGACATTATCATAGACGTATGAAATTAAAATTTGGGTGGGAAAAAAAGGCATGTGTGTAATAAAGATTGAAATGAACCTGTAATAAAAGCATCTATTTATCTGATATTTTGATGACTTGGGGGGGCTTAAAATCTTGAAAAAGCATTTAGTTCTCATTTTTGCATTGTGTAAGGTATATATAATTAATGTAGGAAACCCCATCAAAACTAAGGTTCTATGGTGTAGTGGTTAGCACTCCAGACTTTGAATCTGGCGACCTGGGTTCGAATCCCGGTAGGACCTTGTTTTGTTTTTTTGTTTGCCGGATAAATCGACACATTCACATGTGACCTTACTTTTGATGGGGTTATATATATATCACACACACACAAAGGTAGAAGTTTGCTACTCGAATTTATTTTTTATATTGAATTACAAATTTTGAATGAGGGAGAAAAGATTATACTATGGAAAACAAAGACACAAGTATAAAATGAACTCTCTTCTTCAAGTTAGAAGATGCATTTAACCGCCAAGACGAACCCCTCCAACATAACAACACAATGTCATTCCATTTGAACCCCACTTGCAGTTATATTGATGATGCATTTGTTTTGTTTTTTTGGTTGCCGGATAAATGGACACATTCACAT
Chr05.tRNA49-ThrTGT	TTTATTTATATATTTTTCTTGATTAAATCCTCTCTCATATCTAGGAGTAACACTCGAACTTGGGCCCCTACAGTGAAGAGGCAGTACCACTACCAAACTAAAATGATGTTTTCTAGTACAGCTATGAGAGCTACCCCATAATCTTTTCTGCACCTGTTATTCTTACTTCCGCCACGTTTCAGATTTCCATTGAAGGTGAATGAACAAGCCAAAAAATGCCACAAATGTAGGCAGTCAGTAGTCAACAACTTCTAGGGGAAGGGAAGAAGGGAGGAAGAAATCAGCAAGCAATAACTCAATCCTCATCACTGTTGTGAAATATATTCCTTTTCCTGCATCATCAGCAATAAGCCCCTATAGCTCAGTGGTAGAGCGTCAGTCTTGTAAACTGAAGGTCTGTAGTTCGATCCTGCATGGGGGCAACATTTTTTTTTTCTCAAAAAAAAAAAAAAAGCCTGCATCATCTAGTATACATTTTTTATAAATAATATACATTTTTTAAAAAAAATAAAATAAAATGAGAATGATGCACAGTTGCAGCACCCTACCTATTGCATGCTACAAGAAAGATTTTGGCTCCACCGGCCTTAATATCTTGTAACATCCATTTTTTATTCAACAAGAAATAAAAACAGCCATAAAAGATAATATTTTCATACAAGATATTCTCCAAAAAGTCACCTCAAATATATGTCACGTCCTCATTAATAAACATTATACAACTGAGTTAAAAATAGAACACTTACTTCACTAATTTCCCCCCGTACACGAT
Chr05.tRNA50-LeuTAA	CTGGTACATGTTGGAGAGGAGCAGAGTCGGACTGATGGAGGGACGGGTGTGGAGGCGCGAGCAGCGGTCGCCATGCCTGCAAGCGCCGATCTTGAAGTAGAAGGGACAGTTCACCCTGTCCTTCTCCGTCCCGAATATCGATGCAAGGTGCTCCGCCATCTCGAGATCCGATCTCGATCGATCTCTGCTTTTGCGTCTCTGTCTCTGTCTCTGTCTCTCTCTCTGAAGGGTTGTTTGACGGTGGTGTTGATGAAACAAAGCAGGAGATGATGTTCTTTTGAGGGGCTGATGTTGTGTAGGGTCTGCTACATTATATAAAATGTTAACATAAAAATAAGAGCTAAAACAAAGCTGGTTTGCCCGAGTGGTTAAGGGGGAAGACTTAAGATCTTCTGCACATAAGTGCGCATGGGTTCGAACCCCATAGCCAGCATGACTTTTTGTTTTTAAATATATATTAATTTTATTAACTATGTTTTTTAAAATTAAAAATATTTAAATTAAATTTTGGGTTTTAATTTTCTTGTTCTTTTATACTTTTCTAAAAATAACAAAGTTATGCAATCATTTATTTTATTTTATTTTTGTAAAGAAACTAATATTAGTTAGATATGTAAAATGGTATTGGCAAGAAATTGGGAGGTGAAATGATAAAATTACATTTTGTTTTTAAATATATATTAATTATATTAACTATGTTTTTTAAAATTAAAAATATTTAAATTAAATTTTGGGTTTTAATTTTCTTGTTCTTTTATACTTTTCTAAAAATAACAAAGTTAT
Chr05.tRNA51-ArgTCT	ATATATTTTACGTCAACAAAGAGTATAAAAAAAAGACTTATCTATAGTGTTAGAATCAAAAGGAAATATTGCTCTCACCAACCCATTCTTCATCTCGACTAACAAAACATATTTTTGTTGATAGGGACAATTGGGGGAGGGAGAAAGAAGAGGGTGGCAGGAGGCGAAGGAGGGCGGCGGATGGACAAATGCCATTTAAATGCAGGGGAAGTGGAGGGGGGAAAACAGAAAAAGAGGCCGGGGGCAGGATGTCTTTAAAAAAAAAATTCTAAAAAAGGAGTCCTTTTATAGTTTAGAGTTAAGGGGTATATATAAGATATTATAAATTATTTATAATCATGAACAATCACGCGCCCGTGGCGTAATGGATAGCGCGCCTGACTTCTAATCAGGCGGTTGTGGGTTCGATCCCCACCGGGCGTGCAATTTTAATGTTTTTTATTTTTATTATTTCCATTTGTTATACCAATTTTATCCTCTGGAAAACTCGGGGTACTACGAAATTACAAGTCTCAGCAAGTACTTATAACCCCTTCTAACCAATAAAAATGGAGGGTAATAATGTACATGAAACAATATCTAAATCTACTTTAAGATACCAGAGCTTACCCTACATGGACTCACACTTCCACAACTTTTGTTTTTGTTTTGAGAGAGAGAGAGAGAGCAGTAGTGCTATAATAATATCCCACGCAGACCTGCATTTAAATGGCATTTGTGCTGCTTCTGCATGCATCATAAGAAATCCATGAAACGTCACCCTTTCATCTCAG
Chr05.tRNA6-AlaTGC	ATAGGGACGAGGATTGAAAACCCACTTGAAAATAAGTAAACAAGTAAGATAAAAAAAACTTTTTCCTCTCTGTACTACCTAAAAAATAAAATATGAGGAGTTGTCGAGACTCTAAAAAGTCAATTTGAGGGTAACATATTTTTTCGTTCTTCATATTTATACTGGAATCCATGTAAAATAATTAAATTTTGTTTATCTTTCAACGAGGCCGTATATCATTAAATGTGTGCCTATATTATATCAATATAATATAATATAATACAGCTGAGGCAAAATCCAACCATGCATGAGGAAATTTACTACATTCTGCATGCAATTAGTTTTTAATTGACATTTATTTGTTAATACACGGGGTTGTAGCTCAAATGGTAGAGCGCTCGCTTTGCATGCGAGAGGCACGGGGTTCGATCCCCCGCATCTCCACTTCTTCACATTTTTTTTTTCTCAATCAAAACTCCTCAAAATTTCGATAATAACCACAACAACACAATACGTGAACTATATTACAAACCACACATTGACACACAAAACCTATTTGTTTTTTTCCCCTCAAGTCCTCAAAAATTGCATTAAACAACAACAAGATGCATCAAACATTACTAGCCACACATAAAAAAGCATCATTTTGTATTCCTACCCCACCAAAATAAAAACTAAAAAAAGACAAGTTCCAAGCTTCCCATTACCAATAACACAAACAAAAAAAAATGGCCACAGCAATCTCTCCTCCTCCACTCCCCCTCCCCTTCCAAACAAGAAAACCTTCCAAACCA
Chr05.tRNA7-ArgTCT	TTAGATTTTGACACATCAAGGGGCTTGTGGGAAGGGCCTATTTGCTGTGGCATGTGTAGCAAAGCTCTTTGTAATAAAATGTATATCTCGTACTATTTTTTTTACAAATTATATTATTCAATTAATTAGATTATATATTTCACATTTTTTAAAAAATATATTTTATTAAATAAAATAAATTTTTTTTTTTGAAAAATAAAAATACGAACGGCCTGTATTTTAGATTATAAAATAGATATAATAATTTTCATGTAAAAAAACATACGTTTGCATGTTAATATGTTATATGACGGGCCCCCGGTAATGAAACAAGAAATGAATGTGATAACGTAAATTGTTGACACATCAAAGCGCCCGTGGCCTAATGGATAAGGCGTCTGACTTCTAATCAGGCGATTGTGGGTTCGAGTCCCACCGGGCGTGCTTCCTTTCATTATATTTTATTTTCTTGCTTTCACTAATATTTTATTATTATTAGATTTTATTTTCTTGCTTTCACTAATATTTTATTATTACTATATTTTATTTTCTTGATTCCACTAATATTTTATTATTGTTATATTTTTACTCTTTTTTTATCTCATGCTCAGGATTCGAACTCATCCCCTATTTTTAATTTCTTGCTTTTACTAAAATTTTATTATTTGGTTGTAATTTTTTTTTGTCATTCTTTCAACTATGTTTATTATATTTTATTTTCTTGCTTTCACTAATAATATTATTACTATATTTAATTTTCTTGATTCCACCAATATTTTATTATTGTTATATTT
Chr05.tRNA9-GlnTTG	GATTCATTGGCAAAGCGCTGCAGAAGAAGTATTTGATGTATGATTTTCTTTTTATACAACAAATAAATTTGAGTAGGGAATTGCTCGTGATAATCTGCTTTCTCGTAGATAGTTGAAAGTGAAATGAACATCTCCTTCTTTTAACAGATTCAGTCGGTTTCGTCTCTTCGGTTGATCCCAACCAACCTATTTCTTCCTTGGCTAACTTATTGAAACCAGTCCCCACGGTCCCAGTCCAGATCTCGGGCAGTTTGTCGAATGATACCAAGTGGGCCACTACTCTTTGAAAGCAGTCGGTTAGATATGTAAAATAAAATAAATTTAGAGCTCACCAACAACAGAGGAGCTATGGTTCTATGGTGTAGTGGTTAGCACTCCAGACTTTGAATCTGGCGACCTGGGTTCGAATCCCGGTAGGACCTTTTTTGTTTGAGTTGACCGACTTGATTTCTATGAGAGGGTCCATCAGGATGTGAGTCCCTTTTTTGAATAATTATTTTAATACAAGTAAAAGATAAATAATTTTTTATTTGATTGTATTTTTAATTATTATAATTAAAAAATGTAATAATAAAATTTTATTGTTTGGTTGATAATAAAGAATGAGATGGAAATAATGATTTATAAAAGATAAAAATTTGATTTAACACGTGAATCCACTGATTTAATAGAGATAATGACAAATAATTTAACATATAGATCCCTTTAAACTAATGGCTCTCTCTGATGATACCTGAAAAAATACTAGAAAGATAAAACAAATGGTTCCGCT
Chr06.tRNA1-GluCTC	AAAGCTTGTCTGATCTCCCACATAACTTGAACTCATTTATTTATTTATTTTTTGTATGCAACAGATTGAAATATCATAAAATTGAAATGTAAGAAAATGGGGGATAATTTTTGTTCTTTTTTTTTTACCCTGGGTAAGCTTTGGCCTTATCAAAATTTTTTTATGGTCTTTGATCATAATGTGGAGGTTTTTTTTCTCAATGAAAGAGGTAATCTCCCTAAATAATTTTGATGTTACACATAATTTAAACATCAAAATCAATATTATAATAATAAAATCAAATTCTAAACTTAAGGTGATTCACCAATAAATAAAACTATATATATAAAAACAATACCTAAATACACAATTCCGTTGTAGTCTAGTTGGTTAGGATACTCGGCTCTCACCCGAGAGACCCGGGTTCAAGTCCCGGCAACGGAATGTTTTATTTTTCTTGTTTTTTATAAAGTTACTCTATCCACCATAGTATTTCACAGGTCACACAAATTCTCAACATTTTTTTTTAAAAAATCGTCCTGTTGTGAACTAAATAGAATACATAACATAGAAGTATACATAAACAAAACATACAAGCATATAGAGAAGAGAAGTGGAGAGAGATTTCTTATTCTTCACTTGTTGGTTGGTTGTGGAATACATGAGAGACCCCTCTATTTATAGGGTGCATGGAGGAATTCCAAAGGTGAGAAGTTACAAGTCCATAGAGGTGAGGGGTAGATAGTGGGGGTTATGGAGTTAAATGAGAGGGGTTATGGAGTAGAAGAGTGGGG
Chr06.tRNA12-GlyTCC	GTGAGGAGTTAATAAGGGTGAAGAGACTGTGACCTGTAAAGAGAGTGTTAGCTCTTGTGGACACTTTTGCTCTGCCTCAATGACTATGAATGAATGTGATTCTGTGAATGCTAAACATGTGAGGAGCTAATAAGGGTGCAGAGACTGAAACCTGTAAAGAGAGTGTTAGCTCTTGTGGGCACTTTTGCTCTGCATCCCTCTTCAACTTTCTATGTGCCGTGACAAACCTATGGAGCTCCCCGTCCAAGAAATCTGCATTTTTAGTGTTGATGGGAAGGATCATTAAAATTTAAGTCACAAGAGGAAGTTATTAAAGATAAGAATGGAAAAAAACATAGTCATCCAAACAAGCGTTTGTAGTCCAACGGTTAGGATAATTGCCTTCCAAGCAATAGACCCGGGTTCGACTCCCGGCAAACGCACTTTTGTTTTTTTGAAGATTGGTGCCTCCGGCCACACACATTGACCTCTTATTTTACTTATTTATTGGGGGGGGGGGGGGGGGTGTTGACGAATTAATTACAAGTGTATTTTAATCCCTCATTTTTTTCGGTCCCTATAACTTTTTAACGTATAAAAACACTCTTAAATTAACACTTGTAATCTTTATAAGTCCTTCCGTCTAAATATCTTCAATACATGCATTTTTTGAAAAATGCAATTATGTCATGTAAACATGTGCATAATCATGCAATCTTAGTATATTGTTAAATAAGCTCAACAACCATCTTTCGGGGTGCTTGTACACTATCATCCATTTCTTAACAATTAT
Chr06.tRNA13-ProAGG	CTTCGATGGTCCCGCCGTTTTGAAGGTACGAAGAGGTCGGCTTCATGAACAGCACCGGTTCCTGATTTAAAATGAAAAGACATATCGATAAAGATCGGATCTCCTCTCTGAGCGGTTGTGTGTATGGAAAGAGAGAGAAAGAGTGACCTTGGGGACGGCATTGCCAAGTTCTTTGGCGTGGGCGGCGTAGTTTCTGCCGACGGCGACGATCTTTGTTCCCAAGCCAAGGAGAGATGCCAAAGACGAAGTCGCCATTGATGTGTGCGAGAGAGAGACGGGGGCGGGACTCTTGAAAGTGAATATGAAAATATAAAGACATATATCTAATAAAAAAAGCACATCCCAAATAAGGGCATTTGGTCTAGTGGTATGATTCTCGCTTAGGGTGCGAGAGGTCCCGAGTTCAATTCTCGGAATGCCCCACGGTCTTTTAATTTTTTGCTCGTTTATCCAGATTGGACTAAAATATGAAATTATTTTATTTTTATTTAAAATAAATTATTTATTTATATTTTAAATACATTTTAATTTTACGTTTTTCCAACAAAAAAAAAATGTTTATGTGGTCTGATAACAAAAAATTTTAAAAATGTTAGACTTAACTAATTTTTTTAGCCCAAATGCAATCTACAATTCTGTATAAATATATATCTAAGTGCCCACAACTTTTTTTTTTTTTTTCAGTCTCAATCATTTTCCTTGACTAATACAAAAAAGGACTGGATGTATCATTTTCCTTGACTAATTAATACATGATCACCAATTTTTGTAA
Chr06.tRNA14-AsnGTT	TTGACCCTTGAATATATTCTGCGACAACCAAGTAGAAATGAATCATACTTGAATCCATGTGTGAATGTAATCTAAAAACTAACATATAATATAAAATATTTTTTATTTCAAAATTTTAAATTATATCAGTCATAATAGTAATAAAAATTTCAAAGTAATTGATATATTTCCTCCAGTGAAAAAAAAACTTAATAACCTGCTGAACACAATTCCCACAACAAAAAAAAAATCAGATGTCTACGAATATTAGATGAAATCGAAATAAGAACCTCTAATAGTCAAACAAAAAATAACAATAATTATACATTTATAATGATATATATAATATAATGTAAAATATAGAATCAGAAGCTGGAATAGCTCAGTTGGTTAGAGCGTGTGGCTGTTAACCACAAGGTCGGAGGTTCAAGCCCTCCTTCTAGCGCTCAATTTTTAATTTTTTTCCCCTGCATTGTTCGGATGCATATTGTACGATCCGATTTCGGCCCATTTAGCGAACCCGATTTACTCATTTACTGAGATTCCAACCCAAACTAGGGTTTTGTGTGTCTCGTCTCCTCTCTCGATCGGTTTGCCTCGACTTCAATTCAATGGCGGTAACTACTCTCTCTCTCTTTCTCTGTTATGTTTTTTCTTTCGTTTTATGTTAACCAATGGTTTAGAATATCTATCAATGTTGTTAAACCCTATGTTAGACAGCGAAGGTTTTACATCTGTGTGAACTCTAGTTTTAGCTCCTTTGTTTTGCAAACTATTGAATACAGCTGTTGTGAT
Chr06.tRNA15-GlyCCC	CAAAGATAAACCAAACAACAAAAATGTCATTTTTATGTTCCAATGATAATAACAAAAGACAATAAGAAAAAATTATTTATTCAACATTAATTGTTTTCTATTTTGATATAATATTAGGAGTGAATAAACCTATGTCAGACTACTACGTATAGCCTACAGGTCAAGTATATTTTATTTAGTTTTATCTATGACAACGTAATATAAAAATTTATTCAACAAACGAATAATGATAAACAAAAAAAATTCATCAAATTTCCTTTTATTATTATTATATATATATATAATTAACAAAACATCCACAATTTACAATTACAGATAAATATTTAAACTATTCACACCAATCAAATCAAGCGCATCTGGTGTAGTGGTATCATAGTACCCTCCCACGGTACTGACCAGGGTTCGATTCCCTGGATGCGCATTCTTTTATTTTTACATTTCCACCCCTTGTTTTTTTCAGTTTACTCCCCATATCCCATCCAATTTTAAACCCCCCCCCCTTCCCCCCTGTTTCTCACTCCAAACCGAGCGACCCTCCATGACCACTCCCACATCAACACCCACCACCACCCCTCCCAACCCCCTCTCCAAGAAGCTCCTCCACCACCTCACCCGACCCACCACCCTCACCAAACCCCAAATCCACCAGATCCTCGCAAAGATCATCCTCCACAACCTCCACCCAAACCCCACCATCACCATCTCCTTCATCAAGGCCTCCGCCCACCTCAACCTACTCCACCTCTCCCTCCTCCTCTTCCATCACCACTT
Chr06.tRNA16-ProTGG	TGCTAGACGCAGGTGAAGGAAGAAAAAGAAGGTTTACTACCTTTGGGATTGGTTTCGGCAGACTTTGTTGCTTAAGTCATTACAGTCTAAAAGGCTGGTTGTTAAGGGTTTAGTGAGTCGTATTACCCCCTTATATAAAGCCTTCATACAAAAAAAAAAATCATTTTGAAATTTCAACTCTTTTCATGAAACCATCACAAAAAAATAAAGCCAATTTACAATAAAAACCAAAAAGGAATATACAAACATGAAAAAGGAATGTACAAAAATGAAAAAGGAATGTACAAAATTTTGGATCTTTTAATATTTAGTGAATAATATTATCAATGAAACACTAGTCTTCGAAAGCAGGGCATTTGGTCTAGTGGTATGATTCTCGCTTTGGGTGCGAGAGGTCCCGAGTTCGATTCTCGGAATGCCCCGGTTTGGTAATACATCTTTCACGAAAATGTTAATTTTTATTTTATTATTTATTATTATTCAAAATTTGAATGGATTTGGCTTCAGTGATTTATATATTTTTAACGTCATTTGACTTGAGTTTTTGAAAACGGTACTATGAAACAACTACGTATTTTTGTTCATCATTCAAAATTTTAATCGGATCTAGACTTCAGTAATTTTAGTAGTTTTAATTTTAATTTTATTTCTTTTTCCTGCGAAAATTAATTCCAAATTTGTTAAAACTGTTTAGCACATGACACTCTTTTTCAAGTAATTTCTTTCAAATATTGAACTTACGTGAAAGTTAAGTAATAATTTACATGTATGA
Chr06.tRNA18-TrpCCA	TGCATTTGTTTCGCAGGAGAGAGAGAGAGTTAAAAGTCGGTTTATACACTGCTGGGTATTATTTGTATTGCATGAGGGTAATCTTGACATTTCGCGTTCATTACCTGCGTTTGGCGTAATATAAATGACCTCGCACCTACTGAAAAGTTACTGGGTTTTTTTTATTTAAACGGGTCTTTTAATCCGCGAATCTGGGAGCCAACCAAACGTTCAAAATAGAAAAAAAGTACTTATTTTCCGAATTCATCGTAATAAGCGCCGAAAACGCATTGACCCAAACACCCCCTAATAATTATGTAAGTGAATGGTATTAAGTATATATATACTAATAAAGAATAATAATTTAAATCGGATCCGTGGCGCAATGGTAGCGCGTCTGACTCCAGATCAGAAGGTTGCGTGTTCGATTCACGTCGGGTTCATGTTTTTTATCCTTCATATCCAATCAACGGTCCTGATCACATCCACCAATACCATGTTTTTTTTAATAGGGAGAAATTCAAATACCCCACCCCCGGATCGATATAACCCCCGAAAACACTTACATTACATGTGTATATCCAAAGATGTGAATATCTCATTTATAAAACACTATTTTGAATAGTAAAATCATCCTATTGTTAACACATTAAAAATGTTTTTCGGTATATTTTATTTTCAGGTTAACCAAATATAATATTTTTAATCTTTCAACAAAAACTTTACTCATGGACTATTTCGATGTGTTTTCGTGGGATTCAAAAATATGTGAGGGGGTTACATGGATTTTTCC
Chr06.tRNA2-TrpCCA	CATGAAGTCATAACTAAAATACAATCAAATTCAGATCTTCTATAAAGATTGACATATCTAATCATTCAATCTCATCTTGGACAAATAGCTTTCGATTAGTTTTATCATATATCATAGATATTTTTAATCTATGGGATTCTTAAACACGCAACACATTGCATAAAACATTGTATGCACTATTAAAAAACATTCTAGATCTTATGTTATAAAAAATATGGCTAAAATCTTTGATTTTGAATAAAATGAAGATTTAGTGATATATATTAAATGACATGAAATCTTTCTTAAAAATTGATAATATTTATATGTAATATATATATATATATGTGAATGATCAAATTTCACGTTGGGGATCTGTGGCGCAATGGTAGCGCGTCTGACTCCAGATCAGAAGGTTGCGTGTTCGATTCACGTCAGGTTCAACTTTTTATCTTCTTTGAATTTTGGCACTCATTGATGTTCATTGATAAAGATATATTGGATTTATTCTCGTCTGCAATTCACTTTTTTTTTTCCTTTAATTTTCTGGTCTGCAATTCATATGTTTTTGTTGGTAAAATAAAAAGGGTCTCTTTCAATTGGAGACTTTATGTCATTCAGATATGGACAGCCCTCTGTGGTTGTCAAACATGAATAAAAATTTAATTTGAGTTTGATTGAAGTAAATTTTGAAGCTCTCTCAAAACTTTTTAAAATAAGTTTCTAGTCCACTTATTGTGGAGTTCACTGGACAAAAAAGATTAAGAATCACTTATTCAACAATTGAGTTAAT
Chr06.tRNA20-LysCTT	TATATGCTTCAATGAGCTAATGTATCTTTTTTATCGCATATACCTCGATAATTGATATATATAAACAGTTTGCACAGACCGTACCATATTACTATACTATATATACACACACACATGCACACGTATAGATTTAATGGATATCTTATATTATTCTTTAAAAATATTAAAATAATAGATTTGTATATATTCATTAGAGGGTAAAGATGTAAAATTACGTTACATGCACTTGAAAACCCTTTTTTTAGTCGGTAGAATAGATATAAAAAAAAATCTGTCTAATAGAACGTACGTTATTATAATTAAAAATAAATAAGTTAATTTAATAGAATTAGTTATACGCACAACAAGAAGCCCGTCTAGCTCAGTTGGTAGAGCGCAAGGCTCTTAACCTTGTGGTCGTGGGTTCGAGCCCCACGGTGGGCGATTATTTTTTTTTAATTTTTTTTTTTCAATTTTCCATCTTCTATTACCTGTGACTGAATATTCTGAAACAGAGAATGGCCTATCTCACACTCACTGAATATTGCTTGTATCATCACCATAACTAGTAAAACTAGACATGCATGTAAATGTTTTGATAGATCATCTCAAATTCATAATCAGTTCACACTTCAAGCATCCAGCATTTATGCAACAGATACCATAAGCAATGAGAGCTTGCCTTCCTCACCATTCCCACCCCACCAAATAAAATAAAATAAAATAAAATTGTCACCTGAATTCATAACTGCTCCTTCCATATCCTTCCTGTGACCCTCAGCTTCAATTCCTTC
Chr06.tRNA21-LysTTT	AAATAATAATTCAAATTCACTACAATATTTTTTAAATATTATATTACAGAATTTTAATAAATTGAGTGACAAATGAAATTATTAAAACAAAATAATCATTATTATTTGTTATAGTAAAAAAATTGAGAAGATGAAAGGAGGTTTGGTGAATTTTGGTGTAATAATAAAAAATAGATACAGATATTATTAGTAAAGAAATTAAGGGCATAAATGTCCCAAATAAAAAAATTAAAGCATTTTATAAATTATTATCTAAAAAACATCTCTTTCTCAACTTATAGTTTTTGTTTTTTTAAAGTTCTTTGTAGCTTAAATAAGTTCATTTATGTTAAACAAACATGTAAAAACTAGCCGTCTTAGCTCAGTCGGTAGAGCGCACGGCTTTTAACCGTGTGGTCGTGGGTTCGAATCCCACAGACGGCGTTAGACTTATTGTTACTTTTAATTAATTTATGCTCTTGCTTTTTGTTGTTTTTATTGTGCTTTTTCCATCTTTCCCATCGTATTTGAGCATCAATCTACTATTTATAAAAATCGGAGGTTGATTGTCTACTGTTTAGAATAATAATAATAATAATAAACCTAGCAAATATGTATTATGTCCTAACCCCGAATGGAAGCTAAGAATATCAGGAGACGTCTCCCAATTTGAAAGTTTTTCTATTACAAAAAAAAAATATACCTTAAAAAAAAAAAAAAAAAAACCACAATAAATAAATAGAAGAAATCTAAAGTTATCAACATTTTCCCCTTATTGAGTTTCACTCGTCTTG
Chr06.tRNA22-SerCGA	TCCAATCCCATATTTGAAGTTTCAATCAAACTATTTCAGATGAGACACAGTTTGGAAACCTTATTTTTAATTTTCATTTATTTGATGCATTGGACACGGATTGTTAGTGGCAGTTTTTCGGAAAAATTTGGTTGGTTATATGATTTTTGAAATAAAATTTTAGAAAAAACAATGATACGTGTCATTTTATCTAGAACACAGTACTAAATAATATTAGTTAAAAAATTTTCCCAATTTAATTATTTTGCGTTACATTCCTGGTATAATATTTCTTCTTACATTTCAGATGTTAATTGCTTAATTAATTTATTAATTACTAATAATAGAAAATATGGAACCAGACAGCAATTGTCGATATGTCCGAGTGGTTAAGGAGACAGACTCGAAATCTGTTGGGCTTTGCCTGCGCAGGTTCGAATCCTGCTGTCGACGATATTTAAGATTTTGCCATTTTTACCAAAATAACCCCAGATGATATGATATCTATTTATCTACGCCAAAAATGAGGAATGCGAAAGCGCAAAATCTTTCAAGCATAAGGGGTGTTATTGTCTTTTACGATCACTGAGGGTGACCCAACTTGGATGGGCCGGGCCGAACCAAGCCCAACCCATATTCGGGAAGGTTCGGGCTTGAATTTGGGTAAATCTCAAAACCCCCTCAACAGCATCGCTCCCACTTTAAACTTTAGAAAATGACAATAGATCTTTGGATAATATTTATATCCATTTTTTCATTTAAAATTTTGAATTATTTCAAATTTTTAAATGACAGTAATTGTT
Chr06.tRNA23-AspGTC	CAATAAAAAAAATGTATATACTAGTATATATAGGTAATCCAATACTTCATTTTTCCATATTTCCCTATATGAGTATATAATATACTTAAAAAATAAAAAAAGTAACATTTGTTTTATTTTCCTTTGATGTTCGGATAAACCGTATGGTAACCAAATGATGGGAAGACCATTTGTTGGTTGGATTTTCAACTTCCCACGAATGAGAAAAGATGGTATAGAAAATTTATTGCGCAGTAATTTATGAAATAATAATAAATAGATAGAGTACGCATGGATTATTCCATACATATTGATAAAGGAGAAGTTATATGTACATAATATAAATATTAAATTAACTTTAAATAAGCAAAGTCGTTGTAGTATAGTGGTAAGTATTCCCGCCTGTCACGCGGGTGACCCGGGTTCGATCCCCGGCAACGGCGCTCTTTTTTCTCTTGTCCACTTTTAATTTACTATAATGCCCTTACGCCTTTCCAAACTTCAACATTTCCTTCCGTCTTCATTCATAATATAAATATAAAACGAAAACATAGGGTTTCCATGGTATAATAATAACATATTATATTACGAGGTTCTGAAGGGCCATTTTGATATCCTGTCATCAATTATTTTAAAAATCACACGGCATGTAACTATTTAATCATTTTTTACATATAGATCTTTCAAAAAATTATATATTATGTAATAAAGCAATGTGAAATTGTACATGAATGTTTTTTATTAATATTTTAAGTTTTATATGAATACTATGTGGAAAGAGTGTCACATACAA
Chr06.tRNA25-AspGTC	TTTTAACCATCTTCAATCAATACCTCAATGGAAATGAAGAAACATAAAAGGTGTTATAAGGATAATTTGATCTTTGCATGGACTAATTAGTTTTTATGATTATTTATGGAGATTATAATATCTACACAATTACATGGTGATAAAATATTCTATCAAATTTGAATGAAATTTTTAACCCGGGATTATAATTATGTTTTTGTGAGTTTTTAAAGACTCATGTGTTTGCCTTAACTTTCACAGGTATTTATATGCGATTACTCGTGTTTACAGGGATGCAAATATCTTTAATCCAAACTTTTATTGTTTATTAGTTCATTGAAATAGTTTTCATTCAGACTGACACACAACAAGTCGTTGTAGTATAGTGGTGAGTATTCCCGCCTGTCACGCGGGTGACCCGGGTTCGATCCCCGGCAACGGCGATTTTTTTTCTTATTATTTCATAGCACGTGGGCTTTGTAAGCATATTTGGAGGCAAATATATCGGGAGAAATAAGTTATTATGATGTTATTCTCATTTATTTTAGAATATAATTTTTTTTTTGTTTTGAATTATTTTCGTTGAAAAACATAATAATAATTTTTTTATTTATTATTTAAATAAAATGTGAATAAGTTATGGATAAAGATTTATAAAAAGGTAAAAAAATGATGACAGTTAATTTATAAGAGGTGTTAATAGTTGATTTGACAATTTTGTTTTTTTGTGTTTTGAATTATTCTTATTAAAAAATATAATAATACATTTTTTATTTATTATTTGGATAAAATG
Chr06.tRNA27-GluTTC	TTCTATTTTTTCCTTTTTTTAATTTCAATTTGTTAAATCAATCATGGGATCACAATGCAGTCCCAATAATCAATCCATCCTTTCCTTAGTTACAATATACAATTTGTTAAACTTCCAAACAAATGCTTAAACATGTGAATCCATGCCAGCCAACCCATTCAATATTTCATTTTTCTTAAAACATGTATTAAATAAACCAAGTATTTCTCAGATAATTTCAAAATGAAGTATTTAAAAAAGTGTGTGATTTTTTTAAAAAAAATTATAATAATTCCAGATTTTAAAATATAAATCAAAATTGTATATCTGAAAGGGTATGTATAAATAAATATTTCACACAAATCAACAAATCCATTGTCGTCTAGTCCGGTTAGGATATCTGGCTTTCACCCAGACGACCCGGGTTCAAATCCCGGCAATGGAAAATTACTTTTTGTTGATTTACAATTTGCCTTTCGATCTTATTTTAACGGTCCAGATCAAATCAATCATATTCACTTTTACGGAATTTGTTGTTCTGCTCGAATTCTCCTTCGGACTTTCCACATCGCAGCATGGATTCAAACCCTAGCTCCCCCGACGACGAGACCACGATCAGACGGCGGAGAAGCGACGGCGTCGCTCCACCGACGGCCACGGATTACCTGAATCCCGACTACTGGTTCTCACCCTCTCAAAAAGAAAAAAAATTGAGTCTTTTTAAGTTCAATAACATCAACTCTTCCTTGTGTTTTTTTTTTTTTTGAAGGAATCGAAGGTTCTCCGAAGAGGAAC
Chr06.tRNA28-IleAAT	ATAACATGAAAAAACCTGAAATCGTGTTAATCAAGTGACCAATAACTATTCTAATAATAAGAGGGTTCTTATAGACAACTCACAGGAGCCAGACTTCTCCATCCAGTTCAACAACCAAGCCTTTCATGTAAACCCTTGTGACAACACCCTTATACGTGCAGAGCTCACTCTTCTCAGGCAATGCCATCCCTCCAATCGACCCACCAAAGACGGTTCCATGGACGGACTGTGACAGAGGTTTTTGTTTTTGAAATTTTTTGGGTTGATATCGTCACCCCTTTGTTTGAGAATTCGCCACGACTGTGAAATAAATAAATGAATATATATAGTTAGTGAGAAAATCACAAAATGGCCTATTAGCTCAGTTGGTTAGAGCGTCGTGCTAATAACGCGAAGGTCGCAGGTTCGAGACCTGCATGGGCCACTTAATTTTTGTTTATTTTTTTTTAAAGATAAAAATATGAATATATCATTTGATGATATAAAGCACAGATGAATCGGATTTGATATTCGAAAAAAAATAATAATATACAATATTTATAATATAATGAAACCCTAAATAAAGATGAAGAGATGTTTTCCAATTACATAAAGAATTATTTGTGCACCTCTTTTCTTTATTTTCTTTTTTTTAATTCCAAAATAAAGGGAAATTAATTGAGGGTCCATGTGGTTTACTTGTCTATTACTTTTAGGTTCCTTAAAAATTTTCAAATTTTTTTTAGGTTCCTATGATCTTTAGGTCTCTCCAACATGATATTATTAAAAAAAACC
Chr06.tRNA29-AlaCGC	ATTATACTCTTAATTATCCCTTGAAAAAAATGAAAGGAAGTCTAGTTTTACATTCCCAAATTACCTTTAACAAAAATCTGAATTCAAATATTATAGATAGACTATATAAAAAAAAAATCAAACTTCAACAATAATGTTGTATTAGCATGTTTGGCATGTTTATATAACTAGTGCTAATATAAAAGAAAGTGAAGACTACACACATTAGTAATTAAAAACGATAATGTGATTGATGTTAATAGAAAAATAGAGTTATAAAAGTGATTACATCATTACATGAATGATTTATAAGAATGGTCCCTTACAAACAAATTGGATATATAATAAAAAATCGTTCTAAGACAGAAAAAGGGGGTGTAGCTCATATGGTAGAGCGCTCGCTTCGCATGCGAGAGGCACGGGGTTCGATTCCCCGCACCTCCAACTTTTTTATTCAAATTCCCTTTTTTAGCTTTGTTTAAATGACATAAAATACCAAATCTGCCATCATTATTCTAATTTAATGATGTATCTTGAAAGCTTAGTACCTGTGTTGGTTTTATATTGGGTCTTTATACCAATGAAAAATAATTTTTTTATTATTTTAAATAGTCTATTTACTTTTGTACTATAAAAATATTTAAAATTATGTATTTTTACTATCTTAATTAAATTCCGTCAAATTTTTTACTAACACTTTTAAAATCATGGAGAAATGTCAAGAATACCCTTATTTTATTTTTATATTTGCCTTTACAAATTACAATATTTAATTTTATAGCATGGAAAAAATT
Chr06.tRNA3-ValTAC	GACTGAAAAATTCAGTGACTAAGGAGACCAATATACACATGCGACACCCACTGTTTTAACTTATATTATCTTGTCTGAATGTGTTTGCTTTGTCGAAGACTTTGGTACAGTTTTCATTATCGTAAAAGTTGCTACCATATTAAAATTTATTTATCTGTTTCTCTTGTTTGCTTTTGAAATCCAAATCCCCTGTTGAAATTGAGGTTTTCCTGTAGTGCTGACATATAACAGTTATTTCAAGACTTGTAAGATTGATCCTCTTTCCTTGTATTCCTGTGATTGCTTGTATCATTACCCTATGAACCTTGAAAAATCATGTTTGTATAATAGCTATGCACATTATACATATTGGTTTCGTGGTGTAGTTGGTTATCACGTCAGTCTTACACACTGAAGGTCTCCGGTTCGAACCCGGGCGAAGCCAATTGTTTAGATGTTTTTTTGTTTTCCTTTTTTTTTAGCTCCTACTTGTAATCATACTTTATGAGTTTATATCTTTTAAAAATAAATAAATTACAGATTGATTTATGTGAATTTTATAAGTAGGGAAGTCAAAAGTAGATTGTCTCTCTGGGAATAATAACAATAAATTTCTCTATCGAAGTTTTTGTTATGGAGGCCAACCTTTTGGATATATGAAGACAAGCATGGACACTTTTTCAAAACTTCAAAAACTGCACTTTTAAAGAGGTCGAGTCTATACATAATTCGTTTCCTTAGATTTTATTTTTAAGAGTGATCCATTGACATCTTGAAGATTGAAAAATTAATAAC
Chr06.tRNA35-AsnGTT	AAACCATGTCTTCTTCAATTAAATTTTAAATTTTACTTTGAACTGAACTTTGAGATATAGAGATTGTTGAGATTGTTTAAATTTGTTATTAGCCTAGGCTTAAGATTAGATGTTAAATGAAGATGTTTCAGAAATTTTTAAGAATGAGTTATTGACCAATCAATTGTCAAAGCGTGCGGCTATTAACCACAAGGTCGGAGGTTCAAGCCCTACTTCTAGCAAGATCCACTTTATAAAGAGTCGTTGTAGTATAGTGGTGAATATTCCCGCCTGTCACACGGGTGACCCGGGTTTGATCCCTGGCAATGGAGTTATATTATTAATTTATATTATTAATTATAAAAAAATAAGCTGGAGTAGCTCAGTTGGTTAGAGCGTGTGGCTGTTAACCACAAGGTCGGAGGTTCAAGCCCTCCTTCTAGCGTCTTAATTTTTATATTTGTCAAATTTATTTTCATGTGGGCTCTTTGAAAAGTTTTGGTGGGCTCTCCCGATGTCGTTTTACAGCCACTGTAAAGGGTACGCTTCATAGCAATGTTTAAGAAACTGAACTATTCATTGAATCGGAAAAATGAAAGGGGGTAAGGGTCATTGGTTCAACCGTTTGGTCAATCGGATTTGAATCGTGACATAATTAATATATTAATTATTATTACTAAATAAATAAACTTATAAAAAATATGAAATATTTTATAAAATCATTGCATAATCATTAAATCTTCTTTTTAATACTTTTAAGCTTCGATTCAACATCATCACATGATTTTATTATAT
Chr06.tRNA36-AsnGTT	ACTGAACTTTGAGATATAGAGATCGTTGAGATTGTTTAGATTTGTTATTAGCTTACCTTAAGATTAGTTGTTAAATGAAGATGTTTCAGAAATTTTGAAGAATTTTTTATCAGTCAACTATTAAAAGTGTGTGGTTGTTAACCACAATGTTGGAGGTTCAAGCTAGCCCTATTTCTAGCAAGGTCCATTTTATAGAGAGTCATTATAGTATAGTGGTGTGTGTTCCCGCCTATCACGTGGGTGACCCTGGTTTGACCCTCGACAATGGGGTTTTATAATTAATTTTTTATTATTCATTATAAGTTATAATATAATGATGTCTCCACAACTATGAAAAAACAAAAAAAAAAGCTGGGGTAGCTCAGTTGGTTAGAGCGTGTGGCTGTTAACCACAAGGTCGGAGGTTCAAGCCCTCCTTCTAGCGTCTTATTTTTTATATTTGTCAAATTTGTTTTCGTGTGGGCTCTCTGAAAAGTTTTGGTGGGCTCTCCAATGTTGTTTCAGAGCCACTGTAAAGGGCACGCTTCAGAACAATGTTTAAAAAACTGAACCGTTCATTGAACTGGAAAAATGAAAGGGTTAAAGGTCATTGGTTCAACCGTTGGGTCAATCAGATTTGAACCATGACATTATCATGGCATAATAAATATATTAATTATTATTAATTAATAAATAAACTTATAAAAAATATGAAATATTTTATAAAATCATTGCATAATTATTCAATCTTATTTTTAATACTTTTAAGTTTTTATTTTACATCATCACAAGATT
Chr06.tRNA37-AspGTC	TGATTCCGCGTATGATTGACAATTATGATTATAGTATTCGTAAACATGTTAATCAAGATCCTAAATGCTATATGAATTTATTTATAGGATGAAGATATTAAAAAAAAAATGATCAATCAATTGTTAAAGGGTGTCACGGTCTACATTATGCACGAATGTGTGAATAAAGTTCAGCTGCTGTGTCAAGTTTCTAACTCCTATCTCGTACATCTTTTTGTTGATGCTATCATATAAGTTGCTGAAGGCATTTTACACCAAAAAAGTAAAAAAATTAATTAATTAAAGGGTGTGGCTGTGAATCACAAGGTTAAAGGTTCAAGTCCTTCTTCCAGATACTTTCATTTTATAGAGTCGTTGTAGTATAGTGGTGAGTATTCCCGCCTGTCACGCGGGTGACCCGGGTTCGATCCCCGGCAACGGCGTTTTATAATTTATTTTTATTGTTCTTTATAATTCTAATGATGTCTCCAAGAGTATATAAAAAAAATGGAATAGATCAGTTGATTAGAGCATGTGGTTGTTAACTATAAGGTTGGAGGTTCAAGCTCTCCTTCTAGCTTATTATATTTTAGTTTTTTCACATTTGTTTTCGTGCGGGCTCTTTGAAAAGTTTCGGCGGTTACTTTTGTCATGTTATATAGTTTTCGTGTGGGCTCTTTGAAAAGATTTGGCGGGCTCTTTGATGGCATTTCAGTTCCGCTACAAAGGGTACACTTGAGAATGGACCTTTTACTCCCCCAAGGTCTCACCGATGAAGGGGCCTCTACTTTGG
Chr06.tRNA39-LeuCAG	TCATAAATGTTGTTCATGTTTTACAAAATGAGATTAAAAAAATAGAGATAAAGTTTACACTTTTTACCTAGAACATATCCTCATCTTTTCTCTCAAAATATGGACAATTGTATGTACATTATCATTTTTTTATTATGTCATATAGTATCATATATGACATGTGATTTAACTCAATTATTTTCTTATTCAAATGTCAAACCAGGTAGAAGATTTTTGGTCCACTTAACCCAGCCGGCGTAACATTGCAAATCAATAAAAGAAAATTATCCAGAATAATTTATTAAATTTTATTCTCTCCAGACATATATATTACATTATAGATATATTGAAACCTGACAATTCATAAGACTGTCAAGATGGCCGAGTTGGTCTAAGGCGCCAGTTTCAGGTACTGGTCCGAAAGGGCATGGGTTCGAATCCCATTCTTGACAATTGTTTTTCTTTTTTAAAAAAATCTTTTGTATTTATTCTCTGTTTGTTTTTCAAAATTCATCTGTTTGATTGTTTAATTACTATATATATTCATGGAGTCATTTGGATGCACAAATAGGCCACAGATCAATTATGATGTACCACTTTCATTAACAAATTTATTCACTACTTGAATGGGGAAAAACAACTATGATTTATACAGTAATATTATAAAATATGACGTCATTTGTGCTTCCAATTTTTTATTGATCCAAATTATTGAACAACAATTAAAAAAAAAAAGTGAAGCAAAATATCGTGGAACAAATTTGTTATTGAAACACAGATTGAAAAGTAGATTTTGGAATAA
Chr06.tRNA4-ValAAC	CTCTTTGATGTGGGACTGAAAAATTCAGTGACTAAGACGACACCCACTGTTTAACATATATGATCTTGCCTGAATGTGTTTTCTTTGTCGAATTCTTTGGTACAGTTTTCATTATCGTAAAAGTTGCTACCACATTGAAATTCATTTATATGTGTCTCTTGTTAGCTTCTTTGAAATTTCGTGTTGAAATTAAGGTTATCCTGCAGTGCTCATATATAACACTTTTATTTCACCAAATAAGACTTGTAAGATTGATCCTCTTTCCTTGTATTCCTGTGATTGCTTGTGTCAGTACCCAATGAACCTTGAAAAAACATGTTTATATAATAGCTATGCATGTTATACATATTGGTTTCGTGGTGTAGTTGGTTATCACGTCAGTCTAACACACTGAAGGTCTCCGGTTTGAAACCGGGCGAAGCCAATTGTTTAGATGTTTTATTCGTTTTTTGTTTTCTTTTTTTTTAGCTCCTACTTGCAATCATACTTTATGAGTTTATCTTATTAAAAAATAAATAAATTACAGATTGATTTATATGAATTTTTTAAGTAGGGAAGTCAAAAGTAGATCGTCTCTATGGGAATAATAACAATAAGGGAAAAATTCATTTAACCCCCTGTAAATTGACTGAAATCTATAGAACCCCCTGACGTTTCTTAAAATCCATATAATCCACTGAAAACACCTAGCAAATCCAAATAACCCCCTGAATAAAAAATACAGTATACCAAAAAAATCCTATAATGTGTTAAAGATGTGAAAAATCTTATACA
Chr06.tRNA40-AlaTGC	TTTTCAATTATCAATTCAGGTCCTAGATACCATTTGGATTTATGTTTCAGTCAATTAAAACATTATCGAAGATTCAAATGTTATTTTTATTTCTGCGTCCCAACTCCCATTCCACCCATTTTTATTGTAATTTTTTGTTTGTATTAAAAATAAACAGTATTTTAAAAAATTAATTAAAATTTTAAATTCTTAACATCTTCATTTTCAATGCATTTTTTTTTTTACAAGTTTGGAAACATGTCAAAACAATATCTTGAAATGATGTCCACAAGTGTTCGTGTTGTATGTTCATTCAGATAAAACTAAAACTAGTATATATTTAAATAAATTAAATGGCACAAATCAGATTTGGGGATGTAGCTCAAATGGTAGAGCGCTCGCTTTGCATGCGAGAGGTACAGGGTTCGATCCCCTGCATCTCCATCTTTTATTTTCTTTTACTCATTTTCAACCCCGCTTACAAAATGTCTTTTTTCAAGTAGCCACGTAAATTATTTCAACATAAAGTCCGACCGGGGCTCGTAAGACCAAAATTGGGCCCTGGCCTAATTCTAGTGCTTGGGCCCAGCCCGTAGGCCCACCCAAACTTGGCCCGTTCGGGCTGACCCGTAGGCCCGTGGGGGGGGGGGGGGCAATACAATAAATGAGTCACATGTAATTTTTATTTGAATTGTGGTTGAATTATAAGAGTTATTGACATTTATGTAGGTGCCTACCTAGTTAGGTACTTGTAGTTATTTAATTTTTCAGGTAATTAATTCATTTAGTATTTT
Chr06.tRNA41-AsnGTT	TTCTATAATTTTTTCATGTTTTGATTTTTTAATATAACACATTTCAAATAAATAAATATCTATGATTTTATAGGTTATTTGGAGACAACAAAGAGGATAATATTTGTTTAAAATACTTGTATCTCTCATGTTAGTGTAACCTTTTACCACCATTGGGACATTCTACTTTAACTACATTTGTAGCTTATATTTTTTCTAACAATATATATAAATCATTATATTCGAAGTCTTCCGTGTATACGTATTTTATGTTTAAACTGTAAGTAGATATGAAATATATATTAAAATTATAAAAAAAAAGTATTTTATATATTATACTTATAAAATTATTTTTAACTTTAAACCAAAAAGCTGGAGTAGCTCAGCTGGTTAGAGCGTGTGGCTGTTAACCACAAGGTCGAAGGTTCAAACCCTTCCTCTAGCGATTCAATTTTTTATTTTTTTAAATAATGCAATTGTGGTAATGGACGGCTGAGATCATTCAACACTTGTGTAAATGTAATCAAACGGCTCTGTTCCTTTAAATCATTCTAAGGCTGAGATTGGTTCTCTAGACTGGCTGGCCTTTATTGGGACCCACCGGGCCAACCCAGCCGATCAGAACCCTTGCTTTGATGTACTTTTTGCACTGGTAAACGTATACCCGGATATATATTTTTATAAAAACTAAACTCATTTATTGAATTTAAAAAAAATTTCTAACAAAATATTTTCCTCGTTCTAATAACAACAGCTACAGCCTACAGTGACAACAAAAGAGGGTAGAGGAGGAGT
Chr06.tRNA42-AlaTGC	AGATTTTGATTTTGCATGTCAGTTAAACGCATCTCTCTACAACCTAACAATTCCCGGACAAATATATTAGAATTTTAAAAAAATAAGGGTAGGGAAATAGGAGAAATTTTTTTTTTTTTTTGATAAATGGGATGAGTTCAAATTTAAAGTATAAAACCTCTCTGGTACCAAGTCATGTTAGATGCGACTTTATGATTGTTAGATGTTTACATGGATTTTAAAAATCTAATATATATTGAAAAAGAAACATTACGAGACACATGAAAAACAATTAAATGTTTAAGAAAAGGGAGTGTTTGATATATGTGTAAATATATGTGTATGTCCCATAAGCAAATAAATCAAACAACGGGGATGTAGCTCAAATGGTAGAGCGCTCGCTTTGCATGCGAGAGGTACAGGGTTCGATCCCCTGCATCTCCATTTCTTTTAATTTTAATTTTTTATGTGATTTGTTTAATCATCTCTTATTATTATTAGGTTTTCGCTTTCAAATATAACTTTCGATTGAGACCTCAACGGACCAGGTCTCGGCTTGCGGCGGCGTTGACAAAGTACCTTCTCGCCTTCTCTCTAAATTTACCAAAATGCCCTCCCATGAATTTGTCATTTTTGTCAAATCTTTTCATAGACTGAATTAGCAAGAAGGAGAATTTGTTTCTATTTTCAACTCCCAAGGCATATTAATCACCCCCAATTAAATTTTTTCTCACAAACTATGTCAATATCTAGGGATGATAATTGATATGTATCATTCATTCAAAATTATTATA
Chr06.tRNA43-SerTGA	GAGCAAATAATGTATTTCCATATAATTACATGACCTCCAATGAAAAGATAGATATAAAAGTTAGACAAAAAACAAGATGAGATATAACATTTTTCTTTGAGAAATAACATAAAATGTGCAAAAATGAGAGAGCAATCTAGGTGATTCAGGTGTAATAGTTGATTAACCTTGTTCTTGCCATAACAAAATGATATGTTAAGTCTTATGTGTAATTTATCTACACTTTTCATCTTTTTTTTAAAAATATATTCACACGTTGCAATAAAGCAAAATATATACTGAAATATACTATTATATTTTAAAATATATTTCAATGTAGTATTAAATTAAATAAAAAAACTCAAAACATGGTCGATATGTCCGAGTGGTTAAGGAGACAGACTTGAAATCTGTTGGGCTTCGCCCGCGCAGGTTCGAACCCTGCTGTCGACGCTTGGAATTTTATTATTATTATTATAGGTTTTATTAACGAGTACTCTCCTACATTTATTTCTATCTTTTTTAACTACCCAATAAACCAATTATGATATAAGTATAAAAAAATAAAATACCAACAACACCCTTGATAAATTCACCATCCTTTCTTCTTCTTCCCTCCCGTACCCTATTTTTTCCCTCCAATATTTTTTTCTTCTTCCCTTCCATATCCTATTTACTCATAAAAGTTATATAAAAAATTGATTTTATATACAAAAAAATTATATTGTTCAATTGTTTGATATACATACTTCTGTTTTTTTACATAAATGGGACAGTTTTCTTAAAAATATCTTATTTATACT
Chr06.tRNA44-ProAGG	CAACCATGCTATCAATCACATCACCATCAAGTGTCGCTTCACGATAACCCGTCTCAAGCGAGTCTAGATCCAGTTGGACTGACTTCGATCAATCTGATCAGTACCGAACTACACAACTTATGAATTTAACTATATTGTCTATTAATCAAACTACACAGTCAATTGTTAGATAAATGTGTCACTCATACGATTAAAATAATTTTTTTTAGGGGTGGGTCGGGTACTTGAAGGGGTGGTAATAAAGGGCCCGAAACATTTAAAGTGTGATATTATAATATTTTTAATCAATTTCAGATATGTTATGTATATATTTATGATATATTTATTATATACAAAATATGAACAGCAAAGGGCATTTGGTCTAGTGGTATGATTCTCGCTTAGGGTGCGAGAGGTCCCGAGTTCAATTCTCGGAATGCCCCGCTCTTGATGCATTATCACATGCATTTGCGATTTTTTGTTGTTCTCATTCCACACTTTATTCTGAATTCTTTTTATACCAAATGAAACATGCTGTTCTCTTCTCATTTATTCTTTCACTCATTTCTTTATTTAACTATTTATCCCTTTTAATTGAGATACTTATTCATGATTTACATAATTGTGAATTAACATATACTTTGGGCGTGTTTGACAAGGAATTAAAGATTCTAAAAATAAATTGTCTTAATTTTTATGTGATAAAAAATTTTATCAATTTTATCCATATTCACATTTGAAAAATTTAAGATAAAAATGAAGATTAATATTCTTTCAGTTTTTATATATAAAT
Chr06.tRNA45-GluTTC	AAGCTGAAAAAAAAAAAATACAGATATATTCACGTGAAAATTTTTAAAACCTGAGTTTCATTGAAGCTATGGAGAAGCAGCTTTCCGCATAATCGATTTTAAACACAACTTTTTTATAATATACCTATTTCACAGAAAAATAAAACAACATGTCATTGATAAGTTATGAATGGTGTTGTTATTACATACAATTGTGCGTGTGGCATTATATAATCACTAGATAAAATATTTAAGTTTTTAGTTTTTTCTGTAAGTATGTACAATTGTTTAGCAGTACATTTCATTTTCAGGAAGTAAAAATCAAAATTGTAGTTAATATTTTATAAATAATATCTAAATCTCATCACAAATCCATTGTCGTCTAGTCCGGTTAGGATATCTGGCTTTCACCCAGACGACCCGGGTTCAAATCCCGGCAATGGAAATTTTTTTCATTTTTTTATATTTTGCATTGTGCACAAAAAATATATAGTTGTTAACGAACTTATGATGGAAGGGCATTGGACATTGGTGCACAAGTAGGACCCCCCCCCCCCCCCCCCCCCTTTTTAGAAAGGTCTCGAAAAGCTACAAGTATCTCATACACAAATTAATTTGAGTTTACTGGCCCATGACACAAGCCTAACTTGACTGTTACCACTCTTGCTGCCAGCAAGAGTTGAACCTGTACCTCCCCCATCGGGGAGGGTCTTGACCAATGCACCAAAAGTAGTTTAGATAGTAGGATCCCCTTTAATAGCGACTGCTTAGTTTCTGAGATCCCTCTTGGGATCT
Chr06.tRNA46-ThrAGT	GTGTAGTAATTCTTTTTGTTTTTTAATAGGAAGACCCTTAAAGCTATAAGTACTTGATTGAACTGGGCCTATTGGCCCATGACACAAGACCCGACTGGGCTTTGTCACTTTTTTTTTATAGAACCTACGTGGCTACGCCTCCCTCGTGGGGGAGGGTGTCCTTCACTAGGCAAGCATCGCTTGCTATACGATATACTCTTTTTTTTAATTGTTGCCCTCGACCTTTTTTAACTGTGCAGCATACACTATTTTTGAGATTCATATTCATGATATCAGGGTCAATTTTTATTTTTGTGATGTATCTATAATTTAAGAGATAAATATGATACAATAAAAGCTGAATACAACGAGCTTTCGTAGCTCAGTTGGTTAGAGCACCCGTTTAGTAAGCGGGAGGTCTTGAGTTCGACTCTCAACGAAAGCATTTGCAATTTTTTTTTTTAACAACGTTTGTTATCATTTCATATCTAAAGATCCGTCTAATCTGAAGTCAAGCAATGAATGGCCCAACATTTTTTTTTTGTTTGCTCGGAACTCGGAATGGCCCAACATATTTACAGACAGTTGGAAACATTTTATATATATATATATATATATTTATTTATTTATTTATTTGTGTGGCACAAGTCATCGTGTTTCGGTTGAAAATAAGAACTTCAAACATCAATGGAAGCCCGAGAGCATAGATTATCAACACCCCCCCCCCCCCCCCCCCCGTTTTACTTTTTTTTTCTAATTTTTTAGAAAAGTTGGCTGCTTGGCTGTGGAGCTTGG
Chr06.tRNA47-AspGTC	TGCATTCACGACTGGGGGGCTTCTTAGTTGGTGCTTATCGTATCGAGATGTTTGGGGCACCAATTCGAATTATGGTATGATAGGTTGCTAGTTTTACTCTCCTACACAGACTCACAATGTAGAGCTCTCTTCTTCATAGTGGTTCACGTAGTTTTTCTTATTTGTTGTTTTTATTATTTGGTTTTTTTCATCGTATATTTCTTTCTTTACTCCATCTATTTTAAACTATTGAAGCTTTGATCAATAGATGATCAGGGTATAAATTATTTACCCTCTACTCAAAAGATTTCAGATTAGGCAGTACCACTAGAAGTAATAATATTATTAACGTAATTCTACAAAACACAAAAGTCGTTGTAGTATAGTGGTGAGTATTCCCGCCTGTCACGCGGGTGACCCGGGTTCGATCCCCGGCAACGGCGCTTATTATTTTTAGGAATAATTTTCGTTTTTTCATAATTCTATATTGTGTTTTTTTTCGTTTATATTTTTATTTTTGCATAATTCAATTTTATAACATATTTTTCCATTATGATAATGTTAGACGTATGATCCACAAAACCAGTTCCACCAGCCTCATTGTTTTAGGTATAATTTTCATTTTTTCATATTTCTATATTGTGGATTTTTTTTTTCGCTTCTTTTTTTGGCATAATTCCATTTTATTCTTTATCTATACTACTAATACTAGAATAGTCATACATTTCATAATAATTTCATTCTCTATCCAAACAAAGGAATGTTTACCTATATCACAATTATAAAAAAAAAA
Chr06.tRNA48-HisGTG	TGTTAAAATATCAAATCTAATAAAATGTTTAGATTTATATATTAAAATCATATTATGATGTTGAATAAATGTTTTATGCAAAGATTTCTAAAATATTTCATATTTTTTAAGTGTAATGATAATTAATATATTTATCATATTATAATTATGTCACGGTTCAAATTCGATTTACTCAATGATTGAATCAATGATCCTTAGCCCGTTCATTTTTCTAATTCATTGAACGGTTCGATTTTTAGGACATTAGATTCAAAGTTGTCCCTTGAAAAAGATTACCACATTTATTTGGTACTTCAAATCCTTCTATATAACTAATGTATAAAATAAAACATCCTCTAACTAGCAACTAAGTGGCTGTAGTTTAGTGGTAAGAATTCTACGTTGTGGCCGTAGAGACCTGGGCTCGAATCCCAGCAGCCACATCCTTTTTCTATATATTTGTATTTTTTTATTTATCAAACGAACAATTCTAGAAATACCCTGCGATTGAATCTAAGTAAAATTTTGCTCTTCCTTTCAACTTTTTAAATTACACTCAAAATTTTGATGCCAATTTTTTTGTTACAAATGCCCCTGATCTCTATGTAAATCTTTCCTTCCGAACCCATCATCAACGCAATAAATAAAATATTAAATTCAGTTATTTTTACGGTCTATTATCATTTTTTAAAAAATATTTAACATTATGTAATAAGATATATGCTTGAATAAAAAGTGTATATCACTCTATTTTGAGTTGAAAGAACCATTTTTAATAAGTGTAAGAAAAAAA
Chr06.tRNA49-GlnCTG	TCAATGTGTCACCTATATAAGATAATTGGAGTCATCTAACACATACATTGTCATTGATTTTCTGTTTCATGCCCAATAAATTGCTACACATACAATTTACTAGATCGAATAAACGTATCTAATTGGAAATTTGGAAGCCATTATCATCATAATAAAAAAAAGAAGCAAATACTCAAAAACCTATGATAAAAGACATCCTAAAGTAATACAAAAACAACAACAATTTGCATGCAAGCTTGCAAAATAAAATGTTAGGTGGATGTAAACCAAAAATCTATATCATTATAAAAGTCATATTTAACTAATATCTCATTGCATGTATGTGTAAAACTATATAAGGTAACACAACTGGTCCCATGGTCTAGCGGTTAGGACATTGGACTCTGAATCCAGTAACCCGAGTTCAAATCTCGGTGGGACCTGAAATAATGATTTGATTTTTTTCCGTTATCATAAAATCTCAACCTTATATATCCCGTTTTAGTACATCAAATAGAAAGGGGTAACTTTCTCTTCTCAATTTTTTTCTCAGGTAAATGAAGTAGAAGCAAACTTCCAATCACAGATAGCATTCCTCTCACCAACATAATAAGCAGTAGGCATGTTTCTACGCCATAAACAGGTTTTTTCCATCCAAATCACTAATCATAACTAGAGGATCAAATATGCAGTAATTTTAGCAATCTTGGTGACTGGTAAATATCTGGGAAGCAACCAAAGCCCTTAGATAGCAACTGATTTTTGTGAACATAACACATTGCCAATTGGCAAC
Chr06.tRNA5-ValAAC	AAAATTCAGTGACTAAGGAGACCAATATACACATGTGACACCCACTGTTTAACATATATGATCTTGCCTGAATGTGTTTGCTTTGTCGATGACTTTGGTACAGTTTTCATTATTGTAAAAGTTGCTACCACTTTGAAATTCATCTATCTGTTTCTCTTGTTAGCTTCTTTTGAAATTTCATGTTGAAATTGAGGTTATCCTGCAGTGCTCACATATAACACTTTTATTTCACCAAATAAGACTTGTAATATTGATCCTCTTTCCTTGTATTGCTGTGATTGCTTGTGTCATTACCTTATGAACCTTGAAAAAAACGTATTTATATAATAGCTATATAACTTACATGTACTGGTTTCGTGGTGTAGTTGGTTATCACGTCAGTCTAACACACTGAAGGTCTCCGGTTCGAGCCCGGGCGAAGCCAATTGCTTAGTTAGATTTTTTTTTTTTTAGCTCCTTCTACATGTAATCATACTTTATGAGTTTATCTTTTTAAAAAATAAATAAATTACAGATTGATTTATGTGAATTTTATGAGTAGGGATGTCAAAAATAGACCCGTCTCTTGAAATATACAGATGTTCTGTTAAGGTTATATCTCAACAGCTGCAGAATAATAAATCTACACAAGTGAACACACTAATAATTCTCAACACCTGCAGAATAATTCCTCCTTTTTATTTTCATCACTGAGACGCTCTTGTATCATAATTAATTTTGTAAGGAATTCTCATATTTGTCTATCTATCATTTACCTGGAAAAAAATTCTTCAT
Chr06.tRNA50-GlnCTG	GCTGAGAGGATACTTCTGAACGAGAACCATTAACCCAATTTTTGTATACTTCTGAACGAGAACCATTAACCCAATTTTTGTTCTAAATTTACAATTCCCAACACAGCCTGTAAACCTTCCCATTAAAATAACTCCCCAACATATTATTTGGATGTCTGAAAGGCATTATCACAAAAAAAGGTGAAAAACCTGTAATAGAAGGGCCCTAAAGTATCACAAACAACCACAAATGAAATGCAAGCCTCAGAAATGGATGGATGGATAGAAAAAAAAGTCCGTCTCATTACAGAAGTTATGTCAATCTATATCTTGTTGTGTGTATGTGTAAAACTTCATAAAGAAACATAACTGGTCCCATGGTCTAGCGGTCAGGACATTGGACTCTGAATCCAGTAACCCGAGTTCAAATCTCGGTGGGACCTGAAATAGTGATTTGCTTTTTATCCTCGTCATACCATTACAAAGAATCTCAACCATATAAATTCCATTTTGGCAAATCAAATAAAGAGGTGTACCTTTCTCTTCACAATTCCTCAGTAAAAAAAAGAAGCAAACTTCCCTTCACAAATAGCATTTCTTTCACCAACACAAAAAGCAATGGGCATATTTTTATACCATCTTTTCCGTCCAAATCACCTATCATTATGACCCTAAAGGATAGAATACGCAGTAATTTTAGCAATCTTGGCAACTAATAAAGAACTGATGGATACAAAGATTTGGGAAGCAACCAAGGCCCCTTAAATGGCAACTGTTTTTTGTGAATACCACA
Chr06.tRNA51-ValTAC	GAACCCTCACTGTTTTTTTTCTTTTGGTTCCCCGTGAACCCATTTTCAGAAATCACAACCGGAAAAAAAATAGCCAATATTACTGATACCCTCAAATTTGCATGCATTGTTTGTGGTACCGTTTTGGAATGTTTTTTACTTGGAGGGGGCATGTGATCTGGGTATTATTTGCTGTGGAAGATATGTGGGGTCCAAAAGGCTCTTTATATTAGCTTTTCATGTGTTCTAAATTTCTAATGCTGGAGCTTGGAATGGTATGTTTTTTGTGGGGACTGAGGATTGCATGTGGTGGACCATCAATTCATGTTAATCCAAATGTAAATAAAATTAGCAATTTCAGCAGACAATTAGGTGTTGTGGTGTAGTCGGTCATCACGTCAGTTTTACACACTGAAGGTCCCCAGTTCGAGCCTGGGCAATACCATTTTTTAATTATCTCACTGATTTTTTTTTAAAAAGCCAAATAACACCCTATGCACTGCCAGAAATATAACCTAATAATTTTGTCCCTCCACGTGGATTAAAAAACCCTATCCAGAGTGATAAAATCATTGTTTATAGAAGATTTTTTATATTTTTAACATGAGTTTTTTGGTATATTATATTTTCATCCAGAGTTAACTAGATAAAATATTCGTAGAGTAATCTTAATATGTCAACAAAAATTTAATTCAACGTGTTATTTAAATTTACATAGGTGTTTTATGGGGATTATATGGATTTTAAAAAAATCAAGGGGTTATATGAATTTTTGGCAGTTTATAGGTGGTTATA
Chr06.tRNA52-GlyTCC	AAAATAAACAAGCCGAGCTTGAACACAAAATTAAGATCAGTCCCAAGCCGAGCCTAAGTATAAACGAGTCAAACTTGAACATGTCAAAACTCGACTCATTCACCACCCCTAATTAAAAGCATTTTCTTACTTAATTCAAAAATCCGAAAACTTAACCAAAAAGCCATTTCCCTATTCAGAAACCCTAGAAATTGTGATTCATGGAAAGGAAACCCTAACACAGCGTATGAACAATTGTGGAGGATTTGTTTTCCTGGCCTCCATCTTATAAATGATTGACAAGGTTAAAATACGAAAATACCATCTCATGCATACTATAATATATGTTAAACAAAACTGTATACAACTAAGCGTTTGTAGTCCAACGGTTAGGATAATTGCCTTCCAAGCAATAGACCCGGGTTCGACTCCCGGCAAACGCATTTTGATTAATTTGTTTTTATATCCGAACGATAATGTGTACTCAATTACATGGTGACAAAATATTTTTTCGAATTTGAACTATATTTTAACTCGAGCATAATGATTAGGTTTTTTTTAATTTTCAAAACTCATGTGTCTACCTCAACTTTCATAAAGACTTATATAGGATTATCCATATTTGCAGGGATGCAGATGTTTTTAACCTTTTAATGTTTGATTTTAAAAAATGAAAATTAGCATCTCATAATGAATTCATATAAAAAATAAAAAAGACAAGAAAATTCCACTATTAATTTTTTATGAAATTAGTTTTTTAATTATGGTTGTTAAAAAATTGAAAGTAAGTATC
Chr06.tRNA53-LeuCAA	TTTGATCCATCACATGGAATGACCTAAAAAATGTAACTACTACTATATAAATGTTTGGAAGGGCCTAAAAAATCTATATATTAGTAATCATCTATATTTTTTACTTAGAAATATTGAAAAATACTTCGAAATTAATTTTCACCTTTTATTGTATTTTTGTTATCTGTTTTTGAAAAACGTATATTTATATATTTTATTTTGGTTTTCGTAATCTATTATTTTATTCATATTTGTATTGAGATTTTGTTTTTGATTTCTATTTTTATAAAAATCAGATTATAATTTAATTGAAAAAATGTATCATTAATATTTCACATATATTGTTACATACATACCAAACTACCACAACAGTCAGGATGGCCGAGTGGTCTAAGGCGCCAGACTCAAGTTCTGGTCCTCTAACGAGGGCGTGGGTTCAAACCCCACTTCTGACAATCTTAATTTTTTTCTCGCATGTTTTGCTGTATAATTTTTTTTTATATAATGATACATCCATATTATGATAATTTGCACAGAAGATATTATTACAAAATAAAATAACTTCAGTTTTTACATTCTGCGTTACTTTGTCTGCCACATTTCATTAGTTTTCTGAAGTGTAAACATAGATAGATTGTTTCCAAATCAAAACTTATTGAAATAAGATTCTTATTTTATCATTATTTTTATATGGAATATTTTTTTTTATCATTCAATATCACATATATAGTTTAGTGTATTTTTTTTTTATGGATCAGTAGACAAATGTTTCCTTGAATATATTGAAATAGCAAATGTCCAAGAA
Chr06.tRNA55-GlnCTG	AGGCGAATATATTCTGGAATTCCGGACTATGCAACTGCTGAGCTTCTTTGGTAAGAATATTTTTATACAACAGATATGTCTGGATTTCTTTTTTAGATAACTATAGATCATGTGTACCATAGTTGCATTTTATCCATCTAAATATACTAGTGAGGAAGTCTAAGGGAGATTAGGCTTGGCTTAGCTTGAGAATGGAACTCACTTTTCTTTCAGACCCACAAATGTGGGAAACCTTAAAGGAGTTTAAGAAGTAATGGACCAAAGTATTTAAAAAAAATCTTCCAAATCATTCCTCATGTGATGTGTCGGTCGATCTAGTTAACTAAGAATGACACACACACACACACACTAGTTCCATGGTTTAGTGATCAGGACATTGGACTCTGAATCCAGTGGCCCGAGTTCAAATCTTGGTGGAACCTTTTCTTCTCTATCTTCTTGTAGAGAATTTCTTCCTATAGGAATGATTGTTATGTGGACAATACATGGGAAGGTGTCCTAAGCTTAGAGATTGGAATTACTTTTTCTTGGGGTTCCTGTGGTGGGATTAATGACGGGAAAGTTTTTGGTGGAACAAGGGGATTTCGTTTACAGAAATTTTGTTTTTGCTTGCTGGTTTTCTTTTTCTCCAGAGAGATGCCTCATTTCACTTGCTTTTGGAAATTTGGCTGATATGTTCCCTTCCTTGTCGGGGATTTCATGTGGATTTAATCAAAGTAAAGGTTGTGAGCTCTCAATTTTTATTGAAAGTTTTTTAGTTCCTAGACTAGTC
Chr06.tRNA58-HisGTG	ACTATAGACGGAGATGCGCACGCATCATTTTCCAGGTGATTAACATATCTATTTGGGTTGTGATCATATATAAAGATCTATGTGAAGCAGACCAGGGATGCCATATATATAGTCTAGACATGAACTCAGCTTTATAAGTTGTGTGCGCGCGCGGAACATCTGTTAAGCAGTTATCCAGGTTTCGTCTCAATTTTATAAAAATCCAATTAGTTAATGATTGAAAACACGGTTTGGGTAATTCTGTTTTCGCATAATTAAAGTCAAGAGTTGCAAACATGTTTTCAAATACCCCTAATTTTAAGGTGTTGTTTGGATAACAGAGATATAAACTATTCTGGGAAACAATGATTGTGGCTGTAGTTTAGTGGTGAGAATTTCACGTTGTGGCCGTGAAGACCTGGGCTCGAATCCCAGCAGCCACATTTTTTTACAAACCGAGTTTTGGTTAAATAGGTAAGCAACTTCCACCTTCTTGAAAGATGTCAAGGAATCGAATTCTTGGGGGGGGGGGGGGGGTAGATAAAATATTAATGTACTCCTTTTTATCTAATACAAAGAAGTGACACTCCCCCATCAATTTTATTTAAAAAAAAAAAAAATTATTTGACATGTATGTCCTAGATTTATAAAAGGTGATGACTAGATAATATTCTCAAATGCACCCTTAGAAAATTCTTGTGTATACCAAAGAAAGTGCATCATGACTAGATAATATAAAATAGCCAAGATGAGCACTTGTAGTTTTTTCATGTAAATTTTCATTAAAGTGAAG
Chr06.tRNA59-ValTAC	TATTTGACTCCAAAGTTCGAGGAAACCCATTATTTTTTGTAAGGTTCGATGAACAGCAGTCTGACCACCTGAGATTCTCGGAAGGAAGGCTAGAGAAGGCTTGGAAGATAATTGTATTCGAAAATCGATACAGCCAGTTTTTGACACTGTTACAGTGTGTAAATATTGTAAAATCACATTTTACAGATATACAAGATGGGGATGTAACTATACGAGGAAATCTTTTGTGAAAAGTAGTATATAAGTCATATAGGGGGCCACTTTAATACAAAAAACAAAAAAATCTATGTATATGTTTTAGTAGAGTATGTATGACATATATATATATTAAAATCAATGACCAACAACTAGGTGCTGTGGTGTAGTGGTTATCACGTTTGCTTTACACGCAAAAGGTCCCCAGTTCGATCCTGGGTAGCACCATTTTCATTTTTTTTTATACTTATCATAGCTTTTCCCAAAATATAATTTTGGATTTTGGGTGTACAGTATACTTTTGTTTTCCATTAATTTGGAAAAAATCGATTCCGTAAAAATCAATTTCAGACAGTATTGATAAGCATTAGTTAATGAATCGTGAAATATCTTCATCATGTCTTTATGTATTCTATATTCTATCATAAAAAAATATAAAAATATATGTATACAATAAATATGATTGTATATTTTATTTTTTTCATAAAAATTATATTAATATCAGTCAAATATATACATGGAAAAATTAAAATATGTATGAATTTTGCACAAAGTATACACATTCATCATTGGTCAAA
Chr06.tRNA6-ValAAC	TTGGTTGGAAGTATAATATCTTCTTATTTACCTGGTAGGAGAGAAATCTACATAACAAAAACAATAGTTGTTTGAGATTACTCTTATTAATGTAGGACTGAAAAATTCAGTGATTAAGGAGACCAATATACACACGTGACACCCACTGTTTGTCTGAATGTGTTTGCTTTGTCGAAGACTTTGGTACAGTTTTCATTATTGTAAAAGTTGCTACCATATTAAAATTCATTTGTCTGTTTCTCTTGTTTGCTTTTGAAATACCGTGTAGAAATTGAGGTTGTCCTTATGTGCTTACTTGTAACATAAGGCTTTTAATTATTTATATACTAATTATGTAACTTCCACATATTGGTTTCGTGGTGTAGTTGGTTATCACGTCAGTCTAACACACTGAAGGTCTCCGGTTCGAACCCGGGCGAAGCCAATTGTTTAGATGTTTTATTGTTTTTTTCTTCTTCTTTTCAGCTCCATCTACTTGTAATCATACTTTATATGAGTTTATCTTTTGAATAAATGAATTACAGATTGATTTATGTGAGTTTTATAAGTAGGGAAGTCAAAAGTAGATTCTCTTGAAATATAAAGTGTTTTGTAAGATTATACCTCAACACCCGTAAAATAATAATTCTACACAAACGAACACACTGATTTATACCAATAAGAAAAAGAAAAAAAACACACACACATTGATTCATGTGGTTCGTTAAAATTCATCTACATCCACGGAAAAGTAGCCTATCTTGAATGAGTTTTTCTCGCGCATGGGCCTTAACG
Chr06.tRNA61-MetCAT	TATATTTAAAATTTAATAGTAATGTAATATATCATGATTCTAATTAATCATAAAAAATAAAAAAAATATGAACAATATATAATACAGACACATATAATTTTATAATATACGTTGGATTCGGATATTTTGTGGATCGAATACACTGATATCCACATCTGCATTCTGGATATTTGATTATTAGATATTTTTTATTTTTGAAATATTTATTCAAATCGGATACATATTTTTTCAGATAATTAACATGTTCAATCAAATAACTATTATGTTTTTATTCAACCTATGTGAATCTCAATTTTAATAATCCCATATATTGTAAATAAATTATAATAAACATCACTCGTGAACAATATGGGGTGGTGGCGCAGTTGGCTAGCGCGTAGGTCTCATAGCTTCTGAGTTATCCTGAGGTCGAGAGTTCGAGCCTCTCTCACCCCACTCTATTTTTTTCCTAAACAGGAACATGTTTTCATATGTAATTTGTATTTCAAACTCCCTGATACAAATAAATTTTTTTCCCACCCCATAGAGAAGTATTTATTTACACTTTTTTTTAGTGGTTTCTTTAAAAGGAAAATAAGATATCCCAAAAAAAAAAAATTTCTACACAATAAAACAATTTTTTTATTATATTGATTTTGGGGGCCTTGGTGTAAAGCCCACGCAATTTAAATAGTGAAAACTATGTTGATCTTGTGTCAGGAGACTCAGGACGTCAAAACAAAAAACAATAGTCGCTAGATATATATGAAAAATAAAATATTACACTTTATCAGTCTTGCGATTAT
Chr06.tRNA62-GluCTC	GTAACAGAGCATATATTGTTTTTAAATTTTTTATTTTTTTCAAAAGATGATGCAGTTCTGTTTATTGAAATATATACTTTTTTTTTTATTATACATATGTTATTAAATAAGTTATATGATTTTAAAATAAAACATGTGTGTTCCGGGTTATTATAAAAAGAGGTGAGTATAACATTTTTTAAAATAGAATATGGATAAGAGCGGAAACATCCTTATTGTATTATTCTTTTTAATCTCCATTTTTTTGGAATAAGATCCGACAGAGACGTGTAAATGGGATAGTAAAAAATTAAAAATAATAAAATTAAATTGAATTTAAGTAAAAAATCGAATTGCCAGTTTACAAAAAATCCGTTGTGGTCTAGTTGGTTAGGATACTCGGCTCTCACCCGAGAGACCCGGGTTCAAGTCCCGGCAACGGAAATCTTTATACCTTTCTTTTTTACTTGCTGCCTTGATGGTCATGTACCAAAAAAAAAAAAGGTCGAGGGATTTCTTAAGGGCCTGTAATAGTTTCATTTGTTTTTTTTTAATATAGTCTAGTGTATTATAAATAATTATTCATTATTTTGATTTGTTAATGTTTTGGTGTATTATAATTAAGGGTTTTTTATTTTTAAGTCCTCATAAACCATAGGATTTAGTGATCAATCTCTAACTTCTTTATATTTTGATTTTAGTCCCCAGTTTAAATGATATGTTCCTTTTTAGTCTCTATAAGGGACATATCCCTAAATTATTTGGTTTTCTTTTTAGTCCATGTGAGGGACTAA
Chr06.tRNA63-GluCTC	ACCTAATACTCTCTGTACACATTCTAAAAACTGTCACATCTATCATATCACACACACCTCTCATACTTATTCTCAAACACAAACAATATATGCAGGGGTATAGTTATCATTTAAAAAGTCATAAACTCTTATCCATCTCTTATCCACCACTTATCCTTACTTTATTCAAGGTAACCCAAACAACAAAAAAATCAATTTTACGTTTTCCAATGAGAATAACAGAAAACACAATCAAACAAAAAATTTACCTATTCAGCATGGATTGTTATCTATCCCAGTATAGCTATCAAGGGCAAATAATCTATGTTAAATATTGTTAAATATAAAACCGAATTGCCGGTTACATCAAATCCGTTGTAGTCTAGTTGGTTAGGATACTCGGCTCTCACCCGAGAGACCCGGGTTCAAGTCCCGGCAACGGAAATCACTATGTTTTTCCTTTTTACTTGCTGCCTTGGTGGTCATGTAATGCCTTTAGAATAGCTATTTGTGAATAACTAGTATAACTCTAATAAGAATTCTAAGATATTGGAATAGAACAAAGTTTGGAATGAGGTAAAAATATTAATGATGGAAAAAATTGTAATCAAAGACATATTATTTATATGATAACCTATAATGGAGTATTACTCTTAGGGTCCGTTTGGATAGAGGCATAAGTTATTCTGGGGTTTATACATATTCCAGGAATTGTTGACTTTATCAATGGAATAAGAGATTTTGTGTTTGGTTGTGTTTTCAGTTATTCTCATTGGGAAACGTAATAATAAAGG
Chr06.tRNA64-ThrAGT	ATTGGCATTTCTCTGATTGAAATCAAATCATGCTTGTGAATCATGTTTTGTCATCATTCATGTCCACTATTAATTGGTCAGCTTGGCACTCAATTATGCAACCATACATGGAAGTTGCTGGACAAGTACATAACCTATTTAGGCTATGGGTCTGATGGATGTAATCAACTAATTAATGCATGTTATGTTTGCAGATATTATCGATCGATTTACTTCAACATGTAATAATGTATAATGAAGCAGGAACTATTACTCAGAGAATTGGTTGTCTTAATTTTGTTGGATTTTTTTAAATTGAATTATCAATTCAAGAAGGATATTTTATATTCCAAGGATAAACTTCAAAACTAGCTTTCATAGCTCAGTTGGCTAGAGCACCCGTTTAGTAAGCGGGAGGTCTTGAGTTCAATTCTCAATGAAAGCATTAGATATTTAATATATTTATTCTTGGGCCATATTTTATTTTATTTTGATAGACATACGTCTCTTGAACAGGATAAGATGTCAACAATCTTGAGTAACACAAGAAAAACTTGAGAGAAACTAATGTTTTCTGTTCTTGTGTTCAAGGGTAAGGAACCATCTGAAGATCAGCAAATGACCATCAACTTAGGACGACGGGTGAATCTTGAATCTACATATGTAAAGGGTAGGGCTGGCATCTGATTGATGTTGGTGAAAGTGAGTGGATCACCGTTTGCAGTTCATATATGTCAGGCAGTTCTCTGCGCATTGAGTTATGTATAATACTGGACGTGTTGTAAATATAGTGGA
Chr06.tRNA7-AsnGTT	CTATTTTGATCTTATACCTATAGGTCAGGTTTGTACATATTAATATGATATATGTATGCAAATACATAGCATTAGGATACTAATTCTAATGCATCTCAGGTGCACCAATTAGTAGGTATGAGAGGACTAATGTCGGATCCCCAGGGACAAATGATTGATTTACCCATCCAAAGCAATTTACGTGAAGGACTTTCTTTAACCGAATATATAATTTCCTGCTACGGAGCCCACAAAGGATTCCGTCGCGCAGGTAGTGACTAATTTCCAGGAGCGAGGGGCGATGGAATACACTATTGTGGTAGCCGAAACGGCGGATTCCCCCGCTACATTACAATACCTGGCTCCATTGTTCCTCAGTAGCTCAGTGGTAGAGCGGTTGGCTGTTAACTGATTGGTCGTAGGTTCGAATCCTACTTGGGGAGATTTGATGAATTCTGAATTTTCCCCGCTTAATGAATAACTTTTGCTACCAATGGGGATAAACACGAATCTTTCGATTCATTTGGCTCTCACGCTCAATTACTTATAGGTTTTCCCATATCTGTTAATGGTTCGATTCCCGCTACCCGCACTCTATTCCATTTATTCTCTTTTTTAGAATATATGCATCATTGCTGGACAGAAGAAAGGAAAAGTGCGAAAGACGAAAATCGGAACCTCTGAGAGTTGTTTCATGGATCCGAAAGAGAGTCTTTGGCTTTTCCCAATAAATAAAATAAATCAAAAGTGTATCATGCCCGAATCTAACCGGGGTTCGCGGTGGTGGAGGAAC
Chr07.tRNA1-GlyGCC	CAAAAACCAGCAAAAAAAAGATACAAATTATGTGAAATTGAATCAATGACAAAATTAGTAATAACAATTACACAATGGACAAGATAAAAATAAATTAAATCTCAGATAACAACATACCAAGATAAAGCTCCCCAAAAGATCCACTCCCAAATCCCAATCTTCCACCCCATCTTAAAGAGGGGGGAGAATGAGAAACACATAAAGGAGAGGAAGATACAGAGAGATGTAGATTAAGTCATAAGTAAATCGAGGCATGTATTTTCATTAATAAACACAAAATGGATAAATAAATAATAAAAAAATTTACCTTATTATACACTTATATATAAAAGACAAAATGATGCAACGAAGCACCAGTGGTCTAGTGGTAGAATAGTACCCTGCCACGGTACAGACCCGGGTTCGATTCCCGGCTGGTGCAGCCCTTTTTTTTTTGGCGCGGTTATTTTAATCCTGTTTTCTTCCAAGGTTGCCACATCCAAAATTATGGATTGTAAACCCACCCTTTATCAAATTACACCTTGGAACCCCACCCACCCAGATTTTTCATCCCCTCCTTCCTTCCCCGTATGAGTGGACAACGCGTGGCGGTGAAATCAGGTGTGGTTGTGAACAGGGTTTTTTTTATTTAGAGCGGTTATTTCAACCCCACCAACTTTTCCACCCACCTTTTTTTTTTCTTTTTCTTTTTTTGTGTGAGCCTAACCCACCCCTCACCTACTCCCGTTCGCCCCCATGAAGCTCGCATCGTCCTCGACCGCATATCCCATG
Chr07.tRNA11-ArgTCT	AGATGTTATGGATTTCGTGTTTTTTTTAATGGACTATGACCTCCCTCATACACCGTAACTTTGTTCTGTTTTTTGTATTTTTATTTATGCCATTTATGCCTTAGAAGTTATCGACTTTCCTTCCATAAAGGAGCCGAATGAAACCAAAATTTCATGTTCGGTTTTGAATTAGAGACGTTAAAAAAGATCAATCGACGTCGACTATAACCCCTAGCCTTCCAAGCTAACGATGCGGGTTCGATTCCCGCTACCCGCTCTCTATTCCATTTATTCTCTTTTTTAGAATATATGCATCATTGCTGGACAGAAGAAAGGAAAAGTGCGAAAGACGAAAATCGGAATGAAAGGCAGCGTCCATTGTCTAATGGATAGGACAGAGGTCTTCTAAACCTTTGGTATAGGTTCAAATCCTATTGGACGCAATTTTTTTCCATCTATTTTATATCAAGAAACCCTTTAAAATAATTTGAATCAGAGATGTTCTCAAAGATTTCTATTGTACTAAGAATAATAGTAGTTATGTTTGTTCCTGAAGTAGAAAGAGTTCGAGCTGCTCCTGAATAGCTTCCTTCAAAAGAGTTCGCAAGCTCACTCCCTCGGTAAAGGTCTTGGTAGAAGATATGATTTCTTGAAACTGAGGTTTATTCTTTTTTAAGTAGGTACGTAACTTAACGATAAATTCCTTTACCTGCCCAATTTCTAACGTATCAAGATATCCATTCGTTCCGGTATAAATAGTAACCACTTGTTCGTCCACCGCGATAGGTTCTGA
Chr07.tRNA15-TyrGTA	GAAGGGATTCAACTCGTACTCTGAACGGAAGAATTCTATCCTTCGTTATATATATGATTGGATGGTTCATTCCCGAACCCTTTACTCTAAAAATTTGATGAAATCATGAAAGAAAAAAGATTTGTCGGATCTAGTCATCAAATGACATTATATTGACAATTCCAAAAAACTATTCATACTATGATGATAGTATCCTGGCGATTGGGCAGGTGTGCCCCTATCGTCTAGTGGTTTAGGACATCTCTCTTTCAAGGAGGCAGCGGGGATTCGAATTCCCCTGGGGGTAGGGTACTACGAAAGTAAGTTGATCGTGGATTATCAATAAAATAAGTCTAGAGTTGATTCTTCCTGGGTCGATGCCCGAGCGGTTAATGGGGACGGACTGTAAATTCGTTGGCGATATGTCTACGCTGGTTCAAATCCAGCTCGGCCCAATAATTCGCCACTCTATGAGGATGATATAACCAATCTGTCCTCCATAAATGCTAATTGAATAAAAATGAATCAAAAGTTGATTTTATGCTCTATTTTTATTCATTTGTTCCTACATGCTCTGATCTTTCTAACAATCTAGATTCCTAATATGTAAGTATCAGGAGTTTATGCAAAGAAGTAAAAAAAAAAAAGTCCCTTTTCGTTGAAAAATGAATATAGTCCATATTCATATGGATATAATTCCGTATATTATTCATGTCCATGTTACAACATGGCGATTCTAAATGGAGTGTTTCGAATGAAATTCTAAGAATAAGAATGCCGTACACCTACCAGGGATTGTAGTTCA
Chr07.tRNA17-ValAAC	CCAGACCGGTTTGGAAGCCTCCGAGCGGGACCGGGTCCGGATCCCCGACCGCGGCCCCTGGAACCGCCACCGGGCGCCGATTTTTTGTTGTTCTTGATGAGATCGTCGAGAGACATGTCCAAGGAACTCGACATGTTGATCTGTGGAGAGGAGGATGTGATGATCTAATAATTTATTATTAGGGTTTCGAAGGGATGAGATCCTGTGAAATTAGGGCTTTTTTTTAAGAGAAGGGGGAGAAAAAGACGACTTTGGGAGAGAGAGAGAGAGAGAGAGAGAGAGAGGAAAATATATGGAGGGATGTTGAAATATTGTGTATTGATAAATAATGTTTAAAAGTGTGACAGTAAGGTGTCGTGGTGTAGTTGGTTATCACGTCAGTCTAACACACTGAAGGTCTCCGGTTCAAACCCGGGCGACGCCATTGGATTCTGTGTTCGGAATGCGATTTTTAGTTTTTTTTTATTTTTTATGGCTATCCACGCACAGACAATAAGTAAGTTGTCTTAATTTTAATTGAAAGTCCTCAATCAATTTTTAGTTTTTTTTCTTTTTTATGGCGTTATCCACGCACAAACAATAAGTAAGTTGTCTTAATTTTAATCAATAAAAAATCAATCAATTTTATCATATTTATATTTATCAAAATTAGAATAAAGGTTGGGATATAAAATATCTTAATTTTTATTTTAAAATTTGGATAACTGTCCGCATTTTATCTCGATTATTATTTATACCAAACACAATAAGTTGTACATCTCCTCACTTATCCTC
Chr07.tRNA18-LysCTT	AGTTAAACAAGACTACATCAACACTGTTGATCTTAACTGTTGATCTTAAAACGATTGCAAAACTGATTCTGCAGTAATCTGCGATTCCAAAATTGATTTTGCAGGAAGCTCACTTTCTCAGCCTTTTGAAATCGCAGCTTTTGGACAATATTTGCCTGCAATCGCTGGATTTAAAACTGCGATTGCAAAACTGTTTGATTGCACGATTGTAAACACATTTTTTACAATCGCAAATGATACGTAATCGTGCAACCAAACGCACCCCTTTCCATACTAATTTCATACCACATTCATCTTATTTACAAATATGTACGATGTAAATAAATTAAGTGCATAACATGGACACAAAAGCCCGTCTAGCTCAGTTGGTAGAGCGCAAGGCTCTTAACCTTGTGGTCGTGGGTTCGAGCCCCACGGTGGGCGATTATTAGTTTTTTATATTTCTTTCTTGTGTACATGTTTGTTTTAAAGTCTAAAATGCATTTAGACCCGTAATGTTTTTCTAAAAAAAACATGTACTTGTCGTTAGATTTTCTGATAAGAGGGTATAAAATTATTTTAAAACTATAATTAATTTTTTAACTATCCAAAACAAAGTCATGAATTAACTTTAGATATTCTTTGTAAATATTCATTAATACAATAATTAGCTCTGCAAATACATTTGAATGTATTTTTGTAAGAAATAATTCACACAATAGTTAATTAAAAAGTAAAATCACGATAATGATTTAATTAAAAGGATAAAATCGTATTTTTATTATATATTAACG
Chr07.tRNA19-IleAAT	ATATTCTTTTTTAATTTATGTTTTTTTATCTCTACTTAATTGAGATTTTGTGTTTTCATTTGTTATTTTAAAATTATTTAAATTATTTTATTTAATTTTAAAAACTTATCTATATATTATATTAGTTTTGTATTTTCTCTTTTAATAGGCTTAGTTGTTTAAAAATATATAAATTAAATTTTTAAAAATATAATATTTTTATAATAATAAAATTAGAAAAAAATAAGTGAATTTAGGGGCCTTTTTTACAAACACGCCTAAGGCCCCCATTTTATTTTGTCAATTTCAAAACCGGCCGGCTGAGAAACAAAACAAAAATACTTAACTATTAGGAAATATGTAATAAATTAGGCCTATTAGCTCAGTTGGTTAGAGCGTCGTGCTAATAACGCGAAGGTCGCAGGTTCGAGACCTGCATGGGCCATTTTTTTTTTTTACTATGAATTTAATAATGAAACCACGAGAACAATATTTATTTTTAAATTATTTAAAAAGAAATACATCAATAATGTTATTGTTTTTTCAAGTGAAAGTGACATTGATAGTTGGATATGATAACCTTTTAATGTTGTGGTTACATTATTGATTGAGTGAAAAAAATGTGCATAATGAATCATGACAATTATTCATGAAAAAATTAGTACGTGTAGCTAATTAAAAACTTTAACAAATCAGGACATTAACATTTGCAAAATATGAAAATGTACCACTGACTCTTATCACAATCAAACAGTCTATCATTGTTTGATTAGAATGACATCACGGTGCTACATT
Chr07.tRNA20-SerGCT	TCAGTTTAGTTTGGTTTTTAGCAATTCAAACCGATAATGATCTATTTTTAGAAGGCTATTGGTAGTGGAATGAGATCATGTGTGTGTGCTCAATATATAAAAATGACTAACCACTGGATGCTATGTAGATGCTTCTAAAGAAAATAAAAATGTGCATGCACCTTTTATTTTTTTTTTAAATATCGCAAATCGTGGTATTTTCAAAAAGTTATTTTTTCACGTCGTTGTAGCATGAATTATCTATGATGGTCGTAAAGAATATTTGAATAGGGAAGTGGAGGTTCATATACATAATGTATAAATGTATAGCTAATTATATTTAATTATTAATAGCCACCGTTGACATCGAAGTCGCTTTGGCCGAGTGGTTAAGGCGTGTGCCTGCTAAGTACATGGGGTTTCCCCGCGAGAGTTCGAATCTCTCAGGCGACGCTGCTGTCCTTTTTTTTTTACTTTTTTTTTTTGTTCAAGTTTCCATTTCTAATTCTATGACCATATTTTTGGTTCAATCATCATCTCTTCATTTTTTTGGGCAAAACATTTCAAACCTGAAACCAGAAAACTGAAACCATTGAACCACCACCCCCCATAGAAAAAAATCCGAAGTAAAACAACTCACAATTCAATGTCGTTCACAAAATTCAAACTACAACGGCTATCTCCATCCATTTCCCGCCACTACTCCCGCGAACCAACTACCCACCCCGAATTCAGAAACCAACATATCACAAACGACCACTTCTCCAGTCTCTGCAACCAAGGCCACTTCGACCAGGCCCTTC
Chr07.tRNA21-SerTGA	AAAATGAAAAAAAAAATTCCATATACTATAATAGAATCTCATGTATCATGATAACGTAGTATATGTTATGTTATCATAATATACAAGACTACAAAACGTGCTGTGAAACAGACTCGGTGTATCACTGCTCAATAAACAAATATGCACGAAAAAACTTATATGATAGAAAAATGGTTAATAATGTAACCTAAGATATTTAGAAGCTGACCCCTGTAACCTTTGCAACATTTTAAAATATGCGATCATATTTTTCAATCCAAACGGGTTAAAGAATAAATACTGCAGTGGTGTTGTATATAAATTGAAAAATATATAACATATTACACACTTGTTTCCGACGTTAACACAAAGTCGATATGTCCGAGTGGTTAAGGAGACAGACTTGAAATCTGTTGGGCTTCGCCCGCGCAGGTTCGAACCCTGCTGTCGACGTATATTTCTTTTGATATTTTTTTTGAAGTTTACCGGATGAACGGCTGAGATGTTTTAAAGGATGACTATTCATTGTGCCACGTCAGCAGAAATTTCACAACGAAATTAAGTCGAGCACCTCTACAGCCAATCCCAGTTCTCATATATGTCAAACTACTTGCTTATTTAAAAAACGTTGAAAAGAATTTGTTGATACTATCAAATACAATTATATTTTATAAGAGGCCCCTAAAGCAAAATTAAGGGCATAAGTAATTGCATTATATTGCTTTTAACAATGATATATAAACGTCACCCGGCTGCAACCCTTGAACGACTTGGATGCCATGAGCTATCCGTGAAAGCTAATG
Chr07.tRNA22-GlnTTG	AGTGGTCGATCAGCCCTCTGGCTATATTTAGTGGGGATGTTAGCGTGATACTATTTTGCAATCTTGCATGCGGTCCTAGAAAGTTTATTAACTGAGAATGCAGTATAATGAAAATTATTTTTTTCTTTTAAAAAATACAATAGTGTATTTTAATATATATTTCACTTTATAACAGTAGTATGTATATTCAGTATAAAAAAAAACAGTAGTATGTATATTAAAAAAAAACGAGAAAAATAACGATGTGAACAGCCGAGAAGCTGCATTTTCTTATCATAAAATAATGATTTTTAAACCCAAATATTTTGACTAAAAAAAATATTTAAGTCCAAAAATTTAGATGTGCACGAGGTCCCATGGTCCAGTGGTTACGACATTGGACTTTGAATCCAATAACCTGAGTTCGAATCTCGGTGGGACCTTTAATTCCGTTTTATACTTTGATATATTCAGTCATTCGTTCAGTAATATAAAAATAAGGGTGAATTGCCCAGCAGCCAACCCCATTATTCTTGTATTCTCACATAAATGTATGTTTTTTTTATAAAATGTAAAATATAATTTTTATAAATATTATTTGTAGGTGCATTATTATGCATGTCATGTAAAATAATAACTTATAAAATACTAGAGAAACATAAATATAACACCTGAAATTTTTTTATTACAATAAATATATCAAAACACTTGAATTCATTGAATTTTTGTGTTCCGACATTCTTTTCCTACTCTAATAAATAGAGCTATTGTCTTCTCTTGGATCATTTTCATG
Chr07.tRNA23-GlnTTG	ATAGCCCAAACTTTAAAAAACGAAAAAGGGGTTCATCGAGATTCATCAGTATCAGAAGTGGATGAGAGAGGCTGGCGACGAGCCACCCTCAGCTGATGCCATTCAGGCTCTCCATTCGCATCACAGTGTTCCTTCCACTCCTCACATGGAGCCATTTTGTCACAAACATAGCAATAACACTGCCTCATATCGTCAAACAGAACCCACAGTCAGTCCTACTACATCAAACTCTCTTCATTAATCAATAATAATGATAGATTTAGAACAATCATATGAAAGATAGAGCCAGTTAAAAAACTCAATGTTCAAAGTCCTGACTTTTAGGTCTGACAATTGTCAATTGTCAACAAGGTCCCATGGTCCAGTGGTTACGACATTGGACTTTGAATCCAATAACCTGAGTTCGAATCTCGGTGGGACCTTTTTTTTTTTTTTTTTTAGAAAATGTTATTTTTAACATTAATAATTATAATATTAAGGTTTTAAAGAATTTCTCTCAAAATTTCAATGTCTGCTCGAATCTGTATTCTAGGAGTAAGGTATTATTTGGTATTCGATTGCTGGGCAAAATGCATTTGACCTCTAAAGTAAGTTCAAAAAACACGCACTTACAACTCTTGAATCTCAAAAACATGCACTTACAACTCTTGTCCTTACATTTTTCATTAAATTGAGATAAAAATACAGTTTTATTATTTTATTTAAATCATTAATTCGTGTTCACCTTTTAATTAATTGTTATATGAGTTAATCCTCACATAAATTGCATCCA
Chr07.tRNA24-ProAGG	TAACAAAATCATGCAATCAGCCAATCACAACTGTGAAGTGGCCACCACGTACTTTTATAATCATACTAATTTATCTCAAGCTAAGTTGCTTAAATTGGTTTCAACTTTCAAGTAAGCATATAACACCTACTTGTGGTCGTCTTGGACCATTTTTCAGCTTTTCACACATAAAAAGGTTGGTGTGTGTGTGTGTGTGAATATATACGTGGGACCTCATTTAAAAGTTCGATTAGAGCTCTTCCCTTTGTATGATTAGAAATCAGTGAAATTGTTGTTCCTCATACACAAAAAAATAATAAGCTTTGCTACAAGGTATAGTAAGAATCAAAAAGTTTAAAATCAAACAAATCGGGCATTTGGTCTAGTGGTATGATTCTCGCTTAGGGTGCGAGAGGTCCCGAGTTCAATTCTCGGAATGCCCCCAAACCATTCGTTGTTGTGCGTTCTACGACAAGCTTTGAACTATTTTTTATCTGAAAAGTTATATGTGACATGATCTAAATTTTTTTTTTTTTAAAATAAATTATTCTCCACCGAGTAAAACTTTAGAATTTGAAAAATGTCGGTTTTTTTAGGTACACTGTGTTTTCTATCAAGGTTAACCAAACATAATATTTATAAAATATTCATCATTTATAAATGTAAATTTTATTCAGAAGGTTATTTGGATTTCCTAGTTGTTTTCAAATGGTTATATTACTTTAGAATTTGAAAGATGACGATTGTTTTATGTATACTGTGTTTTTTACCAAGGTTAACCAAACATAATATT
Chr07.tRNA25-GluTTC	ATGATTAGTGTAAATTGGTGATGGGATGTGAATATCTGAAAACACTGTAGTGATTCACATGGTATGTAGTTTATACCTTCACTGGTCTGATAACCTGATCTAAAAAGATAATTACTTTTTATTAAAAATTTAATTCTAGTACAATTTATAAGAGAAATGAAATTTTATCTAGAATATTTTGAAGTGAAGACAAAATTGAAAGATTTCAAATACAATTTCTTTTGCACGTGTCATTTGGAAAGAGAATGATAGGGAAAGTAAAATTAGTCCGGTGGAGAATGTGATGTATTTCAGTTTTGGGTATCAGAATGATTATGATACATATATAAACATCAAACATCTTTCAATAATCCATTGTCGTCTAGTCCGGTTAGGATATCTGGCTTTCACCCAGACGACCCGGGTTCAAATCCCGGCAATGGAATTTTTATTTTTTCCAGATTTAAATCGTGTTTTTTTTCCAAAACAAAAATAAAATGAATAAACATTTAATATAAAGTCTATTTAGCTTTCAACATAGAGTTGCATCAAGTTATTATGCAAAACGTAAAACCGTAGTATTTGACAGTTTCTCAAAAATCTTCTATACACAGTTCCACTTCATTTGACACATAAAAACTTGAAAATGTCAACAATTAGGTTTTCTAAACAAAATTGTTCATAAAAAAAAAATTCCCTACCTGTATGCATACTTTTAGTGTCTTATTTTTCATGCAACACCTTTAATCCCATATGCAATCTTAACATTTTTTTTTTGCTAAAATATATAAAAAT
Chr07.tRNA26-GlnCTG	TTTTTAATGAAATGAACAATTAGATTAAAACATACATTTTAATATACACTTTCTTACATTAAAACAAAAACATCCTTTATGAAACATACTTCTCATTAATGAAAGCGTACATAGAAGGATAACTATGTAACTATGTGTAAATACACCCTCAATTTTATTTAGGAAAATATTATACTCAGCCACTCATATAATCATCTTGACAGTCCCAAATTTTTTTTTTTTTGTAAAGTAAATCATGATGAAGCAAATGCATTTACAAAAATAAGTTACATGCTCAAATCTGTATATTTTTTGGAAGTGAGCATGATTAGTTAAAATATATATTATTTTAATTCCTTTTGTAACAAATTGGTTCCATGGTCTAGTGGTCAGGACATTGGACTCTGAATCCAGTAACCCGAGTTCAAGTCTCGGTGGAACCTCCCATTTAAAATTTTTTTATGGTTTTTTTGTGACTCCATTCGAAGGTGAAAATTTAATCTTCAAAAGGAACCACGAATTTCTCTTCCTCTCCCAAACCCATCCCCCCCAAACCCACAGTCGACCCGATGATGTCGACCCTTCTCTCCATCCCCTCCTCCTCCTCTCCCACTCAACCCCTCCCCTTCCACTCCTCCCGTCCTTCCTTCACAACCCTTCCAAGGTCACCCCTTCTCAAACCCACCTCCATCTCTTCCTCCTCTTCGCCTCAACCCACCCTCACCGGACAGGGTGACTCTGCTCCGCCTCCACTGGCTCCCGATGTGGTTCCCGACGGGACCGGAACTGGAAC
Chr07.tRNA27-GluCTC	GAACTAATTAATTGCCTTGTCGATGATAATTTAGCCGAAACAATATTGTTACAGCTTGAGGCACAACGTGTCATTAGCTTATAAATCAAAAGTTCTCCTTTATTATAGAATGAAAAATATAATAAGTCAATCTATGACCATGAAGATAAAATATCTTTATTTAAAACAAATAACTCTTTTGTCACAAAAATTAAATTAATATAAATTAAAATAATAGAATAAAAATATATTAAAAATTTATAAATTCAGAGCATCAAAACTATCTTCGACGTTCATTACTTCGATATAAATTAGTTCTGAATAACAATATAGAATATATTTTTAAGTATGTGTACAAATGGGAACCAAAATCCGTTGTAGTCTAGTTGGTTAGGATACTCGGCTCTCACCCGAGAGACCCGGGTTCAAGTCCCGGCAACGGAATTATGATTATAATTCTACTTTTATTTTTTTAATTTTTATTTATACGTTTCAATAATAAATCATTTCATAGTTTTCGCGGGAAGAAAGCGAGATTAGGGTTTCCATCTCCCCCTCTCTCTACACCCGCTCCTCCTCGTGTGATCGGCGGAAGCGGCGATGAAGAAGCCAACGAAGAAGACGAAAAAACGATCCATCGAAGAAGCAGCGATGAAGAAGCCGAATAAGAAGAGCGAAGGAGGCATCGAAGAGTCCACCATGACCTTCCTCGACTCCTCCGGCGTTAAGGATCCCCGTGACGTCCTCGACGATAGTCAGTACTCTCTCTCAGCTCATTCACTTCTTCATCTCCA
Chr07.tRNA28-PheGAA	TGTTTTGAATTTTTTACCATATATCTTCAGTTAATAAAAATGTATTCTTTTATAGATAATGAGTGAATTTTAACTCAAATATTTTCAAGTTGTATAACATAATATGTACCAACATTAATCAATTTTATATACTTCTTTAATGATAGGCCATTGTAAATGGGAATACAAAATGAAATGTGTATCAACGCTCACCAACTAAACCTAAATGTGAATAGACCTGCTGGAATTGTTATTTCAGCCCAAACAGCAGCCAAGCTGAATTTTATTTTTTTATATATCCTGAATAGTATAATATTGTGTGAAGAAAGTGTTAGAAATGATATAATTAGTTTCTTCCGATGAACAGAACAGCGGGGATAGCTCAGTTGGGAGAGCGTCAGACTGAAGATCTGAAGGTCGCGTGTTCGATCCACGCTCACCGCAAAAAGATAAATTGTTTGTTTTGCCAATTAAACTTTTTTTTTCCCTTTCTTTCTAATGCTTGGATTCTTATATTCATTTATTTTTTTATGGTCTTAATTTATTCTCTTTTAGAGATTCGTGTAGATCAGTTCAGATCTGTTTAGAAGAAATGGTTTTCCATTTGAAGCCTAATGTTTATTCGGACTATGTTTTACACAATTTTTTTTTATATATACATTGTTAGTCACATTTAATCACATTAATGAAATTATTGACATTGACATCCTGGGAAGCTCCCTTACACTGCAACCTTTCCGCTACATTGATGAATTATGGGTGGCGGGGAAGCTTTTCCGTCGGCTATGGCTCTC
Chr07.tRNA29-GlyGCC	AGTTTTTGATAAAATGTGAATAGGTTGTAACTAAGGATTTATAAAAGGTAAAAAAAATTATTTAACATGTAAAACGTTTGATTTATAAGAGATGATGACAAAGTGATTTGACATGTGAATTCTCTTATGTCAGTGGAATAAAGTAGATTGAATAACATGAATTTGAAAATGAACTTGAAATTATTTCCTTATCTATTTTTATATAATTATATTCATTCATTTCTTGTAAATAAATATGTTTTTTTTTGTTCATCCATCCTATTTCAACACATTCTACTTCTGTCCGGTGTTTACCCGGTGATACATTAGTATTATTTGTATAATGTAATGAAATCAATATATCAAAACAAGCACCAGTGGTCTAGTGGTAGAATAGTACCCTGCCACGGTACAGACCCGGGTTCGATTCCCGGCTGGTGCAGCTTTATTCCATTTTAAATTTTTTGGTTCAACATTGGCACGTATTGAGCTCCTTGTATTTTTATTTTTGAAAAATGAAACAGGCATGCCAGTTCTATGTAGTAGATAAAAAAAGGACTAAAACCTTCAATGGAAGGAAAGGAAAACAAGAAGAAAGAAAAGAACAAAAAGAAGTTTGTATAAGTGACATAAATTTCACCTCTACCAATCTCTTGCCCCCGTTTGCAGTGGAGAATAGCTTTTATGTTCGTTTTTTCTTGATAAACTCTGATAGCTGTGTCTGAATATATTATGATAAGACATGATAACTATTATAATAAAAAATTTGGAATTGTTTATCAGAGCTTATCT
Chr07.tRNA30-IleTAT	ATTTTATAAAAACATGGATTTAATATAATTGAATGAATGTAACAAGATTGTTTTGTTTGATATTACTTTAGTTAATGCAAAATAATTGAAAAAATAAATATATGTGGTAAAAAATATTATACAATATCATTTAATAATAGTTAAAAAATTGTTTCAAATTGTCCAGATGATGCAGAGAAAGTCTCATAAAAGATAAAAATATTATGTATACAATAGTTACTGCAATCATCCCTTAATGTAACAATCATTTAAATTTGATTAGCTTGATCTTACCCATCCGATTTATTATATCATTGGTTAATAAGTTATGAGATACTACTATTATTTAACATAAATATTATATCAAAACAGGTCCCGTAGCTCAGTTGGTTAGAGCGTTGGTCTTATGAGCCGAAGGTCGCGGGTTCGAGCCCCGCCGGGACCATGGGACCTATTTAATATTATGTAATGTTGCTTTTTTTTTTTTTCTTTATTTTAATTCATTCAGTGACCAACAATTCCCTGAACTTCGTAAACACGTATAAGTGAAATATATTATGTTTTTTAAAGGAAAAATGACTAAACAAATCTATCAAAAGTTAGAAATACCCAAATAAGTCATTTTTTTAAAATTATACCTAAAAAAATCTCATTTTACAATTTTAGATATACAAAAGACTAATATACCCTTATGCAATTAGATCTTTAATACATTCCATATTTCTTAACTTTGTTAAAATATTTCACCGCCTTGATTTTATTAATATATTTCACACATTTTCATGTAAATCAATT
Chr07.tRNA31-IleTAT	TCAGAGAACTCGTTCCAATGAAGGCCTGTCAAAATTATCCTGCATCACTATAATATGTGAAGGGCGACATGTCACAAAATAAGCATTCAGTTTATCCTCAGGAAGAGGGAATAATTAGCAGACCAGATCCATCTTCTCTCCAGGTAAATTCAAGACGGTAAGAGCCTCAGCTTCACTATATATCCTTCTTATCAAAAAGGGAAAAGTTCCTTGAAGGTCCACTGCCTGTCTACCAATCAGTTGCCACTAGACACTCAGATAGTTAGACTCTCCTATAACTACACTCTCTGCTTGTTCAAATACTATAAACGCTAAGTATTGTTTCATAACATATACATATCATCAAAACTGGTCCCGTAGCTCAGTTGGTTAGAGCGTTGGTCTTATGAGCCGAAGGTCGCGGGTTCAAGCCCCGCCGGGACCATATGGGTTTCAATTTTTTCATTCAAGAAACTTACACGTATCATCAATTAGATATCCATTTTTTTGTTTTATCTATGCTAATGGCATCAGTTTCCACAAGATCGTGTAATTACCCTACGGACTGTGATTGCAGCAAGAAGACTGCATATTGCACCTCCATTCCACATTATGACTTCTGCTGGGCACTTGCCCAATAGTCACCTTTCCTACCTCGCATGCCTCATTGTCTCATATAATTATAAAAATTAAACAACACTACATAAATTTTCTTAGCGGATTATAACACTTGTGAAGAGTTGATTTACAAGTTGACTGCATCAACCATTCCAAATCATAAACCATTGTTGCTAA
Chr07.tRNA32-IleTAT	TCTGTTGGTGTCTCTCTTATACCACTTATTTATGTTTCCAATACACTATTACACACACTGTTACAAACAGAGAAGCATTTCAGATTATCCTCAGAAAAGAGTGGAAAAACTAACAGACCAGAACACCCTTCCCTCACAGTAAATTTAAGACCGTAAGAGACAGAACCTTCAACTTCACTATATATTTTTCTGATAAAAAAAAGGAAAATTTCCTTGAAGGTCCACTGCCTATCTACCAATCAGTTGCCACTAGACACTCAAATATTTAGATACTCCTACAACTACACTCTCTGCTTGTTCAAATACTATAAACACTAAGAATTGCATAACATATATATATCATCAAAACTGGTCCCGTAGCTCAGTTGGTTAGAGCGTTGGTCTTATGAGCCGAAGGTCGCGGGTTCGAGCCCCGCCGGGACCATAAGACCAATTTACTTAATTTTGCTGGGTTTCAATTTTTTCAATCCAAAAACACACATACATCATCAATTAGGGTTTTTTTTATACTATGTTAACAGCATCAATTTCCACAGCGTCGTGTAATCACACTAAGGACTGTGATTGCAACAAAAAGACTGCATATTGCACCTCCATTCCACATTCTGACTTCTGTTAAGCATTTGCCCAAGAGTCACCTTTCCTACCTCACAAACCTCATTCTCTCATATAATTATAAAAATTAAACAACACTACATAAACTTTCCTATTGAATTGCAACACATGTGAAGAGTTGCTTTACAAGTTGAGTGCATCAACCACTCTAAATCATAA
Chr07.tRNA33-IleTAT	GACCAATTTACTTAATTTTGCTGGGTTTCAATTTTTTCAATCCAAAAACACACATACATCATCAATTAGGGTTTTTTTTATACTATGTTAACAGCATCAATTTCCACAGCGTCGTGTAATCACACTAAGGACTGTGATTGCAACAAAAAGACTGCATATTGCACCTCCATTCCACATTCTGACTTCTGTTAAGCATTTGCCCAAGAGTCACCTTTCCTACCTCACAAACCTCATTCTCTCATATAATTATAAAAATTAAACAACACTACATAAACTTTCCTATTGAATTGCAACACATGTGAAGAGTTGCTTTACAAGTTGAGTGCATCAACCACTCTAAATCATAAACTGGTCCCGTAGCTCAGTTGGTTAGAGCGTTGGTCTTATGAGCCGAAGGTCGCGGGTTCAAGCCCCGCCGGGACCATAAGACCACAATTTACATTAATTCTGCTGGGTTTCAATTTTTTCAATCCAAAAACACACATATATCATCAATTTTTTATATACTATGTGACTGTGATTGTAAAAAAAATACTGCATATTGCACCTCCATTCCACATTCTGACTTCTGCTAAACACTTGCCCAAGAGCCACCTTTCCTACCTAACAAGCCTCATTCTCTCATACAATTATAAAAATTAAACAGCACTACATAAACTTTCCTAGCGAATTGCAACACTTGTGAAGAGTTGCTTTACAAGTTGCGGTTGCGTGCATCAATCACTCTAAATCATAAACCATTGTTGCCCAATGTGAGAATGCTCTGTTTCTCCC
Chr07.tRNA34-ValAAC	TTTTATGCAAACAAATTTTAATAAACTATCCAAAAAAATCTTTTAATAAATTTTATGATAAAAATAGATTTTTTAAAATTAACTGATCTAGTAAATTAAGTGTCCACTTTAAAAGACTTAATTCTGACCATTTAAATTTGGTACATCGGATTTGAGATATTTTTTCAACACTTTTAAGCATCTAGATTACATGTATTTATTTGGAAATTAATCAAAATCATATTAATTGTACGTTAAAAGATGGAATGCTGTAAGAATTTATAATTGCATACAACTCGGGTGATTTTTTATATGTACAAAAATTTGAATGAGTTGGATCATATATAACATATTAACACTTTCGACGTCATGGTGTCGTGGTGTAGTTGGTTATCACGTCAGTCTAACACACTGAAGGTCTCCGGTTCGAACCCGGGCGACGCCATCTTTCCTAAATTCAATTAAGTTATCCTTTTTAATTTTCCTCTGTTTCTCTCTACCTTTCGTTTATTCAAAATTTTTAACTTTTTAAATTTTATTTTCTCTACTTTCATTTTTTTTAATTTCTCCTATTTTTTAATTTTTTAAATTTATATATGTATATATATTATATTATCTTCTCCAATTTCCATTTATATTTTATTTAATTTTCTTATTTCTTCCACTTTCCATTCACCAATTTAATTTTTAATTCCCTCCACTTTCCATTTATAAATGAAATTTTTAAAATTTTCATCCTTATGCATTTAATTTCTCCTCATAAAAAACCTTATTGTGAAAGATTTTAGGCAAATT
Chr07.tRNA35-MetCAT	GTGTTCCTGGAAGCGGAGCTCGGGGTGGCGATGGATCTCCCTGCGCGTGGAGACCAGCCATGGCTTATCTTCATTGGCCCACCTGAGGAGGAGGTCTATGTTTGATGTTGGTGATGGTGGTGGAGGAGAAGCGTTGCAAAGATGGGCTGCTGTTGATATGAGTGTGATTGCTAGTAGAAGAAGGAGCATCATATTCAGCTGGAGGTGGAGATGGGTGCAATTCTTCAGCTCTATTACCATTTTCTCTCACTCTGGAAGGTTTTGATTTCGTTCTTGGTATATTTTTGACCGGTTCAATTTTATAATAAATATTTATAATATATTTAAGACACTTGTGAAAAGTCAACAAGGGGGTGGTGGCGCAGTTGGCTAGCGCGTAGGTCTCATAGCTTAGAGTTATCCTGAGGTCGAGAGTTCGAGCCTCTCTCACCCCAATTTCTTTTTAGTAGTCGGTAGTTTATTTTCTTTTTTTTTTTATATTCAGATTTTTCTCTTAATTAACGCGGGTCCTTCTCTCCAAAGGACCATGTCCGTAAAAGAATACGTAATAAAAAACTTTTTTACCCGGGATTTACATCTATTTTTTTTAAGGATAATATTTTCTAGGCCCCAACTTCACAGGCTCCATGAAGTGGCATGTGTCTACTACCTATTATACCTTTATGTGATTTTTTTTTTTTGTAACTGATCCCCACAAAATAAGGAGACAATTATGATTGATTAAATAAAAAATAAAAATCAATCTTTAAATAAAAAAAAAAAAAAGTGAAGGCAAGTCTAGGCG
Chr07.tRNA36-AsnGTT	TGTAACAGAATATTTCTGCTCTCTAAAACACTGGAGGGCCCGCCTGTAATGGTGTTTATTGTATCATTTTTTTTATACATCTCTGTTCTTTTTTCTAGATTTTGGTATGACTTGATCTATTTATATAACATTTTATTTAATACTTCTTTTGAAGTATAAAGAAAGTTATACTTAATACAACCCATCCTAGATTAGATTCTTCCCCTTGCTCTGCCCAGGATTAGTATGCACCTTCAGCCTACTTAGATGTATTTACATTGAGTGAGATAATTTTGCATTTCTATTATGTATATGAAGTATATATTTATATATTGAATTATATATTTATATATTGAATTATATCACAAGAAGCTGGAATAGCTCAGTTGGTTAGAGCGTGTGGCTGTTAACCACAAGGTCGGAGGTTCAAGCCCTCCTTCTAGCGATTTTGATTTTTTTTTTTTTTTTTTTTTTAGCATTTCTAAATGAGACAGCGGTCATCTACTGTGTTAATAATACTTTGGCCATAACCATTCTCAACCAATAAAACTCCAAATGCAAATGAAACAAAATCACATGCCCTAAAAATGACACTATAAAAAGCGAAGACCCTTCACATGCATTACTGATGCCAACACCAAAATTGTTAGGCGCAACGGTCAGATTATATTTCAAAAAAGTGTTAAGGAGTCAATCACAACCACAAAGCATCACTGACTCCCAAAAAAAAGACCACATGCACTCGTGAAAACTCTCCCCATATTTTTCGTGTATCCCCGGGTACTCACTCCCCCA
Chr07.tRNA37-LeuAAG	CTGAGGCGGACTTTTATCTGAGATGGACTTCAATTCATGGATTAAGTTTTACTTGAGATGAGCCTTCACGCACAGATGAGCCCGCTCTTATCATAACTTTATTCTATTATGTTCAAGTCTTATATTCTTATTCCTTATTCAGGTGGGACAGATTTTGCCCTCTACAATTAGTATGAAAAATATGTGCAAAAACTTCCCTATTAGATTATGCAAAGTCACTAGTAAGGGTGTTTACACCACAGAGATTATGCAAAACTTATGAAAATCATTTTAACAAAGAAAATAGAGATTGCAACCAATTAATAGTTTAATATTGAATTAATTTTGTATCCTTTTAAATTAGATGTGAAGTTGAGATGGCCGAGTTGGTCTAAGGCGCCAGATTAAGGTTCTGGTCCGAAAGGGCGTGGGTTCAAATCCCACTCTCAACATTTTCTAATTTTTTTTAAAAAAATTGATGATACCTTGAAGTTATTGTGACTTTCAAGTGTCTTTTTACTATAGCATAAGCCAAGTTTATGATTATTCTAATTCTCAAAAAAACTCAATCCGAAGTAGTCAACCGGAACCCAACTTGACCTTGAAACCACGGGTTTGGGTTTCAGTCGGGTTCGGATTTAATATTAGCAAAATAATTATACTATACTTAATTTGATAGGTTCATGTTCACTTGTTCCTACTATTCCATATGTTTATTTTGGATGATTGGAAAATGTGTTACAATGATTGAAAAATAAAACAAAAAACTTATTCAGAAAGAGAATGATTGGAAAAAAAATTT
Chr07.tRNA38-LeuAAG	GGTTTCAGTCGGGTTCGGATTTAATATTAGCAAAATAATTATACTATACTTAATTTGATAGGTTCATGTTCACTTGTTCCTACTATTCCATATGTTTATTTTGGATGATTGGAAAATGTGTTACAATGATTGAAAAATAAAACAAAAAACTTATTCAGAAAGAGAATGATTGGAAAAAAAATTTGAAAACTGAGAGATTGATCAGCCACACGGGGACTAAAACACATTCTTTTATGGAAGATGAGAACAGATGATGAGAAAAAAATAAATGTGTAAGAATGTTTTATTTTACAAGATTTCCACCAAATATAAAAGCATTAGTTTTATATGCTTTCAAAATTAATGCAATAGTTGAGATGGCCGAGTTGGTCTAAGGCGCCAGATTAAGGTTCTGGTCCGAAAGGGCGTGGGTTCAAATCCCACTCTCAACAAATTTGAGTTGTTGTTGGGGTGTAGCTATTCCCACCACTCGTTTTTTTTATTTGGCCCACCTCCTCATATTACTAAAGAAAAACAACTTTATGTTTTTTTTTTTTTTTTTTTTTTTTTTTTTATAGAAATGCATTGCTCCCACCACCCTATCGATCTATCACTCCACACTATCCTATAACTAACTATCATCAATCCCACTATCCAACACTTCCCACCACCCTGTCTTCAAGCTGGCGAGAAGATCTAAATCTTTTTTTTTGTCACCAAATATTGTGGTGGCACAGAGCAAGAAGAGTACGCAACATCAATGGAGGGGCATAGACGAGATGGGCAACAATTAAGATTTGAG
Chr07.tRNA39-AlaAGC	GTAATAAACACTTTCATTAAAATATTTACCTCGTTAGATGATGTTTACCATTTAAAAAAAAAAAACACGTGGTCTGTGTTTGGGGTAGTAAAAAGAGCCGAGTCTAACATTTTCCTAGTTTTTTTTTCTTGAAAAATGTCAAGAACTTATTATTAAATAAGTAATAGAAATGTGATTATTCATATTTTACATATACACATAAAATATAAGCATATACACAGATGAAGATATACAGTCTTGGGAAGTATTTGTTTAATGAACTACATAATTCACAAAATATAAGCATATGATTAAATGAAATTAATAAAACTTATGGTATGTATTTAATATATGAATATCCAATATCACAAGGGGATGTAGCTCAGATGGTAGAGCGCTCGCTTAGCATGCGAGAGGTACGGGGATCGATACCCCGCATCTCCATTCCACGCATTCAATTTTTTAAAATTTTGCCCAAACTAACTAATCCACTTTTTACTGTCGATTTTGAGTTGCAACCCCAAATTGAACGGTGGAGATTTCATGCATGGCAAGACAAGTTAAAGTGCCATGTGGTACTTTCTGATGCAAATTAAAAGAAATCTCTTTTTTTTTTTTTTTCACACCGTAAGAACTGTATTTTTTTTTGTTTACAACACTCCTGTTACCGAACATATTCTTGATTATAGGTTAAAATGCAGCTTGACTCCCTCAAGTTTGCAAAACCTACAAAGACACCCATTGTATTTTAAAAATATGCATTCAAACCTCCTATTAATAAATCATATAATAAC
Chr07.tRNA4-ArgACG	CCACACCAACCCATCCCGAACTTGGTGGTTAAACTCTACTGCGGTGACGATACTGTAGGGGAGGTCCTGCGGAAAAATAGCTCGACGCCAGGATGATAAAAAGCTTAACACCTCTTATTCTTATTACTTTTTCAATATGAAAAATCAAAAAATGAAAAATGCAAAGGTCGTCTTATTCAAAACCCCAATTATGACATCTCTTCTCTACCACTTCTTCACACCTCGGAACGCACTGTTCTTATAGAGAGAAACGCGCTTTCATTTCACATCTTCTTAACCCGAAATAAATGGCTGAGGAGAGGAAAGGTTCCTTTTTGAGGGTACTCCGGGGAACAGATCCAGTGGAGACGGGGTGGGGCCTGTAGCTCAGAGGATTAGAGCACGTGGCTACGAACCACGGTGTCGGGGGTTCGAATCCCTCCTCGCCCACAACCGGTCCAAAAGGGAAGGACCTTTCCTTTACCTCTGGGGGTATGAAAATCATGATCGGGATAGCGAACGCAAAGCTATGGAACTTGGGTATGGGTCTTTTGTCGAAATGGAATGGCCTTATTCTTTATCGTGAATGATTTTATCATTACATATAGTACACCTGGTATGAATCAGCATATTGGGGTTTTACTCCCCGTAACTCTTCCTCAGCCAGGCTTGGGAAGAATAGCAGACAAGTACAAGTATTAGTAGCATAGCAAAAATGCGTTCCTCGTGTTTGCTCGCGGTAATTGTGGCCTATCGGGAGAATCCAGGGATTATCCCGGATCTACGCCGAGGTATTGACG
Chr07.tRNA41-AspGTC	CTAAACTAATATGACTAGTTCGAATCTAATTATCGATAAGTCCCTAATAGAAGATCGATTTTTTTGACAACTTTCTGACAATTTTTTTGTCTTCTTTGAGTATGGGCTCTAGGTTTACTGTGGCCATCCACTAACAGCTCAAGTAGTTATAGTGAGAGTGAGTACATGCACAAAGTGAGAAATGATTTAATTTTTTTTTAGGACCCCGGAAGGAATACTGGAATAGCTTTAGCTGTATTTCTTTGCCTTGAAACATAACATGTGAATGATTATTTGTATATTATTAGTTTAAAAAATTACATGATTTAATATTTTAACATTTTATTTCAATGATTCACAGAAAACAACTAGTCGTTGTAGTATAGTGGTGAGTATTCCCGCCTGTCACGCGGGTGACCCGGGTTCGATCCCCGGCAACGGCGTTCTCTTTTTATATTTCATGTATTCTTAGGTTTACGGCTGATATATTGTCAAAAACATGTTCAAACATCAAGTCGTTGTAGTATAGTGGTGAGTATTCCCGCCTGTCACGCGGGTGACCCGGGTTCGATCCCCGGCAACGGCGTTTTGCATCGAATTTTTTTCTCAATAATTTTTTACATCCACTTTCTGAAGTTTAACCGTATAACAACCACCATTTTATAAATTCATACAGCATTTTACAAAACGTCCGATATTCAAATAACATCATAAGATTTTGTAAATTTCAAATAACTTCTTTTGATAGGTAATTTAAATAAATTCATAAATTAAAAAAAGAAACATAAATAAT
Chr07.tRNA42-AspGTC	TAGTTATAGTGAGAGTGAGTACATGCACAAAGTGAGAAATGATTTAATTTTTTTTTAGGACCCCGGAAGGAATACTGGAATAGCTTTAGCTGTATTTCTTTGCCTTGAAACATAACATGTGAATGATTATTTGTATATTATTAGTTTAAAAAATTACATGATTTAATATTTTAACATTTTATTTCAATGATTCACAGAAAACAACTAGTCGTTGTAGTATAGTGGTGAGTATTCCCGCCTGTCACGCGGGTGACCCGGGTTCGATCCCCGGCAACGGCGTTCTCTTTTTATATTTCATGTATTCTTAGGTTTACGGCTGATATATTGTCAAAAACATGTTCAAACATCAAGTCGTTGTAGTATAGTGGTGAGTATTCCCGCCTGTCACGCGGGTGACCCGGGTTCGATCCCCGGCAACGGCGTTTTGCATCGAATTTTTTTCTCAATAATTTTTTACATCCACTTTCTGAAGTTTAACCGTATAACAACCACCATTTTATAAATTCATACAGCATTTTACAAAACGTCCGATATTCAAATAACATCATAAGATTTTGTAAATTTCAAATAACTTCTTTTGATAGGTAATTTAAATAAATTCATAAATTAAAAAAAGAAACATAAATAATTTAGAATATCATGTTAATATTTTGTTATGTTAATCTTGTTCTAAAAATTTTAAACAATCTCGTTATACATATTATGATAATGTAGTATATATTACGTTTATTGTAGGGTATGTGACTATAGACAGAGCTAAAAAATGAACTAT
Chr07.tRNA43-MetCAT	ATTGATTTATAAGAGGTAATGACAATAAATTTAATAGTGGATTTACTTTTTTTTTTGTTGAATAATCTGGAATAACTTAATTTCAGATGTTGGTTAAAATCCATATATTACTTTATACTAGTTAATTTTGACATATAAATTCCCAGTTATTAGAGTTTTCCAAACTCTTATTTTAAGGCTATTCTAACTAATTTTTACTTATTCTGGGCTTATTTTTGAACCAAATGAGGGCTAAGAGTGTTTTTATACTTAAATAAGCGATGAGTTATAAAAATTAATTTGGATTAATTATTCCATTATTTTCTCTGAAACTAATCAAATAGTGTAAAATGGTCTAAATTGCAACGAAAGGGGTGGTGGCGCAGTTGGCTAGCGCGTAGGTCTCATAGCATTACTGAGTTATCCTGAGGTCGAGAGTTCGAGCCTCTCTCACCCCAACTTTTTATTTTTTTGACATGCCTAATTTATGTCTTTTATTTCTGTGAAAAATCCTTACAATTTATTTAACATGTAAAACAATATTTTATAAATAACAATTTTACTTTTCTGGATAGATTATGAAATCTTATCCAAAGGGATTAAATCGTCATTTACAAGATTTTTTACATTTTTAACACATTATAGGTTTTTTTTGGTATACTATGTTTTTAATCACGGTTAACCAAATAGAATATTTGTAGAATAATTTTAATTTGTCAACAAAAATTTAACTCAAATGATTATTTAAATTTACATGTGTTTTCAAGGGGTTATATACTTATATAAACTTTAATAAAAGTCAAAGAAT
Chr07.tRNA44-ValCAC	ATCTAATTTGAAGATTTGGAAAAAAAATATTATACACATAACTTATGAAAAATTTTGTAATCATATACAGCTGATGCCAACATGACTCATTTGGTTCCATGTCTCAACATAGCCAAATTACAAATAGCAAAAAGGATCTGCAAGATCAATCTCTTAGTAAACAGAGCAACCAGGTTAGCTATGATGAAAAAATTGAATTGACCTATAGAATCAGGATGGATTCAAGACTATAAATACTAACACGTTCCACATAATCATGCACCTAACTGATTTTTCCTGGCTACTCATGCAGTTAAAATCCTCAACAATAAACATACAATATGACAGTAGAAGTAGAAAGCATATCATCTGTCTGGGTGGTGTAGTCGGTCATCACGCTAGTCTCACACACTAGAGGTCCCCGGTTCGAACCCGGGCTCAGACATTTTTGTTTCAATTTTTTTTTCTTTATAAAAGAAAGCATATCATGCAAGTGTTGGAAAAATTGGGCCATGAATCGAAGTAAAGAAGAATGCAAGACGTAAAACCAGAAACAATATTTTCAACTTAATAGAAAGCTCACTAAAGAAATAGAAGAAATCACAACACACTTCAAATATTGCACATAAAGACATTTCACTACCGAATCCATACTAACTATTCTACTTATAAAGTCCTAGGAAAGGGGATTCAAAATCTCTTCCATTTTTTATGTTCTTCCATCCATCAATGATAAAATAGGAACAATCACTCAAGACCCACAAACCACACTGATCAAAAGAACCATTCAAAGAG
Chr07.tRNA45-CysGCA	TTCAGATGGGTAAAATTATCATTCAAAGATAATTTTTCATATTCATAACATAATGTAAGGGATTCTTAGCATACTATGTTTTCAATCGGGATTAATCAAACAAAATATTCGCAGAATATTTTAGTTTATCAACAAAAATTTAACTTAAAGGGTTATTTGAATTTATATAGATATTTTCAGAGGGTTATATCGACTTAAGAAAGTCAAAGGATTATGACATTTTATAAGGAGTTATATGAATTTTTTTATAAAAAAAAAATGCAATCCCTCCCAATCAAAACATATTGCATTATTTGGTTTGGTATGGACTTAGGTTTAATATTGTATTTATTTAAGCCCACTGCACAAATGGGTCCATAGCTCAGTGGTAGAGCAATTGACTGCAGATCAATAGGTCACCGGTTCGAACCCGGTTGGGCCCTTTGTACTTGGTTTTGTTTTATGTTTTTAAATCACATAAAATGGATGGTTCAAGATTGGTGATCTAAACAAATGGTGTTTACACGATTCCTTAAATTGGTTTTTTTTATTTATCGAAGTCCCATAAATGGACGGCTCCAGATTGATGATCTAAAAAATAGGTGTTGCACGATTTCATCGTTCATTCCCGTTGATTTTTAGGTTTACGTTCATTTTCATAGGTGATAAAATTTAAATTATATGGGTAGATCATGTGATGCTAAGAAGTCATGATCTATCTTGATTGAATCTCACTAGAATCAAACATTTTAGATGCCGTTTGAGTAGACACACAAGATATTTAGTCATTTTT
Chr07.tRNA47-ArgCCG	TCTCTCAGCCCCCAATCCCAAACCTTACACGTTATTAAACGTTGGTAAACCTGGTAAATTTTGCATGAAATGTCACTATACATTCTGTCATCACTCAAAACTCATCTTTCTTTTATGTTATGCTTTTGATTTATCATTTATTAAGTCTGGAAGTTGTATTTATTCAAAAATAGAAACACGAGCCCGTCAAATTGTCACAAAATAAGACCACCTCGGTCTTTAAATTTTGTGGTCCATCCCTGCCAGAGTCACGGACCGACTTGGATAAAGACAGGGAAGTCTGCACTCTGCAGCAAGACATTTGTATGAACAGAATCACAATGAATAGAGCGTACATAGCAAGTCGTCAAGGTCGCATAGCGAAGTGGATATCGCGTTAGATTCCGAATCTAAAGGTCGTGGGTTCGAATCCCACTGTGATCATCGACTCTTTCTGTGTGCTTTTCTTTTTTGTTTTAATTTAATGGATGTTGTTACATGGATGGAATATGTGATTTTCATGTGATTTTCTTGATCTTTTATAAGAAAAGATGGGTCATATATGTCTATAGAATTGTGGGTTGAACTTGGGTCTTCGTGAATGAATTTAATTGTAATGAAAAATGTTAGAGAAGACAATTATTTCTTTTAAAATATATACATGTTTTTTTTGTGAGACTGGGACAAATAAGACAAAAAGACTATATTTTGAACGGTAAAAATAATATATCAGAATGAATGTGTGTGACACGGGTTGGGCCTATAAGCCTTTACCACGCATCAACGTGGGCCGG
Chr07.tRNA50-ThrGGT	ACGAAGGATAGAATTCTTCCGTTCAGAGTACGAGTTGAATCCCTTCATCATTTGATGAAATTTATTGGATCTATGTAGAATTGATACATGCAGCAATTAAGTGAATCTCGTTCTGATGGTTTAGTAAAAGCAAATAAAGCAAGTAGAATCAACTTTGAAACAATTCACTGCGTTGTATTGATATTGATCAAATATCAATAATAATTTTGATTAGACTTCCCGGGTAAATCAAATGCATTTCACTGTTCCTCAATGAGCTTCTACGCATACATGTATATATGTACATATAGTACATATATAGGTACATGCAGTAAACTCATAATGGATAATCCATTTTTTGAATGAAATGGGCCCTTTTAACTCAGTGGTAGAGTAACGCCATGGTAAGGCGTAAGTCATCGGTTCAAATCCGATAAGGGGCTTTTCCATGAAATTCAAGTCTTAATCCTCATTTTTTAGTGTAGAGCAGATATATTCTTTTTTTGTAAGAAAAAGAAAGGGTAATGTCACGACCCAGGGCGGCCGTCCTCGAGACGCGGCAAGTATATACATGATATCAGTACACTACGTGAGGTCAATAAATACTCCACATAATCAAAGGTAGTAAAGCAAAACCAAACAACTGACATCAAATATATACAAGAATAGCGGAAGCTCAAATGACTAAGTCTGTAATTCAAAGACATCATTACAGACTAGAGTACACAATCAACTGTCCTGTGAGAGCCAATATATATACAACAACCGACATCAACAGTCAACATACCGTGCA
Chr07.tRNA52-PheGAA	ACTAACTATCTATCCTCTTTGTTTTGTCAGCGGTTCCAAATTAAATTGGCTATGTTTCTTTTTGACTCTATTTTTCACAAATAAATGCATCGGAGTCAAAATTTTTGAATCTTATCAAAAGTCTTGTGATAGATACGATATACGTACAAATGCACATATCTGGGCAAGGAATCCCCATTATTGAATCATTCACAGTTCATATGATTACCCTTTTACTTAGAAGTAAAGTCTTCTCTTTTTGAAAATGAAAAAACTCAAAAGGCGGGGTAAGATTTTGGAATACAATTTCGATCTCTTTAATTTAATTGACAAAAACACAAATACTCGGGGAAGATGATCTATCGGGAATAGCCGGGATAGCTCAGTTGGTAGAGCAGAGGACTGAAAATCCTCGTGTCACCAGTTCAAATCTGGTTCCTGGCACTACATGAATATATCGAATAAATAAAAATACAAATTAATCGAGATAGATCGGGATAATTATGCGCCCTCTTCTTTCCTATTCTATTTTTTCATTCCCATCTATTTACGTGAAATTCCGGGGTCCATCTAAGTTATGTACGCGGTACAAAGTTCATGGTACAGAACTCTTTTGATTCATCCTATTAGATAGATTAGCTCTGCTTATCGGAAATGGACCGGATATCTTCCAAATTGAGGAATATCAATGAGGCCCCCCTTTTGGGGTATCCATAATACGAAAGAGAGTCTAGTTACGCTCTTTCCTCTAGAACAACTGAACTCAAAATATTCCTTGACGTAAAATCCGGAAT
Chr07.tRNA56-SerGCT	CTAAGAACTATAAGAATGGAAATTACCCTTGTTGTTTTTTCTTCAATAAAAAGTATTTGTGAATTCTAATCCGAGAAATCATTAGATCTATGAATGATTCATTGGAATAAAAAAAAGTAACGTCCCGGCTAGGTACTGACCAGGCCGGGGGAATAAAAGAACCTTTCGGACAAAATCAAAGAGGTAGCTTATTCTTTACTGTCTATTGGCAATCTCTCTTTTGAATCATTATCGAAATTGAATTGCTGATCCAATTTTTATTTTCTCTTTCTAAAATAAAGATAGATAACGAAACACTTTTATCAATCTTGACTTCACGTGTCACATAGAAAGTTGTCAATTTTGAATTGGGAGAGATGGCTGAGTGGACTAAAGCGGCGGATTGCTAATCCGTTGTACGAGTTATTCGTACCGAGGGTTCGAATCCCTCTCTCTCCGCTCTCCCTGATCGCTTGATATTTTCGAATTTGACAAAATAAAACTATCCATTTAGTTCAATGTATAGAATACAATACATAACATAAGAAAATTCATAAATCAAGCAGGGGAAAAATTGATTCCTCACGTCCAGGATTACGTCCTGGATCATTAGATAGGAATCCGAAGATAAATAGAGAAACAAAAAATATCACTACTGTGTAAACGAAGAGTTTGAGAGTAAGCATTACACAATCTCCAAAATAAGATCATTTTTTTTTTTTTTCTAAAAGAGGGGGAGGGAATAGATTATCTATTTTCGTACCACATATATGATTTTGACACCAAAAGTTTCTAGAAAAGAAAGGAAT
Chr07.tRNA6-TrpCCA	AAAACTGCATAATTCCAAAAACGTTATCAGAATTTGATGAAAATTTTATGGGCAGTACCAAACTGTACCAGGACCCATAATATGCAGTTAGATTTTCAATCAGAGTCTTCTAACCCCAAAAGGTAGCTAAAAACCAAAATTTTAGCGACTCCGATCGAAATTAGGACTCTAAATGACACAGGTCTAACATTACTTCTCTTATAGGAAGTAACGAGGGATTCATTAAGATTAAGATCTATTAATAGTAATAGACAGAATCCTCCATTTTATGATCCTATATACATCAAAGATGGGGGGTACAAAATGAATCCTTTTCCTACCAGTTGTATCTATTCTCCTGTCATAAGAAAGCGCTCTTAGTTCAGTTCGGTAGAACGCGGGTCTCCAAAACCCGATGTCGTAGGTTCAAATCCTACAGAGCGTGATTCTGCTCTTCTTATGTCGAATCCCAATAGAATAACTTAACTAAGTTGAACTGCAACCTGAATTTGACCTCCTCCACAGAGGAGGTCAATCAACAAAAGAGATGTTACTCAATCAAAGGTCCAACTGATCACCGCGTCTGTATTGTAAATATGCAGTTACGAACAATCCTGCCAAAGTAATAGGAATTAGACCTAATACGATTCCAAATAGAAAAACTTCAATCATTTTTATTTGTTTGAGGAGAGAAAAAGAGATAAGATTTATCACTAAATATTAATCCGAATCGTCCATGAATCTCAATGACCAAGAATCGGGAATTGATGTGAGAAGGAGCCATAGAATGCCCGG
Chr07.tRNA62-PheGAA	ACTAACTATCTATCCTCTTTGTTTTGTCAGCGGTTCCAAATTAAATTGGCTATGTTTCTTTTTGACTCTATTTTTCACAAATAAATGCATCGGAGTCAAAATTTTTGAATCTTATCAAAAGTCTTGTGATAGATACGATATACGTACAAATGCACATATCTGGGCAAGGAATCCCCATTATTGAATCATTCACAGTTCATATGATTACCCTTTTACTTAGAAGTAAAGTCTTCTCTTTTTGAAAATGAAAAAACTCAAAAGGCGGGGTAAGATTTTGGAATACAATTTCGATCTCTTTAATTTAATTGACAAAAACACAAATACTCGGGGAAGATGATCTATCGGGAATAGCCGGGATAGCTCAGTTGGTAGAGCAGAGGACTGAAAATCCTCGTGTCACCAGTTCAAATCTGGTTCCTGGCACTACATGAATATATCGAATAAATAAAAATACAAATTAATCGAGATAGATCGGGATAATTATGCGCCCTCTTCTTTCCTATTCTATTTTTTCATTCCCATCTATTTACGTGAAATTCCGGGGTCCATCTAAGTTATGTACGCGGTACAAAGTTCATGGTACAGAACTCTTTTGATTCATCCTATTAGATAGATTAGCTCTGCTTATCGGAAATGGACCGGATATCTTCCAAATTGAGGAATATCAATGAGGCCCCCCTTTTGGGGTATCCATAATACGAAAGAGAGTCTAGTTACGCTCTTTCCTCTAGAACAACTGAACTCAAAATATTCCTTGACGTAAAATCCGGAAT
Chr07.tRNA65-AsnGTT	CATCTCTTATGTCAATACAAACCTCCTTTTTTTTCTTTTGAAATATATAATGATCAAAAATTTGATCATTATATGATTATTTCTTAACTTTCCATACATATATAGAAACAGATAGACTATAAATGACATCTCTTATGTCAATGACACCAAAGGGATATTAATTAAATGAATGGAATTGGGATATAGATGGAATATAATGAAATAGAGCCACTTTGAGGTTCCCTATGAAATGAGGCATGGAACGGAGCCACTACGAAGAAGTTCCGGGAGTTACGAAGGAAGCTTCGGGCTCATATTGTTCATGGGTTGAGAACGGGAGTTTCACTTTATGAGATAGAATCTCCCATTGTTCCTTAGTAGCTCAGTGGTAGAGCGGTCGGCTGTTAACTGATTGGTCGTAGGTTCGAATCCTACTTGGGGAGATTTGATGAATTCTGAATTCTTTAATTCAGAATTGAATGAAAGGGCTCGCTTTAACCGTTAGGAGTAGGTAACCCGTTCCCTGTCTTTGTTTCTATTGCATTCTATCTCATCGTATCACATTCTGTTCTGCGATATTTGAGAATCACCGTCAATACCTCGGCGTAGATCCGGGATAATCCCTGGATTCTCCCGATAGGCCACAATTACCGCGAGCAAACACGAGGAACGCATTTTTGCTATGCTACTAATACTTGTACTTGTCTGCTATTCTTCCCAAGCCTGGCTGAGGAAGAGTTACGGGGAGTAAAACCCCAATATGCTGATTCATACCAGGTGTACTATATGTAAT
Chr07.tRNA68-TrpCCA	AAAGAAATGAAATGCCAGAATTAACCTTACCTTGTGCATATATCGAATGCAGGAATTAGAGTCAAGATTTAACTTAAGCATCAGTTCTACATGGCACAGTGTTAATGAAATAGACATGGTCTTTTTTTAGTGATGAAATTCAACTGTCAATACATATATCTTTGAAGTGGTATAATCTGTAGCACGAAATAACCAAAACACTGCACGATTAATTAAGACATGTAAATGGATTTGTTGGTGTTGAATTTTGATGTGATTAACCTGTTTATCAAATGGGTTAGGTTAGTGTTGAATAAATTAGATCAGAAAATTTATTAAAATAGATTAAGCCTGTTATCCTTTAACAAATGGGATCCGTGGCGCAATGGTAGCGCGTCTGACTCCAGATCAGAAGGTTGCGTGTTCGATTCACGTCGGGTTCAATCCTCTCTTCTGATATTTCATTTTTGCATTCTTAACCCCTCTTCTGATATTTCATTTTTGCATTCTTAACCCTCTTCCATCTTTAATTTGCATAAACTATCTTTGATCCTATTAACATGATCTATTACTAGTTTTGCTCTCAAACCAAGCCTTTCTCCTTCTCCCTATGTATGCAAGCTCTTCCCAGTCACTTCTGTGTGTGTTTCCACTTCAATGGCTCTTTCACGTGACCCAAAACGCTTCCACGACGGGCCGAAGATGAGCCTCCTCCTCTGTGGTATGCTACATGGAATTACTCAACAGCAACCAATGATAATACGTCGAATAAGCCGAGTGCATTGTGAAACCT
Chr07.tRNA69-PheGAA	GATACAGTAATGTAATTTTTTTATTTTAAAAATAATGAAAAAAATAGTTCACAAAATAGCTTTTTGACTATTTTTCACAAATAAATGCATCGGAGTCAAAAATTTTGAATCTTATCAAAAGTCTTGTGATAGATACGATATACGTACAAATGCACATATCTGGGCAAGGAATCCCCATTATTGAATCATTCACAGTTCATATGATTACCCTTTTACTTAGAAGTAAAGTCTTCTCTTTTTGAAAATGAAAAAACTCAAAAGGCGGGGTAAGATTTTGGAATACAATTTCGATCTCTTTAATTTAATTGACAAAAACACAAATACTCGGGGAAGATGATCTATCGGGAATAGCCGGGATAGCTCAGTTGGTAGAGCAGAGGACTGAAAATCCTCGTGTCACCAGTTCAAATCTGGTTCCTGGCACTACATGAATATATCGAATAAATAAAAATACAAAATATCAATAGAATAGAGCTGGTATTATTTAGAATGATAGAAATGAAACACTTCCTCTGGATTCTTATCCATCGACTTGATATTGATATTTTGAAAAAAGGGGGGGGGGGGGGGGGGTTTGGTTAGGCTTGAAAATGGACTCATTGAATTCGAAGTAATTGGATTCGGTTGGATGGTCTCAACTAAATCGAGTGTTAACCCCTATTTCTTCTTGATCTGATTGAATTAACCGATCAACTTGCTATCGAACATTTACTTGTGATTCGTGACTATTCCAAAAAAGAATTTCGAACTATTTCACTTTATTATATATTATG
Chr07.tRNA7-PheGAA	GAAGCGACGAAGGAGCGTAGGAGCGTAGGTGTGGAACATAGGAGCGACAGCGGAGGAGCATAGTAGGAGCGGAAACCAAGAAGTGAGGAAAAAGTCTTGTAATAGATAGGATATACGTACAAATACAACATATATGGTAAAGTTTTCTCAATTATTGAATCATTCACAGTCCATATTCGTCACACTTTGACTTTCAATCTCTTTTGAAAAAGAAAATCAAACTAAAACAGGGAGGCGACCGAAGGTGACCGCAGGTGCGGAGCATTTTCTAATACAATTTTTTCGGTCTGTCTCTCTTTAATTGACAGAAAGAAAAAGACTGACATAAGAAAGATGATCTATCGGGAATAGCCGGGATAGCTCAGTTGGTAGAGCAGAGGACTGAAAATCCTCGTGTCACCAGTTCAAATCTGGTTCCTGGCACTACATGAATATATCGAATAAATAAAAATACAAAAGAGTAAATTGGTAAGATAATAGACTCTTTACTCCCACCGAGGCGCAGTTTACTTTACAGAGCTGAGGCAATCAACGTAGACGGTGTCAGTCGTCCTTACGTCAACCTTTTGTCCCTGTTCCGCCCCTGTTGTATGGGTAGGTCAAGCGTATTTCAAACAATGATCAGGGTGTATAGCTCAGTTGGTAGAGCATTGGGCTTTTAACCTAATGGTCGCAGGTTCAAGTCCTGCTATACCCAAGACATAGACGTCATTTTTCGAATATCTTTAATAACAACCCCCACCGATGTGTAGCGGGTTAGAGTGAAGTTTACG
Chr07.tRNA70-IleAAT	CATTTTTTCATTTTGAAAAAAAAAATACACTAATATATCTCAGTATATACTTCATTTCATATAACAGCATACACTTCAAAAGGTGAGTGTATGATTTAAAAAAAAAAAAAAACGAGATGCACTGCAATTGGGGATCAATGGGGATTGTGTGTATCCTTTTGCTTGTTACACAATTCTCTAATGTAACTACAAATAGCATCTTGCTAACAAAATAATTTTTTTGTTAGTAAATAAAACATATGTTTTTTTTACGTAAAATATTATATAGAACCGTTCGAACCGTTCAAATTCATTTACATTTACAAACACAAAAATGATATATAAGTAAACGTTTAATACAAATCACAGTTGGCCTATTAGCTCAGTTGGTTAGAGCGTCGTGCTAATAACGCGAAGGTCGCATGTTCGAGACCTGCATGGGCCATTATGTTTTGTTTTGTTTTTTTAAAGGTAAAATGCATTTAGATTATGTTTTGTTTTGTTTTTTTAAGGGTAAAATGCATTTAGACCCCTGAAGTTTTCAAAACCTACAAATCACCCCTAAAGTTTAAAAACATGCACATGCATTCTTTGACATTATATTTTTTCATTAAAATGTGACAAAACTAATTTAAAATCACTATTTTATCCTTCATTATCTAAATATTCATAGAAAAAATCACTTTATGAATATTAACTTATACAATGATTAATTCTTAAAATGCATTTTTCTGAAAATTAAGTCACATAATAATTAATTAAAATGTAAAAACAATTCACCAAAAAAGAGTTAAA
Chr07.tRNA8-LysTTT	CAATTTTTTCGGTCTGTCTCTCTTTAATTGACAGAAAGAAAAAGACTGACATAAGAAAGATGATCTATCGGGAATAGCCGGGATAGCTCAGTTGGTAGAGCAGAGGACTGAAAATCCTCGTGTCACCAGTTCAAATCTGGTTCCTGGCACTACATGAATATATCGAATAAATAAAAATACAAAAGAGTAAATTGGTAAGATAATAGACTCTTTACTCCCACCGAGGCGCAGTTTACTTTACAGAGCTGAGGCAATCAACGTAGACGGTGTCAGTCGTCCTTACGTCAACCTTTTGTCCCTGTTCCGCCCCTGTTGTATGGGTAGGTCAAGCGTATTTCAAACAATGATCAGGGTGTATAGCTCAGTTGGTAGAGCATTGGGCTTTTAACCTAATGGTCGCAGGTTCAAGTCCTGCTATACCCAAGACATAGACGTCATTTTTCGAATATCTTTAATAACAACCCCCACCGATGTGTAGCGGGTTAGAGTGAAGTTTACGAAGTGCAATAGATAATATAACCTAAACATATCCTACGTCAGGAAGTGGGGTTATTATGGTTGTTGGGTCTTTTCCTCACTCAATTCGTTCTTGCCTCAAAGACCAATCTCTATGACCAAATCGTCATTCGATGTTCTTTGCCAGGGTCCTCCGCTTATTAATGGGTAACCGACTTCCGTCGAGCTGTCAACCTACGCCGCTATCACTAATAACCTGCCTGCCTCTTCTTCTGCACGGTCGCCTTTCGTTGCAACGTAATTTTACAATACAAGGA
Chr08.tRNA1-SerGCT	ACCCGTCTTTTATCGCGTGCGCGTGAACGGCCTCACCTTCTCAACGCCTTAATCGAGCCAGCGCTTTCAGAACGAAAGGCAAGAACCCGTCTTTAAGCATTCGTTGATAGAAAAACAGAGTACCCGAAAGTGGGTCGGCTCCGTCGTCGCTCGACATACATGGTTTTCGAGGTGGTCTCTGGAGAGGGGGGAGAGAGAGCAGAAAGAGAGGATCTTGCCAAATATGGGTTGGGTCTGGAAGGTCGGCGATTTGAGAACTGAAGCGTGGATTTACTGGAGGTCGTCCATGGAAGAGAATTGAATACGGATGTACGGAAATCCGGATATTGAAAGCATGAAGAACATAAAGAGTCGCTTTGGCCGAGTGGTTAAGGCGTGTGCCTGCTAAGTACATGGGGTTTCCCCGCGAGAGTTCGAATCTCTCAGGCGACGGTTTCTCTCTCTTTTTTTCCCCAAAATATTTTGGGTCTCTTTTAGATACCCACGTGAGCTATCTTGGGATTAATGAGATTTTTTTATTTTGTAGTGTTTTTAGTTATTCTTGTTTAAGAAACATAATTATGAAATTTTTTTTGTTTGGCTCACTATGGATAAGTTATAAATAAAGTGTGTATAAGATGTGCATAATAAATTAAAAAGATTAAAAATGATTTGACACGTGAGTTTATAAACGACGGTGACAGTTGATTTGACAGTATGATTCGCTTATTCTATTTATTAAAATAACCTCGTACTAGGGGAGAGGTAGAATGTCTATGTCACCTAATTCCAGCTTATACTGA
Chr08.tRNA10-ProCGG	GAAACATACAGTGAAATACATTAATGTAATTCTTTTAACAAAATAAAAAATTCACATTTCATAGGCAGTTGAAAGATTACTTCTGAACTATTGGTGGTGTTGTGAAATGGACTCAGTGTATCAGGATTCGTCAAAATAATGTAACCAATGGGCTAGAATCATTAGGACACCTTAACCATCTCTTAATGGCTTCGCATAAGCATCCCTTTTCACTAAAAGACTTTATAATGCTTGTATTATTTAACAGTGTAAAACAAAATTCCCTGAAGTCCCTCTCGATTATTATAAATCATTTACATAGTTCTAAAGAAGGATATATTAATTTATTATTTATTACAGTACAAGGAAACGGGTGTTTGGTCTAGTGGTATGATTCTCGCTTCGGGTGCGAGAGGTCGCGAGTTCGATTCTCGCAACACCCCCATCTGATTTGATTTTTCTTTTTGCGGCCGCCCCTGTTCTCTTCTGCTCCGACAGCTTATTAGTTTTGTTTTTTTTTCAAAACTTTTTTGGTATGAACCAAATTATAGGCATTCATTTTGGACAATTTGTGAAGGGTGTTGTTACACTCAATTTTTCTCAATTCAAAATACAATCTTATATATTATGTTAGACATCCAGTGAAGCATATATAACTCATTAGATATTGTATATATCGCATTAAATATTTTCTTACACTTCATTTGGATTTTTCTTTTTGCGGCCGCTCCTCCTCTTCTCTTCTGCTCTGATAGCTTATTAGTTATGATTTTTTTCAAAAAAAAATTGGTGT
Chr08.tRNA11-LeuCAA	ATATATATTTTAAAAGAAGTCATAACATATGTGTGCTACCAACGGGACAGAAGGGCTGAGTGTAACATTTTGACGTACAGTTCATGTGAGGTAGGTTTTAGGTGACATCTATCATTTGAATATTGCAAATAAAGGCGGCAGATCATAACGCATCAATGCCCAGATCAGTATTTCGACCATCGAATTGGCACAAAGAGATATACTTGCCAATAATATAATGTGTAGAATGAAATAAAATTATTATCTCTATATAGTTTGTTATCTATATGTTAGAGTTGAGGGATCAATAGATCACCGGTTCGAACCCGGTTGGGCCCTTTCCACAATTTGTTCTTCTAACAAGTAACAGTGTCAGGATGGCCGAGTGGTCTAAGGCGCCAGACTCAAGTTCTGGTCCTCTAACGAGGGCGTGGGTTCAAATCCCACTTCTGACATTTTTTTTATTTTATTTTATAAGAGGAGAAGGTGACCATGTTCATTTTCATCTCGTTTTTCAAGCGTCGCACATAGTTGAACTCTCTTAAACATTTTCCTATAATGGAAATGTTTAACTGTTGTAAGTCTAACACTAATATTAGCAAGACAAAAGTATCAAAAATAATTTATTATCACCCTAAAAAAACTAGAATCCAAAACTTCCAAGAACGCATTTTTCACCAACAAGCTCCTATAACATACACAACATATAATAACTCATTCAACACATCACAGCAAAAAATTCACAGATCACATATTCAATTCTTTGCTACCTCTCTTTCTTTCCAGAGACACTGGTCGCCAAATC
Chr08.tRNA14-LeuCAA	GGAAAGAAAACAATAAGAGAATTGTTCACTGAACCGTCTCATTAAATCTCGCATAACATAAAATGGCTAGCTCATTTTAAATTCCCAACAAGTGAGAACCCAAGGTAAGGAAATTTATTCAACACCTCTGGTTCTGTTCAAATATTGGTCGACATGTGAACTAAAGTTGGGCATGGATCAAAGAGGAAAGAAAAAGACCCCATCCTGCAAAAAACTCACATTATGTGGTAATTCAGAATGCCATCTGATAGAAGATAGAAAGGCCACATTTGGCTGGTAGATCAATCAGAGAAAAGTGCAGCTTGTTACACACTTTTATTTTATATTTTGGATAAGTAACTCAGACCCAAGTCAGGATGGCCGAGTGGTCTAAGGCGCTAGACTCAAGTTCTGGTCCTCTAGTGAGGGTGTGGGTTCAAATCCCACTTCTGACATTTGATTATTTATTACACTCTTTTTAGCCCACAAAGTGGAGATTTTAGTCTTTTTTCACATTCCATGTATTCTACATGGAAATGTTTGTGTTCTCTAGAGAACAATAAAAAGTGGGTACCAGAAGACCACAAACAGAACTGCAAAATCCATTTTGTGAAGCATACAAGCTAGCATCAATGACATTCAAGAGAAATAAATTTACTTACATCACTAGCTAAGGTTATTGGAATTTTCTCAGGAACCATCACTTACCTAAACAAAACAATGGCTATTTAAGGTAATGATTGGAAAATTTGGCATTCTTTCCGCTTGGTTGGAAAATCTCTCGTAAGTAGCATCAGTCCCATTT
Chr08.tRNA15-LeuCAA	TAAATAGATAAGGAATACCAATTTGTGATCGGCAAGCTTGCCTACTGCTCATCCTTATTCAAGGATATTCGAAATGCAAATACTTCCAAACATGAGATGTTATAGGTAAACCCAGAGAGCGATGATGGGTCGATGGAGGAAGAGAGCGGGGAGCATTTGCTGTAGATTAATGGAGGAAGGAAAAAGACCCCATCCTAGTCCGGTAAAAACTCACATTAGGTGGTAATTCAGAATGCCTTCTGATAGAAGATAGAAAAGACACATTTGGCAGGTAGATTAATCAGAGAATAGTGCGGCTTATTACACACTTTTATTTTATTTTATTTTTTTAATAAGTAACTCAGACCCAAGTCAGGATGGCCGAGTGGTCTAAGGCGCCAGACTCAAGTTCTGGTCCTCTAACGAGGGCGTGGGTTCAAATCCCACTTCTGACATTTGATGATTATTTATTACACTCTTTTTAGCCTACAAATAGTGGAGATTTTACTCTTTTTTTCACATTCCATGTACGCTACATGGAAATGTTTGTGTTCTCTAGAGAACAACAAAAAGTGGGTACCAGAAGATGACCACAAACAGCACTGCAAAATCCATTTTTGCAGCATACAAGCGAGCATCAATGACATTCAAGAGAAAAAAAATTTACTTCCATCACTAGGTAAGGTTATTGGAATTTTCTCAGGAACCATCACTTACCTAAACAAAACAAAGGTTATTTAAGGTAATGATTGGAAAATTTGGCATTCTTTCCACTTGGTTGGAAAATCTCCCATAAGTAGTATCA
Chr08.tRNA16-LeuCAA	TAAATAGATAAGAAATTCCAATTTGTGATCGGCAAGCTTGCCTACTGTTCATCCTTAATCAAAGATATTCGAAATGCAAATACTTCCAAACATGAGATGTTATAGGTAAACCCAAAGAGCGATGATGGGTCAATGGAGGGAGAGAGCGGGGAGCATATGGTGTAGATTAATGGAGGAAAGAAAAAGACCCCATCCTAGTCCGGCAAAAACTCACATTAGGTGGTAATTTAGAATGCCTTCTGATAGAAGATAGAAAAGACACATTTGGCAGGTAGATTAATCAGAGAATAGTGCAGCTTATTACACACTTTTATTTTATTTTATTTTATTAATAAGTAACTCAGACCCAAGTCAGAATGGCCGAGTGGTCTAAGGCGCCAGACTCAAGTTCTGTTCTTCTAACGAGGGCGTGGGTTCAAATCCCACTTCTGACATTTGATTGATGATTGATGATTGATGATGATTATTTATATTTATTACACTCTTTTTAGCCCACAAATAGTGGAGACTTTAGTCTTTTTTTCACATTTCATGTATGCTACATGGAAATGTTTGTGTTCTCTAGAGAACAATGAAAAGTGGGTACCAAAAGATGACCACAAACAGCATTGCAAAATCCATTTTTGAAGCATACAAGCATGCATCAATGACATTCAAGTAAAAAAAAAAAATCACTCCCATCACTAGGTAAGATTATTGACATTTTCTCAGGAACCATCACTTACCTAAACTAAACACCAAAGGTTATTTAAGGTAATGATTGGAAAATTTGGCATTCTTCTCA
Chr08.tRNA17-TyrGTA	AAGCGATTTTTGTTTCTAGGGTTTCATTACTCTTGTCCTAAGAATACTGTTAAGCATCCAAATTAGGTTTTTTTTTTATGACCCATCATGATAAACCCTAAAGCAAGTGGAATAGATGCAACGGATTGGAAAAAAACGCCAACTTTACCTTCACAAAGTCAAGATTTTCGGATTTGGAGGGTTTTTCTGGCGTCTGCCGTGTCTCGCTCTTCTTTTGCCGGGTCTGCAAAACCTCCCCAGAAACCCCAAATATCAGTCTCTTCTATGGCTGCAAGGGTTTTAGATGGAAAGGGTGATGAATTTTAATTATTATGTATATATAAATATATGTGAGACTTCATTTCACAAAACCGACCTTAGCTCAGTTGGTAGAGCGGAGGACTGTAGTTGCAAGACAGATAATCCTTAGGTCGCTGGTTCGAATCCGGCAGGTCGGATTTCTAAATTTTTTTATATTATATATTTATCTTTGCATTTGTTTTCTTTTAACTTAAAATCTGAACCGTCAAGTTGATACAGCCCCTTTAACGAGTAGGATAGATCAGGGCCATCGGATTGTTGTACCATCATCTACTGACATGATAAATACAAAGGGAACTGAACTGAGACTATCATGCCCGGATATTATATTATTGTTGGCACGTGGATGTGATTATTTTAGATGAATTTTTTTCGGTCTCGCGTGGAAACGAACATGGACTTAGTGCATTTTGGAAACGATTTGAAAATTAACTTTTAATTTTTGTAGTTTTATGCACAGTTTTTTTAAGATGTAATGATGATGATT
Chr08.tRNA18-LysTTT	TTCAAAGAGAGAGAGAAAATTGATAAATCTGAATAAAGAACTTAAAAAGAGAATGACACAGGTTAAAAAAAACACTGAGTGACGACGAAGGACAATGTGAAATTTATAATGCAAGATTGCTTTTGTGGAAGGAAAAACTATTAATATAAAATCTATCAAATATTTCATTGCAGTAAGACATAACATCTAACATTAAATTTATCAAAGATTATACATTCATGCAATATCTATATAAAGGTAGTATTGGTGAAAAATGCTTATACCATCAACAATCGGTCTTGTAGATTTAAATAGTAAAATATTGTACGTATTTGTAATAATTATATAATGAACATAATAACTACAAAATAGCCGTCTTAGCTCAGTTGGTAGAGCGCGTGGCTTTTAACCACGTGGTCGTGGGTTCGAGTCCCACAGACGGCGGCTTTTTATTTTTTTATTTTACAATTTTTTTTTTTACAAAGGTTATCATGAGACGAGACTTATGTTTTTATTAAGAAAAAAAAAATTCAGATTTTCTTTTCAGGGAAACAATGAAAATATGAAATACATAACTCTTGCTTTTTTCTGTGTGTGTGTGTCAAGTATTTCATAAGATCCATTTTAGTAAAAATGTCTAAAAAAAATATCACTCACTCCATTATAAGACCGACTATTATAATACATAAGTTAACTTTACAAGCCTAAGTTTATTTGAAAAAAAAACTATACAAGTCTAAGGTCAGTTTGAAATTGAGTTCTAAATGTTTTTTTTTAATTTTTAAAAAAGATAG
Chr08.tRNA19-IleAAT	ACACGAGACCCTGCCCATCAACCCATGGGCTTGGATTTCTGTTGGAAAAACTATTTAACCAGGCGAGTGCGTAGTGGGGGAATAGTGGATTGTTCATACCTGAAGAATACAACCACCAAGACCCATTCCTTCAAAGAGCTGATGGAAGCAGGGTGCAGGCACAAGAGGCATAATGGTGCATGGATTCTGTGAAGCCCCCCATTGAGAGACCTATCACCAAATGTACATAAGTTTTAAGAGTAATAAAGTATTCTCTTTGGGCTTCTATTATGCAACCACCACCCTATATAAACTAATTCAACGGTTAATATAGTACACATAATAATAAATATTAAACTTTCCTATCAGTTGGCCTATTAACTCAGTTGGTTTGAGCGTCGTGCTAATAACGCGAAGGTCACAGGTTCAAGACCTGTATGGGCCACATTATGTTTCTTCTTTTTTTACGATGTGCGGTGCGGAGCTTTCGCCTATATCTTTTTTTATGATTTTTGAATAAGATAAGATTTCTTAAGTTTTAACTAGTTTTAAACTTTAGTTTTTATTTTACAAATGTTGCATGACATGTCATTCAACTATGTCAATGAGCATGGAGGGGACAAAATCGATATGTTGGATCTGGGTTGCGAGATCTGTCCGCTCTGCTCTCGATCGACAGGGAGGGGAGGCTTGTAGAAGGTCATTTGACACTCAAGTTAGTTGTCTGGAAGCTTATGATTTAATGGGAAAAAAATCACATACTTCAATAAGGAGAGTTGATTCCTTATCTATAAA
Chr08.tRNA2-SerTGA	AAAATAAAAAAATGATGAAAATTAAAATATTTTCCTACACTTTTCATTTGACTCAGTTTTTTTAATTTCCTTTCAAATATGTGCATACACACACTTTAAAATAGACCTCTCTTCTGTTCCATTTTAGTCAATCAATATTGTTTCTGATTCTTCTCTATCTTTATCTTTAAGTGCTTGCCTTTTTTTTCTTTGTAACCTTCGTCCCAAAGAAATTATGATTAATATAATCGTGATAGTTTTGTTGTTCTGACTGTTTAAAAAGAAACACACACTTTAAAATATGGGAGACATCTTTTTTATGTTTTTTATAATCTACAATTAGACAATTGGATGGGCAATACACAAAACAAGTCGATATGTCCGAGTGGTTAAGGAGACAGACTTGAAATCTGTTGGGCTTCGCCCGCGCAGGTTCGAACCCTGCTGTCGACGATTTGTTTTTATATTTCCTTCTAATTTTTACTTATAGGGCCCGTTTGGATAGAGGTATAAGCTATTCTGGGGTTTATACATATTCCAATAATTGTTGACTTTATCAATGGAATAAGAGATTTTGTGTTTTCTATTATTCTCATTGGGAAACGTAATAATAAAGGTTGGAGTGTTTGGTTGATGAAGAATAAGATGTGAATAAGGTGTAAAAAGTTGATTTGACATGTGGGCCTCATTGATGTATAAGAGGTGATGACAGATGATTTGATGTGATGATATGTGATTTAATAGGTGAATTTTCTTATTCCAGTGGAGGAATAACACAATTCCATGGGTGGACTTGGAATACA
Chr08.tRNA20-IleAAT	AAAATCATATGCATTCATATAGAAATTGTAGAGTGAATGTATATAAGTTTTAGGGCTCCGTTGAGGAGCGTTGTTTGAGCACATTTGTGTCGGCTGACTCGATGCACTGCCACTGCCCAAACAAATATAATAACTGGCGTTCGCGTTTGAAATCAAATGTGTGTTCAATGCCTTTTTTTCCACGTGTCATACACATTGAAACAATGCTTTTTCAACTCACATGTGCTTCCACCGACGCTGAGTCTCCCACCGTGCTCCCAAATGGAGCCTAAAAGTAATAAAACATTCTCTTTGTGGTTCTATTATGCAAACACCACCCTATATAAAGTAAACCTTGATTCCTATTAGTTGGCCTATTAGCTCAGTTGGTTAGAGCGTCGTGCTAATAACGCGAAGGTCATAGGTTTGAGACCTGTATGGGCCACGTTACACAATTTTTTTATGATATGCGGTGAGGAGACTTCGCCTACGCCTAGATCTTTAATGGGCGATCCTGAGTTTGGTATAATCTTGTATTTTTTATTTTTTTTCCTTTTTATGATTTAAATAGATCACTTATCTCTTAATTTCATGGTTTCATGCAATAAGAAAGAAAAAATATTAAACCTTAATCAAAGCTCGATTTGCGCAATATAAAAATTATTACTCACAAAAAAAGCTGTGATCTAATTTTAATTTTTTTTTACTAACCCAAAATGTGGATTATTGTTTTATACCTCACACCACCTCCCAAAGAATCCAAGGTAGTGGTAACTCACATGAACTCACACGTAG
Chr08.tRNA21-ThrCGT	CCTGTGTGTTGTCTCTCCCATATAATTTGATCAACCCATCTCTGTTTATGACAATGTTACAATGTTTTAAGTTTGATTTTATGTTATTTTAGAAAAAGAACATTAGATGGCATAATATGGTTTTTTTATAATTCAAACCTCGTAGAGATGGCGAGTATCTTTTGAACTGGATCATATGCCAACGAAGTGGGCCTAGTTGGGAGCCCATGATGGAAAGCCAAGTGGGGGTCCAAGTCTTCTGGTTTTAGACCGCTTGATATCCCACTCTGGTGCAACCAAACAAAACATGGATAATATAAAACCTTAATAAACTTATATTATATAAGTAAAAATAAACTTAGCAACCAAAAGCTTCCGTAGCATAGTGGTAGTGCGTTCGCTTCGTAAGCGAAAGGTCGCGAGTTCGATCCTCGCCGGGAGCTTTGGTTCTCAAATAATATTTTTTTACTTAAAAAAATAAAGTAACCTACACGTGGCGGTTGATGGAATTGCATGTGAGACTTGCGGTTGACTTCCAATTAGGGGTGGCCAAACGGCCCGCGAACCCGGCCCGGGCCAGGCCCGGAAATTTCCGGGCCCAAGCCCGGCCCGGGCCCGGACCTTCCATAGGGCCGGGCTTGGGCCTTGGTAAAAAACCCAAAGCCCGGCCCAAGGCCCGGCCCAGAAAAGCCCGCCCGTAGGCCCGGTCATGGGCATTAAAAATTTTTAAAAACCCTCCCCAACGGATATTTTTGAAACCCTCCCCAACGGCTATATTGGTATCAAAATTTGA
Chr08.tRNA22-SerAGA	GAAAGGAAAAAATGTCACGTAGTAAGAAAATGTGGAGATAAAAAAAAGAAAGAGACGTTAAAAATTTGAGTCCTACTTGATTTTGGTAAAGATTTGAGTAAAAGCTTGATTTGGTAGGTTAGAGAGGGTTTTGAGTGATTTTTACTCAAATTTAAGTTTGATTAAAGTTTTAAGTACAAGATTGGAGATGCTCTTAGAAAGTAATAATGATTTGTACGTCCTTATGGTTATTAATCAAAATTAATCGATTTAATTCGGACTCTTCGACAATAGTTTCTGTAAGTAAATAAATCGTGCCTAAATATTAATTTATGTATTGTATAATTCAATATTCGTAAGAACCAATGCATGTGGACGTGCCAGAGTGGTTATTGGGCATGACTAGAAATCATGTGGGCTTTGCCCGCGTAGGTTCGAATCCTACCGTCCACGCTTTAAGTCTTTTGAGGAAATTTACATATGCAATGGACTGAGTGTGTTTGTTTTTCCATTTTTGAAAAATGATACACTCGGTTACATTCATTAACCAAAATTCAAACCTCACATGTTTTCATTTCTAAAAAAATAGTAAACATCTTCTAAAAAAGTATACTTCTTAATAAAAAGTGTATATCGCTTCATTTTGGATTGAATAAATCCATTTTTAATAAGTGTAAGAAAAAATTTAATGATGTATATATATCATCTAACGAGGTATATATTTAATTGAATATGTAATGAGATATATAGATTTGTATTTTAAATTAAAAAAAAGTGTAGCAGCACTCTTTATTTTTTTGCTT
Chr08.tRNA23-LeuAAG	GTGGGCTCTTCTGTCAAATCAACTATCATCACTTCTTATAAATCAAAGGGTTCACAAGTGAAATCATATTTTATATTTTATAAATCATTATCCGTATATTATTCACAATTTATTAATAGTAAACCAAACAATAAAATTATTATCATAATGTTCTCAACGAGAATAATTAAAAACATAATCAAATAAAAAATTATTTTTTTATCCATACTCGAATAGTCATAAACTTTAACTAAACTTAATTGTCTGTTCAAATGTGACTAAAGTTTTCACATAATTTCCGATAATCAACTTGGGACAAATTTACCCATTTATTATTAATATTTAATATTATACAAAACATATACACCAAAGTTGAGATGGCCGAGTTGGTCTAAGGCGCCAGATTAAGGTTCTGGTCCGAAAGGGCGTGGGTTCAAATCCCACTCTCAACATTTCTTTCTTTGTTTAATTTTTAAAAACAATTTTATTTTTTCTATACCCACGAACCCAAACAAAACTTTAGCCCATGTTTGGATCAGGTATAAGACCCTGGATAATCCCGGATAAAAAATTTCACCCGTTTGTTTACCCCGGATAAAGTATGCCAGAATAAACTCAGATAAAGTGGTATATGGATTCCAATCAACCCCTGGAATTAAAGTTATCCAAGGTTATTCCACCCAAAGAATATGTGGGTCCACTGTCATCAACTCTTATAAATCACCTATCAAATCAACTATCATTATTTTTTTACCTTTTATAAATTCTTATCCATACTTTATTCATATTTTAACTAAACAAC
Chr08.tRNA24-PheGAA	ATGTAACACCACACAATACAAATTTGAGGGTTTTAACAAGTTGTTTGCCCTTCCAGGAGTTTAAGGTCAAAACCCCCAAAAGGTAGATGATATTCAATAATTTGTGCATAAGAATTTTTCACATGCATAAAATATTATGTTTTTTTTTTGTTGTTACATTTAAGTCTGGATCTATTTTTCAATTGCCCCCTCAATAACCCCTCCAATGCCAGCATTAGATTCTTGAGTGACTTGTTCTCTGGTATTTGTGACCCCTTCATGGAGCTTTTCACGTCGAGGATTGGGTAGAGGTTAAGAAAAGTAAATAGTCAAAATAACAAAATACTGATTAGAAGTGAAAACTAATCAAAGCGGGGATAGCTCAGTTGGGAGAGCGTCAGACTGAAGATCTGAAGGTCGCGTGTTCGATCCACGCTCACCGCATCTTATTTTTTAAAAAACAATATTGTATTTTAATTTGTTTAATTTAATGATTGGGGTACTTCCTATCTGGTGCTGGGCATATTGAGATGAGCAGGGACCAAATTAGGATTCACGAGCTCTCTTTTACAGAGTGGTCGATGCGGGCTGGTTTTTGTTTTTTACTCTATTTCGCTTTTCTTTGTTTGCATCTTTCTTTGCTTTTTATAATGCAAGAAAGTTTTATTAATACATGATCGGGTTAAAAATTGTCTACAGCTTTCTCATTTTTTATTAAATTTTTTAATTTACTTAAGCTGCGATTAATATATAAATTTATTATAATATATTAGTGTTTTGAATTTTGAAAAATA
Chr08.tRNA25-AlaAGC	GGAAATGGCGGGAAGTTGGGGTTGTGAGAGGGGAGGAGGAAGGGTTTAGGAGGGAGGTTCTGAGCAATATAGGGTTCGAATCTGTCAGTCGGAGATTCGCCATTGAAGCGAAGCTTCGGTCGACAAAAACGGGAACTTTATCTTTAGCAGAGCTTCAATGGACTTCGCGGGAAGGACGTCGTATTTTCTCTTCATCAACCCATTTTGAGTGGATAACACAATGGTATGGGTATAATGTTATGGCGGGTCCGTTTAGAGGAGGTGTTCCGATCAACGTGGCTATTTCTGAATCACAAATTCACAATTAATTTAAACTATCTATATTCAATATGGAATGTTAAATCAACAACGGGGATGTAGCTCAGATGGTAGAGCGCTCGCTTAGCATGCGAGAGGTACGGGGATCGATACCCCGCATCTCCACTTTTTATGGATTTTTTAATCTTTTTATTTTAATGGGCCATTGTGGTGGGAAGTAGAAACCTGGGCCTCTACACGGCCCATGACGCAGCTGATGTCCACAAAGGAGACAATTAAATTTAGGATAGGATAACGTTACATCCAGCCTCAATTCCAGTTTACATGTGTTTTAAATTTTTTTAAAATAGTATAAATCATCTAATGAGGTACATGCTTTTATAAAAAATGAAGCATATACTTAAATGAATTGCATGGATGCATTTTTAGAAAATGTAAAAAAAATCTTTCGAAGCATATGCCTTGTTAATGTTACCTGCTTTTTTTTTTCAACCACAATTCTAGTCTACGTGTCT
Chr08.tRNA26-PheGAA	ACTTCATCAGATAAAGTGTATTTCTAAAAAAAATTAAAATATGTGAACCGAAAATGAGACCAAAAAAAAAATTGTATCTAACATTTTCTTTGAAATAATGCTTTAAGCCCAATGCGGTTGTTTATCATAGGCTTTGACCCATAAGTTCTTGTGGCTCATACTAGCCGTTTCTCTAGCACCAGTAGTTGAAGTAGAGTTTTCACGAATGAATTAAGAGTGCAACAGTGTATTGGGTCAGCCTATACAATTCAATAAAAAGTAATCATTAAAATTATTAATATGCCTTAATAAAAATTCGTTGTTTTACAAAATATATTGAATAGGTAATGTAAAGGCCATCAAAACAGAAAGCGGGGATAGCTCAGTTGGGAGAGCGTCAGACTGAAGATCTGAAGTCGCGTGTTCGATCCACGCTCACCGCATTTATTTTATCTAGTTTTTTGGGGAAATAATCCAAATGACCCCTTATAACACTTCCTGAAATCCTGTAACCAGCTTCTGACATTTTTTTAATCACAGTAATCCCTTAATAATACCTGTATAGATTCAGATAGGTTTTTAAATTAAATTTTTGTTGATAGGATTATGATTATTCTACGACATTCATTTTGATTAATCCTGTTTAAAAAACATAGTATATCAAAATCTTCTAACAATATGTTAAAAATACAAAAATCATTTGTAAATGATGATTTTACCTTATTTAGATAATGTTTTATAATCTATTTGAAGGGGTAAATTGTCATATACAAAAGTTTTTTTTTATATTTTA
Chr08.tRNA27-iMetCAT	TCTACTTAACAGTATAAGTATGAAGGATCCAATCACATTTTCATAAAAAAAAATGTATGAGCAGTAAAAGATTACTCTGGTCTAGGGTTTCAATGACTGTCACAAGGACTCATTCATAATAGATACCTTGTGAGTGGTTCAAGTTCTATAGCCTGACTACCATTATCCCCAATAAAGCTCTTTCTCAACCATTACATTTCTCTCATTAATGAAAAAAAATCTTCAAAAGAAAGTTCCAAATAGAAGTACAGTTGGAGAAAAATGGGTCCATTTGTTTATGATATAAATAGAAAAAAATAATGAACAATTAATTTATTCAACTATAATTACGTTTTGTTTGTTTACACCAAATCAGAGTGGCGCAGCGGAAGCGTGGTGGGCCCATAACCCACAGGTCCCAGGATCGAAACCTGGCTCTGATATACGCGATCAGTTGAGCTTCCCAAATACACTCTTTTTTTTTTTCTCAAAAAAAAATCTCTTCAAATACAAAGCAACAAAAAACAATATTTGCAGATGTTCTCTGAATGCAAACACAAAAATGGCTCAGAGTATACAAAACATACTTGCTCCCGCAATCAGCACAATCTCTGTTCTCTGGCAATTTAAGAAGACCTTCTAGTATCTGCAAAATATATCACAAACCATGACATTCGGTTACAATTTTTAATTATACAGTAACAGATGTTGATCCAATGACATTAGATATTGGAACGCCAGCCAAATCGTGGTTTGGTTTTCACCATATATAAAAATTATAAATAAAAGAAGA
Chr08.tRNA28-ThrTGT	TTGATTGATTGCCTTGTGGACGGAGGGAGAGGTCGAGGAGGGCATTGGAGGCGATGTCGAGGCGGGTGACGGCGGTCTTGATCTTGGAGAGGCTGTCCTGGAGGACGTTAACCTCCATCTCCGACTGTTCCTTCAGTGCTTTCAGCTGCTCCACGTTCAGCTTCTCCATCTCCGATGCTCTCATCGCCGCCGCCGCCGCTGCACCGGCTCCTCCTCCACCGGAAGCCATAGCAGTACCAATTAGTAATAACAACCAAATTCAATAATAAAAAAACTGGTATAAATCATTTTCATTTGAGGGATTTGTATTAAACCATATTTTATTAAAATTTAAGTTAATTCACAACAAAGCCCCTATAGCTCAGTGGTAGAGCGTCAGTCTTGTAAACTGAAGGTCTGTAGTTCGATCCTGCATGGGGGCAATTATTTTTTTTTATTTTTGTATTACAAACCTATTTGGGTCATCGTGGGCCCCAAACGATGTGCGAACATCGGCCCATACCAAATGTGCTGTACACAACTTTTTCCACTGGCCCATCGTTACAAGCATTGTTATCGCGCGCAGACATTAAATATAATTCATTAGATTATATATTTTACCGTTTCTTTTATATAAAAGCATATATTACATTTAATAAGATAATATATATTTAAAAAAATCAAAGTAGGCAAAGTATTGTACGTCTCACTCCCTTATGTATTTCATCGCACTTCTCTTACGCGCTTATGTACTTTTGGGATTTTTACCATTTCAATATTAATATATTGGGAT
Chr08.tRNA29-PheGAA	GAGTGACCAAGACATGATGGTTAAGAATTATCATTGAAGGTGCACTCACCTTAGAAAGTTCATGTCCATCAAAAGAAACAACAGGTGAAGCCTGGTGAGCAACCGGAAGTGTGACATGTTTATGGATTCTTCTACCACTGGTATTGGATGTATGATGAAAGGGAGAACAGATTGGATTGGAGAGTTTTGATGATAAAGGATGCAACAGTTCTGCCATCATTAATGTTTAGGCTGGTTCTTCCCTGTTCATGTTGGGTACTATACGGATAAAACCATTCGGTGGTTCTGAATTTTCTGATTTGTTTTATAAATCACTATAAAAATTAGACTATTAAGGTTCACAACACAAAGCGGGGATAGCTCAGTTGGGAGAGCGTCAGACTGAAGATCTGAAGGTCGCGTGTTCGATCCACGCTCACCGCATTTTATTTTATTAATTTTGTCCTACTTATTTTGAATGCTCTTTTTTTTCTATATCCGGCTTTATTAACCGTCCGTTTTTCATCACGTGAACCAATCGCAGTCTCGCAGAGCATTTTATCTGCTATGAAAATACATGCAGCCAAATCATTTTGATTTTTTATAAAATATATACTTAACTAACGAAACTTATTTTTTATAGGGTGAAATATATATCCAAATAAATCACTATATATATATATATATATATATAAAATATTTAAAATTTTCATATTCTACATTAATTGAGTATTGTAGTGAGTGTAGCCATTTTTGGGTTGTATAAAAAACTGCAAAATAGATTAAAGTGTACG
Chr08.tRNA3-AspGTC	AGAAATCAAATGTTTTTATTTTTGCATGTTATGTAATCCAATATGTGACACGGATTTGACGTGCACGCGTACGACATGAAAACGCATGCATATTATTAGGAGGATAATTTTCTGATACCATATATGTACCATATACCATATTATCGTGAGGGCATCTTATTAATCCTAATTTTAATGTTATTTTCAATTTAAATGCATATATCTTTTATTAGAAGAAATGAGACTAATAGTGAGGTTTATTGTAACAAAATCAACCAAGAGACTCAAAGTGTGACAAATAACCTAAAGTTTTTTAAGTGTTTGGCATTGTAGTGATTCAAATAATATTATGAATATTCACTAACACAAAAGTCGTTGTAGTATAGTGGTAAGTATTCCCGCCTGTCACGCGGGTGACCCGGGTTCGATCCCCGGCAACGGCGATTTTTTATTATTATCATTAAAATGTATTAATTGCGATATCAAACCATATTAAAACTCCATTCCTCAACTTTAACAATTAGACCCTTTTGAATCTCACACAAAATAAAATCATCGTACATTAACATTTTTTGCTACCAGAACAAAGCATCCACTGAAACATGATCACATTGCATGATATTTGTTCTCCATTTCATGACACGCACAGACATTCAGAGATTGAAACTAACATTAACTTTTTCCCAAAACAATTTTCATTTCCTTCACTGAGAGTTCACAGTTTGTGGTGGCTCTCTTCTGCTCCTTCCATGAGAGTTCAAGGTTTCCCAACATCTTCCATATCTGCTCCCGA
Chr08.tRNA30-ValAAC	TGTGTTTTTTTTATAATGAAAATAAAGCTAAAATCACTGATTTGTTTTTATATTATTTGCCAATCTCTAGAAACAATGCTTTTGCTTGATTCATGGAAACATTGTTTAGTTACATATATGTCATGTTTGCAATGGAATTTTCAAAAAGATAATGATTTAAATTGATTAAAACGATTTTTTCAGGGAAAAAAAACTCTTGTCAATTATATAGATCAGATTTTTGACTTTTTAACAAGTAAAGACAAAAATCCACCCCAACTCTTTTTTTCTTTCTATTTTTTAAGATTCACACACACACACACTCTCTTTCTCTCTCTAGAATATTAAAACACAAAAACAAAGGCAGCAATGGTTTCGTGGTGTAGTTGGTTATCACGTCAGTCTAACACACTGAAGGTCTCCGGTTCGAACCCGGGCGAAGCCATCACAATATGTTTTTTTTTTTTTTTTTTACATGTTAGGTGTTTGTTATGTTCACTCTCAAAAAACAAGTAAAAATAAAAATCCAGAACAAAAAGTTAAAACTTCAAAAATCCATGTTTAGAATAAATTACATGCTTTCTTTTGTACTTTTATTGACTCCTTATTGAACAACTTTCAGTCGAAGAATATACCATGCTAAACCAGTTCTAATATGCATGCATGATTGATTGATTGATTGGTGGTTGTTATGAGAGAATGTTAGTTAAAGTTTAATTTCTGTTTATGCTGTTGGACCATGTTACCAAGACTAGCTACCCTTATTACAAATTCCATGAATCAACACTTCTCAAT
Chr08.tRNA31-GlyTCC	TTCAGCCTTTTTGGAAAAAAAAGGATTTAATTCCCAGAAAGAAGGAACAAAGCATCATTAAAAATCTGATCCCGGGATCCCCACCCCGGTTTCGATCCCCGCGAGATGCAAATGAGAAAAAAAAAAGGAATATGTCCTTGAGGCTTCATTTTAAGAATGCTCCAATACATTTTTCAAAACTAAAAAAAATAAAAAACAATTTAAAAAATCTGATATACCAGATACCATATCGATCTTTCCCTTTTGCGAAAAATCCATGGCTCCAATCTGCATGCACCATGGAGTTAAATACCAAAAACTTCTGAAAAGAAAATGTACTTGTCATCAATTACCAACTATGTGTATAACAAGCGTTTGTAGTCCAACGGTTAGGATAATTGCCTTCCAAGCAATAGACCCGGGTTCGACTCCCGGCAAACGCATTAAAAATTTTAATTCCTTAAAAAAATCAACCATCTCTGATGTGAAGGAAGTCACCTATTGATCTACTACGCACTAAACCTGATTATGGGGATCAAGAACTTATCTTGAACTGCTTTTTTTTCTTCTGAAACATAGAAATCCAAAGCCCATAGGCTAACCAACCATCCCAAACTTTTAGATGCCTTTCCGTTTCAACACCACTTAACAGAATCTCATTTTGGCCGGAAATAAAAATAAAAACTCCCTCCCTCCCTCCCTCCCTCCCTCATTATGCCCTTGTAACAATCATTACAATTAAATCTCACTTCATCACTATGCCATAGTGCAATCAAATAACGATTAATCGCAA
Chr08.tRNA32-GluCTC	ATGATGATGATGATTTCTGATTTATGGGCCGTGCATTCGGGCTAGGGTTTCTGTTTCTTTGATGGATTTTGCAATTACTGATCCAGATTGCTTTCATACTTTTGAGTTGCTGTTATTGATTCTGTGAACTATGATATCCAAATCATTCCTTCCATGTGTTTTATTATACTTTCAAACGTGTGTTATTTATAGATTTATTTTTCTTTATGAGATTTATAGCTCAAGTTATCCGGAAAAATTTGGAGGGCATGTCGTGTTATGCTCATTTTATGTCGATTATTATGGTCATCAATCAATATCATCTGTACATTAATGTTATTATAATTACAATTACATCTCGAACAAAACAATCCGTTGTAGTCTAGTTGGTTAGGATACTCGGCTCTCACCCGAGAGACCCGGGTTCAAGTCCCGGCAACGGAAATTAATATTTTGTTTTTCAAAAAATTAACTCATTTTTCATTCATGTATGTTGTTGGACTTTATACTGTTTTTTAGGCTCTCACATTTTTGAACTTTTTTCTGCGTAAGTTTTGTTATTGGCTTATCACTCTTTTTACATAGATAATTAGATATTTTTAAAAATTAAATTTGGATCCCTCCCCCGATGGCATTGTCGCCCTCCCGTCCTCTCTATTTCTCTCTCTTTTCTCTTTCCCCCTCCGACCTCCTCCAACATCCACTGCTCACCGCCCTCTCCCCCAACCGTTGATCGTTCTCTCTCTTTCTTTTTCTATTTTTCTCTCTTCCTCTTTATTTAACCCTCCTTTTTC
Chr08.tRNA33-ArgCCT	CGCTCTACGCTTGAGGTCTTGAACACTGGCACTAACGAAAATCTCACTCAACTCCTCGATGACTATTGTGATCATGTCGAACACAAAGCAAACACTTGATCACTATTGACTAAGGTCCTGTTTGAAACCAATTTCATTTTTGCAAAATCAGTTTTTAGATAATCAGATTTAAATTGCTAGAGCATTGGATGTCTGGGAAGCAGCGGGAATGTTTTCTAAAAAACAATATATAAAATGTTTCCTAGGTTTATACATCATGGAAATGATGCCTGCGTTGTTGGATGTATATGCGTACAGGGCCCTAAAATCAGATTAAAATAATATATTAAATCACATCTTTCATAAGTATGGCGCCTGTAGCTCAGTGGATAGAGTGTCTGTTTCCTAAGCAGAAAGTCATAGGTTCGACCCCTATCTGGCGCGCTTAGTATTTTATTTTTTACGCTTATGTTGGGGCCTTCATCCAACTGCGCAACTTATGTAGTTCGATTAATGGTACCAAGTTTAACTAGATACAGACTCATTAATGTTTTTTAAAAATCATTAACTTTCACACGTTTCAAACAATAGAAAGTGAACTTTTAAAATAATGATAATGTTACATGCAATATTTTTTTCGGTTTTATTTTCAATCCACATATATTTTGTTTTTTTTAAAATAGTATATACTACATCTAATGAGATATATAATTTTATAAAATATGAAACGTATACTCTAATGAAAAACATAAATGCATTTATAAAAAATGTAAAAGATTTTTGACGATGAAAAC
Chr08.tRNA35-AspATC	TTACTCTATTGGTACATCCATACATGGAAGATCAAGTTTAATTCGAAGATAATTCGAAGAGTCATCGGTGTTTCAGATTTTAACATGTAATCTTAAATCATTTTTTAAAAATAAACATGTATTCTTAAATTAAATTTAAAATTTTACTTTGGGCTGAATTTTGAGATATAGAGATTGCTAAGGTTGTTTAGATTTGTTGTTAGCCTAGGATTGATTTAGACGTTCGATGAAGATGTTTTGAAAATTTTTAAAGAATGGGTTATTGATCAACCAATTGTTAAAGTGTGTGGCTGTTAAACACAAGGTCAAAGGTTCAAGCTCCATTTATAGCATTATACATTTTATAGTGAGTCGTTGTAGTATAGTGGTGAGTATTCCCGCCTATCACGCGGGTGACCCGGGTTCGATCCTCGGCAATGGCGTTTTCTTAATTTATTTTTATTTTTTATTGTAAGTTTTGGTAATGTCTCCATAAGTATAAAAAAGATGGGATGATTCTTTTTTCACACTCTTCTTTAAAAAAAAATTATCTTTTATTACAGTTTGTTTCTTTAAAACTAGATAAGTAAGTATTCTTTAAAATTTTTGGAGGGGGTTGAGTTTTTTTTTGAAGCAAATGGAGGGGGTTGAGTTGGAGTCTTGGAGAGAGGAACTTTCAATGGCATATAGAGGTGCAACTTGGCAGGTTGGCAAGGTTATATCCCAGCAGTGGCGGCTCCATTAATTTTTATAGATGGGGCCATTTAAAAATAAATAAATTTTATAAAATTTT
Chr08.tRNA36-AspGTC	GCCACGGGGCTTGTTGACAGAGATGAGATATAGAGATTGTTAAGGTTGTTTAGATTTGTTATTTGCCTAGGATTAAGATTAGATGTTGGATGAAAATGTTTTGGAAATTTTTAAGAATAGGTTATTGATCAATCAATTGTTAATGCATGTGGCTATAAACCACAAGGTCGGAGGTTCAAACCCTACTTCTGGATTGAACTTTGATATAGAGATTGTTAAGGATTAAGATTAGATGTTGGATGAAGATGTTTCACAAAATTTACAATAATGGGTTATTGATCAATCAATTGTTAAACACAAGATCAGATTTTCAAGTAATATTTCTAGCGTTGCCTTGCCTAATCTATAGAGTCGTTGTAGTATAGTGGTGAGTATTCCCGCCTGTCACCCGGGTGACCCGGGTTCGATCCCCGGCAACGGCGTTTTTTTATATTATAGATTTAAGCCCTACTTCTAGCATTGTCCATTTTGTAGGGAGCCTTCGACGTTTTAGATTGTATTTTTATTGTTCATTGTATGTTTTAGTAATGTCACCACAACTATAAAAAAAGAAAAAGCTGGAATAGCTCAGTTGGTTAGAGCGTGTGGCTGTTAACCACAAGGTCGGAGGTTCAAGCCCTCCTTCTAGCGTCTTATTTTTTTATATTTGTCACATTTCTTTTTGATGTGGCTCTCTAAAAAGTTTTAACGGGCTCTCTGATGGCGTTTCAGTGCCACTGCAAAGGGTATGCTAGAGAGGGGGCCCTTCCTCCTCTCCCCAAGGCCTCACCGG
Chr08.tRNA37-AsnGTT	TAGAGATTGTTAAGGATTAAGATTAGATGTTGGATGAAGATGTTTCACAAAATTTACAATAATGGGTTATTGATCAATCAATTGTTAAACACAAGATCAGATTTTCAAGTAATATTTCTAGCGTTGCCTTGCCTAATCTATAGAGTCGTTGTAGTATAGTGGTGAGTATTCCCGCCTGTCACCCGGGTGACCCGGGTTCGATCCCCGGCAACGGCGTTTTTTTATATTATAGATTTAAGCCCTACTTCTAGCATTGTCCATTTTGTAGGGAGCCTTCGACGTTTTAGATTGTATTTTTATTGTTCATTGTATGTTTTAGTAATGTCACCACAACTATAAAAAAAGAAAAAGCTGGAATAGCTCAGTTGGTTAGAGCGTGTGGCTGTTAACCACAAGGTCGGAGGTTCAAGCCCTCCTTCTAGCGTCTTATTTTTTTATATTTGTCACATTTCTTTTTGATGTGGCTCTCTAAAAAGTTTTAACGGGCTCTCTGATGGCGTTTCAGTGCCACTGCAAAGGGTATGCTAGAGAGGGGGCCCTTCCTCCTCTCCCCAAGGCCTCACCGGTGTGTTATAAATGGAGTCTGATGATATGCAAAGAGGATTGTTGGCACTACGTGGAGTCGGATGGAGGTCAAGATTAAGAGAAAAAAAATTTGGGGTGTCTTTTGTGTATTGATTTTTTTGCTCATAATGAGATATTACTATAAAAGGGCTTCTCATATTTTTCATTAGGCTGTAGGATTGTTGGCACTATGTAGACCCGGGTTCGATC
Chr08.tRNA38-AsnGTT	TCAAGATTAAGAGAAAAAAAATTTGGGGTGTCTTTTGTGTATTGATTTTTTTGCTCATAATGAGATATTACTATAAAAGGGCTTCTCATATTTTTCATTAGGCTGTAGGATTGTTGGCACTATGTAGACCCGGGTTCGATCCCTGGCAACGGCGTTTTTTTATATTATAGATTTAAGCCCTACTTCTAGCATTGTCCATTTTATAGGGAGTCTTCGTATTATACTGGTGAGTATTTGCGCCTGTCATGCAGGTGACCCGGGTTGAATCCTAGGCACGACGTTTTAGATTGTATTTTTATTGTTCATTGTATGTTTTAATAATGTCTCCACAACTATAAAAAAAAGAAAAAGCTGGAATAGCTCAGTTGGTTAGAGCGTGTGGCTGTTAACCACAAGGTCGGAGGTTCAAGCCCTCCTTCTAGCGTCTTATTTTTTTATATTTGTCACATTTCTTTTTGATGTGGCTCTCTAAAAAGTTTTAACGGGCTCTCTGATGGCGTTTCAGTGCCACTGCAAAGGGTATGCTAGAGAGGGGGCCCTTCCTCCTCTCCCCAAGGCCTCACCGGTGTGTTATAAATGGAGTCTGATGATATGCAAAGAGGATTGTTGGCACTACGTGGAGTCGGATGGAGGTCAAGATTAAGAGAAAAGAAATTTGGGGTGTCTTTTGTGTATTGATTTTTTTGCTCATAATGAGATATTACTATAAAAGGGCTTCTCAAATTTTTCATTAGGCTGTAGGATTGTTGGCACTATGTAGACCCGGGTTCGATC
Chr08.tRNA39-AsnGTT	GGTCAAGATTAAGAGAAAAGAAATTTGGGGTGTCTTTTGTGTATTGATTTTTTTGCTCATAATGAGATATTACTATAAAAGGGCTTCTCAAATTTTTCATTAGGCTGTAGGATTGTTGGCACTATGTAGACCCGGGTTCGATCCCCGGCAACGGCGTTTTTTATATTATAGATTTAAGCCCTACTTCTAGCATTGTCCATTTTATAGGGAGTCTTCGTATTATACTGGTGAGTATTTGCGCCTGTCATGCAGGTGACCCGGGTTGAATCCTAGGCACGACGTTTTAGATTGTATTTTTATTGTTCATTGTATGTTTTAGTAATGTCTCCACAACTATAAAAAAAGAAAAAGCTGGAATAGCTCAGTTGGTTAGAGCGTGTGGCTGTTAACCACAAGGTCGGAGGTTCAAGCCCTCCTTCTAGCGTCTTATTTTTTTATATTTGTCACATTTCTTTTTGGTGTGGCTCTCTAAAAAGTTTTAACGGGCTCTCTGATGGTGTTTCAGTGCCACTGCAAAGGGTATGCTAGAGAGGGGGCCCTTCCTCCTCTCCCCAAGGCCTCACCGGTGCGTTATAAATGGAGTCTGATGATATGCAAATAGGATTGTTGGCACTACGTAGATTCAGATGGAGGTCAAGATTAAGAGAAAAAAAATTTGGTGTGTCTTTTGTGTATTGACTTTTTTGCTCATAATGAGATGTTACTATAAAATGGCTTCTCATATTTTTCATTAGGCTGTAGGATTTTTATTTTGTTGTGGCCATTGTAAAAAAT
Chr08.tRNA4-iMetCAT	ATACTTACTAAAAAAATAGATTCATTCAATTTAAAATGAAGCGTTATATACATTTAAGATGATATTTACTATTTAAAAAAAAATATTTTAATAATATATACATATACACACAGAATCACGTGAGATAAATTCTGCATGTATGAAAATGAAACGAAAATGATGTACTTTGAGAAATCACATCGGTGAGATCCCATTTTTCCTTTCAAGCAATGTACATCTTGTAAATCACGTTGATTCGTAACAATACAAAATTTTCCAATTACCAATAAAAAAATAAAAAAAAAATTGAAATGAGACTACTCATCTGTTTATAGGAATAATATAATAACATTAGCTGATATTATCACTAAATCAGAGTGGCGCAGCGGAAGCGTGGTGGGCCCATAACCCACAGGTCCCAGGATCGAAACCTGGCTCTGATATGAGAAAGGCTTCCCACACTCTTTTTATTATTTTTATTTTTTTAATTCATACACGTTAGCTTATCTAATCCTGCGGAGCACTATAAGTTCGCGCTATCGTGCGCCGCCCTCGCTACATTGTGCCCCTCTCTCTCTCCTCCCATTAAATCCGTGCTGTCTCCGTCTCTCCGACTCTCTCTCAAAATCGAATCACCGATTCTTTGATCGAAGAAAAAATGTTCAGACTCGCTCCGAGACTTCTGACGAGGGCGACGGCCGCTGGGTGCGGAGGCGGAGTGGGGCAACCCGCGGCGGCCGCGGTCAGATCCATGGCGGACGTGCCGGCGGAAGCGGCGGTCGATACGGATTTC
Chr08.tRNA42-AsnGTT	AGGGGTTTTTTAATAATTTGCATGTTTTAGGAGGGGTGGAAACTAAATAACCCTTTGTTATTTTACCATTTTGTAAAAGACAACCAGGCATCCTATAGAAAATCGATACCTAATGGGGACAGTTAGTGGGGCTTAAATTCTGGGGTCCAAGTATCAGGACTGTACCCGTAAAGTTGGAGATTCAAGTCCAACTTCTAGCATTATCTATTTTATATAGTCATTATAGTGGTGAGTATTCCTGCCTGTCACACGGGTGACCCGGGTTCGATCCCCGGCAACGACGTTTTATATTGTATTTTTATTGTTTATTGTATGTTTTAGAAATGTCTCCACAACTATTTTAAAAAAAAACTGGAATAACTCAGTTGGTTAGAGCGTGTGGCTGTTAACCACAAGGTCGGAGGTTCAAGCCCTCCTTCTAGCGTTATATTTTTCACATTTTCTTTTTTGTGTGGGCTCTCTAAAAAGTTTTGACAGGTTCTTCAATGGTGTTTCGGTGCCACTGCAAAGGGTGCGCTTGAGAAGAGGCCCTTCCTCCTCTCCCCAAGGTCTCACCGGTGGGAGCACGATCATGTTTGTAGAGGATTGTTGAAGCTACACAGAGTCGGATGGAGGTCAAGATATATTAACATTTTTGCCCTTAATGAGATGTTACTATAAAAGGTCATTTCATATTTTTCATTAGACTCTAAGGTTTTAATTGTTGTAGTCATTATAAAAACTTCTCATTGATAGTGGATTGATCTCTGGTGGGCTTCATGGACAGAGGGAAGG
Chr08.tRNA43-AspGTC	AGAGGTAATTCTGTACTTTGCTTTTTTTTCCTTTTGTAAATGCCAACTAGGCAGCCAACAAAAATTTGACACCTCATGGGACCTATGTGTGGGACTTATATAATGGGACATGTGTAGCAGAACTGATTCTTACATTAAATTTAAAATTTCATTTTGGGCTAAACTTTGAGATATAGAGATTGTTAAGTTTGTTTAGATTCGCTGTTAGCCTAGGATTAAGATTAGATATTGGATGAAGATGTTTCAGAAATTTTTAAGACTGGGTTATTGATCAATCAATTGTTAAAGGGTGTGGATACACAAGGTCAAAGATTCAAGTCCTACTTCTAGCGTTATTAATTTTATATATAGTCGTTGTAGTATAGTGGTGAGTATTCCCGCCTGTCACGCGGGTGACCCGGGTTCGATCCCCGGCAACGGCGTTATATTTTTTGGTTTTTTATTTTTAACTCCCCGCAAACCATCATATTTAGCAATCGCTCTCTCGCTTCTTCATATTTAGGTTTTACTCCCCGGATTTAAAGGATAATTCCTTTTTACTCCCTATAGGGAGTAAAAAATAATTCCTTTTTTTTGTATTGTTCATTGTATGTTTTAGTAATTTCTCCACAAAACATATTTATAAAAAAAGCTGGAATAGCTCAGTTGGTTAGAGCGTGTGGCTGTTAACCACAAGGTCGGAGGTTCAAGCCCTCCTTCTAGCGTAGTAAATCCAAATAACCCCTTAAATAAAAATTTTGTTAATAAATGATTAATATTTTGTGTATATTTC
Chr08.tRNA44-AsnGTT	TGTTAAAGGGTGTGGATACACAAGGTCAAAGATTCAAGTCCTACTTCTAGCGTTATTAATTTTATATATAGTCGTTGTAGTATAGTGGTGAGTATTCCCGCCTGTCACGCGGGTGACCCGGGTTCGATCCCCGGCAACGGCGTTATATTTTTTGGTTTTTTATTTTTAACTCCCCGCAAACCATCATATTTAGCAATCGCTCTCTCGCTTCTTCATATTTAGGTTTTACTCCCCGGATTTAAAGGATAATTCCTTTTTACTCCCTATAGGGAGTAAAAAATAATTCCTTTTTTTTGTATTGTTCATTGTATGTTTTAGTAATTTCTCCACAAAACATATTTATAAAAAAAGCTGGAATAGCTCAGTTGGTTAGAGCGTGTGGCTGTTAACCACAAGGTCGGAGGTTCAAGCCCTCCTTCTAGCGTAGTAAATCCAAATAACCCCTTAAATAAAAATTTTGTTAATAAATGATTAATATTTTGTGTATATTTCGTTTAGTTAACCCTGACTGAAAATACGATATACTAAAAAACTACTACAATAGGTTAAAAATGCGAAAAATCCTATGAAATGACGATTTTATCATCTCTAGATATATTATAAAACTCTATCCGAAATGGTAAAATCGTGATTTATAGAATATTTTTCGCATTTTTAACACATTGTAGGTTTTTTTGGTATGCTGTGTTTTCTATCAAGGTTAACCAAACATAATATTTACAAAATATTCATCATCTGTAAATGTAAATTTTTTTTCAGGGTGTTATTTGGACT
Chr08.tRNA48-LeuCAA	CGCAGAAAGCTCACTTTCTCAGCATTTTGAAATCGCAGTTTTTGGACATTATTTGTCTGCGATCGCTGGGTTTAAAACTGCGATTGCACGATTGCAAACGCAGTTTCCTGTAATCGTAAACGCTGCGCAATCACGCAACCAAATGCACCCTAAATAAAACATCCCATGTGTGTCATAGTTCAAATTTCATTTATAATTATAATATGTCAACGAAAATTTAATTCAGGAGTGATATGGATTTACACATTTTTTTCTGGAGGTTATTCGGATTTTCCCTGTATTTTCATAAAACCTGTTGCTTATTGTAGATAGGGTATATATTTATATTAAATAATGTAAAACATCACCATGTCAGGATGGCCGAGTGGTCTAAGGCGCCAGACTCAAGTTCTGGTCCTCTAACGAGGGCGTGGGTTCAAATCCCACTTCTGACATTTGGTCAATGATGATGATTGGTTGTTCATATAATGTTTTTTCATTTTTTTATTTAAAACTGAAATTTGTTAAAAACTTAAATCCAACTTTTGTTTTATATCCCTTTTCACATTTGATAACGTGTTTAAAATTTTGAGCTATATGTAAATGAACACTCAAATCTGATCTTTCTTAAAATAAAAAATAAAAACAGTTTAAAATGCTTTATATGTTGAAATGTATTGTTGTTATAGATAAAGTATATGGAATCCCTGTACTAAATAAAGGAACCATATAAAGGAATGTTTGGTTTGGGTTTTAAAAAGCACAAGCGGGTGACATGCTTTAAATAAGGCTCTCTATATTGACA
Chr08.tRNA49-SerAGA	CGTCCATGTAACTGATCATGGTGGTGGGACTTAGACCCAGAGCTTCAATGGTTGATAGACAAAATTGGGTGCAATGTAGATTGTGATTTGTGAAGCTTAGTGTGATATTGGGTCTTGTGTTTCATGACTATTGTGGGGTTGCATGTGTCTGGTTATCAGTAAGGATCATGTATACCTCGACTTAGCTTTTAGTCTCAGAATCTAATTGGAAGGTCGATAATCTAATATTTTGATCAAAGAAAAAGTACCTAAAAACAAGGGAGATTTTAAATCAGACATGGATCTGAAAATTGAGTCCAAAACAAATCGATTTACTTGATATAATTTTTAATTACGAACATATCAATCTGGTGGACGTGCCGGAGTGGTTATCGGGCATGACTAGAAATCATGTGGGCTTTGCCCGCGCAGGTTCGAATCCTGCCGTCCACGCTTTTTTGTTTTTTTTTTCTTCTAAAATTATACGCTATTATATTGAAGTGCCATAGTTATATAAAATGATTTATATACTAAAATAATAGTATGTATTTTTTATTTTGAAAAAATGAATAAAAATTTAGCCCATATACTGTGATATGACTCTATATGCTTTTATAATGCAGTATATGTTATGCTATCGTAGTATAGATGCTGCAAAACGGACCAAGTGTTTTTTTGTTTGACGAGTACCAATTGTTAAACATTCACAATTGTAATTCACATCAGTTTTGTTTTTTTAAATCACTTTCTTACTGAAGTATGAAATGAAATATGCATTGAGATACAATAGCATATTTTTTTCA
Chr08.tRNA5-iMetCAT	TAGATAATGTATATACCATATTAAATTTTTTTTTATAGTTATTAAAAATAGATTCATTCAACTTAAAATGATTTGAAATAATGTTTATTATTTAAATTTTTTTTTTAATAATATATATACATACACAGAGAATCACATGAGATAAATTCTGCATGTACGAAAATGATGTATTTTGAGAAATCACATTGGTGATCTCATTTTGCCTTTAAGCAATGAACATCTTGTAAATTATGTTGATTCATAGCAATACAAATTTTTCCAATTACCAATAAAAAAAAAAAGATAAAAATATAAGATTACGCATCTATTTTTAAGAATTATATAAAACATATAGCTCATATTATCACCAAATCAGAGTGGCGCAGCGGAAGCGTGGTGGGCCCATAACCCACAGGTCCCAGGATCGAAACCTGGCTCTGATATGAGAAAGGCTTCCCACACTCTTTTTATTATTTTTATTTTTTTAATTCATACACGTTAGCTTATCTAATCCTGCGGAGCACTATAAGTTCGCGCTATCGTGCGCCGCCCTCGCTACATTGTGCCCCTCTCTCTCTCCTCCCATTAAATCCGTGCTGTCTCCGTCTCTCCGACTCTCTCTCAAAATCGAATCACCGATTCTTTGATCGAAGAAAAAATGTTCAGACTCGCTCCGAGACTTCTGACGAGGGCGACGGCCGCTGGGTGCGGAGGCGGAGTGGGGCAACCCGCGGCGGCCGCGGTCAGATCCATGGCGGACGTGCCGGCGGAAGCGGCGGTCGATACGGATTTC
Chr08.tRNA50-PheGAA	GTGTATGTAAGAACTCTGTAATCTAATCAAACCCTTGTAAATAGAGATGTCACAAAAATCAAACAGTAACCAAATATCTAAAAAAACATCATGAACATCCTAAATTCCAATTTATCACCAAGAATAAAAAAAAAGAGGACTTTGTACGACAGATAAAAAAATCTGGGCCGTCCATTAAATGGAGAGAGGTGTGGGGACCATCTAACCGTCGATAGGTGGGTGGAGGAGGGATCCCACCTGATCGCCACGCCTCCCAACCTTCCAACTTGTCGGCCATCAATATTTACTACTTGTCGGTGACGAATAATGACACGATTATATTATATTAAGTTGAAATTGTATCAAAAGATGCGGGGATAGCTCAGTTGGGAGAGCGTCAGACTGAAGATCTGAAGGTCGCGTGTTCGATCCACGCTCACCGCAATTGTTTTTTATTTTAGGGGATTTTATAAAGCTCATCCATTTTTTCTTCAAAAGCTAAATCAGAATCGAACCTTGAAGAGCAGTACTGCAGTCCCACCTATTTTTTTTAAAAAAATGTTCATAGAATTGGGTATAGTTTGGGGAAATTTTTTTAAAAAAATTTAAAATAACTATTGAAAATAGCTTTCTCAAAAAACATACTTAATTTCATTTTTCATAACTAAAATGTATTTTTCATTTTCTTCAAAAGTTGGAGACCAAGAGTGAATTATAATTATCATTCCTCCAAGAATTACAAAAATTATTTAAACTCTTTTCTTGGCAAAAAACTTGTGTAATGCCACAAGTAA
Chr08.tRNA51-AsnGTT	AAAGAACACGCTTTTAGAATGAATGGGTTTCTTTCTTATGGAAAAGGGCCAAAGAAAGGAATCCCAAGTTTTGGTTTTTTGTTGGGAGGATCTTTTAAACCTTCTCTAACATTGTACACAAGTCATAGAAGCTTCTTCTTAGACCCCTCCGATTTGGAGGAAATGCTGGTTTATAATTATTATTATTAAAAAAGTTTTGTTTTTTTGATGAGTTGGTTGTTATGATTATAATAGTTTAAAATTGAAATTATATTAGTTGTCGTATTATATTATATTATTTCTACCAAAAAATATTATATTAGTAGTGATACTAGTGCTCATCAGCTTTTATTTTCTAAATATGCACAGGAGCTGGAATAGCTCAGTTGGTTAGAGCGTGTGGCTGTTAACCACAAGGTCGGAGGTTCAAGCCCTCCTTCTAGCGTCCCTTTTGTATTCCAATTTTTTTAGGGGATAAATGTATATAACCCCCTACAGTCTTATAAAAATCCAGAGAACCCCTTGTCTTTTTTAAAAATCCAAATAACCCCCCAGAAACCCACCCAAAATGCAAATACACCCTTCTGTTAGTTAAATTAACTCATGGGTTTGTTGGATTTAACTCTACGTATGATATTCCATTTATACCCTTCCCTTAGATAGATTCACCTCATTCAACACCTTCCACTAACGCCCGCAAGCCAGCGGTACCGGAGGCGTCCGCGTTGGAGAACTTGGAGACGGAGGGATGGTGATGCCCAGACAGAACTTTTTCATCTCATTGAAGAAGAGATC
Chr08.tRNA52-LeuAAG	TGTTTGCTTTAGTCATGCAACATGGTCCCCCCAGACCCAGTCATCCATTTCTGTAAATATTCACTTTTATCTTCACTTGCACAAATTTGGTTCTGGTTTAAGATATGCTGCATGATGAGTGAAAAGGTAAGTGGCATTGAATGATTTGGTTGTCTTTTTAGGCCAAGGACCAACCATCACCCAGAAGTTGGAGCTGGGGTTATGGCTTTGAATCTATCTGCAAAGAGTGTTAATAAAGATAATGGCTTTTTAAATGATAATGGCTTTTTTTACAATAATTAGATATTATAGATGAAAATGCAGAAATAAAGATAATAAGCTACTATGAATGAAACTGTCATATATGCAAAGTTGAGATGGCCGAGTTGGTCTAAGGCGCCAGATTAAGGTTCTGGTCCGAAAGGGCGTGGGTTCAAATCCCACTCTCAACATTTCCATGCTTTTTTTTTCTTCATTTGTTTGGTCCATACAGAGAAGGCAGGTGCAGGAACCGAGAAAATGGATCATGTCTCGATGTTTTTTATTTTTTTGTGTTTTTTTTTCATAATCAAATCTTCTCTTATCATCAAAGGCAAGATTCGAATCCATGATCTCTAATGAAGAGAGTGGTACATCTATCAACCTATCAAGAGGTGGTTCGATCCATATCTTGTTGTTCTTATTCATATTCTAGAATATTCATATTCTGAAATAGGCGAAAGGATCAAATAATATTTCCACTCTCAACATTTCCATGCTGTTTTTTTCTTCATTTGTTTGGTCCATACAGAGAAGGCAGATG
Chr08.tRNA53-AlaAGC	TATTATCTTTTACAAACAAAAAAAAAGTCTTTTGACATATTCATCTATGTTAAGCATCTTTCTTCTCTTTTTTTTTTCTTTTTTTCCCCCAAACTGCGATGGTTTTCCATTCCTACGAAATATATAGGTCATTTACATGGGATGGGATGGAAAGCTTTCTTCACTCTAATTTTTTTTTTAATGTAGATATTACTATCACGATTTTATTTTTTATTTTAAAGTAGAAATTTAACTGTATTTTTTTTTTACTTTACCCAATATTGATTGTTTTGCCTTGTTTGAAATTATTAATTAAAATATTATTGATAAAACCTCATTCATATGATAAATTAATTTTGTAAATATAAAAAGGGGATGTAGCTCAGATGGTAGAGCGCTCGCTTAGCATGCGAGAGGTACGGGGATCGATACCCCGCATCTCCATTTTATCATTTATTTATTTTTGTCTTTTATTCTTTAGCTTCCGTTTGATACAAAATATAATTTATTCTTGGGTATACAATTATTTCGGTATAAGTGGGTATAGCAATAGAATAAGTGATTTTGTGTTTGACTGTATTTTGAATTATTTTCGTTAGAAAATGTAATAATAAAGTTTTTATTGTTTGGATAAAATATGAATAAAGTTTGGATAAAGATTTATAAAAGGTGAAAAAATGATAATAGTTGATTTGACAGGGGATTTATAAGAGATGACGACAATTGATTTGACAGTGAGCCTATTCTTTAGGTGGAATAACCTAGAATAACTTTAATTCCAAAAGCATAAAGAC
Chr08.tRNA56-AlaAGC	ATTTCTCCCACAAAACAGGGGATGTAACTCAGATGGTAGAGCGCTCACTTAGCATGCGAGAGGTACGGGGATCGATACCCCGCATCTTCATTGCATCATTCATTTGTTTTTGTCAATCTTTAAGAGCGTAAAGACGGAGTCGGGTTTCTCCTAATCCAACCTCAACCAAGTAATACAATGTTACTCTATATTAGTTTCATCCGGTCTTGGATTTTATTTACAATTTAAAATTCAAACTTGCTTCACATCATTTTGGATTTGCATCCCATTAAAGACAGGCCTAATTAGGTTGGTTCTTATAGTGGATGAATAAGCTTCATTAAAGCGAGTTAAATTTCTCCCACAAAATAGGGGATGTAGCTCAGATGGTAGAGCGCTCGCTTAGCATGCGAGAGGTACGGGGATCGATACCCCGCATCTCCATTTTTATCATTCATTTATTTTTGTCTTTCAATCTTTAAGAGCATAAAGACAGGTAAGATTAGGTTTGTTCTTATAATCAATTAATACATGTCTTATAATCATTTTATCATTCATTGGTTTTTGTCAATCTTTAAGAGCGTAAAGACAGAGTCGGGTTTCTCCTAATCCAACCTCAACCAAGTAATACAATGTTACTTTATATTAGTTCTATCCCATCTTGGATTTTATTTACAATTTAAAATTCAAACTTGCTTCACATCATTTTGGATTTGCATCTCATTAAAGACAGACCCAATTAGGTTGGTCCTTATAGTAGATGAATAAGCTTCATTAAATCGAGTTTAATTTCT
Chr08.tRNA58-AlaAGC	TCTCCATTTTTATCATTCATTTGTTTTTGTCTTTCAATCTTTAAGAGCATAAAGACAGGTTAGATTAGGTTTGTTCTTATAATCAATTAATACATCTTTATTAAATCGAGTTAATTTTTTACGGGGATGTCAACGGGTGTTTATCAGAGTCCTCCTAATCCAACCTCAAACAAGTAATACAATGTTACTCTTTACTAGTTTCATCTCATCTTGGATTTTACAACTTAAAATTCAAATATGTTTCGCATCATTTTGGATTTGCACCCCATTAAAATGGGCCAAATTAGGTTGGTTCTTATAGTAAATTAATACAACTCCAGTAAATCGAATTAAACATCTCCAACAAAATAGGGGATGTAGCTCAGATGGTAGAGCGCTCGCTTAGCATGCGAGAGGTACGGGGATCGATACCCCGCATCTCCACTTTATCATTTGTTTTTGTCTTTCAATCTGTTGTTTTTGGCCTGTGAAAACAATGACCCTGCTTTCTGCTTTGCATTTCAGCTTCATGTAAAGAAAGAGTTTATTCAATGAATGTTCTCTCATTTTGCTGCCTATTTTTATAAAGGGATGAAAACGGATCTGATTGAAATTGGGTTTCACATAATTCAAGCCCAACCCAACCCTATAATGTTCTACTCCATACCCGTTCCACCCACCTCGGGTTTTATAACTTAAAATTCATACTCGCTCTGCATCATTCAAGGTAATCCACACCCGCTCCATTAAAGATGAGTCAGATTAGATTGATCCTTACAGTGAATTAACAACAA
Chr08.tRNA59-AspGTC	TTGTCGGGGTCGGCAGTGGAGACGAAGACGTCGATGCCGGGGAGGTCGGAGCGGGCGGAGGGGTTGGAAGAGGAGGGACGCTCGAACTTGTCGCGGAGGGCGGAGAGGTCGGTGGCGCGGTTGATGGGGTTGAGCTTGGGGAGCTGGTCGAGGATCCAGGAGAAGGCAAACCAGATCTCGCACACGATGGACATCCCCCATAGCCACATCGCGTCGCGGTTCGGGTTCCGCACGCGCCATGACAGGAACAGAAACAGCGCCAGCAGTCGAACACCCACTAGTAGTCTGTGTTTGACAAATAAAACAACACAATAAGAAAGATGACATGTGTCTACAGGTGTCATGAAAAGGTCGTTGTAGTATAGTGGTGAGTATTCCCGCCTGTCACGCGGGTGACCCGGGTTCGATCCCCGGCAACGGCGTTGAAATTTTTATTTTTACAACCACCCTAAATGATCTTGTATATATCAAAAAATAACCCCCGACTAAACTTCTACACTAATCCTTAATATACTGTCACGCGGGTGACCCGGGTTCGATCCTCGGCAACGGTGTTGGATTTATTTTTTGTTTGGCCACAACTAACCTAAATGATCTGATATATACCAAGTAACCCCCAACTAAACTTCTATACCATACAACCAACCTAAATGATCTTATATATACCAAATAACCACCGACTAAACTTCTACACCAATGCTTAATATATAACTACGTACTGCAATTTACCCCTTAGTTAATTTTTGAGACCACGAAGTCATTGCATGAAAAT
Chr08.tRNA6-TrpCCA	TTTAAAATATTTATATTTATAATATTCAATAAAAAGAAGGTTAATGAAACTTTTGAGAAGTTATGATATATAGAGTTCTCAATCCTTGAAAAACGGCGTACAAGCGGAAACCAAAATCAAGATTTGAAAGCGGTTAAAGAAATAGTTTTTCATAACCGTTTTTTTCTAAAGTTATCAAACATTCATGTATAACTACTTTTTCCTGAAAACTAGACTTTTCAGGGACTTTTACATCAAAACAAACGGACCTGAAGCACTTCTTGAAGGAGACATCTGTCCTATGTGAGGTTGGAAAAAGAATTTTATAAGTATGAATATAAATAAAGTAATAAACTTTTTCTCGTATAATTGGATCCGTGGCGCAATGGTAGCGCGTCTGACTCCAGATCAGAAGGTTGCGTGTTCGATTCACGTCGGGTTCATATGTTTTTCTCATTTTTGGTGTTTTTATTATACCTAGAATACCCTTATAAACACATTCAAATGACAGTAACGTGTCATCTCTTACTTTACAGACGTGAAACGTCAAAGCCAAAATATAATTATGTTTTTTCAAAGGCAATATATCACAAAGTTCACAGGTCACAATCAAGTGGGGAAGCCTGCCTGTGAAAAGAATACATATACCTAAAAAGGCAATATCACAACCAATTGGCCATTATGAAGTACCACCCCGTCCGCCCGTACTCTCTCTGAAGGAATACATTGGTGTTCTGTTCTGCTGTTTGAAAATATTTACATGGTATTTTCTTTTTTGGATAATGTTATATCC
Chr08.tRNA61-AspGTC	AACCTAAATGATCTTATATATAACAAATAACCACCAACTAAACTTCCATACCAATCTTTAATATACTAATGCATATTGTAATTACCCCCTGATTAACTTTTGAGACCAAGAAGTCATCGCATTGAAAGATCGTTGTAGTATAGTGGTGAGTATTCCCGCCTGTCACGTGGGTTACCCGGGTTTGATCCCCGGCAACGGCGTTGAATTGTTTTTTGTTACAACCAACCTAAATGATCTTATATATATCAAATAACCCCCGATTAAACTTCTACACCAATCCTTAATATACTACCACATTGCAATTTACCCCCTGGTTAAGGTTTGAGACCACGACATCATTAAATGAAAAGGTCGTTGTAGTATAGTGGTGAGTATTCCCGCCTGTCACGCGGGTGACCCGGGTTCGATCCCTGGCAACGGCGTTGTTTTTTTTTTTTTACAACCAACCTAAATGATTTTATATATATCAAATAACCCTGGACTAAACTTCTACACCAATCCTTAATATACTGCCACATATATCCCTGGTTAATTTTTGAGACCACGATGTCATTACATGAAAAGGTCGTTGTAGTATAGTGGTGAGTATTCCCGCCTGTCACGAATTTTTTTTTTGTTACAACCAACCTAAATGATCTTATATATATATCAAATAACCCCCAATTTAACTTCCACACCAATTCTTAATATACTACCACATATTGCAATTTACCCCTTGATTAATTTTTGAGACCACGACATCATTACATGAAAAAGTCGTTGTAGTATAGAG
Chr08.tRNA62-AspGTC	GATCCCTGGCAACGGCGTTGTTTTTTTTTTTTTACAACCAACCTAAATGATTTTATATATATCAAATAACCCTGGACTAAACTTCTACACCAATCCTTAATATACTGCCACATATATCCCTGGTTAATTTTTGAGACCACGATGTCATTACATGAAAAGGTCGTTGTAGTATAGTGGTGAGTATTCCCGCCTGTCACGAATTTTTTTTTTGTTACAACCAACCTAAATGATCTTATATATATATCAAATAACCCCCAATTTAACTTCCACACCAATTCTTAATATACTACCACATATTGCAATTTACCCCTTGATTAATTTTTGAGACCACGACATCATTACATGAAAAAGTCGTTGTAGTATAGAGGTGAGTATTCCCGCCTGTCACGCGGGTGACCCGGGTTCGATCCCCGGTAACGGCGTTAGAATTTTTTTTTTTTGTCACAACCACCTAAAATATCTTATTATACATATCAAATAACTCCCGATTAAACATCTATGCCAATCCTTAATATATTACCACATATTGCAATTTGTCCCCCGGTTAATTTTTGAGACCACGATGACATTACACGAAAGGGTCGGTGTAGTATAGTGGTGAGTATTCCCCCTTGTCACCCGGGTGACCCAGGTTTAGCCCTCGACAATGGCAATCTGGTTTTTATTTTGTTACAACCCCCCTAAATAATCTTATATATATATTAAATAACCCCCAATTTAACTTCTACACCAATTCTTAATATACTACCACATATTGCAATTTACCCCCTGG
Chr08.tRNA63-AspGTC	ATCTTATTATACATATCAAATAACTCCCGATTAAACATCTATGCCAATCCTTAATATATTACCACATATTGCAATTTGTCCCCCGGTTAATTTTTGAGACCACGATGACATTACACGAAAGGGTCGGTGTAGTATAGTGGTGAGTATTCCCCCTTGTCACCCGGGTGACCCAGGTTTAGCCCTCGACAATGGCAATCTGGTTTTTATTTTGTTACAACCCCCCTAAATAATCTTATATATATATTAAATAACCCCCAATTTAACTTCTACACCAATTCTTAATATACTACCACATATTGCAATTTACCCCCTGGTTAATTTTTGAGACCCGGACATCATTACATGAAAAGGTCGTTGTAGTATAGTGGTGAGTATTCCCGCCTGTCACGCGAGTGACCCGGGTTCGATCCCCGGCAACGGCGTTAGAATTATTTTTTTTTTGTCACAACCACCTAAAATATCTTATTATACATATCAAATAACTCCCAATTAAACATCTACGCCAATCCTTAATATACTATCACATATTGTAATTTGTCCCCCGGTTAATTTTTGAGACCACGATGACATCACACGAAAGGGTCGGTGTAGTATAGTGGTGAGTATTCCCCCTTGTCACCCGGGTGACCCGGGTTTAGCCCTCGACAATGACAATCTGGTTTTTATTTTGCTACAACCCCCCTAAATAATCTTATATATTAAATAACCCCCAACTATATTATACGAAACCTCTTATGCTACCACACATTGCAATTTATACCCCCTCGTTAAT
Chr08.tRNA64-MetCAT	GGGAAGTTCATCATCATCAAATGAATTTTAAAAATAAAGAATAAAAAGCCCTAATTTGATCTCGACGAAAAAAATTTAAATACTAAACGCTTCCGGGATTCGTGGATCAACGCGTGCAATCCTGAAAGCGATCGGCGACAGATCTCGTGTTCGTATCAGTCAAGTCCACGATCAAAGACGCGATTTCAGGTAATCGAACAAGACGAGAGTTTTTTCATTGTTGCAGGGAGAGAGAGAAAAAAAAAGGGACTGTTCAACTAGGGTTTCAAATCTGAAGGAAGAAGAAAGAGAGGATCGGTTATCTTGGGATTATGTTTGTATAAAATATTGTTGGGACTTCCAACAAAAAAGGGGTGGTGGCGCAGTTGGCTAGCGCGTAGGTCTCATAGCTTTGTCGAGTTATCCTGAGGTCGAGAGTTCGAGCCTCTCTCACCCCAATGTGGCTTTTTTTTTTTGTTTCAAATATAAGTTTTTTTTTTTTTTTTTTTTTTTTTTTTTTTTTTATAGAGAAAGGTAGATTTGTATTCAAGAACCAAGAACAAAGGAAATAAGTTATAATAAAGATTTTGTTTGAAGTTACTGATCTCCTGATTTTTTTTTTAATTTTATTATTTCTATATAGGTGGTAGGCTGACATAGGAACTAAATGATATTTTTTTATTTGATTTTGTCAAAAGTAAAAACTGTTGGAGACCTTTGAAAACTACGGCGAATTCCATAAGATTTTTAAAAAATCAACTGTGCTTTGATTAAGCTGACAGACAAGTATAAACAATATGTGGACATC
Chr08.tRNA7-LeuTAA	TTCTTTCATGGTTGTCCTCCTTAATCGTACAGCACACGTGCGGGTACTTAGACATGAGTGTTTTGTGTTTCACATGTGCACGCGATGCCGAGCAATATCATTATTGAATTAATCCAAGTTGGCTTGGATTAATGTTGGCGGGTGTTGGATTAATGTTGGATTAATGTTGGCTTGAATTAATCCAACTGTGGATTATTGGATTATCCACGGTTATCTGTTTTGCAAGTTGTTTCGTAACTCAAACATTTCATAATAGAAAATAAAGAAAAATGAGGATAAATGTACGTGTGAATGAAAAGCAAATAATTTCTTTTATTTTCCTTTCTTATTTTGTTTTACTAAGACAGAAAGCTGGTTTGCCCGAGTGGTTAAGGGGGAAGACTTAAGATCTTCTGCACATATGTGCGCATGGGTTCGAACCCCATAGCCAGCATGACATTTTATTTTTTCAGACATGTAATTATACTTCTTTAATAAAAGTATTGGCGGCATGATTTTACTTTGTTTAAAAAAAATGAGTAAATTTTTTCTTTTTATATAAGGAAGAATTTTAAGGAAAGTAATGACAAAATTAAATGATTTTTTCATTTTCATCGCAACAGAATTTATGTTTATACCGTAACCATAATATCATATTGGAGAGGAATATCACATTCACAAATATCATGAAAATCGATCAAAATTTTTTTTTTATATTTTTCATCACATTTCTTTTGATCTAAATTCTAGCTTTTCTTTTCTTTCATTTTTATTTTAAGATTGTGCATAAACCCACCTTAAATA
Chr08.tRNA9-LysCTT	TCCATATAACCCACTGTATTTTCTAAAAATCCATATAGCCCCTTGAAAGTTGCGGTTAAATGGATTTACCCCCTACTGTTAACACCATGTAATTAGAGTATAGTTAAACTGGCGTTAGTAAACGGAATATTCTCAGAATATTCCTAACAAATTGACAACAAATTAACCTAGGGGGGTATTTGGTTAACTAGGGCAACTTTCAAGGGGTTATATGGATTTTCAGAAAATACAGGGGGTTATTTGGATATTATCCAACTTTGAGGGGTTATATGCATTTTTCTCTATATAAATTCCGCTGAAAAAATGGTTGTTTAAGTACATTAATTACACGTGGGAAAATAAAACACAAAGCCCGTCTAGCTCAGTTGGTAGAGCGCAAGGCTCTTAACCTTGTGGTCGTGGGTTCGAGCCCCACGGTGGGCGTGTTTTTTTTTTTCCTTTTCTTGCATGACAACGTTTTTTCTCTTTAGATTTCATTTCTTATTTAACCATTATTTTATGAAATCATACAGCTAACTTGAACAGATTACAATTTATAACATATGCTTGATACCTACTCAGAAGTTACAAGCATCCACAAAAGAATAAAATAAAGCATTTCCTTTATTCTTTGCTCTATACCATGTTATTCTTCTCCAACTCCCTCCATTAAAAAAAGGAAACAAGCCCATGCATGCGGCATTCATGATTCATGTTTCGAAGCCATGGCTGCTTGTAGTGTGGTGTCTCCGGCCTCTAATCTCTGCAAGCACGGAAGACTCTACAAGTAAGCC
Chr09.tRNA1-IleAAT	TGATCCGCAGATGGACGGCACACAAACAACGACCGCTCACGGCGGCGGATATTCGTCCGAGATGTCCGTCGTCTTCTACGGCTTCAGTCGACGGCGAATTGCCGAGGTCTGGATTGTTGGATTCGAAAGCTAGGTTTAGGGTGTATGGTTGCTGGTGGTTCTTTAATTTACATTGATATTGGAATATCATGTTTTGCTTTTGATCTGCAGAAATCATGACATATTGTGATTTGAATTGCAATTTCTCAAAATTGCCCAATTTAGATGGATGTTCAAATTCCAATAAGGTCCCTATGAATTAATTATTCACGATTATATGTGGGAGAATATGTAAAACTTAATGTAATTGAGGCCTATTAGCTCAGTTGGTTAGAGCGTCGTGCTAATAACGCGAAGGTCGCAGGTTCGAGACCTGCATGGGCCATTTTTAATTTTTTTCCTTTGTTTTTAATTAATAGTATTTCCTCATCTAAGATTTTGTTGAGGGATGCCATCTATCAATGTGAAGCTCCAATCCTCCTTTTCCAAAATAAAAAGCAGCATGCATTTGTTTACTATATTGTTTTTTTACTCTATTTTGCTCTTCTTTGTTTGCTACTTATAATTCAAACTCTTGAAGTTTCGATTAATATATGATCGGGGGTAAAAATTGTCTACCGCCTTTTCAGAAAAAAAAAGAAAAGATGCATTTGAATTCATCTTATTTTTCTGATGGGTTAGTAATTTTTTTTGAGTAAAACTCGAATCTAGAACCTTCTATATCAAGAGGGATAT
Chr09.tRNA12-GlyTCC	CAGTGCGATGAGATATCCTTAATGTTAGGTACAGAGATTCTCTCCAATCTCCATTTGGATTTGAATGATTTCTTGAATTAAAAAAATCTAAGAATCAAAACATTCCCAAACTCTCTGGACAGTTTGTTTTATGTAATATGAAAATGATTGATTTTTTTTTACTAGAATTATAGGTTTGTTCTCATTTTTTTATGCCGATGCACATAGTTTGTGAGTGATTTTCTGCATTAGTAGTTTTTCCAACTCATATTCAGATTTCTTACAGAAAAAAAAAAGAATTATAAAAACAAAAATATTAGTCATGAGATAAATAATATAAGAATGTTAAAACTCACACATATTCAACCAAAGCGTTTGTAGTCCAACGGTTAGGATAATTGCCTTCCAAGCAATAGACCCGGGTTCGACTCCCGGCAGACGCAATTTTTAATTTTTACTCTTTTAATGGGCCAAAACTTGACGCCGCGACCCGCTCCGTTCGGCCCATGATCACTCATGCGTAAAAGTCTTTCAATACAGTCCAGCTCACAAAATACACCGCTATAAACACAACAAAGACCGAAGCGCTTCTTTGTATTCAAAGCGACCGAGACGACGAGCTTAGAAGCTTTTGCGAACTCTCGATCCAAGCCTTTATTTTTTAGAGAGAGAGAGAGAGGATCCAGGGTTTCTCGCGATGGACGTAATAAAAACACAGCAGATCTCGGCGAGGCCGATCGAGAAGGTGATCGTGCACCCGCTGGTGCTCCTCAGCATCGTCGACCACTACAAC
Chr09.tRNA13-MetCAT	GTATATTCTCAATCAATGTACCCCACCAACCAATATTCTTATGTAGAAAAGTAAAGGAGGTTCATATTTCAATGAACACTGTCTTGTGGACAGTCCCATAGATAATCTCATATACAAGCTTGAGTTTTTTTTTTAATAGGGTCTTAGATGAACTTTAAAGTGTGGCCCCATACATATTTACACAAAAAATGAGTATGTTTGAGTTTTGTATATTATTATATTTTAAATTACAAATGTTACATACAACATTGTACAATCATTAAGATCGAAAACTCATACATTATCATTATAACAAAAAATTAACAATTACATAAAAAAAAGATTTATAAATATCCATATAAAATCACTAAGGGGTGGTGGCGCAGTTGGCTAGCGCGTAGGTCTCATAGCTTCTGAGTAATCCTGAGGTCGAGAGTTCGAGCCTCTCTCACCCCAACCTTTTTTTTTTTTTTGACGAAATTAGTTTTGGTTAAGTCAAAAGGAGAGCGTTTGAGAGATTTTTTTAGAGATTTGTTGATATGAACCAGGTTGGGTGTTGTCGACTTGTCGTGTTGGGTGTATAGAGTAGCAGAGAGTAGTAGAGGAAGGGCCATGGGTTATTGGGCTTTCAGTTCTAGGGTTAATATAAAATTGCATGGGCAAGTTTTACTGGGCCTTAGATAATTACAGGGTTTAGGAGCTCTCTATAGGTGGGGCCCTAGGCAGTCAAGAAGATTTCATCGAAAATATCGACAAATTCTTGTGTGGTCTAAGCCAGGGAAATAAAACAAAGGTCTGCTTCTCAA
Chr09.tRNA14-ValCAC	ATTCATGAATGATCGATATACACTCAAACCATAGAGGCGGTTTCTTAGTTGACTATTTGACTATACACTCTACTAGTGGAATATTGCAGTATATAGTATATTAGTAAAATTTATATTTGATTATAAAATTTTGAACTTTTTTCAATTTGCACAAGGGCAAGTATGGATTACCTTGAATTTAGCAGTGTTTCTCAACACATAGTCGTGGCAGATCAATGCAATCATATAACTTCTGATCCCAATAGTGTTGTTATTGAAGATGATTGTTCACGAAATGGTTATTGTAATTAGAGAATTATTATATATTAATATTACTATATATAATAACAAATCGGCGCTTTAACAACAATGTCTGGGTGGTGTAGTCGGTCATCACGCTAGTCTCACACACTAGAGGTCCCCGGTTCGAACCCGGGCTCAGACATGTAAGCTATTCATTTGTTTTTTTGGAAAAATCTATATGACCCCCTGCACTGTATTTATTTTAAATCCAAATACCCCCCCCCCCCCCCCCCCCCCCCCCACAAACATATGAAAAATCCAAATCCCCCCCCCCCCCCCCCAACCGTCAGCCTCTCCTCCGCGGTCTTCCGACGGCTCGATTCCTCGCCGGAGTCCACAGCAGGGCTCCTCTGCCTCGTCCGCGCGGATCGTCGGTTCATTGACTACGAGTGCAGGCGGAGCGAAGGACTCCTCCACGCCCACAGCCCACTCCTTCAAGTGGGGGCTCTCCTCCCCACCCGATGTCGTCGTCGGCATGTACGCTACGTCTGG
Chr09.tRNA15-IleAAT	TAAATGTTTTGTTATTTGGGTAAAATGTAAATAAAGTATGGATAATGATTTATAAAAGGTAAAAAAGTAATGATAGTTGATTTAACAAGTGATTTATAAGAGGTGATGACAGTTGATTTGACAGTGGACCCACATATTCTTTGGATGGAATAACATTTGATAACTTTTATTACAAGGGTTGATTGGAATCCATATACCACTTTATCTGAGTTTATTCTGACATACTTTATCCGGGGTTATCCGGGATAAACAAACACCCCAAAATACTTATCCGGGGTTATACCAAATTGGGCTTACGTATTTATATGGACTTGGATATAAGAACTAATATAATCATTTCACCACCAAGAGGCCTATTAGCTCAGTTGGTTAGAGCGTCGTGCTAATAACGCGAAGGTCGCAGGTTCGAGACCTGCATGGGCCATTATTTCTATTTGTTTTATTTTTTAATTATGAAAAAAAAGGAAAAATTCAAACAATCTCTGGTAAACTATATGAAATTCTTTGGTTTTTTCTAAAATTCATATAAACCCCTAAAAATATCTACGTAAATTCAAATAACTCTGAGTTAAAAAATTGTTGACAGATGAAGAATATTATGTGAATATTTTATTTTCTTAACTCTGACTGAAAACGCAATATATCCAAAAATTCGTATAATTTGTTAAATGCGAAAAGCCTTATTTACATGGCGATTTTACTATTTTGGATAAATTATAAAATCACATCTGGATGGATAAAATCATCATTTAAAGATAATTTTTTACATTTTTA
Chr09.tRNA16-LeuTAG	ATGTCAACTATCATTAAGTGTGAATTAATTATTATACTCTCCAAAAAAAATTCTTAAAGAGGTATCAATGCACAAAAATAATATGAAGTGAAAGAAGATGAGAAGGAGTGACGGGGAAGGGAGAGGGAATGTGAGAGAAAAGTAAAAAAAAAAAAAAAAAAAGTGAAAATGAGTTCAAGGGTAGAATGGCCATTTAAAAGAACCTCGATGTCTCTTTTTTTCAATGATCATATGGGATTATGCATGTTTATAGGGGCTCATGTATATTTAATCCAATAAAATAAATGTACATATTCAATTAATTATGTAACTCATTTTGAAAATAAAAAACAACCCTACAACATTCAAAAGACAGTTTGGCCGAGTGGTCTAAGGCGCCAGATTTAGGCTCTGGTCCGAAAGGGCGTGGGTTCAAATCCCACAGCTGTCACTTTTGTTTGTATATTATTTATTTAGTATAACATGTATCCCAAAATCAAATATGCATTGATGTTTTTTCAACTTTCTTCCATCAGCGTAACAAAAATATTTTTTTAGCTTTGGTCTACCGTTATCAATTTTTATTTTTTTTTTGTGGGTAAACTATCTGCAATCCCTTTTTGACATCTTGATGGGCTGATTGATTTTAATTTTGATTTTGATCCAGCATGATAAAAAGAAAAAAAAGTAAATTTCATTAACATGGTGAGCTTTAAAGAATGTGATTTTTGTCTCTCGATGGTACAGATCATGAACCAAATTATACATAATTTTTGGGGACCGGATCCGATCAATGCTCAA
Chr09.tRNA17-LeuCAA	TAAATTTATCTCAATTAAATTATATAAAAATTTATATGTTATCTTTGTTTACTATATGGTATATAAATTATTATCTTATACGTTGAAGAGAATGAGTTTTTTGGATGTTCAGTATGTTATTAAATTGTATTATTGCGTTATAATATTCATATCTATATTATAATTACATTATATATATTGAAATTTACGTGTATTTAGCATGCGTATGCAATTAGTGTAAAAAATTAAATAGATACTTCAAGGGGCGAATATTAGTACCCAAAAAAAAAGACAAAAAGATTTTGGACAAGTGCTATTGAAGCTCTTATAACAATTTAATTAGGTAAACATAAGGGCTCATCATAAGAAGGGTCAGGATGGCCGAGTGGTCTAAGGCGCCAGACTCAAGTTCTGGTCCTCTAACGAGGGCGTGGGTTCAAATCCCACTTCTGACATATAATATCATTTTAGTCCGGTTGAATTTTTTTAATTATAAAATAAAATCCTGTGATTGTACTTTTCTTCTGATATTTTAATTCAGTCTGTTTTTTAGATGCAACTGAGCTTTATGTTTAAATAAAAAATAGAATCACTCCCAAACCATGTTTTCAAATGTCATGGGCTAATCACCACGAGCTTATTTGATTATGGGCAAGTTGTCTTAATTTTAAAGAATAAATGTCTATCAATTTTATTTATATTTGTCAAAATAAAAATAAATGTTATTTTAATTTTTAAATGAAACAAAATATCTTTATTTTTATTTTAAAATTAAGATAAGTATTCACAGTTTATTTTAATTATT
Chr09.tRNA18-CysGCA	GACCTCAAATAAAAAAAAATATACACTCAAAGGTGGGATACATGTAATTTTTTAAATTTTTTATCACTTTCATTAAAATCACCCAAATAAAAACTAATCTCCTTTTCAATGTATGTCCTTGGATCCGGATGTCTTCATTTTTCTTTATTTATTTTTTTCTTGTAGGATTGTACACAAAATACCCTAAAAACAAGAGCATCAATGCATGTTAAATGTATTTTTAAAAATGGAGGGTAGGTAAAGAACAGCCAAATACATATAATTTTATTTGCGAAAGATGTAATAAAAATCATAAACCAAAGTAACATGTATATAGATTTATAATGATAGTGAAAGATAAATATCAATTCGGGTCCATAGCTCAGTGGTAGAGCAATTGACTGCAGATCAATAGGTCACCGGTTCGAACCCGGTTGGGCCCTTCCCATTATTTTTTTTATTTTTTTTTAAATTCCGGAAGGAATATCTGCTTACAGTTACCGGAGAGTCATCCATCTTGTTCACTGCAATGTGATTCACATATGGCACAAAAAGAACAATAGATGGATTGCTTTTGTGTTGTGACCACTGCTTTACATTCTCTAATGATTTCAACAAAGCACACCACACCACAAAATCAATAGGAAAGACAACTTTTTTTCCAAGGTGGGGTCATCTACTCATCTGTCTCTCTCCCTCTCCCTCCACACACAATCCAAAGGAGCTATCGGTTAAGAATTAAACGACAGGCCTCCCCTTTTACATGAACAACCGTTCCAGTGGAATTACTGTT
Chr09.tRNA2-LeuCAG	ATAAGTAGTATTTTTTAATATAAAGTTGACTCTTGAGCTGAAGACTTGAATGTACGTACTGTTAAAATGAAATAATATTATATGCCTTGTTTTGTGTCTTGTTATAAATAAAAAAAAATTGTATAGAATATATGCTATTTTGATCGATCACATTGACACATTTATAAAATAAATAAAATTTTCTATACCGGTATAAGAGTGCATGAAAGCTATAAAAGAAGCTATACAGCATGACTTTCATGATAGCCGTCATTTGATAGAACCCAATACGCTTCATGGCATGAAAACAATACTTCTATATAATGAAGTAATTTCATGATAAAATCCTTGAACAACATATTTAATAATCAGTCAAGATGGCCGAGTGGTCTAAGGCGCCAGTTTCAGGTACTAGTCCGAAAGGGCATGGGTTCAAATCCCATTCTTGACATGTTTGTTTTTAAGGTAGAAGTTTTCGAAACCTACAGAAACACTTCCTAAAGTTTAAAAACCTATACTTACACTTCCTGTCATTAAATTTTTTTTGTTAAAAATGGTCAAAAGTAATTTAAATTTATTGTTTTCCCCTCAACTCTATAAATATCTACAGAAAAATCAATTAAATAATTTTATTTATGTTTTATGAATATTAATTTATACAATAATTAATTCTTTAAATGCATTTTTGTGAGAATAAAGTTACACAATAATAAACTAAATGTGAAAACAACCCACCAAAAATAAGTGAAAGCACAATAAATATTTAATTAAAAGGGTAAAATCGTACTTTTACCCTATCTT
Chr09.tRNA23-ArgTCG	CTAGCTCATGAAAGGCGGAAGAAAAAAAATTAACTTGTGAATTCTCTGTTTTATAAGAGGTTTTGATAAGTAATTTAACATATAAATCTCCTTCTATAGTGAAATAAATTGGGTGAAATTAATATAAATTTTAGTTCATTCTCACACAATCTAATATATTTATACTAATCAATTCTAAACAAATAAGTTTTTGAGTTTATTCACTCTTATTACAACGTATTCCTCGTTATTGCACTACCGAAACAGGTTTAATTTTTCACTATCTTAGTTGATAAGAAGCTGAAAAATACAAGAATGACAAATACTTACTTTATATAAATATATATAATGACTGGATTTGATATGATCTTGACCGCATAGCGCAGTGGATTAGCGCGTTTGACTTCGGATCAAAAGGTCGTGGGTTCGACTCCCACTGTGGTCGCTTCTTTTCAACCTCACTTTTTTTTTTTTTTGTATATTTTTAAAAAAGAGATATTACTTGTATTGTCTATAGACAAAATATATTTACGTGTCATTTTTAAAAAAAAGTTATTTCACTCACTACTCTCACACACACGTCCCAAAAACATGTTATGTCTGTTATAAATTGTCATTTAAAAAATCATAAACTATGATCTCTCACTTATTTGCATTTTATCTACAATAAACTAAACAATAAAATTACAACTTTTACGCTTTTCTATGAAAATATTAAAAACAAACAAACAAAAATTTGTTTATTCCGCATGAATTGTTATCTATCTTAATATAACTATCATGGGTGAATAACTC
Chr09.tRNA25-PheGAA	CATTTCACATCGATCAAGGATTGGGAAGAGGTTAAGAAAATTAAAAGTAACTCATTATACATCATTTCTCAAAACAACTGATTTTAAACAAATTGTAAAATAAAACAAAGCTGGGATAGCTCAGTTGGGAGAGCGTCAGACTGAAGATCTGAAGGTCGCATGTTCGATCCACGCTCACCGCATTTTATTTTTTCATTTTTTTATATTGAGTCAGGATCAATTTTTCAATTGCTCCCCCAACAGCCTTCCAATGCCAACATTAGATACCTGAGTGACTTGTTAATCATGGAGCATTTCAAGGTGAGATTAAAAGTAACTGATAAAAGACCAACAATAAAGTGTAAAACATAGCGGGGATAGTTCAGTTCGGAGAGCGTCAGACTGAAGATCTGAAGGTCGCGTGTTCGATCCACGCTCACCGCACTCTTCTTTTTTAAAATTTATTTTGATTAGTTTTTATAGAAATCCTGGCTGCAATTGTGTTAAGTAATTGAATGTAGATAGAAGGCCTTGTTTGTGGTTACATTTGATTTAAGTTCATGTCTTATTTCTTCCATAAACACAGCCTGACCATATCCTGGATCCAATGTGTCAATTCAATGTTTTCAATACACATATACACAATGGATTGGTTTCCTCTGTTTTTAACAGAGGAAAAGTGGGAGATAGGAGCACAGGGGCTTGGTTTCCTCTATTTTGTATAAGGAGAGAAAGGTTAAACAGGGGATGCTTGTTATTTTAGTTTGGTAGCACCCTTTATGTCCTTAGTTCTT
Chr09.tRNA26-ValCAC	TCTTGAGATATTTGATGCAAATTGAGAAGAGGATTTGACGCAGATACAATAGTCTTTTCTACTGATCTATTTACGATTCTCACTTTTTTTATTTAAATATATATTCAATTTATTTAAATTATATTTCATGAGTTATCTCGTATCTTTCTTAACTAAATTATGCTGCAAAAACACTCTTCAATTGGTAGAAGCATCTTACACCTCAAGCAAGAATTATTCGGTGTATTCTTTATTTCAAAACAACCATTACCACTTATATTCTTGTGGTACAACTATTATCATGCGCCTTGAGTTTTGAGTTTGACATTCAACAGATAAAATAAATAAAATTATTTGGCTTCCACAACATTGTCTGGGTGGTGTAGTCGGTTATCACGCTAGTCTCACACACTAGAGGTCCCCGGTTCGAACCCGGGCTCAGACATTTATAAATTGCATTCTCATTTTTTATGTATAATTTTTTCATCCTGAAATACTACAGTTTCAAGTGTGTTACAAAATACAATATTCATAGTTTAAAACTTCTATCAGAACTTTGCACCTTCGATATTAATACGTTAGGGTGGCATTTGTCTAACATTTCCATATATAAAAAAAACGTCTATCAGATTGGATGAGATGTTACATGTAGTCACAATTTTAGTCCACAAGTATTAATTTTTTTTAAAAAAATAGCATGTTTAATTTAATAATGATATATATCTTTTTATAAAAAAATAAAACATATATTTTAATGAAGTATATAAATTCATTTATTAAAAATATAAATAATTT
Chr09.tRNA27-CysGCA	CCCTTTTAAGTTGGCAGGGCTGTCCTGCCAGCTTGGCAGGGCCGGACAGACTTTGCCAACTTGGCAGGGCCGTCCCGGGCCTTGCCCCGGCAGGGCCGAATTGCCCAAATTTTTTTTTTTTTTTTTTTTTATCTGTCTACAGTAATGATGAGTTGTTCTTGATTTTTTATATTAAAATTTATATATTAAAATAGATGAACATAATATAATGTGTGCTTCACCACAACCACGTGAAGATTATGTTTCATAAAATGGGGGACCTAGATAAACAACCATAAAAAATTTCGAATGAATGAATTGTATGTATAGAATAAATAGTACAGAACTAAAATATGCCTTAATAACAAATCGGGTCCATAGCTCAGTGGTAGAGCAATTGACTGCAGATCAATAGGTCACCGGTTCGAACCCGGTTGGGCCCTTTGTGTGTATTTTTTTTAATTAATCCAAAACAATATTTGAGAGACATCCACTTTTTCACGTTCCGGAATTTTTCATTTGAAATTATGAAAATGAGCTGATTGTATGACCATTAGACTTTTTTTGTAAAAAAAAAAAGTGGATATTTACTATCTTTATTTTTTTATTTAAATTATATACTCTGAAAAAAAAGAGAGAATGGACATATGATCAACAGACATGTATGATTAATCAATTACTCTTATTTTTATTATATATAAAGCTTAGGTCTCGTTTGAAAACCCGTTTGGGAAACTATTGAGTTTGCAGGAAGCTAAGTTTTTCAAATAGAAAAAAATACTACAGCTTAATT
Chr09.tRNA28-GlnTTG	TCCCCCCACTTATAACCTTATCCTACTACTTATCCACTTACCAAACTAGCCTATAGGGTACGCTATCTTAATTGTTATTCTTCACTATAAAAAAAAAGGTAGAGATTCTTGAATATTTATCTACTAGCTTATCCATGTATAAAATAGTTATTTTAGGATAGAGGAGAAATAGGTGATTTTTTGTTAGGTTACCATTCCTTTTTCAGTTTTGATAGATCTTTGTCTTTTGTGTTTGTTTTGTTAAACTATAGTTATAATTTTGGATAAACAAGTAGGAATAAACTATATCTACCAATCCCATGTATAAATTTCAGAGTTTATTCTAACTTATTCAGGCATAACGTCATTAAGGTCCCATGGTCCAGTGGTTACGACATTGGACTTTGAATCCAATAACCTGAGTTCGAATCTCGGTGGGACCTTCTTTTTTATTTTTCCCAAAAAAAAAAAATTTCGAGGCATAACTATCATAGTTTATCCATACTAAACAAATACATTTCTTTTAGAGCTCATGTAAAACAACTGCAGGTGACAGCGACTCTATCGCTTGCGGCAGCCTGTTCATCCGCAGGGGTGACTGTCCTGTTCTCGAGGGATGTTCGCATCTGCAGTACAGCACAGTATCTCCAATGCAGCAGCTACCAGATCTCCGTCGCACTGGCCTTCGTCACCTGGTTCTTCATTGCTATGTCTTCTCTCATCATGTTCTGGATCTTGGCCTCTGTTTAACAAATGTGAAACTCAGTAAAAATTCTTTATTTTGGCATTTGTT
Chr09.tRNA3-IleAAT	TATAAATAATTATTTAACCCTTTCAAATATATTATAAAACCTTATCTAGACGGTTAAAATCGTCATTTACAAATGATTTTTCACAATTTTGCAGCAGTTTTTTTTGTATATTATATTTTCGACCAGGGTTAACCAGACAGGTTATTCATAGAATAATCATAAATGCGTCGATGAAAATTTAACTCAAGAGTTTTTTGAATTTACGTATACGTTGTCAGGAGGTCACATGTATTTTAAGTAAAAGTAATATCGATTTCCAACATTTTGTAGAGGGTTACATGGAGTTTTCTATTTAAACACATCACATATGTATGCGTTATTAATATTGAAGATTATTCCTGTCATTAAAAGGCCTATTAGCTCAGTTGGTTAGAGCGTCGTGCTAATAACGCGAAGGTCACAGGTTCGAGACCTGTATGGGCCAGATTTAATTTTGCATTTTTTTACGTAGAACTAGATAGCTTACGTGGTGCGATATTATTGGTTCAATTTAAATCCTCACATGTTCAGATGGGCCACGATTATCTTAACATTTCGCATCATTATGTGTACGTCACGTCTCTTCACTGGCAGTCCCTCTCCACTTTCAGACTTTAATAAGTGCACCAACCAATAATTCCCTTTTAATTATTTGTTAATTGAAATGGTTTATCTACTGTACATGCTTTTTCTATGACTACCAATCAAATCATGTCACCTGTGCATTTTAAACTTTATTTTTGTTCAATATTTTAATCTACATGGTACAGATTTAATTAGTTAAAAATAAAAATA
Chr09.tRNA4-ArgTCT	CTTTACACCATAAGCAGACACAATCTTTGAGTAGTCCCTATTCAGTGCAGCATCTTGGGCTGATGGGACGCTGAAGACCTTGTGGAGTGTGCGAAGATGAATGCTTTCCTTAATTCTTCTGAGATCTTTCAATCTCTGGACCAGTCCCTTGCAGGTTTGTCCTTATTCCAGATTGGTTGGCGGCCTCCAAAGCTGATCCTCTTAAGAATGAACTCTCCCTCACAACCTCAATCTGGTTCATATGGGTTGAAAGAAATAATAGGCTGTTCTCTGGAAAAAAACAGCACAAATATTGTTTTAAGAATTAACAAAATATCATTTTTTTGTTATTTTAAAAGTACTTTAACAAAGCGCCCGTGGCCTAATGGATAAGGCGTCTGACTTCTAATCAGGCGATTGTGGGTTCGAGTCCCACCGGGCGTTGTCTTGATCTGGCAAGTTTAGCCTCCCTCGTAAAGAAAAAAACTGGTGAACAAGGATGATGTTTTGGTATGCATGAGTGAAGCTACAAGATTGCTCAAAACTTTGGACATATACCACTTTAATTCCCGTCCATCCATCCATTCTTGTTTTCTCGACTTCTGAATTTTTTATGTGATTTATTTATTTTGATTGTATCAATGCTCTATATATCAATAATCACTCATGCATCTTACCAATAACAAGAAATCGCACAGTTTTATCAGAATATAGCATGTATATATTTTATAGACATTGCAATATAAGTGGCATATGCAGCCTAGCTAGATTTTTTCATTAGTATATACTGAACA
Chr09.tRNA5-ArgTCT	TAAATTTAAACGTGAAAGGAAGGATAAAACTTGTCAAGAAAGTCACATAATTCAATTCAAATCAGACCTGGTACTAAAAGAGAGACATGCATTTATGATCAATAGTGTATTGGATGAAGCAAAGAATGAAAAAGTTCTTTGAGTCTTTATGTCAAACATGTAACTGTCACAGCGATATTCCTTGAAATGTTGTAACTATCCACGCTTAAAGGAGTTAAAAAGATCAACAAAATATGATGAGATTGATCAATGGAAAAAGATCAACTTTTTGTAAGAACTTGATTGAATATTGTCTTAAGAATTAACAATTATCATTGTTTTTTATTTTGTTTTTTCACTATTTAAACAAAGCGCCCGTGGCCTAATGGATAAGGCGTCTGACTTCTAATCAGGCGATTGTGGGTTCGAGTCCCACCGGGCGTGCATTTGTTTTTTTTTTTTTATCAATTCATCAAAAGTTAATTAAAAACCATTCATATGTACTTTCATCAATCTATATATGCCCCGAACCAAAAGTACTCCTAACAATGCTGAGATTTGAAGAATACACAGAGAATGTCTGAACCCTAAAGACAATGCAAAACAGAGGAGTACATAATTGGAACCTTTGAAGCTGTGTGTCCTCCAGCAACTCCATTCAAACATGCTTGGATGACCTCCTCCATGAATGAAGTCACGAACGACCTCTGGAGGCGGAGGATCCTCTTCATCTACTTCTCCTCCTCAGTTCAATTGGTTGTTGTGATCCATATTTGTTTTCTTGAAGAAGCTGA
Chr09.tRNA6-AspGTC	TCATCAACCAAACACTCCAACATTTATTATTATATTTATCAACGAGAATAGCTAAAAACACAACCAAGCACAAAATCACTTATTTCATTAATAAAATCAATAATTATTGAAATAAATATAAGTATAAACTCTAAAATAGTTTATAGCTCTGTGCAAACGTGTGTTAGAGATTTTTCTTTTTGTTTTTTCTACTAAAATCTTATTTTATAAACACGAAATTTAGTTGATAGAAATATATATAAAAATGTTGTAAAATATATTTACAAACATCACATGATCAGCATTTGTCAGTACTTGGTGATGTGGTCATTTGTATTCTATATATTATATAAATTAACAGTACAAGCGAAGTCGTTGTAGTATAGTGGTGAGTATTCCCGCCTGTCACGCGGGTGACCCGGGTTCGATCCCCGGCAACGGCGTTATTTTTTTAATTGTTTTTGTTATGGGTTTTTTTTTTAATGAAAACCCTTTTGAACCACAAATTTGTGATTTGGTCCTCTCCGTTAGACAATCTGAAAACATCAAAATTATTTGAATTGTATTGTAAAATAAAAGAGAGGGAGATGTAAAGAAACTATTCTTCAAAAAATTTCATTTTTTTTCATGCATTTCATTATTGACAAATCCTCTATTTATTGAATAACAATCATAATGCATCATTCATGTATTTATAATATATATAAATTTATAATTAATTTGATTCATTAATATATACATGTGTCCATGACATACCAAGAAATGCATGTATTTAGATAAAGATATACTTTCT
Chr09.tRNA7-ProAGG	CATACAAATTATCATTTATTTCAGTCATCCAAACATCTATAATTAAGTTATTCCGATTAATTCTAATTTATTCTGAGTTTATTTTCGAACCAAACATGGGCAAAAAGTTTCACATGTCGGCCTACTTATACCAATTAATAAAAACAGTGAATAACACAATTTTAAAGAGATCTAAAAGCAATCTCAATTTTGTCTATTCTGATGTATTTATATTCAAAATTTCCTTACAAATAAAAAGGTTTTTTTGGGTTCTATTCTATTCTATATTTATACGTCTTATTTTATTCCAAAGTGACTTCACCATGAGATATTTGTTATCTAATATAATTCTGATCACATAACAAAAACATGGGCATTTGGTCTAGTGGTATGATTCTCGCTTAGGGTGCGAGAGGTCCCGAGTTCAATTCTCGGAATGCCCCCCCAGTTTTTTATTTATTTTGTTTTTTTACTTTTTAAATTCTTTATATTCATATATTTTTGGGGATAACATTATTTTTTAATTAATAAAGAAAAGATTGCCTTGCCCCTTTTCCATCCTCTCCTCCATCTTCACTGCAACAATCATTCTTTTTATTTATTTTGTTTTTTTACTTTTTAAATTCTTTATATTAATATATTTTTGGGGATAACATTATTTTTTTAATTAATAAAGAAAAGATTGCCTTGCCCCTTTTCCATCCTCTCCTCCATCTTCACTGCAACAATCATTCCAAAAAAATATTTTCTTATAACAAAAACGTACACGCAAAATCACAGAGACGTCATTTTG
Chr09.tRNA8-ArgCCT	TCAGTTAAAGTAACGAATGAGTTGTGTTCATTTAACCACAGTCAGTGAATTACCATTTTTCCTTTAAATGCAACTATAATTGCCATTATGCTAGATGTTGATTGGTGTTTTTTCAATGTCCCCAATTTATTTGAGTACAATTTTTTTTGTAAAATCTGTTTACACCCTTCGTTTATAGACTCATATCTTTTGGTGAAATTGAGTGACCGATTTGTTTATTATTTTTATGTCTTTGGGAGAAATTGATTCACCAAATTTTCTATTATATTTTTATCCATCTTTCTGTAATATGGATCAATTTGTATAATATATATATATATATATATATTTGATACATCAAAACAAAAACAGCGCCTGTAGCTCAGTGGATAGAGCGTCTGTTTCCTAAGCAGAAAGTCGTAGGTTCGACCCCTACCTGGCGCGTTAAATTTTAAAATTTATATAAATGTTTTCTTTTATCATTTTGAAATATTTTTTTATTTTTTAGAGAAGTTAGGCCGCTTTCATAACAAAGAGTGTTACAAATCGGTCTGAAAGCGGATAGGGTAAAGACATGGATAAAATAGTACATTTTTCATGGCCGAGGACCCAAAGTAGGGAAGCTCGGGCCATAGAAAAGAAATGCCCATCACCGGGGATACACGAGAAGTGCCCCCCCCCCCCCCCTCCTCCCCCCGAGAGTGAGCCAAAACAAAAGGAAGCTCCACGAGGGAGAGCCGTGAGGGAGGACCCCTACCTGGCGCGTTGTATTTTAAAATTTATATAAATGTTTT
Chr10.tRNA1-IleAAT	TTTGGAACATCAAATGAAAAATATAAATTATGTAATTATTTTAACAAATATTTAATCTTAATATTAATTGCAACCGAGGCGGGTTTTGCTTAGTAAACCCATTTCCCGTCCCAAACCCGTCGGGTTTCATTTTATCTATCTTAAACCCAAACCCGACCCGTCCCAACCAGGTTGGGTTGGGTCGGGTATCCTATTAGGACAGTTCCATTTCCATCCCTATTTTCAAGGGCTCTAGATGGTTTAATAAACTAGCCCCAGTGAAATCTCAGCATTAGTTAAAGTAGGGCATAAGTATATTATTAATTGAAAGACACATATAAATATAGAATAATAAGCATGCCTAACCAGTAGGCCTATTAGCTCAGTTGGTTAGAGCGTCGTGCTAATAACGCGAAGGTCGCAGGTTCGAGACCTGCATGGGCCATTGTATAATTTGTTTTTTAGGGAAAAATCCATATAACCCCAGTTATGATAATCTTACAATCTTACGTGTTAAATTATAGGTAAAATGACAATGGGGCTGTATGGATTTTCCCCTTTTTTTACTCAATTTTTTCTGTAAAAAATATTTTAAGTTTGTTAATACTTCATCTCTGCCCGCCTGGGTCATTTGTATTCTACATTTTTCCAAAGAAAATATATTTTGATTTTGTAACAATTCATTTATACTTGCATGTAATTTAGATAAAATTTTAGTTTTATAAACCATCATGTATTTTAGTTTTACGTTTACTAAACTCTATTCGGTTTTTGTTGAGAATTTGCTGGTTTCAT
Chr10.tRNA10-iMetCAT	ATATCATACAATACATTTCAAATTATATTTATTGTCAAAATAACACACAAACACATATTCATGAATTTAGAACATTATATATTGTGTAAGAATTTCAAGTCATACGTAAATTTTTATTCTATTCTAGAGAGCGTTTTTAATTTTTAAAATAAAAGATCCTAAACTAAATATATTTATCATGTGTCCCATTTTTATTTATAAATGCCTCTATCATGGATCTACTAGGAAAGTTCAGACTATTTTATGTGAAACATTATAAAAAAATATTCATATTCTCAAATTAAAGTGGATTAAACTTTTTGTTATTCTAAGACTATTGATAATATGTAATTCGAAACAATTTGCTACAAATCAGAGTGGCGCAGCGGAAGCGTGGTGGGCCCATAACCCACAGGTCCCAGGATCGAAACCTGGCTCTGATAAATTAATCAGTTGAGCTTCCTAACACTCGTTTTTGTATTTTTTTTTTTGGGTTTATCGGGATTTATTTAAATTCTATCCTCTGCAATACTCTTCCTCTGATTCCTCGTAATAATCTGTAAGTATCAAAATCACAACTCTTTTTAGTTCCAATTTTTTTTTTCTGCATCTTCCATTCATTCATCCATATATATATATATGAATATATATATTACAATACATTCATCTGAGCAAAAAAATGAAATTAAAGTGGCCCGTTATTCATCAGCAATGGCGGGCAACAACTGCGTCGATCATCCGCTCTTCGGCGGAGCCATTTCGAGTTCCTTCCCTCTCCGTTTCCAGGTTTGCT
Chr10.tRNA12-IleTAT	ACTGGACTAGTCCTTCATATATATATAAATATATATTAGTTTATGTGCTTGCATAGATGAATAACTTGAGATTGTTATGCTCAGGGTCATTCTCGGCTGTAATAGGGCTAAACGAACAGGTAGGTGAATTTATGAGATGAGTATGTCATGTATTCAGACTTGGATTTATTTTTTTTATAAAACCAACACAAAAAAATATTAATAAAAACGAAATATGTTTTTATTGATCTAGGGGCCCTAGGGGTCTGTCCCAAGTATATTGGGCTATAAATCAAGTGTTCAAGGAATAAAAAACAATTTTTGTGAATTATAATGTATACTACAATAAAAATGAACCCACTTGATGTCTAGGTCCCGTAGCTCAGTTGGTTAGAGCGTTGGTCTTATGAGCCGAAGGTCGCGGGTTCGAGCCCCGCCGGGACCATGGGACCGATAATTGTTTTTCTTTTTGCGATCTTCCATGCTTTTGGTGTTGGCCATCTTAAAATTTAATTTTTCAATTTATATTGTTTTTTTTACAACTATAAAGATGGGACGCTATGCTCAGTAGAATTATATATGTGTGATTCAAATGCCTTTATTCCTTTAATTAAACATAAATCTTCAATTTAAAAAAAATATATACACGTATTTATAGCTCTCTCTCCTTTCAATGCTCCATGATGGAAGGGCAAAATGATCTAGAAAATGACTAATTATTCATAGTTTTAAGTATTGGAGAACACGTGAATTGGACCTCAAGTTATAAAAAATTTATGTCAAATCATGCATGTT
Chr10.tRNA13-GlyCCC	AGTTCAATAAGAGTTGGGCAATATCAGCACAGAAAGGTAGATATTATAATTAACAGTTTAAATTGTTTTTAAATTTAATTCCATAAAAACAGTTAAAATTTGAAATTGAGTGCCAAAGAGGAGCTTTATTAAAAAATTACCAAAATAGCCATTGGGATTTAGAGAGCTATATTTGGTTTAAAACTAATTTTTTTTCTTCTCGAACAAACAGATGCATGCCTGTGTTCATGAACAAAATGATGAAAAAATTATTCTCTAGTTCTATCACAAATCCATCATATGTCAGGAGGACAAAATTTCTATACAAATGAATAAGAGCATCGTAAGAATATACAAATGATTAAATGAAAGCGCATCTGGTGTAGTGGTATCATAGTACCCTCCCACGGTACTGACCAGGGTTCGATTCCCTGGATGCGCATTTGTGTTTTTTAATTAATTTCTCTTGAATTTTTTTTTTTTTTTTGGTCGGTAAAGCCAAATTTTGTATTTCTCACTATATGGAACAAATGTACAAATTGAGTACGGATACAAAAATAAGTAAACAATACCTGAATAACAATAGAAAAGAGATGTTGTGAGGAAACATTGTCTGTGAACAGACATTGTGCATCCACCTCACCTCCATCCTTGTATTCAGAATTGCCCAAAAAAATTCCCTAACTTACATATGATTCAGCATTTTATACTAGTTGAAAAAAGTGAGGTAGTCTTTCCTATTTGAGTTTTTCTCTTAAGAAAGGGGAACCACAAATATCCCTGTCAAGAAGA
Chr10.tRNA14-GlyCCC	TCGGAGGTGACACGTTCCGAAACGTGAAAAATAACGTGTCATTTTTAGGTAAAAGTTTACAATATTTTAGTTAAAAATTGAATAAGAAATTGGGTAATCACAATTCTTATAAAAAAAATTTGTGTTAATTATAGAAATTGGGTAACATTGACCAGATCTATGAGAATGAGAGGTAAAGGTGAGTATGATTGAACAATTTTAATATGATAAAAGAGAGAATTTTTTATTTAAATTTAAGCGATGTAATTTATTTACAATTCCATTGAGACCTCAATATGGAAGAATGAAATTAAACGGCTTTGGAATTACAATAGTCTTGTATAATGTAGAGATATCATCACACAACAAAAGCGCATCTGGTGTAGTGGTATCATAGTACCCTCCCACGGTACTGACCAGGGTTCGATTCCCTGGATGCGCAAATTTTTCTTTTTTTGTTCAATTTTGTAAAATAAAAGGGTGGTGTGAACTATACACAAAGTTGAACCTATCATTTTTCTTTGAAGCGAGTTGATACATTAGACAAGGCATAGACCTTCGTTTCACTTCTTTTTTTCTTCTTCTTGAGACTATAGTTTTTGTTTCACGAGGAGAGATAGTTCTGTCTGAGACAGGCAAAGTTAAGTCGTAACGAGTTTCATCTATCCTACCTCTCATACGATTAAAACAACCATAGCTATCCTCCCTCGTGATTGAGACTGGAACCTCCCTTCTGCTGCCTCGCTCTAATTCTAAGGCCTCCATGGTCTAACCAAGGATGTGACTTAGCCC
Chr10.tRNA15-ValCAC	TGCTCTAATGCGTTTTTGGGGCATATTGAGCTGCAAAGAAAAAACTTTCATTGTTCTAGTTTAATAGATCTATGTTCTCATAATTTATCATAAACCTGTGATGATCCCATTCATGCTGTTGTATTAAATAAAAAAGAGCGCAAGTATACTCCGTCATTTTTGCAGTCTTATATGCATTATAATAATAGTTTCTTGTTGTCTATACACTGCAGTAGCACAATTTATACTGTATTATTGTAGTGTTTGAAAATTAATTTTTTTTTATGTTGTTTATCTAAGAAAAATATTTATTGCATGTGTAAATAGAAAAGCATATATATATCATAATAGTAAAACGTTTTATATAACAAGTCTGGGTGGTGTAGTCGGTTATCACGCTAGTCTCACACACTAGAGGTCCCCGGTTCGAACCCGGGCTCAGACATAAACATCCTAAGTTTTCAATATTTTTGCCTTCTAAATTTTACATATTTATCCCAAGGATAATGTTACATCCATATCGATGGATATTTCAAAACACATATCCGTATTTGAACCAGAATTTTTTTAAAGGATTTATAAAATTTAAAGTTCTAACAAGATTAAATAGGTTTGTGTTTTGCCTTAGATCATAAGCCATTTGATTTTCACCTAAGGGTTGAAACTAATTCTAACATATATAAATAAAATAACAGTTCGGATACGGATATTTTTGGAATCAGATATAGGCAATATCCGATCCGAAATTTTTTGGATACGGATAATTTGGTTCGGATACGGATTTTCGGATATCGG
Chr10.tRNA16-PheGAA	TTAGACCTTCACTTTTTTTGGATGTTTTTTTTAAATTCAGGAATCAATATTTGGATGGAGTTTAATGTTTGGTAGAAAAAGTTGATTTTCAATTCAAAAAATCGATTCCAACAAAAAATCGTTGTTTTTGATATTTTAAAAACACGGATTTCGATAGAGAAATTAAAAGGAATCCAGCTTTTGATTCCGTCGGAATCCGACCCGTTTGGTTGCACGATTTTGGGATTTTAGCTTTTCAAAAAGCGGAATCATACCCAATCGTGCAACCAAACGGAGCCTAAGTCATTAATTGAACTTGGTGCGTTTCCATACAAGATTCACTTAATATATTATATGTTCCATCTTCACATGCGGGGATAGCTCAGTTGGGAGAGCGTCAGACTGAAGATCTGAAGGTCGCGTGTTCGATCCACGCTCACCGCACTCTCTAGCAAATTTTCGTTTTTTTATTTATTTGAATTGAATTATAAAAATAAAAAAGGCTGGTTAATCTATAAAATAGTCCAATTTCTTCTTATTCGAATGTTGGATTAATAACAATTTTATTCTAAAACTCATTTTTAATTGAAAAGATAACAATTGATTATTCAACGACATATGAGCTTTTGATCAATAATTAAACTCCCATTCCATACAAAGATTACATAGAGTTTCAAACTCACATGTTATTATTTTTTTAAGTATATATTTTAATATGGGGGAAATTTTGTGTGGCGGCAAGGGGTATCAGTTTAGAGACTGATAAACTTGTAATTCTTTAGCGGCTTTTGGCC
Chr10.tRNA17-ArgCCG	TAAGATGGAATTAAATGGTATAACAATTCTACCTCTCTCCTGAAATTAAGTTATTCCATCCTAATGTACAAGTGGGGCCCATAGGTATTACCATTACCTTTTCCATTGATTGCCTATGTTGTAGTTGGACCCGGCTTTGTTGTCTACAATGACATGAACCACCATCGTCTCCAACACATCAAGGAGCTCAATGAAGACCTCATTGTTGGAGAGGAAGAGAATGAGGAGAGAAGAGGAAGTCGGGAAAGGTGTTCTTGAGGGAGCTGAAATGAAGGTTATTTTTTGGCTTTGTTTAGAAAATAATAATTTATTGATACATTTAAATAACATTATCATCTTTGTCATCAAATGATCGCGTGGCCTAATGGATAAGGCGCTCGCCTCCGGAGCGGGAGATTGTGGGTTCGAGTCCCACCGTGATCGCTTTCACTTTTTACACCTAGGACTTTCATATAAGTCCTTGTACAATGTCAAGCGTCTCCTTTTGTTAGTTTTATATTAATACTTCCACCCAATCCCAACGATGACAAAAATATAACATTCACAACAGACTTTTTTAGCCGGAGATGCACGTAAGAAACTTCGTACAATCGCTTTGTCTGTTACTACACTTGACTCTTTTTTTTTTTTTTTTTTTTTTACAAAAGTCATCTAAACATACAACATACTATAACAAGCATGTTTTGACTGATGAATAGTATAAGAAATGTTTTTTAATTTATTTTGACTCCAAACTTGATCCCTCACGTGCTTTCAAATAATCACCAATTAGA
Chr10.tRNA19-LeuCAA	TCACATGCAATTAAACAGTCTACAACTTAAGCTTAGCCACAAAAAAAGGTAGTTTTACTACTGGAGGAAGAATATAATGGCAATATAAACAAGAATGACTAAATATGGAAAAAAAACACCCCATTTCCTGGAACAACCCCATAAACTCATACAGAAATAGGAAGCATGACAATAATGACATAGATTAAAAGCATGGAGAAGTGCATTACTCAGTTCGGTAGCACAAGAAGAGGATCACAAGCAGTGAAAAAATGACAAAGGGCGAATAATGACAGGTAAACTATTGACATGATACTAAATGAGCAAGATATTTAAAAGTCACAAGAGAAAACACAAAAAATCCAAAACGGATCAGGATGGCCAAGTAGTCTAGGTCGTCAGACTCAAGTTCTGGTCCTCTAATGAGGGGCGTGGGTTCAAATCCCACTTTTGACATTTTTTTCCAATCCCATTATCAAAAATAAAAGTTACCATAGAAGAAAAGAAATAAACCACAATCATATGAAACAGAAACCAAGAAAGCACTCAGAGAATGCACACGCAGAGTCGCGGACCTACACACATTGAAAAACTCTTCAACACAAACACATGAAGAACAATCTGAGAACTCAATGATGATATGTCAAATTTCTTCCAGTTTATATTAGGGACTAAAGTCAGCTCAAAAAGTAACAATGATAGATTATGGTAAACTTCTCAATCAATCAGCATGGACAACCCCAACCCCCCCCCCCCCAAACCCCCAAAATGGAAGTCCTGAAAAACTCATTATTTAAACACTAAAA
Chr10.tRNA2-IleAAT	ATAGAGGAAAAATATAAACCAGATCACAAATATGATGAACATGTTGCTTTTATGTCCAAGGTTTCATCAGAATAATGATAATATGGCTACCCATATATACAAATTGAGGTGTACTTTGAAGTGCATATATCAATTCAAGACATAGGGCAGGGCTGGACTGACGTTAAATAAGTGGAACACCTGAGTTTTAGAACATGCATAAATGGTTAATGAAGCCTTAAAATGCATGATAAGGCTCTCTAATTGGCCAATTTAGCTGGCCCTTTGTACCATGATTTGATTTTCATTTATCTAGCATTGTAATGCACATAAGTGATTTCTTTTATAAAAATTGAACTTGTATAAAAACAGGCATATTAGCTCAGTTGGTTAGAGCGTCGTGCTAATAACGCGAAGGTCGCAGGTTCGAGACCTGCATGGGCCATTTAATCTGTTTTAACTTCTTTTTTTTTTCAGAGTGTCTTCCAACACAAGAGACCATATTGGGAAAACACTTGGGCAGTTATCTCATCGCTCTTAAGAGATTGGTTTGCTATTATTTTGGAAGAATATAGGCCATCCACAATTATGGGGAATAATGGAATATTTGATTCGGGAGCTGAAGATAGAGCCCATTTCATAAGGGGCCCTGTGAAAGGGGTCCTCCCTTAACTCGTCCTTTGCTTTCCCTTTCTCCTCTTGACTATTTTGTAAGGAGATCACTGGTCTCCTTCTACTCAAGAATTTCTTATTAATAAAGTCACTCCTATCTTTCTTTAAAAAAAAAAAAATCTT
Chr10.tRNA20-TrpCCA	AATATGTGGGTCCACTGTCAAATCAACTGTCATCACCTCTTATAAATCACCTGTCAAATCAACTATCATTACTTTTTTATTTTTTATAAATCATTATCCATATTTTATTCATATTTTACCCAAACAACAAAACATTTATTCTTACGTTCACCAACGAGAATAATTCAAAATACAACCAAACACAAAATCACTTTATCCTTATTTATATTCACTTATGCTTGGATAAATCTATATCCTAGAATAAAATATATCCCCGTTCCAAACGGGGCTAAAGGGTATAAAGATAAACAATTCCATAAAATAAAATATCAATCTATATCAATGAAAAAGATTGAAAGACCATTGAATGTGGATCCGTGGCGCAATGGTAGCGCGTCTGACTCCAGATCAGAAGGTTGCGTGTTCGATTCACGTCGGGTTCATTATGTTTTTGGGGGTATATATATATATTATTAATATTTTTGTAATGCATGATATATATGGGAAGGTTCATTATGTTTTTGGGGGTATATATATATATTATTAATATTTTTGTAATGCATGATATATATGGGAAATGATACCGTGCGGCGGCGATCACCGGTCCATCGCATCCGATTCGACTGATATATATATATATCAATCATATACTTGCATGTAATCAAAGAGTCGCACCTAAATGCATGCACTCCCATTTTCATGAAAGAAAGGTTTGTGATTTATTGGCCGTATGACATGTACATTTTTATTTTTTTTATAATATACAATATATGGGTTGAAAAATATAAACAAT
Chr10.tRNA21-ThrAGT	AATAAAGTATGGATACAGATTTATAAAAGGTAAAAAAGTAATGATTGTTGATTTGACAGGTGATTTATAAGAGGTGATGACAGTTGATTTGACAGTGAACCCACATATTCTTTGGGTGGAATAACCTTGGATAACTTTAATTCCAGGGGTTCATTGGAATCCATATACCATTTTATCTGGGTTTATTCTGGCATACTTTATCCGAGGTAAAAAAACGGGTGAAATGTTTTATCCGGGGTCTTGTACCGGATCCAAACACGGGCTAAAGCTTACATAATGGACTGGCGCGACGAATAGTCTCCCTTATTAAGAACTATGAGAAATCAACGGAGGCTTTTGACAACAAGCAAGCTTTCGTAGCTCAGTTGGTTAGAGCACCCGTTTAGTAAGCGGGAGGTCTTGAGTTCGACTCTCAACGAAAGCATGGCCCAATGTTTTTTCCGTTTTTTTCGCCTCTTTCGGTGGTCCCGTGGACCCTTTCGCGGCTCTGTCATCAATGTAAAAAGTTATTCAACGTATCAATATTTTTAAGATTTTTTATTTTTAAGTTCCCGTAAACCATAGGATTTAGAGATCGATCTCTCACTTTTTCATATTTTAGTTTTAGTCCCTAGGGTTTTGATTTTAGTCCCTAGGAGGGGTTAAAACCGAACATATCCTTTAAATCGGGGGACTAAAACCAAATTATAAAGAAGTGAGGGATCAATCCCTAAATAAGTATGTTTACATGGACTTAAAACTAAAAAACCCATATTTTTATTGTAATAATATATA
Chr10.tRNA22-GlnTTG	GAGCAGGAATGCAGAATGCAGCCGTCTTGCCCGTTCCATTTTTTGCTCTAGCAAGAATGTCACTTCCAGTTAAAGCAATTGGAATACTTTCTTCTTGAATGGGAGATGGTCTTTCAAATCCCTTCTCATATATTCCCATAAGTAGCTCTCGTTTCAGAAAATAATCCTCAAATTCATTTCCTTTAGTAGCAGTTACATCCTGCAAACAAGTCAAAAATTTAATTGTTACAAATACCAGATAAACAAGACTGTAAAAATACAAAAAATATGACAGGTATGATATAGGAGTAATCTCGACATAACGTCCACTTTAAAAGACGAACAATGCAGAATTTAAGCAGCAGAACGGTGGTTATATGGTGCAGTGGTTAGCACTCCAGACTTTGAATCTGGTGACCTGGGTTTGAATCCCAGTAGAACCTCCATGTAGGACCTTTTTTTATATAATAAAAAAAGAGTCAAACAACGCAAAATTGTTGATTCAACCATGTTACAACTACTTGCTTTAGAGCGTCTCCAACCATGCTCTATAACTTCATTATAGAGGACAGTTGGGCTCCAATAGGACTCTAAATGGGATCTCTATAATAGAGATACCATTTTCAGTCTCCGATTCAACTTGCTCATTTTCATTTTCTTTTTTACATATATAAGCATACCTTTCATTATATAAATCTAATTCTTACAAAATTGATACCTTCGGAAAGATATTGTCAATGTGTTTAATATACTAACTAATAATATTGCATACGTGTAACTTATATTTAAAAAT
Chr10.tRNA23-GlyCCC	TTTCTTTATGCTTTAATTTTAATTAAAGTAAGTCAATTTTGCTTGATGCTCACTTAATTCAGGAAAAGAAAGGGTTGCAAAAACCAAAGTAACAGATCTGCAGAATTGATACTTTAAGTATACCAATCTTTTCCGAATGTACTACATACTTTCCCAAATGTTATGAAAAATACTCTCATTGGATATCTACTTTAGCTATCAGCTAATCAAATTTTTGTTCATTGAATTATGCGTTGTCGTACCAATTTTGTAACCATGGCCAGGAGAACTGAACTGTTATCCCTATGGGAAGACGGAATGGTGGGTTTGGTCATATAAGTATTATTAGTTTTAAACCCTATCAAATGAATGCGCATCTGGTGTAGTGGTATCATAGTACCCTCCCACGGTACTGACCAGGGTTCGATTCCCTGGATGCGCATTTATGTTTTTTGTTTTTTACTTGCATGAAATCGGGTTAAAATCCGGGAGTATGTACACTGTTTACATGTCTGTATACTTTTCTAATGAGTTTTATACATTGTAAATTTTCTTATTATGATATCATTTTATTATGACATGATGAAAATTTATTGTATTTATTGTATTCGTCATAAAATGTGACGTGTGTAAAGAGAATGATTGGTTGTTTGTGTGGAGGGGGGGGGGAGAGTAAAAACGGGCAAAATTAGAAAAAAAATGATAAAAGACAACCCTTATTGGATGAAAGAACCCAAAAATAATACAACTTATCTGGAGACCTAAAAATAAACATAAATGAAACGTATTTAT
Chr10.tRNA24-SerAGA	ATGAGCTTTAATTAAAGTATTTTGAGTTGTTCATGAACAGGGATAAATGAGGATATAATTCTTTTGTACAAGCAATCAATAAGATTCAAATCGACATCAATTTTATTCCAAGGGCAGAATATCAGTTTAATAATGAATCCCATTCAGCCAGCACATTATATTAACAATCATGATGATCCTGTAACAAGAGTTGTGTTTATATCCACACATTAACGAAAATCTCATAACAAGGCGAACAAAACAATTAATGCCGTATAATTGTTTTTTTTACCCCCGTTATAAACAAGGGGTCAAGTAACCAAATGGTTACTTGTGTTAAATTATATATAAAGTTAAAGCATTCAAATAGAGTGGACGTGCCGGAGTGGTTATCGGGCATGACTAGAAATCATGTGGGCTTTGCCCGCGCAGGTTCGAATCCTGCCGTCCACGCCTTTTTGTCCATGCAGAAACTTCTTTTTAGATGGTGAAAAAAGAAAATGAAAATTTTTAACTCATTCAAAACAAAACTTGAGTAATTCTGTCCGTAAAAGATATTAAAAACCATAGCAGCATTCAAAATATTTTGAGTTTTGATACACGTCTTGAAAACCACTTAAATTTATGCAGAATTTTCTAACATTTTATCTGGGCTTCCTTTTAAGAGGTTCTTTGTTTATTCCATTCCAAAAAAAAAAACAGTGTCATGCATTTTCAATAACATGAGATCAAAAATGAAAAAAAAATGCAAACCTGAATTTCTCAAAAAATTACACATGCAACACATTTATTTCGGTTTCGGT
Chr10.tRNA25-SerAGA	CTGTCCGTAAAAGATATTAAAAACCATAGCAGCATTCAAAATATTTTGAGTTTTGATACACGTCTTGAAAACCACTTAAATTTATGCAGAATTTTCTAACATTTTATCTGGGCTTCCTTTTAAGAGGTTCTTTGTTTATTCCATTCCAAAAAAAAAAACAGTGTCATGCATTTTCAATAACATGAGATCAAAAATGAAAAAAAAATGCAAACCTGAATTTCTCAAAAAATTACACATGCAACACATTTATTTCGGTTTCGGTCTCTTAAAAGAAAAACCAATCGAATAGCTTTTATCCAATTCAGAGAAAGTTTGAGAGACATAAAAAACAAGAGTTCCATAAATAAAGAGTGAACGTGCCGGAGTGGTTATCGGGCATGACTAGAAATCATGTGGGCTCTGCCCGCGCAGGTTCAAATCCTGCCGTCCACGCTTTATTGTTTTAATTGGAAACCCAAAAAATAAAGTTGCTATTAAATATTGATCAGCTGATGACATTAAAAAAATATTTGAAAATTTTAAGAACTCTTTCAACACAAAAACTTGAGTAATTTTGTCTGTAAAAGGTATTACAAAGCATAACAGCATCCAAAACATTTTGAATTTTGATAAAAACAAGTCATAAAAACCACATAAATTTATGCACAACATTTTATCTGGGCTTCCTTAAAGGTTATTTGTTTATTCTATTCCAACATAAAAAAAACAGTGTCATGCATTTTCAATAACATGATATCAAAAAAGAAAAAAAATGTTTTCCTCTATCAAAATTTCGGTTTCGG
Chr10.tRNA27-GlyGCC	CAATCATACACTTAAATGCATACCTAAATTTAAATTTAAGTAAAAATCACTTTAAAATCTATTCAACCATATACCTATACATTTATCGATTCAAGCTTTTATTCAAACTTTCACATAAATCAAGAGAGATATTAAACTTTTACCCAGATTTTCAATAGCTATTTCTTCTTTCTTTTTTTAATTCTATAATTTTTAAAAGATTTGAGTAAGATAGTTAGAGACATATCATATCAAATATAACTTATATTCAAATTTTTAGTGAAATTTGGATAAAACAGGAGAAGGCATGGGAGGAGAGTAAATTCATTTTAAAAGTGTTATAAGATGATACACAACATCAAATCACAAAAGCACCAGTGGTCTAGTGGTAGAATAGTACCCTGCCACGGTACAGACCCGGGTTCGATTCCCGGCTGGTGCAATACGTTATCATTTTCTTTTTTTTTTCATTGTTTCTTGATGTTTTATGCTTTGTTTGTCAAATTTATCTTAAGTTCCTATAAATGCAATTTCAGATATCTGCTATTCTGCTCATCCCTTGTGCATGAATGTGGTTTCAGTGAAAACCCACTCTTTTGTTGAAGAATAGGAGAAATATTATTGTTGAATAGGAAAAAAAAAATAAAAACAATATGGGTCTGGTTGGAAAATATTGTTGAATATGCAGACTGTACAAACCTATCACTGATAAACTCATCATCCAACTCACCCTCGCCAAATTTTTTTTTAAAAATAACTCCAGTTTATAAATATTACAATGTTCATTCCTTT
Chr10.tRNA28-IleAAT	CCCTCTGTATAAATTATTTGTGTTTAAGAATAAATATAAGAGATATGATAGATGTGAAAATTTTTTTAATGTATACAGAAAGTGTTGGTTGAGATAAATTTTTTAAAATAATAAAAAATGATATTTTTATCCATTGGCGTATATAAGCCCTGATAAGTAATTCTAGCATTTTCTAATAATAATTATCAGATTTTATCATAACTTATCCAGACACAGTTATCAAGGTTTATTGTTTTTCTAATAAAACAAATTTTTTTTTTTTGCTATTCTTTTATATTCTTCCATGTTCACCCAAATGAGGGATGTTTAACATATGAATATATAAATATAAAACTTACCCCTATCAAAAAGGCCTATTAGCTCAGTTGGTTAGAGCGTCGTGCTAATAACGCGAAGGTCGCAGGTTCGAGACCTGCATGGGCCACTACAACAATTTTCTTTTTTCTTTGGCCGTACGTAAAAATTTGCAACTTGGTCCATCAACAACTTTATATATATAAGATTATTCTCAAACAAATAAACTAATAATGAAATGATTTTTGAACAGTTTGTAAATAGTCTTCATCCATTCATCCACGCACCATGTGCGTCTAAATAAAAAAATGATTTTCAGTTTTAAGTCCCCGTATATTGTAGGATTTAACGAATGATCCTTGGCTTCTTCATATTTATGTTTTAGTCCTACATTTAAATGATAATTTAGGAATAGGTCCTAAAACCTAAATATGAAAAAGTGAAGGATCGATGACTAAATCCTATAGTTTACAAGGAGTT
Chr10.tRNA29-LeuCAA	GTGATCCCCAAAACGAAGCAGATCGAGTCGAGTATGTTCGACTTCCCCGACCCGTTCAGGCCCGTTATCGCGTTGAAGTAGGGATCGAAACCGGACACCACCGTCTGCGTCGCGTACGACTTGAAACCCTCGAGCGTGATCTCCTTCACGTACATCTTTAGAGGTCGGAAGAGATCGAATTGGGTCGGGACAGTGAAAATCCCGAAGAGGGAGAAACCCTAGATGGGGGATTTTGGGGGAGATGTGGAATAGGCGGGAAATGTTTTTGACTTCGAAATGTTGGGGTTCGATTTCTAGTTTTCTTTTATCTAATAAGTCAATATATATTGTATAAGAAAATATTCATCAAAGTCAGGATGGCGGAGTGGTCTAACGCGCCAGACTCAAGTTCTGGTCCTCCAACGAGGGCGTGGGTTCAAATCCCACTTCTGACATGTGTTTTTTATTATTTTGGTTTTGTTTTTCAAGATATAGATTCTAAGATAAGTAACTAATAATTTTGGTTATATTTTTTATTAGGTTTTTTATTTTTAAGTCCCACGATGACACGAACCACACTTAGTCATATTATGTTTTTATTCCTTAGATATAAATGATAATTCTTTTTATGTCTAAGGACTAAAAACTAACATATCTTATAAATCTGGAGACTAAAACCAAAATACGAAAAGCGAGTGATCGATTACTAAATATTATGGTTCATGAGGACTGAAAAAAAAAAAACACTTTTTATTATTCTCATTAAAATAATATAATAATAAAATCTTGTTACTTGGTTGATAAA
Chr10.tRNA30-AlaAGC	TTTGTAGAGGAAAATTTATTCCAATGGTACAAACAGCGGATGAAGCTTATGAACTTTGCATTTACCAACGAAACCATAACCTTTACTAAGGAAATATTTCAAGGCTAAACATCGTATTTCTTTTAATACTTCCGCTCATGGTTTCTGCCTTGGGGGGGTCCGGGCCCCAGCCCGGCCCCCTAGCTCCGTTGTTGGGGCTACATGTATTCTTTTCCTTTGTATATAGATCTCAGCCCATTGAAGTGGTGGTGACTATTGTAGGCCTGTAGCCCATAGAGGTGGGGCGGTGGGTTGCAATATCTCTTTATGATGTATATATATAAATATATATTTCAAAAATCCCAACGAAAGGGGATGTAGCTCAGATGGTAGAGCGCTCGCTTAGCATGCGAGAGGTACGGGGATCGATACCCCGCATCTCCAACTCTTTATTTTTATTTTTATTTTTATGTAAGGTTATAATGTTTTTTATTCAACCTCAATAGGCGAATAAACAGTGACACTGACATCTGGCTTTCTTCCATGGCAGCCACCCATCCAATAACGCACTGCCACGTGTGCTTTAAATATATTTTTAAATAATGTAATTGTGTAATGTGAATTAATTAATGTTGTGGAGTTTCCTTTTGTAGCATTTTATATGGCTACCCAAAGCATTGTTTATAATTTCATATATAATTCTTTGTTGTTAATTTGTCAACGAATTTGTGGATGCCATCTGAAGCGTCACATTTCACTGTTACAGTGTCACATAATGTAACATCTTTGCATTT
Chr10.tRNA5-LysTTT	TTTATGATTTAAGGATTAGCTTGGTACTTTTGAGAAGGAGAATTTCATCTTTTTCTAGATTATGTGAAAGAAATTTTGTCTAGGATATAAAAAAATGAAAAGAATTTCAAACACAATTTTATTGGGTGAGACTATCAGCCCTAAATAACCTAAACTGCTTCTTTCAAATCATATAAATGGATTTCTTGAATGTTGCATTTGAAAGATATTCATACACATATTTGTAAAACTTTTATTCCTGATAAATGGGGATAAAATGGATAGTAGTTGGGACATTATGATAGATCATTTAAGCTAGAGCTTTATAATAATCTGTATATGTGTGTTATTTAACTTGCAGTTTACAACTTGCCGTCTTAGCTCAGTTGGCAGAGCGCGTGGCTTTTAACCACGTGGTCGTGGGTTCGAGTCCCACAGACGGCGTTTTGTAGTTGGACTTTCATTTTTCAGACGTTGATTAAGTCTAGTAATTACCGTCAAGTACAACGGAGTTTTTTGTATCAAATTGTTAAGGTGGATAGGCGACGCGTGTCCAACTTACATGTGTTCCCGAGGGGTTCAGTGTACGCGTCTATGTGATTTAGAATTTTAGATCATGAGAATAAATTATTAAATTTATCTAATTTTAAGAGATAAAAAATTCATTTATATTTAGATTCGTTAAAATTATAACAAAATAAGGATAAATATTAGATGAAACAAAAATTTTCATTTTTATATTAAAATCAAAACAATTGTTCGTACGTTATCCGAATTATACACGACACGTGATT
Chr10.tRNA6-PheGAA	CCTAGTAAGAGAGGTGTGGATTATAAGAGACTTAGGGGTGAGAATATCAGGAACCCTAGATGAGGGGGTTGCATTTACCTTGGTGAGGGAGAAGAGGAGGAGGCCGAGGCGGGTTGAGGCGGAGGGGGGATCCGGCGGCGGCCTAGGAGGAGGAGGAGAGGAGGAGAAGCACTGGATGAGGTGGCAGAGGGAGATCTTGTGAGGGGTGAGAACGACCGCAGCCGGAGATTTCAGATTGCCCGCCATTAGAGGCCGATCGATTTTTTTTTTTTTTGGATTGATTATTTAAGTAGGCGAAAGCGGTACAACTAATAAATTATATAATTACAAAAAAATTCACACATAACAAAGCGGGGATAGCTCAGTTGGGAGAGCGTCAGACTGAAGATCTGAAGGTCGCGTGTTCGATCCACGCTCACCGCATATATTTAGGTTTTATATTTTTAAGAGGGGAAACATGCACATAACCCCCATAAGCATATCAAAATTCAGATAACCTCTTGTCTTGTCCTATAATTCAAATCACAATTGCTTTTTTACCCCTCCTCTCTAGCAAAGTGTCTTCTTCATTCAATCACCACTGTTTAGTATGTCAATTATCTAAAAAAGATTGAATTTATATTTGAAAAATCAGAAATATCCTATATTTCAAGATCTAGAATGCAGATATTAATATCAGTGTATCCGATCCGAAAATATCTGTATCCGACATACATATATGTGTGTGTATTTGTATTATATATTATTCGTATCCGTTATCTTCTACTATTAAT
Chr10.tRNA7-LeuAAG	TCTAATTAAATGTTTTATTGTTTTATTAAAAAAAATATCCTTAGAAATCATGATCACAATAAATAATGTAGTCACCTAAGTCTGATATGATATATAATAATGGCATTTCTATGCAATTTCCATAAGTGACTGGTAACTTGGTAAGGTGAAGTGAATTACCGTTAGCGGTCCGGGTTCGAATCCGTGAAGCGATGATGAAAAGATGCGATACTGTGTGGATAGGGTTCCGACGTTCGTCTGTTTCGGGATGACATTAACGCATCTGAGTTTCTCTTTTTTATTTGTTAAAAATATCTGACCATATGTATTATATATATATATATAATAATTTCAAGGCATTAAATAAAAATGTTGATATGGCCGAGTTGGTCTAAGGCGCCAGATTAAGGTTCTGGTCCGAAAGGGCGTGGGTTCAAATCCCACTGTCAACAATATTTTTTCTTTTTTTTTAACATAAAACATGCAATTTTGCCACGTGGATTGTAATCTAACTGTCAAAACACTCCGAATTAAATTTTTTTTGGGCCCCGTGATTTCCAACCTTGTTGTGTCTCCCCGTGGCCTTCCTCTCGTGTATTCTTAAAAACTCTTGGTCTGTTCCAACACTAGAGCATCTCCAATGGATATGCTAACTAATCAAGATGTTAAAGTGTCATGTCAGCATTTTAACCCTTCACTAGACCACACTCTCATTTAGTTAGTTATTGTTGCTCCAATGGATTAGTTAAATAACTAATCAAGATAATAGTGGGCCCACCTATCCACCCACTCAAATCTCTCC
Chr10.tRNA8-LeuAAG	TAGTGGGCCCTTGCTAGTCATGTGGTGCAGAGTGATCCTGACCGCACCTTAGGGTCTTAGTGGTCCTCCTGTACTTGTAACTAGAAAGCTGGGCCTAGGTCTGATCGGTCGATTTCAGAGATGCCTCTACGACCCTTTTTTAGAGGGAGTTTGACCAAGTAACTAGTCTCGATCCTTCTAAGATGGTTTTGCTTTAGTTGCCCTTTTCTCTTTAGTGAGTTTTTAACATCGTGTTTTTAGCAAATGATCAGTTATCCGAGCCAACCTCTTCATGCGAGGGATTTTTGTGTTTATTTTTCTAAAATATGTCCATTTAGTATAAATAAATATTTAAAGTAATGAATAGAAAAGTTGATATGGCCGAGTTGGTCTAAGGCGCCAGATTAAGGTTCTGGTCCGTAAGGGCGTGGGTTCAAATCCCACTGTCAACACTGCGACAGTTTTTTAATTGACATAAAACATGCAATTTTACCACGTGGATTGTAATCTAACCGTCAAAACCCTCCTAAACTGAAATTTTTTTTTTAGAGATATAGATAAATAAAATTACAACCTCAATTACAATCCTTTATACATCAATAAAATAACAACTCAGCATATATATTCACATTAAAGAAATATATATACATCGATAAAAAAATTTTACGTTTTAAATAAATACATTTATATAATTAATTGAAACATAGAGCAAACGGATGAAAATAGCTTTTCCAACTTGACTTAAACATATATTCACATTAACAAAGTATATCCATCGATAAAAATTTTTTACATTCTAAAT
Chr10.tRNA9-LeuCAA	TTAGATTGTATTTTATCCGTTTTCAATTGATATCTTTTGTTAGATGTTCAAACACAGTTATAATTGATTTTGCAGTCTCAATTTACATCTTTTTACATCACTAATGCAATATATAGAATCTTTTTACACATGATATACTTCAAAAATCATATATGTTTTATTTTGAAAAAAAAAATACAATGTGATTTAGTATATTTCGCATGAATGAATGTTTTAGTTAGATGATTATATACTTTTTAAAAAAAAAATTAAAATGAGTGTACAAAAAGATGGAACATAACAATCCCTTTTTTAATCTTCCTTCTTTTCATATATACTACATATACATGTTAGACCGCATCTTAAAAACAGTCAGGATGGCCGAGTGGTCTAAGGCGCCAGACTCAAGTTCTGGTCCTCTAACGAGGGCGTGGGTTCAAACCCCACTTCTGACATTAATTTCATTCTAGTTTTTGCTCCTCAATTTTTTATTTTCTACCACAACATAAGCTGTGCATAATTCAACCACAGGTTATTTGGTCAAAATGCAAATATGCTCTTACAATATGGTGTTGAAACACTTTTTTTATTTTCCAATTTTGTAACTGCATCAAGAGAATTTTTAAAATTTTTAATGCAACTACAGAACTTAAAAGATAACCAAGATAATCAACACATCTGCATCAAGTATTGCTAACAAAATATTGAGCTTAGAACACTTTCAAAAATACTTAAAAGATACCTGTCACAATAACATTTCATTTACTCTATGCAAATACTCGATCACACTAACCATCTTTAACGA
Chr11.tRNA1-ProTGG	ACTCAATTCTTTCAAAGTATCACATATTGTACATTAGATAGTATGGAAATTTCTTTATGTTGTCTTCAACACATTAGATTCAAAACAACCATATACAGTCAGGTCATTATGCATTGATCTTACTTTTGAAGCAAGAATTACCACTATTCACTTCCCAACTGGGAAGAATGAGAACATTATATAGTATTTTAGAATTTGAAAGTCAACTCAGGCTTTTATGTAATATTCAAGTGAATGTTGACTAATCTATGCAGCATATGGAGCAAACCTAAAGGAATAACAGAGTAATACTAATTCTAGAATTGTATTTGAAGACAATAGATGATGAACTAAAATATCATTGTGGAATTGGGCATTTGGTCTAGTGGTATGATTCTCGCTTTGGGTGCGAGAGGTCCCGAGTTCGATTCTCGGAATGCCCCATGCATATGATTTTATGTTTATGATGTTTTTGTTCATTCCAAATTTTAAAGTGATCATATCTAAGAAGGCATTTTTTTATTTATCTGATCTCCTACCTGCCTTAGAAAAGTTTACTACTTCAGCATGACTTTGATAAAATTATTTAAACAGAGAAGAAACTATTCTTTAAAGTTCAAATATGGAGATAAAGTAAGTTGTGAAGTGTATTTGGTATTCTAACTTCAACCTGAATTCAAAAGAGTCCATATCAAGTTTTTATCTTTCTAACATTAAGACAGAAACATATACTCAATTGTACCCACCTCTATTGTGAGTGTGCAAAAAAAAAAACTCAATTCTTTTGAAGTAT
Chr11.tRNA10-TyrGTA	CCAACACAAAAAGTGTCTAAAGATTTAATAAAAAAACATAATTATCTCCCAGATATTCTCCACATATACTGGAATCCCCCAAAACATCAAATAATTCAAAACAAGCCATACCGCTTAAGTCACTTGGGATAAGTAACTGGAATACTTTAACCTTTACACAATCCTTGTGGGTCGTTTATTTAATTTAGTTCCATGCACACTCATGAAAACAGTTTTAAATACCGAGCCTACAATTACCATAGGATATCCATCCACAGTTCCACACTAATAATTTAGGGTCCTATATTCTGATTGGCACAAAATTATAATATTGCGTTATCTAAAATAAATTTCCACTCGTACAACACAAACCGACCTTAGCTCAGTTGGTAGAGCGGAGGACTGTAGTTGCAAGCAGATAATCCTTAGGTCGCTGGTTCGAATCCGGCAGGTCGGATTATTTTTTTTCAAATTTTTATGTTTGATGCACATTTGTTTAATACATTGTACTATTTTTTAATGGAAAAGGATATACACAGCCCGCTTTACAACCCATGATTTTTTTAAAATCATACACTTATCTTTTGAAGTGCATGCTATTATATGAAATGAAATATATGCTAAGATACATTAGCGTATTTTTTTTCATAAAAAAAAAAAAATGGATCGTATACTATGTTAGGAGTTATCTTAGCGTATGGAACTGCAAAACGAACTGCGTGTATCAGCGCACTTTTCTAATACATCGCATTTGGTTAATACATTGTAACGAAAAGCATCACATTTGTTTAATGCGTTGTACTATTT
Chr11.tRNA11-ArgACG	CCACACCAACCCATCCCGAACTTGGTGGTTAAACTCTACTGCGGTGACGATACTGGAGGGGAGGTCCTGCGGAAAAATAGCTCGATGCCAGGATGATAAAAAGCTTAACACCTCTTATTCTTATTACTTTTTCAATATGAAAAATCAAAAAATGAAAAATGCAAAGGTTGTCTTATTCAAAACCCCAATTATGACATCTCTTCTCTACCACTTCTTCACACCTCGGAACGCACTGTTCTTATAGAGAGAAACGCGCTTTCATTTCACATCTTCTTAACCTGAAATAAATGGCTGAGGAGAGGAAAGGTTCCTTTTTGAGGGTACTCCGGGGAACAGATCCAGTGGAGACGGGGTGGGGCCTGTAGCTCAGAGGATTAGAGCACGTGGCTACGAACCACGGTGTCGGGGGTTCGAATCCCTCCTCGCCCACAACTGGTCCAAAAGGGCTTTCCTTTACCTCTGGGGGTATGAAAATCATGATCGGGATAGCGAACGCAAAGCTATTGAACTTGGGTATGGGTCTTTTGTCGAAATGATATGGCCTTATTCTTTATCGTGAATGATTTTATCATTACATATAGTACACTTGGTATGAATCAGCATATTGGGGTTTTACTCCCCGTAACTCTTCCTCAGCCAGGCTTGGGCAGAATAGCAGACAAGTACAAGTATTAGTAGCAAATGCGTTCCTCGTGTTTGCTCGCGGTAATTGTGGCCTATCGGGAGAATCTAGGGATTATCCCGGATCTACGCTGAGGTATTGACGGTGATTCTCAAAT
Chr11.tRNA12-MetCAT	ATATCTGGATTATGGAGGAACCAGTGAACCTAAATTTATGAAGGCCAAAGCTCCGCCCCAGGGAGGGACATTGCGTGCCTTCACCGTGGTGGAGCTTTTGAATGGGAGGTTGGAGAAGATAACAGAAACCTGGGTTTCTGTTGTTGGGGAGAAAGCAGAACTAGAACTGGAGCATGTTTTATTCAAACATGCTTGATAATTGAATCTTAATGTTTGAAACTTTAAAACCTTTAATACACATGTTGTAGCCTCAGAACAAAAAGGAATGTACACGTTAGAGCTTATACACGTGTTAAATAAATGGTAAATATGTGGTTTTATATGTTTATTATGAATTCATTAACCAATAAGGGGTGGTGGCGCAGTTGGCTAGCGCGTAGGTCTCATAGCTTCTGAGTGATCCTGAGGTCGAGAGTTCAAGCCTCTCTCACCCCAATCTATTTTTTCGTTCATGTACATAGAAATTAAATAATAGCCACTCGTAATTTTTTTTAGCGAAAAATCCAAATAACTTCCCCTAAATCCATATAATTCTATAATTCCTAAAGTCCATATAACCTAATCCCCCCCCCCCCCCCCCCCCAAAAGAAACATATATAAATCCAAATAATCTCTGAGTCAAATTTATGTTGACAGATAAAGAATATTTTGCGAATATTCTGTTTGGTTTATTTAACTTGACTGAAATCACAATATCCCAAAACCCTTACAATTTGTTAAAATGCTAAAAAAATCTTCTGTAAAACTCTATCTGGAGGAGTAAAATCGTCATTTATAGAGAAGTT
Chr11.tRNA13-GlyGCC	AGAAATACCAAACTGTGCTTCCGTATGAGGATAAGTACCAGCTACGTAGTACAGATTCAATGAAACACAATTTAGTCCGGGTCTTATCAAACTGTAAGTCCGCGAGTTTCAGAGTTTGATGCGATGGCTCAATCAATTGTCAAAATGTGGACAACATTACTTCCTGCATGACCTTATACTCAGGGCTGTTTTATACATCTGATTGTTGGTATCTGTGGTTTTCAATCACATAATGTTAAGACTTGAAAGTCCTGTTAAAAGTGTAGTGAAAATGATACTTTGCTGGGGACGTGTTGAAGAACATTCAGCACTACTTTCTCAAAATAAAAGATTCGACTTTACAACGAGCAGCACCAGTGGTCTAGTGGTAGAATAGTACCCTGCCACGGTACAGACCCGGGTTCGATTCCCGGCTGGTGCAGGCAGTTGGTTCTTTTTGTTCAATTTCAATGCACAGGCTTTCCACTCGTCTCATCCTTTTTGAACTTGGAAAATGTTAAAATCGTGGCATCGCTACACGTATTATGATGGGTCAATTGAACCCATCAATATTTTTAAAAAAAATTTAAATTATTATTGTCATGGCAATTTATTATGCAGCCCACCCCAACCAAACCACCGTTTCATAATATATATATTGTGCTATCTTAGTGTATTGGTAACTATCATATTGTATGACACAGAAAATTGAAATTTTTTTCAATACAAAAAAAAAATATACTAATGTATTTTAAAATATATTTTATTTTAATGAGAGATTATAATTATTTT
Chr11.tRNA14-GlnCTG	GGATGCTGGAGGAAGACTTGAAAGATAGTCAAACCACCTCTCATATGACAGAGGACGACGAGAGAAATCTAGAAGTGGTGACGTTGGTCACCAGAGATAAACAGACAGACCGGAATGATTTTTTAAAGTAGTAGATGACTTAGGAGGATATAAAAGGGTATTATGGGTAATGTCATCAATGTCACCTTACGGGGCTTACATGGGGCCTATGTAATGGGGCCCGTGAATCATTTTCCTATTTAATAATACAGTTGGGGGCAACATAGTCTACATTACCCTCACAAAAACATTTAGTCACTCAGTTTGTAAACATATTATTAATATATGTGTGTTATTGAAAAATCAACAAGGGTCCCATGGTCTAGTGGTCAGGACATTGGACTCTGAATCCAGTAACCCGAGTTCAAATCTCGGTGGGACCTTCTTTATTTTTCACATCCGCTGCTTTTTTTTTTTACCAACTAAAAAAGGAGGACTAAAATGTATACAAAAGTGAAGTTCCAGGAAAAAAAAAAAAAAAAAAAAAAGATGGAGAAGATAAGAATCCGGAGGGGACCTTTTTGACTGGTTCCCTTCCAAACACCTAAAAAAAAGTTCAGTTGTTTGGATATAAGTTTAGGGGGGTTTTTGTTTTTCATAGATTGAAAAAGTCATTATCAAACGGTTTTGAAAAAAATTATGATTAATTAAAAAAATTAGCTTTTAATTTTAAAAAGTATGATTTATAAAAAGCAAAAAAAAGTTTTCTAATAACTTAGTTTTACAGTTTTAC
Chr11.tRNA18-GluCTC	TTGTGTGATTCTATTTTTAAAAAATATGAAAAAAAAATTACCAATAAAATATACACCTCATTTAAGAAATACAGTCATGCAGGGGTATAATGGGGACATTTCAACAACACTCTTACACAAAACCATATCTTTTTTTGATGGTCACAAAACCATATCTTAGCAGGTTGGTGAGGTACCTTTTCATTGAAGGGTCTTAGGTTCTTATTTTGTTCTTGTATGCTTACTTAAAAAAATATATATATAAATTAAATATAATACAGAAGTTTCCAAATTTTCTCATTTTCATAAATTAAATATTTAATCAATTTGATAATTATCTATTTATAGTTAACTAATATCAATTCGCAAATTCCGTTGTAGTCTAGTTGGTTAGGATACTCGGCTCTCACCCGAGAGACCCGGGTTCAAGTCCCGGCAACGGAAAATGGTTTTAATGTCATTTTTGTTGTTAGAGATTTCTTAATTCTTAATTGAAAAGAAATTAATATTTCCATATTAAATTTTTTACTTATATATATATAAAAGCAGCTCATTAATTGCCTAAACTAGTTTTGTATTTTAATGTCATTTTTGTTGTTAGAGATTTCTTAATTCTTAATTGAAAAGAAATTAATATTTCCATATTAATTTTTTTACTTATATATATATAAAAGCAGCTCATTAATTGCCTAAACTAGTTTTGTATTTAATTCACAGAGCATATCATTTTTTCTCCGCTCACTGGTTTTGTATTTCTTAACAATAATAATTTTTTAACATCAACTTATAAACTA
Chr11.tRNA19-TyrGTA	AATTCTCACTGATTCCGGGCCTTATTCTTTAGTGCTTAAGATAGCGTTTGATTGTATGATTTGATAACTTTTGTATTTACACAAAACTGTTTCTACAATCGTGCAATCAAATAATTTTATTGTAGCAGTTTACTGCAAACAAATTTAAGAGATGGAACCCAAAAATTGCCATTTGCAAAAGCTATAGATGTGAGTTTTTTTTGTAGAATCAGTTATAAAAACTAGATTCCTTAATAATTAATTTTATAATGGCACAACTACGCACACCTGAGCGATAGGTTCGGTGGAATTATTCCTTTAACAATAATATATTATATATAACTATATGTTTAATAATTTCAACAACAAATCCGACTTTAGCTCAGTTGGTAGAGCGGAGGACTGTAGTTGTTAGTTGTCATCCTTAGGTCGCTGGTTCGAATCCGGCAAGTCGGATTAAACCGTTTTTTTCCTTTTTTGGATTTCTTTAATTATTTGACACATTTTATTTTGGATTTTCTTCATTTTCACTCCAAATAACCTATTTATATTTATACTATTGAAAGATGTGAAATTATGCTAATTTACCATCCTAGTTAACTTTAATATAAATTTATATTAAAATCGATAACGTTTTGGTCAAATGACCAAATTATTATTTTTTATTTTGCATATTTTAAGTAAGAAAATACAATATTTATAAAAAATATATATAGATTTTTAACATGAAAATGATAAATTTCATCTAAAATTCAAAATCATAAAAATTAAACATACAAATTATTTATTAGCAAAGGCAAACAAAT
Chr11.tRNA2-ProTGG	ACTCAATTCTTTCGAAGTATCATATATTGTACATTAGATAGTATGGAAATTTCTTTATGTTGTCTTCAACACATTAGATTCAAAACAACCATATACAGTCAGGTCATTATGCATTGATCTTACTTTTGAAGCAAGAATTACCACTATTCACTTCCCAACTGGGAAGAATGAGAACATTATATAGTATTTTAGAATTTGAAAGTCAACTCAGGCTTTTATGTAATATTCAAGTGAATGTTGACTAATCTATGCAGCATATGGAGCAAACCTAAAGGAATAACAGAGTAATACTAATTCTAGAATTGTATTTGAAGACAATAGATGATGAACTAAAATATCATTGTGGAATTGGGCATTTGGTCTAGTGGTATGATTCTCGCTTTGGGTGCGAGAGGTCCCGAGTTCGATTCTCGGAATGCCCCATGCATATGATTTTATGTTTATGATGTTTTTGTTCATTCCAAATTTTAAAGTGATCATATCTAAGAAGGCATTTTTTTATTTATCTGATCTCCTACCTGCCTTAGAAAAGTTTACTACTTCAGCATGACTTTGATAAAATTATTTAAACAGAGAAGAAACTATTCTTTAAAGTTCAAATATGGAGATAAAGTAAGTTGTGAAGTGTATTTGGTATTCTAACTTCAACCTGAATTCAAAAGAGTCCATATCAAGTTTTTATCTTTCTAACATTAAGACAGAAACATATACTCAATTGTACCCACCTCTATTGTGAGTGTGCACAAAAAAACTCACATGCATTTGAGTATTA
Chr11.tRNA20-ArgCCT	AAATGTAATTGTCCTATGGATTTTGTTGATTTAGAAACTAATGCGATCACATGGAAAGTTTGATTAGGAATTCTCATTGATAAAATTGAAAAATGACAAAAGGATAAGTTATACAAATTTTATTGAGTAAAATATATACCATTTTTTTATTCTATTTTTTTAATTAATTAAGGAGAACAAAAGAAAACTTTCATTTTTTAATTCAAAATCAGGTTTATTATGATTTTTTCTATGATAAATAATTGAGTTACACGTTAAACCAATTATTTTTCTTCAATATTCCATATAGAATATATACACACACACTCATTATAATCAATAGAAATAAATGGTCACACCGACACAACCAAGCGCCTGTAGCTCAGTGGATAGAGCGTCTGTTTCCTAAGCAGAAAGTCGTAGGTTCGACCCCTACCTGGCGCGTACCCCTTTTAAATGTTATTTTTTTTAAAAAATTTTGTTTCACATTATCACGCCATCATGCATAGATGCTCACATTGACTTTCATCACACGCAGTGTGCACTTTCATTTTGAAAAAACTTTAAAAACAATCAACTAAACTTCAACAACTACAATGGAATCGCACCACGGCATCAATCATACAAACCCCACATGTTTTATATTCTTATTTAATCAAATATATATATTTCATAAAAATATAATTAATTAAATAGAATCAATTTAGATTAATAGACTTGTATTCAATAAATAACTATGAAAATATATGAATCATCCGCACAGACTGCATTGCATGTAACAGTACTAAAACGAT
Chr11.tRNA22-SerGCT	ATTTCATTTCATATAATAACAGCTACTTCAATAAAAGAGTGTATGATTTAAAAAAAAATAAAAATAAAGACGTATACTGTAATTGAGGCTGCAACTGAATTTGGACATTTCGTTTTCCTTCCCTAAAAAGAAGCGGTCCAACAAATAATACATAGATAATTGTGATCATCATCAATTAAAGGAAAGGTTACGAAGTGTGATGAACTATCATGTCTAGAAATTCATAGATATACGTATCAATAATTACTTTGACACTCATCGAATAATTAGATCGATTTTATTTTTAACGTTATTTATGATGAACTATAAAACATAGATATATATTTATAATTTAAACTATGAACATCAAAGTCGCTTTGGCCGAGTGGTTAAGGCGTGTGCCTGCTAAGTACATGGGGTTTCCCCGCGAGAGTTCGAATCTCTCAGGCGACGAGTCTCATTTTTGTGTTTTTTATTCCTCTTGAAATTACGGCTTGCTTCAACAAAATAAAAAAGTAATTTTTCTTTTTTCTTTTTAAGCATGTAATTTCTTTTATTTTTTTATAAAAAGGTTTATACAATCATTTAATGAAATATACTGATAAAATTGTCTCATTTTGCCCCTGGAAAGAGAGGGAGCCTGATCAATTGTTTGCGTCATGTTATTTTATTTTTGTGACAAGTAAGCTGTGATATGTGAATCCAATACCTATAAATCACGTGTTTATATAAATTGCATGTTTAAAGAAGAAGTTGGAAACACATTTTGGTTGATTCATATCAATTTAGGAACAAATCATTGC
Chr11.tRNA23-HisGTG	AAAGAGAGACTGTGTGGGGAGGGCAACTAGGGAGGGAGAGGGCAGCACCGATGTTGGTGACGGCAAAAGGGCGGTGGCGGGTGGCATCGGCCCCCTCTCTTTCTTTTTTTTCTCTCCCTCTTGCCTTTTTTTTTGGAGTATTGAACTCCACCCCTTTCTTGTCTTTCTTCTTTCTTTTCCATCAAAGAAATTGCTTTAATTGTTGTCTAACTAAAAAAACAATATATATATATTCGAAATATTTGAGTATCAGTAGATATGGGTTTATCCTTATTATAAGTTGATTAATGATGAATGACTATTTTATATTATATAATATATAAATATTAAATAATTCATTTCACACGAGTGTGGCTGTAGTTTAGTGGTGAGAATTCCACGTTGTGGCCGTGGAGACCTGGGCTCGAATCCCAGCAGCCACAATCTTTTTAATGTTTTTTTTAATGAGCTTGACATGTTTCATCGATCCCGTTCCAAAATAGCTGTGGATAAAGTCGAGCGCATTCACAGGGCTTGATCTGTTGTTTTAAAATAATCCATTTAAGTACTTCTCTATTCATTGATTAAAATAAATAGTTTGCCCGCGATGAGATTCAATAAAATGGTGAGGGTGACGGTGTATACTCGCATTGTTGATTGGGATTATTTCATTACACTGTTCCGTCTCTCAGTCGGATGATAAAAGTCAGTGCTGAGTCGTGCGTACCACTCGGTGAGAGTGGTTATTTAAACCTCTGTTCAGTGTAAAGCCACCCAATCAAATTTTTAGAAA
Chr11.tRNA24-ArgACG	AACAAGAACTAGACTCAAATTAATCTTTATCCCATGGTTTGTTTCACATATAGTTTTTCGTACATGAAATAAAATATTTACATGATTTTTGGTTTGACTGTAATTCTGTATTAATTAAGATAGTTTTATCTCTTTTTTTTTTTTTTTGTATCAAATCAACTCATTGATGCATTGCCGTACGAAATATTTATACAATATTTGATTCATCCGAACCAGGGGCACCTGATTTTACCATTAGAGTTAAATGAAATACAGAAGTACAAAACAAATGATTATAAAAGTATTTACATATAACAGATCTAACATGTTTTTAGAATGTATATGCAAGTGTTAAATAATATTAAAAAAATGACTTTGTGGCCCAATGGATAAGGCGCTAGCCTACGGAGCTAGAGATTCTGGGTTCGATCCCCAGCAGAGTCGACCAAGTAACCTATACGCATAACCAATTTTTATATTGAGTTTTTTTTTCTTTCTATTTGACAAAGATTGTATAAGATCTTAACGACATATATCGTATTTTTTTTTATCATTCTTTCATGGGTTACCATTATTCTCATATTACACCTCATTCCAAAGAGGGGTCAACTGATTTTGCTACCAAAGCTAAATAAAATAAACGAGTTGACAAATTTTTATATTGAGTTTTTTTTCTTTCTATTCGATGAAGATTGCATAAGATTTTAACAACACATATCATATCTTTTTATCATTCTTTTATGTGTTACCCTTATTCTCAAGTCACACCTCACTCCAAAGAGGGGTTGACTGAT
Chr11.tRNA25-AlaTGC	CCAGCAGACTTGCCACCGACGGGGAGGGGCGCAACCAGGGACGAAGAATGGATGGATATGAAACTCGCCATACTCTTTCTTAGAACAAGAAATGTTTGTGTGAAAAAGAACTTATGTGAATCAAATAAACAAGAGTCAAGGGACCTGCTTAAGCTAAATTAATTATATTGTTGAGGGTTAAGAGACTCAAGAGTCCATTAAATAGGACAGTCTGATTGACTAAAATGGACACGAGTGGGAGATAAAAACGAAGCACTTCAAGATTACGATGGGTGGACATCACAATGTTAAGAAGCCGGTTAAATTATTTGTTTATATAAATGTTTAAAAATTAAAATTTGACATCAATTGGGGATGTAGCTCACATGGTAGAGCGCTCGCTTTGCATGCGAGAGGTACGGGGTTCGATACCCCGCATCTCCACAAATTTGCCTTTTTTTTCTTTTCTCTAATTGCAGTTCAAACAAGAATTTATTTTTATAAAAAATTTATACTCGTTCATTGAAATACATACAATTATATGCAATGAAATATATATTAAGATACATTAATGTAATTTTTATTGCATTGAAAAAATGATAATTCTTTTATGTCATAAATTGTGATAGAACTTCAAACACTATGATAACGCAGTATATACTAAATTATACAAAATGGGTTATAAAACATATGGACACAATTATAGGTGCAACTTGGGTGGTTAAACCTGATCCAATTAAGTTTTTAGGTGGGTTCTTGTTAAGGTTTTTGATCATCGGTTTGAGTTCATAGGG
Chr11.tRNA26-AlaAGC	TTCGAAAAAAAATTGGTGGACTGTCGACTTTAGTCACTTGAAGATTAAAGTTATGATGTTTTGGATAATTTTAAAAGTTAATTAGGGTTTTTCAGTCATTTTGGTTATATATAAATTTAAAAGAAATATCTGAGTGGGGGCAGCTGCCCCACTGGCCCTAACATGGTCCACGCTTGTTTAAAAGTGTGTCAAGTGAAATTTATTTTTCAATATTAATGTAAGATGGACTTGTTCACTAGTGAAAATATAACATATGATGTTTCAAATGGATGAATCTTCTATGGGTTCTTAAAATGAGTGGAACATATATTTATTGTTCATATATCGTAGAAACGAATTTTACAACGAACGGGGATGTAGCTCAGATGGTAGAGCGCTCGCTTAGCATGCGAGAGGTACGGGGATCGATACCCCGCATCTCCACTTTAATCGTCTTATTTTTTTAAAATTATTTTTGTTTCTGTCGCTAACCACAACCGTTCATCTAAATTTGAACGGACCAGATTATCCAGAAATCGAAACTTTCTTTTGTGACAGGTTCATCGTATCTCAATTTATCCACCGTTAGATCTCCCATCATCGACCGCTCGTCGCAACCACAGCCCATCCTACCCTTCTTTAACATCTCCAACACAACAAACGCTATTTCCAATCTAGGGCTCCGGTGGTGGTCGCGATTTCCCTCCCTCGTCTGCGATCGTCAGTCCTACCAGCAGTCATGGTGAACCTCTCTTTCTCTTCCTCGCAATCTGATCTGCTCGGGACGACGTGTT
Chr11.tRNA3-ArgTCG	ATCTTGATTGTTAATGTCTGATGGAATATGACATTGATTAGATCTCTCTTTTTTTTATTAGTCCTGGAAAACTGAAAATAAAATTAAGTGGCATATAGAACTGCATGTAACAATGTGTTAATCAATGTCTATGTAAAGACAATAAACCTTCTAACAATCATAAAAAGTATTTCTTAATAATACACAAGAAGAAACCAAAAAATTGAGACTCACATTAAGCTCATGTACCGTGTTGACAATTGATAGATGTTATCAATTGAAAAAATACATCGAAATAACTACTTTTTGTTGTATTTAATATGTTAAAATGATATATTAATATATATAAATGGGGAATAATAACAAAAGAGGACCGCATAGCGCAGTGGATTAGCGCGTCTGACTTCGGATCAGAAGGTCGTGGGTTCGACTCCCACTGTGGTCGCTTTATTTCATTTTTGTCGTGGGTTCGACTCCCACTATGGTCGATTCATTTCATTTTTCCTTTTTTTGTTTGGGTTAAAGACTATATAACATAGGTATCATTCAATACATGTACTTGTTAAAGTTAGGACATAAATACAATTCCTCGAAAACTCATCATTCCTAAATTAAATTTACAACCAAATTTGAGTGTCCCCGCAAAAAGATCAAATTCCTTACATAAGATTTTTATATTTCTTCATCGTCATAGAAATATTATTTTTTTTATGTGCAGCACTACTGCTGTTGCATATGTTCAATCGATTTTTTTCAAGTTTTCAACACCTCCCCCCCCCCCCCCCCCCCCCCCCC
Chr11.tRNA30-ArgACG	ACTTTTCTGAATAGATTATAAAACCTTTTTTTGGAGGGTTAAATGTGTCATTTACATAGAATATTTCACATTTTTGACAAATTGCAAATGGTTTTTATTATGTTTTTAGTCACAGTTAATTAAATAGAATATACGCATAATATTTCTCATGTGTCAATGAAAATTTAACTTAGGGTCCCTTTGGATTTACATAGTTGTTTTCAAAGGGATATATGAACTATCGAAAAAACAAGGTTTTATATGGATTTCGGGTAATTTACAGGGGGTTATATGGAAATTTGCCTTTTATGTTGTATTAACACGGACATGCGGATTGGATAATATAATAGTAATATGCATTTATCAAAATTGACTCCGTGGCCCAATGGATAAGGCGCTGGTCTACGGAACCAGAGATTCTGGGTTCGATCCCCAGCGGAGTCGTCGTTGTTTTGTTTTTTTTACTTTTTGGGAAAATTAATCCAAGGGTCCTCGACCTGGAATTAATTTTAAGGCCATGAAATATCCAAATTTATTTTTAGATCCTCAGATTTGTTGGGATATTATTTTTGAGTCCTTCAATTCAATGAGAGTTATTTTTTATCTTTTTTCTTTCTTTCTAATTTTGCCAATGTCTTCACAATTTTTTGGTGCCCCTCTCCCCCATCTGCACAAGTCAAATTTGGATGACAAATAGAATAAATTTCATGTCACAATATTATAACATCGTAGTAAAAAATTAACAATGTACAAAATTCAACAACATATAGAGGCAGTTTAACAATGTACACTGA
Chr11.tRNA31-LysCTT	AATTCATGAATCAGTATTTGAAAGAGAAAATTGCTTTTCAATTAAAAAAATTGATTCTGACCGAAAATCACAGTTTCTCAGCTTTTTAAAACACGGATTTCGAGAGAGAAATTAAAAGGAATCCAGCTTTTGATTCCACCGGAATCCGCCTCGTTTGGTTGCACGATTTTGAGATTTTAGCTTTTCCAAAAAGCAGAATCCTCTCAAACCGCGCAAAGTGTAAAATTGAGGTTATACAATTATATGAGGCTCTCCGTTACATACACCATATGAGCCATGTTGATTAACAAATTTTAAAGTGTTGGGTTTTATTAGTATACAAAAAGGAATCTGAAGTGTCAACATCAACTGCCCGTCTAGCTCAGTTGGTAGAGCGCAAGGCTCTTAACCTTGTGGTCGTGGGTTCGAGCCCCACGGTGGGCGTTGTTTTTTAATGTTTTTATTTTAAACTATGCTCCTTATTGTGGTTCCTTGAGAAGTAATTACTGAAGTGGTTTTCTGGGTGTTTGTCTTGTATTAGAAGGGCGTGGATATCCGCATCCCAAGTTTCTAGAAATCCACCCTAATAAAAATAAAAAAATTATATACTGTAGCAGTAAACAGAAACCATTCCGAGGTCGGCAATCCCTCTGGCAACAGTGGTCGTTAATGTGAATTTAGTTCGTTCGGCCTTCGGACGACCACAATTCACCTCCGTCACTAGAAGGCATGTCGACCTGAGTTGGTACACTCACTGGAACCTATGGCGACATAATTCATCATCATCGCCAGAG
Chr11.tRNA32-AspGTC	TGGTACATTGATACATGAAAGATAAAGTTTAATCTGATGAGTCATCAATGTTTAATCTATAGAGAAAAACTCTTTTTCAGATTTCAACATGTCTTCTTAAATTATTTAATAAAATACATACATTTTTCAATTAAATTTAAAATTTTACTTTGAACTGAATTTTGAGATACGGAAATTGTTAAGGTTGTTTAGCTTTGTTATTAGCCTAGGCTTAGGATTAGATATTAGATGAAGATGTTTTAAAAATTTTTAAGAATGGATCAAATCAATCAATTGTTAAAGCATGTGGTTGTTAATCACAAGGTTGATGATTCAAGTCCTACTTCTAGCAAGGTCCATTTTTATAGAGAGTCGTTGTAGTATAGTGGTGAGTATTCCCGCCTGTCACGCGGGTGACCCGGGTTCGATCCCCGGCAACGGCGTTGTATAGTTTATTTTTATTGTTTATTATAAGTTTTAGTGATAGCTCTACAAGTATAAAACAAAATAAAAGGATGAAGAACATGCTGGAATAGCTCAGTTGGTTAGAGCGTGTGGCTGTTAACCACAAGGTTGGAGGTTCAAGCCCTCCTTCTAGCGTTTTATTTTTTAAAATTTGTTACATTTTGTAAAGGGGACCCTCGGCCTTTTTAAGTAAAGATATAGAATAAATTAATAGACATTCTTTTTTTTTTAATATTTGAGAGAGAGACTTTTCTCAAGATGCCCTCATCTTTCTAAGCCTGGTTATCGGCTCTTAGATATTCCCAAGCATGGGCTTACCCACCTTAAG
Chr11.tRNA33-AsnGTT	TGAATTTTGAGATACGGAAATTGTTAAGGTTGTTTAGCTTTGTTATTAGCCTAGGCTTAGGATTAGATATTAGATGAAGATGTTTTAAAAATTTTTAAGAATGGATCAAATCAATCAATTGTTAAAGCATGTGGTTGTTAATCACAAGGTTGATGATTCAAGTCCTACTTCTAGCAAGGTCCATTTTTATAGAGAGTCGTTGTAGTATAGTGGTGAGTATTCCCGCCTGTCACGCGGGTGACCCGGGTTCGATCCCCGGCAACGGCGTTGTATAGTTTATTTTTATTGTTTATTATAAGTTTTAGTGATAGCTCTACAAGTATAAAACAAAATAAAAGGATGAAGAACATGCTGGAATAGCTCAGTTGGTTAGAGCGTGTGGCTGTTAACCACAAGGTTGGAGGTTCAAGCCCTCCTTCTAGCGTTTTATTTTTTAAAATTTGTTACATTTTGTAAAGGGGACCCTCGGCCTTTTTAAGTAAAGATATAGAATAAATTAATAGACATTCTTTTTTTTTTAATATTTGAGAGAGAGACTTTTCTCAAGATGCCCTCATCTTTCTAAGCCTGGTTATCGGCTCTTAGATATTCCCAAGCATGGGCTTACCCACCTTAAGGATTGTGGGACTTAAAGCTAAGGATTTGTCTACAATCTAAAACCCATTAGTCTAACCCCTCTGGCTTGAGGCCATAGCATTAAAACCCGTTTAAGCCCATTAAAGAGTCAGCCCGACTTGACCTATTGAGACATAAGGCCGGTCCTGTAGGGTCAAA
Chr11.tRNA34-GlyTCC	TTGGGCGTGAGAGGCTTATGAGAGAGATAATGAGAGAAATGTTAGATGAAGGGATGAATATTAAGGTAATCTCACATGTCTAGTCAGGGTTAACTAATGGTCTGATTAGTTGAGGTAATGACAGAGATTAAAACAAGAATTTCTTAATAAGATAAGGATCTATAGTGATTTAAGAATTTCACAAGGATTAAAACCGATTTAGCTAAGTTTAAATGGAATTTGATAAATTTTTCTCTGTTTTTTCATAATGTCTAGGTTTAGTAGTGACATTTTTCTACAAGGTAGATGATCACATTTTATTGATTATTAAAGAGCACATTTAATATCTATTTATTTACCTGACACAATTAGCGTTTGTAGTCCAACGGTTAGGATAATTGCCTTCCAAGCAATAGACCCGGGTTCGACTCCCGGCAAACGCATCATTCTTTTTATTTATTAAAAAAAAAAAAATCGTATACTCACTGTTTGAAATGAATGTTATTGTATGAAATAAATTATAAATTAGAATACATTAATACATCTTTTTTTTATATAAAAAAATAAAAAAATATTGAATTATGTACTATGATAAAATTATATATATATTACATTATCGTAACGTTATAAAGTTTAAAAACTAAAAAAAATCTAAAAACTATGGGTAGCAAAAGTTACGGGCTGTGATGCTGTGTTGCGTTGGCCACTTGGCCAGTCACTATGCATATACCAGTATTTAAAAATTATTTTTTATATAAAAATAAACAAGTGTTTGAACATTAAAATAATAGCA
Chr11.tRNA35-CysGCA	ATAGATAAAATTAAATAAATAATCACATATAAAATTACACACAGAATGAAAATAACATCCCAATAACATTATGATAATATCTAAAAGAGAACATTTTTACCTATCTTTGAAATGTTTCTTAACAAATATGGAAATAACATCTTTTTTACAAAAACAATAAATAAAATATTATACTAAAGTGGAGAATGTTTTTTTAATAAAAAACCATAATTATTTAAATTATGTTATTAAGACAGGGGTATGATAGCCATGAAGAAAGAAATCCATCATGATTCTTTAGGATTCTGGGGCCACCCAATTTTTCCATTTTCATGGCTTTTGGACTCAGTGGGACCCACAATATTACCATAGGGTCCATAGCTCAGTAGTAGAGCATTTGACTGCAGTTCAAGAGGTCACCGGTTCGATCCCGGTTGGGCTCTTTTTACTAATAAATATTTGAGATTTTTAGTTTTAATTTTTTTTATACATGTCTACTTGGAGATCGATCTCTCTATTCTTTATATTTTTTTAAGACTTTAACTGTCTATTTTATTTTAATTTTTCCGTCAAACGTCCGTTTATTTACCGTTAGTTTGTCACATGCGAACTATGTTATTTAATTATCAGTCATTCACTTCTTCATATTTCATTTTAAGTCTCCAACTTTATATATTTTTTTTCTTATTAGTCCTTGGACAAAATACATATATGATTTTGTAAACATTTTGATATTTTTTATATTAGTCTCTGGATAAAATACTTACAAAATCATACAAACATTTTTTCGAGA
Chr11.tRNA36-GlyTCC	AATTCCATTAAGAATTTTGCAGATACTTTGGAAAGCAGATTTTTGCTAAACGAACATATGGGAATTTAGAATATATTTGAAAACACAAAGTCAATGCCGGAAAAACATATAAGAATTAAATGGAGGACAAATTATGTTTGGATATCAAATGAATGAAAGCTTAAACAGATAGCAACCAAGTACAGAATGTGGAGGAACATTAATAATGTTTCAATTGTGTTAATATGCAACTTCATCCCAAACTCATTTTGAAGCAACACATTGACTTTTATAATTGGCTTATCCTCGGTGTAGATCTGACTTAAGAGGATGGAACCACTCTCGAACATTACTTGCAAGAAACAATCAAAGCGTTTGTAGTCCAACGGTTAGGATAATTGCCTTCCAAGCAATAGACCCGGGTTCGACTCCCGGCAAACGCATACTTGTTATTTTTGTGAACCGAGCTTTGGGGATCAAACCCGAGGGGGCACCAATTTTCACAAAAAGAAAAGAAAAGAAAGAAAATAATTGCAAGAAATGGATGCAGTGCATAATATTTAATTTCATGATTATATGATTCAATTATCATATATATTAACAATTGGATCTCCTTTTTTTTATGAGGACCTACCAACATTTGGTTGCAAAATCCCCGGATGCACACAATAACTCATGTTAAGTAAATTGAAAAGTGGATCTCAATAGCACTATTGAGTATTATTTAATCAAAAGAACATCTACAAGAGAGAGAGACCTCTTAAACAAATAAACACCTCATAAATACTATGCT
Chr11.tRNA39-SerGCT	TCAATATAAGCTGTATTTAAGCTATTACATGCAAGAGACTAAGTTGATTGCACTATCAAATCAACTGTCATCACCTCTTATAAATCAGAAAACCCACAAGTCATACCATTTTTTTACTTTTTATAAATCTTTATCTACACTTTATTCACATTTTATCCATAATGTATATTTATAACCAATAAAAAAACAAAAATTTCATCATTTCATTTCCTATCGGAAATAACTAAAAATACAAAAAAAAAATCACTTATTGATATATTAATTTATTCCTACAATAGTCATAAAAAATAAAATAGAATTTATATATAAATATACATATATGTTACATATAAGCACACGAACACAACCTGGTCGCTTTGGCCGAGTGGTTAAGGCGTGTGCCTGCTAAGTACATGGGGTTTCCCCGCGAGAGTTCGAATCTCTCAGGCGACGTTTCTATATGTCCATTTTGTTCTTTTTTTAAATCATTCACTCTCTACATTTTTTATCTTTCTGTTTTTTTTGTCTGGAATTAAAAATTTTAAAATAACCCAGTGACCTTTAATAAAGTTCATGTAACATTTTGAAAATAACTATGTAAATCTAAATAATTCTCTGAGTTAATTTTTCGTTAACAAATAAAAATAATATTTTACTTTGGTTAATTCTAGTTGAAAACAGAGTCTACCAAAAGACCCCTGAAATTTATTAAAAATACAAAAAATTATTTGTAAATGACATTTTCACTCCTCTGAATAAAGATTTAAAATGGATTCGGATTGATAAAATGACCTTTCATAAAG
Chr11.tRNA4-SerGCT	AAGTGAGGGTGCACAAATCGATAATAGTTAGGTAGGAAACCTAAACAATAAAACAAAATTAAATTTGCATATAGGGGGTAGTTCTGTGATTTTTAAATTAATAAATATCATCCATCAACTTATTCACATTTTATTCATATATTATTTATCACCTACCAAAACAACATACTATTTATTCATACATTTTCAATGAGAATAATTAAAAATATAATTAAACAAAAAATTGATTATTTCATTGTTATGTTCATTCATGTAAAAATAATTGTATGACAAGAATAAGTCTGTAACCAAACCGTAAGTTAAACAATTAATATATCTACATATACATATGTCATTTTATGTAGCGTAAAGTCGCTTTGGCCGAGTGGTTAAGGCGTGTGCCTGCTAAGTACATGGGGTTTCCCCGCGAGAGTTCGAATCTCTCAGGCGACGCTTATATTTTATTTTTGGGGAAAATTAAGTACAGGTCCCTCAGCATATCCTCATATTAATTTTAAGTCCCTGTAATTTTTCCACTTAACAATAGATCCCTAACTACAGCCATTTTTCTTACATTTTCACCCCCAGCCCCTTTTATTTCTTTTCTCACTTTCTTTCACAACTCTCACATATGGTGGCCCTCTCCCTCCTCCATACCGTTCCATCACTTCTCTCTTCCGTATTTGTTCTCTAACAGCTCATATTATTGCATACAGATTATTAACGGTGTACACAAGCACATATAACACTGTACATATAATGATAATAATGTTCTCGTGGCATTTCAATCACTGGGACATCTA
Chr11.tRNA41-AsnGTT	CATCTCTTATGTCAATACAAACCTCCTTTTTTTTCTTTTGAAATATATAATGATAAAAAATTTGATCATTATATGATTATTTCTTAACTTTCCATACATATATAGAAACAGATAGACTATAAATGACATCTCTTACGTCAATGACACCAAAGGGATATTAATTAAATGAATGGAATTGGGATATAGATGGAATATAATGAAATAGAGCCACTTTGAGTTTCCCTATGAAATGAGGCATGGAACAGAGCCACTATGAAGAAGTTCCGGGAGTTACGAAGGAAGCTTCGGGCTCATATTGTTCATGGGTTGAGAACGGGAGTTTCACTTTATGAGATAGCATCTCCCATTGTTCCTCAGTAGCTCAGTGGTAGAGCGGTCGGCTGTTAACTGATTGGTCGTAGGTTCGAATCCTACTTGGGGAGATTTGATGAATTCTGAATTCTTTAATTCAGAATTGAATGAAAGGGCTCGCTTTAACCGTTAGGAGTAGGTAACCCGTTCCCTGTCTTTGTTTCTATTGCATTCTATCTCATCGTATCACATTCTGTTCTGCGATATTTGAGAATCACCGTCAATACCTCAGCGTAGATCCGGGATAATCCCTAGATTCTCCCGATAGGCCACAATTACCGCGAGCAAACACGAGGAACGCATTTGCTACTAATACTTGTACTTGTCTGCTATTCTGCCCAAGCCTGGCTGAGGAAGAGTTACGGGGAGTAAAACCCCAATATGCTGATTCATACCAAGTGTACTATATGTAATGATAAAA
Chr11.tRNA43-ThrCGT	TAACTTGGCTCTAATTCCAGACTGAGGTAAATTCATTGTGGGGGCACGTGACGTGGAGCTCTGTCATGGGCATCTACTGATCATGGCTTGAGAGAGAATAGAAGAATGCCTCGGGTAGGAACCTCTTATACTCATGCACTGCAGTGTTTTTTTTATTTTTTATTTTGCTTCTCTCCTTTTCTCTGTCTCTCTTTTGTAAAATTCAAACTTATACCATTTCGGTGACATAATATCGGGGTAGCAACTTTCTACTGGATTCTACAAAAAATTACAATTCTATTGATGCATGTTTAACATCATCACCAGTCTGTTTGATTCCCAACACCACAATTTTTTTTGGTCTAACCAATGCTTCCGTAGCATAGTGGTAGTGCGTTCGCTTCGTAAGCGAAAGGTCGTGAGTTCAATCCTCACCGGGAGCAATAATTATATTTTAAGTTTAATTAATTTTGTACTGAGACCATTTTTTTAAGATAAAACTCCGTTTGAAAACACGGATTGAAAAATAGATTTTGGAATAAATCTGCTTTTTAAAATGATTTTTAAATCTTGACTTTTTTGGGATGCGTTTTTTTTAATTCAGGAATAAATATTTGGAACGAGTTTAATGTTTGATAGAAAAAGTTGTTTTTAAATTCAAAAAATTGATTTCGACAAAAAATCTTCGTTTTTGAGATTTTAAAAACACGGTTTCGAGAGAGAAATTAAAATGAATCCAACTTTTGATTCCGTCGGAATCCGATCCGTTTGGTTGCACGATTTTGGGATTTTA
Chr11.tRNA44-ProCGG	ATGCGTTTACACCGGCAGATGCGGTGTAACATGAATGCCCAAACAAACACAAAACTCGTGTTTAAGGTAACCATTCAGGTCGAGTGTTTAATGTGTTTTTTTATTTTTGCATTTTGCTTTTCTAGCTCACTATCAATTCCACCAAAACATGTCACTCTCCTAAACGGACCCCAAACATAATTGATAGGAACATTTTTAACATTTTGTTTTCAAACCTCAAAATTTTGTTTGGAATATTAAAAAATAAAATAAAAATGAAGGTTTCTAAACTGAAAATGTGGTGTGGTTTGCAGAATAAAATTTAAAGTAAACCTGGTTTAGAATGTAAAATTCCGTTCAATTAACAAAATGGGTGTTTGGTCTAGTGGTATGATTCTCGCTTCGGGTGCGAGAGGTCGCGAGTTCGATTCTCGCAACACCCCTGAATATATCTTTTCTTTTTTTTCAAATTTTTTTCAAAGTTGCAAAGCCGATAAAACATCTACGCGGAACAATTTAACTAACCTTGGTTGGCGCGCTCGAGCGCGGGAAAGACGATCCGCTCCTCCATCTGAGCGTGCTCGAGAAGCACCTCAAGCAGCATCGAATACAACTTCCCGAGCCCCCTCGGACTTCCAACACGTGTCCCCTTTCCCACCGTCAGATCCCCCGCCATCTCCACCGCCCGATCCACCAGCCTCCCCAGGCTCCGGTGCTGGATCGTGACCGCGGCCGCAAGCGGCGGAGATCCGGAGGAGAATAGACCGGGGACGACGACGGGGGGGCCGGCGAA
Chr11.tRNA45-CysGCA	GGCATTTGGAGTGGTGAGTGTTTACTGTTTGTAAATATTATTTTTCATTAATGGTACAACAAAACAATGGGTGGATTGTGATTTTTTGTTTTTTTGGATTGGTGGATGTTATGTTTTTTTGAATGCTTGTGAAACTTTGTGAATTTTTTTTCTTTAAAACATTTATAATTTTTAAGATCGGGTGTATCAAAACTAAAAAAAAGTATACATCATCAACATAGACAAACAATTTATATCATGTTTTCAACCGTAGTCCTCTAAGGGCTATTATTACTATAAGCTTGCATTGTATAATAAATGTAGGGTTTTGAAATTGTTATTTAACTTCTTCACGAACTCTTTACGAAGTTGGGTCCATAGCTCAGTGGTAGAGCATTTGACTGCAGATCAAGAGGTCACCGGTTCGAACCCGGTTGGGCCCTTTTTAATTTCTTTTTTTAATGTCCTCATGCATGCATCTAAACATGTTGTAGCTTATACGGCGGTAATAATGATATCCATAGCAATTTTTTGTATATTAGTTTACCCAAAATTATTTATTTATTTATTATTTTTTTTTTTTTTATGGATAGGCGGGTCGAACCCGCAACCTCCTCAAAGGCAGGGTGCATACCGACTACTGCTTAATTTACCCAATTTTAATTCATACAAAATATCACGCACATTTAAAAATCATGCTTCCATTGGTGGACAATATCAAAACTCATGATTGGTAGTTTATGTAATGAAAGAATGAATTAGTGTACTTTGACCAATTTAATTGATCGACCAG
Chr11.tRNA46-SerCGA	TATTTTTGATTAATAAGCTATAGGTTTTATTTTTGATTAATAAGCTATAGGTTTTATTTTTGATTAATAAGCTATAGGTTTTATTTTTGATTAATAAGCTATAGGTTTTATTTTTGATTAATAAGCTATAGGTTTTATTTTTGATTAATAAGCTATAGGTTTTATTTTTGATTAATAAGCTATAGGTTTTATTTTTGATTAATAAGCTATAGGTTTTATTTTTGATTAATAAGCTATAGGTTTTATTTTTGATTAATAAGCTATAGGTTTTATTTTTGATTAATAAGCTATAGGTTTTATTTTTGATTAATTAAATATAAATTAAAATCTTACGTTGAAGGACAAAAGTTGTCGATATGTCCGAGTGGTTAAGGAGACAGACTCGAAATCTGTTGGGCTTTGCCTGCGCAGGTTCGAATCCTGCTGTCGACGTCTCTCTCTCTCCTTTTTTTATTTTAAAAAAGGCTTAATAAATTTCTGGCCGTCCATCTTCAAGTAGGGCTGTTAAACGAACCAAGCCGCTCGGCTCGGTTTGGGCTCGTTCGTTTAGATAAATGAGCGAGTTTGAACAAGTTTTAAAGCTCGGTTAGGCTCGAGACCTTGATCGAGCTTCATTTTATGTTCAAATTCGACTCGTTTGCGTTATTAAAACTTAGTTGAAGCTTGACTAAACTCCTTTATAAAATCAGAATATTAAATTAATACAAAGTTATGCTTGTTTAAACTCGTGAACTTGACTCATTTAGGCTAAAATTCCTAAAAACCATAAAATGAAGAAGAAC
Chr11.tRNA47-ProCGG	TACAAATTAAGACCTTTATCATACTCCACCTTTAACCCTATACAAATCTACACAACATATATAATTTCTATACAATGGACACCATGATTAATTCACATTATGACATTACTAAGGCAACATTTAGAAACATACTATATCAGCATTTGCAAACGCACAACTTTTAGAGATTTTGTTTTTACAGAAATCATAAATCAAACTCTTTTTGAAACATCCTCAGTGATCCCAACTTTCACTAATATATATAGTTGAATAACCATTTAAATCCATCACTTTAATTTTTCATTATACTATATAAGCATATGCAGTCCCAGTAATGACAGACTTTTGAGTAATTTTTGTAGTCATAAAATGGGCATTTGGTCTAGTGGTATGATTCTCGCTTCGGGTGCGAGAGGTCTCGAGTTCGATTCTCGAAATGCCCCATTTTGCAATCTGGTTACTGTTTTATTACATGCATTAGTTAATGCAGCATTTCCTTTTCTTCTTCCTTTTTTCTTTTTTTGCAATCTATAATTTGGTTAAAACTTGGCTCAACTTCTAATTGTAATCATGTATACCTCTCAAAATTAGATAGTCATTCTGTTGTATGAGAAGTATATTTATTAAGAAGAGTATTTGCTGTTAAAACAAGCTTTGTCTACACTGATGTTTGGAGACATGATCAATCACTAGATTAAGGTACTATTATCTGAATATCCATTCAGAATTGTATCTAGTAGTAGCAACTTTACTTTGGATGTGAGAGGGGTTGTATTCAAGTCTCTGAATAGTG
Chr11.tRNA48-ProTGG	TTAAAACAAGCTTTGTCTACACTGATGTTTGGAGACATGATCAATCACTAGATTAAGGTACTATTATCTGAATATCCATTCAGAATTGTATCTAGTAGTAGCAACTTTACTTTGGATGTGAGAGGGGTTGTATTCAAGTCTCTGAATAGTGAATTCCCACTGCATTTGATTTCTTTTTGTTAGTTTAGAATTTTAAAGTCAACTTAGGCTTTTATGTAATATTCAAGTGCATATTGACTAATCCATGCAGCATATGGAGACTGTAAACCAAAAGGAATAATAGAGTAATAGTATTTCTAGAATTGTATTTGAAGACAACAGATGATGAACTAAAATATCATTGTGGAAATAGGCATTTGGTCTAGTGGTATGATTCTCGCTTTGGGTGCGAGAGGTCCCGAGTTCGATTCTTGCAATGCCCCATGCATATGATTTTATGTTTATGATGGTTTTGTTGTTCCAAATTTTAAAGTGATCATATATAAGAAGGCATTTTTTTTAATCTATCTGATCTTCAACATAGAGACAGCTCTTCCTTGTGAGATACTTTGGTGGAATTATATTTAGTCTCATACCATATAATGCTCATACTCATATCTTTAAAAGTAATTTCGCGTAATGACTTGACCATATCTGATTGTTTATAATTAAAGGTGTTGAAAGAAACATAAAGAAACTTGCAGACTATCTAATTATATAATTCTATGATACTTTGAAAGAATTGAGTTTTTTTCACACTCACAATAGAGGTGGTGCAGAGTAGATGTTTTGT
Chr11.tRNA49-ProCGG	CATTTCTTAAAAACTCAATCTTATCTTTGAAATAAACAGACATAAACAAAAGGTTATATATCTTCCCTAGAGTTCAGGAAAGAAAGTACATACTTCATGCTCTCAATTGTTGCTTCAACAGGAGTTTACATTTCAGTGGATTGACCTGGCTATGGTTGGTTAGTTTAGATCGAAGTGTAAAAGACAATGCAGGAATCTTGAATATTGTCTTAGATGACACTATTTCATCAATATGCATACAGTTCAATTACCATTTAAATTCATCACTTAGTTTGTCATTAAAATATATAAGCACATGCAGTCCAAGTAATATGAGAGACTTTGATTATAATTCTAACAATCATGCAAATGGGCATTTGGTCTAGTGGTATGATTCTCGCTTCGGGTGCGAGAGGTCTCGAGTTCGATTCTCGAAATGCCCCCACTCTACAATGTGGATGTTTTGTAATCTATATTTTGGTTCTAACTTAGCTCAACTTCTAATTGTAAACATGATTTCCACTCAATTTTAGATAGTCACTCTTTTGAACAAAAAGTGTGTTATGTTTTCCATAAAGTGTATTTGTTGTTAAGCATCCATTCACAGCCTGAAAGTTCATCACTACTAATCAACATTGTTTGAGTAGATAGATGATCAATCAAGCGATTCCAGTAGTAGAAGAGAGCAATTTATCGAGAGGTACTATTATCTCAATGCACATTCGGAATTTGGTCAGGTAATAGAAATTTTACTTTGGATGTGAGAGGGCTTGTATTCAATTATCTAAATTCT
Chr11.tRNA5-LeuTAG	ACTACTAAAAGAAAATAGAAATAGAAAATGTGCACCAATGTAAACGCTTAGGAGTTGAGAGAGAACTTCTTCAATATTCGGCAAGTTAAAAATTTGCTCTTTAGAGATTCTTTTTATATGGAGGATGTATTTGTTTGGTCCCCCACGAGATGGGCTTGTGGGTGGGCCTACGGGCCAGCACGAATGGGCCTAATGTGGGCTGGTTCGTGGGCTAGACCCCCAGAAGCAGGCTTGAGCCCGTCCCTCCCTCATAATGAGCCAGATTTTCTGGCCATGGGCCATTTAATGAGTATGTAGGGATTGGCAGATTTTAAAATTATAAAATACATATATGAAACCTGAACAAATAGGACAGTTTGGCCGAGTGGTCTAAGGCGCCAGATTTAGGCTCTGGTCCGAAAGGGCGTGGGTTCAAATCCCACAGCTGTCACGTTTTCATTGCATTTTTTAATCTCATTTTATTCTTTTCAGACAATCAATCCTCACCGCCCATCCCATCACCATCAAAATCATATAACACCAATCCAAAGGCCGATAAAAATCTTCCTCTAACACAAACAAAACAAATCAACGGTCCAAATAAATCCTATTACGAACACACCCCCCCCCCCGCCCCCCCCCAAAAAAAAAAAAAAAAAAAAAAAAAAAAATCAAAACCAGAGAGAGAGAGAGATGGCGAAAGCTTTGAAGGATCGGTCGCGATGTCTCTTCTTCTCCTCATCATCTCCTCTTCCCCTTCTGAAGAACCTCCACAGGTCCTTCGAGACACTCGCTTATGAG
Chr11.tRNA50-ProTGG	ATAGTTTCTTCTCTGTTTAAATAATTTTATCAAAGTCATGCTAAAGTAGTTAACCTTTCTAGGCGGGTGGGAGATGCAGAACTAAAAATGTCAGTATATAAATGGACATTTTGCTCTAGTAGAGGCAATTTTGCTTTGTTTGTGAGAGGCTTGTATTTGATTCTCTGAATTCCCACTGCATTTGATTTCTTTTTGGTAGTTTAGACTTTGGAAGTCAACTTAGGCTTTTATGTAATACTCAAGTGCATGGTGACTAATATATGCAGGCACATGGAGACTGAAAGCCTAGAGAAATCATAGAGTAATGGTCATTCTAGAACTGTAATCTAAGGCAAGTGATGATAAGAGATGGGCATTTGGTCTAGTGGTATGATTCTCGCTTTGGGTGCGAGAGGTCCCGAGTTCGATTCTCGGAATGCCCCCGCATAGTGGATCTATTTTTTTTTCTTTTTGATCATATGAACTTCAACATAATCAAACACAAACAAGTTCCATTTACAGATATGTCCTGGAAGTCAGTAATGAAAACACACACTTCATTTGTATAATACTGGGGTGGAAGGAAAGTAGTTACAAAATAAAGTAGTTGGACATTGAGTGGTAATCATTGCTTCTTGAGGAGTTTATATATCAACATAAAGACAGCTCTTCCTTGTGGGATACTTTGGTGGAAAGATATTTATAGTCTCATACCATATAATTCTCATAATTCTATCTGTAAAAGTAATTTCGGTATTAATGCATACTGACTTGACCATATTTGGTTGTTTTT
Chr11.tRNA51-ProCGG	ATTTGGCGAATATCACGTAGCGCAGTCCACGGGACAATCCCCTTCCCTTGAACCCATGCTACAGCAGTGGTGGAGTCTGATTCAGTTCCATGCTCTCAATTGTTGCTTCAACAGGAGTGTACATTTCAGTGTATTGGCCTGGCTATGGCTGGTTAGGTTAGATCTAAGTGTAAAAGACAATGCAGGAATCTTGAATATTGTCTTAGAATATCCATGACACTATTTCATCAATACGCATACAGTTCAATTACCATTTAAATTCATCACCTAGTCTGTCATTAAGATATATAAGCACATGCAATCCCAGTAATATGAGAGACTTTGACTATAATTCTAACAATCGTGCAAATGGGCATTTGGTCTAGCGTTATGATTCTCGCTTCGGGTGCGAGAGGTCTCGAGTTCGATTCTCGAAATGCCCCCACTCTACAATGTGGATGTTTTGTAATCTATATTTTGGTTCTAATTTAGCTCAACTTCTAATTGTAAACATGATTTCCACACACATTTTAGATAGTCACTCTTTTGTACAAAAAGTGTGTTATGTTTTCCATAAAAGTTTATATGTTGTTAAGCATCTATTCACAGCCTGAAAATTCGTCTTACTAGTAATCAACATTGTTTGAGTAGATAGATGATCAATCAAGCGATTCCAGTAATAGAAGAGAGCAATTTATCGAGAATTATTAGGTCTAGTAATAGCAATTTTACTTTGGATGTGAGTGGGCTTGTATTCAATTATCTGAATTCTCATTGCATTTGATTTATTTTG
Chr11.tRNA52-ProTGG	AAATTCGTCTTACTAGTAATCAACATTGTTTGAGTAGATAGATGATCAATCAAGCGATTCCAGTAATAGAAGAGAGCAATTTATCGAGAATTATTAGGTCTAGTAATAGCAATTTTACTTTGGATGTGAGTGGGCTTGTATTCAATTATCTGAATTCTCATTGCATTTGATTTATTTTGGTAGTTTAGAACTTGAAAGTCAACTCAGGCTTTTATGTAATACTCAAATGCATGGTGACCAACATATGCAGCACATGGAGACTGCAAAACTATAGAAATAATTGAGTAATAGTCATTCTAGAATTGTGTTTTGAGGCAAGAGATGATAAACTAAAATGTCAGTGTGGAGGTGGGCATTTGGTCTAGTGGTATGATTCTCGCTTTGGGTGCGAGAGGTCCCGAGTTCGATTCTCGGAATGCCCCTTGCATATGTTTTTGTGTTAATGATTTTTTGTTCAACCCAAAATTTAAAATGATCATATATTAGAGAAACATTTTGCTGGGAAGATATTTAAACTTTCATACTATATAATGTTCTCATTCTTCCCAGTTGGGAAGTGAATAGTGATAATTCTTTCTTCAAAAGTAATATCAATGCATAATGACCTGACTGTATTCGGTAGTTTTGAATCTAAGGTGTCGAAGACAACATAAAGAAACTTTCATACTATCTAATGTACAATATATGATACTTCAAAAGAATTGAGTTTTTTTTTTTGCACACTCACAATAGAGGTGGGTACAATTGAGTATATGTTTCTGTCTTAATGTTA
Chr11.tRNA53-ProTGG	ATAGTTTCTTCTCTGTTTAAATAATTTTATCAAAGTCATGCTAAAGTAGTTAACTTTTCTAGGCTGGTGGGAGATGCAGAACTAAAAATGTCAGTATATAAATGGGCATTTTGCTCTAGTAGAGGCAATTTTGCTTTGTTTGTGAGAGGCTTGTATTCGATTCTCTGAATTCCCACTGCATTTGATTTCTTTTTGGTAGTTTAGACTTTGGAAGTCAACTTAGGCTTTTATGTAATACTCAAGTGCATGGTGACTAATATATGCAGGCACATGGAGACTGAAAGCCTAGAGAAATCATAGAGTAATGGTCATTCTAGAATTGTAATTTAAGGCAAGTGATGATGAGAGATGGGCATTTGGTCTAGTGGTATGATTCTCGCTTTGGGTGCGAGAGGTCCCGAGTTCGATTCTCGGAATGCCCCCTCATAGTGGATCTATTTTTTTGCTTTTTGATCATATAAACTTCAACATAATCAAACACAATCAAGTTCCATTTACAGATATGTCCTGGAAGTCAGTAATGAAAACACACTTCATTTGTATAACACTGGGGTGGAAGGAAAGTAATTACAAAATAATGCTTTTATTTCGGCCAGTTGGACATTGAGTGGTAATCATTGCTTCTTGAGGAGTTTACATATCAAATTATGTAATGACCTGATGATGATTTGGTTATTTTGATCTAAGTGATACAACATCCATGACAATTTACATAGTTCTTTCATATTATATTGTTCAATGGTTGGTTAAATTCATCACCTAATTGTTAGTT
Chr11.tRNA54-ProTGG	TCAGATACCACTGAAAATGCAATGTTGAATTCTACAATGAATTTCCCCAAGTTGTCTCATTTGAAAAACTAAGATTTAGAACTGGAAATTGGTGAGGTCCTTGGACATCTGTTTAACACTTTGAATAGACATAGATGCTATATTTTTCTACATATATGCAAGTAATTCAATCCTCAGAAATCAGGATTGCATGCAACTGTAAAATTCAATGGTTCTTTGTGTGTGATTTTTGATATGCTGATAGAGATTTCTCTTATTATCATGACTGTCTAATACCTTCATTATATAATAAATTTATGTGAAACTGTAGACAGAGAACTGTATGAGTTCTAAGCTATCTGTCATGTGATGGGCATTTGGTCTAGTGGTATGATTCTCGCTTTGGGTGCGAGAGGTCTCGAGTTCGATTCTCGAAATGCCCCAGCATATAAATCCTCATTGAAGTTTCTCTTTTTTTGAAGGTTGAATCTGAATTGTGATTCATAATGCAGGACAGCAGAATAGCCTTCTATTTTACTTTTTAACCCCACCAAATCATGCAAAATGCATTATCAACTTTTTCAAAGATATTCAACTTTGAGTAACGTGAAAGCGGTTGTGTTATACTGATCCTTTTTTTCAACTGCATTGAGCTCAGATTCTAATGACCAACATGGATTGCATGAAAAACGGAAACAATCAAATAGTGTTCCATATCAAAGATTAATTCAAGAAATAAAATTAGTTGTTTCAATCCCAATATCCTTCTTTTATTATCTACACTACTCAATAA
Chr11.tRNA55-ProAGG	TGGTCCAAATTTTTACCAAACAAAAACAAAATATAGTGGGAAACATATAGTTCTTATATTTCATTTTCTAAATGAACTGTCAGGAGGGTAGCTTGAGCAACCTACCACTCTATTTGGTTCTCCTTTTTGCAAAAGAACCATCACACAAAAAGTATTATGGAAGGTAGGCATTTTTTTTTTATCTACAACATTTCTTGATATATGGGTGGTACCTATATAGTTTGAATCATTCCCCTTCTGCATTTTGAATCTAAGATCAAAATGTTTAATAATTCATTAGGAATCATGTCACATAAGAAGATAACTTTTCTATTCATGCAAGGTATGAAATAAAATGTCAGTACAGAAATGGGCATTTGGTCTAGTGGTATGATTCTCGCTTAGGGTGCGAGAGGTCCCGAGTTCAATTCTCGGAATGCCCCCAGTCTTCATTTTGGATTACAACATGCATCAGTCAATGCAGAATTCCAATTTTTTTTAGTTTTTTATTTGTTGGTTCAAACTTAGCTTAACTTGTCCTTATAATGCTTTCTATTCAAAGATGGGATACTCATTCTGTTATGTGAAATATTTTGCAAGAAGAGTCTGTTGTTAAACTTGGCTCAACTTGTCATTATAAACATGCATTCCATTTTAAGGTTGGATGCTCACTCTTTAGTATGAAAGTTACATTTTGCAAGAAGAACTGTGTGCAAAGCTAACAGTCATGCAGTGGGCATTTGGTCTAGTGGTATGATTCTCGCTTTGGGTGCGAGAGGTCTCGAGTTCGATT
Chr11.tRNA56-ProTGG	AGTGGTATGATTCTCGCTTAGGGTGCGAGAGGTCCCGAGTTCAATTCTCGGAATGCCCCCAGTCTTCATTTTGGATTACAACATGCATCAGTCAATGCAGAATTCCAATTTTTTTTAGTTTTTTATTTGTTGGTTCAAACTTAGCTTAACTTGTCCTTATAATGCTTTCTATTCAAAGATGGGATACTCATTCTGTTATGTGAAATATTTTGCAAGAAGAGTCTGTTGTTAAACTTGGCTCAACTTGTCATTATAAACATGCATTCCATTTTAAGGTTGGATGCTCACTCTTTAGTATGAAAGTTACATTTTGCAAGAAGAACTGTGTGCAAAGCTAACAGTCATGCAGTGGGCATTTGGTCTAGTGGTATGATTCTCGCTTTGGGTGCGAGAGGTCTCGAGTTCGATTCTCGAAATGCCCCAGCATCTGAAACTTCATTGAAGTTTCTTTTTTGAAGGGTGAATCTGGATTGATTTTCATAATTCGGGACAGCATAATAACCTTTTATTTTACTTTTTAACCCCACCAGGTCATGCAAACTAATGGAAATATATTATCAACCTTTTGAAAGATATTCAAACTTGAGTAATGTGAAAGCAGTTGTGTTATACTAATCTCTTTTTTTTTGTTCAAATGCATTGAGCCCTGATATTAATCTCACTGTTAGGAGGTAGCTTGAGAAACCTATCACTCTATTTGGTTCTCTGTTTTGCAAAAGAACACCACACACAGAATTATGGAAGGTGAACAATATTTTGTCTACAACATTTC
Chr11.tRNA57-ProAGG	ATTCAAACTTGAGTAATGTGAAAGCAGTTGTGTTATACTAATCTCTTTTTTTTTGTTCAAATGCATTGAGCCCTGATATTAATCTCACTGTTAGGAGGTAGCTTGAGAAACCTATCACTCTATTTGGTTCTCTGTTTTGCAAAAGAACACCACACACAGAATTATGGAAGGTGAACAATATTTTGTCTACAACATTTCTTGATATATGGGTGGTACCTATATAGTGTGAATCATTCCCCATTTGCATTTCGAATCTAAGATAAAAATGTTTAAATAATTCATTAGTGTATTATATAAGAAGCCATATTTTCTAATTCATGCAAGATATGAAATAATGTCAGTATGGAAATGGGCATTTGGTCTAGTGGTATGATTCTCGCTTAGGGTGCGAGAGGTCCCGAGTTCAATTCTCGGAATGCCCCCAGTCTTCATTTTGGATTTTGCTCTACAACATGCATCAGTCGATGCAGCATTTCACTTTGTTTTTGTATTTTATGTTTTGGTTCAAACTTAGCTCAACTTGTCCTTCTAAACATGCTTTCTATTTAAAGATAAGACACTCATTCTTTTATGTGAAATATTTTGCAAGAAGAGTCTGTTGTCATTTAAACATGCATTCTATTCAAAGGTCGTATGTTCATTCTTTAGTATGAAAGTTACATCTTGAAAGAAGAATTTGTTGTTAATCACCTAGTCATAGCCTGAAAAATAAGTCCTGAAAGTCGTTGCCAATGATCAATCACTTGATCAATGTACTATTATTTCAATGCAC
Chr11.tRNA58-ProCGG	ATTGTTTTCAGCACATGGAGACTGCAAACATAGAGTAATAATAGAGTAAAAGCAATCAGAAGTTCAGTACTAGTCACTGTAGAATATATTTTAAAGGAAAGAGAAGATGAACTAAAATGTCAAAATAGTATATTAACCTTACCATGGTTGGTTATTACATCTTAAGTGTTGAAGATTATGTCAAGAATCTTGTATATTGTCCTAGAACCTCAATGAAATGTTGCATGGTGATTTCATCAATATCATAAGTTAACCAACCAGTTATATTCATAACTTAGTTGTTCATTATATCATATAATCACATGTGGTCTAGCAATGACAACTATAAACAAATCTAACAGTCATGCAGTGGGCATTTGGTCTAGTGGTATGATTCTCGCTTCGGGTGCGAGAGGTCTCGAGTTCGATTCTCGAAATGCCCCCACTCTACAAATGGGTGTTGTTTTACAACATGCATTAGTCAATGCAGCATTCCACTTTGTTTTTTGGTAGTTATTCAAACTTATCTCAACTTTAAATTGTAAACATGATTACCACTAAAAAATTCTATGGTCATGCTGTTGTATAAAAAGTACATTTTCCAAGCAGAGTATTTGCTGTTAATCAAGAGTTGTCTACACTGATGTTTAGATACCTGATCAATCACTAGATTAAGGTACTATTATCTCAATGCACTAATGCTTTTGCTCTAATAGTAGCAATTTTACTTTGTATATGAGAGGTTCTCTGAATAGTTCCCACTGCATTTGATTTCTTTTTGGTAGTTTAGACC
Chr11.tRNA59-ProTGG	AACATGATTACCACTAAAAAATTCTATGGTCATGCTGTTGTATAAAAAGTACATTTTCCAAGCAGAGTATTTGCTGTTAATCAAGAGTTGTCTACACTGATGTTTAGATACCTGATCAATCACTAGATTAAGGTACTATTATCTCAATGCACTAATGCTTTTGCTCTAATAGTAGCAATTTTACTTTGTATATGAGAGGTTCTCTGAATAGTTCCCACTGCATTTGATTTCTTTTTGGTAGTTTAGACCAACTTAGGCTTTTATGTAATACTCAAGTGCACGGTGACTAATATATGAAGCACATGGAGACTGCAAACCTAGGTCATTCTAGAACTGTAATGAAGAGAGATGGGCATTTGGTCTAGTGGTATGATTCTCGCTTTGGGTGCGAGAGGTCCCGAGTTCGATTCTCGGAATGCCCCCTGCATCTGATTTTATGTTTTTTTTTTATGTTCAATCCAATCTTTAACAAATATAACAAGAATTTTGGGTGGGAAGATATCTATACTGTTATATTACATAATGTTCTCATTCTTCCCAGTTGGGAAGTGAAGAGTGGTAATTATGGCTTCAAAAGTAATATTAATGCATAATGACCTGTCCATGTTTGGTTATTTTGAATCTAAAGGTGTTGAAGACAACATAAAGAAACTTGCATACTGTCTAATATACAATATATGATTCTTCTAATATACAAAATATGATACTTTGAAAGTTTTTTTTTCCCACACTCACAATAGAAGTGGTGCAGGGTAGATGCTTTTGTGTTAAT
Chr11.tRNA60-ProTGG	TGTTGAAGACAACATAAAGAAACTTGCATACTGTCTAATATACAATATATGATTCTTCTAATATACAAAATATGATACTTTGAAAGTTTTTTTTTCCCACACTCACAATAGAAGTGGTGCAGGGTAGATGCTTTTGTGTTAATGTTAGAAAGATCAAAACTTGATATGGACTCTTTTGAAGTCAAGTTGAAGTTTCAATTCCAAATACACTTCATAACTCACTTTATCTCCATATTCAACTTCTGAAAATCAACTTCTTCTCTATTTATATAATTCCATCAAAGTCATGCTAAATTAGTTAGCTTTTAAGGCAAGTAGGAGGTGCAGAACTAAAAATGTCAGTATAAAATGGGCATTTGGTCTAGTGGTATGATTCTCGCTTTGGGTGCGAGAGGTCCCGAGTTCGATTCTCGGAATGCCCCCTGCATGTGAATCCAAGTTTTTGCTTTTTGATCAATCTGAACTCCAACATAATCAAACATAAACAAAAAGTTACATTAACAACTCTTCCCCGAGTTAGGAATGATAATACATACTTCTTTTGTATAACACATGGAATGGAAGAAAGTATTTTCAAAACAATTCTTTTATTGTGCCCATCGGGCCAGTGAAGAGTGTTAATTATTGCTACATGAGGGAGTTACATATCAATTTTTTAATTGACCTTGGTCATTTTAGATCTAAATGCTACAATCCATGACAATTTACATAGTTATTTCATATTATATAGTTCAATAGTTTGTTAAATTCAACACCTAGTTGTTAACTATAC
Chr11.tRNA61-ProTGG	TGAAAATGCAACGTTATATTGTGCAAGTTCACATTTGTAAATCAAAGATTTGAGAACTGGAAAATGGTGGTATTCTTGAACATTTACTGAATGAATTTTACCTTGATTAGACATAAATACTCTATATTTCTACATGTACGCATGTATTCAATCCTCATAATTACATGCAACTATAAAATAAAATGGTTTTTGGATGTATGATTCTTTTCAATTCACTGACAGAGATTTCTCATATCATCGTAAGACTGCCTTAGTCAAGTTGCTATAAGAAGATGAATTCATCGGATAATATATCTATGTTAAAACATAGAAAAAGAACTGCATGAGTTCTAAGCTCTGTGTCAGGCAGTGGGCATTTGGTCTAGTGGTATGATTCTCGCTTTGGGTGGGAGAGGTCTCGAGTTCGATTCTCGAAATGCCCCAGCATATAAATCTTCATTGAAGTTTCTCTTCTTTTTTTTTTAAGGTTGAATCTGGATTGTATTTCATAATGCAGGACAGTAGAATAGACTTTTAGTTTACTTTTTAACCCCATCAAGTCATAAAAACAAATAGAAATGTATTATCAACCTTTTCAAAGATGAAATTCAAATTTGAGTAGTGTGAAAGAAGTTGTGTTTTACCATTGTTTTTTCCCCAATTGCATTGAGGTTAGATTTGAATGACCACCATGGATTGCATGAAAGATAAACAGAGTCAAATGGTCTTCTCTATCGAAGATCAACTCAAGAATTAAAATGAAGTTGTTTCAACCACAATAAGATTTTTTGTG
Chr11.tRNA62-ProAGG	AAGATTTTTTGTGTTAGCTACATTTCCCAATATGATTAGTGGGAAACAAATAATTCTAGAGGGTAGCTTGAGCAAACCTATCACTCTATTTGGTTATCCTTTTTGACAACATTTATTACTCAAAAAGTTGCTCTATTTGGTTCTTCCTTAACTGAAGAGGAGCATTCTTGTCTACAACATTTCCCAATAGATTGGTGGTACCTCTATAATTTGAATTATGCCCAAACTGTAATTTGAACCTAAGATCAACTCTTATGTTTAAATAATTCCTTAGAAGTCATGTTACACATAAGTATCCTTATTTTCGAAATCAGGTTGGAGATGCAGGAATAAATTTTCAATATGGAAATGGGCATTTGGTCTAGTGGTAATGATTCTCGCTTAGGGTGCGAGAGGTCTCGAGTTCAATTCTCGGAATGCCCCTGTCCTTTAATCTTGATTTTATTTTACAACATGCATCAGACACCTTGTTTTGTAATTTAGTTTTTTTTTTGTGTGTCAAATTTAGCCCAACTTGTCACTATAAACATGTTTTCCATTCAATGTCTAGACACTAATACTACTAATCACTCTTAGTATAGTAGTAGAATTTTTGCTTTGGATGCTAGAGGTCTTGTAGTCCCAGTGCATTTGATTTCCCTTGACAGGTTAAAAAAATTGAAAGTCAAGTTAAAACTTTTACATAACACAAACTCACAGTTATTACTAAACTACAATTGATTGCATAACTTGGAGACTGCAAACATAGAGTAATAATAGAGTACAAGCACTCA
Chr11.tRNA64-ProTGG	GATTTTGGATTTCAATGGGTCGTGAACCCAATTCTCTATATTCCTCTTACATTTGAGTCCCTTCTGATAGTTTTAGTCTTTGAAAGTGAACATGCCAAGCTCTGAGTGACTAATAGAGTAATATAGATTGCACATGTAGACTGAAAACTATATGTAATAAATTTGGAAAAAAGAACCAAAAGTAACTAAAAGATTGTTACACTGAGTAGACATTAATACTGACACATGAATTTTAATTGTATGTCAACTGTACTTATTTGTTATGAATGACCAAAAAATGACTTGGTTTCTTTTGCACATGATTTTGAGTCTCAGACTGTATGAGATTCTAAAGCTTTTTATGATGTAATGGGCATTTGGTCTAGTGGTATGATTCTCGCTTTGGGTGCGAGAGGTCCCGAGTTCGATTCTCGGAATGCCCCCCAACATCAGAATCTTGTTTGAGTTCATCTTTTATAGAGATTTGGATCTGTATTTTGTTTTATACAAAAGCAGTACAGTTTATTAGTCTTAATTTTGACGTTTTAAGTTCACCAAGTCATGCAGACTTGCTTACTGCCCATTAATTCTTTGTATTTCATTTTCTGAATGGCATGTTTTATCTTTTGAAAACCATAGTATCCGACATGATATAAGGTTGAATTTGCCTAAGAAATCCCATTAGATGTGATAGGACTGAATTTTGATTCTCAACTCCATTTTGAGAGCTTGTAATCCAAAAGTCGTGTGTGTGTGTGTGTGTGTGTGCGTGTATTGATGTAGTCACAAACAA
Chr11.tRNA65-ArgTCT	AAAAATTAACAATATACAAAACTCATCGACAAAGTATATAGACAGTTTAAAAGTATATACAAACATGTTAACATTGTGCAATAGTATGCACAAATGGTAAAGGAGAGGATAAAAATGAAAAATATAATAGTTATATAGACAGAGAGATTGAGAAATAGTACATAACGGGGTTTGGGGACTTAAAAAATAAGTTCAAATATTCTAGGAATATAAGAATAATTTAGGGGTTTCTCGAAGGACTAGAATGAATTTCCATTTTTTATAATATATATATAATATTACATTTTTTATTTTATTATAATTTTTTATATAACATACTTATAATATTAGTTCAAAATACGAATCAAAAAGCGCCCGTGGCCTAATGGATAAGGCGTCTGACTTCTAATCAGGCGATTGTGGGTTCGAGTCCCACCGGGCGTGCATTATTTTTATGGGAAAAATCCATATAAACCCCCTGTAAACTCTATGGAATCCATTCAACCCTCTCAATTTTCTTTTGATGGATGAGAAATTTTTTGTAAATGATAATTTTATTCCTCTGAATAGAGTTTTATAATCTATTTAGAATGGGTAAAATCATCATTTTTAACACATTGTAAGGGGTTTTTGAATTACTGTGTTTTCAGTTATGGTTAATCAAACAGAATATTCATATAATATTTCTCATCTGTTAACAGAAATTTAATACAGAGGCTATTTGGATTTAAAAAGGTGTTTTCATGGAGTTATATGGATTCAGACAGTTTACAGGGGGTTATTTAAAATTTTCC
Chr11.tRNA9-GlnCTG	GTTTGTTAAATTCAAAAATTGCACGTGAAATGTATAAATTACGTGAGCAATTTCACGTTACATTAAATTCTCAGAAACATGATTCTTTGTTTTTTTTTTTTTTTTGTGAAAAATAGTGTTTCCTCCAGGATTTGATCCATTGATCTCTTTCTTTCACAAAGGTGAGAGGAGGGGTTTACTGATTTAACTAAAGCTCAGTTTGTAACATGAAATTTTATTTTAGCATTGATATTATAAGTGTCTAGTCTGATTGGCCCAAAATCATGTCCTTGTCTAAAAACATTCATTCATTGGGACCCCTTGGATTAGTAGAATGATTAATACAAAAATCTGAGAACCAGAACAACAACGGTCCCATGGTCTAGTGGTCAGGACATTGGACTCTGAATCCAGTAACCCGAGTTCAAATCTCGGTGGGACCTTCTTTTTATTATTTATGGAATGAAATTTTTTCTCTCTATTTTTTCTTTTGGGATCCTGTTCATCTCCTGTGTTTGAAAGATTGAAAAGAGTTCAAAAACAAACATCGGATTGAACCCCCAAAACATCCACTTTACAAATACCCAAAGACCAATTTAAATCAATTACACAGTAAAGTAAAAAAAAGATGCAGCTTGTTGTACAAATTAGAAAAACAAGACTGCATGCAGTGAGAACTAAAAACAAAAAAAATATCACCCTTCTTACAATACACTTTGAGCTGCTCTCCCCCCAGAAGCCTCTTCCTTGCACCATAAATAGCCTCCAATCCAAATAATTCTCATAACAAAAA
Chr12.tRNA10-LysTTT	ATTGTAAATGGATGGGTTGGTAGTGTATCTGGATTGGTTGTGATTGTGAATCCTTATAGAAATGGACTTGTTCTTGATGGGCATTGTAAATGGATTGTTTATTTTCTATAATTTATAGTTTATATCATGGCAAATTGTGATTATATACCAGGATACATAAAAAATTCTATGTTTGATTTCCATCTTCTAGGTTAGTCTCTTTCGTATCAGGAATTGGGATGTATTCTTCAGTAGATTATTACCGGTAAATAAACTTTTCAAATGACATCAAGTGGGAAGTGTGGGTAGAAAGTTAAATAAAAAAGTCCATAACTTATTAATCATATATATGTAATATGTCAAACAAATTAGCCGTCTTAGCTCAGTCGGTAGAGCGCACGGCTTTTAACCGTGTGGTCGTGGGTTCGAATCCCACAGACGGCGTTATTGTTTTTCATTTTTATTTTGATATTTTAGCATATTTACCCTCCAAAAACTTTATATTGTCAGACCACCCCTTAAAACGCTAATTCCATCTCCTCATTTTGTTAGACTACACCTTATTTTTGACATATCATTGCTATTTGCTAACTTTAAATATTGATTTACAAGTCCAGATAATATAAGTGCTAATATTTTAAATGTAAAACTGTTGATTTGACAAGAAAATTAAATTCTTATTTATGGTGCCTATAAAAGGGTATTTATGCCCATTTTATAAAATATTTGTTTTTATTGATATTTTGTTCACTATTTTTTATGAATTGGAAAGATTGGTGACATATTGACTTTCA
Chr12.tRNA11-AspGTC	GTTAAAATAGAAGAAAATGAGTATGAATTAAATATGTATCTTACATAAGTTAAGCAATATTTTTTTATTTTTTATTTGAGACTGGAACTAATACTAAAGAGATATAAGGTAGTCTGAGCTGTTCTTCTCTCTTTTAGCTTCAGTAATCTTTTTAAAGTTCTCAATTTTATACTTGGATAATAAGAGTAAATTTTTATAAATTCTCTTTTACAGTAATACAAACAAATTTTGATTAACTATAAAAAATTAAAATGCTAAATGATATCCACTCATTCCATAAGACCACTTAAAATAATATTTGTCTTCCAAAATACATGATCCCTTATATCACTTATACTGCATACAACAAAGTCGTTGTAGTATAGTGGTGAGTATTCCCGCCTGTCACGCGGGTGACCCGGGTTCGATCCCCGGCAACGGCGATTAAATTTTTCTTAAAAGATTTTTTTTCCATGTTGGGTCTTTTTGCACTTAACCCCCCGGCCTAAAACAAGTAAAACCTTCCCGTTCATTTGTTATGGTATTTTTGCGCTTACCCCCCAAACAAAGGGAACACTTTTCAAAGTGGAAACCATCTTTCTGATTTAGTTTTTCTTAAGAATTTTTCCCTTGGGTCCTTCTGCACTTAATCCCCCGGCCTAAAGCAACCATTTGCAATTTTAAAAAGGTATTTGCATTCATTCGCTATGGTATTTTTGCACTTACCCCCAAGACAAAGGCAACATTTTTCAAAATGGAACAATCTTTCTTTTGATTAATTTGGATATTTTTT
Chr12.tRNA12-AspGTC	TATTCAATCAAGGTAGATTTTATCCTCTACACACAATTGACAATTTTAATTCAATCTTGAGCCAAATGCTTTAAACCATAAACTAAATCAAATATATCATAAATTGTTTTAATAATAATGAATTAGTTTGGTTTGAGGTTTTACTAAAACAAAACACATATGCATTAGAGTAGAAAGAAAATATGTAAAATTTCTTAAAATTATTTTTCAATCGACTTGATTATGTTCAATTTCAGTTTCTTCCAAAAAAAATTAATTTACACAATCTAATATAATGTGACTTGAACAGTTAAGAATCACTAAGAATATGTAATGAAGAAGAAAATACAAATTTACTTGTATACAACAAAGTCGTTGTAGTATAGTGGTGAGTATTCCCGCCTGTCACGCGGGTGACCCGGGTTCGATCCCCGGCAACGGCGTTTTCTTCTATTTTTTGGACTTTTTACACTTAACCCCAGCCTTGAGCATTTATTCAAATTTTATTACTCTTCCCAATCATTTGTTTTGCTCTATGCCCCCCCATTCCGGATTGTCAAGGAAAAAATCACAGCAGCAGAATTTCTCCCAATGTCAATACATAATAGTTGACTACCATGGACGAAACACATTGAAAAATATAAAAACGATGCAATTCTTTGTTATTTATATATGATGTTATAATTAACCATGTATCAGATTATATATTTTTTTTTAGAGTTTAAGCTATTTATAGCTCCATGCAAAGAGTTTATTTATTCTTTTTGAGAGTTTAGGTTATTCATAGCTCCAT
Chr12.tRNA13-GlyTCC	TTAGCTTTTTGTATGTATGTTTTAGGTAAACTAAACAAAAATATAATAAAAAATGGTCTAGGCCATTAAGCCCGATCCAGACCTTAAGCCTGGCCCAGCCCGGGCTTTGTCCGCTAGGGGGACGGGCCTAGTTTTGGGCTTGATGCCTTGATGCCTGGCCTTGGCCCATGCCTGAAGCCCCTTAGGCCCGAATGGGCTCGACCCAGTGCAAACCCGGCCCATGGCCAACCTTACATGTGGTGCATACATGTTTGTCAGCAGTGAATAATTTGTTGTAGGTTGAATGAATTACAATCCAACTTATTGTTGTACATAAATAATGAGTAATTAATTTTCAAGAAATCATCAAAGCGTTTGTAGTCCAACGGTTAGGATAATTGCCTTCCAAGCAATAGACCCGGGTTCGACTCCCGGCAAACGCATTTTTTTTTTTTAGTTCTCTAAAATTGTTTGGAGAAACAGAAGGGAGAACAAATGAATATGATGATGTGTTGTGATTTATTTCTTTGTGAATATCACTTCTTTGCTCTAATTTATTTTTCAAATAATGCAACAACTTTGAGAAACAGCCATCAGAATGAAAAATAATAAAGGTGATAAAAGTGTGACACGCCCAGCGCCTCTCTCTCTAATCCCCGCGGGAGCTTCGGCGATTTGGCGAAATTGAATTAACCACAGTTCCTTCAATATATATAAATAAATAAATAAAAATTGCAGAATGTGAGAAAAAAGCTGAACAGGGTTGCTGAGGTATAAAATAAAAACTTGGAAT
Chr12.tRNA14-ArgCCT	TTTAAACCGCATATCAAAGTTGAAAATGCATTAAAATTTACCTATTGGCCTACTACCATAATCCATTGGTGACAAGTGATTACCAATTAAAGATATTTAACAAATCTAAAACGCCCAAATCAATTCATAATAGCCCCCAATCAATTTGTAACAATCCCAAGATAATTTTCAATATTGGAAACCTAAAACCAAAAACAGCATTGATTAATTGGATGATACGTGTTAATTAGAATTGGACGTTAAAAACACTAGTGAATTCCAACAGGGCAATCAAATATAAAAATGATTAATGGCCTTTGATATATTGTAACATATTATTATTTAAAATGGTTAGATTAATTTACACAAAAGCGCCTGTAGCTCAGTGGATAGAGCGTCTGTTTCCTAAGCAGAAAGTCGTAGGTTCGACCCCTACCTGGCGCGCTTTTTTTTTTTTTTTTATACGAACACACACACGATGATGTATTGAAAATACAGGACACAGATACGACTAGGACACTATAATAAATAAATTAGTATAACATATATATTATATTTTCACATGAAATTAAATAAAATACTATAGCATGTGAACATTTGTTTATCGTAACCACGGGCTGCTAGCATTGGAGTTTTGTGACAGAGGATTTTTTTTTGTTTACAAAACTGGCTTTGTTATTCAAGTAAACCTGTCACAAATTAAGCCCGTGTCTTAGGCTGTGAAACTAAGCCCATTTCTCAGGACAGGTTTCAAGCTTGTCTGACACGTGTTGGGCGCGTGTTGTGTCCATCGC
Chr12.tRNA16-LysCTT	TTGGAAACATAATAATAAAGTTTTCTTGTTCATATAAAATATAAATAAAATGTAATAAGGATTTATAAAAAGTAAAAAAATGATAATAGTTGATTTGCCAAGTGATTTAATAGAGGTGAGACAGTTGATTTGACAATGGGTCCAACTATTCTTTGGGTGAAATAACCTGTAATAATTTTAATTCTGACGGTTGGTTAAAGTCCATATACTATTTTATACCAATTTATTCCAGCATAGTTTATCCCTGTATATTAAAGACTCCCAAACAACCAAAATCCATAATTCTCATTTATTCGAGGATATTCTGACCCCTATTCTAGATCCAAATGGGGGCAAGGTCAACAACAATTGCCCGTCTAGCTCAGTTGGTAGAGCGCAAGGCTCTTAACCTTGTGGTCGTGGGTTCAAGCCCCACGGTGGGCGTTTTTATTTTTTACTTTTTTTTTATCCACCAATGACTATAGGTTTTACTTGTATTAAGGTTATGTCTTGATATTGAGTTTTAGCGCTGATTTAACCCTTGTGTATTTCTGTGGGTTGGGGTACATAGGCATAGGGCTGGTAAACTCGGCTCGGTTCAGGCTCGTTCGATTAGACAAACGAGCCGAGTTTGAACAATTTTTAAAGCTCGATTTGTAAACAAGCTCAAGCTTAGACGAGCTCGTTCACTTAACAGAAAAAAGGGGAACGAGCCGAGCCCGAGTTTATGTCACTCACTTTCACATGTTCAGGCTTGTGTTCGAGCCCCACGGTGGGCGTTTTTATTTTTAACT
Chr12.tRNA17-LysTTT	CCAATACTGATGGATTCATTAGGAAGAAGAATGAAGAACATTTTGCTAGGAATACACCACAAGAAAGGAGGATTCAAAACATCATTTACCAGGATGTTCCAGCAAAATGAGAGAGAATGAACACCTAAATGGCCCTGTGTGTGATGTGTGATGGTTTGTTTAGTTGGGTTGAGTTCTAGCTGCTAATATGAATTCTAATGGTGAATTGTCAAGTTGCCAACAAAGATGAGCAAATTCAGATATCCAGTTGGTAACACCATCCAAGATGGAAACTATGAAATGAAACATTATGTAATCCTGACACAAAATCTGAAAACAAAACTTGAACTCTAATTATTGAAGTATAATTAGCCGTCTTAGCTCAGTCGGTAGAGCGCACGGCTTTTAACCGTGTGGTCGTGGGTTCGAATCCCACAGACGGCGATGTTCTTCTTCATTTTTTTATTTCAAAAAAAATAATTATTGAAGGATAATGTTCTAACCAGCCTTCATTTTAGACCTCGGATAAGTTTTTTTTTCTTTCAATTAAGATGAATCATAAATTATATGCAAAAGTCAGCTTTAACTTCTTCTAATTTAAATAAAAAAAATTCAGATTCCTAATAAACTCGGGCACAAATAAATAATAAAAATCACATAAGACAATTTACAATTGGTTATTTCCTACTCAGACAATAATAATAAAAAAAAATGGTTCTTTTTACATCTGAGCTTCAATGAATTATTATATGCAATGATCATTTCAGCTCTTTTTTTGTTTTGAAAAACAGATT
Chr12.tRNA18-MetCAT	TTTTCTTCTTGCAGAAAATATGAAACTGAAAGTTGATGGTCTCTCCGTTGTTCATGAATTTGGTGAACGAGGTAAGAGTGACTCCTTGGTTTCATGCATCAGATATGTGATATTGTAGCACATAAAGCATATATAATTGGATCAATTCAAGAAGTCAATCTGATATGTTTTACCTTAAATAACCATGAACTCCATTTCTCTTTTTGTTTGTTCTAAGAAAAGCAAACATACAACAAGAGGACATATTTTTCATGTCATTTTTGTTGTAAACTTTATCTATCCCTTATTTATTACCCTAGAGTCTGGAGGTATTGATGATATAGTATAGGATAATATTTCATTCAGCAACTGGGGTGGTGGCGCAGTTGGTTAGCGCGCAGGTCTCATAGCTGTCTGAGTTATCCTGAGGTCGAGAGTTCGAGCCTCTCTCACCCCATTTGATTTTTAAAAAGATAGATTAATGCATTTAAATCATCTCACTTTTGCACATACATGTCTTCTATTGCTGCTTGTTACCAATTGGCATGTCTTTACACATATGTATTATGAATTTATTGTATTATAAAAACATGCAAATATTTGGTTGCTTGTCAGTTTTAGAAGTTCCTATCGACATTCATTATCAGATGGTTCCAAGTATTGACTGGTTCAGTGGAATCTGTCTTTTTGGTTCTCTCTGTGAGATGCCCAACAATAATTGAGTGAGTAAAATGTGACATCATATTCTGTTTTTGATGATATGCATTCTTCATTCGACCCATATTAGCTCAATTGGGAAGTCTCATT
Chr12.tRNA19-GluCTC	ATAGAAAAGTAGACAATGTTCGAACGGAGATAAGAGAAAAAAAATAAAAACACAAAAACAAATATAAGCGAAATAAATCGAAAAGAGCCCGTTTGGTGGAGCCACGCGTCCACCGGGGTCACCACCTCCAATGCAATTGAATCGCTCCACTGACAGAAAAGGTTTCTACCAAGCTTTATCACCACAACAAAAGGCCACTCTACACCTCCACACTCATCTACCATCCTTGTCGAAAATGAAATCCAGACACTCCTGCAAGTTCCTTTCTTCAGTTTCTGACACACTCAAAATATCTTATAAATTTTCAAAATAGCAAATGTTATTCTTGAAGATTACTTTGTTTAAACAAATCCGTTGTAGTCTAGTTGGTTAGGATACTCGGCTCTCACCCGAGAGACCCGGGTTCAAGTCCCGGCAACGGAAATTTATTTATGCATTTTTTATCAATTAAATTTTTTTTTAATTTTTTGGTCTCCAAAAGGTCATCAAAGTTATATATATATTTGTTTTTATTTGTTAGATTTTCTGATATTGGATGTGGAGTAAATATACCAAAACCAACGAGGAAGCTAAATGTGTCTTAAACAATCACATCATAGAAAGAGAGAAGGAAAAAGTGGGCATTTCCATCCAATTCTAACCACACACACATGTTGATGCTGCACTAATATATCACAGTGCTCTTACTTAGTTCTCCACGACAAGAGGCACAATTATGCATTAGTAAGTTGTAGCAAACTTCCTTTGTGTCCAATCATGAATTTAATAAGCTT
Chr12.tRNA20-IleAAT	AAAAGAATATACTAGGTTATGATTGTAAAAATGATTATAAAAATAATTGAGTGTATTTATTAATTAGCACTCTTATCAATAATTTATTGTATTATGGATGATATCTTTTGGTAAGCATCAATTTTTGTAGTTATGAACTTATCATAATGTAATTTTCCCGAATAAAATGTCGCCGTGATGCCGCCGCCAACTTTGCAAATGTGAATATATAACACAAGTCAGGCATGTATTGTATACTTGTATGGACATATGGGTATTGTGACTGACTAATTTGGACTATGAACACTTGAATCTTGGAAGTTGGAACTTATTTCATCAACTGTAACATGGTCTACATGTGAGGGTCAATTGGCCTATTAGCTCAGTTGGTTAGAGCGTCGTGCTAATAACGCGAAGGTCGAAGGTTCGAGACCTGCATGGGCCACAAATTTATTATTTATTTTTGATCCCCTATTCATACCTGCATTTATATTTTTAATTATAAAAGTAACTATGGTAAGAATTTACCTTTTTTTTTAAAACAAAATCCCTCTTTATTCAACATTTATCATGAATTAAATCAAAGAAAAAAAAGTCCAAATTAAATCATGATCATAATTAAGTACCATCCAAATCCAGAATCCAACAAATATACATCACATTGAGGAAAAAATTTCATATTAGTACCATGTACATGTATAGATGGGCGACTTGTGTCCATTAAAGTTTATTGTTGGAATTTGTGTAAATGGATTTTTAATTCATGGATGATCGTTAATTATTTGGACACTTGTT
Chr12.tRNA21-GlnCTG	AGTTATATGAAAAATATTATGCATTTTTTTGCCCATTTTTAGTCTTCACACATTTTGTTTTACAAATAGTATATATTTCATGTATTGAGAAATATTTTTTTTATAAAAGATAGAAATATATATTGTAATGAAATGTATCAACTCATTTCATTTATAGTAGTATAAAAAAATATTGAAATATACATCTCGTTTATGTCAGTGTAGACTGTAGACAGGATGTGGAGTATAAAACTGAAAATGGACTTAAAAAAAATATTCAAAAGCGCTCTATTTAAATGCAGGCTTGAACCCATGTGTCAGTATAATCCGTAAGGTACAATTCATTAGTCTATGCAAAGTTTTCAGCAAAAGGTCCCATGGTCTAGTGGTCAGGACATTAGACTCTGAATCTAGTAACCCGAGTTCAAATCTCGGTGGGACCTTCTCATTTTTTTTCATTTTTTCAATCACGTCTTACTAAACCCAACCGAAATATTTACTATATCATAAGATCTCGTTCACTGTGACGAGATGCGAACTGTATACATTTATATAACACGAATACATGCAATTTATGAGAATATATACTTTATTTTTTATGAAAATATAAATATGCTTCTTTAGATAATACCGTTTTTACAAAAATTAAAAACAAAACCGAGAATGAGGTTTATTACTTAAAAATAAAAAAGAATGTAAATTTCTTTTGAGACTAAAAATAGGGCTGAGTCTGAACATTTTCCTTTTTATAAAAAAAATTTCATACAGTGAAATATGTAGCCTATTGATAAAA
Chr12.tRNA22-GluCTC	TGATACAGAGTACAATACAATCCATGTTGAATATAATAGGAAAATGTTTGTTTGGATTCTCATTGAAAATTAAAATATAAAAATTACATTTTTATTGTTTGATTCACCTTGTATAAAATTATTATAAATTATTGATGTTTAATTAATGACAATGGGACCATTGCATAAATTTGAATAAGTATGAGAGATATGTGTATTAGATAATAGATATAACATGTTTTTAGGATACATGAGAAAGTATTAAAAAAAAATTTAATGACACAAAATAATATTTTTATGCATTGACATAAATAAACTCGTATTGATAAACAATTCTAACACCCCCTATTACAATTATTGAGCATATTAAATCCGTTGTAGTCTAGTTGGTTAGGATACTCGGCTCTCACCCGAGAGACCCGAGTTCAAGTCCCGGCAATGGAAAATTTTATTTTTTTACTAAGGGAAACGGGTTGAATTCCTTTTAATTTTTCTCTCGAAATCCATGTTTTAAAAAGTTCAAAAACTGTTATTTTTTGTCGGAATTGATTTTTTGAATTGAAAAACAACTTTCCCTACCAAACATTAAACTTCTTTCAAATATTGATTCCTAATTAAAAAAAAGCATCCAAAAAAAGTCAAGATCTAAAATCATCTTAAAAAGCAACTTTATTGTAAAAGCTACTTTTCAATATGTGTTTTCAAACGGAGCTTTTAAAAAAAACAGTTATCGAGCATATTTATAACTTATCTAGACATAATTATCAAAGTTTATTTTTTCATTTCTTTGTTCT
Chr12.tRNA23-TyrGTA	TAGAGTTAGTATGAGTTTTTTTTTTATTTCTATTTTAAAGTATGCAATGTTTTATGTAGATATTTATAATTTTGTATTTTATACTAGGTATTTATTATATTTTTAAACATATTTTAAATATTAGATATATGATTTTTATTTTTAGATATTGGATCTTTAGATATTTTAATCATTTCATATTTATTTTGAATTTTTGGATATTTTGAATAATTATTTGTATCCAAACTAGGATTTTCGAATCGGATATGGATATTTATTTTCGTTGGATAAATATATTTTTGGATATGCAGTTGATATGTATTATCAAATTACCACATATATAAATAATAGTAATGAACCAAACACACAAGCCGACCTTAGCTCAGTTGGTAGAGCGGAGGACTGTAGTTGTTCGCTGTTATCCTTAGGTCGCTGGTTCGAATCCGGCAGGTCGGAATTTTTTCTTTTTAATTAATTTTTTTACACACCACCCCACTCCCATTATATGTTTTTATTTTTTTACCACTAAAACTTTTCTACCTTTATTTATAAAATTACATAAGAAATTAATTTTTTTTTTCTGAAAACTATCCATGTTTTATTTGAATTCATTTTTAAGTATATTATTTGATGTTCAAAACACATGTTCGTATCCAAAATAAAATATTTGTGATTGAAAGATTTCAAATAAACTTCACAAACCGACCTTAGCTTAGTTGGCAGAGCGGAAGACTAGGAAGACTGTAGTTTGGTTTCAGCCTATGAGCCATCCTTAGGTGTTTAAATCGGGTAGGTCAGATTAATAT
Chr12.tRNA24-ArgTCG	TTCGTTACTCAGTTCTAACAGTTCACAATAGAGTGTCACCATTAACAGATAGATTGAGGTATTCAAAATACAAGAATTCCAAAAAAGAGACCACAAAATCAGAAGAAAAAAAAATTGAAAACCTACACTGCTATTGCGGCGAGGAGGGACTAAGAGATGACGCGCCGACCAGTGATGGAGGAGGGCGTCGACGGCGAAGTAGTCGAAGAGGTTCAAGAGGGAAACCCTAGACGGCCATGAAAACAGAGAGAGAGAGAGAGTGACAGTGTGAAGTAGAAGAGATAATGGGACACAGAGAATCTGTTAAGGAAGCCTTGATCTATAATAAAATAAAAACAAACAACATGTAAGACCGCATAGCGCAGTGGATTAGCGCGTTTGACTTCGGATCAAAAGGTCGTGGGTTCGACTCCCACTGTGGTCGACTATGATTGTTCATTCATATGGTATATTTTTGGTTTTTTTTTGTTTTTTTGTTATACATGGACAAATTAGGAATATGTCCAATAATTATTGCTTACGGAGTGCTGAAATTATTTATTTGAATATATCTACGGCAATGTAGATAAAAGTATCTTTTTATATCAATTTAAAAATTTATTTCACCCAATTTTCCACACATCAAATGTCACATGTATCATATCATACACACATCTAACACACTTATTATTCAACACGAACAATTTAGGTAGGGGTACAGTTGTTATTTATAAAATTATAAATGTTTATTCATATTTTATCTATCATTTATCTTCATTATATCCAAGGTCATTA
Chr12.tRNA25-ValAAC	TATTCAAAAAACTTCTACAAATGACAATTTTATATAAAACCTTATCTGAAAAGAAAAAAATTCTCTTTTATAAAGAGTTTCTTTGCATTTTTTACACATTATAGGGTTTTGGTATACTGTGTTTTAATCAGGGTTAACCAAATAGAATATTTCTTGTCTGTCAATGAAAATTTAACTCAAGAGGTTAATTGGATTTACGTATGTGTTTTGAGAGACCGGAGTTATATGATTTCGGACAGTTTATTAGATTTTAAGTGAATTTTTCCCCATTAAAAAATCAGGATGACGATGATAACAGTTAGGAAGAATACAAGTGTAATAAAATTATCAGAAATCAAGTTTTTAAACAAGGTGTCGTGGTGTAGTTGGTTATCACGTCAGTCTAACACACTGAAGGTCTCCGGTTCAAGTCCCGGCGACGCCAAGCTAATCTTAAGTCATATGTTATTTTATATAATATAGTTTTGTACCACATGATTTTTTTGTTTATGTGAACTACCAAACTAAAAACTTGGCATATCAGTGATCAAAATCAATCCCATACACTGTGCCCTTTAAAGCCACCCCTCACCTTTTTTTAAGATTTCAAATCGATTTGAATCAGAAAAAAGGATTATTGGTACAACTATTGAGTTAACTGTAATTGAACAGTGATATTAAGATAACATAATATATATATATAATATTATATATATTTTTAGATGAAGTTAGACCAATTAGAAAAAGCATTATTGGTACAACTATTGAGTTAATTGTAATTGAACAGTGATATAG
Chr12.tRNA26-CysGCA	TGCATCCACTTGAGAGAGAGAGAGAGAGAGAGAGAGAGAGAGGGACCAATTCGACCAAGCGTTGCAACAACAACTTGAAGTCGTCAAGGGCCTTGATCAGGCTCAGGCACACATGCCGGCGGTCATCGACGCCAAACATTTAACCCGCTTGGCTGATCCCTTCCTCCCTCAGCATGATTTGCTAAGGCATTCATTCTTTCATTCATTCACACATGGTATTATCATATCATAAGAAGTAGAGGGACTCTTAACTATTGTAAATTAATTTTTCATTTAGATGGGTGTTAATAGAGAATGGATCCTTTGTGTGAAAAAGGAAATCATATGTCTAACACACTATGTAGCAAATTGGGTCCATAGCCCAGTGGTAGAGCAATTGACTGCAGATCAATAGGTCACCGGTTCGAACCCGGTTGGGCCCTTTATTAAAAATTTACCAATTACCAATTGAAAAATAAAAAAGTAGTGTGTAGCCCCATTTGTAGCCATCTTTTTTTTTTTTTTTAAGATGGTGATGCAACAACAACTCGAAGTCCTCATGAGCCTTGATGAGGCTCAGGCACGCATGCCGGTGATTGTAGAGCCAAACATTGAACCCGCTCGGCTTATGATCCCTACCTCAGCATGGTTTACTAAGGCATTCATTCTTTCATTCATTCACACTTGGTATTATCATATCATAAGAAGTAGAGGCATTCATTCTTTCATTCATTCACACATGGTATTATCATATCATAAGAAGTAGAGGGACTCTATCTCCTGGGAATTAATT
Chr12.tRNA29-CysGCA	AACCCCATTTATAGCCCTCTATTTTTTTTTCCATTCATGTGGCATTTGCACCCATTTGAGAGAGAGACAAATTCGACCAAGCATTGCAGCTACAACTCGAAGTCATCATGGGCCTTGATGTGGCTCAGTTGCGTGTGCCGACGGTCATTGACACTAAACATTGAATCCGATTGGTTTATGATCCCCTCCTTCCCTTCGCATGGTTTGTTAAGGCATTAATTCTTTCATTCATTCACTCATTCACACATGGTATTATCATATCATAAGAAGTAGAGGGACTCTATCTACAGGAAATTAATTTTTGATTTAGATGGGTGTTAATGGAGAATGAATCCTATGTGCAGCAAATTGGGTCCATAGCTCAGTGGTAGAGCAATTGACTGCAGACCAATAGGTCACTGGTTCGAACCCAGTTGGGCCGTTTCTTAAAAATTTACAAATGAAAAAAAATTGTGCAGCCCTGTCCGTACAACAACTCAAAGTCGGTCCTATTTCTAGGGCTGCAACTTGGGTCGGGTTGGACCCGAACCGGATTTTTATATGGGTTGGGTTCGGGTTGGCCTCACTCACAACCCGAACCCGTAAAATAATAGTTAAAACAAAAATCATGGCCGTTCATTCTGTAGCTTCTAATATGAGTAGTTTAAATTTATGTAAATCTAGCTAATCTTACGGGTTTGGTCAGGTTGATTTATTTAATTTATACATCATATTAGAAATTCGGGTTGGGTCGAGTTGGTCCAATTCGGTTTGGGTCGGGTTAAGGTTGAGTAGTT
Chr12.tRNA30-GlyGCC	GTCCACTGTCTTTTTTTTGTTTGGAAAGTGGTAGACACGTCATTTTTAAAGTTCAAAACTCGTATCACTCATGTTTATTTGTTTTTTAAATAGTAAACATCATTTAATGAGGTATGTGTTTTGATTAAAAAAAAAGTATATCGTTTCATTTTGAGTTGAATGAATTTATTTTTAGTTAGTATAAGAAAAAAATTTAATAAAGTATATATTTCATTTAATTATGTATCGTATTTTAGACTGAAAAAAAAAAAAAGTTTGACCTTTCGTGGGATCACAGTTTTAAATGGCGGAGGATTGTTTCTTCGATTTTATATATATTAAATATAAATTATACAATATCGTCATCGAATGCACCAGTGGTCTAGTGGTAGAATAGTACCCTGCCACGGTACAGACCCGGGTTCGATTCCCGGCTGGTGCACTAATGTTGTTCAGTTTTGTTTTCTTTATGATGTTGTTTCAACATCTGTACGCCTGAAAATCTTATTTTAACATTATCAGTAATTTTTTTAAGAATTTCTTTTTCCGGGCAGGTTGAACATTTTCGATTTTTAGGACCTGCCTAAAGTAAATCTTTGCATGTATTCTGAAAGTTTTTTTAACCAACTTTAACATACACATGAAACATTCCATCAGACATTATTTTAACTAAAAAAAACAAAAAAATCTAAATTTTTACGAATAAAGATTTTTTGGATGATTTGGATTTCATCCTCATATTCCTTGAAAAGTATTAAAACCCATTGGTTGGTGATGATATTTAGGACCTGT
Chr12.tRNA31-GluCTC	GTAGAGAGGCGAGCGATTGAGTGGAGTTTACAAAGCGAGATAGTCTTTTATAACAGAAGAGAGACAAGCAGGTTATTAGTAAGCGATCATAGGTGAGGGCGATCATTAGGCGCAAGGGTGACTGACCAATGCGTAATGACCAAAGTATGATGAAAGAATGATAGTCAAAGGGTGATTGCCCTAGCCATAGAAAAACATGCTGCTTATAGTGCTATATCAACTACAGATGATTCAACTATAAATCCCAAAATCATCATTTTACAAAAAAATTTCTTGCTCCTAGCATTGCCGTCAAAATATGCCCACACAAAGATTCATCATTCATTAAATTTCACACACTGGTTATAAAATCCGTTGTAGTCTAGTTGGTTAGGATACTCGGCTCTCACCCGAGAGACCCGGGTTCAAATCCCGGCAACGGAAATCTTTTTATACCTTTCTTTTTTAGTAAAAAAAAAAAAAATTTCACACACCCATTAAATCCCACATATCCAAAAGATGTTGGTACGTGTCCCTTCTACCCACCCACGTTCACTCTCATCACTTACTCACCCTCCCTTGCCAATCTCCCTCCTCACCCTCTATCCTCTGTCATGGATCCTTTGGGGCTAGACTTTGACATATAGGCGAGCAATGTAGTCATTTATAGCCCCCACCTATGAAGGGGCTCCTAAATCTAACGAAATGTTTTATTTCATATTTTGATGTGGCATTCTTTTGTTTTTGTGGGATCTTTTATTTTCTTTTTATAAACCTATCCATCTCGTTTTGTC
Chr12.tRNA32-ThrAGT	AGATTAGGGGTGCCGCATCGCGGGGGGTCGGGGGTGTATCCATATATAGATGACCGATGCCTCCTCAAGACCTCCCGCTTATTAAACGGGTGCTCTAACCAACTGAGCTATGAAAGCTTTATTGAGAACAAAAATAAAACCAATAAAACAATTGTTTTGTCATACATTTTTGATAATATGTATAGCTATTTACGAGTATGGCGATTTTCAACACATATTGTGTAGTATATGTATATGAAAAATTTATGTATTAAAACAATGATTCGTTAGATGGATGAACAGCTTGGAAAACATTCATTGAAGTTACGGAACATGGATGTGTAAAATAAATCAAGATTTTCATCTAACGGGCTTTCATAGCTCAGTTGGTTAGAGCACCTGTTTAGTAAGCGGGAGGTCTTGAGTTCAACTCTCAATGAAAGCAATACGTGTAATTGTTTATGTTGTCTATATTTTAAAAATTATATATTAAGTTATAATATTTTTTTTAATCTTCATCTACTTCTACATTTACAAGGTGTATACGAGTTGATGACTATTTTTAGAATATTTTTTCATCTTAGATGCATGTACATTTTAAAAATGGTTTTGTACAATAAAATGTGCAGAAATATGAGAATGTTTCAGCATTGATATATAATCTATTCATAGTCACATTTACGATTGTCACATCGCTAACACAAACATAAAATCTTACATCTTAGATGCATATACATTTTAAAAATGGTTTTGTACAATAAAATGTGCAGAAATATGAGAATGTTTCAGCATTGA
Chr12.tRNA34-LysTTT	AACAAATTAGCATATGAAAACACCCTAAGTTAGTGGATATATTTTTCTTGGTCATTCATTTGAAACACCTACAAAATGTAAAATATTTTCTTATGTTAAAAGAGTTTAACTAAAAAGACAAAAGATTAAAAAAAACACTTAAAATTAATTTTCCACAAAAAAAGAGTTATCCCCAGTGAAATATCATTGTTCCAATCTTTTGGGACTTTGGAGGATGACTGATGAAGTTAGTTATTCATTATTTTTAAAAGCGCAAAGACATGAGCTCAGATGAAAAGGAAAGGTAAAAAACTTTTTTTAAACCCAATAAAACTCAAATTATATGATAATAACAAATTTATTAAAACTCGGCCGTCTTAGCTCAGCTGGTAGAGCGCATGGCTTTTAACCATGTGGTCGTGGGTTCGATTCCCACAGACGGCGCAATCATGTGGTCGTGGATTCAATTCCCACATACGACGCGCTTTACTCTTCTATATATATATATATATATATAAATTGAACCAAAGTTTTGTAAAATGTTCACCTACATTTTTTTATTTTTTTTTCATCAATGTTTTAAAAATTGAATGAACCATAAGAACCATTAGTTATAATAACAGAGCTGTCTTAGCTCAGCCGGTAGAGCACATGGCTTTTAACCATGTGATTGTGGATTCAATTTCCACATACGGTGTTCTTCCTCTTTCATGACTTAATAATTAATAATAATTAATATGATACGATGATAATAATTGAACCAAATTTAACCCAAAAATAAAAAAAACTCACTT
Chr12.tRNA36-LeuAAG	GCAATTAGATATAGCAAGCAAAAGAATACTCGTGTATTTTATAAGTTTTCCGAATACTAGCTTCACACCTAAGGGATTAAGTGGCTGTTCAAGTGCCTGATAAGCAATCATTTTAAACAAAATCCCAACCTTTGTATAGGATACATTGTCTTTGTGCCATGCTATTTGTTTAGCATCAATATCGATCAGTTAACTATTAATCTTTTGGATGCCTTTGAACATGTGATTCAGTTATCAATAGGAACAGAAAGACTGGTTTAAGAAAAAACAATAAAGGAGAATTTTCTTCAAAATATTGGTGGAGAATGATAGTAATTGAAGGTTTGGTTAACAATTTTGTAGAGAAGCAAGTTGAGATGGCCGAGTTGGTCTAAGGCGCCAGATTAAGGTTCTGGTCCGAAAGGGCGTGGGTTCAAATCCCACTCTCAACAAATCCTTTTTTTTTCCTTCATTTTTTTTTTTTTTGTAGAGAAGGGGTGGAAATAAGTTTATAGCTGTTCTAGTTTTCATTTGTTAGATATTCAGTGACAATTCATGGGTCAATATGGGATAATTCAAACTCCAAACTAGTGGTAATCACGTGTTCTAAAAAAAAAAAACCTTTTTAGTGTGGCTTTATGTGATGGAAGAGTGGATTGTTCCTTTGACGAATATATGAATGATCTCCCAATCTGTTAATCACGTTTTATCCTTTGTTAAGAGTTGGTGTGACATCTATGTTCTTACTTTCTATGGATCGATAAATTTTCCTCATAAATGAATTTGTTAACACAGCTGGCTT
Chr12.tRNA37-LeuAAG	CTGGCTTTCATTGTATTTATTGCTGCTAAACATTCATGATTATGAACTTGCTTAGGAGTTTAGGTAATTGGATTTCACAGAGTATAATAGGTGGGTGATTGGCAGCAGATTGCAATACTGCTTCTTTCATGCCTGACCATCAAGGTATAAGCAATATTGATCATTTGTCTTAGCATCAATATCGATCAGTCAACTATTAATCTTTTGGATGCCTTTGAACATGTGGTTCAGTTATCAATAGGAACAGAAAGACTGGATTAAGCAAAAACAATAAAGGCGACTTTTCTTGGAAATATTGGTGGAGAATGATAGTAATTGAAAGAGTGGTTAACAATCTTGTAGAGAAGCAAGTTGAGATGGCCGAGTTGGTCTAAGGCGCCAGATTAAGGTTCTGGTCCGAAAGGGCGTGGGTTCAAATCCCACTCTCAACAAATGTACTTTGTTTTTTCCTTCATTTTTTTTTCTTTTTTTTTTTGGTAGAGAAGGGATGGAAATAAGTCTATATCTAGCTCTAGTTTTCGTTTGTTAGATATTCAGTGACAATTCATGGGTCAATATGGGATAATTCAAACTCCAAACTTGCGGTAATCACGTGTTCTAAAAAAAAACCTTTTTTTAGTGTGGATTTATGTGATGGAAGAGTGGATTGTTCCTTTGAAGAATATATGAATGATCTCCCAATCTGTTAATCACATTGTGTCCTTTATTAAGAGTTTGCGTGGCATCTATGTTCTTACTTTCTATGGATCGTTGAACTTTCCTCATAAATGAATTTGTTAAC
Chr12.tRNA38-LeuAAG	GCTAAATAATCATGATTATGAACTTGCTTAACATGCAATTAGAATAGGCAATAATGTGGGAGTTTAGGTAGCTGGATTTCACAGAGTATAATAGGTGATTGGCAGCAAATTGCAATACTGCTTCTTTCATGCCTGACCATCAAGATATAAGCAATGTCGATCATTTGTCTTAGCATCAATATTGATCAGTTAACTATTAATCTTTTGGATGCCTTTGAACATGTGATTCAGTTATCAATAGGAACAGAAATTCTGGATTAAGCAAAAACAGTAAATGCGACTTTTCTTGGAAATATTGATGGAGAATGATAGTAATTGAAAGAGTGGTTAGCAATCTTGTAGAGAAGCAAGTTGAGATGGCCGAGTTGGTCTAAGGCGCCAGATTAAGGTTCTGGTCCGAAAGGGCGTGGGTTCAAATCCCACTCTCAACAAATGTACTTTTTTTTCCTTCAGTTTTTTTTTTTTGTGTGTGTGTGTAGAGAAGGGATGGAAATAAGTCTATGGCTAGCTCTAGTTTTCGTTTGTTAGATATTCAGTGACAATTCATGGGTCAATAAGGGATAATTCAAACTCCGAACTTGCGGTAAATGTGTTCTAAAAAAAAAAACTATTTATAGTGTGGCTTTATGTATGGAAGAGTGAATAGTTCCTTTGACGAATATATGAATGATCTCCTAATCTGTTAATCACGTTTTATCCTTTGTTAAGAGTTTGTCTGACATCTATGTTCTTACTTTCTATGGAGCGATAAATTTTTCTCATAAACGAATTTGTTAATACA
Chr12.tRNA39-LeuAAG	TCATTGTATTAATTACTGCTAAATTCTCATGATTATGAACTTGCTTAACATGCAATTAGAATAGGGCAATAATGTGGGAGTTTAGGTAGTTGGATTTCAGAGTGTAATAGGTGATTGGCAGCAAATTGCAATACTGCTTCTTTCATGCCTGACCGTCAATATATAAGCATTATCGATCATTTGTCTTAGCATCAATATCGATCAGTTAATGCCTTTGAACATGTGATTCAGTTATCAATAGGAACAGAAAGACTGGATTAAGCAAAAACAGTAAAGGCGACTTTTCTTGGAAATATTGATGGAGAATGATAGTAATTGAAAGAGTGGTTAACAATCTTGTAGGGAAGCAAGTTGAGATGGCCGAGTTGGTCTAAGGTGCCAGATTAAGGTTCTGGTCCGAAAGGGCATGGGTTCAAATCCCACTCTCAACAAATGTACTTTTTTTTCCTTCAGTATTTTTTGTGTGTGTGCGTGTGTGTGTGTTTGTGTGTGTAGAGAAGGGATGGAAATAAGTCTATAGCTAGCTCTAGTTTTCATTTGTTAGATATTCAGTGACAATTCATGGGTCAATAAGGGATAATTCAAACTCCAAACTTGCGGTAAATGTGTTCTAAAAAAAAAAAAACTATTTATAGTGTGGCTTTATGTGATGGAAGAGTGAAAAGTTCCTTTGACGAATATATGAATGATCTCCCAATCTGTTAATCACGTTTTATCCTTTGTTAAGAGTTTGTCTGACATCTATGTTCTTACTTTCTATGGAGCAATAAATTTTTCTCAT
Chr12.tRNA40-LeuAAG	TTCATTGTATTAATTACTTCTAAATTCTCATGATTATGAACTTGCTTAACATGCAATTAGAATAGGTAATACTCTGGGAATCTAGGTAGTTGGATTTCAGAGTATAATAGGTGCTTGGCAGCAAATTGCAATACTGCTCCTTTCATGCCTGACCATCAATATATAAGCAATATCGATCATTTGTCTTAGCATCAATATCGGTCAGTTAATGCCTTTGAATATGTGATTCATTTATCAATAGGAACAGAAAGACTGGATTAAGCAAAAACAGTAAAGGCGACTTTTCTTGGAAATATTGATGGAGAATGATAGTAATTGAAAGAGTGGTTAACAATCTTGTAGAGAAGCAAGTTGAGATGGCCGAGTTGGTCTAAGGCGCCAGATTAAGGTTCTGGTCCGAAAGGGCGTGGGTTCAAATCCCACTCTCAACAAATGTACTTTTTTTCCTTCAATTTTTTTTTTTTTGGTTGAGAAGGGATGGAAATAAGTCTATAGTTGGCTCTAGTTTTCATTTGTTAGATATTCAGTGACAATTCATGGGATAATTCAAACTCCAAACTTGCGGTAAATGTGTTCTAAAAAAAAACTATTTATAGTGTGGCTTTATGTGATGGAAGAGTGAATAGTTCCTTTGATGAATATATGAATGATCTCCTAATCTGTTAATCACGTTTTATCCTTTGTTAAGAGTTTGTCTGACATCTATGTTCTTACTTTCTATGGAGCGATAAATTTTTCTCATAAACGAATTTGTTAATATAACTGGCTTTCATTGTATTAA
Chr12.tRNA41-LeuCAG	TTACTTATTGTTCATATTTGTTATCTTGTGTGATTAATCATAATTACTATTAAATTTTCAATGTATCATATCTGATATATCATTTGATTAACTAAATTAATGTTAATATTTAAACATGTCAATTATTTGAAAAACATTCGTATCCAAAAATATCCGAATCTGAAAATTAAAATTCGTATACAAAGGTTAGGATATGGATATTAATGTATTCGTATCCATCCGATTGATAAGCTTAAAACACACATTTAATCCACGTGGAATTCACATTGACATTGAGGTTGGAAAAAAAACTTATTTCCTAAAACATATTATAATGAGTATATAAATTAATGTTTACTAGAGCACAGCAAGTCAAGATGGCCGAGTTGGTCTAAGGCGCCAGTTTCAGGTACTGGTCCGAAAGGGCATGGGTTCAAATCCCATTCTTGACAGTATTTGCATTTTTGAATTTTAAATGAATGAAATGACATGTGGAATGACTTTTTGAATTTTAAATGAATGTACCAACGGACCACTACCGAGTGGCTTATGCCGCCTTCTTCACACTCGGCGCCGGCTTCCTCCTCCCATGGAACGCCGTGGATTACTTCACCTATCTGTACCCTGGTCAGCCCCTGAACCGCGTCTTCTACAGCGTCGCAGGCAGGCTTCCAGTCATCCGATACTACAAGGATCTCAAAGCACAGGTGAAGAAGTGAATGAAAAAGGCTGCTTAAGTGGAGCTCACTGGAGATCCACTCTGAACTGTGGGATATATTTGGGAGGATCAAATAAATGGTTA
Chr12.tRNA8-SerAGA	CTTTCATTGTCATATGAGAAATGTTATGAAACATGTTTGAAGCATTTTTAATTAAAAATATTATAAAAAAATCATTCTTATCTTTATAAAATAATTAATTTTTATTATGATGAATTGAACGAATGAATGCAACTTGTACGCTTTAGCATATGATATACATGGTTAGTATTTAATTGGTAACTAATAAAGCATGATGAAATTAACAATCATTAATATAATTAAGCATCATTGTTTCCTTGTTTAATGAACATAGATCACTGCATGCAATAGATTAATTAGTTTGTTTATATGTTAATTTTTTCATTCAAAGTTTGTTCTAGTGTTAATGAAAGTTTGAAACTATATAAACGGTGGACGTGCCGGAGTGGTTAACGGGTATGACTAGAAATCATATGGGCTTTCCCCTCGCAGGTTCGAGTCCTGCCGTCGACGAAATATTGTTTGATTTGATTTGATTGATATAATATCATAATATGATATTTGTTGTTTCAGAAAAAATTCAAATAACCTCTTGAAACTGCATGAAATCTATATAACCTTAGTTTTTTTTTTAAGTTTATATAATCTTGAAAACATCTAAGTAAATCTAAATAACTCATTGGATTAAACTTTTATTAACAGATGAGACCTTCACTGGAAATGTAATATATCAAAAACCTCTACAATATGTTAAAATTGTGAAAAATCTTGTGTACATGACAATTTTACCCCTCTTGCTAAATTATAAAACCTATTCGGATGGGTAAAATCATCAGACGAGACCTTGACTGAAAATGTAATAT
Chr12.tRNA9-LysCTT	CATCATTAAGATCTACAAAATGAGGAAGATTACGAGGGACGATGAGAATATAGATTACTAAATCAGAGGGTCAGTTTCTGATTTAGTAATCTAATCTTTTTACATGCATATAGATGATCCCCTGTTCCAGAGTCCTTTCATTTTCTTTATTTCTCCTTGGTTTTAACAAATTGAGAATGAAGGATTACTGTTTAACTAAAAAAAAAAAAAGGATCGATTCCTTTTCTTTTATTTCTTTTTATATTGTCTCCTCAACTGTTTTTTATCCAAGCAAATATTTAATAAAAAAAAAATCTTCAGTTATAAATACTAAGTATTATAAATTACTATATAACGCCTATTACCAAAAGGCCCGTCTAGCTCAGTTGGTAGAGCGCAAGGCTCTTAACCTTGTGGTCGTGGGTTCGAGCCCCACGGTGGGCGTTTTTTATGTTTTTATTTTCTTTTTTTTTCGTCACAGCAAAGCATGCCTGAAATTATATAGTTTTTTTTTTTTTTTTTTTTTGCAGATATACATCTAAAACTCGGTATCGTAGAAATGATTTTTAAAATTCCATCATTGCAAAATTGCCCATGTTATATCAATAAGTCGTACATTGATGTCGCCGAAATTAGTTACCGTGTGCAGGGCAGACCAGGATAAAATTTTAAAGTGGGATAAATATATTTTTAGTAAAATTTTATCTCTCATGTTTCACAAGAGTTTTTTTCACAAAAAATAAGAACTTATTTAAATTGAGTAGTCATTTTTTCAGCTCTAATTCTTGTCTCAT
scaffold_13.tRNA3-ProTGG	GAGGTATGGCTGAGTGGCTTAAGGCATTGGTTTGCTAAATCGACATACAATCTTCTTGTATCATGGGTTCGAATCCCATTTCCTCCGTAATATAAACCAGTGCTTTGTGTTTAGGTAGCTGCTCAGATGGTTAGAGCAAAGGCTACCGCCCGTTTTAAGAAGAAGGAAGGTGACCGAAGGCGATCGGTCACCGATGCGTAGCGGTCGAATGGAGCGATAGCGTAATGAGATAAAGAAGGGAGCGAAGCGAGCTTATCAAAGGCGATCGAAGTGAGTAATGGGCGGGTTCAGTCAGTGGTTCGAATCCACTTCTAAGCAAACATACATGGGTTTACGGGGGATGGATGAGACGAGGTGTAGCGCAGTCTGGTCAGCGCATCTGTTTTGGGTACAGAGGGTCATAGGTTCGAATCCTGTCACCTCGACGGAGTAACGGATCGCGTCGCTTCTTCTGCACGGTCGCCTTTCTTTCTCACTTTCTTTGTCTTCACTTTTCTTTTTGTTACTGAACTTTTTTATTTCTTGTCTCCTCTCTGATAAGGACTTGACTTTGTCGACAAAACTTTGTATCTGGTACGATGGCTCTTCTCCACTAACCACAAGGATATAGGTACTCTATATTTCATCTTCGGTGCGATTGCTGGAGTGATGGGTACATGCTTCTCAGTACTGATTCGTATGGAATTAGCACGACCCGGTGATCAAATTCTTGGTGGTAATCATCAACTTTATAATGTGTTAATAACGGCTCACGCTTTTTTAATGATCTTTTTCA
scaffold_13.tRNA6-AsnGTT	GAGTGAAGTCAGAGGTAGAGAAACCCGTAGGTAATGGCAACAAAGAGCCGGCTTATCAAACATAGTTTCAGTCCAAACCTGAGGCGACCAACCGATGCGAAGCGAGCAAACTGGCGGACTTTTAGGGTCCCTTAACGGAGCGAAGCGAGCCATTATGATTACCGAAGGCGACCGTTTAGGGAGTCCCTAGCCACCCTCGACCGAACCGGGAGATGAGTTTAGACCGAAGGGAGGGAGGGCAACTTTACTAAACGAAGTAAGTAGAACAGACGTGACGACTCCCGCTTCACGACCTAAGTATCTAAATGGAGTCGCTATCGCTCAACTTGGGGCAAAGAAAGACGTTATACTCCTCAATAGCTCAGTGGTAGAGCGGTCGGCTGTTAACTGATTGGTCGTAGGTTCGAATCCTACTTGGGGAGATTTGATGAATTCTGAATTCTTTAATTAAGAATTGAATGAAAGGGCTCGCTTTAGCCGTTAGGAGTAGGTAACCCGTTCCCTGTCTTTGTTTCTATTGCATTCTATCTCATCGTATCACATTCTGTTCTGCGATATTTGAGAATCACCGTCAATACCTCGGCGTAGATCTGGTCCCTTTCCTAGCCACTGAACACGACTTCACTTCGCTCACCTCACCCTTGCCCCCCTGACCACCTCAACCCCTGGATAAAGAAAGGTTGTTTCATTCAAACTAATTATGCATGATGCCTCCGCTGCTTCTAATATTTGGACGTAAATGGGTTTCGCTTTGTGTATGGACTCCGGGCTA
scaffold_13.tRNA9-AspGTC	CTCGATACGAAATTATTCTTTTTTTTTATGCATTTTGTTGTTCCGCAAAAGGCGCGAAGCGACATCGTTCTCAATCTTGTTACGTTCTATAGCTCGTCACGTTGTATGTAACGGTCTTGCGCTCTCGCTTCACTCGTTGGGTTTTGTTTGCCGCTACGGGTAAGTGAAGTTAGGGTGTTAGTTAAGGGCAAAGACTGAAGGAAGGTGCGGAGCAGAGTATTAGGCGACGGTCTAAGAACAAAGTGTAGTCAAAGACGAAGACAAAGTCAATAAAAAAGACAAGACGTTTAGCATTCGAAAAAGTTATGGAAAACCTGATATCTCGCTCGACTTCGTTCGATAGTTAAACGGGGGAAATAGCTCAGTTGGTTAGAGTGCTGGTCTGTCACGCCAGAAGTCGCGGGTTCGAACCCCGTTTTCCCCGCAACAAAGAAAATGAAAGACTTCGCGCGCGTTAGGACACTCTTTCACCATACAATACAATAGACAATAGAAGTGATAGGCAATGCCCTTCTCGTCAATGTTAGGGTCAAAACTTATACACGAAATTTTTTAGTGGACAAGAGAAGCCGAGAAGTCTGTTAGGCCAGCAGCAAGCGTAAGATTCTAGTTTATTCAATGTTCAATACCTGTCTGAATTTATACCTTAACCTCTTCTTTGATCGATACCTTTCTCTGGTCAATGTCAATGTATGGATCCTCCCTCCTTCTTCTTGGTTTCCGCTCCGTAGCTGTCGCTCCTATGTTCCACACCTTCGTCCGACCTCACTGGGT
scaffold_147.tRNA1-IleAAT	TGATCCGCAGATGGACGGCACACAAACAACGACCGCTCACGGCGGCGGATATTCGTCCGAGATGTCCGTCGTCTTCTACGGCTTCAGTCGACGGCGAATTGCCGAGGTCTGGATTGTTGGATTCGAAAGCTAGGTTTAGGGTGTATGGTTGCTGGTGGTTCTTTAATTTACATTGATATTGGAATATCATGTTTTGCTTTTGATCTGCAGAAATCATGACATATTGTGATTTGAATTGCAATTTCTCAAAATTGCCCAATTTAGATGGATGTTCAAATTCCAATAAGGTCCCTATGAATTAATTATTCACGATTATATGTGGGAGAATATGTAAAACTTAATGTAATTGAGGCCTATTAGCTCAGTTGGTTAGAGCGTCGTGCTAATAACGCGAAGGTCGCAGGTTCGAGACCTGCATGGGCCATTTTTAATTTTTTTCCTTTGTTTTTAATTAATAGTATTTCCTCATCTAAGATTTTGTTGAGGGATGCCATCTATCAATGTGAAGCTCCAATCCTCCTTTTCCAAAATAAAAAGCAGCATGCATTTGTTTACTATATTGTTTTTTTACTCTATTTTGCTCTTCTTTGTTTGCTACTTATAATTCAAACTCTTGAAGTTTCGATTAATATATGATCGGGGGTAAAAATTGTCTACCGCCTTTTCAGAAAAAAAAAGAAAAGATGCATTTGAATTCATCTTATTTTTCTGATGGGTTAGTAATTTTTTTTGAGTAAAACTCGAATCTAGAACCTTCTATATCAAGAGGGATAT
scaffold_163.tRNA1-SerGCT	TGAAGTGAGGGTGCACAAATCGATAATAGTTAGGTAGGAAACCTAAACAATAAAACAAAATTAAATTTGCATATAGGGGGTAGTTCTGTGATTTTTAAATTAATAAATATCATCCATCAACTTATTCACATTTTATTCATATATTATTTATCACCTACCAAAACAACATACTATTTATTCATACATTTTCAATGAGAATAATTAAAAATATAATTAAACAAAAATGATTATTTCATTGTTATGTTCATTCATGTAAAAATAATTGTATGACAAGAATAAGTCTGTAACCAAACCGTAAGTTAAACAATTAATATATCTACATATACATATGTCATTTTATGTAGCGTAAAGTCGCTTTGGCCGAGTGGTTAAGGCGTGTGCCTGCTAAGTACATGGGGTTTCCCCGCGAGAGTTCGAATCTCTCAGGCGACGCTTATATTTTATTTTTGGGGAAAATTAAGTACAGGTCCCTCAGCATATCCTCATATTAATTTTAAGTCCCTGTAATTTTTCCACTTAACAATAGATCCCTAACTACAGCCATTTTTCTTACATTTTCACCCCCAGCCCCTTTTATTTCTTTTCTCACTTTCTTTCACAACTCTCACATATGGTGGCCCTCTCCCTCCTCCATACCGTTCCATCACTTCTCTCTTCCGTATTTGTTCTCTAACAGCTCATATTATTGCATACAGATTATTAACGGTGTACACAAGCACATATAACACTGTACATATAATGATAATAATGTTCTCGTGGCATTTCAATCACTGGGACATCTA
scaffold_18.tRNA1-TrpCCA	CACGGCTGAGGCGTAGGGACCGACCAGAAGGATAATCAAGTGGTAAGCGTAAGCCTACGTCACACCTAACTCTTTGTCTGAGCGCTACACATAAAAGCTTTGTTTAGAGAATAGACAATGTGACGAACGAAGACGTGGTGACGACAATAGAGATGAGAGTTATTGCTGGAGAAAGATGCTCCGCACCTTCGGTCACCTACGGTCGCCTCTCTTTCTCTATTCCGTCCGTCGCTTGGTTCTCTTCAAGTCTGAGAATCATTTCTCTTTCTACATGGATGGGTAGGATTGAATGAAAGAGCTTGAAGTTGATTTGATATTCTAATCGACGTAAAGAAAGACGAGCTTGTCCAACGCTCTTAGTTCAGTTTGGTAGAACGTGGGTCTCCAAAACCCAATGTCGTAGGTTCAAATCCTACAGAGCGTGATTTATGCGAGAACGAACTCACTTCGATCGCCTAGGGTTAGGTGTGGGGTACTTTGACAAAGAACTTCACTCTACTTTTTCTTTTTTATTATTTGGCTAAGTAACATAATGGTAATGTATTGGACTGCAAATCCTGGAATGACGGTTCGACTCCGTCCTTGGCCTCCCTCCCTTCGTCACTTCGCTCCGCTCACCCTTTGGGCTCGCCTTTACACCTTCGGTCACCTACGGTCGCCTGGCCTTCTTTGTTTATGACCTGTCAGGTAGTCCTGCAGGTGAGTCTAATCGAATCCTCGTCCTGTCTTTAGCCTATTACTTATTGACACCGACTTCCGCCAACGATCGGTAAA
scaffold_18.tRNA4-TrpCCA	CACGGCTGAGGCGTAGGGACCGACCAGAAGGATAATCAAGTGGTAAGCGTAAGCCTACGTCACACCTAACTCTTTGTCTGAGCGCTACACATAAAAGCTTTGTTTAGAGAATAGACAATGTGACGAACGAAGACGTGGTGACGACAATAGAGATGAGAGTTATTGCTGGAGAAAGATGCTCCGCACCTTCGGTCACCTACGGTCGCCTCTCTTTCTCTATTCCGTCCGTCGCTTGGTTCTCTTCAAGTCTGAGAATCATTTCTCTTTCTACATGGATGGGTAGGATTGAATGAAAGAGCTTGAAGTTGATTTGATATTCTAATCGACGTAAAGAAAGACGAGCTTGTCCAACGCTCTTAGTTCAGTTTGGTAGAACGTGGGTCTCCAAAACCCAATGTCGTAGGTTCAAATCCTACAGAGCGTGATTTATGCGAGAACGAACTCACTTCGATCGCCTAGGGTTAGGTGTGGGGTACTTTGACAAAGAACTTCACTCTACTTTTTCTTTTTTATTATTTGGCTAAGTAACATAATGGTAATGTATTGGACTGCAAATCCTGGAATGACGGTTCGACTCCGTCCTTGGCCTCCCTCCCTTCGTCACTTCGCTCCGCTCACCCTTTGGGCTCGCCTTTACACCTTCGGTCACCTACGGTCGCCTGGCCTTCTTTGTTTATGACCTGTCAGGTAGTCCTGCAGGTGAGTCTAATCGAATCCTCGTCCTGTCTTTAGCCTATTACTTATTGACACCGACTTCCGCCAACGATCGGTAAA
scaffold_230.tRNA1-ProAGG	CTTCGATGGTCCCGCCGTTTTGAAGGTACGAAGAGGTCGGCTTCATGAACAGCACCGGTTCCTGATTTAAAATGAAAAGACATATCGATAAAGATCGGATCTCCTCTCTGAGCGGTTGTGTGTATGGAAAGAGAGAGAAAGAGTGACCTTGGGGACGGCATTGCCAAGTTCTTTGGCGTGGGCGGCGTAGTTTCTGCCGACGGCGACGATCTTTGTTCCCAAGCCAAGGAGAGATGCCAAAGACGAAGTCGCCATTGATGTGTGCGAGAGAGAGACGGGGGCGGGACTCTTGAAAGTGAATATGAAAATATAAAGACATATATCTAATAAAAAAAGCACATCCCAAATAAGGGCATTTGGTCTAGTGGTATGATTCTCGCTTAGGGTGCGAGAGGTCCCGAGTTCAATTCTCGGAATGCCCCACGGTCTTTTAATTTTTTGCTCGTTTATCCAGATTGGACTAAAATATGAAATTATTTTATTTTTATTTAAAATAAATTATTTATTTATATTTTAAATACATTTTAATTTTACGTTTTTCCAACAAAAAAAAAATGTTTATGTGGTCTGATAACAAAAAATTTTAAAAATGTTAGACTTAACTAATTTTTTTAGCCCAAATGCAATCTACAATTCTGTATAAATATATATCTAAGTGCCCACAACTTTTTTTTTTTTTTCAGTCTCAATCATTTTCCTTGACTAATACAAAAAAGGACTGGATGTATCATTTTCCTTGACTAATTAATACATGATCACCAATTTTTGTAAA
scaffold_234.tRNA1-SerGCT	GGAGTCCATCTCTTCGAGGAATTCGCCGTCGCAGTGGGGGCAGAGAAGGAGAGGCTGTTGATGGTGTTGAACGAAGGGGAGGGTGACGGTCATGTCGCACTCGTGGCACCAGTAGGTCTGGCTCGAGAAGGTCGCGTCCGCAACGGCGATGCCTCTGCTGCTTCCGTCACCCGTCGTTGCGGACGCGGCGACCACGGCGGCGAAGGCGGCGGCGGCAGCGGTCGTTGACGCCATCTCTCTCCTCTCTCTCCGTGTTGCCTCTCTCTTCGACTCTCTCCGCTTTTGGGAATTTATTTCAGCTTTTCTGTAAATCGAACAAAGTGTTAAAATACAATTTAAAAATACAGAGTGTCGCTTTGGCCGAGTGGTTAAGGCGTGTGCCTGCTAAGTACATGGGGTTTCCCCGCGAGAGTTCGAATCTCTCAGGCGACGTTGCCTTTTTGTTGCCCTTTTAAAAGGAGAAAATGGAACAAGATCTCACACTAGTACCAGATATCACATGAATTTTTATTCATATTTTACCCCAAATTTATTCTTGATCAACCAACAAAAACTTTATTATTATATTTTACAATAAAAATGACAAAAACATAGTCAAACAATAATGATTTGTAAGCCTCAAATTTTAGGTCCTATCAAAAACCCCATGAGTTGGCACATATACAATATTCACTGTGAGCCATAATGATTTTTAAGCCTTAAATTTTAGGTCCCATCAAACCCCATGAGTTGGCACATGTACAATACCCACAGTGAGGCCATGAAGCATCACCATATTTAAG
scaffold_234.tRNA2-GluCTC	AGCCAAATAACACTTTAAGGGGGTTTAAAATAATATTGAGTTTTGAAAGAGTTTTTTGATAATTTGCCTGTTTTGGGAGGGGTGGAAACTAAATAACCTAAAACAAATCTCCAATTTCTGAAAATAAAAGCAGAAGCTACAATGCATGTATAATAATAAAGTAGTCATGTGAAATGATAAGTGATGTAGGCCAACAATCCAGTAAGCAAATCAGTCAACTATGGTAAAGCTTCAGAAGAGGACATGATGGTGATAAGAACAAGATAACATGAGTACAAAATGATGACTGGGCCCACTTGACACCAAGAGAAATCTTATTTTTTCAGTCTAAACATAAGGTATGACACAAATCCGTTGTAGTCTAGATGGTTAGGATACTCGGCTCTCACCCGAGAGACCCGGGTTCGAGTCCCGGCAACGGAATATTTTTACAATTTTTTTAAAAATTTATATAAAAATCATGCATACACGTATATGTTGTATATGAACCACACCAAACCCACAAACCAACAAGCATTACCATTCAAAGATCTTACTTAACTCTTTTTCCTTAGAAAAACACCATATATAGTAAGCCAGTCCAAACCAACAATCATCAAACACCATATAACCTAGAATCGGAAGCTTGTACTTTAAAAAGATCCATAACATGTTTCTTTACACTTGCCATGACCAGAAGAAAAGCTCAATTAGGGTCATGAACTATCAATGATATTTTTATTGGGTAAAACTCAAGCATGGGGATAGGGAAGATCAAATGTTTCATTTGAGGT
scaffold_351.tRNA1-ValAAC	GTGTTTTTTTTATAATGAAAATAAAGCTAAAATCACTGATTTGTTTTTATATTATTTGCCAATCTCTAGAAACAATGCTTTTGCTTGATTCATGGAAACATTGTTTAGTTACATATATGTCATGTTTGCAATGGAATTTTCAAAAAGATAATGATTTAAATTGATTAAAACGATTTTTTCAGGGAAAAAAAACTCTTGTCAATTATATAGATCAGATTTTTGACTTTTTAACAAGTAAAGACAAAAATCCACCCCAACTCTTTTTTTCTTTCTATTTTTTAAGATTCACACACACACCACACTCTCTTTCTCTCTCTAGAATATTAAAACACAAAAACAAAGGCAGCAATGGTTTCGTGGTGTAGTTGGTTATCACGTCAGTCTAACACACTGAAGGTCTCCGGTTCGAACCCGGGCGAAGCCATCACAATATGTTTTTTTTTTTTTTTTTTTTACATGTTAGGTGTTTGTTATGTTCACTCTCAAAAAACAAGTAAAAATAAAAATCCAGAACAAAAAGTTAAAACTTCAAAATCCATGTTTAGAATAAATTACATGCTTTCTTTTGTACTTTTATTGACTCCTTATTGAACAACTTTCAGTCGAAGAATATACCATGCTAAACCAGTTCTAATATGCATGCATGATTGATTGATTGATTGGTGGTTGTTATGAGAGAATGTTAGTTAAAGTTTAATTTCTGTTTATGCTGTTGGACCATGTTACCAAGACTAGCTACCCTTATTACAAATTCCATGAATCAACACTTCTCAA
scaffold_358.tRNA1-AlaCGC	CAACGATGCATTCATCTCGCATTCAAGCATGGGTCATGGTGTGAATGTATCTAATATGTGTTAGATAGAGACATGATATGTTCATCTAAGTGTTTGTGCTTCCTAGATGTTCTAATTCAATAATCAATACAAAGTTTACTCACCATACTTGGATGTCATTCAATCATGACCTTTTATCAGTTTCATTGTTTTTAAATACTGTTTATACTAATCAAGCATATATTTACACAGAGTTGAGTTTTATTTTTTGATTTATGCTACGAAAATATGGGGGAGACCTAAAACCCTAAAAATTAAAGAAATAAAGTTAATACAATAAATATTTTAAGTTTCTTAAGATCCCAACAATTGGGGGTGTAGCTCATATGGTAGAGCGCTCGCTTCGCATGCGAGAGGCACGGGGTTCGATTCCCCGCACCTCCATTTTTATCACTTTTTTATCACTTTTATTTGTAATTCCAAATCGGTCCTTGTAACTGTAATTAATGACGTGTTAGATGCCTCGCATTGCACTCTCTGGCAAGTGGAACGGAGGGGGTAGTTTTGTCTTTTCATCCCCTATAGTCTTTTCTTCCTCCCGACGACTTCTCGCGAGTCCACTTTTCAAATTCCATTCATCATATTTTTCATTTCCAGTAATGTCAATTCAACCCCTGTGTTTTTATTATTGACAGTGCTATGTTTTCTTTATTCAATTCTATAACATGTTACAAAATAAATTTATTATTACTAAATAAAAATTTAAAAATACTTATTTTAAAGAATAACGTAAT
scaffold_387.tRNA1-LeuAAG	TTATATCTAATTAAATGTTTTATTGTTTTATTAAAAAAAATATCCTTAGAAATCATGATCACAATAATAATGTAGTCACCTAAGTCTGATATGATATATAATAATGGCATTTCTATGCAATTTCCATAAGTGACTGGTAACTTGGTAAGGTGAAGTGAATTACCGTTAGCGGTCCGGGTTCGAATCCGTGAAGCGATGATGAAAAGATGCGATACTGTGTGGATAGGGTTCCGACGTTCGTCTGTTTCGGGATGACATTAACGCATCTGAGTTTCTCTTTTTTATTTGTTAAAAATCTGACCATATGTATTATATATATATATAATAATTTCAAGGCATTAAATAAAAATGTTGATATGGCCGAGTTGGTCTAAGGCGCCAGATTAAGGTTCTGGTCCGAAAGGGCGTGGGTTCAAATCCCACTGTCAACAATATTTTTTCTTTTTTTTAACATAAAACATGCAATTTTGCCACGTGGATTGTAATCTAACTGTCAAAACACTCCGAATTAAATTTTTTTGGGCCCCGTGATTTCCAACCTTGTTGTGTCTCCCCGTGGCCTTCCTCTCGTGTATTCTTAAAAACTCTTGGTCTGTTCCAACACTAGAGCATCTCCAATGGATATGCTAACTAATCAAGATGTTAAAGTGTCATGTCAGCATTTAACCCTTCACTAGACCACACTCTCATTTAGTTAGTTATTGTTGCTCCAATGGATTAGTTAAATAACTAATCAAGATATAGTGGGCCCACCTATCCACCCACTCAAATCTCTCCACTC
scaffold_387.tRNA2-LeuAAG	TAGTGGGCCCTTGCTAGTCATGTGGTGCAGAGTGATCCTGACCGCACCTTAGGGTCTTAGTGGTCCTCCTGTACTTGTAACTAGAAAGCTGGGCCTAGGTCTGATCGGTCGATTTCAGAGATGCCTCTACGACCCTTTTTTAGAGGGAGTTTGACCAAGTAACTAGTCTCGATCCTTCTAAGATGGTTTTGCTTTAGTTGCCCTTTTCTCTTTAGTGAGTTTTTAACATCGTGTTTTTAGCAAATGATCAGTTATCCGAGCCAACCTCTTCATGCGAGGGATTTTTGTGTTTATTTTTCTAAAATATGTCCATTTAGTATAAATAAATATTTAAAGTAATGAATAGAAAAGTTGATATGGCCGAGTTGGTCTAAGGCGCCAGATTAAGGTTCTGGTCCGTAAGGGCGTGGGTTCAAATCCCACTGTCAACACTGCGACAGTTTTTTAATTGACATAAAACATGCAATTTTACCACGTGGATTGTAATCTAACCGTCAAAACCCTCCTAAACTGAAATTTTTTTTTTAGAGATATAGATAAATAAAATTACAACCTCAATTACAATCCTTTATACATCAATAAAATAACAACTCAGCATATATATTCACATTAAAGAAATATATATACATCGATAAAAAAATTTTACGTTTTAAATAAATACATTTATATAATTAATTGAAACATAGAGCAAACGGATGAAAATAGCTTTTCCAACTTGACTTAAACATATATTCACATTAACAAAGTATATCCATCGATAAAAATTTTTTACATTCTAAAT
scaffold_78.tRNA1-HisGTG	AGGAATACGAGGGAAGGTAACTACTTAATAAGTGCAATCAATTATTTATTAATTACTGATTATGCTCTACATTAATTGAGATCGATGGGGTTACGTGGGTTTCTAATATTAGGTTAAGTGTTGTATGATAATTGCTATATATATAGGTACGTGATCTACGTGAAGGCTGGGACCTACGATGAACAGGTGACGGTGACAAAGAAGATGGTGAACGTTACCATGTACGGAGATGGGTCGAGGAAGACAGTCGTTACAGGCAACAAGAACTTCGTTGATGGGACCAGGACCTTCCAAACTGCAACTTTCGGTTAGTTTTGTATAATTAATGAATAAACATCAGACATCAATTAGTGGCTGTAGTTTAGTGGTGAGAATTCTACGTTGTGGCCGTAGAGACCTGGGCTCGAATCCCAGCAGCCACATTTTGGTGATGGTTTTTTTTTTGTTCATTTAAATTACACAATAACTTAATTATTAGCATTGCATCTATACAATTGGTAATAATAACAACAGGGACAATTGGATCATCCTTTTGTTCCAAATTCATCGATCTTCATTTAAATCTACTTCTACAATCTAAATACATGCACAATATCTCATTTGCGTATCAAAAAATTTCTGCAAATACATCATTTGTTACTCGTGGAAATAGGGGTTGGGGTTCTTTCTATTTTCATTCAATAGAAGGCTACTCTTAATTTGTTTATTATTAATAATACTAAAAATAATTAATGTGGACATGCATACAGCTGCCCTTGGTGATGGGTTCATA
