# Supplementary material for: Conservation and Tandem Duplication of tRNA Genes in Plant Species
Source: Genes (Basel). 2025 Nov 1;16(11):1307. doi: 10.3390/genes16111307 (PMC12652284; doi:10.3390/genes16111307)
Supplement: Supplementary file 1 [file genes-16-01307-s001.zip › tRNA.prediction.out/Aam/Aam.high.50.bed]

Chr01	388543	388716	Chr01.tRNA50-ArgACG	720	-	388543	388716	0	1	173,	0,
Chr01	1830358	1830543	Chr01.tRNA48-MetCAT	642	-	1830358	1830543	0	1	185,	0,
Chr01	2284617	2284788	Chr01.tRNA47-GlyCCC	654	-	2284617	2284788	0	1	171,	0,
Chr01	2468485	2468658	Chr01.tRNA2-ArgTCT	673	+	2468485	2468658	0	1	173,	0,
Chr01	3236656	3236850	Chr01.tRNA3-TyrGTA	742	+	3236656	3236850	0	1	194,	0,
Chr01	3824958	3825131	Chr01.tRNA4-GluCTC	789	+	3824958	3825131	0	1	173,	0,
Chr01	4927142	4927316	Chr01.tRNA46-ValAAC	725	-	4927142	4927316	0	1	174,	0,
Chr01	5276759	5276932	Chr01.tRNA45-ThrTGT	662	-	5276759	5276932	0	1	173,	0,
Chr01	5702578	5702751	Chr01.tRNA44-LysCTT	877	-	5702578	5702751	0	1	173,	0,
Chr01	6816594	6816768	Chr01.tRNA6-AsnGTT	762	+	6816594	6816768	0	1	174,	0,
Chr01	7384664	7384838	Chr01.tRNA43-ValAAC	725	-	7384664	7384838	0	1	174,	0,
Chr01	7389574	7389748	Chr01.tRNA42-ValAAC	661	-	7389574	7389748	0	1	174,	0,
Chr01	8681305	8681478	Chr01.tRNA8-AlaCGC	601	+	8681305	8681478	0	1	173,	0,
Chr01	11538372	11538556	Chr01.tRNA10-TyrGTA	538	+	11538372	11538556	0	1	184,	0,
Chr01	23151746	23151925	Chr01.tRNA41-ArgTCT	526	-	23151746	23151925	0	1	179,	0,
Chr01	23440455	23440628	Chr01.tRNA40-LysTTT	915	-	23440455	23440628	0	1	173,	0,
Chr01	25798122	25798294	Chr01.tRNA39-CysGCA	821	-	25798122	25798294	0	1	172,	0,
Chr01	25798472	25798644	Chr01.tRNA38-CysGCA	709	-	25798472	25798644	0	1	172,	0,
Chr01	25798821	25798993	Chr01.tRNA37-CysGCA	821	-	25798821	25798993	0	1	172,	0,
Chr01	25799173	25799345	Chr01.tRNA36-CysGCA	821	-	25799173	25799345	0	1	172,	0,
Chr01	25799899	25800071	Chr01.tRNA35-CysGCA	821	-	25799899	25800071	0	1	172,	0,
Chr01	27436904	27437078	Chr01.tRNA14-ValCAC	804	+	27436904	27437078	0	1	174,	0,
Chr01	27489649	27489821	Chr01.tRNA34-TrpCCA	758	-	27489649	27489821	0	1	172,	0,
Chr01	28507376	28507548	Chr01.tRNA33-iMetCAT	583	-	28507376	28507548	0	1	172,	0,
Chr01	29350088	29350262	Chr01.tRNA15-IleAAT	818	+	29350088	29350262	0	1	174,	0,
Chr01	30013450	30013621	Chr01.tRNA32-GlyCCC	654	-	30013450	30013621	0	1	171,	0,
Chr01	30332672	30332844	Chr01.tRNA16-ProTGG	700	+	30332672	30332844	0	1	172,	0,
Chr01	30618919	30619091	Chr01.tRNA31-GlyTCC	707	-	30618919	30619091	0	1	172,	0,
Chr01	30739424	30739596	Chr01.tRNA17-CysGCA	821	+	30739424	30739596	0	1	172,	0,
Chr01	30996415	30996597	Chr01.tRNA18-SerTGA	807	+	30996415	30996597	0	1	182,	0,
Chr01	31462857	31463028	Chr01.tRNA19-GlyGCC	665	+	31462857	31463028	0	1	171,	0,
Chr01	33414254	33414427	Chr01.tRNA29-ThrTGT	607	-	33414254	33414427	0	1	173,	0,
Chr01	34285502	34285683	Chr01.tRNA28-LeuAAG	740	-	34285502	34285683	0	1	181,	0,
Chr01	35092520	35092693	Chr01.tRNA20-PheGAA	783	+	35092520	35092693	0	1	173,	0,
Chr01	35211005	35211177	Chr01.tRNA21-ThrCGT	805	+	35211005	35211177	0	1	172,	0,
Chr01	35978267	35978455	Chr01.tRNA22-MetCAT	641	+	35978267	35978455	0	1	188,	0,
Chr01	36058050	36058222	Chr01.tRNA23-CysGCA	821	+	36058050	36058222	0	1	172,	0,
Chr01	37003333	37003506	Chr01.tRNA24-ArgCCG	678	+	37003333	37003506	0	1	173,	0,
Chr01	37417528	37417700	Chr01.tRNA27-GlnCTG	712	-	37417528	37417700	0	1	172,	0,
Chr01	37417902	37418074	Chr01.tRNA26-GlnCTG	651	-	37417902	37418074	0	1	172,	0,
Chr01	37418276	37418448	Chr01.tRNA25-GlnCTG	712	-	37418276	37418448	0	1	172,	0,
Chr02	481782	481954	Chr02.tRNA26-HisGTG	630	-	481782	481954	0	1	172,	0,
Chr02	3673219	3673392	Chr02.tRNA2-LysTTT	769	+	3673219	3673392	0	1	173,	0,
Chr02	11274700	11274872	Chr02.tRNA23-GlnCTG	737	-	11274700	11274872	0	1	172,	0,
Chr02	22825271	22825444	Chr02.tRNA5-GluCTC	789	+	22825271	22825444	0	1	173,	0,
Chr02	22931263	22931437	Chr02.tRNA18-IleTAT	859	-	22931263	22931437	0	1	174,	0,
Chr02	23321838	23322009	Chr02.tRNA6-GlyGCC	665	+	23321838	23322009	0	1	171,	0,
Chr02	27049807	27049981	Chr02.tRNA8-ValCAC	815	+	27049807	27049981	0	1	174,	0,
Chr02	27224031	27224203	Chr02.tRNA17-TrpCCA	758	-	27224031	27224203	0	1	172,	0,
Chr02	30600458	30600631	Chr02.tRNA16-GluCTC	746	-	30600458	30600631	0	1	173,	0,
Chr02	30603250	30603432	Chr02.tRNA15-SerGCT	805	-	30603250	30603432	0	1	182,	0,
Chr02	30621525	30621698	Chr02.tRNA9-AlaAGC	634	+	30621525	30621698	0	1	173,	0,
Chr02	30942026	30942199	Chr02.tRNA14-ArgACG	642	-	30942026	30942199	0	1	173,	0,
Chr02	31740134	31740321	Chr02.tRNA10-TyrGTA	737	+	31740134	31740321	0	1	187,	0,
Chr02	34204309	34204481	Chr02.tRNA11-HisGTG	633	+	34204309	34204481	0	1	172,	0,
Chr02	34270017	34270189	Chr02.tRNA12-HisGTG	632	+	34270017	34270189	0	1	172,	0,
Chr03	1293162	1293334	Chr03.tRNA37-ThrTGT	830	-	1293162	1293334	0	1	172,	0,
Chr03	1435866	1436040	Chr03.tRNA36-ValAAC	725	-	1435866	1436040	0	1	174,	0,
Chr03	1971156	1971329	Chr03.tRNA35-LysCTT	877	-	1971156	1971329	0	1	173,	0,
Chr03	2024524	2024707	Chr03.tRNA1-LeuTAA	738	+	2024524	2024707	0	1	183,	0,
Chr03	2224518	2224690	Chr03.tRNA34-HisGTG	630	-	2224518	2224690	0	1	172,	0,
Chr03	6110938	6111117	Chr03.tRNA2-CysACA	555	+	6110938	6111117	0	1	179,	0,
Chr03	6111514	6111686	Chr03.tRNA31-AsnGTT	790	-	6111514	6111686	0	1	172,	0,
Chr03	6948782	6948955	Chr03.tRNA3-LysCTT	877	+	6948782	6948955	0	1	173,	0,
Chr03	6950646	6950821	Chr03.tRNA4-LysCTT	701	+	6950646	6950821	0	1	175,	0,
Chr03	6954115	6954288	Chr03.tRNA5-LysCTT	679	+	6954115	6954288	0	1	173,	0,
Chr03	20832287	20832459	Chr03.tRNA30-GlnTTG	735	-	20832287	20832459	0	1	172,	0,
Chr03	23656157	23656330	Chr03.tRNA10-AlaAGC	634	+	23656157	23656330	0	1	173,	0,
Chr03	23711072	23711245	Chr03.tRNA11-ArgACG	720	+	23711072	23711245	0	1	173,	0,
Chr03	24979480	24979654	Chr03.tRNA29-GluTTC	643	-	24979480	24979654	0	1	174,	0,
Chr03	25334273	25334444	Chr03.tRNA12-GlyCCC	654	+	25334273	25334444	0	1	171,	0,
Chr03	25876500	25876672	Chr03.tRNA13-ProTGG	685	+	25876500	25876672	0	1	172,	0,
Chr03	26217679	26217861	Chr03.tRNA14-SerTGA	807	+	26217679	26217861	0	1	182,	0,
Chr03	27120186	27120359	Chr03.tRNA28-ArgACG	713	-	27120186	27120359	0	1	173,	0,
Chr03	27430862	27431047	Chr03.tRNA27-TyrGTA	738	-	27430862	27431047	0	1	185,	0,
Chr03	27889234	27889405	Chr03.tRNA26-GlyGCC	665	-	27889234	27889405	0	1	171,	0,
Chr03	28483774	28483946	Chr03.tRNA25-TrpCCA	758	-	28483774	28483946	0	1	172,	0,
Chr03	28572338	28572512	Chr03.tRNA24-AsnGTT	827	-	28572338	28572512	0	1	174,	0,
Chr03	28652157	28652330	Chr03.tRNA23-AlaCGC	683	-	28652157	28652330	0	1	173,	0,
Chr03	28869052	28869234	Chr03.tRNA16-SerGCT	805	+	28869052	28869234	0	1	182,	0,
Chr03	29084213	29084386	Chr03.tRNA22-AlaTGC	691	-	29084213	29084386	0	1	173,	0,
Chr03	29859980	29860153	Chr03.tRNA17-LysCTT	877	+	29859980	29860153	0	1	173,	0,
Chr03	33240804	33240986	Chr03.tRNA19-SerAGA	774	+	33240804	33240986	0	1	182,	0,
Chr03	33458370	33458544	Chr03.tRNA21-GluTTC	607	-	33458370	33458544	0	1	174,	0,
Chr03	33636103	33636284	Chr03.tRNA20-LeuCAG	695	+	33636103	33636284	0	1	181,	0,
Chr04	435957	436129	Chr04.tRNA1-iMetCAT	583	+	435957	436129	0	1	172,	0,
Chr04	450726	450898	Chr04.tRNA2-ThrTGT	793	+	450726	450898	0	1	172,	0,
Chr04	456708	456881	Chr04.tRNA34-PheGAA	783	-	456708	456881	0	1	173,	0,
Chr04	520304	520477	Chr04.tRNA33-PheGAA	783	-	520304	520477	0	1	173,	0,
Chr04	727171	727344	Chr04.tRNA32-AlaAGC	634	-	727171	727344	0	1	173,	0,
Chr04	1171852	1172033	Chr04.tRNA31-LeuAAG	740	-	1171852	1172033	0	1	181,	0,
Chr04	1307875	1308057	Chr04.tRNA3-SerAGA	794	+	1307875	1308057	0	1	182,	0,
Chr04	1335722	1335904	Chr04.tRNA30-SerAGA	756	-	1335722	1335904	0	1	182,	0,
Chr04	1524236	1524409	Chr04.tRNA4-AlaCGC	683	+	1524236	1524409	0	1	173,	0,
Chr04	2075751	2075923	Chr04.tRNA29-iMetCAT	583	-	2075751	2075923	0	1	172,	0,
Chr04	2343972	2344144	Chr04.tRNA28-ThrCGT	802	-	2343972	2344144	0	1	172,	0,
Chr04	4273198	4273371	Chr04.tRNA5-GluCTC	789	+	4273198	4273371	0	1	173,	0,
Chr04	4275919	4276091	Chr04.tRNA6-ProTGG	700	+	4275919	4276091	0	1	172,	0,
Chr04	6011931	6012104	Chr04.tRNA26-GluCTC	789	-	6011931	6012104	0	1	173,	0,
Chr04	8066383	8066557	Chr04.tRNA8-ValAAC	719	+	8066383	8066557	0	1	174,	0,
Chr04	19119448	19119621	Chr04.tRNA24-ValTAC	718	-	19119448	19119621	0	1	173,	0,
Chr04	19864549	19864723	Chr04.tRNA23-AsnGTT	827	-	19864549	19864723	0	1	174,	0,
Chr04	22292785	22292972	Chr04.tRNA9-TyrGTA	744	+	22292785	22292972	0	1	187,	0,
Chr04	24044398	24044579	Chr04.tRNA11-LeuCAG	695	+	24044398	24044579	0	1	181,	0,
Chr04	24138117	24138291	Chr04.tRNA22-ThrAGT	736	-	24138117	24138291	0	1	174,	0,
Chr04	24138758	24138932	Chr04.tRNA21-ThrAGT	736	-	24138758	24138932	0	1	174,	0,
Chr04	24167570	24167744	Chr04.tRNA20-AsnGTT	823	-	24167570	24167744	0	1	174,	0,
Chr04	24643154	24643327	Chr04.tRNA18-AlaTGC	683	-	24643154	24643327	0	1	173,	0,
Chr04	25512524	25512696	Chr04.tRNA12-AspGTC	698	+	25512524	25512696	0	1	172,	0,
Chr04	29270146	29270319	Chr04.tRNA17-AlaTGC	637	-	29270146	29270319	0	1	173,	0,
Chr04	30061346	30061520	Chr04.tRNA16-IleAAT	807	-	30061346	30061520	0	1	174,	0,
Chr04	30292982	30293154	Chr04.tRNA13-ThrTGT	736	+	30292982	30293154	0	1	172,	0,
Chr04	31116776	31116947	Chr04.tRNA15-GlyGCC	665	-	31116776	31116947	0	1	171,	0,
Chr04	31537465	31537638	Chr04.tRNA14-ArgCCT	691	+	31537465	31537638	0	1	173,	0,
Chr05	109219	109392	Chr05.tRNA51-ArgTCT	746	-	109219	109392	0	1	173,	0,
Chr05	248408	248591	Chr05.tRNA50-LeuTAA	738	-	248408	248591	0	1	183,	0,
Chr05	696036	696210	Chr05.tRNA1-GluTTC	643	+	696036	696210	0	1	174,	0,
Chr05	1848560	1848740	Chr05.tRNA2-LeuTAG	695	+	1848560	1848740	0	1	180,	0,
Chr05	1849706	1849886	Chr05.tRNA3-LeuTAG	612	+	1849706	1849886	0	1	180,	0,
Chr05	2541678	2541850	Chr05.tRNA49-ThrTGT	793	-	2541678	2541850	0	1	172,	0,
Chr05	4210933	4211105	Chr05.tRNA4-ProAGG	674	+	4210933	4211105	0	1	172,	0,
Chr05	7685687	7685859	Chr05.tRNA47-GlnTTG	758	-	7685687	7685859	0	1	172,	0,
Chr05	19553630	19553802	Chr05.tRNA41-ProCGG	632	-	19553630	19553802	0	1	172,	0,
Chr05	19555343	19555515	Chr05.tRNA40-ProTGG	685	-	19555343	19555515	0	1	172,	0,
Chr05	19555957	19556129	Chr05.tRNA39-ProAGG	564	-	19555957	19556129	0	1	172,	0,
Chr05	19557541	19557713	Chr05.tRNA38-ProTGG	588	-	19557541	19557713	0	1	172,	0,
Chr05	19558156	19558328	Chr05.tRNA37-ProAGG	590	-	19558156	19558328	0	1	172,	0,
Chr05	19559303	19559475	Chr05.tRNA36-ProCGG	576	-	19559303	19559475	0	1	172,	0,
Chr05	19559739	19559911	Chr05.tRNA35-ProCGG	551	-	19559739	19559911	0	1	172,	0,
Chr05	19560101	19560273	Chr05.tRNA34-ProTGG	517	-	19560101	19560273	0	1	172,	0,
Chr05	19560836	19561013	Chr05.tRNA33-ProTGG	508	-	19560836	19561013	0	1	177,	0,
Chr05	19561619	19561794	Chr05.tRNA32-ProTGG	524	-	19561619	19561794	0	1	175,	0,
Chr05	19693573	19693755	Chr05.tRNA31-SerCGA	832	-	19693573	19693755	0	1	182,	0,
Chr05	19875099	19875272	Chr05.tRNA6-AlaTGC	662	+	19875099	19875272	0	1	173,	0,
Chr05	22979020	22979193	Chr05.tRNA7-ArgTCT	685	+	22979020	22979193	0	1	173,	0,
Chr05	23369725	23369897	Chr05.tRNA29-AsnGTT	790	-	23369725	23369897	0	1	172,	0,
Chr05	23923878	23924050	Chr05.tRNA9-GlnTTG	758	+	23923878	23924050	0	1	172,	0,
Chr05	24159839	24160013	Chr05.tRNA10-IleAAT	586	+	24159839	24160013	0	1	174,	0,
Chr05	25013975	25014147	Chr05.tRNA28-ProAGG	674	-	25013975	25014147	0	1	172,	0,
Chr05	26727910	26728081	Chr05.tRNA27-GlyACC	665	-	26727910	26728081	0	1	171,	0,
Chr05	26728692	26728863	Chr05.tRNA25-GlyGCC	593	-	26728692	26728863	0	1	171,	0,
Chr05	26729950	26730121	Chr05.tRNA22-GlyGCC	613	-	26729950	26730121	0	1	171,	0,
Chr05	26730825	26730996	Chr05.tRNA20-GlyGCC	665	-	26730825	26730996	0	1	171,	0,
Chr05	26732335	26732505	Chr05.tRNA19-GlyGCC	584	-	26732335	26732505	0	1	170,	0,
Chr05	26734840	26735011	Chr05.tRNA18-GlyGCC	665	-	26734840	26735011	0	1	171,	0,
Chr05	29277433	29277606	Chr05.tRNA16-AlaCGC	683	-	29277433	29277606	0	1	173,	0,
Chr05	29406491	29406665	Chr05.tRNA15-IleAAT	708	-	29406491	29406665	0	1	174,	0,
Chr05	30128342	30128516	Chr05.tRNA14-GluTTC	643	-	30128342	30128516	0	1	174,	0,
Chr06	150066	150239	Chr06.tRNA1-GluCTC	789	+	150066	150239	0	1	173,	0,
Chr06	156267	156441	Chr06.tRNA64-ThrAGT	720	-	156267	156441	0	1	174,	0,
Chr06	987407	987580	Chr06.tRNA63-GluCTC	789	-	987407	987580	0	1	173,	0,
Chr06	991540	991713	Chr06.tRNA62-GluCTC	792	-	991540	991713	0	1	173,	0,
Chr06	3417613	3417798	Chr06.tRNA61-MetCAT	643	-	3417613	3417798	0	1	185,	0,
Chr06	5105205	5105378	Chr06.tRNA59-ValTAC	762	-	5105205	5105378	0	1	173,	0,
Chr06	5115607	5115779	Chr06.tRNA2-TrpCCA	751	+	5115607	5115779	0	1	172,	0,
Chr06	5821396	5821568	Chr06.tRNA58-HisGTG	632	-	5821396	5821568	0	1	172,	0,
Chr06	6608123	6608297	Chr06.tRNA3-ValTAC	725	+	6608123	6608297	0	1	174,	0,
Chr06	6609192	6609366	Chr06.tRNA4-ValAAC	634	+	6609192	6609366	0	1	174,	0,
Chr06	6610730	6610904	Chr06.tRNA5-ValAAC	719	+	6610730	6610904	0	1	174,	0,
Chr06	6612485	6612659	Chr06.tRNA6-ValAAC	725	+	6612485	6612659	0	1	174,	0,
Chr06	7135125	7135297	Chr06.tRNA7-AsnGTT	743	+	7135125	7135297	0	1	172,	0,
Chr06	9795786	9795958	Chr06.tRNA55-GlnCTG	564	-	9795786	9795958	0	1	172,	0,
Chr06	12824076	12824260	Chr06.tRNA53-LeuCAA	783	-	12824076	12824260	0	1	184,	0,
Chr06	13884678	13884850	Chr06.tRNA52-GlyTCC	739	-	13884678	13884850	0	1	172,	0,
Chr06	14293592	14293766	Chr06.tRNA51-ValTAC	727	-	14293592	14293766	0	1	174,	0,
Chr06	14643027	14643199	Chr06.tRNA50-GlnCTG	729	-	14643027	14643199	0	1	172,	0,
Chr06	14645939	14646111	Chr06.tRNA49-GlnCTG	729	-	14645939	14646111	0	1	172,	0,
Chr06	14659342	14659514	Chr06.tRNA48-HisGTG	633	-	14659342	14659514	0	1	172,	0,
Chr06	15042599	15042771	Chr06.tRNA47-AspGTC	698	-	15042599	15042771	0	1	172,	0,
Chr06	15180043	15180215	Chr06.tRNA12-GlyTCC	739	+	15180043	15180215	0	1	172,	0,
Chr06	15319030	15319204	Chr06.tRNA46-ThrAGT	750	-	15319030	15319204	0	1	174,	0,
Chr06	16002848	16003020	Chr06.tRNA13-ProAGG	674	+	16002848	16003020	0	1	172,	0,
Chr06	16639045	16639219	Chr06.tRNA45-GluTTC	643	-	16639045	16639219	0	1	174,	0,
Chr06	16984890	16985064	Chr06.tRNA14-AsnGTT	845	+	16984890	16985064	0	1	174,	0,
Chr06	17027693	17027864	Chr06.tRNA15-GlyCCC	654	+	17027693	17027864	0	1	171,	0,
Chr06	18569923	18570095	Chr06.tRNA16-ProTGG	685	+	18569923	18570095	0	1	172,	0,
Chr06	18570925	18571097	Chr06.tRNA44-ProAGG	674	-	18570925	18571097	0	1	172,	0,
Chr06	18886756	18886938	Chr06.tRNA43-SerTGA	807	-	18886756	18886938	0	1	182,	0,
Chr06	19641282	19641455	Chr06.tRNA42-AlaTGC	691	-	19641282	19641455	0	1	173,	0,
Chr06	20235133	20235307	Chr06.tRNA41-AsnGTT	821	-	20235133	20235307	0	1	174,	0,
Chr06	20318552	20318724	Chr06.tRNA18-TrpCCA	758	+	20318552	20318724	0	1	172,	0,
Chr06	20766126	20766299	Chr06.tRNA40-AlaTGC	691	-	20766126	20766299	0	1	173,	0,
Chr06	21690327	21690500	Chr06.tRNA20-LysCTT	877	+	21690327	21690500	0	1	173,	0,
Chr06	22886891	22887064	Chr06.tRNA21-LysTTT	908	+	22886891	22887064	0	1	173,	0,
Chr06	24767193	24767374	Chr06.tRNA39-LeuCAG	695	-	24767193	24767374	0	1	181,	0,
Chr06	25146517	25146699	Chr06.tRNA22-SerCGA	789	+	25146517	25146699	0	1	182,	0,
Chr06	25383317	25383489	Chr06.tRNA23-AspGTC	698	+	25383317	25383489	0	1	172,	0,
Chr06	25533175	25533347	Chr06.tRNA37-AspGTC	698	-	25533175	25533347	0	1	172,	0,
Chr06	25536545	25536719	Chr06.tRNA36-AsnGTT	823	-	25536545	25536719	0	1	174,	0,
Chr06	25538019	25538193	Chr06.tRNA35-AsnGTT	820	-	25538019	25538193	0	1	174,	0,
Chr06	26401562	26401734	Chr06.tRNA25-AspGTC	698	+	26401562	26401734	0	1	172,	0,
Chr06	29481220	29481393	Chr06.tRNA29-AlaCGC	683	-	29481220	29481393	0	1	173,	0,
Chr06	29554129	29554303	Chr06.tRNA28-IleAAT	818	-	29554129	29554303	0	1	174,	0,
Chr06	30172901	30173075	Chr06.tRNA27-GluTTC	643	-	30172901	30173075	0	1	174,	0,
Chr07	693987	694161	Chr07.tRNA70-IleAAT	718	-	693987	694161	0	1	174,	0,
Chr07	1987451	1987622	Chr07.tRNA1-GlyGCC	665	+	1987451	1987622	0	1	171,	0,
Chr07	2406150	2406323	Chr07.tRNA69-PheGAA	733	-	2406150	2406323	0	1	173,	0,
Chr07	4410286	4410458	Chr07.tRNA68-TrpCCA	758	-	4410286	4410458	0	1	172,	0,
Chr07	9581776	9581955	Chr07.tRNA4-ArgACG	565	+	9581776	9581955	0	1	179,	0,
Chr07	9582352	9582524	Chr07.tRNA65-AsnGTT	759	-	9582352	9582524	0	1	172,	0,
Chr07	9643735	9643909	Chr07.tRNA6-TrpCCA	720	+	9643735	9643909	0	1	174,	0,
Chr07	9668175	9668348	Chr07.tRNA62-PheGAA	733	-	9668175	9668348	0	1	173,	0,
Chr07	9788961	9789134	Chr07.tRNA7-PheGAA	733	+	9788961	9789134	0	1	173,	0,
Chr07	9789235	9789408	Chr07.tRNA8-LysTTT	803	+	9789235	9789408	0	1	173,	0,
Chr07	9982581	9982769	Chr07.tRNA56-SerGCT	697	-	9982581	9982769	0	1	188,	0,
Chr07	9984521	9984693	Chr07.tRNA11-ArgTCT	583	+	9984521	9984693	0	1	172,	0,
Chr07	10095014	10095187	Chr07.tRNA52-PheGAA	733	-	10095014	10095187	0	1	173,	0,
Chr07	10148613	10148785	Chr07.tRNA50-ThrGGT	582	-	10148613	10148785	0	1	172,	0,
Chr07	10149339	10149523	Chr07.tRNA15-TyrGTA	538	+	10149339	10149523	0	1	184,	0,
Chr07	16560818	16560991	Chr07.tRNA47-ArgCCG	766	-	16560818	16560991	0	1	173,	0,
Chr07	16674542	16674716	Chr07.tRNA17-ValAAC	722	+	16674542	16674716	0	1	174,	0,
Chr07	16694982	16695154	Chr07.tRNA45-CysGCA	817	-	16694982	16695154	0	1	172,	0,
Chr07	17790979	17791152	Chr07.tRNA18-LysCTT	877	+	17790979	17791152	0	1	173,	0,
Chr07	19088328	19088502	Chr07.tRNA19-IleAAT	818	+	19088328	19088502	0	1	174,	0,
Chr07	19274454	19274628	Chr07.tRNA44-ValCAC	815	-	19274454	19274628	0	1	174,	0,
Chr07	19395120	19395302	Chr07.tRNA20-SerGCT	805	+	19395120	19395302	0	1	182,	0,
Chr07	20047641	20047823	Chr07.tRNA21-SerTGA	807	+	20047641	20047823	0	1	182,	0,
Chr07	20372640	20372812	Chr07.tRNA22-GlnTTG	704	+	20372640	20372812	0	1	172,	0,
Chr07	20396344	20396516	Chr07.tRNA23-GlnTTG	704	+	20396344	20396516	0	1	172,	0,
Chr07	20418097	20418284	Chr07.tRNA43-MetCAT	642	-	20418097	20418284	0	1	187,	0,
Chr07	20465468	20465640	Chr07.tRNA42-AspGTC	698	-	20465468	20465640	0	1	172,	0,
Chr07	20465611	20465783	Chr07.tRNA41-AspGTC	698	-	20465611	20465783	0	1	172,	0,
Chr07	21924953	21925125	Chr07.tRNA24-ProAGG	674	+	21924953	21925125	0	1	172,	0,
Chr07	23329152	23329325	Chr07.tRNA39-AlaAGC	634	-	23329152	23329325	0	1	173,	0,
Chr07	23930041	23930215	Chr07.tRNA25-GluTTC	643	+	23930041	23930215	0	1	174,	0,
Chr07	24470015	24470196	Chr07.tRNA38-LeuAAG	740	-	24470015	24470196	0	1	181,	0,
Chr07	24470612	24470793	Chr07.tRNA37-LeuAAG	740	-	24470612	24470793	0	1	181,	0,
Chr07	24771388	24771562	Chr07.tRNA36-AsnGTT	845	-	24771388	24771562	0	1	174,	0,
Chr07	25152235	25152419	Chr07.tRNA35-MetCAT	643	-	25152235	25152419	0	1	184,	0,
Chr07	26202737	26202911	Chr07.tRNA34-ValAAC	732	-	26202737	26202911	0	1	174,	0,
Chr07	27791028	27791200	Chr07.tRNA26-GlnCTG	737	+	27791028	27791200	0	1	172,	0,
Chr07	28467931	28468105	Chr07.tRNA33-IleTAT	849	-	28467931	28468105	0	1	174,	0,
Chr07	28468358	28468532	Chr07.tRNA32-IleTAT	859	-	28468358	28468532	0	1	174,	0,
Chr07	28469281	28469455	Chr07.tRNA31-IleTAT	849	-	28469281	28469455	0	1	174,	0,
Chr07	28849765	28849938	Chr07.tRNA27-GluCTC	789	+	28849765	28849938	0	1	173,	0,
Chr07	28994714	28994888	Chr07.tRNA30-IleTAT	859	-	28994714	28994888	0	1	174,	0,
Chr07	29079851	29080024	Chr07.tRNA28-PheGAA	783	+	29079851	29080024	0	1	173,	0,
Chr07	29226647	29226818	Chr07.tRNA29-GlyGCC	665	+	29226647	29226818	0	1	171,	0,
Chr08	689273	689455	Chr08.tRNA1-SerGCT	805	+	689273	689455	0	1	182,	0,
Chr08	1268632	1268814	Chr08.tRNA2-SerTGA	807	+	1268632	1268814	0	1	182,	0,
Chr08	1321479	1321666	Chr08.tRNA64-MetCAT	642	-	1321479	1321666	0	1	187,	0,
Chr08	1439532	1439704	Chr08.tRNA3-AspGTC	698	+	1439532	1439704	0	1	172,	0,
Chr08	1527435	1527607	Chr08.tRNA63-AspGTC	629	-	1527435	1527607	0	1	172,	0,
Chr08	1527893	1528065	Chr08.tRNA62-AspGTC	616	-	1527893	1528065	0	1	172,	0,
Chr08	1528298	1528470	Chr08.tRNA61-AspGTC	636	-	1528298	1528470	0	1	172,	0,
Chr08	1529197	1529369	Chr08.tRNA59-AspGTC	698	-	1529197	1529369	0	1	172,	0,
Chr08	2096483	2096655	Chr08.tRNA4-iMetCAT	583	+	2096483	2096655	0	1	172,	0,
Chr08	2109067	2109239	Chr08.tRNA5-iMetCAT	583	+	2109067	2109239	0	1	172,	0,
Chr08	2350902	2351074	Chr08.tRNA6-TrpCCA	758	+	2350902	2351074	0	1	172,	0,
Chr08	3919700	3919873	Chr08.tRNA58-AlaAGC	634	-	3919700	3919873	0	1	173,	0,
Chr08	3920551	3920724	Chr08.tRNA56-AlaAGC	634	-	3920551	3920724	0	1	173,	0,
Chr08	3922543	3922716	Chr08.tRNA53-AlaAGC	634	-	3922543	3922716	0	1	173,	0,
Chr08	5517352	5517533	Chr08.tRNA52-LeuAAG	740	-	5517352	5517533	0	1	181,	0,
Chr08	5725638	5725821	Chr08.tRNA7-LeuTAA	734	+	5725638	5725821	0	1	183,	0,
Chr08	5898177	5898351	Chr08.tRNA51-AsnGTT	845	-	5898177	5898351	0	1	174,	0,
Chr08	10250674	10250847	Chr08.tRNA9-LysCTT	877	+	10250674	10250847	0	1	173,	0,
Chr08	12874641	12874813	Chr08.tRNA10-ProCGG	685	+	12874641	12874813	0	1	172,	0,
Chr08	13852891	13853064	Chr08.tRNA50-PheGAA	783	-	13852891	13853064	0	1	173,	0,
Chr08	14355303	14355485	Chr08.tRNA49-SerAGA	794	-	14355303	14355485	0	1	182,	0,
Chr08	15279897	15280081	Chr08.tRNA48-LeuCAA	786	-	15279897	15280081	0	1	184,	0,
Chr08	15380661	15380845	Chr08.tRNA11-LeuCAA	786	+	15380661	15380845	0	1	184,	0,
Chr08	17558074	17558258	Chr08.tRNA14-LeuCAA	748	+	17558074	17558258	0	1	184,	0,
Chr08	17558915	17559099	Chr08.tRNA15-LeuCAA	786	+	17558915	17559099	0	1	184,	0,
Chr08	17559772	17559956	Chr08.tRNA16-LeuCAA	688	+	17559772	17559956	0	1	184,	0,
Chr08	17921641	17921828	Chr08.tRNA17-TyrGTA	744	+	17921641	17921828	0	1	187,	0,
Chr08	18460814	18460987	Chr08.tRNA18-LysTTT	924	+	18460814	18460987	0	1	173,	0,
Chr08	18560084	18560258	Chr08.tRNA19-IleAAT	645	+	18560084	18560258	0	1	174,	0,
Chr08	18563731	18563905	Chr08.tRNA20-IleAAT	706	+	18563731	18563905	0	1	174,	0,
Chr08	23087735	23087909	Chr08.tRNA44-AsnGTT	845	-	23087735	23087909	0	1	174,	0,
Chr08	23088017	23088189	Chr08.tRNA43-AspGTC	698	-	23088017	23088189	0	1	172,	0,
Chr08	23091237	23091411	Chr08.tRNA42-AsnGTT	687	-	23091237	23091411	0	1	174,	0,
Chr08	23108079	23108253	Chr08.tRNA39-AsnGTT	845	-	23108079	23108253	0	1	174,	0,
Chr08	23108710	23108884	Chr08.tRNA38-AsnGTT	845	-	23108710	23108884	0	1	174,	0,
Chr08	23109343	23109517	Chr08.tRNA37-AsnGTT	845	-	23109343	23109517	0	1	174,	0,
Chr08	23109551	23109723	Chr08.tRNA36-AspGTC	608	-	23109551	23109723	0	1	172,	0,
Chr08	23111953	23112125	Chr08.tRNA35-AspATC	601	-	23111953	23112125	0	1	172,	0,
Chr08	23667740	23667913	Chr08.tRNA33-ArgCCT	641	-	23667740	23667913	0	1	173,	0,
Chr08	25532955	25533128	Chr08.tRNA32-GluCTC	789	-	25532955	25533128	0	1	173,	0,
Chr08	26245865	26246037	Chr08.tRNA31-GlyTCC	739	-	26245865	26246037	0	1	172,	0,
Chr08	26622109	26622281	Chr08.tRNA21-ThrCGT	805	+	26622109	26622281	0	1	172,	0,
Chr08	27430017	27430199	Chr08.tRNA22-SerAGA	756	+	27430017	27430199	0	1	182,	0,
Chr08	27594960	27595141	Chr08.tRNA23-LeuAAG	740	+	27594960	27595141	0	1	181,	0,
Chr08	27960144	27960318	Chr08.tRNA30-ValAAC	725	-	27960144	27960318	0	1	174,	0,
Chr08	28025481	28025654	Chr08.tRNA29-PheGAA	783	-	28025481	28025654	0	1	173,	0,
Chr08	28043889	28044062	Chr08.tRNA24-PheGAA	783	+	28043889	28044062	0	1	173,	0,
Chr08	28154631	28154804	Chr08.tRNA25-AlaAGC	634	+	28154631	28154804	0	1	173,	0,
Chr08	28339729	28339901	Chr08.tRNA26-PheGAA	752	+	28339729	28339901	0	1	172,	0,
Chr08	28345756	28345928	Chr08.tRNA28-ThrTGT	793	-	28345756	28345928	0	1	172,	0,
Chr08	28360727	28360899	Chr08.tRNA27-iMetCAT	583	-	28360727	28360899	0	1	172,	0,
Chr09	761528	761702	Chr09.tRNA1-IleAAT	818	+	761528	761702	0	1	174,	0,
Chr09	974194	974366	Chr09.tRNA28-GlnTTG	704	-	974194	974366	0	1	172,	0,
Chr09	1562310	1562490	Chr09.tRNA2-LeuCAG	611	+	1562310	1562490	0	1	180,	0,
Chr09	2136485	2136659	Chr09.tRNA3-IleAAT	795	+	2136485	2136659	0	1	174,	0,
Chr09	2395458	2395630	Chr09.tRNA27-CysGCA	817	-	2395458	2395630	0	1	172,	0,
Chr09	2809339	2809512	Chr09.tRNA4-ArgTCT	678	+	2809339	2809512	0	1	173,	0,
Chr09	2826971	2827144	Chr09.tRNA5-ArgTCT	685	+	2826971	2827144	0	1	173,	0,
Chr09	3686631	3686805	Chr09.tRNA26-ValCAC	815	-	3686631	3686805	0	1	174,	0,
Chr09	4429880	4430053	Chr09.tRNA25-PheGAA	637	-	4429880	4430053	0	1	173,	0,
Chr09	6478328	6478502	Chr09.tRNA23-ArgTCG	823	-	6478328	6478502	0	1	174,	0,
Chr09	7500125	7500297	Chr09.tRNA6-AspGTC	698	+	7500125	7500297	0	1	172,	0,
Chr09	9448292	9448464	Chr09.tRNA7-ProAGG	674	+	9448292	9448464	0	1	172,	0,
Chr09	9550697	9550870	Chr09.tRNA8-ArgCCT	691	+	9550697	9550870	0	1	173,	0,
Chr09	18244200	18244372	Chr09.tRNA12-GlyTCC	710	+	18244200	18244372	0	1	172,	0,
Chr09	18264694	18264879	Chr09.tRNA13-MetCAT	643	+	18264694	18264879	0	1	185,	0,
Chr09	19720934	19721108	Chr09.tRNA14-ValCAC	815	+	19720934	19721108	0	1	174,	0,
Chr09	25542725	25542899	Chr09.tRNA15-IleAAT	818	+	25542725	25542899	0	1	174,	0,
Chr09	26198150	26198322	Chr09.tRNA18-CysGCA	817	-	26198150	26198322	0	1	172,	0,
Chr09	26805520	26805700	Chr09.tRNA16-LeuTAG	695	+	26805520	26805700	0	1	180,	0,
Chr09	27953997	27954181	Chr09.tRNA17-LeuCAA	786	-	27953997	27954181	0	1	184,	0,
Chr10	162947	163120	Chr10.tRNA30-AlaAGC	634	-	162947	163120	0	1	173,	0,
Chr10	224189	224373	Chr10.tRNA29-LeuCAA	760	-	224189	224373	0	1	184,	0,
Chr10	760303	760477	Chr10.tRNA28-IleAAT	818	-	760303	760477	0	1	174,	0,
Chr10	3031521	3031692	Chr10.tRNA27-GlyGCC	665	-	3031521	3031692	0	1	171,	0,
Chr10	4174231	4174405	Chr10.tRNA1-IleAAT	818	+	4174231	4174405	0	1	174,	0,
Chr10	4229950	4230124	Chr10.tRNA2-IleAAT	719	+	4229950	4230124	0	1	174,	0,
Chr10	9450367	9450540	Chr10.tRNA5-LysTTT	879	+	9450367	9450540	0	1	173,	0,
Chr10	12256073	12256246	Chr10.tRNA6-PheGAA	783	+	12256073	12256246	0	1	173,	0,
Chr10	16002948	16003129	Chr10.tRNA7-LeuAAG	714	+	16002948	16003129	0	1	181,	0,
Chr10	16010761	16010942	Chr10.tRNA8-LeuAAG	730	+	16010761	16010942	0	1	181,	0,
Chr10	16913367	16913551	Chr10.tRNA9-LeuCAA	783	+	16913367	16913551	0	1	184,	0,
Chr10	17874713	17874895	Chr10.tRNA25-SerAGA	738	-	17874713	17874895	0	1	182,	0,
Chr10	17875233	17875415	Chr10.tRNA24-SerAGA	794	-	17875233	17875415	0	1	182,	0,
Chr10	18478884	18479056	Chr10.tRNA10-iMetCAT	583	+	18478884	18479056	0	1	172,	0,
Chr10	19886511	19886685	Chr10.tRNA12-IleTAT	859	+	19886511	19886685	0	1	174,	0,
Chr10	19892056	19892227	Chr10.tRNA13-GlyCCC	654	+	19892056	19892227	0	1	171,	0,
Chr10	20001815	20001986	Chr10.tRNA23-GlyCCC	654	-	20001815	20001986	0	1	171,	0,
Chr10	20005594	20005765	Chr10.tRNA14-GlyCCC	654	+	20005594	20005765	0	1	171,	0,
Chr10	20164425	20164597	Chr10.tRNA22-GlnTTG	690	-	20164425	20164597	0	1	172,	0,
Chr10	20895070	20895244	Chr10.tRNA15-ValCAC	815	+	20895070	20895244	0	1	174,	0,
Chr10	21248831	21249005	Chr10.tRNA21-ThrAGT	750	-	21248831	21249005	0	1	174,	0,
Chr10	21319997	21320169	Chr10.tRNA20-TrpCCA	758	-	21319997	21320169	0	1	172,	0,
Chr10	22351049	22351234	Chr10.tRNA19-LeuCAA	508	-	22351049	22351234	0	1	185,	0,
Chr10	23793134	23793307	Chr10.tRNA16-PheGAA	783	+	23793134	23793307	0	1	173,	0,
Chr10	25020835	25021008	Chr10.tRNA17-ArgCCG	678	+	25020835	25021008	0	1	173,	0,
Chr11	4047836	4048009	Chr11.tRNA65-ArgTCT	685	-	4047836	4048009	0	1	173,	0,
Chr11	5154581	5154753	Chr11.tRNA64-ProTGG	685	-	5154581	5154753	0	1	172,	0,
Chr11	5155845	5156018	Chr11.tRNA62-ProAGG	607	-	5155845	5156018	0	1	173,	0,
Chr11	5156605	5156777	Chr11.tRNA61-ProTGG	539	-	5156605	5156777	0	1	172,	0,
Chr11	5158176	5158348	Chr11.tRNA60-ProTGG	685	-	5158176	5158348	0	1	172,	0,
Chr11	5158805	5158977	Chr11.tRNA59-ProTGG	685	-	5158805	5158977	0	1	172,	0,
Chr11	5159328	5159500	Chr11.tRNA58-ProCGG	632	-	5159328	5159500	0	1	172,	0,
Chr11	5160249	5160421	Chr11.tRNA57-ProAGG	674	-	5160249	5160421	0	1	172,	0,
Chr11	5160823	5160995	Chr11.tRNA56-ProTGG	632	-	5160823	5160995	0	1	172,	0,
Chr11	5161186	5161358	Chr11.tRNA55-ProAGG	674	-	5161186	5161358	0	1	172,	0,
Chr11	5161998	5162170	Chr11.tRNA54-ProTGG	632	-	5161998	5162170	0	1	172,	0,
Chr11	5163917	5164089	Chr11.tRNA53-ProTGG	685	-	5163917	5164089	0	1	172,	0,
Chr11	5164846	5165018	Chr11.tRNA1-ProTGG	685	+	5164846	5165018	0	1	172,	0,
Chr11	5165533	5165705	Chr11.tRNA52-ProTGG	685	-	5165533	5165705	0	1	172,	0,
Chr11	5166126	5166298	Chr11.tRNA51-ProCGG	522	-	5166126	5166298	0	1	172,	0,
Chr11	5167816	5167988	Chr11.tRNA50-ProTGG	685	-	5167816	5167988	0	1	172,	0,
Chr11	5169192	5169364	Chr11.tRNA2-ProTGG	685	+	5169192	5169364	0	1	172,	0,
Chr11	5170423	5170595	Chr11.tRNA49-ProCGG	632	-	5170423	5170595	0	1	172,	0,
Chr11	5171516	5171688	Chr11.tRNA48-ProTGG	503	-	5171516	5171688	0	1	172,	0,
Chr11	5172137	5172309	Chr11.tRNA47-ProCGG	632	-	5172137	5172309	0	1	172,	0,
Chr11	5178934	5179116	Chr11.tRNA46-SerCGA	789	-	5178934	5179116	0	1	182,	0,
Chr11	5204060	5204234	Chr11.tRNA3-ArgTCG	819	+	5204060	5204234	0	1	174,	0,
Chr11	5205511	5205693	Chr11.tRNA4-SerGCT	805	+	5205511	5205693	0	1	182,	0,
Chr11	6334764	6334936	Chr11.tRNA45-CysGCA	821	-	6334764	6334936	0	1	172,	0,
Chr11	6465842	6466014	Chr11.tRNA44-ProCGG	685	-	6465842	6466014	0	1	172,	0,
Chr11	6514343	6514523	Chr11.tRNA5-LeuTAG	695	+	6514343	6514523	0	1	180,	0,
Chr11	8865931	8866103	Chr11.tRNA9-GlnCTG	753	+	8865931	8866103	0	1	172,	0,
Chr11	9218132	9218304	Chr11.tRNA43-ThrCGT	809	-	9218132	9218304	0	1	172,	0,
Chr11	9811099	9811285	Chr11.tRNA10-TyrGTA	745	+	9811099	9811285	0	1	186,	0,
Chr11	10086933	10087112	Chr11.tRNA11-ArgACG	565	+	10086933	10087112	0	1	179,	0,
Chr11	10087496	10087668	Chr11.tRNA41-AsnGTT	790	-	10087496	10087668	0	1	172,	0,
Chr11	10127946	10128131	Chr11.tRNA12-MetCAT	632	+	10127946	10128131	0	1	185,	0,
Chr11	14415461	14415643	Chr11.tRNA39-SerGCT	805	-	14415461	14415643	0	1	182,	0,
Chr11	16113368	16113540	Chr11.tRNA36-GlyTCC	739	-	16113368	16113540	0	1	172,	0,
Chr11	16124027	16124199	Chr11.tRNA35-CysGCA	705	-	16124027	16124199	0	1	172,	0,
Chr11	16302158	16302329	Chr11.tRNA13-GlyGCC	665	+	16302158	16302329	0	1	171,	0,
Chr11	16707190	16707362	Chr11.tRNA34-GlyTCC	739	-	16707190	16707362	0	1	172,	0,
Chr11	16977391	16977563	Chr11.tRNA14-GlnCTG	753	+	16977391	16977563	0	1	172,	0,
Chr11	17465573	17465747	Chr11.tRNA33-AsnGTT	820	-	17465573	17465747	0	1	174,	0,
Chr11	17465730	17465902	Chr11.tRNA32-AspGTC	698	-	17465730	17465902	0	1	172,	0,
Chr11	18213830	18214003	Chr11.tRNA31-LysCTT	877	-	18213830	18214003	0	1	173,	0,
Chr11	18221078	18221251	Chr11.tRNA30-ArgACG	720	-	18221078	18221251	0	1	173,	0,
Chr11	21149915	21150088	Chr11.tRNA26-AlaAGC	634	-	21149915	21150088	0	1	173,	0,
Chr11	21173645	21173818	Chr11.tRNA18-GluCTC	789	+	21173645	21173818	0	1	173,	0,
Chr11	22026574	22026759	Chr11.tRNA19-TyrGTA	738	+	22026574	22026759	0	1	185,	0,
Chr11	22032117	22032290	Chr11.tRNA20-ArgCCT	691	+	22032117	22032290	0	1	173,	0,
Chr11	23988181	23988363	Chr11.tRNA22-SerGCT	805	+	23988181	23988363	0	1	182,	0,
Chr11	24593620	24593793	Chr11.tRNA25-AlaTGC	637	-	24593620	24593793	0	1	173,	0,
Chr11	24647052	24647225	Chr11.tRNA24-ArgACG	702	-	24647052	24647225	0	1	173,	0,
Chr11	25127918	25128090	Chr11.tRNA23-HisGTG	630	-	25127918	25128090	0	1	172,	0,
Chr12	11364325	11364506	Chr12.tRNA41-LeuCAG	684	-	11364325	11364506	0	1	181,	0,
Chr12	11607541	11607723	Chr12.tRNA8-SerAGA	679	+	11607541	11607723	0	1	182,	0,
Chr12	12320284	12320465	Chr12.tRNA40-LeuAAG	740	-	12320284	12320465	0	1	181,	0,
Chr12	12321091	12321272	Chr12.tRNA39-LeuAAG	649	-	12321091	12321272	0	1	181,	0,
Chr12	12321880	12322061	Chr12.tRNA38-LeuAAG	740	-	12321880	12322061	0	1	181,	0,
Chr12	12322689	12322870	Chr12.tRNA37-LeuAAG	740	-	12322689	12322870	0	1	181,	0,
Chr12	12323463	12323644	Chr12.tRNA36-LeuAAG	740	-	12323463	12323644	0	1	181,	0,
Chr12	12327573	12327746	Chr12.tRNA9-LysCTT	877	+	12327573	12327746	0	1	173,	0,
Chr12	14058810	14058983	Chr12.tRNA10-LysTTT	908	+	14058810	14058983	0	1	173,	0,
Chr12	14572042	14572215	Chr12.tRNA34-LysTTT	897	-	14572042	14572215	0	1	173,	0,
Chr12	15003441	15003615	Chr12.tRNA32-ThrAGT	689	-	15003441	15003615	0	1	174,	0,
Chr12	16337177	16337350	Chr12.tRNA31-GluCTC	796	-	16337177	16337350	0	1	173,	0,
Chr12	17858348	17858519	Chr12.tRNA30-GlyGCC	665	-	17858348	17858519	0	1	171,	0,
Chr12	17935800	17935976	Chr12.tRNA29-CysGCA	634	-	17935800	17935976	0	1	176,	0,
Chr12	17938141	17938313	Chr12.tRNA26-CysGCA	748	-	17938141	17938313	0	1	172,	0,
Chr12	18055383	18055557	Chr12.tRNA25-ValAAC	632	-	18055383	18055557	0	1	174,	0,
Chr12	18407538	18407712	Chr12.tRNA24-ArgTCG	823	-	18407538	18407712	0	1	174,	0,
Chr12	18548558	18548743	Chr12.tRNA23-TyrGTA	745	-	18548558	18548743	0	1	185,	0,
Chr12	19090804	19090976	Chr12.tRNA11-AspGTC	698	+	19090804	19090976	0	1	172,	0,
Chr12	19092953	19093125	Chr12.tRNA12-AspGTC	698	+	19092953	19093125	0	1	172,	0,
Chr12	19346685	19346858	Chr12.tRNA22-GluCTC	687	-	19346685	19346858	0	1	173,	0,
Chr12	20255351	20255523	Chr12.tRNA13-GlyTCC	739	+	20255351	20255523	0	1	172,	0,
Chr12	20258893	20259066	Chr12.tRNA14-ArgCCT	691	+	20258893	20259066	0	1	173,	0,
Chr12	21316893	21317066	Chr12.tRNA16-LysCTT	867	+	21316893	21317066	0	1	173,	0,
Chr12	22175097	22175270	Chr12.tRNA17-LysTTT	908	+	22175097	22175270	0	1	173,	0,
Chr12	22476774	22476946	Chr12.tRNA21-GlnCTG	751	-	22476774	22476946	0	1	172,	0,
Chr12	24113906	24114092	Chr12.tRNA18-MetCAT	706	+	24113906	24114092	0	1	186,	0,
Chr12	24485406	24485579	Chr12.tRNA19-GluCTC	789	+	24485406	24485579	0	1	173,	0,
Chr12	24490613	24490787	Chr12.tRNA20-IleAAT	757	-	24490613	24490787	0	1	174,	0,
scaffold_13	108197	108371	scaffold_13.tRNA9-AspGTC	720	-	108197	108371	0	1	174,	0,
scaffold_13	186260	186435	scaffold_13.tRNA3-ProTGG	648	+	186260	186435	0	1	175,	0,
scaffold_13	399847	400019	scaffold_13.tRNA6-AsnGTT	815	-	399847	400019	0	1	172,	0,
scaffold_18	13418	13592	scaffold_18.tRNA1-TrpCCA	719	+	13418	13592	0	1	174,	0,
scaffold_18	138869	139043	scaffold_18.tRNA4-TrpCCA	719	+	138869	139043	0	1	174,	0,
scaffold_78	20854	21026	scaffold_78.tRNA1-HisGTG	633	+	20854	21026	0	1	172,	0,
scaffold_147	18847	19021	scaffold_147.tRNA1-IleAAT	818	+	18847	19021	0	1	174,	0,
scaffold_163	29703	29885	scaffold_163.tRNA1-SerGCT	805	-	29703	29885	0	1	182,	0,
scaffold_230	12092	12264	scaffold_230.tRNA1-ProAGG	674	+	12092	12264	0	1	172,	0,
scaffold_234	22669	22842	scaffold_234.tRNA2-GluCTC	746	-	22669	22842	0	1	173,	0,
scaffold_234	25460	25642	scaffold_234.tRNA1-SerGCT	805	-	25460	25642	0	1	182,	0,
scaffold_351	9444	9618	scaffold_351.tRNA1-ValAAC	725	-	9444	9618	0	1	174,	0,
scaffold_358	16396	16569	scaffold_358.tRNA1-AlaCGC	683	+	16396	16569	0	1	173,	0,
scaffold_387	3459	3640	scaffold_387.tRNA1-LeuAAG	714	+	3459	3640	0	1	181,	0,
scaffold_387	11268	11449	scaffold_387.tRNA2-LeuAAG	730	+	11268	11449	0	1	181,	0,
