# Supplementary material for: Conservation and Tandem Duplication of tRNA Genes in Plant Species
Source: Genes (Basel). 2025 Nov 1;16(11):1307. doi: 10.3390/genes16111307 (PMC12652284; doi:10.3390/genes16111307)
Supplement: Supplementary file 1 [file genes-16-01307-s001.zip › tRNA.prediction.out/Aam/Aam.high.bed]

Chr01	388593	388666	Chr01.tRNA50-ArgACG	720	-	388593	388666	0	1	73,	0,
Chr01	1830408	1830493	Chr01.tRNA48-MetCAT	642	-	1830408	1830493	0	2	36,38,	0,47,
Chr01	2284667	2284738	Chr01.tRNA47-GlyCCC	654	-	2284667	2284738	0	1	71,	0,
Chr01	2468535	2468608	Chr01.tRNA2-ArgTCT	673	+	2468535	2468608	0	1	73,	0,
Chr01	3236706	3236800	Chr01.tRNA3-TyrGTA	742	+	3236706	3236800	0	2	37,36,	0,58,
Chr01	3825008	3825081	Chr01.tRNA4-GluCTC	789	+	3825008	3825081	0	1	73,	0,
Chr01	4927192	4927266	Chr01.tRNA46-ValAAC	725	-	4927192	4927266	0	1	74,	0,
Chr01	5276809	5276882	Chr01.tRNA45-ThrTGT	662	-	5276809	5276882	0	1	73,	0,
Chr01	5702628	5702701	Chr01.tRNA44-LysCTT	877	-	5702628	5702701	0	1	73,	0,
Chr01	6816644	6816718	Chr01.tRNA6-AsnGTT	762	+	6816644	6816718	0	1	74,	0,
Chr01	7384714	7384788	Chr01.tRNA43-ValAAC	725	-	7384714	7384788	0	1	74,	0,
Chr01	7389624	7389698	Chr01.tRNA42-ValAAC	661	-	7389624	7389698	0	1	74,	0,
Chr01	8681355	8681428	Chr01.tRNA8-AlaCGC	601	+	8681355	8681428	0	1	73,	0,
Chr01	11538422	11538506	Chr01.tRNA10-TyrGTA	538	+	11538422	11538506	0	1	84,	0,
Chr01	23151796	23151875	Chr01.tRNA41-ArgTCT	526	-	23151796	23151875	0	1	79,	0,
Chr01	23440505	23440578	Chr01.tRNA40-LysTTT	915	-	23440505	23440578	0	1	73,	0,
Chr01	25798172	25798244	Chr01.tRNA39-CysGCA	821	-	25798172	25798244	0	1	72,	0,
Chr01	25798522	25798594	Chr01.tRNA38-CysGCA	709	-	25798522	25798594	0	1	72,	0,
Chr01	25798871	25798943	Chr01.tRNA37-CysGCA	821	-	25798871	25798943	0	1	72,	0,
Chr01	25799223	25799295	Chr01.tRNA36-CysGCA	821	-	25799223	25799295	0	1	72,	0,
Chr01	25799949	25800021	Chr01.tRNA35-CysGCA	821	-	25799949	25800021	0	1	72,	0,
Chr01	27436954	27437028	Chr01.tRNA14-ValCAC	804	+	27436954	27437028	0	1	74,	0,
Chr01	27489699	27489771	Chr01.tRNA34-TrpCCA	758	-	27489699	27489771	0	1	72,	0,
Chr01	28507426	28507498	Chr01.tRNA33-iMetCAT	583	-	28507426	28507498	0	1	72,	0,
Chr01	29350138	29350212	Chr01.tRNA15-IleAAT	818	+	29350138	29350212	0	1	74,	0,
Chr01	30013500	30013571	Chr01.tRNA32-GlyCCC	654	-	30013500	30013571	0	1	71,	0,
Chr01	30332722	30332794	Chr01.tRNA16-ProTGG	700	+	30332722	30332794	0	1	72,	0,
Chr01	30618969	30619041	Chr01.tRNA31-GlyTCC	707	-	30618969	30619041	0	1	72,	0,
Chr01	30739474	30739546	Chr01.tRNA17-CysGCA	821	+	30739474	30739546	0	1	72,	0,
Chr01	30996465	30996547	Chr01.tRNA18-SerTGA	807	+	30996465	30996547	0	1	82,	0,
Chr01	31462907	31462978	Chr01.tRNA19-GlyGCC	665	+	31462907	31462978	0	1	71,	0,
Chr01	33414304	33414377	Chr01.tRNA29-ThrTGT	607	-	33414304	33414377	0	1	73,	0,
Chr01	34285552	34285633	Chr01.tRNA28-LeuAAG	740	-	34285552	34285633	0	1	81,	0,
Chr01	35092570	35092643	Chr01.tRNA20-PheGAA	783	+	35092570	35092643	0	1	73,	0,
Chr01	35211055	35211127	Chr01.tRNA21-ThrCGT	805	+	35211055	35211127	0	1	72,	0,
Chr01	35978317	35978405	Chr01.tRNA22-MetCAT	641	+	35978317	35978405	0	2	38,36,	0,52,
Chr01	36058100	36058172	Chr01.tRNA23-CysGCA	821	+	36058100	36058172	0	1	72,	0,
Chr01	37003383	37003456	Chr01.tRNA24-ArgCCG	678	+	37003383	37003456	0	1	73,	0,
Chr01	37417578	37417650	Chr01.tRNA27-GlnCTG	712	-	37417578	37417650	0	1	72,	0,
Chr01	37417952	37418024	Chr01.tRNA26-GlnCTG	651	-	37417952	37418024	0	1	72,	0,
Chr01	37418326	37418398	Chr01.tRNA25-GlnCTG	712	-	37418326	37418398	0	1	72,	0,
Chr02	481832	481904	Chr02.tRNA26-HisGTG	630	-	481832	481904	0	1	72,	0,
Chr02	3673269	3673342	Chr02.tRNA2-LysTTT	769	+	3673269	3673342	0	1	73,	0,
Chr02	11274750	11274822	Chr02.tRNA23-GlnCTG	737	-	11274750	11274822	0	1	72,	0,
Chr02	22825321	22825394	Chr02.tRNA5-GluCTC	789	+	22825321	22825394	0	1	73,	0,
Chr02	22931313	22931387	Chr02.tRNA18-IleTAT	859	-	22931313	22931387	0	1	74,	0,
Chr02	23321888	23321959	Chr02.tRNA6-GlyGCC	665	+	23321888	23321959	0	1	71,	0,
Chr02	27049857	27049931	Chr02.tRNA8-ValCAC	815	+	27049857	27049931	0	1	74,	0,
Chr02	27224081	27224153	Chr02.tRNA17-TrpCCA	758	-	27224081	27224153	0	1	72,	0,
Chr02	30600508	30600581	Chr02.tRNA16-GluCTC	746	-	30600508	30600581	0	1	73,	0,
Chr02	30603300	30603382	Chr02.tRNA15-SerGCT	805	-	30603300	30603382	0	1	82,	0,
Chr02	30621575	30621648	Chr02.tRNA9-AlaAGC	634	+	30621575	30621648	0	1	73,	0,
Chr02	30942076	30942149	Chr02.tRNA14-ArgACG	642	-	30942076	30942149	0	1	73,	0,
Chr02	31740184	31740271	Chr02.tRNA10-TyrGTA	737	+	31740184	31740271	0	2	37,36,	0,51,
Chr02	34204359	34204431	Chr02.tRNA11-HisGTG	633	+	34204359	34204431	0	1	72,	0,
Chr02	34270067	34270139	Chr02.tRNA12-HisGTG	632	+	34270067	34270139	0	1	72,	0,
Chr03	1293212	1293284	Chr03.tRNA37-ThrTGT	830	-	1293212	1293284	0	1	72,	0,
Chr03	1435916	1435990	Chr03.tRNA36-ValAAC	725	-	1435916	1435990	0	1	74,	0,
Chr03	1971206	1971279	Chr03.tRNA35-LysCTT	877	-	1971206	1971279	0	1	73,	0,
Chr03	2024574	2024657	Chr03.tRNA1-LeuTAA	738	+	2024574	2024657	0	1	83,	0,
Chr03	2224568	2224640	Chr03.tRNA34-HisGTG	630	-	2224568	2224640	0	1	72,	0,
Chr03	6110988	6111067	Chr03.tRNA2-CysACA	555	+	6110988	6111067	0	1	79,	0,
Chr03	6111564	6111636	Chr03.tRNA31-AsnGTT	790	-	6111564	6111636	0	1	72,	0,
Chr03	6948832	6948905	Chr03.tRNA3-LysCTT	877	+	6948832	6948905	0	1	73,	0,
Chr03	6950696	6950771	Chr03.tRNA4-LysCTT	701	+	6950696	6950771	0	1	75,	0,
Chr03	6954165	6954238	Chr03.tRNA5-LysCTT	679	+	6954165	6954238	0	1	73,	0,
Chr03	20832337	20832409	Chr03.tRNA30-GlnTTG	735	-	20832337	20832409	0	1	72,	0,
Chr03	23656207	23656280	Chr03.tRNA10-AlaAGC	634	+	23656207	23656280	0	1	73,	0,
Chr03	23711122	23711195	Chr03.tRNA11-ArgACG	720	+	23711122	23711195	0	1	73,	0,
Chr03	24979530	24979604	Chr03.tRNA29-GluTTC	643	-	24979530	24979604	0	1	74,	0,
Chr03	25334323	25334394	Chr03.tRNA12-GlyCCC	654	+	25334323	25334394	0	1	71,	0,
Chr03	25876550	25876622	Chr03.tRNA13-ProTGG	685	+	25876550	25876622	0	1	72,	0,
Chr03	26217729	26217811	Chr03.tRNA14-SerTGA	807	+	26217729	26217811	0	1	82,	0,
Chr03	27120236	27120309	Chr03.tRNA28-ArgACG	713	-	27120236	27120309	0	1	73,	0,
Chr03	27430912	27430997	Chr03.tRNA27-TyrGTA	738	-	27430912	27430997	0	2	36,37,	0,48,
Chr03	27889284	27889355	Chr03.tRNA26-GlyGCC	665	-	27889284	27889355	0	1	71,	0,
Chr03	28483824	28483896	Chr03.tRNA25-TrpCCA	758	-	28483824	28483896	0	1	72,	0,
Chr03	28572388	28572462	Chr03.tRNA24-AsnGTT	827	-	28572388	28572462	0	1	74,	0,
Chr03	28652207	28652280	Chr03.tRNA23-AlaCGC	683	-	28652207	28652280	0	1	73,	0,
Chr03	28869102	28869184	Chr03.tRNA16-SerGCT	805	+	28869102	28869184	0	1	82,	0,
Chr03	29084263	29084336	Chr03.tRNA22-AlaTGC	691	-	29084263	29084336	0	1	73,	0,
Chr03	29860030	29860103	Chr03.tRNA17-LysCTT	877	+	29860030	29860103	0	1	73,	0,
Chr03	33240854	33240936	Chr03.tRNA19-SerAGA	774	+	33240854	33240936	0	1	82,	0,
Chr03	33458420	33458494	Chr03.tRNA21-GluTTC	607	-	33458420	33458494	0	1	74,	0,
Chr03	33636153	33636234	Chr03.tRNA20-LeuCAG	695	+	33636153	33636234	0	1	81,	0,
Chr04	436007	436079	Chr04.tRNA1-iMetCAT	583	+	436007	436079	0	1	72,	0,
Chr04	450776	450848	Chr04.tRNA2-ThrTGT	793	+	450776	450848	0	1	72,	0,
Chr04	456758	456831	Chr04.tRNA34-PheGAA	783	-	456758	456831	0	1	73,	0,
Chr04	520354	520427	Chr04.tRNA33-PheGAA	783	-	520354	520427	0	1	73,	0,
Chr04	727221	727294	Chr04.tRNA32-AlaAGC	634	-	727221	727294	0	1	73,	0,
Chr04	1171902	1171983	Chr04.tRNA31-LeuAAG	740	-	1171902	1171983	0	1	81,	0,
Chr04	1307925	1308007	Chr04.tRNA3-SerAGA	794	+	1307925	1308007	0	1	82,	0,
Chr04	1335772	1335854	Chr04.tRNA30-SerAGA	756	-	1335772	1335854	0	1	82,	0,
Chr04	1524286	1524359	Chr04.tRNA4-AlaCGC	683	+	1524286	1524359	0	1	73,	0,
Chr04	2075801	2075873	Chr04.tRNA29-iMetCAT	583	-	2075801	2075873	0	1	72,	0,
Chr04	2344022	2344094	Chr04.tRNA28-ThrCGT	802	-	2344022	2344094	0	1	72,	0,
Chr04	4273248	4273321	Chr04.tRNA5-GluCTC	789	+	4273248	4273321	0	1	73,	0,
Chr04	4275969	4276041	Chr04.tRNA6-ProTGG	700	+	4275969	4276041	0	1	72,	0,
Chr04	6011981	6012054	Chr04.tRNA26-GluCTC	789	-	6011981	6012054	0	1	73,	0,
Chr04	8066433	8066507	Chr04.tRNA8-ValAAC	719	+	8066433	8066507	0	1	74,	0,
Chr04	19119498	19119571	Chr04.tRNA24-ValTAC	718	-	19119498	19119571	0	1	73,	0,
Chr04	19864599	19864673	Chr04.tRNA23-AsnGTT	827	-	19864599	19864673	0	1	74,	0,
Chr04	22292835	22292922	Chr04.tRNA9-TyrGTA	744	+	22292835	22292922	0	2	37,36,	0,51,
Chr04	24044448	24044529	Chr04.tRNA11-LeuCAG	695	+	24044448	24044529	0	1	81,	0,
Chr04	24138167	24138241	Chr04.tRNA22-ThrAGT	736	-	24138167	24138241	0	1	74,	0,
Chr04	24138808	24138882	Chr04.tRNA21-ThrAGT	736	-	24138808	24138882	0	1	74,	0,
Chr04	24167620	24167694	Chr04.tRNA20-AsnGTT	823	-	24167620	24167694	0	1	74,	0,
Chr04	24643204	24643277	Chr04.tRNA18-AlaTGC	683	-	24643204	24643277	0	1	73,	0,
Chr04	25512574	25512646	Chr04.tRNA12-AspGTC	698	+	25512574	25512646	0	1	72,	0,
Chr04	29270196	29270269	Chr04.tRNA17-AlaTGC	637	-	29270196	29270269	0	1	73,	0,
Chr04	30061396	30061470	Chr04.tRNA16-IleAAT	807	-	30061396	30061470	0	1	74,	0,
Chr04	30293032	30293104	Chr04.tRNA13-ThrTGT	736	+	30293032	30293104	0	1	72,	0,
Chr04	31116826	31116897	Chr04.tRNA15-GlyGCC	665	-	31116826	31116897	0	1	71,	0,
Chr04	31537515	31537588	Chr04.tRNA14-ArgCCT	691	+	31537515	31537588	0	1	73,	0,
Chr05	109269	109342	Chr05.tRNA51-ArgTCT	746	-	109269	109342	0	1	73,	0,
Chr05	248458	248541	Chr05.tRNA50-LeuTAA	738	-	248458	248541	0	1	83,	0,
Chr05	696086	696160	Chr05.tRNA1-GluTTC	643	+	696086	696160	0	1	74,	0,
Chr05	1848610	1848690	Chr05.tRNA2-LeuTAG	695	+	1848610	1848690	0	1	80,	0,
Chr05	1849756	1849836	Chr05.tRNA3-LeuTAG	612	+	1849756	1849836	0	1	80,	0,
Chr05	2541728	2541800	Chr05.tRNA49-ThrTGT	793	-	2541728	2541800	0	1	72,	0,
Chr05	4210983	4211055	Chr05.tRNA4-ProAGG	674	+	4210983	4211055	0	1	72,	0,
Chr05	7685737	7685809	Chr05.tRNA47-GlnTTG	758	-	7685737	7685809	0	1	72,	0,
Chr05	19553680	19553752	Chr05.tRNA41-ProCGG	632	-	19553680	19553752	0	1	72,	0,
Chr05	19555393	19555465	Chr05.tRNA40-ProTGG	685	-	19555393	19555465	0	1	72,	0,
Chr05	19556007	19556079	Chr05.tRNA39-ProAGG	564	-	19556007	19556079	0	1	72,	0,
Chr05	19557591	19557663	Chr05.tRNA38-ProTGG	588	-	19557591	19557663	0	1	72,	0,
Chr05	19558206	19558278	Chr05.tRNA37-ProAGG	590	-	19558206	19558278	0	1	72,	0,
Chr05	19559353	19559425	Chr05.tRNA36-ProCGG	576	-	19559353	19559425	0	1	72,	0,
Chr05	19559789	19559861	Chr05.tRNA35-ProCGG	551	-	19559789	19559861	0	1	72,	0,
Chr05	19560151	19560223	Chr05.tRNA34-ProTGG	517	-	19560151	19560223	0	1	72,	0,
Chr05	19560886	19560963	Chr05.tRNA33-ProTGG	508	-	19560886	19560963	0	1	77,	0,
Chr05	19561669	19561744	Chr05.tRNA32-ProTGG	524	-	19561669	19561744	0	1	75,	0,
Chr05	19693623	19693705	Chr05.tRNA31-SerCGA	832	-	19693623	19693705	0	1	82,	0,
Chr05	19875149	19875222	Chr05.tRNA6-AlaTGC	662	+	19875149	19875222	0	1	73,	0,
Chr05	22979070	22979143	Chr05.tRNA7-ArgTCT	685	+	22979070	22979143	0	1	73,	0,
Chr05	23369775	23369847	Chr05.tRNA29-AsnGTT	790	-	23369775	23369847	0	1	72,	0,
Chr05	23923928	23924000	Chr05.tRNA9-GlnTTG	758	+	23923928	23924000	0	1	72,	0,
Chr05	24159889	24159963	Chr05.tRNA10-IleAAT	586	+	24159889	24159963	0	1	74,	0,
Chr05	25014025	25014097	Chr05.tRNA28-ProAGG	674	-	25014025	25014097	0	1	72,	0,
Chr05	26727960	26728031	Chr05.tRNA27-GlyACC	665	-	26727960	26728031	0	1	71,	0,
Chr05	26728742	26728813	Chr05.tRNA25-GlyGCC	593	-	26728742	26728813	0	1	71,	0,
Chr05	26730000	26730071	Chr05.tRNA22-GlyGCC	613	-	26730000	26730071	0	1	71,	0,
Chr05	26730875	26730946	Chr05.tRNA20-GlyGCC	665	-	26730875	26730946	0	1	71,	0,
Chr05	26732385	26732455	Chr05.tRNA19-GlyGCC	584	-	26732385	26732455	0	1	70,	0,
Chr05	26734890	26734961	Chr05.tRNA18-GlyGCC	665	-	26734890	26734961	0	1	71,	0,
Chr05	29277483	29277556	Chr05.tRNA16-AlaCGC	683	-	29277483	29277556	0	1	73,	0,
Chr05	29406541	29406615	Chr05.tRNA15-IleAAT	708	-	29406541	29406615	0	1	74,	0,
Chr05	30128392	30128466	Chr05.tRNA14-GluTTC	643	-	30128392	30128466	0	1	74,	0,
Chr06	150116	150189	Chr06.tRNA1-GluCTC	789	+	150116	150189	0	1	73,	0,
Chr06	156317	156391	Chr06.tRNA64-ThrAGT	720	-	156317	156391	0	1	74,	0,
Chr06	987457	987530	Chr06.tRNA63-GluCTC	789	-	987457	987530	0	1	73,	0,
Chr06	991590	991663	Chr06.tRNA62-GluCTC	792	-	991590	991663	0	1	73,	0,
Chr06	3417663	3417748	Chr06.tRNA61-MetCAT	643	-	3417663	3417748	0	2	36,38,	0,47,
Chr06	5105255	5105328	Chr06.tRNA59-ValTAC	762	-	5105255	5105328	0	1	73,	0,
Chr06	5115657	5115729	Chr06.tRNA2-TrpCCA	751	+	5115657	5115729	0	1	72,	0,
Chr06	5821446	5821518	Chr06.tRNA58-HisGTG	632	-	5821446	5821518	0	1	72,	0,
Chr06	6608173	6608247	Chr06.tRNA3-ValTAC	725	+	6608173	6608247	0	1	74,	0,
Chr06	6609242	6609316	Chr06.tRNA4-ValAAC	634	+	6609242	6609316	0	1	74,	0,
Chr06	6610780	6610854	Chr06.tRNA5-ValAAC	719	+	6610780	6610854	0	1	74,	0,
Chr06	6612535	6612609	Chr06.tRNA6-ValAAC	725	+	6612535	6612609	0	1	74,	0,
Chr06	7135175	7135247	Chr06.tRNA7-AsnGTT	743	+	7135175	7135247	0	1	72,	0,
Chr06	9795836	9795908	Chr06.tRNA55-GlnCTG	564	-	9795836	9795908	0	1	72,	0,
Chr06	12824126	12824210	Chr06.tRNA53-LeuCAA	783	-	12824126	12824210	0	1	84,	0,
Chr06	13884728	13884800	Chr06.tRNA52-GlyTCC	739	-	13884728	13884800	0	1	72,	0,
Chr06	14293642	14293716	Chr06.tRNA51-ValTAC	727	-	14293642	14293716	0	1	74,	0,
Chr06	14643077	14643149	Chr06.tRNA50-GlnCTG	729	-	14643077	14643149	0	1	72,	0,
Chr06	14645989	14646061	Chr06.tRNA49-GlnCTG	729	-	14645989	14646061	0	1	72,	0,
Chr06	14659392	14659464	Chr06.tRNA48-HisGTG	633	-	14659392	14659464	0	1	72,	0,
Chr06	15042649	15042721	Chr06.tRNA47-AspGTC	698	-	15042649	15042721	0	1	72,	0,
Chr06	15180093	15180165	Chr06.tRNA12-GlyTCC	739	+	15180093	15180165	0	1	72,	0,
Chr06	15319080	15319154	Chr06.tRNA46-ThrAGT	750	-	15319080	15319154	0	1	74,	0,
Chr06	16002898	16002970	Chr06.tRNA13-ProAGG	674	+	16002898	16002970	0	1	72,	0,
Chr06	16639095	16639169	Chr06.tRNA45-GluTTC	643	-	16639095	16639169	0	1	74,	0,
Chr06	16984940	16985014	Chr06.tRNA14-AsnGTT	845	+	16984940	16985014	0	1	74,	0,
Chr06	17027743	17027814	Chr06.tRNA15-GlyCCC	654	+	17027743	17027814	0	1	71,	0,
Chr06	18569973	18570045	Chr06.tRNA16-ProTGG	685	+	18569973	18570045	0	1	72,	0,
Chr06	18570975	18571047	Chr06.tRNA44-ProAGG	674	-	18570975	18571047	0	1	72,	0,
Chr06	18886806	18886888	Chr06.tRNA43-SerTGA	807	-	18886806	18886888	0	1	82,	0,
Chr06	19641332	19641405	Chr06.tRNA42-AlaTGC	691	-	19641332	19641405	0	1	73,	0,
Chr06	20235183	20235257	Chr06.tRNA41-AsnGTT	821	-	20235183	20235257	0	1	74,	0,
Chr06	20318602	20318674	Chr06.tRNA18-TrpCCA	758	+	20318602	20318674	0	1	72,	0,
Chr06	20766176	20766249	Chr06.tRNA40-AlaTGC	691	-	20766176	20766249	0	1	73,	0,
Chr06	21690377	21690450	Chr06.tRNA20-LysCTT	877	+	21690377	21690450	0	1	73,	0,
Chr06	22886941	22887014	Chr06.tRNA21-LysTTT	908	+	22886941	22887014	0	1	73,	0,
Chr06	24767243	24767324	Chr06.tRNA39-LeuCAG	695	-	24767243	24767324	0	1	81,	0,
Chr06	25146567	25146649	Chr06.tRNA22-SerCGA	789	+	25146567	25146649	0	1	82,	0,
Chr06	25383367	25383439	Chr06.tRNA23-AspGTC	698	+	25383367	25383439	0	1	72,	0,
Chr06	25533225	25533297	Chr06.tRNA37-AspGTC	698	-	25533225	25533297	0	1	72,	0,
Chr06	25536595	25536669	Chr06.tRNA36-AsnGTT	823	-	25536595	25536669	0	1	74,	0,
Chr06	25538069	25538143	Chr06.tRNA35-AsnGTT	820	-	25538069	25538143	0	1	74,	0,
Chr06	26401612	26401684	Chr06.tRNA25-AspGTC	698	+	26401612	26401684	0	1	72,	0,
Chr06	29481270	29481343	Chr06.tRNA29-AlaCGC	683	-	29481270	29481343	0	1	73,	0,
Chr06	29554179	29554253	Chr06.tRNA28-IleAAT	818	-	29554179	29554253	0	1	74,	0,
Chr06	30172951	30173025	Chr06.tRNA27-GluTTC	643	-	30172951	30173025	0	1	74,	0,
Chr07	694037	694111	Chr07.tRNA70-IleAAT	718	-	694037	694111	0	1	74,	0,
Chr07	1987501	1987572	Chr07.tRNA1-GlyGCC	665	+	1987501	1987572	0	1	71,	0,
Chr07	2406200	2406273	Chr07.tRNA69-PheGAA	733	-	2406200	2406273	0	1	73,	0,
Chr07	4410336	4410408	Chr07.tRNA68-TrpCCA	758	-	4410336	4410408	0	1	72,	0,
Chr07	9581826	9581905	Chr07.tRNA4-ArgACG	565	+	9581826	9581905	0	1	79,	0,
Chr07	9582402	9582474	Chr07.tRNA65-AsnGTT	759	-	9582402	9582474	0	1	72,	0,
Chr07	9643785	9643859	Chr07.tRNA6-TrpCCA	720	+	9643785	9643859	0	1	74,	0,
Chr07	9668225	9668298	Chr07.tRNA62-PheGAA	733	-	9668225	9668298	0	1	73,	0,
Chr07	9789011	9789084	Chr07.tRNA7-PheGAA	733	+	9789011	9789084	0	1	73,	0,
Chr07	9789285	9789358	Chr07.tRNA8-LysTTT	803	+	9789285	9789358	0	1	73,	0,
Chr07	9982631	9982719	Chr07.tRNA56-SerGCT	697	-	9982631	9982719	0	1	88,	0,
Chr07	9984571	9984643	Chr07.tRNA11-ArgTCT	583	+	9984571	9984643	0	1	72,	0,
Chr07	10095064	10095137	Chr07.tRNA52-PheGAA	733	-	10095064	10095137	0	1	73,	0,
Chr07	10148663	10148735	Chr07.tRNA50-ThrGGT	582	-	10148663	10148735	0	1	72,	0,
Chr07	10149389	10149473	Chr07.tRNA15-TyrGTA	538	+	10149389	10149473	0	1	84,	0,
Chr07	16560868	16560941	Chr07.tRNA47-ArgCCG	766	-	16560868	16560941	0	1	73,	0,
Chr07	16674592	16674666	Chr07.tRNA17-ValAAC	722	+	16674592	16674666	0	1	74,	0,
Chr07	16695032	16695104	Chr07.tRNA45-CysGCA	817	-	16695032	16695104	0	1	72,	0,
Chr07	17791029	17791102	Chr07.tRNA18-LysCTT	877	+	17791029	17791102	0	1	73,	0,
Chr07	19088378	19088452	Chr07.tRNA19-IleAAT	818	+	19088378	19088452	0	1	74,	0,
Chr07	19274504	19274578	Chr07.tRNA44-ValCAC	815	-	19274504	19274578	0	1	74,	0,
Chr07	19395170	19395252	Chr07.tRNA20-SerGCT	805	+	19395170	19395252	0	1	82,	0,
Chr07	20047691	20047773	Chr07.tRNA21-SerTGA	807	+	20047691	20047773	0	1	82,	0,
Chr07	20372690	20372762	Chr07.tRNA22-GlnTTG	704	+	20372690	20372762	0	1	72,	0,
Chr07	20396394	20396466	Chr07.tRNA23-GlnTTG	704	+	20396394	20396466	0	1	72,	0,
Chr07	20418147	20418234	Chr07.tRNA43-MetCAT	642	-	20418147	20418234	0	2	36,38,	0,49,
Chr07	20465518	20465590	Chr07.tRNA42-AspGTC	698	-	20465518	20465590	0	1	72,	0,
Chr07	20465661	20465733	Chr07.tRNA41-AspGTC	698	-	20465661	20465733	0	1	72,	0,
Chr07	21925003	21925075	Chr07.tRNA24-ProAGG	674	+	21925003	21925075	0	1	72,	0,
Chr07	23329202	23329275	Chr07.tRNA39-AlaAGC	634	-	23329202	23329275	0	1	73,	0,
Chr07	23930091	23930165	Chr07.tRNA25-GluTTC	643	+	23930091	23930165	0	1	74,	0,
Chr07	24470065	24470146	Chr07.tRNA38-LeuAAG	740	-	24470065	24470146	0	1	81,	0,
Chr07	24470662	24470743	Chr07.tRNA37-LeuAAG	740	-	24470662	24470743	0	1	81,	0,
Chr07	24771438	24771512	Chr07.tRNA36-AsnGTT	845	-	24771438	24771512	0	1	74,	0,
Chr07	25152285	25152369	Chr07.tRNA35-MetCAT	643	-	25152285	25152369	0	2	36,38,	0,46,
Chr07	26202787	26202861	Chr07.tRNA34-ValAAC	732	-	26202787	26202861	0	1	74,	0,
Chr07	27791078	27791150	Chr07.tRNA26-GlnCTG	737	+	27791078	27791150	0	1	72,	0,
Chr07	28467981	28468055	Chr07.tRNA33-IleTAT	849	-	28467981	28468055	0	1	74,	0,
Chr07	28468408	28468482	Chr07.tRNA32-IleTAT	859	-	28468408	28468482	0	1	74,	0,
Chr07	28469331	28469405	Chr07.tRNA31-IleTAT	849	-	28469331	28469405	0	1	74,	0,
Chr07	28849815	28849888	Chr07.tRNA27-GluCTC	789	+	28849815	28849888	0	1	73,	0,
Chr07	28994764	28994838	Chr07.tRNA30-IleTAT	859	-	28994764	28994838	0	1	74,	0,
Chr07	29079901	29079974	Chr07.tRNA28-PheGAA	783	+	29079901	29079974	0	1	73,	0,
Chr07	29226697	29226768	Chr07.tRNA29-GlyGCC	665	+	29226697	29226768	0	1	71,	0,
Chr08	689323	689405	Chr08.tRNA1-SerGCT	805	+	689323	689405	0	1	82,	0,
Chr08	1268682	1268764	Chr08.tRNA2-SerTGA	807	+	1268682	1268764	0	1	82,	0,
Chr08	1321529	1321616	Chr08.tRNA64-MetCAT	642	-	1321529	1321616	0	2	36,38,	0,49,
Chr08	1439582	1439654	Chr08.tRNA3-AspGTC	698	+	1439582	1439654	0	1	72,	0,
Chr08	1527485	1527557	Chr08.tRNA63-AspGTC	629	-	1527485	1527557	0	1	72,	0,
Chr08	1527943	1528015	Chr08.tRNA62-AspGTC	616	-	1527943	1528015	0	1	72,	0,
Chr08	1528348	1528420	Chr08.tRNA61-AspGTC	636	-	1528348	1528420	0	1	72,	0,
Chr08	1529247	1529319	Chr08.tRNA59-AspGTC	698	-	1529247	1529319	0	1	72,	0,
Chr08	2096533	2096605	Chr08.tRNA4-iMetCAT	583	+	2096533	2096605	0	1	72,	0,
Chr08	2109117	2109189	Chr08.tRNA5-iMetCAT	583	+	2109117	2109189	0	1	72,	0,
Chr08	2350952	2351024	Chr08.tRNA6-TrpCCA	758	+	2350952	2351024	0	1	72,	0,
Chr08	3919750	3919823	Chr08.tRNA58-AlaAGC	634	-	3919750	3919823	0	1	73,	0,
Chr08	3920601	3920674	Chr08.tRNA56-AlaAGC	634	-	3920601	3920674	0	1	73,	0,
Chr08	3922593	3922666	Chr08.tRNA53-AlaAGC	634	-	3922593	3922666	0	1	73,	0,
Chr08	5517402	5517483	Chr08.tRNA52-LeuAAG	740	-	5517402	5517483	0	1	81,	0,
Chr08	5725688	5725771	Chr08.tRNA7-LeuTAA	734	+	5725688	5725771	0	1	83,	0,
Chr08	5898227	5898301	Chr08.tRNA51-AsnGTT	845	-	5898227	5898301	0	1	74,	0,
Chr08	10250724	10250797	Chr08.tRNA9-LysCTT	877	+	10250724	10250797	0	1	73,	0,
Chr08	12874691	12874763	Chr08.tRNA10-ProCGG	685	+	12874691	12874763	0	1	72,	0,
Chr08	13852941	13853014	Chr08.tRNA50-PheGAA	783	-	13852941	13853014	0	1	73,	0,
Chr08	14355353	14355435	Chr08.tRNA49-SerAGA	794	-	14355353	14355435	0	1	82,	0,
Chr08	15279947	15280031	Chr08.tRNA48-LeuCAA	786	-	15279947	15280031	0	1	84,	0,
Chr08	15380711	15380795	Chr08.tRNA11-LeuCAA	786	+	15380711	15380795	0	1	84,	0,
Chr08	17558124	17558208	Chr08.tRNA14-LeuCAA	748	+	17558124	17558208	0	1	84,	0,
Chr08	17558965	17559049	Chr08.tRNA15-LeuCAA	786	+	17558965	17559049	0	1	84,	0,
Chr08	17559822	17559906	Chr08.tRNA16-LeuCAA	688	+	17559822	17559906	0	1	84,	0,
Chr08	17921691	17921778	Chr08.tRNA17-TyrGTA	744	+	17921691	17921778	0	2	37,36,	0,51,
Chr08	18460864	18460937	Chr08.tRNA18-LysTTT	924	+	18460864	18460937	0	1	73,	0,
Chr08	18560134	18560208	Chr08.tRNA19-IleAAT	645	+	18560134	18560208	0	1	74,	0,
Chr08	18563781	18563855	Chr08.tRNA20-IleAAT	706	+	18563781	18563855	0	1	74,	0,
Chr08	23087785	23087859	Chr08.tRNA44-AsnGTT	845	-	23087785	23087859	0	1	74,	0,
Chr08	23088067	23088139	Chr08.tRNA43-AspGTC	698	-	23088067	23088139	0	1	72,	0,
Chr08	23091287	23091361	Chr08.tRNA42-AsnGTT	687	-	23091287	23091361	0	1	74,	0,
Chr08	23108129	23108203	Chr08.tRNA39-AsnGTT	845	-	23108129	23108203	0	1	74,	0,
Chr08	23108760	23108834	Chr08.tRNA38-AsnGTT	845	-	23108760	23108834	0	1	74,	0,
Chr08	23109393	23109467	Chr08.tRNA37-AsnGTT	845	-	23109393	23109467	0	1	74,	0,
Chr08	23109601	23109673	Chr08.tRNA36-AspGTC	608	-	23109601	23109673	0	1	72,	0,
Chr08	23112003	23112075	Chr08.tRNA35-AspATC	601	-	23112003	23112075	0	1	72,	0,
Chr08	23667790	23667863	Chr08.tRNA33-ArgCCT	641	-	23667790	23667863	0	1	73,	0,
Chr08	25533005	25533078	Chr08.tRNA32-GluCTC	789	-	25533005	25533078	0	1	73,	0,
Chr08	26245915	26245987	Chr08.tRNA31-GlyTCC	739	-	26245915	26245987	0	1	72,	0,
Chr08	26622159	26622231	Chr08.tRNA21-ThrCGT	805	+	26622159	26622231	0	1	72,	0,
Chr08	27430067	27430149	Chr08.tRNA22-SerAGA	756	+	27430067	27430149	0	1	82,	0,
Chr08	27595010	27595091	Chr08.tRNA23-LeuAAG	740	+	27595010	27595091	0	1	81,	0,
Chr08	27960194	27960268	Chr08.tRNA30-ValAAC	725	-	27960194	27960268	0	1	74,	0,
Chr08	28025531	28025604	Chr08.tRNA29-PheGAA	783	-	28025531	28025604	0	1	73,	0,
Chr08	28043939	28044012	Chr08.tRNA24-PheGAA	783	+	28043939	28044012	0	1	73,	0,
Chr08	28154681	28154754	Chr08.tRNA25-AlaAGC	634	+	28154681	28154754	0	1	73,	0,
Chr08	28339779	28339851	Chr08.tRNA26-PheGAA	752	+	28339779	28339851	0	1	72,	0,
Chr08	28345806	28345878	Chr08.tRNA28-ThrTGT	793	-	28345806	28345878	0	1	72,	0,
Chr08	28360777	28360849	Chr08.tRNA27-iMetCAT	583	-	28360777	28360849	0	1	72,	0,
Chr09	761578	761652	Chr09.tRNA1-IleAAT	818	+	761578	761652	0	1	74,	0,
Chr09	974244	974316	Chr09.tRNA28-GlnTTG	704	-	974244	974316	0	1	72,	0,
Chr09	1562360	1562440	Chr09.tRNA2-LeuCAG	611	+	1562360	1562440	0	1	80,	0,
Chr09	2136535	2136609	Chr09.tRNA3-IleAAT	795	+	2136535	2136609	0	1	74,	0,
Chr09	2395508	2395580	Chr09.tRNA27-CysGCA	817	-	2395508	2395580	0	1	72,	0,
Chr09	2809389	2809462	Chr09.tRNA4-ArgTCT	678	+	2809389	2809462	0	1	73,	0,
Chr09	2827021	2827094	Chr09.tRNA5-ArgTCT	685	+	2827021	2827094	0	1	73,	0,
Chr09	3686681	3686755	Chr09.tRNA26-ValCAC	815	-	3686681	3686755	0	1	74,	0,
Chr09	4429930	4430003	Chr09.tRNA25-PheGAA	637	-	4429930	4430003	0	1	73,	0,
Chr09	6478378	6478452	Chr09.tRNA23-ArgTCG	823	-	6478378	6478452	0	1	74,	0,
Chr09	7500175	7500247	Chr09.tRNA6-AspGTC	698	+	7500175	7500247	0	1	72,	0,
Chr09	9448342	9448414	Chr09.tRNA7-ProAGG	674	+	9448342	9448414	0	1	72,	0,
Chr09	9550747	9550820	Chr09.tRNA8-ArgCCT	691	+	9550747	9550820	0	1	73,	0,
Chr09	18244250	18244322	Chr09.tRNA12-GlyTCC	710	+	18244250	18244322	0	1	72,	0,
Chr09	18264744	18264829	Chr09.tRNA13-MetCAT	643	+	18264744	18264829	0	2	38,36,	0,49,
Chr09	19720984	19721058	Chr09.tRNA14-ValCAC	815	+	19720984	19721058	0	1	74,	0,
Chr09	25542775	25542849	Chr09.tRNA15-IleAAT	818	+	25542775	25542849	0	1	74,	0,
Chr09	26198200	26198272	Chr09.tRNA18-CysGCA	817	-	26198200	26198272	0	1	72,	0,
Chr09	26805570	26805650	Chr09.tRNA16-LeuTAG	695	+	26805570	26805650	0	1	80,	0,
Chr09	27954047	27954131	Chr09.tRNA17-LeuCAA	786	-	27954047	27954131	0	1	84,	0,
Chr10	162997	163070	Chr10.tRNA30-AlaAGC	634	-	162997	163070	0	1	73,	0,
Chr10	224239	224323	Chr10.tRNA29-LeuCAA	760	-	224239	224323	0	1	84,	0,
Chr10	760353	760427	Chr10.tRNA28-IleAAT	818	-	760353	760427	0	1	74,	0,
Chr10	3031571	3031642	Chr10.tRNA27-GlyGCC	665	-	3031571	3031642	0	1	71,	0,
Chr10	4174281	4174355	Chr10.tRNA1-IleAAT	818	+	4174281	4174355	0	1	74,	0,
Chr10	4230000	4230074	Chr10.tRNA2-IleAAT	719	+	4230000	4230074	0	1	74,	0,
Chr10	9450417	9450490	Chr10.tRNA5-LysTTT	879	+	9450417	9450490	0	1	73,	0,
Chr10	12256123	12256196	Chr10.tRNA6-PheGAA	783	+	12256123	12256196	0	1	73,	0,
Chr10	16002998	16003079	Chr10.tRNA7-LeuAAG	714	+	16002998	16003079	0	1	81,	0,
Chr10	16010811	16010892	Chr10.tRNA8-LeuAAG	730	+	16010811	16010892	0	1	81,	0,
Chr10	16913417	16913501	Chr10.tRNA9-LeuCAA	783	+	16913417	16913501	0	1	84,	0,
Chr10	17874763	17874845	Chr10.tRNA25-SerAGA	738	-	17874763	17874845	0	1	82,	0,
Chr10	17875283	17875365	Chr10.tRNA24-SerAGA	794	-	17875283	17875365	0	1	82,	0,
Chr10	18478934	18479006	Chr10.tRNA10-iMetCAT	583	+	18478934	18479006	0	1	72,	0,
Chr10	19886561	19886635	Chr10.tRNA12-IleTAT	859	+	19886561	19886635	0	1	74,	0,
Chr10	19892106	19892177	Chr10.tRNA13-GlyCCC	654	+	19892106	19892177	0	1	71,	0,
Chr10	20001865	20001936	Chr10.tRNA23-GlyCCC	654	-	20001865	20001936	0	1	71,	0,
Chr10	20005644	20005715	Chr10.tRNA14-GlyCCC	654	+	20005644	20005715	0	1	71,	0,
Chr10	20164475	20164547	Chr10.tRNA22-GlnTTG	690	-	20164475	20164547	0	1	72,	0,
Chr10	20895120	20895194	Chr10.tRNA15-ValCAC	815	+	20895120	20895194	0	1	74,	0,
Chr10	21248881	21248955	Chr10.tRNA21-ThrAGT	750	-	21248881	21248955	0	1	74,	0,
Chr10	21320047	21320119	Chr10.tRNA20-TrpCCA	758	-	21320047	21320119	0	1	72,	0,
Chr10	22351099	22351184	Chr10.tRNA19-LeuCAA	508	-	22351099	22351184	0	1	85,	0,
Chr10	23793184	23793257	Chr10.tRNA16-PheGAA	783	+	23793184	23793257	0	1	73,	0,
Chr10	25020885	25020958	Chr10.tRNA17-ArgCCG	678	+	25020885	25020958	0	1	73,	0,
Chr11	4047886	4047959	Chr11.tRNA65-ArgTCT	685	-	4047886	4047959	0	1	73,	0,
Chr11	5154631	5154703	Chr11.tRNA64-ProTGG	685	-	5154631	5154703	0	1	72,	0,
Chr11	5155895	5155968	Chr11.tRNA62-ProAGG	607	-	5155895	5155968	0	1	73,	0,
Chr11	5156655	5156727	Chr11.tRNA61-ProTGG	539	-	5156655	5156727	0	1	72,	0,
Chr11	5158226	5158298	Chr11.tRNA60-ProTGG	685	-	5158226	5158298	0	1	72,	0,
Chr11	5158855	5158927	Chr11.tRNA59-ProTGG	685	-	5158855	5158927	0	1	72,	0,
Chr11	5159378	5159450	Chr11.tRNA58-ProCGG	632	-	5159378	5159450	0	1	72,	0,
Chr11	5160299	5160371	Chr11.tRNA57-ProAGG	674	-	5160299	5160371	0	1	72,	0,
Chr11	5160873	5160945	Chr11.tRNA56-ProTGG	632	-	5160873	5160945	0	1	72,	0,
Chr11	5161236	5161308	Chr11.tRNA55-ProAGG	674	-	5161236	5161308	0	1	72,	0,
Chr11	5162048	5162120	Chr11.tRNA54-ProTGG	632	-	5162048	5162120	0	1	72,	0,
Chr11	5163967	5164039	Chr11.tRNA53-ProTGG	685	-	5163967	5164039	0	1	72,	0,
Chr11	5164896	5164968	Chr11.tRNA1-ProTGG	685	+	5164896	5164968	0	1	72,	0,
Chr11	5165583	5165655	Chr11.tRNA52-ProTGG	685	-	5165583	5165655	0	1	72,	0,
Chr11	5166176	5166248	Chr11.tRNA51-ProCGG	522	-	5166176	5166248	0	1	72,	0,
Chr11	5167866	5167938	Chr11.tRNA50-ProTGG	685	-	5167866	5167938	0	1	72,	0,
Chr11	5169242	5169314	Chr11.tRNA2-ProTGG	685	+	5169242	5169314	0	1	72,	0,
Chr11	5170473	5170545	Chr11.tRNA49-ProCGG	632	-	5170473	5170545	0	1	72,	0,
Chr11	5171566	5171638	Chr11.tRNA48-ProTGG	503	-	5171566	5171638	0	1	72,	0,
Chr11	5172187	5172259	Chr11.tRNA47-ProCGG	632	-	5172187	5172259	0	1	72,	0,
Chr11	5178984	5179066	Chr11.tRNA46-SerCGA	789	-	5178984	5179066	0	1	82,	0,
Chr11	5204110	5204184	Chr11.tRNA3-ArgTCG	819	+	5204110	5204184	0	1	74,	0,
Chr11	5205561	5205643	Chr11.tRNA4-SerGCT	805	+	5205561	5205643	0	1	82,	0,
Chr11	6334814	6334886	Chr11.tRNA45-CysGCA	821	-	6334814	6334886	0	1	72,	0,
Chr11	6465892	6465964	Chr11.tRNA44-ProCGG	685	-	6465892	6465964	0	1	72,	0,
Chr11	6514393	6514473	Chr11.tRNA5-LeuTAG	695	+	6514393	6514473	0	1	80,	0,
Chr11	8865981	8866053	Chr11.tRNA9-GlnCTG	753	+	8865981	8866053	0	1	72,	0,
Chr11	9218182	9218254	Chr11.tRNA43-ThrCGT	809	-	9218182	9218254	0	1	72,	0,
Chr11	9811149	9811235	Chr11.tRNA10-TyrGTA	745	+	9811149	9811235	0	2	37,36,	0,50,
Chr11	10086983	10087062	Chr11.tRNA11-ArgACG	565	+	10086983	10087062	0	1	79,	0,
Chr11	10087546	10087618	Chr11.tRNA41-AsnGTT	790	-	10087546	10087618	0	1	72,	0,
Chr11	10127996	10128081	Chr11.tRNA12-MetCAT	632	+	10127996	10128081	0	2	38,36,	0,49,
Chr11	14415511	14415593	Chr11.tRNA39-SerGCT	805	-	14415511	14415593	0	1	82,	0,
Chr11	16113418	16113490	Chr11.tRNA36-GlyTCC	739	-	16113418	16113490	0	1	72,	0,
Chr11	16124077	16124149	Chr11.tRNA35-CysGCA	705	-	16124077	16124149	0	1	72,	0,
Chr11	16302208	16302279	Chr11.tRNA13-GlyGCC	665	+	16302208	16302279	0	1	71,	0,
Chr11	16707240	16707312	Chr11.tRNA34-GlyTCC	739	-	16707240	16707312	0	1	72,	0,
Chr11	16977441	16977513	Chr11.tRNA14-GlnCTG	753	+	16977441	16977513	0	1	72,	0,
Chr11	17465623	17465697	Chr11.tRNA33-AsnGTT	820	-	17465623	17465697	0	1	74,	0,
Chr11	17465780	17465852	Chr11.tRNA32-AspGTC	698	-	17465780	17465852	0	1	72,	0,
Chr11	18213880	18213953	Chr11.tRNA31-LysCTT	877	-	18213880	18213953	0	1	73,	0,
Chr11	18221128	18221201	Chr11.tRNA30-ArgACG	720	-	18221128	18221201	0	1	73,	0,
Chr11	21149965	21150038	Chr11.tRNA26-AlaAGC	634	-	21149965	21150038	0	1	73,	0,
Chr11	21173695	21173768	Chr11.tRNA18-GluCTC	789	+	21173695	21173768	0	1	73,	0,
Chr11	22026624	22026709	Chr11.tRNA19-TyrGTA	738	+	22026624	22026709	0	2	37,36,	0,49,
Chr11	22032167	22032240	Chr11.tRNA20-ArgCCT	691	+	22032167	22032240	0	1	73,	0,
Chr11	23988231	23988313	Chr11.tRNA22-SerGCT	805	+	23988231	23988313	0	1	82,	0,
Chr11	24593670	24593743	Chr11.tRNA25-AlaTGC	637	-	24593670	24593743	0	1	73,	0,
Chr11	24647102	24647175	Chr11.tRNA24-ArgACG	702	-	24647102	24647175	0	1	73,	0,
Chr11	25127968	25128040	Chr11.tRNA23-HisGTG	630	-	25127968	25128040	0	1	72,	0,
Chr12	11364375	11364456	Chr12.tRNA41-LeuCAG	684	-	11364375	11364456	0	1	81,	0,
Chr12	11607591	11607673	Chr12.tRNA8-SerAGA	679	+	11607591	11607673	0	1	82,	0,
Chr12	12320334	12320415	Chr12.tRNA40-LeuAAG	740	-	12320334	12320415	0	1	81,	0,
Chr12	12321141	12321222	Chr12.tRNA39-LeuAAG	649	-	12321141	12321222	0	1	81,	0,
Chr12	12321930	12322011	Chr12.tRNA38-LeuAAG	740	-	12321930	12322011	0	1	81,	0,
Chr12	12322739	12322820	Chr12.tRNA37-LeuAAG	740	-	12322739	12322820	0	1	81,	0,
Chr12	12323513	12323594	Chr12.tRNA36-LeuAAG	740	-	12323513	12323594	0	1	81,	0,
Chr12	12327623	12327696	Chr12.tRNA9-LysCTT	877	+	12327623	12327696	0	1	73,	0,
Chr12	14058860	14058933	Chr12.tRNA10-LysTTT	908	+	14058860	14058933	0	1	73,	0,
Chr12	14572092	14572165	Chr12.tRNA34-LysTTT	897	-	14572092	14572165	0	1	73,	0,
Chr12	15003491	15003565	Chr12.tRNA32-ThrAGT	689	-	15003491	15003565	0	1	74,	0,
Chr12	16337227	16337300	Chr12.tRNA31-GluCTC	796	-	16337227	16337300	0	1	73,	0,
Chr12	17858398	17858469	Chr12.tRNA30-GlyGCC	665	-	17858398	17858469	0	1	71,	0,
Chr12	17935850	17935926	Chr12.tRNA29-CysGCA	634	-	17935850	17935926	0	1	76,	0,
Chr12	17938191	17938263	Chr12.tRNA26-CysGCA	748	-	17938191	17938263	0	1	72,	0,
Chr12	18055433	18055507	Chr12.tRNA25-ValAAC	632	-	18055433	18055507	0	1	74,	0,
Chr12	18407588	18407662	Chr12.tRNA24-ArgTCG	823	-	18407588	18407662	0	1	74,	0,
Chr12	18548608	18548693	Chr12.tRNA23-TyrGTA	745	-	18548608	18548693	0	2	36,37,	0,48,
Chr12	19090854	19090926	Chr12.tRNA11-AspGTC	698	+	19090854	19090926	0	1	72,	0,
Chr12	19093003	19093075	Chr12.tRNA12-AspGTC	698	+	19093003	19093075	0	1	72,	0,
Chr12	19346735	19346808	Chr12.tRNA22-GluCTC	687	-	19346735	19346808	0	1	73,	0,
Chr12	20255401	20255473	Chr12.tRNA13-GlyTCC	739	+	20255401	20255473	0	1	72,	0,
Chr12	20258943	20259016	Chr12.tRNA14-ArgCCT	691	+	20258943	20259016	0	1	73,	0,
Chr12	21316943	21317016	Chr12.tRNA16-LysCTT	867	+	21316943	21317016	0	1	73,	0,
Chr12	22175147	22175220	Chr12.tRNA17-LysTTT	908	+	22175147	22175220	0	1	73,	0,
Chr12	22476824	22476896	Chr12.tRNA21-GlnCTG	751	-	22476824	22476896	0	1	72,	0,
Chr12	24113956	24114042	Chr12.tRNA18-MetCAT	706	+	24113956	24114042	0	2	38,36,	0,50,
Chr12	24485456	24485529	Chr12.tRNA19-GluCTC	789	+	24485456	24485529	0	1	73,	0,
Chr12	24490663	24490737	Chr12.tRNA20-IleAAT	757	-	24490663	24490737	0	1	74,	0,
scaffold_13	108247	108321	scaffold_13.tRNA9-AspGTC	720	-	108247	108321	0	1	74,	0,
scaffold_13	186310	186385	scaffold_13.tRNA3-ProTGG	648	+	186310	186385	0	1	75,	0,
scaffold_13	399897	399969	scaffold_13.tRNA6-AsnGTT	815	-	399897	399969	0	1	72,	0,
scaffold_18	13468	13542	scaffold_18.tRNA1-TrpCCA	719	+	13468	13542	0	1	74,	0,
scaffold_18	138919	138993	scaffold_18.tRNA4-TrpCCA	719	+	138919	138993	0	1	74,	0,
scaffold_78	20904	20976	scaffold_78.tRNA1-HisGTG	633	+	20904	20976	0	1	72,	0,
scaffold_147	18897	18971	scaffold_147.tRNA1-IleAAT	818	+	18897	18971	0	1	74,	0,
scaffold_163	29753	29835	scaffold_163.tRNA1-SerGCT	805	-	29753	29835	0	1	82,	0,
scaffold_230	12142	12214	scaffold_230.tRNA1-ProAGG	674	+	12142	12214	0	1	72,	0,
scaffold_234	22719	22792	scaffold_234.tRNA2-GluCTC	746	-	22719	22792	0	1	73,	0,
scaffold_234	25510	25592	scaffold_234.tRNA1-SerGCT	805	-	25510	25592	0	1	82,	0,
scaffold_351	9494	9568	scaffold_351.tRNA1-ValAAC	725	-	9494	9568	0	1	74,	0,
scaffold_358	16446	16519	scaffold_358.tRNA1-AlaCGC	683	+	16446	16519	0	1	73,	0,
scaffold_387	3509	3590	scaffold_387.tRNA1-LeuAAG	714	+	3509	3590	0	1	81,	0,
scaffold_387	11318	11399	scaffold_387.tRNA2-LeuAAG	730	+	11318	11399	0	1	81,	0,
