# Supplementary material for: Conservation and Tandem Duplication of tRNA Genes in Plant Species
Source: Genes (Basel). 2025 Nov 1;16(11):1307. doi: 10.3390/genes16111307 (PMC12652284; doi:10.3390/genes16111307)
Supplement: Supplementary file 1 [file genes-16-01307-s001.zip › tRNA.prediction.out/Aam/Aam.high.log]

EukHighConfidenceFilter v1.0 Summary
Completed Time: Mon Sep 22 23:32:33 2025

Inputs
------------------------------------------------------
tRNAscan-SE output file: Aam.out
tRNAscan-SE ss file: Aam.tRNA.ss
Secondary filtering domain-specific model score cutoff: 50
Secondary filtering secondary structure score cutoff: 10
Secondary filtering isotype-specific model score cutoff: 70
Tertiary filtering isotype-specific model starting score cutoff: 70
Tertiary filtering maximum isotype-specific model score cutoff: 95
Remove filtered hits: Yes

Outputs
------------------------------------------------------
tRNAscan-SE output file: .//Aam.high.out
tRNAscan-SE ss file: .//Aam.high.ss
Summary file: .//Aam.high.log

Summary statistics
------------------------------------------------------
Total tRNA predictions:                                595
Possible pseudogenes:                                  29
tRNAs with scores lower than secondary cutoffs:        138
tRNAs failed tertiary filter:                          0

tRNAs after filtering:                                 428

tRNAs with mismatched isotype:                         11
tRNAs with undetermined isotype:                       0
tRNAs with unexpected anticodon:                       3

High confidence set:                                   414

Isotype / Anticodon Counts After Filtering
------------------------------------------------------

Ala     : 23	  AGC: 10      GGC: 0       CGC: 6       TGC: 7     
Gly     : 30	  ACC: 1       GCC: 14      CCC: 7       TCC: 8     
Pro     : 43	  AGG: 12      GGG: 0       CGG: 9       TGG: 22    
Thr     : 18	  AGT: 6       GGT: 1       CGT: 4       TGT: 7     
Val     : 23	  AAC: 13      GAC: 0       CAC: 6       TAC: 4     
Ser     : 26	  AGA: 8       GGA: 0       CGA: 3       TGA: 5       ACT: 0       GCT: 10                              
Arg     : 27	  ACG: 8       GCG: 0       CCG: 3       TCG: 3                                 CCT: 5       TCT: 8     
Leu     : 37	  AAG: 15      GAG: 0       CAG: 5       TAG: 4                                 CAA: 10      TAA: 3     
Phe     : 15	  AAA: 0       GAA: 15                              
Asn     : 22	  ATT: 0       GTT: 22                              
Lys     : 21	                            CTT: 12      TTT: 9     
Asp     : 20	  ATC: 1       GTC: 19                              
Glu     : 22	                            CTC: 15      TTC: 7     
His     : 8	  ATG: 0       GTG: 8                               
Gln     : 18	                            CTG: 11      TTG: 7     
Ile     : 23	  AAT: 17      GAT: 0                    TAT: 6     
Met     : 16	                            CAT: 16                 
Tyr     : 10	  ATA: 0       GTA: 10                              
Supres  : 0	                            CTA: 0       TTA: 0     
Cys     : 15	  ACA: 1       GCA: 14                              
Trp     : 11	                            CCA: 11                 
SelCys  : 0	                                         TCA: 0     
