# Supplementary material for: Conservation and Tandem Duplication of tRNA Genes in Plant Species
Source: Genes (Basel). 2025 Nov 1;16(11):1307. doi: 10.3390/genes16111307 (PMC12652284; doi:10.3390/genes16111307)
Supplement: Supplementary file 1 [file genes-16-01307-s001.zip › tRNA.prediction.out/Aam/Aam.high.out]

Sequence		tRNA	Bounds	tRNA	Anti	Intron Bounds	Inf	HMM	2'Str	Hit	Isotype	Isotype
Name	tRNA#	Begin	End	Type	Codon	Begin	End	Score	Score	Score	Origin	CM	Score	Note
--------	------	-----	------	----	-----	-----	----	------	-----	-----	------	-------	-------	------
Chr01	2	2468536	2468608	Arg	TCT	0	0	67.3	50.10	17.20	Inf	Arg	95.7	high confidence set
Chr01	3	3236707	3236800	Tyr	GTA	3236744	3236764	74.2	42.60	31.60	Inf	Tyr	111.8	high confidence set
Chr01	4	3825009	3825081	Glu	CTC	0	0	78.9	53.10	25.80	Inf	Glu	99.2	high confidence set
Chr01	6	6816645	6816718	Asn	GTT	0	0	76.2	51.10	25.10	Inf	Asn	88.3	high confidence set
Chr01	8	8681356	8681428	Ala	CGC	0	0	60.1	42.20	17.90	Inf	Ala	93.3	high confidence set
Chr01	10	11538423	11538506	Tyr	GTA	0	0	53.8	32.50	21.30	Inf	Tyr	72.5	high confidence set
Chr01	14	27436955	27437028	Val	CAC	0	0	80.4	52.50	27.90	Inf	Val	97.6	high confidence set
Chr01	15	29350139	29350212	Ile	AAT	0	0	81.8	58.30	23.50	Inf	Ile	106.8	high confidence set
Chr01	16	30332723	30332794	Pro	TGG	0	0	70.0	38.50	31.50	Inf	Pro	106.5	high confidence set
Chr01	17	30739475	30739546	Cys	GCA	0	0	82.1	59.90	22.20	Inf	Cys	106.6	high confidence set
Chr01	18	30996466	30996547	Ser	TGA	0	0	80.7	46.10	34.60	Inf	Ser	119.7	high confidence set
Chr01	19	31462908	31462978	Gly	GCC	0	0	66.5	44.80	21.70	Inf	Gly	94.4	high confidence set
Chr01	20	35092571	35092643	Phe	GAA	0	0	78.3	58.40	19.90	Inf	Phe	113.2	high confidence set
Chr01	21	35211056	35211127	Thr	CGT	0	0	80.5	54.30	26.20	Inf	Thr	87.3	high confidence set
Chr01	22	35978318	35978405	Met	CAT	35978356	35978369	64.1	40.70	23.40	Inf	Met	104.0	high confidence set
Chr01	23	36058101	36058172	Cys	GCA	0	0	82.1	59.90	22.20	Inf	Cys	106.6	high confidence set
Chr01	24	37003384	37003456	Arg	CCG	0	0	67.8	49.10	18.70	Inf	Arg	93.5	high confidence set
Chr01	25	37418398	37418327	Gln	CTG	0	0	71.2	47.60	23.60	Inf	Gln	93.3	high confidence set
Chr01	26	37418024	37417953	Gln	CTG	0	0	65.1	39.30	25.80	Inf	Gln	85.1	high confidence set
Chr01	27	37417650	37417579	Gln	CTG	0	0	71.2	47.60	23.60	Inf	Gln	93.3	high confidence set
Chr01	28	34285633	34285553	Leu	AAG	0	0	74.0	52.20	21.80	Inf	Leu	110.4	high confidence set
Chr01	29	33414377	33414305	Thr	TGT	0	0	60.7	45.50	15.20	Inf	Thr	76.3	high confidence set
Chr01	31	30619041	30618970	Gly	TCC	0	0	70.7	46.40	24.30	Inf	Gly	77.7	high confidence set
Chr01	32	30013571	30013501	Gly	CCC	0	0	65.4	28.10	37.30	Inf	Gly	85.4	high confidence set
Chr01	33	28507498	28507427	iMet	CAT	0	0	58.3	28.10	30.20	Inf	iMet	118.7	high confidence set
Chr01	34	27489771	27489700	Trp	CCA	0	0	75.8	51.20	24.60	Inf	Trp	105.6	high confidence set
Chr01	35	25800021	25799950	Cys	GCA	0	0	82.1	59.90	22.20	Inf	Cys	106.6	high confidence set
Chr01	36	25799295	25799224	Cys	GCA	0	0	82.1	59.90	22.20	Inf	Cys	106.6	high confidence set
Chr01	37	25798943	25798872	Cys	GCA	0	0	82.1	59.90	22.20	Inf	Cys	106.6	high confidence set
Chr01	38	25798594	25798523	Cys	GCA	0	0	70.9	48.00	22.90	Inf	Cys	92.5	high confidence set
Chr01	39	25798244	25798173	Cys	GCA	0	0	82.1	59.90	22.20	Inf	Cys	106.6	high confidence set
Chr01	40	23440578	23440506	Lys	TTT	0	0	91.5	67.20	24.30	Inf	Lys	101.0	high confidence set
Chr01	41	23151875	23151797	Arg	TCT	0	0	52.6	38.40	14.20	Inf	Arg	76.1	high confidence set
Chr01	42	7389698	7389625	Val	AAC	0	0	66.1	47.60	18.50	Inf	Val	94.2	high confidence set
Chr01	43	7384788	7384715	Val	AAC	0	0	72.5	48.10	24.40	Inf	Val	100.2	high confidence set
Chr01	44	5702701	5702629	Lys	CTT	0	0	87.7	67.60	20.10	Inf	Lys	106.7	high confidence set
Chr01	45	5276882	5276810	Thr	TGT	0	0	66.2	47.40	18.80	Inf	Thr	80.6	high confidence set
Chr01	46	4927266	4927193	Val	AAC	0	0	72.5	48.10	24.40	Inf	Val	100.2	high confidence set
Chr01	47	2284738	2284668	Gly	CCC	0	0	65.4	28.10	37.30	Inf	Gly	85.4	high confidence set
Chr01	48	1830493	1830409	Met	CAT	1830455	1830445	64.2	40.80	23.40	Inf	Met	104.0	high confidence set
Chr01	50	388666	388594	Arg	ACG	0	0	72.0	49.70	22.30	Inf	Arg	93.9	high confidence set
Chr02	2	3673270	3673342	Lys	TTT	0	0	76.9	61.20	15.70	Inf	Lys	73.8	high confidence set
Chr02	5	22825322	22825394	Glu	CTC	0	0	78.9	53.10	25.80	Inf	Glu	99.2	high confidence set
Chr02	6	23321889	23321959	Gly	GCC	0	0	66.5	44.80	21.70	Inf	Gly	94.4	high confidence set
Chr02	8	27049858	27049931	Val	CAC	0	0	81.5	53.50	28.00	Inf	Val	103.7	high confidence set
Chr02	9	30621576	30621648	Ala	AGC	0	0	63.4	38.20	25.20	Inf	Ala	98.3	high confidence set
Chr02	10	31740185	31740271	Tyr	GTA	31740222	31740235	73.7	41.80	31.90	Inf	Tyr	106.6	high confidence set
Chr02	11	34204360	34204431	His	GTG	0	0	63.3	34.30	29.00	Inf	His	87.6	high confidence set
Chr02	12	34270068	34270139	His	GTG	0	0	63.2	34.00	29.20	Inf	His	86.3	high confidence set
Chr02	14	30942149	30942077	Arg	ACG	0	0	64.2	49.70	14.50	Inf	Arg	85.5	high confidence set
Chr02	15	30603382	30603301	Ser	GCT	0	0	80.5	45.20	35.30	Inf	Ser	109.5	high confidence set
Chr02	16	30600581	30600509	Glu	CTC	0	0	74.6	48.80	25.80	Inf	Glu	95.1	high confidence set
Chr02	17	27224153	27224082	Trp	CCA	0	0	75.8	51.20	24.60	Inf	Trp	105.6	high confidence set
Chr02	18	22931387	22931314	Ile	TAT	0	0	85.9	70.60	15.30	Inf	Ile	103.9	high confidence set
Chr02	23	11274822	11274751	Gln	CTG	0	0	73.7	48.90	24.80	Inf	Gln	101.0	high confidence set
Chr02	26	481904	481833	His	GTG	0	0	63.0	33.70	29.30	Inf	His	86.8	high confidence set
Chr03	1	2024575	2024657	Leu	TAA	0	0	73.8	34.40	39.40	Inf	Leu	96.2	high confidence set
Chr03	2	6110989	6111067	Cys	ACA	0	0	55.5	43.90	11.60	Inf	Ile	72.6	IPD:-32.60,isotype mismatch
Chr03	3	6948833	6948905	Lys	CTT	0	0	87.7	67.60	20.10	Inf	Lys	106.7	high confidence set
Chr03	4	6950697	6950771	Lys	CTT	0	0	70.1	57.40	12.70	Inf	Lys	92.4	high confidence set
Chr03	5	6954166	6954238	Lys	CTT	0	0	67.9	57.10	10.80	Inf	Lys	89.2	high confidence set
Chr03	10	23656208	23656280	Ala	AGC	0	0	63.4	38.20	25.20	Inf	Ala	98.3	high confidence set
Chr03	11	23711123	23711195	Arg	ACG	0	0	72.0	49.70	22.30	Inf	Arg	93.9	high confidence set
Chr03	12	25334324	25334394	Gly	CCC	0	0	65.4	28.10	37.30	Inf	Gly	85.4	high confidence set
Chr03	13	25876551	25876622	Pro	TGG	0	0	68.5	35.70	32.80	Inf	Pro	111.2	high confidence set
Chr03	14	26217730	26217811	Ser	TGA	0	0	80.7	46.10	34.60	Inf	Ser	119.7	high confidence set
Chr03	16	28869103	28869184	Ser	GCT	0	0	80.5	45.20	35.30	Inf	Ser	109.5	high confidence set
Chr03	17	29860031	29860103	Lys	CTT	0	0	87.7	67.60	20.10	Inf	Lys	106.7	high confidence set
Chr03	19	33240855	33240936	Ser	AGA	0	0	77.4	38.60	38.80	Inf	Ser	111.1	high confidence set
Chr03	20	33636154	33636234	Leu	CAG	0	0	69.5	46.80	22.70	Inf	Leu	105.5	high confidence set
Chr03	21	33458494	33458421	Glu	TTC	0	0	60.7	37.50	23.20	Inf	Glu	86.9	high confidence set
Chr03	22	29084336	29084264	Ala	TGC	0	0	69.1	43.30	25.80	Inf	Ala	101.9	high confidence set
Chr03	23	28652280	28652208	Ala	CGC	0	0	68.3	44.10	24.20	Inf	Ala	99.2	high confidence set
Chr03	24	28572462	28572389	Asn	GTT	0	0	82.7	60.00	22.70	Inf	Asn	91.7	high confidence set
Chr03	25	28483896	28483825	Trp	CCA	0	0	75.8	51.20	24.60	Inf	Trp	105.6	high confidence set
Chr03	26	27889355	27889285	Gly	GCC	0	0	66.5	44.80	21.70	Inf	Gly	94.4	high confidence set
Chr03	27	27430997	27430913	Tyr	GTA	27430960	27430949	73.8	41.90	31.90	Inf	Tyr	106.6	high confidence set
Chr03	28	27120309	27120237	Arg	ACG	0	0	71.3	48.60	22.70	Inf	Arg	93.4	high confidence set
Chr03	29	24979604	24979531	Glu	TTC	0	0	64.3	38.20	26.10	Inf	Glu	90.4	high confidence set
Chr03	30	20832409	20832338	Gln	TTG	0	0	73.5	53.70	19.80	Inf	Gln	104.8	high confidence set
Chr03	31	6111636	6111565	Asn	GTT	0	0	79.0	56.70	22.30	Inf	Asn	79.2	high confidence set
Chr03	34	2224640	2224569	His	GTG	0	0	63.0	33.70	29.30	Inf	His	87.1	high confidence set
Chr03	35	1971279	1971207	Lys	CTT	0	0	87.7	67.60	20.10	Inf	Lys	106.7	high confidence set
Chr03	36	1435990	1435917	Val	AAC	0	0	72.5	48.10	24.40	Inf	Val	100.2	high confidence set
Chr03	37	1293284	1293213	Thr	TGT	0	0	83.0	55.90	27.10	Inf	Met	91.4	IPD:-0.40,isotype mismatch
Chr04	1	436008	436079	iMet	CAT	0	0	58.3	28.10	30.20	Inf	iMet	118.7	high confidence set
Chr04	2	450777	450848	Thr	TGT	0	0	79.3	49.30	30.00	Inf	Thr	92.3	high confidence set
Chr04	3	1307926	1308007	Ser	AGA	0	0	79.4	43.10	36.30	Inf	Ser	115.0	high confidence set
Chr04	4	1524287	1524359	Ala	CGC	0	0	68.3	44.10	24.20	Inf	Ala	99.2	high confidence set
Chr04	5	4273249	4273321	Glu	CTC	0	0	78.9	53.10	25.80	Inf	Glu	99.2	high confidence set
Chr04	6	4275970	4276041	Pro	TGG	0	0	70.0	38.50	31.50	Inf	Pro	106.5	high confidence set
Chr04	8	8066434	8066507	Val	AAC	0	0	71.9	47.60	24.30	Inf	Val	91.0	high confidence set
Chr04	9	22292836	22292922	Tyr	GTA	22292873	22292886	74.4	43.30	31.10	Inf	Tyr	111.8	high confidence set
Chr04	11	24044449	24044529	Leu	CAG	0	0	69.5	46.80	22.70	Inf	Leu	109.7	high confidence set
Chr04	12	25512575	25512646	Asp	GTC	0	0	69.8	46.80	23.00	Inf	Asp	95.8	high confidence set
Chr04	13	30293033	30293104	Thr	TGT	0	0	73.6	43.60	30.00	Inf	Thr	87.7	high confidence set
Chr04	14	31537516	31537588	Arg	CCT	0	0	69.1	50.30	18.80	Inf	Arg	81.2	high confidence set
Chr04	15	31116897	31116827	Gly	GCC	0	0	66.5	44.80	21.70	Inf	Gly	94.4	high confidence set
Chr04	16	30061470	30061397	Ile	AAT	0	0	80.7	57.30	23.40	Inf	Ile	105.8	high confidence set
Chr04	17	29270269	29270197	Ala	TGC	0	0	63.7	38.60	25.10	Inf	Ala	96.5	high confidence set
Chr04	18	24643277	24643205	Ala	TGC	0	0	68.3	44.20	24.10	Inf	Ala	99.2	high confidence set
Chr04	20	24167694	24167621	Asn	GTT	0	0	82.3	57.10	25.20	Inf	Asn	92.8	high confidence set
Chr04	21	24138882	24138809	Thr	AGT	0	0	73.6	45.20	28.40	Inf	Thr	88.6	high confidence set
Chr04	22	24138241	24138168	Thr	AGT	0	0	73.6	45.20	28.40	Inf	Thr	88.6	high confidence set
Chr04	23	19864673	19864600	Asn	GTT	0	0	82.7	60.00	22.70	Inf	Asn	91.7	high confidence set
Chr04	24	19119571	19119499	Val	TAC	0	0	71.8	43.10	28.70	Inf	Val	98.3	high confidence set
Chr04	26	6012054	6011982	Glu	CTC	0	0	78.9	53.10	25.80	Inf	Glu	99.2	high confidence set
Chr04	28	2344094	2344023	Thr	CGT	0	0	80.2	52.80	27.40	Inf	Thr	87.9	high confidence set
Chr04	29	2075873	2075802	iMet	CAT	0	0	58.3	28.10	30.20	Inf	iMet	118.7	high confidence set
Chr04	30	1335854	1335773	Ser	AGA	0	0	75.6	36.20	39.40	Inf	Ser	112.4	high confidence set
Chr04	31	1171983	1171903	Leu	AAG	0	0	74.0	52.20	21.80	Inf	Leu	110.4	high confidence set
Chr04	32	727294	727222	Ala	AGC	0	0	63.4	38.20	25.20	Inf	Ala	98.3	high confidence set
Chr04	33	520427	520355	Phe	GAA	0	0	78.3	58.40	19.90	Inf	Phe	113.2	high confidence set
Chr04	34	456831	456759	Phe	GAA	0	0	78.3	58.40	19.90	Inf	Phe	113.2	high confidence set
Chr05	1	696087	696160	Glu	TTC	0	0	64.3	38.20	26.10	Inf	Glu	90.4	high confidence set
Chr05	2	1848611	1848690	Leu	TAG	0	0	69.5	48.50	21.00	Inf	Leu	111.5	high confidence set
Chr05	3	1849757	1849836	Leu	TAG	0	0	61.2	49.90	11.30	Inf	Leu	107.7	high confidence set
Chr05	4	4210984	4211055	Pro	AGG	0	0	67.4	34.70	32.70	Inf	Pro	112.3	high confidence set
Chr05	6	19875150	19875222	Ala	TGC	0	0	66.2	46.30	19.90	Inf	Ala	93.1	high confidence set
Chr05	7	22979071	22979143	Arg	TCT	0	0	68.5	50.60	17.90	Inf	Arg	98.8	high confidence set
Chr05	9	23923929	23924000	Gln	TTG	0	0	75.8	55.40	20.40	Inf	Gln	105.2	high confidence set
Chr05	10	24159890	24159963	Ile	AAT	0	0	58.6	41.30	17.30	Inf	Ile	77.3	high confidence set
Chr05	14	30128466	30128393	Glu	TTC	0	0	64.3	38.20	26.10	Inf	Glu	90.4	high confidence set
Chr05	15	29406615	29406542	Ile	AAT	0	0	70.8	57.10	13.70	Inf	Ile	93.0	high confidence set
Chr05	16	29277556	29277484	Ala	CGC	0	0	68.3	44.10	24.20	Inf	Ala	99.2	high confidence set
Chr05	18	26734961	26734891	Gly	GCC	0	0	66.5	44.80	21.70	Inf	Gly	94.4	high confidence set
Chr05	19	26732455	26732386	Gly	GCC	0	0	58.4	36.30	22.10	Inf	Gly	82.5	high confidence set
Chr05	20	26730946	26730876	Gly	GCC	0	0	66.5	44.80	21.70	Inf	Gly	94.4	high confidence set
Chr05	22	26730071	26730001	Gly	GCC	0	0	61.3	42.60	18.70	Inf	Gly	83.7	high confidence set
Chr05	25	26728813	26728743	Gly	GCC	0	0	59.3	41.60	17.70	Inf	Gly	88.3	high confidence set
Chr05	27	26728031	26727961	Gly	ACC	0	0	66.5	44.80	21.70	Inf	Gly	94.4	unexpected anticodon
Chr05	28	25014097	25014026	Pro	AGG	0	0	67.4	34.70	32.70	Inf	Pro	112.3	high confidence set
Chr05	29	23369847	23369776	Asn	GTT	0	0	79.0	56.70	22.30	Inf	Asn	79.2	high confidence set
Chr05	31	19693705	19693624	Ser	CGA	0	0	83.2	48.40	34.80	Inf	Ser	125.3	high confidence set
Chr05	32	19561744	19561670	Pro	TGG	0	0	52.4	31.80	20.60	Inf	Pro	86.2	high confidence set
Chr05	33	19560963	19560887	Pro	TGG	0	0	50.8	17.40	33.40	Inf	Pro	90.9	high confidence set
Chr05	34	19560223	19560152	Pro	TGG	0	0	51.7	20.90	30.80	Inf	Pro	93.2	high confidence set
Chr05	35	19559861	19559790	Pro	CGG	0	0	55.1	18.20	36.90	Inf	Pro	95.1	high confidence set
Chr05	36	19559425	19559354	Pro	CGG	0	0	57.6	26.10	31.50	Inf	Pro	101.0	high confidence set
Chr05	37	19558278	19558207	Pro	AGG	0	0	59.0	32.70	26.30	Inf	Pro	104.7	high confidence set
Chr05	38	19557663	19557592	Pro	TGG	0	0	58.8	27.70	31.10	Inf	Pro	83.0	high confidence set
Chr05	39	19556079	19556008	Pro	AGG	0	0	56.4	27.00	29.40	Inf	Pro	96.2	high confidence set
Chr05	40	19555465	19555394	Pro	TGG	0	0	68.5	35.70	32.80	Inf	Pro	111.2	high confidence set
Chr05	41	19553752	19553681	Pro	CGG	0	0	63.2	26.30	36.90	Inf	Pro	106.2	high confidence set
Chr05	47	7685809	7685738	Gln	TTG	0	0	75.8	55.40	20.40	Inf	Gln	105.2	high confidence set
Chr05	49	2541800	2541729	Thr	TGT	0	0	79.3	49.30	30.00	Inf	Thr	92.3	high confidence set
Chr05	50	248541	248459	Leu	TAA	0	0	73.8	34.40	39.40	Inf	Leu	96.2	high confidence set
Chr05	51	109342	109270	Arg	TCT	0	0	74.6	53.60	21.00	Inf	Arg	93.0	high confidence set
Chr06	1	150117	150189	Glu	CTC	0	0	78.9	53.10	25.80	Inf	Glu	99.2	high confidence set
Chr06	2	5115658	5115729	Trp	CCA	0	0	75.1	50.10	25.00	Inf	Trp	105.0	high confidence set
Chr06	3	6608174	6608247	Val	TAC	0	0	72.5	48.10	24.40	Inf	Val	100.2	high confidence set
Chr06	4	6609243	6609316	Val	AAC	0	0	63.4	39.00	24.40	Inf	Val	94.1	high confidence set
Chr06	5	6610781	6610854	Val	AAC	0	0	71.9	47.50	24.40	Inf	Val	99.9	high confidence set
Chr06	6	6612536	6612609	Val	AAC	0	0	72.5	48.10	24.40	Inf	Val	100.2	high confidence set
Chr06	7	7135176	7135247	Asn	GTT	0	0	74.3	57.10	17.20	Inf	Asn	74.6	high confidence set
Chr06	12	15180094	15180165	Gly	TCC	0	0	73.9	46.20	27.70	Inf	Gly	85.6	high confidence set
Chr06	13	16002899	16002970	Pro	AGG	0	0	67.4	34.70	32.70	Inf	Pro	112.3	high confidence set
Chr06	14	16984941	16985014	Asn	GTT	0	0	84.5	59.40	25.10	Inf	Asn	95.9	high confidence set
Chr06	15	17027744	17027814	Gly	CCC	0	0	65.4	28.10	37.30	Inf	Gly	85.4	high confidence set
Chr06	16	18569974	18570045	Pro	TGG	0	0	68.5	35.70	32.80	Inf	Pro	111.2	high confidence set
Chr06	18	20318603	20318674	Trp	CCA	0	0	75.8	51.20	24.60	Inf	Trp	105.6	high confidence set
Chr06	20	21690378	21690450	Lys	CTT	0	0	87.7	67.60	20.10	Inf	Lys	106.7	high confidence set
Chr06	21	22886942	22887014	Lys	TTT	0	0	90.8	66.10	24.70	Inf	Lys	95.4	high confidence set
Chr06	22	25146568	25146649	Ser	CGA	0	0	78.9	46.60	32.30	Inf	Ser	122.0	high confidence set
Chr06	23	25383368	25383439	Asp	GTC	0	0	69.8	46.80	23.00	Inf	Asp	94.5	high confidence set
Chr06	25	26401613	26401684	Asp	GTC	0	0	69.8	46.80	23.00	Inf	Asp	95.8	high confidence set
Chr06	27	30173025	30172952	Glu	TTC	0	0	64.3	38.20	26.10	Inf	Glu	90.4	high confidence set
Chr06	28	29554253	29554180	Ile	AAT	0	0	81.8	58.30	23.50	Inf	Ile	106.8	high confidence set
Chr06	29	29481343	29481271	Ala	CGC	0	0	68.3	44.10	24.20	Inf	Ala	99.2	high confidence set
Chr06	35	25538143	25538070	Asn	GTT	0	0	82.0	59.90	22.10	Inf	Asn	95.1	high confidence set
Chr06	36	25536669	25536596	Asn	GTT	0	0	82.3	61.70	20.60	Inf	Asn	95.2	high confidence set
Chr06	37	25533297	25533226	Asp	GTC	0	0	69.8	46.80	23.00	Inf	Asp	95.8	high confidence set
Chr06	39	24767324	24767244	Leu	CAG	0	0	69.5	46.80	22.70	Inf	Leu	109.7	high confidence set
Chr06	40	20766249	20766177	Ala	TGC	0	0	69.1	43.30	25.80	Inf	Ala	101.9	high confidence set
Chr06	41	20235257	20235184	Asn	GTT	0	0	82.1	56.70	25.40	Inf	Asn	90.8	high confidence set
Chr06	42	19641405	19641333	Ala	TGC	0	0	69.1	43.30	25.80	Inf	Ala	101.9	high confidence set
Chr06	43	18886888	18886807	Ser	TGA	0	0	80.7	46.10	34.60	Inf	Ser	119.7	high confidence set
Chr06	44	18571047	18570976	Pro	AGG	0	0	67.4	34.70	32.70	Inf	Pro	112.3	high confidence set
Chr06	45	16639169	16639096	Glu	TTC	0	0	64.3	38.20	26.10	Inf	Glu	90.4	high confidence set
Chr06	46	15319154	15319081	Thr	AGT	0	0	75.0	46.80	28.20	Inf	Thr	89.8	high confidence set
Chr06	47	15042721	15042650	Asp	GTC	0	0	69.8	46.80	23.00	Inf	Asp	95.8	high confidence set
Chr06	48	14659464	14659393	His	GTG	0	0	63.3	34.30	29.00	Inf	His	87.4	high confidence set
Chr06	49	14646061	14645990	Gln	CTG	0	0	72.9	48.70	24.20	Inf	Gln	103.4	high confidence set
Chr06	50	14643149	14643078	Gln	CTG	0	0	72.9	48.70	24.20	Inf	Gln	100.6	high confidence set
Chr06	51	14293716	14293643	Val	TAC	0	0	72.7	40.10	32.60	Inf	Val	90.6	high confidence set
Chr06	52	13884800	13884729	Gly	TCC	0	0	73.9	46.20	27.70	Inf	Gly	85.6	high confidence set
Chr06	53	12824210	12824127	Leu	CAA	0	0	78.3	55.30	23.00	Inf	Leu	121.1	high confidence set
Chr06	55	9795908	9795837	Gln	CTG	0	0	56.4	42.90	13.50	Inf	Gln	74.3	high confidence set
Chr06	58	5821518	5821447	His	GTG	0	0	63.2	34.00	29.20	Inf	His	86.3	high confidence set
Chr06	59	5105328	5105256	Val	TAC	0	0	76.2	46.60	29.60	Inf	Val	103.5	high confidence set
Chr06	61	3417748	3417664	Met	CAT	3417710	3417700	64.3	40.80	23.50	Inf	Met	104.0	high confidence set
Chr06	62	991663	991591	Glu	CTC	0	0	79.2	53.40	25.80	Inf	Glu	100.5	high confidence set
Chr06	63	987530	987458	Glu	CTC	0	0	78.9	53.10	25.80	Inf	Glu	99.2	high confidence set
Chr06	64	156391	156318	Thr	AGT	0	0	72.0	43.50	28.50	Inf	Thr	88.7	high confidence set
Chr07	1	1987502	1987572	Gly	GCC	0	0	66.5	44.80	21.70	Inf	Gly	94.4	high confidence set
Chr07	4	9581827	9581905	Arg	ACG	0	0	56.5	44.90	11.60	Inf	Ile	73.7	IPD:-23.30,isotype mismatch
Chr07	6	9643786	9643859	Trp	CCA	0	0	72.0	42.50	29.50	Inf	Thr	75.4	IPD:-18.90,isotype mismatch
Chr07	7	9789012	9789084	Phe	GAA	0	0	73.3	47.90	25.40	Inf	Phe	77.9	high confidence set
Chr07	8	9789286	9789358	Lys	TTT	0	0	80.3	61.50	18.80	Inf	Lys	78.3	high confidence set
Chr07	11	9984572	9984643	Arg	TCT	0	0	58.3	25.60	32.70	Inf	Gln	70.8	IPD:-24.50,isotype mismatch
Chr07	15	10149390	10149473	Tyr	GTA	0	0	53.8	32.50	21.30	Inf	Tyr	72.5	high confidence set
Chr07	17	16674593	16674666	Val	AAC	0	0	72.2	47.90	24.30	Inf	Val	93.1	high confidence set
Chr07	18	17791030	17791102	Lys	CTT	0	0	87.7	67.60	20.10	Inf	Lys	106.7	high confidence set
Chr07	19	19088379	19088452	Ile	AAT	0	0	81.8	58.30	23.50	Inf	Ile	106.8	high confidence set
Chr07	20	19395171	19395252	Ser	GCT	0	0	80.5	45.20	35.30	Inf	Ser	109.5	high confidence set
Chr07	21	20047692	20047773	Ser	TGA	0	0	80.7	46.10	34.60	Inf	Ser	119.7	high confidence set
Chr07	22	20372691	20372762	Gln	TTG	0	0	70.4	46.60	23.80	Inf	Gln	95.3	high confidence set
Chr07	23	20396395	20396466	Gln	TTG	0	0	70.4	46.60	23.80	Inf	Gln	95.3	high confidence set
Chr07	24	21925004	21925075	Pro	AGG	0	0	67.4	34.70	32.70	Inf	Pro	112.3	high confidence set
Chr07	25	23930092	23930165	Glu	TTC	0	0	64.3	38.20	26.10	Inf	Glu	90.4	high confidence set
Chr07	26	27791079	27791150	Gln	CTG	0	0	73.7	48.90	24.80	Inf	Gln	101.0	high confidence set
Chr07	27	28849816	28849888	Glu	CTC	0	0	78.9	53.10	25.80	Inf	Glu	99.2	high confidence set
Chr07	28	29079902	29079974	Phe	GAA	0	0	78.3	58.40	19.90	Inf	Phe	113.2	high confidence set
Chr07	29	29226698	29226768	Gly	GCC	0	0	66.5	44.80	21.70	Inf	Gly	94.4	high confidence set
Chr07	30	28994838	28994765	Ile	TAT	0	0	85.9	70.60	15.30	Inf	Ile	103.9	high confidence set
Chr07	31	28469405	28469332	Ile	TAT	0	0	84.9	69.60	15.30	Inf	Ile	102.9	high confidence set
Chr07	32	28468482	28468409	Ile	TAT	0	0	85.9	70.60	15.30	Inf	Ile	103.9	high confidence set
Chr07	33	28468055	28467982	Ile	TAT	0	0	84.9	69.60	15.30	Inf	Ile	102.9	high confidence set
Chr07	34	26202861	26202788	Val	AAC	0	0	73.2	49.00	24.20	Inf	Val	95.8	high confidence set
Chr07	35	25152369	25152286	Met	CAT	25152331	25152322	64.3	40.80	23.50	Inf	Met	104.0	high confidence set
Chr07	36	24771512	24771439	Asn	GTT	0	0	84.5	59.40	25.10	Inf	Asn	95.9	high confidence set
Chr07	37	24470743	24470663	Leu	AAG	0	0	74.0	52.20	21.80	Inf	Leu	110.4	high confidence set
Chr07	38	24470146	24470066	Leu	AAG	0	0	74.0	52.20	21.80	Inf	Leu	110.4	high confidence set
Chr07	39	23329275	23329203	Ala	AGC	0	0	63.4	38.20	25.20	Inf	Ala	98.3	high confidence set
Chr07	41	20465733	20465662	Asp	GTC	0	0	69.8	46.80	23.00	Inf	Asp	95.8	high confidence set
Chr07	42	20465590	20465519	Asp	GTC	0	0	69.8	46.80	23.00	Inf	Asp	95.8	high confidence set
Chr07	43	20418234	20418148	Met	CAT	20418196	20418184	64.2	40.70	23.50	Inf	Met	104.0	high confidence set
Chr07	44	19274578	19274505	Val	CAC	0	0	81.5	53.50	28.00	Inf	Val	100.3	high confidence set
Chr07	45	16695104	16695033	Cys	GCA	0	0	81.7	56.10	25.60	Inf	Cys	104.3	high confidence set
Chr07	47	16560941	16560869	Arg	CCG	0	0	76.6	57.80	18.80	Inf	Arg	84.1	high confidence set
Chr07	50	10148735	10148664	Thr	GGT	0	0	58.2	29.20	29.00	Inf	Thr	73.0	unexpected anticodon
Chr07	52	10095137	10095065	Phe	GAA	0	0	73.3	47.90	25.40	Inf	Phe	77.9	high confidence set
Chr07	56	9982719	9982632	Ser	GCT	0	0	69.7	37.60	32.10	Inf	Ser	83.0	high confidence set
Chr07	62	9668298	9668226	Phe	GAA	0	0	73.3	47.90	25.40	Inf	Phe	77.9	high confidence set
Chr07	65	9582474	9582403	Asn	GTT	0	0	75.9	56.60	19.30	Inf	Asn	74.1	high confidence set
Chr07	68	4410408	4410337	Trp	CCA	0	0	75.8	51.20	24.60	Inf	Trp	105.6	high confidence set
Chr07	69	2406273	2406201	Phe	GAA	0	0	73.3	47.90	25.40	Inf	Phe	77.9	high confidence set
Chr07	70	694111	694038	Ile	AAT	0	0	71.8	52.60	19.20	Inf	Ile	99.4	high confidence set
Chr08	1	689324	689405	Ser	GCT	0	0	80.5	45.20	35.30	Inf	Ser	109.5	high confidence set
Chr08	2	1268683	1268764	Ser	TGA	0	0	80.7	46.10	34.60	Inf	Ser	119.7	high confidence set
Chr08	3	1439583	1439654	Asp	GTC	0	0	69.8	46.80	23.00	Inf	Asp	94.5	high confidence set
Chr08	4	2096534	2096605	iMet	CAT	0	0	58.3	28.10	30.20	Inf	iMet	118.7	high confidence set
Chr08	5	2109118	2109189	iMet	CAT	0	0	58.3	28.10	30.20	Inf	iMet	118.7	high confidence set
Chr08	6	2350953	2351024	Trp	CCA	0	0	75.8	51.20	24.60	Inf	Trp	105.6	high confidence set
Chr08	7	5725689	5725771	Leu	TAA	0	0	73.4	34.50	38.90	Inf	Leu	95.6	high confidence set
Chr08	9	10250725	10250797	Lys	CTT	0	0	87.7	67.60	20.10	Inf	Lys	106.7	high confidence set
Chr08	10	12874692	12874763	Pro	CGG	0	0	68.5	36.10	32.40	Inf	Pro	108.5	high confidence set
Chr08	11	15380712	15380795	Leu	CAA	0	0	78.6	55.60	23.00	Inf	Leu	123.0	high confidence set
Chr08	14	17558125	17558208	Leu	CAA	0	0	74.8	52.40	22.40	Inf	Leu	113.0	high confidence set
Chr08	15	17558966	17559049	Leu	CAA	0	0	78.6	55.60	23.00	Inf	Leu	123.0	high confidence set
Chr08	16	17559823	17559906	Leu	CAA	0	0	68.8	53.20	15.60	Inf	Leu	108.5	high confidence set
Chr08	17	17921692	17921778	Tyr	GTA	17921729	17921742	74.4	42.90	31.50	Inf	Tyr	111.8	high confidence set
Chr08	18	18460865	18460937	Lys	TTT	0	0	92.4	68.70	23.70	Inf	Lys	103.7	high confidence set
Chr08	19	18560135	18560208	Ile	AAT	0	0	64.5	43.70	20.80	Inf	Ile	86.6	high confidence set
Chr08	20	18563782	18563855	Ile	AAT	0	0	70.6	48.40	22.20	Inf	Ile	94.8	high confidence set
Chr08	21	26622160	26622231	Thr	CGT	0	0	80.5	54.30	26.20	Inf	Thr	87.3	high confidence set
Chr08	22	27430068	27430149	Ser	AGA	0	0	75.6	36.20	39.40	Inf	Ser	112.4	high confidence set
Chr08	23	27595011	27595091	Leu	AAG	0	0	74.0	52.20	21.80	Inf	Leu	110.4	high confidence set
Chr08	24	28043940	28044012	Phe	GAA	0	0	78.3	58.40	19.90	Inf	Phe	113.2	high confidence set
Chr08	25	28154682	28154754	Ala	AGC	0	0	63.4	38.20	25.20	Inf	Ala	98.3	high confidence set
Chr08	26	28339780	28339851	Phe	GAA	0	0	75.2	54.10	21.10	Inf	Phe	100.0	high confidence set
Chr08	27	28360849	28360778	iMet	CAT	0	0	58.3	28.10	30.20	Inf	iMet	118.7	high confidence set
Chr08	28	28345878	28345807	Thr	TGT	0	0	79.3	49.30	30.00	Inf	Thr	92.3	high confidence set
Chr08	29	28025604	28025532	Phe	GAA	0	0	78.3	58.40	19.90	Inf	Phe	113.2	high confidence set
Chr08	30	27960268	27960195	Val	AAC	0	0	72.5	48.10	24.40	Inf	Val	100.2	high confidence set
Chr08	31	26245987	26245916	Gly	TCC	0	0	73.9	46.20	27.70	Inf	Gly	85.6	high confidence set
Chr08	32	25533078	25533006	Glu	CTC	0	0	78.9	53.10	25.80	Inf	Glu	99.2	high confidence set
Chr08	33	23667863	23667791	Arg	CCT	0	0	64.1	43.80	20.30	Inf	Thr	74.5	IPD:-1.00,isotype mismatch
Chr08	35	23112075	23112004	Asp	ATC	0	0	60.1	42.70	17.40	Inf	Asp	87.2	unexpected anticodon
Chr08	36	23109673	23109602	Asp	GTC	0	0	60.8	47.00	13.80	Inf	Asp	81.7	high confidence set
Chr08	37	23109467	23109394	Asn	GTT	0	0	84.5	59.40	25.10	Inf	Asn	95.9	high confidence set
Chr08	38	23108834	23108761	Asn	GTT	0	0	84.5	59.40	25.10	Inf	Asn	95.9	high confidence set
Chr08	39	23108203	23108130	Asn	GTT	0	0	84.5	59.40	25.10	Inf	Asn	95.9	high confidence set
Chr08	42	23091361	23091288	Asn	GTT	0	0	68.7	49.90	18.80	Inf	Asn	79.9	high confidence set
Chr08	43	23088139	23088068	Asp	GTC	0	0	69.8	46.80	23.00	Inf	Asp	95.8	high confidence set
Chr08	44	23087859	23087786	Asn	GTT	0	0	84.5	59.40	25.10	Inf	Asn	95.9	high confidence set
Chr08	48	15280031	15279948	Leu	CAA	0	0	78.6	55.60	23.00	Inf	Leu	123.0	high confidence set
Chr08	49	14355435	14355354	Ser	AGA	0	0	79.4	43.10	36.30	Inf	Ser	115.0	high confidence set
Chr08	50	13853014	13852942	Phe	GAA	0	0	78.3	58.40	19.90	Inf	Phe	113.2	high confidence set
Chr08	51	5898301	5898228	Asn	GTT	0	0	84.5	59.40	25.10	Inf	Asn	95.9	high confidence set
Chr08	52	5517483	5517403	Leu	AAG	0	0	74.0	52.20	21.80	Inf	Leu	110.4	high confidence set
Chr08	53	3922666	3922594	Ala	AGC	0	0	63.4	38.20	25.20	Inf	Ala	98.3	high confidence set
Chr08	56	3920674	3920602	Ala	AGC	0	0	63.4	38.20	25.20	Inf	Ala	98.3	high confidence set
Chr08	58	3919823	3919751	Ala	AGC	0	0	63.4	38.20	25.20	Inf	Ala	98.3	high confidence set
Chr08	59	1529319	1529248	Asp	GTC	0	0	69.8	46.80	23.00	Inf	Asp	95.8	high confidence set
Chr08	61	1528420	1528349	Asp	GTC	0	0	63.6	44.90	18.70	Inf	Asp	92.8	high confidence set
Chr08	62	1528015	1527944	Asp	GTC	0	0	61.6	41.30	20.30	Inf	Asp	90.8	high confidence set
Chr08	63	1527557	1527486	Asp	GTC	0	0	62.9	47.10	15.80	Inf	Asp	89.1	high confidence set
Chr08	64	1321616	1321530	Met	CAT	1321578	1321566	64.2	40.70	23.50	Inf	Met	104.0	high confidence set
Chr09	1	761579	761652	Ile	AAT	0	0	81.8	58.30	23.50	Inf	Ile	106.8	high confidence set
Chr09	2	1562361	1562440	Leu	CAG	0	0	61.1	45.30	15.80	Inf	Leu	100.1	high confidence set
Chr09	3	2136536	2136609	Ile	AAT	0	0	79.5	54.30	25.20	Inf	Ile	104.6	high confidence set
Chr09	4	2809390	2809462	Arg	TCT	0	0	67.8	49.90	17.90	Inf	Arg	98.3	high confidence set
Chr09	5	2827022	2827094	Arg	TCT	0	0	68.5	50.60	17.90	Inf	Arg	98.8	high confidence set
Chr09	6	7500176	7500247	Asp	GTC	0	0	69.8	46.80	23.00	Inf	Asp	95.8	high confidence set
Chr09	7	9448343	9448414	Pro	AGG	0	0	67.4	34.70	32.70	Inf	Pro	112.3	high confidence set
Chr09	8	9550748	9550820	Arg	CCT	0	0	69.1	50.30	18.80	Inf	Arg	81.2	high confidence set
Chr09	12	18244251	18244322	Gly	TCC	0	0	71.0	46.70	24.30	Inf	Gly	82.3	high confidence set
Chr09	13	18264745	18264829	Met	CAT	18264783	18264793	64.3	40.80	23.50	Inf	Met	104.0	high confidence set
Chr09	14	19720985	19721058	Val	CAC	0	0	81.5	53.50	28.00	Inf	Val	100.3	high confidence set
Chr09	15	25542776	25542849	Ile	AAT	0	0	81.8	58.30	23.50	Inf	Ile	106.8	high confidence set
Chr09	16	26805571	26805650	Leu	TAG	0	0	69.5	48.50	21.00	Inf	Leu	111.5	high confidence set
Chr09	17	27954131	27954048	Leu	CAA	0	0	78.6	55.60	23.00	Inf	Leu	123.0	high confidence set
Chr09	18	26198272	26198201	Cys	GCA	0	0	81.7	56.10	25.60	Inf	Cys	104.3	high confidence set
Chr09	23	6478452	6478379	Arg	TCG	0	0	82.3	61.00	21.30	Inf	Arg	91.9	high confidence set
Chr09	25	4430003	4429931	Phe	GAA	0	0	63.7	47.30	16.40	Inf	Phe	98.9	high confidence set
Chr09	26	3686755	3686682	Val	CAC	0	0	81.5	53.50	28.00	Inf	Val	103.7	high confidence set
Chr09	27	2395580	2395509	Cys	GCA	0	0	81.7	56.10	25.60	Inf	Cys	104.3	high confidence set
Chr09	28	974316	974245	Gln	TTG	0	0	70.4	46.60	23.80	Inf	Gln	95.3	high confidence set
Chr10	1	4174282	4174355	Ile	AAT	0	0	81.8	58.30	23.50	Inf	Ile	106.8	high confidence set
Chr10	2	4230001	4230074	Ile	AAT	0	0	71.9	56.90	15.00	Inf	Ile	96.8	high confidence set
Chr10	5	9450418	9450490	Lys	TTT	0	0	87.9	64.30	23.60	Inf	Lys	99.5	high confidence set
Chr10	6	12256124	12256196	Phe	GAA	0	0	78.3	58.40	19.90	Inf	Phe	113.2	high confidence set
Chr10	7	16002999	16003079	Leu	AAG	0	0	71.4	51.10	20.30	Inf	Leu	108.5	high confidence set
Chr10	8	16010812	16010892	Leu	AAG	0	0	73.0	50.60	22.40	Inf	Leu	109.1	high confidence set
Chr10	9	16913418	16913501	Leu	CAA	0	0	78.3	55.30	23.00	Inf	Leu	121.1	high confidence set
Chr10	10	18478935	18479006	iMet	CAT	0	0	58.3	28.10	30.20	Inf	iMet	118.7	high confidence set
Chr10	12	19886562	19886635	Ile	TAT	0	0	85.9	70.60	15.30	Inf	Ile	103.9	high confidence set
Chr10	13	19892107	19892177	Gly	CCC	0	0	65.4	28.10	37.30	Inf	Gly	85.4	high confidence set
Chr10	14	20005645	20005715	Gly	CCC	0	0	65.4	28.10	37.30	Inf	Gly	85.4	high confidence set
Chr10	15	20895121	20895194	Val	CAC	0	0	81.5	53.50	28.00	Inf	Val	103.7	high confidence set
Chr10	16	23793185	23793257	Phe	GAA	0	0	78.3	58.40	19.90	Inf	Phe	113.2	high confidence set
Chr10	17	25020886	25020958	Arg	CCG	0	0	67.8	49.10	18.70	Inf	Arg	93.5	high confidence set
Chr10	19	22351184	22351100	Leu	CAA	0	0	50.8	34.20	16.60	Inf	Leu	76.6	high confidence set
Chr10	20	21320119	21320048	Trp	CCA	0	0	75.8	51.20	24.60	Inf	Trp	105.6	high confidence set
Chr10	21	21248955	21248882	Thr	AGT	0	0	75.0	46.80	28.20	Inf	Thr	89.8	high confidence set
Chr10	22	20164547	20164476	Gln	TTG	0	0	69.0	50.30	18.70	Inf	Gln	81.5	high confidence set
Chr10	23	20001936	20001866	Gly	CCC	0	0	65.4	28.10	37.30	Inf	Gly	85.4	high confidence set
Chr10	24	17875365	17875284	Ser	AGA	0	0	79.4	43.10	36.30	Inf	Ser	115.0	high confidence set
Chr10	25	17874845	17874764	Ser	AGA	0	0	73.8	40.20	33.60	Inf	Ser	108.3	high confidence set
Chr10	27	3031642	3031572	Gly	GCC	0	0	66.5	44.80	21.70	Inf	Gly	94.4	high confidence set
Chr10	28	760427	760354	Ile	AAT	0	0	81.8	58.30	23.50	Inf	Ile	106.8	high confidence set
Chr10	29	224323	224240	Leu	CAA	0	0	76.0	52.80	23.20	Inf	Leu	115.9	high confidence set
Chr10	30	163070	162998	Ala	AGC	0	0	63.4	38.20	25.20	Inf	Ala	98.3	high confidence set
Chr11	1	5164897	5164968	Pro	TGG	0	0	68.5	35.70	32.80	Inf	Pro	111.2	high confidence set
Chr11	2	5169243	5169314	Pro	TGG	0	0	68.5	35.70	32.80	Inf	Pro	111.2	high confidence set
Chr11	3	5204111	5204184	Arg	TCG	0	0	81.9	60.40	21.50	Inf	Arg	92.9	high confidence set
Chr11	4	5205562	5205643	Ser	GCT	0	0	80.5	45.20	35.30	Inf	Ser	109.5	high confidence set
Chr11	5	6514394	6514473	Leu	TAG	0	0	69.5	48.50	21.00	Inf	Leu	111.5	high confidence set
Chr11	9	8865982	8866053	Gln	CTG	0	0	75.3	51.20	24.10	Inf	Gln	103.1	high confidence set
Chr11	10	9811150	9811235	Tyr	GTA	9811187	9811199	74.5	43.00	31.50	Inf	Tyr	111.8	high confidence set
Chr11	11	10086984	10087062	Arg	ACG	0	0	56.5	44.90	11.60	Inf	Ile	73.7	IPD:-23.30,isotype mismatch
Chr11	12	10127997	10128081	Met	CAT	10128035	10128045	63.2	39.80	23.40	Inf	Met	100.7	high confidence set
Chr11	13	16302209	16302279	Gly	GCC	0	0	66.5	44.80	21.70	Inf	Gly	94.4	high confidence set
Chr11	14	16977442	16977513	Gln	CTG	0	0	75.3	51.20	24.10	Inf	Gln	103.1	high confidence set
Chr11	18	21173696	21173768	Glu	CTC	0	0	78.9	53.10	25.80	Inf	Glu	99.2	high confidence set
Chr11	19	22026625	22026709	Tyr	GTA	22026662	22026673	73.8	41.90	31.90	Inf	Tyr	106.6	high confidence set
Chr11	20	22032168	22032240	Arg	CCT	0	0	69.1	50.30	18.80	Inf	Arg	81.2	high confidence set
Chr11	22	23988232	23988313	Ser	GCT	0	0	80.5	45.20	35.30	Inf	Ser	109.5	high confidence set
Chr11	23	25128040	25127969	His	GTG	0	0	63.0	33.70	29.30	Inf	His	87.1	high confidence set
Chr11	24	24647175	24647103	Arg	ACG	0	0	70.2	51.90	18.30	Inf	Arg	91.8	high confidence set
Chr11	25	24593743	24593671	Ala	TGC	0	0	63.7	38.60	25.10	Inf	Ala	96.5	high confidence set
Chr11	26	21150038	21149966	Ala	AGC	0	0	63.4	38.20	25.20	Inf	Ala	98.3	high confidence set
Chr11	30	18221201	18221129	Arg	ACG	0	0	72.0	49.70	22.30	Inf	Arg	93.9	high confidence set
Chr11	31	18213953	18213881	Lys	CTT	0	0	87.7	67.60	20.10	Inf	Lys	106.7	high confidence set
Chr11	32	17465852	17465781	Asp	GTC	0	0	69.8	46.80	23.00	Inf	Asp	95.8	high confidence set
Chr11	33	17465697	17465624	Asn	GTT	0	0	82.0	56.90	25.10	Inf	Asn	96.3	high confidence set
Chr11	34	16707312	16707241	Gly	TCC	0	0	73.9	46.20	27.70	Inf	Gly	85.6	high confidence set
Chr11	35	16124149	16124078	Cys	GCA	0	0	70.5	49.60	20.90	Inf	Cys	95.9	high confidence set
Chr11	36	16113490	16113419	Gly	TCC	0	0	73.9	46.20	27.70	Inf	Gly	85.6	high confidence set
Chr11	39	14415593	14415512	Ser	GCT	0	0	80.5	45.20	35.30	Inf	Ser	109.5	high confidence set
Chr11	41	10087618	10087547	Asn	GTT	0	0	79.0	56.70	22.30	Inf	Asn	79.2	high confidence set
Chr11	43	9218254	9218183	Thr	CGT	0	0	80.9	54.30	26.60	Inf	Thr	88.0	high confidence set
Chr11	44	6465964	6465893	Pro	CGG	0	0	68.5	36.10	32.40	Inf	Pro	108.5	high confidence set
Chr11	45	6334886	6334815	Cys	GCA	0	0	82.1	59.90	22.20	Inf	Cys	106.6	high confidence set
Chr11	46	5179066	5178985	Ser	CGA	0	0	78.9	46.60	32.30	Inf	Ser	122.0	high confidence set
Chr11	47	5172259	5172188	Pro	CGG	0	0	63.2	26.30	36.90	Inf	Pro	106.2	high confidence set
Chr11	48	5171638	5171567	Pro	TGG	0	0	50.3	29.90	20.40	Inf	Pro	90.3	high confidence set
Chr11	49	5170545	5170474	Pro	CGG	0	0	63.2	26.30	36.90	Inf	Pro	106.2	high confidence set
Chr11	50	5167938	5167867	Pro	TGG	0	0	68.5	35.70	32.80	Inf	Pro	111.2	high confidence set
Chr11	51	5166248	5166177	Pro	CGG	0	0	52.2	15.40	36.80	Inf	Pro	96.8	high confidence set
Chr11	52	5165655	5165584	Pro	TGG	0	0	68.5	35.70	32.80	Inf	Pro	111.2	high confidence set
Chr11	53	5164039	5163968	Pro	TGG	0	0	68.5	35.70	32.80	Inf	Pro	111.2	high confidence set
Chr11	54	5162120	5162049	Pro	TGG	0	0	63.2	26.30	36.90	Inf	Pro	106.2	high confidence set
Chr11	55	5161308	5161237	Pro	AGG	0	0	67.4	34.70	32.70	Inf	Pro	112.3	high confidence set
Chr11	56	5160945	5160874	Pro	TGG	0	0	63.2	26.30	36.90	Inf	Pro	106.2	high confidence set
Chr11	57	5160371	5160300	Pro	AGG	0	0	67.4	34.70	32.70	Inf	Pro	112.3	high confidence set
Chr11	58	5159450	5159379	Pro	CGG	0	0	63.2	26.30	36.90	Inf	Pro	106.2	high confidence set
Chr11	59	5158927	5158856	Pro	TGG	0	0	68.5	35.70	32.80	Inf	Pro	111.2	high confidence set
Chr11	60	5158298	5158227	Pro	TGG	0	0	68.5	35.70	32.80	Inf	Pro	111.2	high confidence set
Chr11	61	5156727	5156656	Pro	TGG	0	0	53.9	23.60	30.30	Inf	Pro	102.1	high confidence set
Chr11	62	5155968	5155896	Pro	AGG	0	0	60.7	29.90	30.80	Inf	Pro	99.5	high confidence set
Chr11	64	5154703	5154632	Pro	TGG	0	0	68.5	35.70	32.80	Inf	Pro	111.2	high confidence set
Chr11	65	4047959	4047887	Arg	TCT	0	0	68.5	50.60	17.90	Inf	Arg	98.8	high confidence set
Chr12	8	11607592	11607673	Ser	AGA	0	0	67.9	41.60	26.30	Inf	Ser	91.5	high confidence set
Chr12	9	12327624	12327696	Lys	CTT	0	0	87.7	67.60	20.10	Inf	Lys	106.7	high confidence set
Chr12	10	14058861	14058933	Lys	TTT	0	0	90.8	66.10	24.70	Inf	Lys	95.4	high confidence set
Chr12	11	19090855	19090926	Asp	GTC	0	0	69.8	46.80	23.00	Inf	Asp	95.8	high confidence set
Chr12	12	19093004	19093075	Asp	GTC	0	0	69.8	46.80	23.00	Inf	Asp	95.8	high confidence set
Chr12	13	20255402	20255473	Gly	TCC	0	0	73.9	46.20	27.70	Inf	Gly	85.6	high confidence set
Chr12	14	20258944	20259016	Arg	CCT	0	0	69.1	50.30	18.80	Inf	Arg	81.2	high confidence set
Chr12	16	21316944	21317016	Lys	CTT	0	0	86.7	66.50	20.20	Inf	Lys	105.7	high confidence set
Chr12	17	22175148	22175220	Lys	TTT	0	0	90.8	66.10	24.70	Inf	Lys	95.4	high confidence set
Chr12	18	24113957	24114042	Met	CAT	24113995	24114006	70.6	44.70	25.90	Inf	Met	105.6	high confidence set
Chr12	19	24485457	24485529	Glu	CTC	0	0	78.9	53.10	25.80	Inf	Glu	99.2	high confidence set
Chr12	20	24490737	24490664	Ile	AAT	0	0	75.7	55.40	20.30	Inf	Ile	98.8	high confidence set
Chr12	21	22476896	22476825	Gln	CTG	0	0	75.1	50.70	24.40	Inf	Gln	100.5	high confidence set
Chr12	22	19346808	19346736	Glu	CTC	0	0	68.7	49.00	19.70	Inf	Glu	87.3	high confidence set
Chr12	23	18548693	18548609	Tyr	GTA	18548656	18548645	74.5	43.00	31.50	Inf	Tyr	111.8	high confidence set
Chr12	24	18407662	18407589	Arg	TCG	0	0	82.3	61.00	21.30	Inf	Arg	91.9	high confidence set
Chr12	25	18055507	18055434	Val	AAC	0	0	63.2	49.30	13.90	Inf	Val	83.4	high confidence set
Chr12	26	17938263	17938192	Cys	GCA	0	0	74.8	55.60	19.20	Inf	Cys	95.9	high confidence set
Chr12	29	17935926	17935851	Cys	GCA	0	0	63.4	51.40	12.00	Inf	Cys	88.5	high confidence set
Chr12	30	17858469	17858399	Gly	GCC	0	0	66.5	44.80	21.70	Inf	Gly	94.4	high confidence set
Chr12	31	16337300	16337228	Glu	CTC	0	0	79.6	53.70	25.90	Inf	Glu	98.4	high confidence set
Chr12	32	15003565	15003492	Thr	AGT	0	0	68.9	45.60	23.30	Inf	Thr	82.6	high confidence set
Chr12	34	14572165	14572093	Lys	TTT	0	0	89.7	65.30	24.40	Inf	Lys	92.7	high confidence set
Chr12	36	12323594	12323514	Leu	AAG	0	0	74.0	52.20	21.80	Inf	Leu	110.4	high confidence set
Chr12	37	12322820	12322740	Leu	AAG	0	0	74.0	52.20	21.80	Inf	Leu	110.4	high confidence set
Chr12	38	12322011	12321931	Leu	AAG	0	0	74.0	52.20	21.80	Inf	Leu	110.4	high confidence set
Chr12	39	12321222	12321142	Leu	AAG	0	0	64.9	47.50	17.40	Inf	Leu	99.2	high confidence set
Chr12	40	12320415	12320335	Leu	AAG	0	0	74.0	52.20	21.80	Inf	Leu	110.4	high confidence set
Chr12	41	11364456	11364376	Leu	CAG	0	0	68.4	45.70	22.70	Inf	Leu	107.6	high confidence set
scaffold_13	3	186311	186385	Pro	TGG	0	0	64.8	33.90	30.90	Inf	Trp	73.2	IPD:-33.10,isotype mismatch
scaffold_13	6	399969	399898	Asn	GTT	0	0	81.5	56.20	25.30	Inf	Asn	80.0	high confidence set
scaffold_13	9	108321	108248	Asp	GTC	0	0	72.0	53.20	18.80	Inf	Ala	72.8	IPD:-22.40,isotype mismatch
scaffold_18	1	13469	13542	Trp	CCA	0	0	71.9	38.70	33.20	Inf	Thr	74.9	IPD:-15.80,isotype mismatch
scaffold_18	4	138920	138993	Trp	CCA	0	0	71.9	38.70	33.20	Inf	Thr	74.9	IPD:-15.80,isotype mismatch
scaffold_78	1	20905	20976	His	GTG	0	0	63.3	34.30	29.00	Inf	His	87.6	high confidence set
scaffold_147	1	18898	18971	Ile	AAT	0	0	81.8	58.30	23.50	Inf	Ile	106.8	high confidence set
scaffold_163	1	29835	29754	Ser	GCT	0	0	80.5	45.20	35.30	Inf	Ser	109.5	high confidence set
scaffold_230	1	12143	12214	Pro	AGG	0	0	67.4	34.70	32.70	Inf	Pro	112.3	high confidence set
scaffold_234	1	25592	25511	Ser	GCT	0	0	80.5	45.20	35.30	Inf	Ser	109.5	high confidence set
scaffold_234	2	22792	22720	Glu	CTC	0	0	74.6	48.80	25.80	Inf	Glu	95.1	high confidence set
scaffold_351	1	9568	9495	Val	AAC	0	0	72.5	48.10	24.40	Inf	Val	100.2	high confidence set
scaffold_358	1	16447	16519	Ala	CGC	0	0	68.3	44.10	24.20	Inf	Ala	99.2	high confidence set
scaffold_387	1	3510	3590	Leu	AAG	0	0	71.4	51.10	20.30	Inf	Leu	108.5	high confidence set
scaffold_387	2	11319	11399	Leu	AAG	0	0	73.0	50.60	22.40	Inf	Leu	109.1	high confidence set
