# Supplementary material for: Conservation and Tandem Duplication of tRNA Genes in Plant Species
Source: Genes (Basel). 2025 Nov 1;16(11):1307. doi: 10.3390/genes16111307 (PMC12652284; doi:10.3390/genes16111307)
Supplement: Supplementary file 1 [file genes-16-01307-s001.zip › tRNA.prediction.out/Aam/Aam.high.ss]

Chr01.trna2 (2468536-2468608)	Length: 73 bp
Type: Arg	Anticodon: TCT at 34-36 (2468569-2468571)	Score: 67.3
HMM Sc=50.10	Sec struct Sc=17.20
         *    |    *    |    *    |    *    |    *    |    *    |    *    |  
Seq: GCGCTCGTGGCCTAATGGAtAAGGCGCCTGACTTCTAATCAGGCGAtTGTGGGTTCGAGTCCCACCGGGCGTG
Str: (((((((..((((........)))).(((((.......))))).....(((((.......)))))))))))).

Chr01.trna3 (3236707-3236800)	Length: 94 bp
Type: Tyr	Anticodon: GTA at 34-36 (3236740-3236742)	Score: 74.2
Possible intron: 38-58 (3236744-3236764)
HMM Sc=42.60	Sec struct Sc=31.60
         *    |    *    |    *    |    *    |    *    |    *    |    *    |    *    |    *    |   
Seq: CCGACCTTAGCTCAGTTGGTAGAGCGGAGGACTGTAGttcggtttcagcctttcagccATCCTTAGGtCGCTGGTTCGAATCCGGCAGGTCGGA
Str: (((((((..((((........)))).(((((............................))))).....(((((.......)))))))))))).

Chr01.trna4 (3825009-3825081)	Length: 73 bp
Type: Glu	Anticodon: CTC at 35-37 (3825043-3825045)	Score: 78.9
HMM Sc=53.10	Sec struct Sc=25.80
         *    |    *    |    *    |    *    |    *    |    *    |    *    |  
Seq: TCCGTTGTAGTCTAGTTGGTtAGGATACTCGGCTCTCACCCGAGAGaCCCGGGTTCAAGTCCCGGCAACGGAA
Str: (((((((..((((.........)))).(((((.......)))))....(((((.......)))))))))))).

Chr01.trna6 (6816645-6816718)	Length: 74 bp
Type: Asn	Anticodon: GTT at 35-37 (6816679-6816681)	Score: 76.2
HMM Sc=51.10	Sec struct Sc=25.10
         *    |    *    |    *    |    *    |    *    |    *    |    *    |   
Seq: GCTGGAATAGCTCAGTTGGTtAGAGCGTGTGGCTGTTAACCACAAGGtTGGAGGTTAAAGCCCTCCTTCTAGCG
Str: (((((((..((((.........)))).(((((.......))))).....(((((.......)))))))))))).

Chr01.trna8 (8681356-8681428)	Length: 73 bp
Type: Ala	Anticodon: CGC at 34-36 (8681389-8681391)	Score: 60.1
HMM Sc=42.20	Sec struct Sc=17.90
         *    |    *    |    *    |    *    |    *    |    *    |    *    |  
Seq: GGGGATGTAGCTCAtATGGTAGAGCGCTCGCTTCGCATGCGAGAGGcACGGGGTTCGATTCCCTGCACCTCCA
Str: ((((.((..((((........)))).(((((.......))))).....(((((.......))))))).)))).

Chr01.trna10 (11538423-11538506)	Length: 84 bp
Type: Tyr	Anticodon: GTA at 35-37 (11538457-11538459)	Score: 53.8
HMM Sc=32.50	Sec struct Sc=21.30
         *    |    *    |    *    |    *    |    *    |    *    |    *    |    *    |   
Seq: GGGTCGATGCCCGAGCGGTtaATGGGGACGGACTGTAAATTCGTTGGCGATATGTCTaCGCTGGTTCAAATCCAGCTCGGCCCA
Str: (((((((..((((.........)))).(((((.......))))).((((...))))...(((((.......)))))))))))).

Chr01.trna14 (27436955-27437028)	Length: 74 bp
Type: Val	Anticodon: CAC at 35-37 (27436989-27436991)	Score: 80.4
HMM Sc=52.50	Sec struct Sc=27.90
         *    |    *    |    *    |    *    |    *    |    *    |    *    |   
Seq: GTCTGGGTGGTGTAGTCGGTcATCACGCTAGTCTCACACACTAGAGGtCCCCGGTTCAAACCCGGGCTCAGACA
Str: (((((((..(((...........))).(((((.......))))).....(((((.......)))))))))))).

Chr01.trna15 (29350139-29350212)	Length: 74 bp
Type: Ile	Anticodon: AAT at 35-37 (29350173-29350175)	Score: 81.8
HMM Sc=58.30	Sec struct Sc=23.50
         *    |    *    |    *    |    *    |    *    |    *    |    *    |   
Seq: GGCCTATTAGCTCAGTTGGTtAGAGCGTCGTGCTAATAACGCGAAGGtCGCAGGTTCGAGACCTGCATGGGCCA
Str: (((((((..((((.........)))).(((((.......))))).....(((((.......)))))))))))).

Chr01.trna16 (30332723-30332794)	Length: 72 bp
Type: Pro	Anticodon: TGG at 33-35 (30332755-30332757)	Score: 70.0
HMM Sc=38.50	Sec struct Sc=31.50
         *    |    *    |    *    |    *    |    *    |    *    |    *    | 
Seq: GGGCGTTTGGTCTAGTGGTATGATTCTTGCTTTGGGTGCAAGAGGtCGCGAGTTCGATTCTCGCAACGCCCC
Str: (((((((..(((.........))).(((((.......))))).....(((((.......)))))))))))).

Chr01.trna17 (30739475-30739546)	Length: 72 bp
Type: Cys	Anticodon: GCA at 33-35 (30739507-30739509)	Score: 82.1
HMM Sc=59.90	Sec struct Sc=22.20
         *    |    *    |    *    |    *    |    *    |    *    |    *    | 
Seq: GGGTCCATAGCTCAGTGGTAGAGCATTTGACTGCAGATCAAGAGGtCACCGGTTCGAACCCGGTTGGGCCCT
Str: (((((((..((((.......)))).(((((.......))))).....(((((.......)))))))))))).

Chr01.trna18 (30996466-30996547)	Length: 82 bp
Type: Ser	Anticodon: TGA at 34-36 (30996499-30996501)	Score: 80.7
HMM Sc=46.10	Sec struct Sc=34.60
         *    |    *    |    *    |    *    |    *    |    *    |    *    |    *    | 
Seq: GTCGATATGTCCGAGTGGTtAAGGAGACAGACTTGAAATCTGTTGGGCTTCGCCCGCGCAGGTTCGAACCCTGCTGTCGACG
Str: (((((((..(((..........))).(((((.......))))).((((...))))..(((((.......)))))))))))).

Chr01.trna19 (31462908-31462978)	Length: 71 bp
Type: Gly	Anticodon: GCC at 33-35 (31462940-31462942)	Score: 66.5
HMM Sc=44.80	Sec struct Sc=21.70
         *    |    *    |    *    |    *    |    *    |    *    |    *    |
Seq: GCACCAGTGGTCTAGTGGTAGAATAGTACCCTGCCACGGTACAGaCCCGGGTTCGATTCCCGGCTGGTGCA
Str: (((((((..((.(.......).)).(((((.......)))))....(((((.......)))))))))))).

Chr01.trna20 (35092571-35092643)	Length: 73 bp
Type: Phe	Anticodon: GAA at 34-36 (35092604-35092606)	Score: 78.3
HMM Sc=58.40	Sec struct Sc=19.90
         *    |    *    |    *    |    *    |    *    |    *    |    *    |  
Seq: GCGGGGATAGCTCAGTTGGGAGAGCGTCAGACTGAAGATCTGAAGGtCGCGTGTTCGATCCACGCTCACCGCA
Str: ((((.((..((((........)))).(((((.......))))).....(((((.......))))))).)))).

Chr01.trna21 (35211056-35211127)	Length: 72 bp
Type: Thr	Anticodon: CGT at 33-35 (35211088-35211090)	Score: 80.5
HMM Sc=54.30	Sec struct Sc=26.20
         *    |    *    |    *    |    *    |    *    |    *    |    *    | 
Seq: GCTTCCGTAGCATAGTGGTAGTGCGTTCGCTTCGTAAGCGAAAGGtCGCGAGTTCGATCCTCGCCGGGAGCT
Str: (((((((..((((.......)))).(((((.......))))).....(((((.......)))))))))))).

Chr01.trna22 (35978318-35978405)	Length: 88 bp
Type: Met	Anticodon: CAT at 35-37 (35978352-35978354)	Score: 64.1
Possible intron: 39-52 (35978356-35978369)
HMM Sc=40.70	Sec struct Sc=23.40
         *    |    *    |    *    |    *    |    *    |    *    |    *    |    *    |    *  
Seq: GGGGTGGTGGCGCAGTTGGCtAGCGCGTAGGTCTCATAgctatatctgagttATCCTGAGGtCGAGAGTTCGAGCCTCTCTCACCCCA
Str: (((((((..((((.........)))).((((.......................)))).....(((((.......)))))))))))).

Chr01.trna23 (36058101-36058172)	Length: 72 bp
Type: Cys	Anticodon: GCA at 33-35 (36058133-36058135)	Score: 82.1
HMM Sc=59.90	Sec struct Sc=22.20
         *    |    *    |    *    |    *    |    *    |    *    |    *    | 
Seq: GGGTCCATAGCTCAGTGGTAGAGCATTTGACTGCAGATCAAGAGGtCACCGGTTCGAACCCGGTTGGGCCCT
Str: (((((((..((((.......)))).(((((.......))))).....(((((.......)))))))))))).

Chr01.trna24 (37003384-37003456)	Length: 73 bp
Type: Arg	Anticodon: CCG at 34-36 (37003417-37003419)	Score: 67.8
HMM Sc=49.10	Sec struct Sc=18.70
         *    |    *    |    *    |    *    |    *    |    *    |    *    |  
Seq: GATCGCGTGGCCTAATGGAtAAGGCGCTCGCCTCCGGAGCGGGAGAtTGTGGGTTCGAGTCCCACCGTGATCG
Str: (((((((..((((........)))).(((((.......))))).....(((((.......)))))))))))).

Chr01.trna25 (37418398-37418327)	Length: 72 bp
Type: Gln	Anticodon: CTG at 34-36 (37418365-37418363)	Score: 71.2
HMM Sc=47.60	Sec struct Sc=23.60
         *    |    *    |    *    |    *    |    *    |    *    |    *    | 
Seq: GGTCCCATGGTCTAGGGGTcAGGACATTGGACTCTGAATCCAGTAgCCCGAGTTCAAATCTCGGTGGGACCT
Str: (((((((..((((........)))).(((((.......)))))....(((((.......)))))))))))).

Chr01.trna26 (37418024-37417953)	Length: 72 bp
Type: Gln	Anticodon: CTG at 34-36 (37417991-37417989)	Score: 65.1
HMM Sc=39.30	Sec struct Sc=25.80
         *    |    *    |    *    |    *    |    *    |    *    |    *    | 
Seq: GGTCCCATGGTCTAGGGGTcAGGACATTGGACTCTGAATCCAATAgCCCGAGTTCAGATCTCGGTGGGACCT
Str: (((((((..((((........)))).(((((.......)))))....(((((.......)))))))))))).

Chr01.trna27 (37417650-37417579)	Length: 72 bp
Type: Gln	Anticodon: CTG at 34-36 (37417617-37417615)	Score: 71.2
HMM Sc=47.60	Sec struct Sc=23.60
         *    |    *    |    *    |    *    |    *    |    *    |    *    | 
Seq: GGTCCCATGGTCTAGGGGTcAGGACATTGGACTCTGAATCCAGTAgCCCGAGTTCAAATCTCGGTGGGACCT
Str: (((((((..((((........)))).(((((.......)))))....(((((.......)))))))))))).

Chr01.trna28 (34285633-34285553)	Length: 81 bp
Type: Leu	Anticodon: AAG at 36-38 (34285598-34285596)	Score: 74.0
HMM Sc=52.20	Sec struct Sc=21.80
         *    |    *    |    *    |    *    |    *    |    *    |    *    |    *    |
Seq: GTTGAGATGGCCGAGTTGGTctAAGGCGCCAGATTAAGGTTCTGGTccgaaaGGgCGTGGGTTCAAATCCCACTCTCAACA
Str: (((((((..(((............))).(((((.......)))))...........(((((.......)))))))))))).

Chr01.trna29 (33414377-33414305)	Length: 73 bp
Type: Thr	Anticodon: TGT at 34-36 (33414344-33414342)	Score: 60.7
HMM Sc=45.50	Sec struct Sc=15.20
         *    |    *    |    *    |    *    |    *    |    *    |    *    |  
Seq: GTCCGCTTAGCTCAGAGGTtAGAGCATCGCATTTGTAATGCGATGGtCATCGGTTCGACTCCGATAGCCGGCT
Str: (((.(((..((((........)))).(((((.......))))).....(((((.......)))))))).))).

Chr01.trna31 (30619041-30618970)	Length: 72 bp
Type: Gly	Anticodon: TCC at 34-36 (30619008-30619006)	Score: 70.7
HMM Sc=46.40	Sec struct Sc=24.30
         *    |    *    |    *    |    *    |    *    |    *    |    *    | 
Seq: GCGTTTGTAGTCCAACGGTtAGGATAATTGCCTTCCAAGCAATAGaCCCGGGTTCGACCCCCGGCAGACGCA
Str: (((((((..((((........)))).(((((.......)))))....(((((.......)))))))))))).

Chr01.trna32 (30013571-30013501)	Length: 71 bp
Type: Gly	Anticodon: CCC at 33-35 (30013539-30013537)	Score: 65.4
HMM Sc=28.10	Sec struct Sc=37.30
         *    |    *    |    *    |    *    |    *    |    *    |    *    |
Seq: GCGCATCTGGTGTAGTGGTATCATAGTACCCTCCCACGGTACTGaCCAGGGTTCGATTCCCTGGATGCGCA
Str: (((((((..(((.........))).(((((.......)))))....(((((.......)))))))))))).

Chr01.trna33 (28507498-28507427)	Length: 72 bp
Type: iMet	Anticodon: CAT at 33-35 (28507466-28507464)	Score: 58.3
HMM Sc=28.10	Sec struct Sc=30.20
         *    |    *    |    *    |    *    |    *    |    *    |    *    | 
Seq: ATCAGAGTGGCGCAGCGGAAGCGTGGTGGGCCCATAACCCACAGGtCCCAGGATCGAAACCTGGCTCTGATA
Str: (((((((..((((.......)))).(((((.......))))).....(((((.......)))))))))))).

Chr01.trna34 (27489771-27489700)	Length: 72 bp
Type: Trp	Anticodon: CCA at 33-35 (27489739-27489737)	Score: 75.8
HMM Sc=51.20	Sec struct Sc=24.60
         *    |    *    |    *    |    *    |    *    |    *    |    *    | 
Seq: GGATCCGTGGCGCAATGGTAGCGCGTCTGACTCCAGATCAGAAGGtTGCGTGTTCGATTCACGTCGGGTTCA
Str: (((((((..((((.......)))).(((((.......))))).....(((((.......)))))))))))).

Chr01.trna35 (25800021-25799950)	Length: 72 bp
Type: Cys	Anticodon: GCA at 33-35 (25799989-25799987)	Score: 82.1
HMM Sc=59.90	Sec struct Sc=22.20
         *    |    *    |    *    |    *    |    *    |    *    |    *    | 
Seq: GGGTCCATAGCTCAGTGGTAGAGCATTTGACTGCAGATCAAGAGGtCACCGGTTCGAACCCGGTTGGGCCCT
Str: (((((((..((((.......)))).(((((.......))))).....(((((.......)))))))))))).

Chr01.trna36 (25799295-25799224)	Length: 72 bp
Type: Cys	Anticodon: GCA at 33-35 (25799263-25799261)	Score: 82.1
HMM Sc=59.90	Sec struct Sc=22.20
         *    |    *    |    *    |    *    |    *    |    *    |    *    | 
Seq: GGGTCCATAGCTCAGTGGTAGAGCATTTGACTGCAGATCAAGAGGtCACCGGTTCGAACCCGGTTGGGCCCT
Str: (((((((..((((.......)))).(((((.......))))).....(((((.......)))))))))))).

Chr01.trna37 (25798943-25798872)	Length: 72 bp
Type: Cys	Anticodon: GCA at 33-35 (25798911-25798909)	Score: 82.1
HMM Sc=59.90	Sec struct Sc=22.20
         *    |    *    |    *    |    *    |    *    |    *    |    *    | 
Seq: GGGTCCATAGCTCAGTGGTAGAGCATTTGACTGCAGATCAAGAGGtCACCGGTTCGAACCCGGTTGGGCCCT
Str: (((((((..((((.......)))).(((((.......))))).....(((((.......)))))))))))).

Chr01.trna38 (25798594-25798523)	Length: 72 bp
Type: Cys	Anticodon: GCA at 33-35 (25798562-25798560)	Score: 70.9
HMM Sc=48.00	Sec struct Sc=22.90
         *    |    *    |    *    |    *    |    *    |    *    |    *    | 
Seq: GGGTCCATAGCTCAGTGATTGAGCATTTGACTGCAGATCAAGAGGtCACTGGTTCGAACCCGGTTGGACCCT
Str: (((((((..((((.......)))).(((((.......))))).....(((((.......)))))))))))).

Chr01.trna39 (25798244-25798173)	Length: 72 bp
Type: Cys	Anticodon: GCA at 33-35 (25798212-25798210)	Score: 82.1
HMM Sc=59.90	Sec struct Sc=22.20
         *    |    *    |    *    |    *    |    *    |    *    |    *    | 
Seq: GGGTCCATAGCTCAGTGGTAGAGCATTTGACTGCAGATCAAGAGGtCACCGGTTCGAACCCGGTTGGGCCCT
Str: (((((((..((((.......)))).(((((.......))))).....(((((.......)))))))))))).

Chr01.trna40 (23440578-23440506)	Length: 73 bp
Type: Lys	Anticodon: TTT at 34-36 (23440545-23440543)	Score: 91.5
HMM Sc=67.20	Sec struct Sc=24.30
         *    |    *    |    *    |    *    |    *    |    *    |    *    |  
Seq: GCCGTCTTAGCTCAGTTGGTAGAGCGCATGGCTTTTAACCATGTGGtCGTGGGTTCGAGTCCCACAGACGGCG
Str: (((((((..((((........)))).(((((.......))))).....(((((.......)))))))))))).

Chr01.trna41 (23151875-23151797)	Length: 79 bp
Type: Arg	Anticodon: TCT at 34-36 (23151842-23151840)	Score: 52.6
HMM Sc=38.40	Sec struct Sc=14.20
         *    |    *    |    *    |    *    |    *    |    *    |    *    |    *   
Seq: GAGCCCGTTGCCTAATGGAtAAGGCGTCTGACTTCTAATCAGGCGAcTGTGGGTTCGAGTCCCACCGGGCatgcttcCA
Str: (.(((((..((((........)))).(((((.......))))).....(((((.......)))))))))).......).

Chr01.trna42 (7389698-7389625)	Length: 74 bp
Type: Val	Anticodon: AAC at 35-37 (7389664-7389662)	Score: 66.1
HMM Sc=47.60	Sec struct Sc=18.50
         *    |    *    |    *    |    *    |    *    |    *    |    *    |   
Seq: GGTTTCATGGTGTAGTTGGTtATCACGTCAGTCTAACACACTGAAGGtCTCCGGTTCGAACCCGGGCGAAGCCA
Str: ((((((...(((...........))).(((((.......))))).....(((((.......))))).)))))).

Chr01.trna43 (7384788-7384715)	Length: 74 bp
Type: Val	Anticodon: AAC at 35-37 (7384754-7384752)	Score: 72.5
HMM Sc=48.10	Sec struct Sc=24.40
         *    |    *    |    *    |    *    |    *    |    *    |    *    |   
Seq: GGTTTCGTGGTGTAGTTGGTtATCACGTCAGTCTAACACACTGAAGGtCTCCGGTTCGAACCCGGGCGAAGCCA
Str: (((((((..(((...........))).(((((.......))))).....(((((.......)))))))))))).

Chr01.trna44 (5702701-5702629)	Length: 73 bp
Type: Lys	Anticodon: CTT at 34-36 (5702668-5702666)	Score: 87.7
HMM Sc=67.60	Sec struct Sc=20.10
         *    |    *    |    *    |    *    |    *    |    *    |    *    |  
Seq: GCCCGTCTAGCTCAGTTGGTAGAGCGCAAGGCTCTTAACCTTGTGGtCGTGGGTTCGAGCCCCACGGTGGGCG
Str: (((((((..((((........)))).(((((.......))))).....(((((.......)))))))))))).

Chr01.trna45 (5276882-5276810)	Length: 73 bp
Type: Thr	Anticodon: TGT at 34-36 (5276849-5276847)	Score: 66.2
HMM Sc=47.40	Sec struct Sc=18.80
         *    |    *    |    *    |    *    |    *    |    *    |    *    |  
Seq: GCCCGCTTAGCTCAGAGGTtAGAGCATCGCATTTGTAATGCGATGGtCATCGGTTCGACTCCGATAGCCGGCT
Str: (((.(((..((((........)))).(((((.......))))).....(((((.......)))))))).))).

Chr01.trna46 (4927266-4927193)	Length: 74 bp
Type: Val	Anticodon: AAC at 35-37 (4927232-4927230)	Score: 72.5
HMM Sc=48.10	Sec struct Sc=24.40
         *    |    *    |    *    |    *    |    *    |    *    |    *    |   
Seq: GGTTTCGTGGTGTAGTTGGTtATCACGTCAGTCTAACACACTGAAGGtCTCCGGTTCGAACCCGGGCGAAGCCA
Str: (((((((..(((...........))).(((((.......))))).....(((((.......)))))))))))).

Chr01.trna47 (2284738-2284668)	Length: 71 bp
Type: Gly	Anticodon: CCC at 33-35 (2284706-2284704)	Score: 65.4
HMM Sc=28.10	Sec struct Sc=37.30
         *    |    *    |    *    |    *    |    *    |    *    |    *    |
Seq: GCGCATCTGGTGTAGTGGTATCATAGTACCCTCCCACGGTACTGaCCAGGGTTCGATTCCCTGGATGCGCA
Str: (((((((..(((.........))).(((((.......)))))....(((((.......)))))))))))).

Chr01.trna48 (1830493-1830409)	Length: 85 bp
Type: Met	Anticodon: CAT at 35-37 (1830459-1830457)	Score: 64.2
Possible intron: 39-49 (1830455-1830445)
HMM Sc=40.80	Sec struct Sc=23.40
         *    |    *    |    *    |    *    |    *    |    *    |    *    |    *    |    
Seq: GGGGTGGTGGCGCAGTTGGCtAGCGCGTAGGTCTCATAgctattgagtgATCCTGAGGtCGAGAGTTCGAGCCTCTCTCACCCCA
Str: (((((((..((((.........)))).((((....................)))).....(((((.......)))))))))))).

Chr01.trna50 (388666-388594)	Length: 73 bp
Type: Arg	Anticodon: ACG at 34-36 (388633-388631)	Score: 72.0
HMM Sc=49.70	Sec struct Sc=22.30
         *    |    *    |    *    |    *    |    *    |    *    |    *    |  
Seq: GACTCCGTGGCCCAATGGAtAAGGCGCTGGTCTACGGAACCAGAGAtTCTGGGTTCGATCCCCAGCGGAGTCG
Str: (((((((..(((..........))).(((((.......))))).....(((((.......)))))))))))).

Chr02.trna2 (3673270-3673342)	Length: 73 bp
Type: Lys	Anticodon: TTT at 34-36 (3673303-3673305)	Score: 76.9
HMM Sc=61.20	Sec struct Sc=15.70
         *    |    *    |    *    |    *    |    *    |    *    |    *    |  
Seq: GGGTGTATAGCTCAGTTGGTAGAGCATTGGGCTTTTAACCTAATGGtCGTAGGTTCAAGTCCTGCTATACCCA
Str: (((((((..((((........)))).(((((.......))))).....(((((.......)))))))))))).

Chr02.trna5 (22825322-22825394)	Length: 73 bp
Type: Glu	Anticodon: CTC at 35-37 (22825356-22825358)	Score: 78.9
HMM Sc=53.10	Sec struct Sc=25.80
         *    |    *    |    *    |    *    |    *    |    *    |    *    |  
Seq: TCCGTTGTAGTCTAGTTGGTtAGGATACTCGGCTCTCACCCGAGAGaCCCGGGTTCAAGTCCCGGCAACGGAA
Str: (((((((..((((.........)))).(((((.......)))))....(((((.......)))))))))))).

Chr02.trna6 (23321889-23321959)	Length: 71 bp
Type: Gly	Anticodon: GCC at 33-35 (23321921-23321923)	Score: 66.5
HMM Sc=44.80	Sec struct Sc=21.70
         *    |    *    |    *    |    *    |    *    |    *    |    *    |
Seq: GCACCAGTGGTCTAGTGGTAGAATAGTACCCTGCCACGGTACAGaCCCGGGTTCGATTCCCGGCTGGTGCA
Str: (((((((..((.(.......).)).(((((.......)))))....(((((.......)))))))))))).

Chr02.trna8 (27049858-27049931)	Length: 74 bp
Type: Val	Anticodon: CAC at 35-37 (27049892-27049894)	Score: 81.5
HMM Sc=53.50	Sec struct Sc=28.00
         *    |    *    |    *    |    *    |    *    |    *    |    *    |   
Seq: GTCTGGGTGGTGTAGTCGGTtATCACGCTAGTCTCACACACTAGAGGtCCCCGGTTCGAACCCGGGCTCAGACA
Str: (((((((..(((...........))).(((((.......))))).....(((((.......)))))))))))).

Chr02.trna9 (30621576-30621648)	Length: 73 bp
Type: Ala	Anticodon: AGC at 34-36 (30621609-30621611)	Score: 63.4
HMM Sc=38.20	Sec struct Sc=25.20
         *    |    *    |    *    |    *    |    *    |    *    |    *    |  
Seq: GGGGATGTAGCTCAGATGGTAGAGCGCTCGCTTAGCATGCGAGAGGtACGGGGATCGATACCCCGCATCTCCA
Str: (((((((..((((........)))).(((((.......))))).....(((((.......)))))))))))).

Chr02.trna10 (31740185-31740271)	Length: 87 bp
Type: Tyr	Anticodon: GTA at 34-36 (31740218-31740220)	Score: 73.7
Possible intron: 38-51 (31740222-31740235)
HMM Sc=41.80	Sec struct Sc=31.90
         *    |    *    |    *    |    *    |    *    |    *    |    *    |    *    |    * 
Seq: CCGACTTTAGCTCAGTTGGTAGAGCGGAGGACTGTAGttgtgattgctgtcATCCTTAGGtCGCTGGTTCGAATCCGGCAAGTCGGA
Str: (((((((..((((........)))).(((((.....................))))).....(((((.......)))))))))))).

Chr02.trna11 (34204360-34204431)	Length: 72 bp
Type: His	Anticodon: GTG at 34-36 (34204393-34204395)	Score: 63.3
HMM Sc=34.30	Sec struct Sc=29.00
         *    |    *    |    *    |    *    |    *    |    *    |    *    | 
Seq: GTGGCTGTAGTTTAGTGGTgAGAATTCTACGTTGTGGCCGTAGAGaCCTGGGCTCGAATCCCAGCAGCCACA
Str: (((((((..((((........)))).(((((.......)))))....(((((.......)))))))))))).

Chr02.trna12 (34270068-34270139)	Length: 72 bp
Type: His	Anticodon: GTG at 34-36 (34270101-34270103)	Score: 63.2
HMM Sc=34.00	Sec struct Sc=29.20
         *    |    *    |    *    |    *    |    *    |    *    |    *    | 
Seq: GTGGCTGTAGTTTAGTGGTgAGAATTTCACGTTGTGGCCGTGAAGaCCTGGGCTCGAATCCCAGCAGCCACA
Str: (((((((..((((........)))).(((((.......)))))....(((((.......)))))))))))).

Chr02.trna14 (30942149-30942077)	Length: 73 bp
Type: Arg	Anticodon: ACG at 34-36 (30942116-30942114)	Score: 64.2
HMM Sc=49.70	Sec struct Sc=14.50
         *    |    *    |    *    |    *    |    *    |    *    |    *    |  
Seq: GACTCCGTGGCCCAATGGAtAAGGCGCTGGTCTACGGAACCAGAGAtTCTGGGTTCGATCCCCAGCTGAGTCG
Str: (((((.(..(((..........))).(((((.......))))).....(((((.......)))))).))))).

Chr02.trna15 (30603382-30603301)	Length: 82 bp
Type: Ser	Anticodon: GCT at 34-36 (30603349-30603347)	Score: 80.5
HMM Sc=45.20	Sec struct Sc=35.30
         *    |    *    |    *    |    *    |    *    |    *    |    *    |    *    | 
Seq: GTCGCTTTGGCCGAGTGGTtAAGGCGTGTGCCTGCTAAGTACATGGGGTTTCCCCGCGAGAGTTCGAATCTCTCAGGCGACG
Str: (((((((..(((..........))).(((((.......))))).((((...))))..(((((.......)))))))))))).

Chr02.trna16 (30600581-30600509)	Length: 73 bp
Type: Glu	Anticodon: CTC at 35-37 (30600547-30600545)	Score: 74.6
HMM Sc=48.80	Sec struct Sc=25.80
         *    |    *    |    *    |    *    |    *    |    *    |    *    |  
Seq: TCCGTTGTAGTCTAGATGGTtAGGATACTCGGCTCTCACCCGAGAGaCCCGGGTTCGAGTCCCGGCAACGGAA
Str: (((((((..((((.........)))).(((((.......)))))....(((((.......)))))))))))).

Chr02.trna17 (27224153-27224082)	Length: 72 bp
Type: Trp	Anticodon: CCA at 33-35 (27224121-27224119)	Score: 75.8
HMM Sc=51.20	Sec struct Sc=24.60
         *    |    *    |    *    |    *    |    *    |    *    |    *    | 
Seq: GGATCCGTGGCGCAATGGTAGCGCGTCTGACTCCAGATCAGAAGGtTGCGTGTTCGATTCACGTCGGGTTCA
Str: (((((((..((((.......)))).(((((.......))))).....(((((.......)))))))))))).

Chr02.trna18 (22931387-22931314)	Length: 74 bp
Type: Ile	Anticodon: TAT at 35-37 (22931353-22931351)	Score: 85.9
HMM Sc=70.60	Sec struct Sc=15.30
         *    |    *    |    *    |    *    |    *    |    *    |    *    |   
Seq: GGTCCCGTAGCTCAGTTGGTtAGAGCGTTGGTCTTATGAGCCGAAGGtCGCGGGTTCGAGCCCCGCCGGGACCA
Str: (((((((..((((.........)))).(((((.......))))).....(((((.......)))))))))))).

Chr02.trna23 (11274822-11274751)	Length: 72 bp
Type: Gln	Anticodon: CTG at 34-36 (11274789-11274787)	Score: 73.7
HMM Sc=48.90	Sec struct Sc=24.80
         *    |    *    |    *    |    *    |    *    |    *    |    *    | 
Seq: GGTTCCATGGTCTAGTGGTcAGGACATTGGACTCTGAATCCAGTAaCCCGAGTTCAAGTCTCGGTGGAACCT
Str: (((((((..((((........)))).(((((.......)))))....(((((.......)))))))))))).

Chr02.trna26 (481904-481833)	Length: 72 bp
Type: His	Anticodon: GTG at 34-36 (481871-481869)	Score: 63.0
HMM Sc=33.70	Sec struct Sc=29.30
         *    |    *    |    *    |    *    |    *    |    *    |    *    | 
Seq: GTGGCTGTAGTTTAGTGGTaAGAATTCCACGTTGTGGCCGTGGAGaCCTGGGCTCGAATCCCAGCAGCCACA
Str: (((((((..((((........)))).(((((.......)))))....(((((.......)))))))))))).

Chr03.trna1 (2024575-2024657)	Length: 83 bp
Type: Leu	Anticodon: TAA at 34-36 (2024608-2024610)	Score: 73.8
HMM Sc=34.40	Sec struct Sc=39.40
         *    |    *    |    *    |    *    |    *    |    *    |    *    |    *    |  
Seq: GCTGGTTTGCCCGAGTGGTtAAGGGGGAAGACTTAAGATCTTCTGCACATAAGTGCGCATGGGTTCGAACCCCATAGCCAGCA
Str: (((((((..(((..........))).(((((.......))))).((((....))))..(((((.......)))))))))))).

Chr03.trna2 (6110989-6111067)	Length: 79 bp
Type: Cys	Anticodon: ACA at 40-42 (6111028-6111030)	Score: 55.5
HMM Sc=43.90	Sec struct Sc=11.60
         *    |    *    |    *    |    *    |    *    |    *    |    *    |    *   
Seq: GGGTGGGgcctgTAGCTCAGAGGAttAGAGCACGTGGCTACAAACCACGGTGtCGGGGGTTCAAATCCCTCCTCGCCCA
Str: (((((((.......((((.........)))).(((((.......))))).....(((((.......)))))))))))).

Chr03.trna3 (6948833-6948905)	Length: 73 bp
Type: Lys	Anticodon: CTT at 34-36 (6948866-6948868)	Score: 87.7
HMM Sc=67.60	Sec struct Sc=20.10
         *    |    *    |    *    |    *    |    *    |    *    |    *    |  
Seq: GCCCGTCTAGCTCAGTTGGTAGAGCGCAAGGCTCTTAACCTTGTGGtCGTGGGTTCGAGCCCCACGGTGGGCG
Str: (((((((..((((........)))).(((((.......))))).....(((((.......)))))))))))).

Chr03.trna4 (6950697-6950771)	Length: 75 bp
Type: Lys	Anticodon: CTT at 34-36 (6950730-6950732)	Score: 70.1
HMM Sc=57.40	Sec struct Sc=12.70
         *    |    *    |    *    |    *    |    *    |    *    |    *    |    
Seq: GCCCGTCTAGCTCAGTTGGTAGAGCGCAAGGCTCTTAACCTTGTGGtCGTGGGTTCGAGCTCCACGGTGGtcGCT
Str: (((((((..((((........)))).(((((.......))))).....(((((.......))))))))))..)).

Chr03.trna5 (6954166-6954238)	Length: 73 bp
Type: Lys	Anticodon: CTT at 34-36 (6954199-6954201)	Score: 67.9
HMM Sc=57.10	Sec struct Sc=10.80
         *    |    *    |    *    |    *    |    *    |    *    |    *    |  
Seq: GCCCGTCTAGCTCAGTTGGTAGAGCGCAAGGCTCTTAACATTGTGGtCGTGGGTTCGAGCCCAACGGTGGGCG
Str: (((((((..((((........)))).(((.(.......).))).....((.((.......)).))))))))).

Chr03.trna10 (23656208-23656280)	Length: 73 bp
Type: Ala	Anticodon: AGC at 34-36 (23656241-23656243)	Score: 63.4
HMM Sc=38.20	Sec struct Sc=25.20
         *    |    *    |    *    |    *    |    *    |    *    |    *    |  
Seq: GGGGATGTAGCTCAGATGGTAGAGCGCTCGCTTAGCATGCGAGAGGtACGGGGATCGATACCCCGCATCTCCA
Str: (((((((..((((........)))).(((((.......))))).....(((((.......)))))))))))).

Chr03.trna11 (23711123-23711195)	Length: 73 bp
Type: Arg	Anticodon: ACG at 34-36 (23711156-23711158)	Score: 72.0
HMM Sc=49.70	Sec struct Sc=22.30
         *    |    *    |    *    |    *    |    *    |    *    |    *    |  
Seq: GACTCCGTGGCCCAATGGAtAAGGCGCTGGTCTACGGAACCAGAGAtTCTGGGTTCGATCCCCAGCGGAGTCG
Str: (((((((..(((..........))).(((((.......))))).....(((((.......)))))))))))).

Chr03.trna12 (25334324-25334394)	Length: 71 bp
Type: Gly	Anticodon: CCC at 33-35 (25334356-25334358)	Score: 65.4
HMM Sc=28.10	Sec struct Sc=37.30
         *    |    *    |    *    |    *    |    *    |    *    |    *    |
Seq: GCGCATCTGGTGTAGTGGTATCATAGTACCCTCCCACGGTACTGaCCAGGGTTCGATTCCCTGGATGCGCA
Str: (((((((..(((.........))).(((((.......)))))....(((((.......)))))))))))).

Chr03.trna13 (25876551-25876622)	Length: 72 bp
Type: Pro	Anticodon: TGG at 33-35 (25876583-25876585)	Score: 68.5
HMM Sc=35.70	Sec struct Sc=32.80
         *    |    *    |    *    |    *    |    *    |    *    |    *    | 
Seq: GGGCATTTGGTCTAGTGGTATGATTCTCGCTTTGGGTGCGAGAGGtCCCGAGTTCGATTCTCGGAATGCCCC
Str: (((((((..(((.........))).(((((.......))))).....(((((.......)))))))))))).

Chr03.trna14 (26217730-26217811)	Length: 82 bp
Type: Ser	Anticodon: TGA at 34-36 (26217763-26217765)	Score: 80.7
HMM Sc=46.10	Sec struct Sc=34.60
         *    |    *    |    *    |    *    |    *    |    *    |    *    |    *    | 
Seq: GTCGATATGTCCGAGTGGTtAAGGAGACAGACTTGAAATCTGTTGGGCTTCGCCCGCGCAGGTTCGAACCCTGCTGTCGACG
Str: (((((((..(((..........))).(((((.......))))).((((...))))..(((((.......)))))))))))).

Chr03.trna16 (28869103-28869184)	Length: 82 bp
Type: Ser	Anticodon: GCT at 34-36 (28869136-28869138)	Score: 80.5
HMM Sc=45.20	Sec struct Sc=35.30
         *    |    *    |    *    |    *    |    *    |    *    |    *    |    *    | 
Seq: GTCGCTTTGGCCGAGTGGTtAAGGCGTGTGCCTGCTAAGTACATGGGGTTTCCCCGCGAGAGTTCGAATCTCTCAGGCGACG
Str: (((((((..(((..........))).(((((.......))))).((((...))))..(((((.......)))))))))))).

Chr03.trna17 (29860031-29860103)	Length: 73 bp
Type: Lys	Anticodon: CTT at 34-36 (29860064-29860066)	Score: 87.7
HMM Sc=67.60	Sec struct Sc=20.10
         *    |    *    |    *    |    *    |    *    |    *    |    *    |  
Seq: GCCCGTCTAGCTCAGTTGGTAGAGCGCAAGGCTCTTAACCTTGTGGtCGTGGGTTCGAGCCCCACGGTGGGCG
Str: (((((((..((((........)))).(((((.......))))).....(((((.......)))))))))))).

Chr03.trna19 (33240855-33240936)	Length: 82 bp
Type: Ser	Anticodon: AGA at 34-36 (33240888-33240890)	Score: 77.4
HMM Sc=38.60	Sec struct Sc=38.80
         *    |    *    |    *    |    *    |    *    |    *    |    *    |    *    | 
Seq: GTGGACGTGCCGGAGTGGTtAACGGGTATGACTAGAAATCATATGGGCTCTGCCCTCGCAGGTTCGAGTCCTGCCGTCCACG
Str: (((((((..(((..........))).(((((.......))))).((((...))))..(((((.......)))))))))))).

Chr03.trna20 (33636154-33636234)	Length: 81 bp
Type: Leu	Anticodon: CAG at 36-38 (33636189-33636191)	Score: 69.5
HMM Sc=46.80	Sec struct Sc=22.70
         *    |    *    |    *    |    *    |    *    |    *    |    *    |    *    |
Seq: GTCAAGATGGCCGAGTTGGTccAAGGCGCCAGTTTCAGGTACTGGTccgaaaGGgCATGGGTTCGAATCCCATTCTTGACA
Str: (((((((..(((............))).(((((.......)))))...........(((((.......)))))))))))).

Chr03.trna21 (33458494-33458421)	Length: 74 bp
Type: Glu	Anticodon: TTC at 36-38 (33458459-33458457)	Score: 60.7
HMM Sc=37.50	Sec struct Sc=23.20
         *    |    *    |    *    |    *    |    *    |    *    |    *    |   
Seq: TCCATTGTCGTCTAGTCcGGTtAGGATACCTGGCTTTCACCCAGGCGaCCTGGGTTCAAATCCCGGCAATGGAA
Str: (((((((..((((..........)))).(((((.......)))))....(((((.......)))))))))))).

Chr03.trna22 (29084336-29084264)	Length: 73 bp
Type: Ala	Anticodon: TGC at 34-36 (29084303-29084301)	Score: 69.1
HMM Sc=43.30	Sec struct Sc=25.80
         *    |    *    |    *    |    *    |    *    |    *    |    *    |  
Seq: GGGGATGTAGCTCAAATGGTAGAGCGCTCGCTTTGCATGCGAGAGGtACAGGGTTCGATCCCCTGCATCTCCA
Str: (((((((..((((........)))).(((((.......))))).....(((((.......)))))))))))).

Chr03.trna23 (28652280-28652208)	Length: 73 bp
Type: Ala	Anticodon: CGC at 34-36 (28652247-28652245)	Score: 68.3
HMM Sc=44.10	Sec struct Sc=24.20
         *    |    *    |    *    |    *    |    *    |    *    |    *    |  
Seq: GGGGGTGTAGCTCAtATGGTAGAGCGCTCGCTTCGCATGCGAGAGGcACGGGGTTCGATTCCCCGCACCTCCA
Str: (((((((..((((........)))).(((((.......))))).....(((((.......)))))))))))).

Chr03.trna24 (28572462-28572389)	Length: 74 bp
Type: Asn	Anticodon: GTT at 35-37 (28572428-28572426)	Score: 82.7
HMM Sc=60.00	Sec struct Sc=22.70
         *    |    *    |    *    |    *    |    *    |    *    |    *    |   
Seq: GCTGGAGTAGCTCAGTTGGTtAGAGCGTGTGGCTGTTAACCACAAGGtCGAAGGTTCGAACCCTTCTTCTAGCG
Str: (((((((..((((.........)))).(((((.......))))).....(((((.......)))))))))))).

Chr03.trna25 (28483896-28483825)	Length: 72 bp
Type: Trp	Anticodon: CCA at 33-35 (28483864-28483862)	Score: 75.8
HMM Sc=51.20	Sec struct Sc=24.60
         *    |    *    |    *    |    *    |    *    |    *    |    *    | 
Seq: GGATCCGTGGCGCAATGGTAGCGCGTCTGACTCCAGATCAGAAGGtTGCGTGTTCGATTCACGTCGGGTTCA
Str: (((((((..((((.......)))).(((((.......))))).....(((((.......)))))))))))).

Chr03.trna26 (27889355-27889285)	Length: 71 bp
Type: Gly	Anticodon: GCC at 33-35 (27889323-27889321)	Score: 66.5
HMM Sc=44.80	Sec struct Sc=21.70
         *    |    *    |    *    |    *    |    *    |    *    |    *    |
Seq: GCACCAGTGGTCTAGTGGTAGAATAGTACCCTGCCACGGTACAGaCCCGGGTTCGATTCCCGGCTGGTGCA
Str: (((((((..((.(.......).)).(((((.......)))))....(((((.......)))))))))))).

Chr03.trna27 (27430997-27430913)	Length: 85 bp
Type: Tyr	Anticodon: GTA at 34-36 (27430964-27430962)	Score: 73.8
Possible intron: 38-49 (27430960-27430949)
HMM Sc=41.90	Sec struct Sc=31.90
         *    |    *    |    *    |    *    |    *    |    *    |    *    |    *    |    
Seq: CCGACTTTAGCTCAGTTGGTAGAGCGGAGGACTGTAGttgttagctgtcATCCTTAGGtCGCTGGTTCGAATCCGGCAAGTCGGA
Str: (((((((..((((........)))).(((((...................))))).....(((((.......)))))))))))).

Chr03.trna28 (27120309-27120237)	Length: 73 bp
Type: Arg	Anticodon: ACG at 34-36 (27120276-27120274)	Score: 71.3
HMM Sc=48.60	Sec struct Sc=22.70
         *    |    *    |    *    |    *    |    *    |    *    |    *    |  
Seq: GACTCTGTGGCCCAATGGAtAAGGCGCTGGTCTACGGAACCAGAGAtTCTGGGTTCGATCCCCAGCAGAGTCG
Str: (((((((..(((..........))).(((((.......))))).....(((((.......)))))))))))).

Chr03.trna29 (24979604-24979531)	Length: 74 bp
Type: Glu	Anticodon: TTC at 36-38 (24979569-24979567)	Score: 64.3
HMM Sc=38.20	Sec struct Sc=26.10
         *    |    *    |    *    |    *    |    *    |    *    |    *    |   
Seq: TCCATTGTCGTCTAGTCcGGTtAGGATATCTGGCTTTCACCCAGACGaCCCGGGTTCAAATCCCGGCAATGGAA
Str: (((((((..((((..........)))).(((((.......)))))....(((((.......)))))))))))).

Chr03.trna30 (20832409-20832338)	Length: 72 bp
Type: Gln	Anticodon: TTG at 34-36 (20832376-20832374)	Score: 73.5
HMM Sc=53.70	Sec struct Sc=19.80
         *    |    *    |    *    |    *    |    *    |    *    |    *    | 
Seq: GGTTCTATGGTGTAGTGGTtAGCACTCTGGACTTTGAATCCAGCGaCCTGGGTTCGACTCCCGGTAGGACCT
Str: (((((((..((((........)))).(((((.......)))))....(((((.......)))))))))))).

Chr03.trna31 (6111636-6111565)	Length: 72 bp
Type: Asn	Anticodon: GTT at 33-35 (6111604-6111602)	Score: 79.0
HMM Sc=56.70	Sec struct Sc=22.30
         *    |    *    |    *    |    *    |    *    |    *    |    *    | 
Seq: TCCTCAGTAGCTCAGTGGTAGAGCGGTCGGCTGTTAACTGATTGGtCGTAGGTTCGAATCCTACTTGGGGAG
Str: (((((((..((((.......)))).(((((.......))))).....(((((.......)))))))))))).

Chr03.trna34 (2224640-2224569)	Length: 72 bp
Type: His	Anticodon: GTG at 34-36 (2224607-2224605)	Score: 63.0
HMM Sc=33.70	Sec struct Sc=29.30
         *    |    *    |    *    |    *    |    *    |    *    |    *    | 
Seq: GTGGCTGTAGTTTAGTGGTgAGAATTCCACGTTGTGGCCGTGGAGaCCTGGGCTCGAATCCCAGCAGCCACA
Str: (((((((..((((........)))).(((((.......)))))....(((((.......)))))))))))).

Chr03.trna35 (1971279-1971207)	Length: 73 bp
Type: Lys	Anticodon: CTT at 34-36 (1971246-1971244)	Score: 87.7
HMM Sc=67.60	Sec struct Sc=20.10
         *    |    *    |    *    |    *    |    *    |    *    |    *    |  
Seq: GCCCGTCTAGCTCAGTTGGTAGAGCGCAAGGCTCTTAACCTTGTGGtCGTGGGTTCGAGCCCCACGGTGGGCG
Str: (((((((..((((........)))).(((((.......))))).....(((((.......)))))))))))).

Chr03.trna36 (1435990-1435917)	Length: 74 bp
Type: Val	Anticodon: AAC at 35-37 (1435956-1435954)	Score: 72.5
HMM Sc=48.10	Sec struct Sc=24.40
         *    |    *    |    *    |    *    |    *    |    *    |    *    |   
Seq: GGTTTCGTGGTGTAGTTGGTtATCACGTCAGTCTAACACACTGAAGGtCTCCGGTTCGAACCCGGGCGAAGCCA
Str: (((((((..(((...........))).(((((.......))))).....(((((.......)))))))))))).

Chr03.trna37 (1293284-1293213)	Length: 72 bp
Type: Thr	Anticodon: TGT at 33-35 (1293252-1293250)	Score: 83.0
HMM Sc=55.90	Sec struct Sc=27.10
         *    |    *    |    *    |    *    |    *    |    *    |    *    | 
Seq: GCCTTCATGGCTTAGTGGTAGAGCGTCAGTCTTGTAAACTGAAGGtCCGCAGTTCGATCCTGCGTGAGGGCA
Str: (((((((..((((.......)))).(((((.......))))).....(((((.......)))))))))))).

Chr04.trna1 (436008-436079)	Length: 72 bp
Type: iMet	Anticodon: CAT at 33-35 (436040-436042)	Score: 58.3
HMM Sc=28.10	Sec struct Sc=30.20
         *    |    *    |    *    |    *    |    *    |    *    |    *    | 
Seq: ATCAGAGTGGCGCAGCGGAAGCGTGGTGGGCCCATAACCCACAGGtCCCAGGATCGAAACCTGGCTCTGATA
Str: (((((((..((((.......)))).(((((.......))))).....(((((.......)))))))))))).

Chr04.trna2 (450777-450848)	Length: 72 bp
Type: Thr	Anticodon: TGT at 33-35 (450809-450811)	Score: 79.3
HMM Sc=49.30	Sec struct Sc=30.00
         *    |    *    |    *    |    *    |    *    |    *    |    *    | 
Seq: GCCCCTATAGCTCAGTGGTAGAGCGTCAGTCTTGTAAACTGAAGGtCTGTAGTTCGATCCTGCATGGGGGCA
Str: (((((((..((((.......)))).(((((.......))))).....(((((.......)))))))))))).

Chr04.trna3 (1307926-1308007)	Length: 82 bp
Type: Ser	Anticodon: AGA at 34-36 (1307959-1307961)	Score: 79.4
HMM Sc=43.10	Sec struct Sc=36.30
         *    |    *    |    *    |    *    |    *    |    *    |    *    |    *    | 
Seq: GTGGACGTGCCGGAGTGGTtATCGGGCATGACTAGAAATCATGTGGGCTTTGCCCGCGCAGGTTCGAATCCTGCCGTCCACG
Str: (((((((..((((........)))).(((((.......))))).((((...))))..(((((.......)))))))))))).

Chr04.trna4 (1524287-1524359)	Length: 73 bp
Type: Ala	Anticodon: CGC at 34-36 (1524320-1524322)	Score: 68.3
HMM Sc=44.10	Sec struct Sc=24.20
         *    |    *    |    *    |    *    |    *    |    *    |    *    |  
Seq: GGGGGTGTAGCTCAtATGGTAGAGCGCTCGCTTCGCATGCGAGAGGcACGGGGTTCGATTCCCCGCACCTCCA
Str: (((((((..((((........)))).(((((.......))))).....(((((.......)))))))))))).

Chr04.trna5 (4273249-4273321)	Length: 73 bp
Type: Glu	Anticodon: CTC at 35-37 (4273283-4273285)	Score: 78.9
HMM Sc=53.10	Sec struct Sc=25.80
         *    |    *    |    *    |    *    |    *    |    *    |    *    |  
Seq: TCCGTTGTAGTCTAGTTGGTtAGGATACTCGGCTCTCACCCGAGAGaCCCGGGTTCAAGTCCCGGCAACGGAA
Str: (((((((..((((.........)))).(((((.......)))))....(((((.......)))))))))))).

Chr04.trna6 (4275970-4276041)	Length: 72 bp
Type: Pro	Anticodon: TGG at 33-35 (4276002-4276004)	Score: 70.0
HMM Sc=38.50	Sec struct Sc=31.50
         *    |    *    |    *    |    *    |    *    |    *    |    *    | 
Seq: GGGCGTTTGGTCTAGTGGTATGATTCTTGCTTTGGGTGCAAGAGGtCGCGAGTTCGATTCTCGCAACGCCCC
Str: (((((((..(((.........))).(((((.......))))).....(((((.......)))))))))))).

Chr04.trna8 (8066434-8066507)	Length: 74 bp
Type: Val	Anticodon: AAC at 35-37 (8066468-8066470)	Score: 71.9
HMM Sc=47.60	Sec struct Sc=24.30
         *    |    *    |    *    |    *    |    *    |    *    |    *    |   
Seq: GGTGTCGTGGTGTAGTTGGTtATCACGTCAGTCTAACACACTGAAGGtCTCCGGTTCAAGTCCGGGCGACGCCA
Str: (((((((..(((...........))).(((((.......))))).....(((((.......)))))))))))).

Chr04.trna9 (22292836-22292922)	Length: 87 bp
Type: Tyr	Anticodon: GTA at 34-36 (22292869-22292871)	Score: 74.4
Possible intron: 38-51 (22292873-22292886)
HMM Sc=43.30	Sec struct Sc=31.10
         *    |    *    |    *    |    *    |    *    |    *    |    *    |    *    |    * 
Seq: CCGACCTTAGCTCAGTTGGTAGAGCGGAGGACTGTAGttgcaaagcaggtaATCCTTAGGtCGCTGGTTCGAATCCGGCAGGTCGGA
Str: (((((((..((((........)))).(((((.....................))))).....(((((.......)))))))))))).

Chr04.trna11 (24044449-24044529)	Length: 81 bp
Type: Leu	Anticodon: CAG at 36-38 (24044484-24044486)	Score: 69.5
HMM Sc=46.80	Sec struct Sc=22.70
         *    |    *    |    *    |    *    |    *    |    *    |    *    |    *    |
Seq: GTCAAGATGGCCGAGTTGGTctAAGGCGCCAGTTTCAGGTACTGGTccgaaaGGgCATGGGTTCGAATCCCATTCTTGACA
Str: (((((((..(((............))).(((((.......)))))...........(((((.......)))))))))))).

Chr04.trna12 (25512575-25512646)	Length: 72 bp
Type: Asp	Anticodon: GTC at 34-36 (25512608-25512610)	Score: 69.8
HMM Sc=46.80	Sec struct Sc=23.00
         *    |    *    |    *    |    *    |    *    |    *    |    *    | 
Seq: GTCGTTGTAGTATAGTGGTgAGTATTCCCGCCTGTCACGCGGGTGaCCCGGGTTCGATCCCCGGCAACGGCG
Str: (((((((..((((........)))).(((((.......)))))....(((((.......)))))))))))).

Chr04.trna13 (30293033-30293104)	Length: 72 bp
Type: Thr	Anticodon: TGT at 33-35 (30293065-30293067)	Score: 73.6
HMM Sc=43.60	Sec struct Sc=30.00
         *    |    *    |    *    |    *    |    *    |    *    |    *    | 
Seq: GCCCCTATAGCTCAGTGGTAGAGCGTCAGTCCTGTAAACTGAAGGtCTGTAGTTCAATCCTGCATGGGGGCA
Str: (((((((..((((.......)))).(((((.......))))).....(((((.......)))))))))))).

Chr04.trna14 (31537516-31537588)	Length: 73 bp
Type: Arg	Anticodon: CCT at 34-36 (31537549-31537551)	Score: 69.1
HMM Sc=50.30	Sec struct Sc=18.80
         *    |    *    |    *    |    *    |    *    |    *    |    *    |  
Seq: GCGCCTGTAGCTCAGTGGAtAGAGCGTCTGTTTCCTAAGCAGAAAGtCGTAGGTTCGACCCCTACCTGGCGCG
Str: (((((.(..((((........)))).(((((.......))))).....(((((.......)))))).))))).

Chr04.trna15 (31116897-31116827)	Length: 71 bp
Type: Gly	Anticodon: GCC at 33-35 (31116865-31116863)	Score: 66.5
HMM Sc=44.80	Sec struct Sc=21.70
         *    |    *    |    *    |    *    |    *    |    *    |    *    |
Seq: GCACCAGTGGTCTAGTGGTAGAATAGTACCCTGCCACGGTACAGaCCCGGGTTCGATTCCCGGCTGGTGCA
Str: (((((((..((.(.......).)).(((((.......)))))....(((((.......)))))))))))).

Chr04.trna16 (30061470-30061397)	Length: 74 bp
Type: Ile	Anticodon: AAT at 35-37 (30061436-30061434)	Score: 80.7
HMM Sc=57.30	Sec struct Sc=23.40
         *    |    *    |    *    |    *    |    *    |    *    |    *    |   
Seq: GGCCTATTAGCTCAGTTGGTtAGAGCGTCGTGCTAATAACGCGAAGGtCGCAGGTTCAAGACCTGCATGGGCCA
Str: (((((((..((((.........)))).(((((.......))))).....(((((.......)))))))))))).

Chr04.trna17 (29270269-29270197)	Length: 73 bp
Type: Ala	Anticodon: TGC at 34-36 (29270236-29270234)	Score: 63.7
HMM Sc=38.60	Sec struct Sc=25.10
         *    |    *    |    *    |    *    |    *    |    *    |    *    |  
Seq: GGGGATGTAGCTCAcATGGTAGAGCGCTCGCTTTGCATGCGAGAGGtACGGGGTTCGATACCCCGCATCTCCA
Str: (((((((..((((........)))).(((((.......))))).....(((((.......)))))))))))).

Chr04.trna18 (24643277-24643205)	Length: 73 bp
Type: Ala	Anticodon: TGC at 34-36 (24643244-24643242)	Score: 68.3
HMM Sc=44.20	Sec struct Sc=24.10
         *    |    *    |    *    |    *    |    *    |    *    |    *    |  
Seq: GGGGGTGTAGCTCAtATGGTAGAGCGCTCGCTTTGCATGCGAGAGGcACGGGGTTCGATTCCCCGCACCTCCA
Str: (((((((..((((........)))).(((((.......))))).....(((((.......)))))))))))).

Chr04.trna20 (24167694-24167621)	Length: 74 bp
Type: Asn	Anticodon: GTT at 35-37 (24167660-24167658)	Score: 82.3
HMM Sc=57.10	Sec struct Sc=25.20
         *    |    *    |    *    |    *    |    *    |    *    |    *    |   
Seq: GCTGGAATAGCTCAGTTGGTtAGAGCGTGTGGCTGTTAACCACAAGGtCGGAGGTTCAACCCCTCCTTCTAGCG
Str: (((((((..((((.........)))).(((((.......))))).....(((((.......)))))))))))).

Chr04.trna21 (24138882-24138809)	Length: 74 bp
Type: Thr	Anticodon: AGT at 35-37 (24138848-24138846)	Score: 73.6
HMM Sc=45.20	Sec struct Sc=28.40
         *    |    *    |    *    |    *    |    *    |    *    |    *    |   
Seq: GCTTTCATAGCTCAGTTGGTtAGAGCACCCGTTTAGTAAGCGGGAGGtCTTGAGTTCAACTCTCAATGAAAGCA
Str: (((((((..((((.........)))).(((((.......))))).....(((((.......)))))))))))).

Chr04.trna22 (24138241-24138168)	Length: 74 bp
Type: Thr	Anticodon: AGT at 35-37 (24138207-24138205)	Score: 73.6
HMM Sc=45.20	Sec struct Sc=28.40
         *    |    *    |    *    |    *    |    *    |    *    |    *    |   
Seq: GCTTTCATAGCTCAGTTGGTtAGAGCACCCGTTTAGTAAGCGGGAGGtCTTGAGTTCAACTCTCAATGAAAGCA
Str: (((((((..((((.........)))).(((((.......))))).....(((((.......)))))))))))).

Chr04.trna23 (19864673-19864600)	Length: 74 bp
Type: Asn	Anticodon: GTT at 35-37 (19864639-19864637)	Score: 82.7
HMM Sc=60.00	Sec struct Sc=22.70
         *    |    *    |    *    |    *    |    *    |    *    |    *    |   
Seq: GCTGGAGTAGCTCAGTTGGTtAGAGCGTGTGGCTGTTAACCACAAGGtCGAAGGTTCGAACCCTTCTTCTAGCG
Str: (((((((..((((.........)))).(((((.......))))).....(((((.......)))))))))))).

Chr04.trna24 (19119571-19119499)	Length: 73 bp
Type: Val	Anticodon: TAC at 34-36 (19119538-19119536)	Score: 71.8
HMM Sc=43.10	Sec struct Sc=28.70
         *    |    *    |    *    |    *    |    *    |    *    |    *    |  
Seq: GGTGCTGTGGTGTAGTGGTtATCACGTTTGCTTTACACGCAAAAGGtCCCCAGTTCGATCCTGGGTAGCACTA
Str: (((((((..(((..........))).(((((.......))))).....(((((.......)))))))))))).

Chr04.trna26 (6012054-6011982)	Length: 73 bp
Type: Glu	Anticodon: CTC at 35-37 (6012020-6012018)	Score: 78.9
HMM Sc=53.10	Sec struct Sc=25.80
         *    |    *    |    *    |    *    |    *    |    *    |    *    |  
Seq: TCCGTTGTAGTCTAGTTGGTtAGGATACTCGGCTCTCACCCGAGAGaCCCGGGTTCAAGTCCCGGCAACGGAA
Str: (((((((..((((.........)))).(((((.......)))))....(((((.......)))))))))))).

Chr04.trna28 (2344094-2344023)	Length: 72 bp
Type: Thr	Anticodon: CGT at 33-35 (2344062-2344060)	Score: 80.2
HMM Sc=52.80	Sec struct Sc=27.40
         *    |    *    |    *    |    *    |    *    |    *    |    *    | 
Seq: GCTTCCGTAGCACAGTGGTAGTGCGTTCGCTTCGTAAGCGAAAGGtCGCGAGTTCGACCCTCGCCGGGAGCT
Str: (((((((..((((.......)))).(((((.......))))).....(((((.......)))))))))))).

Chr04.trna29 (2075873-2075802)	Length: 72 bp
Type: iMet	Anticodon: CAT at 33-35 (2075841-2075839)	Score: 58.3
HMM Sc=28.10	Sec struct Sc=30.20
         *    |    *    |    *    |    *    |    *    |    *    |    *    | 
Seq: ATCAGAGTGGCGCAGCGGAAGCGTGGTGGGCCCATAACCCACAGGtCCCAGGATCGAAACCTGGCTCTGATA
Str: (((((((..((((.......)))).(((((.......))))).....(((((.......)))))))))))).

Chr04.trna30 (1335854-1335773)	Length: 82 bp
Type: Ser	Anticodon: AGA at 34-36 (1335821-1335819)	Score: 75.6
HMM Sc=36.20	Sec struct Sc=39.40
         *    |    *    |    *    |    *    |    *    |    *    |    *    |    *    | 
Seq: GTGGACGTGCCAGAGTGGTtATTGGGCATGACTAGAAATCATGTGGGCTTTGCCCGCGTAGGTTCGAATCCTACCGTCCACG
Str: (((((((..((((........)))).(((((.......))))).((((...))))..(((((.......)))))))))))).

Chr04.trna31 (1171983-1171903)	Length: 81 bp
Type: Leu	Anticodon: AAG at 36-38 (1171948-1171946)	Score: 74.0
HMM Sc=52.20	Sec struct Sc=21.80
         *    |    *    |    *    |    *    |    *    |    *    |    *    |    *    |
Seq: GTTGAGATGGCCGAGTTGGTctAAGGCGCCAGATTAAGGTTCTGGTccgaaaGGgCGTGGGTTCAAATCCCACTCTCAACA
Str: (((((((..(((............))).(((((.......)))))...........(((((.......)))))))))))).

Chr04.trna32 (727294-727222)	Length: 73 bp
Type: Ala	Anticodon: AGC at 34-36 (727261-727259)	Score: 63.4
HMM Sc=38.20	Sec struct Sc=25.20
         *    |    *    |    *    |    *    |    *    |    *    |    *    |  
Seq: GGGGATGTAGCTCAGATGGTAGAGCGCTCGCTTAGCATGCGAGAGGtACGGGGATCGATACCCCGCATCTCCA
Str: (((((((..((((........)))).(((((.......))))).....(((((.......)))))))))))).

Chr04.trna33 (520427-520355)	Length: 73 bp
Type: Phe	Anticodon: GAA at 34-36 (520394-520392)	Score: 78.3
HMM Sc=58.40	Sec struct Sc=19.90
         *    |    *    |    *    |    *    |    *    |    *    |    *    |  
Seq: GCGGGGATAGCTCAGTTGGGAGAGCGTCAGACTGAAGATCTGAAGGtCGCGTGTTCGATCCACGCTCACCGCA
Str: ((((.((..((((........)))).(((((.......))))).....(((((.......))))))).)))).

Chr04.trna34 (456831-456759)	Length: 73 bp
Type: Phe	Anticodon: GAA at 34-36 (456798-456796)	Score: 78.3
HMM Sc=58.40	Sec struct Sc=19.90
         *    |    *    |    *    |    *    |    *    |    *    |    *    |  
Seq: GCGGGGATAGCTCAGTTGGGAGAGCGTCAGACTGAAGATCTGAAGGtCGCGTGTTCGATCCACGCTCACCGCA
Str: ((((.((..((((........)))).(((((.......))))).....(((((.......))))))).)))).

Chr05.trna1 (696087-696160)	Length: 74 bp
Type: Glu	Anticodon: TTC at 36-38 (696122-696124)	Score: 64.3
HMM Sc=38.20	Sec struct Sc=26.10
         *    |    *    |    *    |    *    |    *    |    *    |    *    |   
Seq: TCCATTGTCGTCTAGTCcGGTtAGGATATCTGGCTTTCACCCAGACGaCCCGGGTTCAAATCCCGGCAATGGAA
Str: (((((((..((((..........)))).(((((.......)))))....(((((.......)))))))))))).

Chr05.trna2 (1848611-1848690)	Length: 80 bp
Type: Leu	Anticodon: TAG at 35-37 (1848645-1848647)	Score: 69.5
HMM Sc=48.50	Sec struct Sc=21.00
         *    |    *    |    *    |    *    |    *    |    *    |    *    |    *    
Seq: GACAGTTTGGCCGAGTGGTctAAGGCGCCAGATTTAGGCTCTGGTccgaaaGGgCGTGGGTTCAAATCCCACAGCTGTCA
Str: (((((((..(((...........))).(((((.......)))))...........(((((.......)))))))))))).

Chr05.trna3 (1849757-1849836)	Length: 80 bp
Type: Leu	Anticodon: TAG at 35-37 (1849791-1849793)	Score: 61.2
HMM Sc=49.90	Sec struct Sc=11.30
         *    |    *    |    *    |    *    |    *    |    *    |    *    |    *    
Seq: GACAGTTTGGCCGAGTGGTctAAGGCGCCAGATTTAGGCTCTGGTccgaaaGGgCGTGGGTTCAAATCCCACTGCTGTCA
Str: ((((((...(((...........))).(((((.......)))))...........(((((.......))))).)))))).

Chr05.trna4 (4210984-4211055)	Length: 72 bp
Type: Pro	Anticodon: AGG at 33-35 (4211016-4211018)	Score: 67.4
HMM Sc=34.70	Sec struct Sc=32.70
         *    |    *    |    *    |    *    |    *    |    *    |    *    | 
Seq: GGGCATTTGGTCTAGTGGTATGATTCTCGCTTAGGGTGCGAGAGGtCCCGAGTTCAATTCTCGGAATGCCCC
Str: (((((((..(((.........))).(((((.......))))).....(((((.......)))))))))))).

Chr05.trna6 (19875150-19875222)	Length: 73 bp
Type: Ala	Anticodon: TGC at 34-36 (19875183-19875185)	Score: 66.2
HMM Sc=46.30	Sec struct Sc=19.90
         *    |    *    |    *    |    *    |    *    |    *    |    *    |  
Seq: GGGGTTGTAGCTCAAATGGTAGAGCGCTCGCTTTGCATGCGAGAGGcACGGGGTTCGATCCCCCGCATCTCCA
Str: ((((.((..((((........)))).(((((.......))))).....(((((.......))))))).)))).

Chr05.trna7 (22979071-22979143)	Length: 73 bp
Type: Arg	Anticodon: TCT at 34-36 (22979104-22979106)	Score: 68.5
HMM Sc=50.60	Sec struct Sc=17.90
         *    |    *    |    *    |    *    |    *    |    *    |    *    |  
Seq: GCGCCCGTGGCCTAATGGAtAAGGCGTCTGACTTCTAATCAGGCGAtTGTGGGTTCGAGTCCCACCGGGCGTG
Str: (((((((..((((........)))).(((((.......))))).....(((((.......)))))))))))).

Chr05.trna9 (23923929-23924000)	Length: 72 bp
Type: Gln	Anticodon: TTG at 34-36 (23923962-23923964)	Score: 75.8
HMM Sc=55.40	Sec struct Sc=20.40
         *    |    *    |    *    |    *    |    *    |    *    |    *    | 
Seq: GGTTCTATGGTGTAGTGGTtAGCACTCCAGACTTTGAATCTGGCGaCCTGGGTTCGAATCCCGGTAGGACCT
Str: (((((((..((((........)))).(((((.......)))))....(((((.......)))))))))))).

Chr05.trna10 (24159890-24159963)	Length: 74 bp
Type: Ile	Anticodon: AAT at 35-37 (24159924-24159926)	Score: 58.6
HMM Sc=41.30	Sec struct Sc=17.30
         *    |    *    |    *    |    *    |    *    |    *    |    *    |   
Seq: AGCCTATTAGCTCAGTTCGTtAGAGCGTCGTGCTAATAACGCGAAGGtCGCAAGTTCGAGACCTGCATGGGCCA
Str: .((((((..((((.........)))).(((((.......))))).....(((.(.......).)))))))))..

Chr05.trna14 (30128466-30128393)	Length: 74 bp
Type: Glu	Anticodon: TTC at 36-38 (30128431-30128429)	Score: 64.3
HMM Sc=38.20	Sec struct Sc=26.10
         *    |    *    |    *    |    *    |    *    |    *    |    *    |   
Seq: TCCATTGTCGTCTAGTCcGGTtAGGATATCTGGCTTTCACCCAGACGaCCCGGGTTCAAATCCCGGCAATGGAA
Str: (((((((..((((..........)))).(((((.......)))))....(((((.......)))))))))))).

Chr05.trna15 (29406615-29406542)	Length: 74 bp
Type: Ile	Anticodon: AAT at 35-37 (29406581-29406579)	Score: 70.8
HMM Sc=57.10	Sec struct Sc=13.70
         *    |    *    |    *    |    *    |    *    |    *    |    *    |   
Seq: GGCCTATTAGCTCAGTTGGTtAGAGCGTCGTGCTAATAATGCGAAGGtCACAGGTTCGAGACCTGCATGGGCCA
Str: (((((((..((((.........)))).(((((.......)))))......((((.......)))).))))))).

Chr05.trna16 (29277556-29277484)	Length: 73 bp
Type: Ala	Anticodon: CGC at 34-36 (29277523-29277521)	Score: 68.3
HMM Sc=44.10	Sec struct Sc=24.20
         *    |    *    |    *    |    *    |    *    |    *    |    *    |  
Seq: GGGGGTGTAGCTCAtATGGTAGAGCGCTCGCTTCGCATGCGAGAGGcACGGGGTTCGATTCCCCGCACCTCCA
Str: (((((((..((((........)))).(((((.......))))).....(((((.......)))))))))))).

Chr05.trna18 (26734961-26734891)	Length: 71 bp
Type: Gly	Anticodon: GCC at 33-35 (26734929-26734927)	Score: 66.5
HMM Sc=44.80	Sec struct Sc=21.70
         *    |    *    |    *    |    *    |    *    |    *    |    *    |
Seq: GCACCAGTGGTCTAGTGGTAGAATAGTACCCTGCCACGGTACAGaCCCGGGTTCGATTCCCGGCTGGTGCA
Str: (((((((..((.(.......).)).(((((.......)))))....(((((.......)))))))))))).

Chr05.trna19 (26732455-26732386)	Length: 70 bp
Type: Gly	Anticodon: GCC at 33-35 (26732423-26732421)	Score: 58.4
HMM Sc=36.30	Sec struct Sc=22.10
         *    |    *    |    *    |    *    |    *    |    *    |    *    
Seq: GCACCAGTGGTCTAGTGGTAGAATAGTACCCTGCCACGGTACAGACCGGGTTCGATTCCCGGCTGGTGCA
Str: (((((((..((.(.......).)).(((((.......)))))...(((((.......)))))))))))).

Chr05.trna20 (26730946-26730876)	Length: 71 bp
Type: Gly	Anticodon: GCC at 33-35 (26730914-26730912)	Score: 66.5
HMM Sc=44.80	Sec struct Sc=21.70
         *    |    *    |    *    |    *    |    *    |    *    |    *    |
Seq: GCACCAGTGGTCTAGTGGTAGAATAGTACCCTGCCACGGTACAGaCCCGGGTTCGATTCCCGGCTGGTGCA
Str: (((((((..((.(.......).)).(((((.......)))))....(((((.......)))))))))))).

Chr05.trna22 (26730071-26730001)	Length: 71 bp
Type: Gly	Anticodon: GCC at 33-35 (26730039-26730037)	Score: 61.3
HMM Sc=42.60	Sec struct Sc=18.70
         *    |    *    |    *    |    *    |    *    |    *    |    *    |
Seq: GCACCAGTGGTCTAGTGGTAGAATAGTACCCTGCCACGGTACAGaCCTGGGTTCGATTCCCGGCTGGTGCT
Str: (((((((..((.(.......).)).(((((.......)))))....(((((.......)))))))))))).

Chr05.trna25 (26728813-26728743)	Length: 71 bp
Type: Gly	Anticodon: GCC at 33-35 (26728781-26728779)	Score: 59.3
HMM Sc=41.60	Sec struct Sc=17.70
         *    |    *    |    *    |    *    |    *    |    *    |    *    |
Seq: GCACCAGTGGTCTAGTGGTAGAATAGTACCCTGCCACGGTACAGaCCCGGGTTCGATTCTCGGCTGGTGCA
Str: (((((((..((.(.......).)).(((((.......)))))....(((((.......)))))))))))).

Chr05.trna27 (26728031-26727961)	Length: 71 bp
Type: Gly	Anticodon: ACC at 33-35 (26727999-26727997)	Score: 66.5
HMM Sc=44.80	Sec struct Sc=21.70
         *    |    *    |    *    |    *    |    *    |    *    |    *    |
Seq: GCACCAGTGGTCTAGTGGTAGAATAGTACCCTACCACGGTACAGaCCCGGGTTCGATTCCCGGCTGGTGCA
Str: (((((((..((.(.......).)).(((((.......)))))....(((((.......)))))))))))).

Chr05.trna28 (25014097-25014026)	Length: 72 bp
Type: Pro	Anticodon: AGG at 33-35 (25014065-25014063)	Score: 67.4
HMM Sc=34.70	Sec struct Sc=32.70
         *    |    *    |    *    |    *    |    *    |    *    |    *    | 
Seq: GGGCATTTGGTCTAGTGGTATGATTCTCGCTTAGGGTGCGAGAGGtCCCGAGTTCAATTCTCGGAATGCCCC
Str: (((((((..(((.........))).(((((.......))))).....(((((.......)))))))))))).

Chr05.trna29 (23369847-23369776)	Length: 72 bp
Type: Asn	Anticodon: GTT at 33-35 (23369815-23369813)	Score: 79.0
HMM Sc=56.70	Sec struct Sc=22.30
         *    |    *    |    *    |    *    |    *    |    *    |    *    | 
Seq: TCCTCAGTAGCTCAGTGGTAGAGCGGTCGGCTGTTAACTGATTGGtCGTAGGTTCGAATCCTACTTGGGGAG
Str: (((((((..((((.......)))).(((((.......))))).....(((((.......)))))))))))).

Chr05.trna31 (19693705-19693624)	Length: 82 bp
Type: Ser	Anticodon: CGA at 34-36 (19693672-19693670)	Score: 83.2
HMM Sc=48.40	Sec struct Sc=34.80
         *    |    *    |    *    |    *    |    *    |    *    |    *    |    *    | 
Seq: GTCGATATGTCCGAGTGGTtAAGGAGACAGACTCGAAATCTGTTGGGCTTTGCCCGCGCAGGTTCGAATCCTGCTGTCGACG
Str: (((((((..(((..........))).(((((.......))))).((((...))))..(((((.......)))))))))))).

Chr05.trna32 (19561744-19561670)	Length: 75 bp
Type: Pro	Anticodon: TGG at 36-38 (19561709-19561707)	Score: 52.4
HMM Sc=31.80	Sec struct Sc=20.60
         *    |    *    |    *    |    *    |    *    |    *    |    *    |    
Seq: GGGCatcATTTGGTCTAGTGGTATGATTCTCGCTTTGGGTGCGAGAGGtCCCGAGTTCGATTCTCAGAATGCCCC
Str: ((((...(((..(((.........))).(((((.......))))).....(.(((.......))).)))))))).

Chr05.trna33 (19560963-19560887)	Length: 77 bp
Type: Pro	Anticodon: TGG at 38-40 (19560926-19560924)	Score: 50.8
HMM Sc=17.40	Sec struct Sc=33.40
         *    |    *    |    *    |    *    |    *    |    *    |    *    |    * 
Seq: GGGCATTTGGTCTAGTggagTGGTATGATTCTCGCTTTGGGTGCGAGAGGtCTCGAGTTTGATTCTCGAAATGCCCC
Str: (((((((..(((..............))).(((((.......))))).....(((((.......)))))))))))).

Chr05.trna34 (19560223-19560152)	Length: 72 bp
Type: Pro	Anticodon: TGG at 33-35 (19560191-19560189)	Score: 51.7
HMM Sc=20.90	Sec struct Sc=30.80
         *    |    *    |    *    |    *    |    *    |    *    |    *    | 
Seq: GGGCGTTTGGTCTAGTGGTCTGATTCTCGCTTTGGGTGTGAGATGtCCCGAGTTCAATTCTCGGAATGCCCC
Str: (((((((..(((.........))).(((((.......))))).....(((((.......)))))))))))).

Chr05.trna35 (19559861-19559790)	Length: 72 bp
Type: Pro	Anticodon: CGG at 33-35 (19559829-19559827)	Score: 55.1
HMM Sc=18.20	Sec struct Sc=36.90
         *    |    *    |    *    |    *    |    *    |    *    |    *    | 
Seq: GGGCATTTGGTCTAGTGGTATGATTCTCGCTTCGGGTGCGAGGGGtCTCGAGTTTGATTCTCGAAATGCCCC
Str: (((((((..(((.........))).(((((.......))))).....(((((.......)))))))))))).

Chr05.trna36 (19559425-19559354)	Length: 72 bp
Type: Pro	Anticodon: CGG at 33-35 (19559393-19559391)	Score: 57.6
HMM Sc=26.10	Sec struct Sc=31.50
         *    |    *    |    *    |    *    |    *    |    *    |    *    | 
Seq: GGGCATTTGGTCTAGTGGTATGATTCTCGCTTCGGGTGCGAAAGGtCTCGAGTTCGATTCTCGAAATGCCCC
Str: (((((((..(((.........)))..((((.......))))......(((((.......)))))))))))).

Chr05.trna37 (19558278-19558207)	Length: 72 bp
Type: Pro	Anticodon: AGG at 33-35 (19558246-19558244)	Score: 59.0
HMM Sc=32.70	Sec struct Sc=26.30
         *    |    *    |    *    |    *    |    *    |    *    |    *    | 
Seq: GGGCATTTGGTCTAGTGGTATGATTCTCGCTTAGGGTGCGAGAGGtCCCAAGTTCAATTCTCGGAATGCCCC
Str: (((((((..(((.........))).(((((.......))))).....((.((.......)).))))))))).

Chr05.trna38 (19557663-19557592)	Length: 72 bp
Type: Pro	Anticodon: TGG at 33-35 (19557631-19557629)	Score: 58.8
HMM Sc=27.70	Sec struct Sc=31.10
         *    |    *    |    *    |    *    |    *    |    *    |    *    | 
Seq: GGGCATTTGGTCTAGTGGTATGATTCTCGCTTTGGGTGCGAGAGGtCCCGAGTTTGATTCTCGGAATGCTTT
Str: (((((((..(((.........))).(((((.......))))).....(((((.......)))))))))))).

Chr05.trna39 (19556079-19556008)	Length: 72 bp
Type: Pro	Anticodon: AGG at 33-35 (19556047-19556045)	Score: 56.4
HMM Sc=27.00	Sec struct Sc=29.40
         *    |    *    |    *    |    *    |    *    |    *    |    *    | 
Seq: GGGCATTTGGTCTAGTGGTATGATTCTCGCTTAGGGTGTGAGAGAtCCTGAGTTCAATTCTCGGAATGCCCC
Str: (((((((..(((.........))).(((((.......))))).....(((((.......)))))))))))).

Chr05.trna40 (19555465-19555394)	Length: 72 bp
Type: Pro	Anticodon: TGG at 33-35 (19555433-19555431)	Score: 68.5
HMM Sc=35.70	Sec struct Sc=32.80
         *    |    *    |    *    |    *    |    *    |    *    |    *    | 
Seq: GGGCATTTGGTCTAGTGGTATGATTCTCGCTTTGGGTGCGAGAGGtCCCGAGTTCGATTCTCGGAATGCCCC
Str: (((((((..(((.........))).(((((.......))))).....(((((.......)))))))))))).

Chr05.trna41 (19553752-19553681)	Length: 72 bp
Type: Pro	Anticodon: CGG at 33-35 (19553720-19553718)	Score: 63.2
HMM Sc=26.30	Sec struct Sc=36.90
         *    |    *    |    *    |    *    |    *    |    *    |    *    | 
Seq: GGGCATTTGGTCTAGTGGTATGATTCTCGCTTCGGGTGCGAGAGGtCTCGAGTTCGATTCTCGAAATGCCCC
Str: (((((((..(((.........))).(((((.......))))).....(((((.......)))))))))))).

Chr05.trna47 (7685809-7685738)	Length: 72 bp
Type: Gln	Anticodon: TTG at 34-36 (7685776-7685774)	Score: 75.8
HMM Sc=55.40	Sec struct Sc=20.40
         *    |    *    |    *    |    *    |    *    |    *    |    *    | 
Seq: GGTTCTATGGTGTAGTGGTtAGCACTCCAGACTTTGAATCTGGCGaCCTGGGTTCGAATCCCGGTAGGACCT
Str: (((((((..((((........)))).(((((.......)))))....(((((.......)))))))))))).

Chr05.trna49 (2541800-2541729)	Length: 72 bp
Type: Thr	Anticodon: TGT at 33-35 (2541768-2541766)	Score: 79.3
HMM Sc=49.30	Sec struct Sc=30.00
         *    |    *    |    *    |    *    |    *    |    *    |    *    | 
Seq: GCCCCTATAGCTCAGTGGTAGAGCGTCAGTCTTGTAAACTGAAGGtCTGTAGTTCGATCCTGCATGGGGGCA
Str: (((((((..((((.......)))).(((((.......))))).....(((((.......)))))))))))).

Chr05.trna50 (248541-248459)	Length: 83 bp
Type: Leu	Anticodon: TAA at 34-36 (248508-248506)	Score: 73.8
HMM Sc=34.40	Sec struct Sc=39.40
         *    |    *    |    *    |    *    |    *    |    *    |    *    |    *    |  
Seq: GCTGGTTTGCCCGAGTGGTtAAGGGGGAAGACTTAAGATCTTCTGCACATAAGTGCGCATGGGTTCGAACCCCATAGCCAGCA
Str: (((((((..(((..........))).(((((.......))))).((((....))))..(((((.......)))))))))))).

Chr05.trna51 (109342-109270)	Length: 73 bp
Type: Arg	Anticodon: TCT at 34-36 (109309-109307)	Score: 74.6
HMM Sc=53.60	Sec struct Sc=21.00
         *    |    *    |    *    |    *    |    *    |    *    |    *    |  
Seq: GCGCCCGTGGCGTAATGGAtAGCGCGCCTGACTTCTAATCAGGCGGtTGTGGGTTCGATCCCCACCGGGCGTG
Str: (((((((..((((........)))).(((((.......))))).....(((((.......)))))))))))).

Chr06.trna1 (150117-150189)	Length: 73 bp
Type: Glu	Anticodon: CTC at 35-37 (150151-150153)	Score: 78.9
HMM Sc=53.10	Sec struct Sc=25.80
         *    |    *    |    *    |    *    |    *    |    *    |    *    |  
Seq: TCCGTTGTAGTCTAGTTGGTtAGGATACTCGGCTCTCACCCGAGAGaCCCGGGTTCAAGTCCCGGCAACGGAA
Str: (((((((..((((.........)))).(((((.......)))))....(((((.......)))))))))))).

Chr06.trna2 (5115658-5115729)	Length: 72 bp
Type: Trp	Anticodon: CCA at 33-35 (5115690-5115692)	Score: 75.1
HMM Sc=50.10	Sec struct Sc=25.00
         *    |    *    |    *    |    *    |    *    |    *    |    *    | 
Seq: GGATCTGTGGCGCAATGGTAGCGCGTCTGACTCCAGATCAGAAGGtTGCGTGTTCGATTCACGTCAGGTTCA
Str: (((((((..((((.......)))).(((((.......))))).....(((((.......)))))))))))).

Chr06.trna3 (6608174-6608247)	Length: 74 bp
Type: Val	Anticodon: TAC at 35-37 (6608208-6608210)	Score: 72.5
HMM Sc=48.10	Sec struct Sc=24.40
         *    |    *    |    *    |    *    |    *    |    *    |    *    |   
Seq: GGTTTCGTGGTGTAGTTGGTtATCACGTCAGTCTTACACACTGAAGGtCTCCGGTTCGAACCCGGGCGAAGCCA
Str: (((((((..(((...........))).(((((.......))))).....(((((.......)))))))))))).

Chr06.trna4 (6609243-6609316)	Length: 74 bp
Type: Val	Anticodon: AAC at 35-37 (6609277-6609279)	Score: 63.4
HMM Sc=39.00	Sec struct Sc=24.40
         *    |    *    |    *    |    *    |    *    |    *    |    *    |   
Seq: GGTTTCGTGGTGTAGTTGGTtATCACGTCAGTCTAACACACTGAAGGtCTCCGGTTTGAAACCGGGCGAAGCCA
Str: (((((((..(((...........))).(((((.......))))).....(((((.......)))))))))))).

Chr06.trna5 (6610781-6610854)	Length: 74 bp
Type: Val	Anticodon: AAC at 35-37 (6610815-6610817)	Score: 71.9
HMM Sc=47.50	Sec struct Sc=24.40
         *    |    *    |    *    |    *    |    *    |    *    |    *    |   
Seq: GGTTTCGTGGTGTAGTTGGTtATCACGTCAGTCTAACACACTGAAGGtCTCCGGTTCGAGCCCGGGCGAAGCCA
Str: (((((((..(((...........))).(((((.......))))).....(((((.......)))))))))))).

Chr06.trna6 (6612536-6612609)	Length: 74 bp
Type: Val	Anticodon: AAC at 35-37 (6612570-6612572)	Score: 72.5
HMM Sc=48.10	Sec struct Sc=24.40
         *    |    *    |    *    |    *    |    *    |    *    |    *    |   
Seq: GGTTTCGTGGTGTAGTTGGTtATCACGTCAGTCTAACACACTGAAGGtCTCCGGTTCGAACCCGGGCGAAGCCA
Str: (((((((..(((...........))).(((((.......))))).....(((((.......)))))))))))).

Chr06.trna7 (7135176-7135247)	Length: 72 bp
Type: Asn	Anticodon: GTT at 33-35 (7135208-7135210)	Score: 74.3
HMM Sc=57.10	Sec struct Sc=17.20
         *    |    *    |    *    |    *    |    *    |    *    |    *    | 
Seq: TCCTCAGTAGCTCAGTGGTAGAGCGGTTGGCTGTTAACTGATTGGtCGTAGGTTCGAATCCTACTTGGGGAG
Str: (((((((..((((.......)))).(((((.......))))).....(((((.......)))))))))))).

Chr06.trna12 (15180094-15180165)	Length: 72 bp
Type: Gly	Anticodon: TCC at 34-36 (15180127-15180129)	Score: 73.9
HMM Sc=46.20	Sec struct Sc=27.70
         *    |    *    |    *    |    *    |    *    |    *    |    *    | 
Seq: GCGTTTGTAGTCCAACGGTtAGGATAATTGCCTTCCAAGCAATAGaCCCGGGTTCGACTCCCGGCAAACGCA
Str: (((((((..((((........)))).(((((.......)))))....(((((.......)))))))))))).

Chr06.trna13 (16002899-16002970)	Length: 72 bp
Type: Pro	Anticodon: AGG at 33-35 (16002931-16002933)	Score: 67.4
HMM Sc=34.70	Sec struct Sc=32.70
         *    |    *    |    *    |    *    |    *    |    *    |    *    | 
Seq: GGGCATTTGGTCTAGTGGTATGATTCTCGCTTAGGGTGCGAGAGGtCCCGAGTTCAATTCTCGGAATGCCCC
Str: (((((((..(((.........))).(((((.......))))).....(((((.......)))))))))))).

Chr06.trna14 (16984941-16985014)	Length: 74 bp
Type: Asn	Anticodon: GTT at 35-37 (16984975-16984977)	Score: 84.5
HMM Sc=59.40	Sec struct Sc=25.10
         *    |    *    |    *    |    *    |    *    |    *    |    *    |   
Seq: GCTGGAATAGCTCAGTTGGTtAGAGCGTGTGGCTGTTAACCACAAGGtCGGAGGTTCAAGCCCTCCTTCTAGCG
Str: (((((((..((((.........)))).(((((.......))))).....(((((.......)))))))))))).

Chr06.trna15 (17027744-17027814)	Length: 71 bp
Type: Gly	Anticodon: CCC at 33-35 (17027776-17027778)	Score: 65.4
HMM Sc=28.10	Sec struct Sc=37.30
         *    |    *    |    *    |    *    |    *    |    *    |    *    |
Seq: GCGCATCTGGTGTAGTGGTATCATAGTACCCTCCCACGGTACTGaCCAGGGTTCGATTCCCTGGATGCGCA
Str: (((((((..(((.........))).(((((.......)))))....(((((.......)))))))))))).

Chr06.trna16 (18569974-18570045)	Length: 72 bp
Type: Pro	Anticodon: TGG at 33-35 (18570006-18570008)	Score: 68.5
HMM Sc=35.70	Sec struct Sc=32.80
         *    |    *    |    *    |    *    |    *    |    *    |    *    | 
Seq: GGGCATTTGGTCTAGTGGTATGATTCTCGCTTTGGGTGCGAGAGGtCCCGAGTTCGATTCTCGGAATGCCCC
Str: (((((((..(((.........))).(((((.......))))).....(((((.......)))))))))))).

Chr06.trna18 (20318603-20318674)	Length: 72 bp
Type: Trp	Anticodon: CCA at 33-35 (20318635-20318637)	Score: 75.8
HMM Sc=51.20	Sec struct Sc=24.60
         *    |    *    |    *    |    *    |    *    |    *    |    *    | 
Seq: GGATCCGTGGCGCAATGGTAGCGCGTCTGACTCCAGATCAGAAGGtTGCGTGTTCGATTCACGTCGGGTTCA
Str: (((((((..((((.......)))).(((((.......))))).....(((((.......)))))))))))).

Chr06.trna20 (21690378-21690450)	Length: 73 bp
Type: Lys	Anticodon: CTT at 34-36 (21690411-21690413)	Score: 87.7
HMM Sc=67.60	Sec struct Sc=20.10
         *    |    *    |    *    |    *    |    *    |    *    |    *    |  
Seq: GCCCGTCTAGCTCAGTTGGTAGAGCGCAAGGCTCTTAACCTTGTGGtCGTGGGTTCGAGCCCCACGGTGGGCG
Str: (((((((..((((........)))).(((((.......))))).....(((((.......)))))))))))).

Chr06.trna21 (22886942-22887014)	Length: 73 bp
Type: Lys	Anticodon: TTT at 34-36 (22886975-22886977)	Score: 90.8
HMM Sc=66.10	Sec struct Sc=24.70
         *    |    *    |    *    |    *    |    *    |    *    |    *    |  
Seq: GCCGTCTTAGCTCAGTCGGTAGAGCGCACGGCTTTTAACCGTGTGGtCGTGGGTTCGAATCCCACAGACGGCG
Str: (((((((..((((........)))).(((((.......))))).....(((((.......)))))))))))).

Chr06.trna22 (25146568-25146649)	Length: 82 bp
Type: Ser	Anticodon: CGA at 34-36 (25146601-25146603)	Score: 78.9
HMM Sc=46.60	Sec struct Sc=32.30
         *    |    *    |    *    |    *    |    *    |    *    |    *    |    *    | 
Seq: GTCGATATGTCCGAGTGGTtAAGGAGACAGACTCGAAATCTGTTGGGCTTTGCCTGCGCAGGTTCGAATCCTGCTGTCGACG
Str: (((((((..(((..........))).(((((.......))))).((((...))))..(((((.......)))))))))))).

Chr06.trna23 (25383368-25383439)	Length: 72 bp
Type: Asp	Anticodon: GTC at 34-36 (25383401-25383403)	Score: 69.8
HMM Sc=46.80	Sec struct Sc=23.00
         *    |    *    |    *    |    *    |    *    |    *    |    *    | 
Seq: GTCGTTGTAGTATAGTGGTaAGTATTCCCGCCTGTCACGCGGGTGaCCCGGGTTCGATCCCCGGCAACGGCG
Str: (((((((..((((........)))).(((((.......)))))....(((((.......)))))))))))).

Chr06.trna25 (26401613-26401684)	Length: 72 bp
Type: Asp	Anticodon: GTC at 34-36 (26401646-26401648)	Score: 69.8
HMM Sc=46.80	Sec struct Sc=23.00
         *    |    *    |    *    |    *    |    *    |    *    |    *    | 
Seq: GTCGTTGTAGTATAGTGGTgAGTATTCCCGCCTGTCACGCGGGTGaCCCGGGTTCGATCCCCGGCAACGGCG
Str: (((((((..((((........)))).(((((.......)))))....(((((.......)))))))))))).

Chr06.trna27 (30173025-30172952)	Length: 74 bp
Type: Glu	Anticodon: TTC at 36-38 (30172990-30172988)	Score: 64.3
HMM Sc=38.20	Sec struct Sc=26.10
         *    |    *    |    *    |    *    |    *    |    *    |    *    |   
Seq: TCCATTGTCGTCTAGTCcGGTtAGGATATCTGGCTTTCACCCAGACGaCCCGGGTTCAAATCCCGGCAATGGAA
Str: (((((((..((((..........)))).(((((.......)))))....(((((.......)))))))))))).

Chr06.trna28 (29554253-29554180)	Length: 74 bp
Type: Ile	Anticodon: AAT at 35-37 (29554219-29554217)	Score: 81.8
HMM Sc=58.30	Sec struct Sc=23.50
         *    |    *    |    *    |    *    |    *    |    *    |    *    |   
Seq: GGCCTATTAGCTCAGTTGGTtAGAGCGTCGTGCTAATAACGCGAAGGtCGCAGGTTCGAGACCTGCATGGGCCA
Str: (((((((..((((.........)))).(((((.......))))).....(((((.......)))))))))))).

Chr06.trna29 (29481343-29481271)	Length: 73 bp
Type: Ala	Anticodon: CGC at 34-36 (29481310-29481308)	Score: 68.3
HMM Sc=44.10	Sec struct Sc=24.20
         *    |    *    |    *    |    *    |    *    |    *    |    *    |  
Seq: GGGGGTGTAGCTCAtATGGTAGAGCGCTCGCTTCGCATGCGAGAGGcACGGGGTTCGATTCCCCGCACCTCCA
Str: (((((((..((((........)))).(((((.......))))).....(((((.......)))))))))))).

Chr06.trna35 (25538143-25538070)	Length: 74 bp
Type: Asn	Anticodon: GTT at 35-37 (25538109-25538107)	Score: 82.0
HMM Sc=59.90	Sec struct Sc=22.10
         *    |    *    |    *    |    *    |    *    |    *    |    *    |   
Seq: GCTGGAGTAGCTCAGTTGGTtAGAGCGTGTGGCTGTTAACCACAAGGtCGGAGGTTCAAGCCCTCCTTCTAGCG
Str: (((((((..((((.........)))).(((((.......))))).....(((((.......)))))))))))).

Chr06.trna36 (25536669-25536596)	Length: 74 bp
Type: Asn	Anticodon: GTT at 35-37 (25536635-25536633)	Score: 82.3
HMM Sc=61.70	Sec struct Sc=20.60
         *    |    *    |    *    |    *    |    *    |    *    |    *    |   
Seq: GCTGGGGTAGCTCAGTTGGTtAGAGCGTGTGGCTGTTAACCACAAGGtCGGAGGTTCAAGCCCTCCTTCTAGCG
Str: (((((((..((((.........)))).(((((.......))))).....(((((.......)))))))))))).

Chr06.trna37 (25533297-25533226)	Length: 72 bp
Type: Asp	Anticodon: GTC at 34-36 (25533264-25533262)	Score: 69.8
HMM Sc=46.80	Sec struct Sc=23.00
         *    |    *    |    *    |    *    |    *    |    *    |    *    | 
Seq: GTCGTTGTAGTATAGTGGTgAGTATTCCCGCCTGTCACGCGGGTGaCCCGGGTTCGATCCCCGGCAACGGCG
Str: (((((((..((((........)))).(((((.......)))))....(((((.......)))))))))))).

Chr06.trna39 (24767324-24767244)	Length: 81 bp
Type: Leu	Anticodon: CAG at 36-38 (24767289-24767287)	Score: 69.5
HMM Sc=46.80	Sec struct Sc=22.70
         *    |    *    |    *    |    *    |    *    |    *    |    *    |    *    |
Seq: GTCAAGATGGCCGAGTTGGTctAAGGCGCCAGTTTCAGGTACTGGTccgaaaGGgCATGGGTTCGAATCCCATTCTTGACA
Str: (((((((..(((............))).(((((.......)))))...........(((((.......)))))))))))).

Chr06.trna40 (20766249-20766177)	Length: 73 bp
Type: Ala	Anticodon: TGC at 34-36 (20766216-20766214)	Score: 69.1
HMM Sc=43.30	Sec struct Sc=25.80
         *    |    *    |    *    |    *    |    *    |    *    |    *    |  
Seq: GGGGATGTAGCTCAAATGGTAGAGCGCTCGCTTTGCATGCGAGAGGtACAGGGTTCGATCCCCTGCATCTCCA
Str: (((((((..((((........)))).(((((.......))))).....(((((.......)))))))))))).

Chr06.trna41 (20235257-20235184)	Length: 74 bp
Type: Asn	Anticodon: GTT at 35-37 (20235223-20235221)	Score: 82.1
HMM Sc=56.70	Sec struct Sc=25.40
         *    |    *    |    *    |    *    |    *    |    *    |    *    |   
Seq: GCTGGAGTAGCTCAGCTGGTtAGAGCGTGTGGCTGTTAACCACAAGGtCGAAGGTTCAAACCCTTCCTCTAGCG
Str: (((((((..((((.........)))).(((((.......))))).....(((((.......)))))))))))).

Chr06.trna42 (19641405-19641333)	Length: 73 bp
Type: Ala	Anticodon: TGC at 34-36 (19641372-19641370)	Score: 69.1
HMM Sc=43.30	Sec struct Sc=25.80
         *    |    *    |    *    |    *    |    *    |    *    |    *    |  
Seq: GGGGATGTAGCTCAAATGGTAGAGCGCTCGCTTTGCATGCGAGAGGtACAGGGTTCGATCCCCTGCATCTCCA
Str: (((((((..((((........)))).(((((.......))))).....(((((.......)))))))))))).

Chr06.trna43 (18886888-18886807)	Length: 82 bp
Type: Ser	Anticodon: TGA at 34-36 (18886855-18886853)	Score: 80.7
HMM Sc=46.10	Sec struct Sc=34.60
         *    |    *    |    *    |    *    |    *    |    *    |    *    |    *    | 
Seq: GTCGATATGTCCGAGTGGTtAAGGAGACAGACTTGAAATCTGTTGGGCTTCGCCCGCGCAGGTTCGAACCCTGCTGTCGACG
Str: (((((((..(((..........))).(((((.......))))).((((...))))..(((((.......)))))))))))).

Chr06.trna44 (18571047-18570976)	Length: 72 bp
Type: Pro	Anticodon: AGG at 33-35 (18571015-18571013)	Score: 67.4
HMM Sc=34.70	Sec struct Sc=32.70
         *    |    *    |    *    |    *    |    *    |    *    |    *    | 
Seq: GGGCATTTGGTCTAGTGGTATGATTCTCGCTTAGGGTGCGAGAGGtCCCGAGTTCAATTCTCGGAATGCCCC
Str: (((((((..(((.........))).(((((.......))))).....(((((.......)))))))))))).

Chr06.trna45 (16639169-16639096)	Length: 74 bp
Type: Glu	Anticodon: TTC at 36-38 (16639134-16639132)	Score: 64.3
HMM Sc=38.20	Sec struct Sc=26.10
         *    |    *    |    *    |    *    |    *    |    *    |    *    |   
Seq: TCCATTGTCGTCTAGTCcGGTtAGGATATCTGGCTTTCACCCAGACGaCCCGGGTTCAAATCCCGGCAATGGAA
Str: (((((((..((((..........)))).(((((.......)))))....(((((.......)))))))))))).

Chr06.trna46 (15319154-15319081)	Length: 74 bp
Type: Thr	Anticodon: AGT at 35-37 (15319120-15319118)	Score: 75.0
HMM Sc=46.80	Sec struct Sc=28.20
         *    |    *    |    *    |    *    |    *    |    *    |    *    |   
Seq: GCTTTCGTAGCTCAGTTGGTtAGAGCACCCGTTTAGTAAGCGGGAGGtCTTGAGTTCGACTCTCAACGAAAGCA
Str: (((((((..((((.........)))).(((((.......))))).....(((((.......)))))))))))).

Chr06.trna47 (15042721-15042650)	Length: 72 bp
Type: Asp	Anticodon: GTC at 34-36 (15042688-15042686)	Score: 69.8
HMM Sc=46.80	Sec struct Sc=23.00
         *    |    *    |    *    |    *    |    *    |    *    |    *    | 
Seq: GTCGTTGTAGTATAGTGGTgAGTATTCCCGCCTGTCACGCGGGTGaCCCGGGTTCGATCCCCGGCAACGGCG
Str: (((((((..((((........)))).(((((.......)))))....(((((.......)))))))))))).

Chr06.trna48 (14659464-14659393)	Length: 72 bp
Type: His	Anticodon: GTG at 34-36 (14659431-14659429)	Score: 63.3
HMM Sc=34.30	Sec struct Sc=29.00
         *    |    *    |    *    |    *    |    *    |    *    |    *    | 
Seq: GTGGCTGTAGTTTAGTGGTaAGAATTCTACGTTGTGGCCGTAGAGaCCTGGGCTCGAATCCCAGCAGCCACA
Str: (((((((..((((........)))).(((((.......)))))....(((((.......)))))))))))).

Chr06.trna49 (14646061-14645990)	Length: 72 bp
Type: Gln	Anticodon: CTG at 34-36 (14646028-14646026)	Score: 72.9
HMM Sc=48.70	Sec struct Sc=24.20
         *    |    *    |    *    |    *    |    *    |    *    |    *    | 
Seq: GGTCCCATGGTCTAGCGGTtAGGACATTGGACTCTGAATCCAGTAaCCCGAGTTCAAATCTCGGTGGGACCT
Str: (((((((..((((........)))).(((((.......)))))....(((((.......)))))))))))).

Chr06.trna50 (14643149-14643078)	Length: 72 bp
Type: Gln	Anticodon: CTG at 34-36 (14643116-14643114)	Score: 72.9
HMM Sc=48.70	Sec struct Sc=24.20
         *    |    *    |    *    |    *    |    *    |    *    |    *    | 
Seq: GGTCCCATGGTCTAGCGGTcAGGACATTGGACTCTGAATCCAGTAaCCCGAGTTCAAATCTCGGTGGGACCT
Str: (((((((..((((........)))).(((((.......)))))....(((((.......)))))))))))).

Chr06.trna51 (14293716-14293643)	Length: 74 bp
Type: Val	Anticodon: TAC at 35-37 (14293682-14293680)	Score: 72.7
HMM Sc=40.10	Sec struct Sc=32.60
         *    |    *    |    *    |    *    |    *    |    *    |    *    |   
Seq: GGTGTTGTGGTGTAGTCGGTcATCACGTCAGTTTTACACACTGAAGGtCCCCAGTTCGAGCCTGGGCAATACCA
Str: (((((((..(((...........))).(((((.......))))).....(((((.......)))))))))))).

Chr06.trna52 (13884800-13884729)	Length: 72 bp
Type: Gly	Anticodon: TCC at 34-36 (13884767-13884765)	Score: 73.9
HMM Sc=46.20	Sec struct Sc=27.70
         *    |    *    |    *    |    *    |    *    |    *    |    *    | 
Seq: GCGTTTGTAGTCCAACGGTtAGGATAATTGCCTTCCAAGCAATAGaCCCGGGTTCGACTCCCGGCAAACGCA
Str: (((((((..((((........)))).(((((.......)))))....(((((.......)))))))))))).

Chr06.trna53 (12824210-12824127)	Length: 84 bp
Type: Leu	Anticodon: CAA at 35-37 (12824176-12824174)	Score: 78.3
HMM Sc=55.30	Sec struct Sc=23.00
         *    |    *    |    *    |    *    |    *    |    *    |    *    |    *    |   
Seq: GTCAGGATGGCCGAGTGGTctAAGGCGCCAGACTCAAGTTCTGGTCCTCTAACGAGGGCGTGGGTTCAAACCCCACTTCTGACA
Str: (((((((..(((...........))).(((((.......))))).((((....))))..(((((.......)))))))))))).

Chr06.trna55 (9795908-9795837)	Length: 72 bp
Type: Gln	Anticodon: CTG at 34-36 (9795875-9795873)	Score: 56.4
HMM Sc=42.90	Sec struct Sc=13.50
         *    |    *    |    *    |    *    |    *    |    *    |    *    | 
Seq: AGTTCCATGGTTTAGTGATcAGGACATTGGACTCTGAATCCAGTGGCCCGAGTTCAAATCTTGGTGGAACCT
Str: .((((((..((((........)))).(((((.......)))))....(((((.......)))))))))))..

Chr06.trna58 (5821518-5821447)	Length: 72 bp
Type: His	Anticodon: GTG at 34-36 (5821485-5821483)	Score: 63.2
HMM Sc=34.00	Sec struct Sc=29.20
         *    |    *    |    *    |    *    |    *    |    *    |    *    | 
Seq: GTGGCTGTAGTTTAGTGGTgAGAATTTCACGTTGTGGCCGTGAAGaCCTGGGCTCGAATCCCAGCAGCCACA
Str: (((((((..((((........)))).(((((.......)))))....(((((.......)))))))))))).

Chr06.trna59 (5105328-5105256)	Length: 73 bp
Type: Val	Anticodon: TAC at 34-36 (5105295-5105293)	Score: 76.2
HMM Sc=46.60	Sec struct Sc=29.60
         *    |    *    |    *    |    *    |    *    |    *    |    *    |  
Seq: GGTGCTGTGGTGTAGTGGTtATCACGTTTGCTTTACACGCAAAAGGtCCCCAGTTCGATCCTGGGTAGCACCA
Str: (((((((..(((..........))).(((((.......))))).....(((((.......)))))))))))).

Chr06.trna61 (3417748-3417664)	Length: 85 bp
Type: Met	Anticodon: CAT at 35-37 (3417714-3417712)	Score: 64.3
Possible intron: 39-49 (3417710-3417700)
HMM Sc=40.80	Sec struct Sc=23.50
         *    |    *    |    *    |    *    |    *    |    *    |    *    |    *    |    
Seq: GGGGTGGTGGCGCAGTTGGCtAGCGCGTAGGTCTCATAgcttctgagttATCCTGAGGtCGAGAGTTCGAGCCTCTCTCACCCCA
Str: (((((((..((((.........)))).((((....................)))).....(((((.......)))))))))))).

Chr06.trna62 (991663-991591)	Length: 73 bp
Type: Glu	Anticodon: CTC at 35-37 (991629-991627)	Score: 79.2
HMM Sc=53.40	Sec struct Sc=25.80
         *    |    *    |    *    |    *    |    *    |    *    |    *    |  
Seq: TCCGTTGTGGTCTAGTTGGTtAGGATACTCGGCTCTCACCCGAGAGaCCCGGGTTCAAGTCCCGGCAACGGAA
Str: (((((((..((((.........)))).(((((.......)))))....(((((.......)))))))))))).

Chr06.trna63 (987530-987458)	Length: 73 bp
Type: Glu	Anticodon: CTC at 35-37 (987496-987494)	Score: 78.9
HMM Sc=53.10	Sec struct Sc=25.80
         *    |    *    |    *    |    *    |    *    |    *    |    *    |  
Seq: TCCGTTGTAGTCTAGTTGGTtAGGATACTCGGCTCTCACCCGAGAGaCCCGGGTTCAAGTCCCGGCAACGGAA
Str: (((((((..((((.........)))).(((((.......)))))....(((((.......)))))))))))).

Chr06.trna64 (156391-156318)	Length: 74 bp
Type: Thr	Anticodon: AGT at 35-37 (156357-156355)	Score: 72.0
HMM Sc=43.50	Sec struct Sc=28.50
         *    |    *    |    *    |    *    |    *    |    *    |    *    |   
Seq: GCTTTCATAGCTCAGTTGGCtAGAGCACCCGTTTAGTAAGCGGGAGGtCTTGAGTTCAATTCTCAATGAAAGCA
Str: (((((((..((((.........)))).(((((.......))))).....(((((.......)))))))))))).

Chr07.trna1 (1987502-1987572)	Length: 71 bp
Type: Gly	Anticodon: GCC at 33-35 (1987534-1987536)	Score: 66.5
HMM Sc=44.80	Sec struct Sc=21.70
         *    |    *    |    *    |    *    |    *    |    *    |    *    |
Seq: GCACCAGTGGTCTAGTGGTAGAATAGTACCCTGCCACGGTACAGaCCCGGGTTCGATTCCCGGCTGGTGCA
Str: (((((((..((.(.......).)).(((((.......)))))....(((((.......)))))))))))).

Chr07.trna4 (9581827-9581905)	Length: 79 bp
Type: Arg	Anticodon: ACG at 40-42 (9581866-9581868)	Score: 56.5
HMM Sc=44.90	Sec struct Sc=11.60
         *    |    *    |    *    |    *    |    *    |    *    |    *    |    *   
Seq: GGGTGGGgcctgTAGCTCAGAGGAttAGAGCACGTGGCTACGAACCACGGTGtCGGGGGTTCGAATCCCTCCTCGCCCA
Str: (((((((.......((((.........)))).(((((.......))))).....(((((.......)))))))))))).

Chr07.trna6 (9643786-9643859)	Length: 74 bp
Type: Trp	Anticodon: CCA at 35-37 (9643820-9643822)	Score: 72.0
HMM Sc=42.50	Sec struct Sc=29.50
         *    |    *    |    *    |    *    |    *    |    *    |    *    |   
Seq: GCGCTCTTAGTTCAGTTcGGTAGAACGCGGGTCTCCAAAACCCGATGtCGTAGGTTCAAATCCTACAGAGCGTG
Str: (((((((..((((.........)))).(((((.......))))).....(((((.......)))))))))))).

Chr07.trna7 (9789012-9789084)	Length: 73 bp
Type: Phe	Anticodon: GAA at 34-36 (9789045-9789047)	Score: 73.3
HMM Sc=47.90	Sec struct Sc=25.40
         *    |    *    |    *    |    *    |    *    |    *    |    *    |  
Seq: GCCGGGATAGCTCAGTTGGTAGAGCAGAGGACTGAAAATCCTCGTGtCACCAGTTCAAATCTGGTTCCTGGCA
Str: (((((((..((((........)))).(((((.......))))).....(((((.......)))))))))))).

Chr07.trna8 (9789286-9789358)	Length: 73 bp
Type: Lys	Anticodon: TTT at 34-36 (9789319-9789321)	Score: 80.3
HMM Sc=61.50	Sec struct Sc=18.80
         *    |    *    |    *    |    *    |    *    |    *    |    *    |  
Seq: GGGTGTATAGCTCAGTTGGTAGAGCATTGGGCTTTTAACCTAATGGtCGCAGGTTCAAGTCCTGCTATACCCA
Str: (((((((..((((........)))).(((((.......))))).....(((((.......)))))))))))).

Chr07.trna11 (9984572-9984643)	Length: 72 bp
Type: Arg	Anticodon: TCT at 34-36 (9984605-9984607)	Score: 58.3
HMM Sc=25.60	Sec struct Sc=32.70
         *    |    *    |    *    |    *    |    *    |    *    |    *    | 
Seq: GCGTCCATTGTCTAATGGAtAGGACAGAGGTCTTCTAAACCTTTGGTATAGGTTCAAATCCTATTGGACGCA
Str: (((((((..((((........)))).(((((.......)))))....(((((.......)))))))))))).

Chr07.trna15 (10149390-10149473)	Length: 84 bp
Type: Tyr	Anticodon: GTA at 35-37 (10149424-10149426)	Score: 53.8
HMM Sc=32.50	Sec struct Sc=21.30
         *    |    *    |    *    |    *    |    *    |    *    |    *    |    *    |   
Seq: GGGTCGATGCCCGAGCGGTtaATGGGGACGGACTGTAAATTCGTTGGCGATATGTCTaCGCTGGTTCAAATCCAGCTCGGCCCA
Str: (((((((..((((.........)))).(((((.......))))).((((...))))...(((((.......)))))))))))).

Chr07.trna17 (16674593-16674666)	Length: 74 bp
Type: Val	Anticodon: AAC at 35-37 (16674627-16674629)	Score: 72.2
HMM Sc=47.90	Sec struct Sc=24.30
         *    |    *    |    *    |    *    |    *    |    *    |    *    |   
Seq: GGTGTCGTGGTGTAGTTGGTtATCACGTCAGTCTAACACACTGAAGGtCTCCGGTTCAAACCCGGGCGACGCCA
Str: (((((((..(((...........))).(((((.......))))).....(((((.......)))))))))))).

Chr07.trna18 (17791030-17791102)	Length: 73 bp
Type: Lys	Anticodon: CTT at 34-36 (17791063-17791065)	Score: 87.7
HMM Sc=67.60	Sec struct Sc=20.10
         *    |    *    |    *    |    *    |    *    |    *    |    *    |  
Seq: GCCCGTCTAGCTCAGTTGGTAGAGCGCAAGGCTCTTAACCTTGTGGtCGTGGGTTCGAGCCCCACGGTGGGCG
Str: (((((((..((((........)))).(((((.......))))).....(((((.......)))))))))))).

Chr07.trna19 (19088379-19088452)	Length: 74 bp
Type: Ile	Anticodon: AAT at 35-37 (19088413-19088415)	Score: 81.8
HMM Sc=58.30	Sec struct Sc=23.50
         *    |    *    |    *    |    *    |    *    |    *    |    *    |   
Seq: GGCCTATTAGCTCAGTTGGTtAGAGCGTCGTGCTAATAACGCGAAGGtCGCAGGTTCGAGACCTGCATGGGCCA
Str: (((((((..((((.........)))).(((((.......))))).....(((((.......)))))))))))).

Chr07.trna20 (19395171-19395252)	Length: 82 bp
Type: Ser	Anticodon: GCT at 34-36 (19395204-19395206)	Score: 80.5
HMM Sc=45.20	Sec struct Sc=35.30
         *    |    *    |    *    |    *    |    *    |    *    |    *    |    *    | 
Seq: GTCGCTTTGGCCGAGTGGTtAAGGCGTGTGCCTGCTAAGTACATGGGGTTTCCCCGCGAGAGTTCGAATCTCTCAGGCGACG
Str: (((((((..(((..........))).(((((.......))))).((((...))))..(((((.......)))))))))))).

Chr07.trna21 (20047692-20047773)	Length: 82 bp
Type: Ser	Anticodon: TGA at 34-36 (20047725-20047727)	Score: 80.7
HMM Sc=46.10	Sec struct Sc=34.60
         *    |    *    |    *    |    *    |    *    |    *    |    *    |    *    | 
Seq: GTCGATATGTCCGAGTGGTtAAGGAGACAGACTTGAAATCTGTTGGGCTTCGCCCGCGCAGGTTCGAACCCTGCTGTCGACG
Str: (((((((..(((..........))).(((((.......))))).((((...))))..(((((.......)))))))))))).

Chr07.trna22 (20372691-20372762)	Length: 72 bp
Type: Gln	Anticodon: TTG at 34-36 (20372724-20372726)	Score: 70.4
HMM Sc=46.60	Sec struct Sc=23.80
         *    |    *    |    *    |    *    |    *    |    *    |    *    | 
Seq: GGTCCCATGGTCCAGTGGTtACGACATTGGACTTTGAATCCAATAaCCTGAGTTCGAATCTCGGTGGGACCT
Str: (((((((..(((..........))).(((((.......)))))....(((((.......)))))))))))).

Chr07.trna23 (20396395-20396466)	Length: 72 bp
Type: Gln	Anticodon: TTG at 34-36 (20396428-20396430)	Score: 70.4
HMM Sc=46.60	Sec struct Sc=23.80
         *    |    *    |    *    |    *    |    *    |    *    |    *    | 
Seq: GGTCCCATGGTCCAGTGGTtACGACATTGGACTTTGAATCCAATAaCCTGAGTTCGAATCTCGGTGGGACCT
Str: (((((((..(((..........))).(((((.......)))))....(((((.......)))))))))))).

Chr07.trna24 (21925004-21925075)	Length: 72 bp
Type: Pro	Anticodon: AGG at 33-35 (21925036-21925038)	Score: 67.4
HMM Sc=34.70	Sec struct Sc=32.70
         *    |    *    |    *    |    *    |    *    |    *    |    *    | 
Seq: GGGCATTTGGTCTAGTGGTATGATTCTCGCTTAGGGTGCGAGAGGtCCCGAGTTCAATTCTCGGAATGCCCC
Str: (((((((..(((.........))).(((((.......))))).....(((((.......)))))))))))).

Chr07.trna25 (23930092-23930165)	Length: 74 bp
Type: Glu	Anticodon: TTC at 36-38 (23930127-23930129)	Score: 64.3
HMM Sc=38.20	Sec struct Sc=26.10
         *    |    *    |    *    |    *    |    *    |    *    |    *    |   
Seq: TCCATTGTCGTCTAGTCcGGTtAGGATATCTGGCTTTCACCCAGACGaCCCGGGTTCAAATCCCGGCAATGGAA
Str: (((((((..((((..........)))).(((((.......)))))....(((((.......)))))))))))).

Chr07.trna26 (27791079-27791150)	Length: 72 bp
Type: Gln	Anticodon: CTG at 34-36 (27791112-27791114)	Score: 73.7
HMM Sc=48.90	Sec struct Sc=24.80
         *    |    *    |    *    |    *    |    *    |    *    |    *    | 
Seq: GGTTCCATGGTCTAGTGGTcAGGACATTGGACTCTGAATCCAGTAaCCCGAGTTCAAGTCTCGGTGGAACCT
Str: (((((((..((((........)))).(((((.......)))))....(((((.......)))))))))))).

Chr07.trna27 (28849816-28849888)	Length: 73 bp
Type: Glu	Anticodon: CTC at 35-37 (28849850-28849852)	Score: 78.9
HMM Sc=53.10	Sec struct Sc=25.80
         *    |    *    |    *    |    *    |    *    |    *    |    *    |  
Seq: TCCGTTGTAGTCTAGTTGGTtAGGATACTCGGCTCTCACCCGAGAGaCCCGGGTTCAAGTCCCGGCAACGGAA
Str: (((((((..((((.........)))).(((((.......)))))....(((((.......)))))))))))).

Chr07.trna28 (29079902-29079974)	Length: 73 bp
Type: Phe	Anticodon: GAA at 34-36 (29079935-29079937)	Score: 78.3
HMM Sc=58.40	Sec struct Sc=19.90
         *    |    *    |    *    |    *    |    *    |    *    |    *    |  
Seq: GCGGGGATAGCTCAGTTGGGAGAGCGTCAGACTGAAGATCTGAAGGtCGCGTGTTCGATCCACGCTCACCGCA
Str: ((((.((..((((........)))).(((((.......))))).....(((((.......))))))).)))).

Chr07.trna29 (29226698-29226768)	Length: 71 bp
Type: Gly	Anticodon: GCC at 33-35 (29226730-29226732)	Score: 66.5
HMM Sc=44.80	Sec struct Sc=21.70
         *    |    *    |    *    |    *    |    *    |    *    |    *    |
Seq: GCACCAGTGGTCTAGTGGTAGAATAGTACCCTGCCACGGTACAGaCCCGGGTTCGATTCCCGGCTGGTGCA
Str: (((((((..((.(.......).)).(((((.......)))))....(((((.......)))))))))))).

Chr07.trna30 (28994838-28994765)	Length: 74 bp
Type: Ile	Anticodon: TAT at 35-37 (28994804-28994802)	Score: 85.9
HMM Sc=70.60	Sec struct Sc=15.30
         *    |    *    |    *    |    *    |    *    |    *    |    *    |   
Seq: GGTCCCGTAGCTCAGTTGGTtAGAGCGTTGGTCTTATGAGCCGAAGGtCGCGGGTTCGAGCCCCGCCGGGACCA
Str: (((((((..((((.........)))).(((((.......))))).....(((((.......)))))))))))).

Chr07.trna31 (28469405-28469332)	Length: 74 bp
Type: Ile	Anticodon: TAT at 35-37 (28469371-28469369)	Score: 84.9
HMM Sc=69.60	Sec struct Sc=15.30
         *    |    *    |    *    |    *    |    *    |    *    |    *    |   
Seq: GGTCCCGTAGCTCAGTTGGTtAGAGCGTTGGTCTTATGAGCCGAAGGtCGCGGGTTCAAGCCCCGCCGGGACCA
Str: (((((((..((((.........)))).(((((.......))))).....(((((.......)))))))))))).

Chr07.trna32 (28468482-28468409)	Length: 74 bp
Type: Ile	Anticodon: TAT at 35-37 (28468448-28468446)	Score: 85.9
HMM Sc=70.60	Sec struct Sc=15.30
         *    |    *    |    *    |    *    |    *    |    *    |    *    |   
Seq: GGTCCCGTAGCTCAGTTGGTtAGAGCGTTGGTCTTATGAGCCGAAGGtCGCGGGTTCGAGCCCCGCCGGGACCA
Str: (((((((..((((.........)))).(((((.......))))).....(((((.......)))))))))))).

Chr07.trna33 (28468055-28467982)	Length: 74 bp
Type: Ile	Anticodon: TAT at 35-37 (28468021-28468019)	Score: 84.9
HMM Sc=69.60	Sec struct Sc=15.30
         *    |    *    |    *    |    *    |    *    |    *    |    *    |   
Seq: GGTCCCGTAGCTCAGTTGGTtAGAGCGTTGGTCTTATGAGCCGAAGGtCGCGGGTTCAAGCCCCGCCGGGACCA
Str: (((((((..((((.........)))).(((((.......))))).....(((((.......)))))))))))).

Chr07.trna34 (26202861-26202788)	Length: 74 bp
Type: Val	Anticodon: AAC at 35-37 (26202827-26202825)	Score: 73.2
HMM Sc=49.00	Sec struct Sc=24.20
         *    |    *    |    *    |    *    |    *    |    *    |    *    |   
Seq: GGTGTCGTGGTGTAGTTGGTtATCACGTCAGTCTAACACACTGAAGGtCTCCGGTTCGAACCCGGGCGACGCCA
Str: (((((((..(((...........))).(((((.......))))).....(((((.......)))))))))))).

Chr07.trna35 (25152369-25152286)	Length: 84 bp
Type: Met	Anticodon: CAT at 35-37 (25152335-25152333)	Score: 64.3
Possible intron: 39-48 (25152331-25152322)
HMM Sc=40.80	Sec struct Sc=23.50
         *    |    *    |    *    |    *    |    *    |    *    |    *    |    *    |   
Seq: GGGGTGGTGGCGCAGTTGGCtAGCGCGTAGGTCTCATAgcttagagttATCCTGAGGtCGAGAGTTCGAGCCTCTCTCACCCCA
Str: (((((((..((((.........)))).((((...................)))).....(((((.......)))))))))))).

Chr07.trna36 (24771512-24771439)	Length: 74 bp
Type: Asn	Anticodon: GTT at 35-37 (24771478-24771476)	Score: 84.5
HMM Sc=59.40	Sec struct Sc=25.10
         *    |    *    |    *    |    *    |    *    |    *    |    *    |   
Seq: GCTGGAATAGCTCAGTTGGTtAGAGCGTGTGGCTGTTAACCACAAGGtCGGAGGTTCAAGCCCTCCTTCTAGCG
Str: (((((((..((((.........)))).(((((.......))))).....(((((.......)))))))))))).

Chr07.trna37 (24470743-24470663)	Length: 81 bp
Type: Leu	Anticodon: AAG at 36-38 (24470708-24470706)	Score: 74.0
HMM Sc=52.20	Sec struct Sc=21.80
         *    |    *    |    *    |    *    |    *    |    *    |    *    |    *    |
Seq: GTTGAGATGGCCGAGTTGGTctAAGGCGCCAGATTAAGGTTCTGGTccgaaaGGgCGTGGGTTCAAATCCCACTCTCAACA
Str: (((((((..(((............))).(((((.......)))))...........(((((.......)))))))))))).

Chr07.trna38 (24470146-24470066)	Length: 81 bp
Type: Leu	Anticodon: AAG at 36-38 (24470111-24470109)	Score: 74.0
HMM Sc=52.20	Sec struct Sc=21.80
         *    |    *    |    *    |    *    |    *    |    *    |    *    |    *    |
Seq: GTTGAGATGGCCGAGTTGGTctAAGGCGCCAGATTAAGGTTCTGGTccgaaaGGgCGTGGGTTCAAATCCCACTCTCAACA
Str: (((((((..(((............))).(((((.......)))))...........(((((.......)))))))))))).

Chr07.trna39 (23329275-23329203)	Length: 73 bp
Type: Ala	Anticodon: AGC at 34-36 (23329242-23329240)	Score: 63.4
HMM Sc=38.20	Sec struct Sc=25.20
         *    |    *    |    *    |    *    |    *    |    *    |    *    |  
Seq: GGGGATGTAGCTCAGATGGTAGAGCGCTCGCTTAGCATGCGAGAGGtACGGGGATCGATACCCCGCATCTCCA
Str: (((((((..((((........)))).(((((.......))))).....(((((.......)))))))))))).

Chr07.trna41 (20465733-20465662)	Length: 72 bp
Type: Asp	Anticodon: GTC at 34-36 (20465700-20465698)	Score: 69.8
HMM Sc=46.80	Sec struct Sc=23.00
         *    |    *    |    *    |    *    |    *    |    *    |    *    | 
Seq: GTCGTTGTAGTATAGTGGTgAGTATTCCCGCCTGTCACGCGGGTGaCCCGGGTTCGATCCCCGGCAACGGCG
Str: (((((((..((((........)))).(((((.......)))))....(((((.......)))))))))))).

Chr07.trna42 (20465590-20465519)	Length: 72 bp
Type: Asp	Anticodon: GTC at 34-36 (20465557-20465555)	Score: 69.8
HMM Sc=46.80	Sec struct Sc=23.00
         *    |    *    |    *    |    *    |    *    |    *    |    *    | 
Seq: GTCGTTGTAGTATAGTGGTgAGTATTCCCGCCTGTCACGCGGGTGaCCCGGGTTCGATCCCCGGCAACGGCG
Str: (((((((..((((........)))).(((((.......)))))....(((((.......)))))))))))).

Chr07.trna43 (20418234-20418148)	Length: 87 bp
Type: Met	Anticodon: CAT at 35-37 (20418200-20418198)	Score: 64.2
Possible intron: 39-51 (20418196-20418184)
HMM Sc=40.70	Sec struct Sc=23.50
         *    |    *    |    *    |    *    |    *    |    *    |    *    |    *    |    * 
Seq: GGGGTGGTGGCGCAGTTGGCtAGCGCGTAGGTCTCATAgcattactgagttATCCTGAGGtCGAGAGTTCGAGCCTCTCTCACCCCA
Str: (((((((..((((.........)))).((((......................)))).....(((((.......)))))))))))).

Chr07.trna44 (19274578-19274505)	Length: 74 bp
Type: Val	Anticodon: CAC at 35-37 (19274544-19274542)	Score: 81.5
HMM Sc=53.50	Sec struct Sc=28.00
         *    |    *    |    *    |    *    |    *    |    *    |    *    |   
Seq: GTCTGGGTGGTGTAGTCGGTcATCACGCTAGTCTCACACACTAGAGGtCCCCGGTTCGAACCCGGGCTCAGACA
Str: (((((((..(((...........))).(((((.......))))).....(((((.......)))))))))))).

Chr07.trna45 (16695104-16695033)	Length: 72 bp
Type: Cys	Anticodon: GCA at 33-35 (16695072-16695070)	Score: 81.7
HMM Sc=56.10	Sec struct Sc=25.60
         *    |    *    |    *    |    *    |    *    |    *    |    *    | 
Seq: GGGTCCATAGCTCAGTGGTAGAGCAATTGACTGCAGATCAATAGGtCACCGGTTCGAACCCGGTTGGGCCCT
Str: (((((((..((((.......)))).(((((.......))))).....(((((.......)))))))))))).

Chr07.trna47 (16560941-16560869)	Length: 73 bp
Type: Arg	Anticodon: CCG at 34-36 (16560908-16560906)	Score: 76.6
HMM Sc=57.80	Sec struct Sc=18.80
         *    |    *    |    *    |    *    |    *    |    *    |    *    |  
Seq: GGTCGCATAGCGAAGTGGAtATCGCGTTAGATTCCGAATCTAAAGGtCGTGGGTTCGAATCCCACTGTGATCA
Str: (((((((..((((........)))).(((((.......))))).....(((((.......)))))))))))).

Chr07.trna50 (10148735-10148664)	Length: 72 bp
Type: Thr	Anticodon: GGT at 33-35 (10148703-10148701)	Score: 58.2
HMM Sc=29.20	Sec struct Sc=29.00
         *    |    *    |    *    |    *    |    *    |    *    |    *    | 
Seq: GCCCTTTTAACTCAGTGGTAGAGTAACGCCATGGTAAGGCGTAAGtCATCGGTTCAAATCCGATAAGGGGCT
Str: (((((((..((((.......)))).(((((.......))))).....(((((.......)))))))))))).

Chr07.trna52 (10095137-10095065)	Length: 73 bp
Type: Phe	Anticodon: GAA at 34-36 (10095104-10095102)	Score: 73.3
HMM Sc=47.90	Sec struct Sc=25.40
         *    |    *    |    *    |    *    |    *    |    *    |    *    |  
Seq: GCCGGGATAGCTCAGTTGGTAGAGCAGAGGACTGAAAATCCTCGTGtCACCAGTTCAAATCTGGTTCCTGGCA
Str: (((((((..((((........)))).(((((.......))))).....(((((.......)))))))))))).

Chr07.trna56 (9982719-9982632)	Length: 88 bp
Type: Ser	Anticodon: GCT at 35-37 (9982685-9982683)	Score: 69.7
HMM Sc=37.60	Sec struct Sc=32.10
         *    |    *    |    *    |    *    |    *    |    *    |    *    |    *    |    *  
Seq: GGAGAGATGGCTGAGTGGActAAAGCGGCGGATTGCTAATCCGTTGTACGAGTTATTCGTACCGAGGGTTCGAATCCCTCTCTCTCCG
Str: (((((((..(((...........))).(((((.......))))).(((((((...))))))).(((((.......)))))))))))).

Chr07.trna62 (9668298-9668226)	Length: 73 bp
Type: Phe	Anticodon: GAA at 34-36 (9668265-9668263)	Score: 73.3
HMM Sc=47.90	Sec struct Sc=25.40
         *    |    *    |    *    |    *    |    *    |    *    |    *    |  
Seq: GCCGGGATAGCTCAGTTGGTAGAGCAGAGGACTGAAAATCCTCGTGtCACCAGTTCAAATCTGGTTCCTGGCA
Str: (((((((..((((........)))).(((((.......))))).....(((((.......)))))))))))).

Chr07.trna65 (9582474-9582403)	Length: 72 bp
Type: Asn	Anticodon: GTT at 33-35 (9582442-9582440)	Score: 75.9
HMM Sc=56.60	Sec struct Sc=19.30
         *    |    *    |    *    |    *    |    *    |    *    |    *    | 
Seq: TCCTTAGTAGCTCAGTGGTAGAGCGGTCGGCTGTTAACTGATTGGtCGTAGGTTCGAATCCTACTTGGGGAG
Str: (((((((..((((.......)))).(((((.......))))).....(((((.......)))))))))))).

Chr07.trna68 (4410408-4410337)	Length: 72 bp
Type: Trp	Anticodon: CCA at 33-35 (4410376-4410374)	Score: 75.8
HMM Sc=51.20	Sec struct Sc=24.60
         *    |    *    |    *    |    *    |    *    |    *    |    *    | 
Seq: GGATCCGTGGCGCAATGGTAGCGCGTCTGACTCCAGATCAGAAGGtTGCGTGTTCGATTCACGTCGGGTTCA
Str: (((((((..((((.......)))).(((((.......))))).....(((((.......)))))))))))).

Chr07.trna69 (2406273-2406201)	Length: 73 bp
Type: Phe	Anticodon: GAA at 34-36 (2406240-2406238)	Score: 73.3
HMM Sc=47.90	Sec struct Sc=25.40
         *    |    *    |    *    |    *    |    *    |    *    |    *    |  
Seq: GCCGGGATAGCTCAGTTGGTAGAGCAGAGGACTGAAAATCCTCGTGtCACCAGTTCAAATCTGGTTCCTGGCA
Str: (((((((..((((........)))).(((((.......))))).....(((((.......)))))))))))).

Chr07.trna70 (694111-694038)	Length: 74 bp
Type: Ile	Anticodon: AAT at 35-37 (694077-694075)	Score: 71.8
HMM Sc=52.60	Sec struct Sc=19.20
         *    |    *    |    *    |    *    |    *    |    *    |    *    |   
Seq: GGCCTATTAGCTCAGTTGGTtAGAGCGTCGTGCTAATAACGCGAAGGtCGCATGTTCGAGACCTGCATGGGCCA
Str: (((((((..((((.........)))).(((((.......))))).....(((.(.......).)))))))))).

Chr08.trna1 (689324-689405)	Length: 82 bp
Type: Ser	Anticodon: GCT at 34-36 (689357-689359)	Score: 80.5
HMM Sc=45.20	Sec struct Sc=35.30
         *    |    *    |    *    |    *    |    *    |    *    |    *    |    *    | 
Seq: GTCGCTTTGGCCGAGTGGTtAAGGCGTGTGCCTGCTAAGTACATGGGGTTTCCCCGCGAGAGTTCGAATCTCTCAGGCGACG
Str: (((((((..(((..........))).(((((.......))))).((((...))))..(((((.......)))))))))))).

Chr08.trna2 (1268683-1268764)	Length: 82 bp
Type: Ser	Anticodon: TGA at 34-36 (1268716-1268718)	Score: 80.7
HMM Sc=46.10	Sec struct Sc=34.60
         *    |    *    |    *    |    *    |    *    |    *    |    *    |    *    | 
Seq: GTCGATATGTCCGAGTGGTtAAGGAGACAGACTTGAAATCTGTTGGGCTTCGCCCGCGCAGGTTCGAACCCTGCTGTCGACG
Str: (((((((..(((..........))).(((((.......))))).((((...))))..(((((.......)))))))))))).

Chr08.trna3 (1439583-1439654)	Length: 72 bp
Type: Asp	Anticodon: GTC at 34-36 (1439616-1439618)	Score: 69.8
HMM Sc=46.80	Sec struct Sc=23.00
         *    |    *    |    *    |    *    |    *    |    *    |    *    | 
Seq: GTCGTTGTAGTATAGTGGTaAGTATTCCCGCCTGTCACGCGGGTGaCCCGGGTTCGATCCCCGGCAACGGCG
Str: (((((((..((((........)))).(((((.......)))))....(((((.......)))))))))))).

Chr08.trna4 (2096534-2096605)	Length: 72 bp
Type: iMet	Anticodon: CAT at 33-35 (2096566-2096568)	Score: 58.3
HMM Sc=28.10	Sec struct Sc=30.20
         *    |    *    |    *    |    *    |    *    |    *    |    *    | 
Seq: ATCAGAGTGGCGCAGCGGAAGCGTGGTGGGCCCATAACCCACAGGtCCCAGGATCGAAACCTGGCTCTGATA
Str: (((((((..((((.......)))).(((((.......))))).....(((((.......)))))))))))).

Chr08.trna5 (2109118-2109189)	Length: 72 bp
Type: iMet	Anticodon: CAT at 33-35 (2109150-2109152)	Score: 58.3
HMM Sc=28.10	Sec struct Sc=30.20
         *    |    *    |    *    |    *    |    *    |    *    |    *    | 
Seq: ATCAGAGTGGCGCAGCGGAAGCGTGGTGGGCCCATAACCCACAGGtCCCAGGATCGAAACCTGGCTCTGATA
Str: (((((((..((((.......)))).(((((.......))))).....(((((.......)))))))))))).

Chr08.trna6 (2350953-2351024)	Length: 72 bp
Type: Trp	Anticodon: CCA at 33-35 (2350985-2350987)	Score: 75.8
HMM Sc=51.20	Sec struct Sc=24.60
         *    |    *    |    *    |    *    |    *    |    *    |    *    | 
Seq: GGATCCGTGGCGCAATGGTAGCGCGTCTGACTCCAGATCAGAAGGtTGCGTGTTCGATTCACGTCGGGTTCA
Str: (((((((..((((.......)))).(((((.......))))).....(((((.......)))))))))))).

Chr08.trna7 (5725689-5725771)	Length: 83 bp
Type: Leu	Anticodon: TAA at 34-36 (5725722-5725724)	Score: 73.4
HMM Sc=34.50	Sec struct Sc=38.90
         *    |    *    |    *    |    *    |    *    |    *    |    *    |    *    |  
Seq: GCTGGTTTGCCCGAGTGGTtAAGGGGGAAGACTTAAGATCTTCTGCACATATGTGCGCATGGGTTCGAACCCCATAGCCAGCA
Str: (((((((..(((..........))).(((((.......))))).((((....))))..(((((.......)))))))))))).

Chr08.trna9 (10250725-10250797)	Length: 73 bp
Type: Lys	Anticodon: CTT at 34-36 (10250758-10250760)	Score: 87.7
HMM Sc=67.60	Sec struct Sc=20.10
         *    |    *    |    *    |    *    |    *    |    *    |    *    |  
Seq: GCCCGTCTAGCTCAGTTGGTAGAGCGCAAGGCTCTTAACCTTGTGGtCGTGGGTTCGAGCCCCACGGTGGGCG
Str: (((((((..((((........)))).(((((.......))))).....(((((.......)))))))))))).

Chr08.trna10 (12874692-12874763)	Length: 72 bp
Type: Pro	Anticodon: CGG at 33-35 (12874724-12874726)	Score: 68.5
HMM Sc=36.10	Sec struct Sc=32.40
         *    |    *    |    *    |    *    |    *    |    *    |    *    | 
Seq: GGGTGTTTGGTCTAGTGGTATGATTCTCGCTTCGGGTGCGAGAGGtCGCGAGTTCGATTCTCGCAACACCCC
Str: (((((((..(((.........))).(((((.......))))).....(((((.......)))))))))))).

Chr08.trna11 (15380712-15380795)	Length: 84 bp
Type: Leu	Anticodon: CAA at 35-37 (15380746-15380748)	Score: 78.6
HMM Sc=55.60	Sec struct Sc=23.00
         *    |    *    |    *    |    *    |    *    |    *    |    *    |    *    |   
Seq: GTCAGGATGGCCGAGTGGTctAAGGCGCCAGACTCAAGTTCTGGTCCTCTAACGAGGGCGTGGGTTCAAATCCCACTTCTGACA
Str: (((((((..(((...........))).(((((.......))))).((((....))))..(((((.......)))))))))))).

Chr08.trna14 (17558125-17558208)	Length: 84 bp
Type: Leu	Anticodon: CAA at 35-37 (17558159-17558161)	Score: 74.8
HMM Sc=52.40	Sec struct Sc=22.40
         *    |    *    |    *    |    *    |    *    |    *    |    *    |    *    |   
Seq: GTCAGGATGGCCGAGTGGTctAAGGCGCTAGACTCAAGTTCTGGTCCTCTAGTGAGGGTGTGGGTTCAAATCCCACTTCTGACA
Str: (((((((..(((...........))).(((((.......))))).((((....))))..(((((.......)))))))))))).

Chr08.trna15 (17558966-17559049)	Length: 84 bp
Type: Leu	Anticodon: CAA at 35-37 (17559000-17559002)	Score: 78.6
HMM Sc=55.60	Sec struct Sc=23.00
         *    |    *    |    *    |    *    |    *    |    *    |    *    |    *    |   
Seq: GTCAGGATGGCCGAGTGGTctAAGGCGCCAGACTCAAGTTCTGGTCCTCTAACGAGGGCGTGGGTTCAAATCCCACTTCTGACA
Str: (((((((..(((...........))).(((((.......))))).((((....))))..(((((.......)))))))))))).

Chr08.trna16 (17559823-17559906)	Length: 84 bp
Type: Leu	Anticodon: CAA at 35-37 (17559857-17559859)	Score: 68.8
HMM Sc=53.20	Sec struct Sc=15.60
         *    |    *    |    *    |    *    |    *    |    *    |    *    |    *    |   
Seq: GTCAGAATGGCCGAGTGGTctAAGGCGCCAGACTCAAGTTCTGTTCTTCTAAcGAGGgCGTGGGTTCAAATCCCACTTCTGACA
Str: (((((((..(((...........)))..((((.......))))...(((....)))...(((((.......)))))))))))).

Chr08.trna17 (17921692-17921778)	Length: 87 bp
Type: Tyr	Anticodon: GTA at 34-36 (17921725-17921727)	Score: 74.4
Possible intron: 38-51 (17921729-17921742)
HMM Sc=42.90	Sec struct Sc=31.50
         *    |    *    |    *    |    *    |    *    |    *    |    *    |    *    |    * 
Seq: CCGACCTTAGCTCAGTTGGTAGAGCGGAGGACTGTAGttgcaagacagataATCCTTAGGtCGCTGGTTCGAATCCGGCAGGTCGGA
Str: (((((((..((((........)))).(((((.....................))))).....(((((.......)))))))))))).

Chr08.trna18 (18460865-18460937)	Length: 73 bp
Type: Lys	Anticodon: TTT at 34-36 (18460898-18460900)	Score: 92.4
HMM Sc=68.70	Sec struct Sc=23.70
         *    |    *    |    *    |    *    |    *    |    *    |    *    |  
Seq: GCCGTCTTAGCTCAGTTGGTAGAGCGCGTGGCTTTTAACCACGTGGtCGTGGGTTCGAGTCCCACAGACGGCG
Str: (((((((..((((........)))).(((((.......))))).....(((((.......)))))))))))).

Chr08.trna19 (18560135-18560208)	Length: 74 bp
Type: Ile	Anticodon: AAT at 35-37 (18560169-18560171)	Score: 64.5
HMM Sc=43.70	Sec struct Sc=20.80
         *    |    *    |    *    |    *    |    *    |    *    |    *    |   
Seq: GGCCTATTAACTCAGTTGGTtTGAGCGTCGTGCTAATAACGCGAAGGtCACAGGTTCAAGACCTGTATGGGCCA
Str: (((((((...(((.........)))..(((((.......))))).....(((((.......)))))))))))).

Chr08.trna20 (18563782-18563855)	Length: 74 bp
Type: Ile	Anticodon: AAT at 35-37 (18563816-18563818)	Score: 70.6
HMM Sc=48.40	Sec struct Sc=22.20
         *    |    *    |    *    |    *    |    *    |    *    |    *    |   
Seq: GGCCTATTAGCTCAGTTGGTtAGAGCGTCGTGCTAATAACGCGAAGGtCATAGGTTTGAGACCTGTATGGGCCA
Str: (((((((..((((.........)))).(((((.......))))).....(((((.......)))))))))))).

Chr08.trna21 (26622160-26622231)	Length: 72 bp
Type: Thr	Anticodon: CGT at 33-35 (26622192-26622194)	Score: 80.5
HMM Sc=54.30	Sec struct Sc=26.20
         *    |    *    |    *    |    *    |    *    |    *    |    *    | 
Seq: GCTTCCGTAGCATAGTGGTAGTGCGTTCGCTTCGTAAGCGAAAGGtCGCGAGTTCGATCCTCGCCGGGAGCT
Str: (((((((..((((.......)))).(((((.......))))).....(((((.......)))))))))))).

Chr08.trna22 (27430068-27430149)	Length: 82 bp
Type: Ser	Anticodon: AGA at 34-36 (27430101-27430103)	Score: 75.6
HMM Sc=36.20	Sec struct Sc=39.40
         *    |    *    |    *    |    *    |    *    |    *    |    *    |    *    | 
Seq: GTGGACGTGCCAGAGTGGTtATTGGGCATGACTAGAAATCATGTGGGCTTTGCCCGCGTAGGTTCGAATCCTACCGTCCACG
Str: (((((((..((((........)))).(((((.......))))).((((...))))..(((((.......)))))))))))).

Chr08.trna23 (27595011-27595091)	Length: 81 bp
Type: Leu	Anticodon: AAG at 36-38 (27595046-27595048)	Score: 74.0
HMM Sc=52.20	Sec struct Sc=21.80
         *    |    *    |    *    |    *    |    *    |    *    |    *    |    *    |
Seq: GTTGAGATGGCCGAGTTGGTctAAGGCGCCAGATTAAGGTTCTGGTccgaaaGGgCGTGGGTTCAAATCCCACTCTCAACA
Str: (((((((..(((............))).(((((.......)))))...........(((((.......)))))))))))).

Chr08.trna24 (28043940-28044012)	Length: 73 bp
Type: Phe	Anticodon: GAA at 34-36 (28043973-28043975)	Score: 78.3
HMM Sc=58.40	Sec struct Sc=19.90
         *    |    *    |    *    |    *    |    *    |    *    |    *    |  
Seq: GCGGGGATAGCTCAGTTGGGAGAGCGTCAGACTGAAGATCTGAAGGtCGCGTGTTCGATCCACGCTCACCGCA
Str: ((((.((..((((........)))).(((((.......))))).....(((((.......))))))).)))).

Chr08.trna25 (28154682-28154754)	Length: 73 bp
Type: Ala	Anticodon: AGC at 34-36 (28154715-28154717)	Score: 63.4
HMM Sc=38.20	Sec struct Sc=25.20
         *    |    *    |    *    |    *    |    *    |    *    |    *    |  
Seq: GGGGATGTAGCTCAGATGGTAGAGCGCTCGCTTAGCATGCGAGAGGtACGGGGATCGATACCCCGCATCTCCA
Str: (((((((..((((........)))).(((((.......))))).....(((((.......)))))))))))).

Chr08.trna26 (28339780-28339851)	Length: 72 bp
Type: Phe	Anticodon: GAA at 34-36 (28339813-28339815)	Score: 75.2
HMM Sc=54.10	Sec struct Sc=21.10
         *    |    *    |    *    |    *    |    *    |    *    |    *    | 
Seq: GCGGGGATAGCTCAGTTGGGAGAGCGTCAGACTGAAGATCTGAAGtCGCGTGTTCGATCCACGCTCACCGCA
Str: ((((.((..((((........)))).(((((.......)))))....(((((.......))))))).)))).

Chr08.trna27 (28360849-28360778)	Length: 72 bp
Type: iMet	Anticodon: CAT at 33-35 (28360817-28360815)	Score: 58.3
HMM Sc=28.10	Sec struct Sc=30.20
         *    |    *    |    *    |    *    |    *    |    *    |    *    | 
Seq: ATCAGAGTGGCGCAGCGGAAGCGTGGTGGGCCCATAACCCACAGGtCCCAGGATCGAAACCTGGCTCTGATA
Str: (((((((..((((.......)))).(((((.......))))).....(((((.......)))))))))))).

Chr08.trna28 (28345878-28345807)	Length: 72 bp
Type: Thr	Anticodon: TGT at 33-35 (28345846-28345844)	Score: 79.3
HMM Sc=49.30	Sec struct Sc=30.00
         *    |    *    |    *    |    *    |    *    |    *    |    *    | 
Seq: GCCCCTATAGCTCAGTGGTAGAGCGTCAGTCTTGTAAACTGAAGGtCTGTAGTTCGATCCTGCATGGGGGCA
Str: (((((((..((((.......)))).(((((.......))))).....(((((.......)))))))))))).

Chr08.trna29 (28025604-28025532)	Length: 73 bp
Type: Phe	Anticodon: GAA at 34-36 (28025571-28025569)	Score: 78.3
HMM Sc=58.40	Sec struct Sc=19.90
         *    |    *    |    *    |    *    |    *    |    *    |    *    |  
Seq: GCGGGGATAGCTCAGTTGGGAGAGCGTCAGACTGAAGATCTGAAGGtCGCGTGTTCGATCCACGCTCACCGCA
Str: ((((.((..((((........)))).(((((.......))))).....(((((.......))))))).)))).

Chr08.trna30 (27960268-27960195)	Length: 74 bp
Type: Val	Anticodon: AAC at 35-37 (27960234-27960232)	Score: 72.5
HMM Sc=48.10	Sec struct Sc=24.40
         *    |    *    |    *    |    *    |    *    |    *    |    *    |   
Seq: GGTTTCGTGGTGTAGTTGGTtATCACGTCAGTCTAACACACTGAAGGtCTCCGGTTCGAACCCGGGCGAAGCCA
Str: (((((((..(((...........))).(((((.......))))).....(((((.......)))))))))))).

Chr08.trna31 (26245987-26245916)	Length: 72 bp
Type: Gly	Anticodon: TCC at 34-36 (26245954-26245952)	Score: 73.9
HMM Sc=46.20	Sec struct Sc=27.70
         *    |    *    |    *    |    *    |    *    |    *    |    *    | 
Seq: GCGTTTGTAGTCCAACGGTtAGGATAATTGCCTTCCAAGCAATAGaCCCGGGTTCGACTCCCGGCAAACGCA
Str: (((((((..((((........)))).(((((.......)))))....(((((.......)))))))))))).

Chr08.trna32 (25533078-25533006)	Length: 73 bp
Type: Glu	Anticodon: CTC at 35-37 (25533044-25533042)	Score: 78.9
HMM Sc=53.10	Sec struct Sc=25.80
         *    |    *    |    *    |    *    |    *    |    *    |    *    |  
Seq: TCCGTTGTAGTCTAGTTGGTtAGGATACTCGGCTCTCACCCGAGAGaCCCGGGTTCAAGTCCCGGCAACGGAA
Str: (((((((..((((.........)))).(((((.......)))))....(((((.......)))))))))))).

Chr08.trna33 (23667863-23667791)	Length: 73 bp
Type: Arg	Anticodon: CCT at 34-36 (23667830-23667828)	Score: 64.1
HMM Sc=43.80	Sec struct Sc=20.30
         *    |    *    |    *    |    *    |    *    |    *    |    *    |  
Seq: GCGCCTGTAGCTCAGTGGAtAGAGTGTCTGTTTCCTAAGCAGAAAGtCATAGGTTCGACCCCTATCTGGCGCG
Str: (((((.(..((((........)))).(((((.......))))).....(((((.......)))))).))))).

Chr08.trna35 (23112075-23112004)	Length: 72 bp
Type: Asp	Anticodon: ATC at 34-36 (23112042-23112040)	Score: 60.1
HMM Sc=42.70	Sec struct Sc=17.40
         *    |    *    |    *    |    *    |    *    |    *    |    *    | 
Seq: GTCGTTGTAGTATAGTGGTgAGTATTCCCGCCTATCACGCGGGTGaCCCGGGTTCGATCCTCGGCAATGGCG
Str: (((((((..((((........)))).(((((.......)))))....(((((.......)))))))))))).

Chr08.trna36 (23109673-23109602)	Length: 72 bp
Type: Asp	Anticodon: GTC at 34-36 (23109640-23109638)	Score: 60.8
HMM Sc=47.00	Sec struct Sc=13.80
         *    |    *    |    *    |    *    |    *    |    *    |    *    | 
Seq: GTCGTTGTAGTATAGTGGTgAGTATTCCCGCCTGTCACCCGGGTGaCCCGGGTTCGATCCCCGGCAACGGCG
Str: (((((((..((((........)))).((((.........))))....(((((.......)))))))))))).

Chr08.trna37 (23109467-23109394)	Length: 74 bp
Type: Asn	Anticodon: GTT at 35-37 (23109433-23109431)	Score: 84.5
HMM Sc=59.40	Sec struct Sc=25.10
         *    |    *    |    *    |    *    |    *    |    *    |    *    |   
Seq: GCTGGAATAGCTCAGTTGGTtAGAGCGTGTGGCTGTTAACCACAAGGtCGGAGGTTCAAGCCCTCCTTCTAGCG
Str: (((((((..((((.........)))).(((((.......))))).....(((((.......)))))))))))).

Chr08.trna38 (23108834-23108761)	Length: 74 bp
Type: Asn	Anticodon: GTT at 35-37 (23108800-23108798)	Score: 84.5
HMM Sc=59.40	Sec struct Sc=25.10
         *    |    *    |    *    |    *    |    *    |    *    |    *    |   
Seq: GCTGGAATAGCTCAGTTGGTtAGAGCGTGTGGCTGTTAACCACAAGGtCGGAGGTTCAAGCCCTCCTTCTAGCG
Str: (((((((..((((.........)))).(((((.......))))).....(((((.......)))))))))))).

Chr08.trna39 (23108203-23108130)	Length: 74 bp
Type: Asn	Anticodon: GTT at 35-37 (23108169-23108167)	Score: 84.5
HMM Sc=59.40	Sec struct Sc=25.10
         *    |    *    |    *    |    *    |    *    |    *    |    *    |   
Seq: GCTGGAATAGCTCAGTTGGTtAGAGCGTGTGGCTGTTAACCACAAGGtCGGAGGTTCAAGCCCTCCTTCTAGCG
Str: (((((((..((((.........)))).(((((.......))))).....(((((.......)))))))))))).

Chr08.trna42 (23091361-23091288)	Length: 74 bp
Type: Asn	Anticodon: GTT at 35-37 (23091327-23091325)	Score: 68.7
HMM Sc=49.90	Sec struct Sc=18.80
         *    |    *    |    *    |    *    |    *    |    *    |    *    |   
Seq: ACTGGAATAACTCAGTTGGTtAGAGCGTGTGGCTGTTAACCACAAGGtCGGAGGTTCAAGCCCTCCTTCTAGCG
Str: .((((((...(((.........)))..(((((.......))))).....(((((.......)))))))))))..

Chr08.trna43 (23088139-23088068)	Length: 72 bp
Type: Asp	Anticodon: GTC at 34-36 (23088106-23088104)	Score: 69.8
HMM Sc=46.80	Sec struct Sc=23.00
         *    |    *    |    *    |    *    |    *    |    *    |    *    | 
Seq: GTCGTTGTAGTATAGTGGTgAGTATTCCCGCCTGTCACGCGGGTGaCCCGGGTTCGATCCCCGGCAACGGCG
Str: (((((((..((((........)))).(((((.......)))))....(((((.......)))))))))))).

Chr08.trna44 (23087859-23087786)	Length: 74 bp
Type: Asn	Anticodon: GTT at 35-37 (23087825-23087823)	Score: 84.5
HMM Sc=59.40	Sec struct Sc=25.10
         *    |    *    |    *    |    *    |    *    |    *    |    *    |   
Seq: GCTGGAATAGCTCAGTTGGTtAGAGCGTGTGGCTGTTAACCACAAGGtCGGAGGTTCAAGCCCTCCTTCTAGCG
Str: (((((((..((((.........)))).(((((.......))))).....(((((.......)))))))))))).

Chr08.trna48 (15280031-15279948)	Length: 84 bp
Type: Leu	Anticodon: CAA at 35-37 (15279997-15279995)	Score: 78.6
HMM Sc=55.60	Sec struct Sc=23.00
         *    |    *    |    *    |    *    |    *    |    *    |    *    |    *    |   
Seq: GTCAGGATGGCCGAGTGGTctAAGGCGCCAGACTCAAGTTCTGGTCCTCTAACGAGGGCGTGGGTTCAAATCCCACTTCTGACA
Str: (((((((..(((...........))).(((((.......))))).((((....))))..(((((.......)))))))))))).

Chr08.trna49 (14355435-14355354)	Length: 82 bp
Type: Ser	Anticodon: AGA at 34-36 (14355402-14355400)	Score: 79.4
HMM Sc=43.10	Sec struct Sc=36.30
         *    |    *    |    *    |    *    |    *    |    *    |    *    |    *    | 
Seq: GTGGACGTGCCGGAGTGGTtATCGGGCATGACTAGAAATCATGTGGGCTTTGCCCGCGCAGGTTCGAATCCTGCCGTCCACG
Str: (((((((..((((........)))).(((((.......))))).((((...))))..(((((.......)))))))))))).

Chr08.trna50 (13853014-13852942)	Length: 73 bp
Type: Phe	Anticodon: GAA at 34-36 (13852981-13852979)	Score: 78.3
HMM Sc=58.40	Sec struct Sc=19.90
         *    |    *    |    *    |    *    |    *    |    *    |    *    |  
Seq: GCGGGGATAGCTCAGTTGGGAGAGCGTCAGACTGAAGATCTGAAGGtCGCGTGTTCGATCCACGCTCACCGCA
Str: ((((.((..((((........)))).(((((.......))))).....(((((.......))))))).)))).

Chr08.trna51 (5898301-5898228)	Length: 74 bp
Type: Asn	Anticodon: GTT at 35-37 (5898267-5898265)	Score: 84.5
HMM Sc=59.40	Sec struct Sc=25.10
         *    |    *    |    *    |    *    |    *    |    *    |    *    |   
Seq: GCTGGAATAGCTCAGTTGGTtAGAGCGTGTGGCTGTTAACCACAAGGtCGGAGGTTCAAGCCCTCCTTCTAGCG
Str: (((((((..((((.........)))).(((((.......))))).....(((((.......)))))))))))).

Chr08.trna52 (5517483-5517403)	Length: 81 bp
Type: Leu	Anticodon: AAG at 36-38 (5517448-5517446)	Score: 74.0
HMM Sc=52.20	Sec struct Sc=21.80
         *    |    *    |    *    |    *    |    *    |    *    |    *    |    *    |
Seq: GTTGAGATGGCCGAGTTGGTctAAGGCGCCAGATTAAGGTTCTGGTccgaaaGGgCGTGGGTTCAAATCCCACTCTCAACA
Str: (((((((..(((............))).(((((.......)))))...........(((((.......)))))))))))).

Chr08.trna53 (3922666-3922594)	Length: 73 bp
Type: Ala	Anticodon: AGC at 34-36 (3922633-3922631)	Score: 63.4
HMM Sc=38.20	Sec struct Sc=25.20
         *    |    *    |    *    |    *    |    *    |    *    |    *    |  
Seq: GGGGATGTAGCTCAGATGGTAGAGCGCTCGCTTAGCATGCGAGAGGtACGGGGATCGATACCCCGCATCTCCA
Str: (((((((..((((........)))).(((((.......))))).....(((((.......)))))))))))).

Chr08.trna56 (3920674-3920602)	Length: 73 bp
Type: Ala	Anticodon: AGC at 34-36 (3920641-3920639)	Score: 63.4
HMM Sc=38.20	Sec struct Sc=25.20
         *    |    *    |    *    |    *    |    *    |    *    |    *    |  
Seq: GGGGATGTAGCTCAGATGGTAGAGCGCTCGCTTAGCATGCGAGAGGtACGGGGATCGATACCCCGCATCTCCA
Str: (((((((..((((........)))).(((((.......))))).....(((((.......)))))))))))).

Chr08.trna58 (3919823-3919751)	Length: 73 bp
Type: Ala	Anticodon: AGC at 34-36 (3919790-3919788)	Score: 63.4
HMM Sc=38.20	Sec struct Sc=25.20
         *    |    *    |    *    |    *    |    *    |    *    |    *    |  
Seq: GGGGATGTAGCTCAGATGGTAGAGCGCTCGCTTAGCATGCGAGAGGtACGGGGATCGATACCCCGCATCTCCA
Str: (((((((..((((........)))).(((((.......))))).....(((((.......)))))))))))).

Chr08.trna59 (1529319-1529248)	Length: 72 bp
Type: Asp	Anticodon: GTC at 34-36 (1529286-1529284)	Score: 69.8
HMM Sc=46.80	Sec struct Sc=23.00
         *    |    *    |    *    |    *    |    *    |    *    |    *    | 
Seq: GTCGTTGTAGTATAGTGGTgAGTATTCCCGCCTGTCACGCGGGTGaCCCGGGTTCGATCCCCGGCAACGGCG
Str: (((((((..((((........)))).(((((.......)))))....(((((.......)))))))))))).

Chr08.trna61 (1528420-1528349)	Length: 72 bp
Type: Asp	Anticodon: GTC at 34-36 (1528387-1528385)	Score: 63.6
HMM Sc=44.90	Sec struct Sc=18.70
         *    |    *    |    *    |    *    |    *    |    *    |    *    | 
Seq: GTCGTTGTAGTATAGTGGTgAGTATTCCCGCCTGTCACGCGGGTGaCCCGGGTTCGATCCCTGGCAACGGCG
Str: (((((((..((((........)))).(((((.......)))))....(((((.......)))))))))))).

Chr08.trna62 (1528015-1527944)	Length: 72 bp
Type: Asp	Anticodon: GTC at 34-36 (1527982-1527980)	Score: 61.6
HMM Sc=41.30	Sec struct Sc=20.30
         *    |    *    |    *    |    *    |    *    |    *    |    *    | 
Seq: GTCGTTGTAGTATAGAGGTgAGTATTCCCGCCTGTCACGCGGGTGaCCCGGGTTCGATCCCCGGTAACGGCG
Str: (((((((..((((........)))).(((((.......)))))....(((((.......)))))))))))).

Chr08.trna63 (1527557-1527486)	Length: 72 bp
Type: Asp	Anticodon: GTC at 34-36 (1527524-1527522)	Score: 62.9
HMM Sc=47.10	Sec struct Sc=15.80
         *    |    *    |    *    |    *    |    *    |    *    |    *    | 
Seq: GTCGTTGTAGTATAGTGGTgAGTATTCCCGCCTGTCACGCGAGTGaCCCGGGTTCGATCCCCGGCAACGGCG
Str: (((((((..((((........)))).(.(((.......))).)....(((((.......)))))))))))).

Chr08.trna64 (1321616-1321530)	Length: 87 bp
Type: Met	Anticodon: CAT at 35-37 (1321582-1321580)	Score: 64.2
Possible intron: 39-51 (1321578-1321566)
HMM Sc=40.70	Sec struct Sc=23.50
         *    |    *    |    *    |    *    |    *    |    *    |    *    |    *    |    * 
Seq: GGGGTGGTGGCGCAGTTGGCtAGCGCGTAGGTCTCATAgctttgtcgagttATCCTGAGGtCGAGAGTTCGAGCCTCTCTCACCCCA
Str: (((((((..((((.........)))).((((......................)))).....(((((.......)))))))))))).

Chr09.trna1 (761579-761652)	Length: 74 bp
Type: Ile	Anticodon: AAT at 35-37 (761613-761615)	Score: 81.8
HMM Sc=58.30	Sec struct Sc=23.50
         *    |    *    |    *    |    *    |    *    |    *    |    *    |   
Seq: GGCCTATTAGCTCAGTTGGTtAGAGCGTCGTGCTAATAACGCGAAGGtCGCAGGTTCGAGACCTGCATGGGCCA
Str: (((((((..((((.........)))).(((((.......))))).....(((((.......)))))))))))).

Chr09.trna2 (1562361-1562440)	Length: 80 bp
Type: Leu	Anticodon: CAG at 35-37 (1562395-1562397)	Score: 61.1
HMM Sc=45.30	Sec struct Sc=15.80
         *    |    *    |    *    |    *    |    *    |    *    |    *    |    *    
Seq: GTCAAGATGGCCGAGTGGTctAAGGCGCCAGTTTCAGGTACTAGTccgaaaGGgCATGGGTTCAAATCCCATTCTTGACA
Str: (((((((..(((...........))).(.(((.......))).)...........(((((.......)))))))))))).

Chr09.trna3 (2136536-2136609)	Length: 74 bp
Type: Ile	Anticodon: AAT at 35-37 (2136570-2136572)	Score: 79.5
HMM Sc=54.30	Sec struct Sc=25.20
         *    |    *    |    *    |    *    |    *    |    *    |    *    |   
Seq: GGCCTATTAGCTCAGTTGGTtAGAGCGTCGTGCTAATAACGCGAAGGtCACAGGTTCGAGACCTGTATGGGCCA
Str: (((((((..((((.........)))).(((((.......))))).....(((((.......)))))))))))).

Chr09.trna4 (2809390-2809462)	Length: 73 bp
Type: Arg	Anticodon: TCT at 34-36 (2809423-2809425)	Score: 67.8
HMM Sc=49.90	Sec struct Sc=17.90
         *    |    *    |    *    |    *    |    *    |    *    |    *    |  
Seq: GCGCCCGTGGCCTAATGGAtAAGGCGTCTGACTTCTAATCAGGCGAtTGTGGGTTCGAGTCCCACCGGGCGTT
Str: (((((((..((((........)))).(((((.......))))).....(((((.......)))))))))))).

Chr09.trna5 (2827022-2827094)	Length: 73 bp
Type: Arg	Anticodon: TCT at 34-36 (2827055-2827057)	Score: 68.5
HMM Sc=50.60	Sec struct Sc=17.90
         *    |    *    |    *    |    *    |    *    |    *    |    *    |  
Seq: GCGCCCGTGGCCTAATGGAtAAGGCGTCTGACTTCTAATCAGGCGAtTGTGGGTTCGAGTCCCACCGGGCGTG
Str: (((((((..((((........)))).(((((.......))))).....(((((.......)))))))))))).

Chr09.trna6 (7500176-7500247)	Length: 72 bp
Type: Asp	Anticodon: GTC at 34-36 (7500209-7500211)	Score: 69.8
HMM Sc=46.80	Sec struct Sc=23.00
         *    |    *    |    *    |    *    |    *    |    *    |    *    | 
Seq: GTCGTTGTAGTATAGTGGTgAGTATTCCCGCCTGTCACGCGGGTGaCCCGGGTTCGATCCCCGGCAACGGCG
Str: (((((((..((((........)))).(((((.......)))))....(((((.......)))))))))))).

Chr09.trna7 (9448343-9448414)	Length: 72 bp
Type: Pro	Anticodon: AGG at 33-35 (9448375-9448377)	Score: 67.4
HMM Sc=34.70	Sec struct Sc=32.70
         *    |    *    |    *    |    *    |    *    |    *    |    *    | 
Seq: GGGCATTTGGTCTAGTGGTATGATTCTCGCTTAGGGTGCGAGAGGtCCCGAGTTCAATTCTCGGAATGCCCC
Str: (((((((..(((.........))).(((((.......))))).....(((((.......)))))))))))).

Chr09.trna8 (9550748-9550820)	Length: 73 bp
Type: Arg	Anticodon: CCT at 34-36 (9550781-9550783)	Score: 69.1
HMM Sc=50.30	Sec struct Sc=18.80
         *    |    *    |    *    |    *    |    *    |    *    |    *    |  
Seq: GCGCCTGTAGCTCAGTGGAtAGAGCGTCTGTTTCCTAAGCAGAAAGtCGTAGGTTCGACCCCTACCTGGCGCG
Str: (((((.(..((((........)))).(((((.......))))).....(((((.......)))))).))))).

Chr09.trna12 (18244251-18244322)	Length: 72 bp
Type: Gly	Anticodon: TCC at 34-36 (18244284-18244286)	Score: 71.0
HMM Sc=46.70	Sec struct Sc=24.30
         *    |    *    |    *    |    *    |    *    |    *    |    *    | 
Seq: GCGTTTGTAGTCCAACGGTtAGGATAATTGCCTTCCAAGCAATAGaCCCGGGTTCGACTCCCGGCAGACGCA
Str: (((((((..((((........)))).(((((.......)))))....(((((.......)))))))))))).

Chr09.trna13 (18264745-18264829)	Length: 85 bp
Type: Met	Anticodon: CAT at 35-37 (18264779-18264781)	Score: 64.3
Possible intron: 39-49 (18264783-18264793)
HMM Sc=40.80	Sec struct Sc=23.50
         *    |    *    |    *    |    *    |    *    |    *    |    *    |    *    |    
Seq: GGGGTGGTGGCGCAGTTGGCtAGCGCGTAGGTCTCATAgcttctgagtaATCCTGAGGtCGAGAGTTCGAGCCTCTCTCACCCCA
Str: (((((((..((((.........)))).((((....................)))).....(((((.......)))))))))))).

Chr09.trna14 (19720985-19721058)	Length: 74 bp
Type: Val	Anticodon: CAC at 35-37 (19721019-19721021)	Score: 81.5
HMM Sc=53.50	Sec struct Sc=28.00
         *    |    *    |    *    |    *    |    *    |    *    |    *    |   
Seq: GTCTGGGTGGTGTAGTCGGTcATCACGCTAGTCTCACACACTAGAGGtCCCCGGTTCGAACCCGGGCTCAGACA
Str: (((((((..(((...........))).(((((.......))))).....(((((.......)))))))))))).

Chr09.trna15 (25542776-25542849)	Length: 74 bp
Type: Ile	Anticodon: AAT at 35-37 (25542810-25542812)	Score: 81.8
HMM Sc=58.30	Sec struct Sc=23.50
         *    |    *    |    *    |    *    |    *    |    *    |    *    |   
Seq: GGCCTATTAGCTCAGTTGGTtAGAGCGTCGTGCTAATAACGCGAAGGtCGCAGGTTCGAGACCTGCATGGGCCA
Str: (((((((..((((.........)))).(((((.......))))).....(((((.......)))))))))))).

Chr09.trna16 (26805571-26805650)	Length: 80 bp
Type: Leu	Anticodon: TAG at 35-37 (26805605-26805607)	Score: 69.5
HMM Sc=48.50	Sec struct Sc=21.00
         *    |    *    |    *    |    *    |    *    |    *    |    *    |    *    
Seq: GACAGTTTGGCCGAGTGGTctAAGGCGCCAGATTTAGGCTCTGGTccgaaaGGgCGTGGGTTCAAATCCCACAGCTGTCA
Str: (((((((..(((...........))).(((((.......)))))...........(((((.......)))))))))))).

Chr09.trna17 (27954131-27954048)	Length: 84 bp
Type: Leu	Anticodon: CAA at 35-37 (27954097-27954095)	Score: 78.6
HMM Sc=55.60	Sec struct Sc=23.00
         *    |    *    |    *    |    *    |    *    |    *    |    *    |    *    |   
Seq: GTCAGGATGGCCGAGTGGTctAAGGCGCCAGACTCAAGTTCTGGTCCTCTAACGAGGGCGTGGGTTCAAATCCCACTTCTGACA
Str: (((((((..(((...........))).(((((.......))))).((((....))))..(((((.......)))))))))))).

Chr09.trna18 (26198272-26198201)	Length: 72 bp
Type: Cys	Anticodon: GCA at 33-35 (26198240-26198238)	Score: 81.7
HMM Sc=56.10	Sec struct Sc=25.60
         *    |    *    |    *    |    *    |    *    |    *    |    *    | 
Seq: GGGTCCATAGCTCAGTGGTAGAGCAATTGACTGCAGATCAATAGGtCACCGGTTCGAACCCGGTTGGGCCCT
Str: (((((((..((((.......)))).(((((.......))))).....(((((.......)))))))))))).

Chr09.trna23 (6478452-6478379)	Length: 74 bp
Type: Arg	Anticodon: TCG at 35-37 (6478418-6478416)	Score: 82.3
HMM Sc=61.00	Sec struct Sc=21.30
         *    |    *    |    *    |    *    |    *    |    *    |    *    |   
Seq: GACCGCATAGCGCAGTGGAttAGCGCGTTTGACTTCGGATCAAAAGGtCGTGGGTTCGACTCCCACTGTGGTCG
Str: (((((((..((((.........)))).(((((.......))))).....(((((.......)))))))))))).

Chr09.trna25 (4430003-4429931)	Length: 73 bp
Type: Phe	Anticodon: GAA at 34-36 (4429970-4429968)	Score: 63.7
HMM Sc=47.30	Sec struct Sc=16.40
         *    |    *    |    *    |    *    |    *    |    *    |    *    |  
Seq: GCGGGGATAGTTCAGTTCGGAGAGCGTCAGACTGAAGATCTGAAGGtCGCGTGTTCGATCCACGCTCACCGCA
Str: ((((.((..((((........)))).(((((.......))))).....(((((.......))))))).)))).

Chr09.trna26 (3686755-3686682)	Length: 74 bp
Type: Val	Anticodon: CAC at 35-37 (3686721-3686719)	Score: 81.5
HMM Sc=53.50	Sec struct Sc=28.00
         *    |    *    |    *    |    *    |    *    |    *    |    *    |   
Seq: GTCTGGGTGGTGTAGTCGGTtATCACGCTAGTCTCACACACTAGAGGtCCCCGGTTCGAACCCGGGCTCAGACA
Str: (((((((..(((...........))).(((((.......))))).....(((((.......)))))))))))).

Chr09.trna27 (2395580-2395509)	Length: 72 bp
Type: Cys	Anticodon: GCA at 33-35 (2395548-2395546)	Score: 81.7
HMM Sc=56.10	Sec struct Sc=25.60
         *    |    *    |    *    |    *    |    *    |    *    |    *    | 
Seq: GGGTCCATAGCTCAGTGGTAGAGCAATTGACTGCAGATCAATAGGtCACCGGTTCGAACCCGGTTGGGCCCT
Str: (((((((..((((.......)))).(((((.......))))).....(((((.......)))))))))))).

Chr09.trna28 (974316-974245)	Length: 72 bp
Type: Gln	Anticodon: TTG at 34-36 (974283-974281)	Score: 70.4
HMM Sc=46.60	Sec struct Sc=23.80
         *    |    *    |    *    |    *    |    *    |    *    |    *    | 
Seq: GGTCCCATGGTCCAGTGGTtACGACATTGGACTTTGAATCCAATAaCCTGAGTTCGAATCTCGGTGGGACCT
Str: (((((((..(((..........))).(((((.......)))))....(((((.......)))))))))))).

Chr10.trna1 (4174282-4174355)	Length: 74 bp
Type: Ile	Anticodon: AAT at 35-37 (4174316-4174318)	Score: 81.8
HMM Sc=58.30	Sec struct Sc=23.50
         *    |    *    |    *    |    *    |    *    |    *    |    *    |   
Seq: GGCCTATTAGCTCAGTTGGTtAGAGCGTCGTGCTAATAACGCGAAGGtCGCAGGTTCGAGACCTGCATGGGCCA
Str: (((((((..((((.........)))).(((((.......))))).....(((((.......)))))))))))).

Chr10.trna2 (4230001-4230074)	Length: 74 bp
Type: Ile	Anticodon: AAT at 35-37 (4230035-4230037)	Score: 71.9
HMM Sc=56.90	Sec struct Sc=15.00
         *    |    *    |    *    |    *    |    *    |    *    |    *    |   
Seq: GGCATATTAGCTCAGTTGGTtAGAGCGTCGTGCTAATAACGCGAAGGtCGCAGGTTCGAGACCTGCATGGGCCA
Str: (((.(((..((((.........)))).(((((.......))))).....(((((.......)))))))).))).

Chr10.trna5 (9450418-9450490)	Length: 73 bp
Type: Lys	Anticodon: TTT at 34-36 (9450451-9450453)	Score: 87.9
HMM Sc=64.30	Sec struct Sc=23.60
         *    |    *    |    *    |    *    |    *    |    *    |    *    |  
Seq: GCCGTCTTAGCTCAGTTGGCAGAGCGCGTGGCTTTTAACCACGTGGtCGTGGGTTCGAGTCCCACAGACGGCG
Str: (((((((..((((........)))).(((((.......))))).....(((((.......)))))))))))).

Chr10.trna6 (12256124-12256196)	Length: 73 bp
Type: Phe	Anticodon: GAA at 34-36 (12256157-12256159)	Score: 78.3
HMM Sc=58.40	Sec struct Sc=19.90
         *    |    *    |    *    |    *    |    *    |    *    |    *    |  
Seq: GCGGGGATAGCTCAGTTGGGAGAGCGTCAGACTGAAGATCTGAAGGtCGCGTGTTCGATCCACGCTCACCGCA
Str: ((((.((..((((........)))).(((((.......))))).....(((((.......))))))).)))).

Chr10.trna7 (16002999-16003079)	Length: 81 bp
Type: Leu	Anticodon: AAG at 36-38 (16003034-16003036)	Score: 71.4
HMM Sc=51.10	Sec struct Sc=20.30
         *    |    *    |    *    |    *    |    *    |    *    |    *    |    *    |
Seq: GTTGATATGGCCGAGTTGGTctAAGGCGCCAGATTAAGGTTCTGGTccgaaaGGgCGTGGGTTCAAATCCCACTGTCAACA
Str: (((((((..(((............))).(((((.......)))))...........(((((.......)))))))))))).

Chr10.trna8 (16010812-16010892)	Length: 81 bp
Type: Leu	Anticodon: AAG at 36-38 (16010847-16010849)	Score: 73.0
HMM Sc=50.60	Sec struct Sc=22.40
         *    |    *    |    *    |    *    |    *    |    *    |    *    |    *    |
Seq: GTTGATATGGCCGAGTTGGTctAAGGCGCCAGATTAAGGTTCTGGTCCGTAAGGgCGTGGGTTCAAATCCCACTGTCAACA
Str: (((((((..(((............))).(((((.......))))).(.....)...(((((.......)))))))))))).

Chr10.trna9 (16913418-16913501)	Length: 84 bp
Type: Leu	Anticodon: CAA at 35-37 (16913452-16913454)	Score: 78.3
HMM Sc=55.30	Sec struct Sc=23.00
         *    |    *    |    *    |    *    |    *    |    *    |    *    |    *    |   
Seq: GTCAGGATGGCCGAGTGGTctAAGGCGCCAGACTCAAGTTCTGGTCCTCTAACGAGGGCGTGGGTTCAAACCCCACTTCTGACA
Str: (((((((..(((...........))).(((((.......))))).((((....))))..(((((.......)))))))))))).

Chr10.trna10 (18478935-18479006)	Length: 72 bp
Type: iMet	Anticodon: CAT at 33-35 (18478967-18478969)	Score: 58.3
HMM Sc=28.10	Sec struct Sc=30.20
         *    |    *    |    *    |    *    |    *    |    *    |    *    | 
Seq: ATCAGAGTGGCGCAGCGGAAGCGTGGTGGGCCCATAACCCACAGGtCCCAGGATCGAAACCTGGCTCTGATA
Str: (((((((..((((.......)))).(((((.......))))).....(((((.......)))))))))))).

Chr10.trna12 (19886562-19886635)	Length: 74 bp
Type: Ile	Anticodon: TAT at 35-37 (19886596-19886598)	Score: 85.9
HMM Sc=70.60	Sec struct Sc=15.30
         *    |    *    |    *    |    *    |    *    |    *    |    *    |   
Seq: GGTCCCGTAGCTCAGTTGGTtAGAGCGTTGGTCTTATGAGCCGAAGGtCGCGGGTTCGAGCCCCGCCGGGACCA
Str: (((((((..((((.........)))).(((((.......))))).....(((((.......)))))))))))).

Chr10.trna13 (19892107-19892177)	Length: 71 bp
Type: Gly	Anticodon: CCC at 33-35 (19892139-19892141)	Score: 65.4
HMM Sc=28.10	Sec struct Sc=37.30
         *    |    *    |    *    |    *    |    *    |    *    |    *    |
Seq: GCGCATCTGGTGTAGTGGTATCATAGTACCCTCCCACGGTACTGaCCAGGGTTCGATTCCCTGGATGCGCA
Str: (((((((..(((.........))).(((((.......)))))....(((((.......)))))))))))).

Chr10.trna14 (20005645-20005715)	Length: 71 bp
Type: Gly	Anticodon: CCC at 33-35 (20005677-20005679)	Score: 65.4
HMM Sc=28.10	Sec struct Sc=37.30
         *    |    *    |    *    |    *    |    *    |    *    |    *    |
Seq: GCGCATCTGGTGTAGTGGTATCATAGTACCCTCCCACGGTACTGaCCAGGGTTCGATTCCCTGGATGCGCA
Str: (((((((..(((.........))).(((((.......)))))....(((((.......)))))))))))).

Chr10.trna15 (20895121-20895194)	Length: 74 bp
Type: Val	Anticodon: CAC at 35-37 (20895155-20895157)	Score: 81.5
HMM Sc=53.50	Sec struct Sc=28.00
         *    |    *    |    *    |    *    |    *    |    *    |    *    |   
Seq: GTCTGGGTGGTGTAGTCGGTtATCACGCTAGTCTCACACACTAGAGGtCCCCGGTTCGAACCCGGGCTCAGACA
Str: (((((((..(((...........))).(((((.......))))).....(((((.......)))))))))))).

Chr10.trna16 (23793185-23793257)	Length: 73 bp
Type: Phe	Anticodon: GAA at 34-36 (23793218-23793220)	Score: 78.3
HMM Sc=58.40	Sec struct Sc=19.90
         *    |    *    |    *    |    *    |    *    |    *    |    *    |  
Seq: GCGGGGATAGCTCAGTTGGGAGAGCGTCAGACTGAAGATCTGAAGGtCGCGTGTTCGATCCACGCTCACCGCA
Str: ((((.((..((((........)))).(((((.......))))).....(((((.......))))))).)))).

Chr10.trna17 (25020886-25020958)	Length: 73 bp
Type: Arg	Anticodon: CCG at 34-36 (25020919-25020921)	Score: 67.8
HMM Sc=49.10	Sec struct Sc=18.70
         *    |    *    |    *    |    *    |    *    |    *    |    *    |  
Seq: GATCGCGTGGCCTAATGGAtAAGGCGCTCGCCTCCGGAGCGGGAGAtTGTGGGTTCGAGTCCCACCGTGATCG
Str: (((((((..((((........)))).(((((.......))))).....(((((.......)))))))))))).

Chr10.trna19 (22351184-22351100)	Length: 85 bp
Type: Leu	Anticodon: CAA at 35-37 (22351150-22351148)	Score: 50.8
HMM Sc=34.20	Sec struct Sc=16.60
         *    |    *    |    *    |    *    |    *    |    *    |    *    |    *    |    
Seq: ATCAGGATGGCCAAGTAGTcTAGGtCGTCAGACTCAAGTTCTGGTCCTCTAATGAGGGgCGTGGGTTCAAATCCCACTTTTGACA
Str: .((((((..(((..........)).).(((((.......))))).((((....))))...(((((.......)))))))))))..

Chr10.trna20 (21320119-21320048)	Length: 72 bp
Type: Trp	Anticodon: CCA at 33-35 (21320087-21320085)	Score: 75.8
HMM Sc=51.20	Sec struct Sc=24.60
         *    |    *    |    *    |    *    |    *    |    *    |    *    | 
Seq: GGATCCGTGGCGCAATGGTAGCGCGTCTGACTCCAGATCAGAAGGtTGCGTGTTCGATTCACGTCGGGTTCA
Str: (((((((..((((.......)))).(((((.......))))).....(((((.......)))))))))))).

Chr10.trna21 (21248955-21248882)	Length: 74 bp
Type: Thr	Anticodon: AGT at 35-37 (21248921-21248919)	Score: 75.0
HMM Sc=46.80	Sec struct Sc=28.20
         *    |    *    |    *    |    *    |    *    |    *    |    *    |   
Seq: GCTTTCGTAGCTCAGTTGGTtAGAGCACCCGTTTAGTAAGCGGGAGGtCTTGAGTTCGACTCTCAACGAAAGCA
Str: (((((((..((((.........)))).(((((.......))))).....(((((.......)))))))))))).

Chr10.trna22 (20164547-20164476)	Length: 72 bp
Type: Gln	Anticodon: TTG at 34-36 (20164514-20164512)	Score: 69.0
HMM Sc=50.30	Sec struct Sc=18.70
         *    |    *    |    *    |    *    |    *    |    *    |    *    | 
Seq: GGTTATATGGTGCAGTGGTtAGCACTCCAGACTTTGAATCTGGTGaCCTGGGTTTGAATCCCAGTAGAACCT
Str: ((((.((..((((........)))).(((((.......)))))....(((((.......))))))).)))).

Chr10.trna23 (20001936-20001866)	Length: 71 bp
Type: Gly	Anticodon: CCC at 33-35 (20001904-20001902)	Score: 65.4
HMM Sc=28.10	Sec struct Sc=37.30
         *    |    *    |    *    |    *    |    *    |    *    |    *    |
Seq: GCGCATCTGGTGTAGTGGTATCATAGTACCCTCCCACGGTACTGaCCAGGGTTCGATTCCCTGGATGCGCA
Str: (((((((..(((.........))).(((((.......)))))....(((((.......)))))))))))).

Chr10.trna24 (17875365-17875284)	Length: 82 bp
Type: Ser	Anticodon: AGA at 34-36 (17875332-17875330)	Score: 79.4
HMM Sc=43.10	Sec struct Sc=36.30
         *    |    *    |    *    |    *    |    *    |    *    |    *    |    *    | 
Seq: GTGGACGTGCCGGAGTGGTtATCGGGCATGACTAGAAATCATGTGGGCTTTGCCCGCGCAGGTTCGAATCCTGCCGTCCACG
Str: (((((((..((((........)))).(((((.......))))).((((...))))..(((((.......)))))))))))).

Chr10.trna25 (17874845-17874764)	Length: 82 bp
Type: Ser	Anticodon: AGA at 34-36 (17874812-17874810)	Score: 73.8
HMM Sc=40.20	Sec struct Sc=33.60
         *    |    *    |    *    |    *    |    *    |    *    |    *    |    *    | 
Seq: GTGAACGTGCCGGAGTGGTtATCGGGCATGACTAGAAATCATGTGGGCTCTGCCCGCGCAGGTTCAAATCCTGCCGTCCACG
Str: (((.(((..((((........)))).(((((.......))))).((((...))))..(((((.......)))))))).))).

Chr10.trna27 (3031642-3031572)	Length: 71 bp
Type: Gly	Anticodon: GCC at 33-35 (3031610-3031608)	Score: 66.5
HMM Sc=44.80	Sec struct Sc=21.70
         *    |    *    |    *    |    *    |    *    |    *    |    *    |
Seq: GCACCAGTGGTCTAGTGGTAGAATAGTACCCTGCCACGGTACAGaCCCGGGTTCGATTCCCGGCTGGTGCA
Str: (((((((..((.(.......).)).(((((.......)))))....(((((.......)))))))))))).

Chr10.trna28 (760427-760354)	Length: 74 bp
Type: Ile	Anticodon: AAT at 35-37 (760393-760391)	Score: 81.8
HMM Sc=58.30	Sec struct Sc=23.50
         *    |    *    |    *    |    *    |    *    |    *    |    *    |   
Seq: GGCCTATTAGCTCAGTTGGTtAGAGCGTCGTGCTAATAACGCGAAGGtCGCAGGTTCGAGACCTGCATGGGCCA
Str: (((((((..((((.........)))).(((((.......))))).....(((((.......)))))))))))).

Chr10.trna29 (224323-224240)	Length: 84 bp
Type: Leu	Anticodon: CAA at 35-37 (224289-224287)	Score: 76.0
HMM Sc=52.80	Sec struct Sc=23.20
         *    |    *    |    *    |    *    |    *    |    *    |    *    |    *    |   
Seq: GTCAGGATGGCGGAGTGGTctAACGCGCCAGACTCAAGTTCTGGTCCTCCAACGAGGGCGTGGGTTCAAATCCCACTTCTGACA
Str: (((((((..(((...........))).(((((.......))))).((((....))))..(((((.......)))))))))))).

Chr10.trna30 (163070-162998)	Length: 73 bp
Type: Ala	Anticodon: AGC at 34-36 (163037-163035)	Score: 63.4
HMM Sc=38.20	Sec struct Sc=25.20
         *    |    *    |    *    |    *    |    *    |    *    |    *    |  
Seq: GGGGATGTAGCTCAGATGGTAGAGCGCTCGCTTAGCATGCGAGAGGtACGGGGATCGATACCCCGCATCTCCA
Str: (((((((..((((........)))).(((((.......))))).....(((((.......)))))))))))).

Chr11.trna1 (5164897-5164968)	Length: 72 bp
Type: Pro	Anticodon: TGG at 33-35 (5164929-5164931)	Score: 68.5
HMM Sc=35.70	Sec struct Sc=32.80
         *    |    *    |    *    |    *    |    *    |    *    |    *    | 
Seq: GGGCATTTGGTCTAGTGGTATGATTCTCGCTTTGGGTGCGAGAGGtCCCGAGTTCGATTCTCGGAATGCCCC
Str: (((((((..(((.........))).(((((.......))))).....(((((.......)))))))))))).

Chr11.trna2 (5169243-5169314)	Length: 72 bp
Type: Pro	Anticodon: TGG at 33-35 (5169275-5169277)	Score: 68.5
HMM Sc=35.70	Sec struct Sc=32.80
         *    |    *    |    *    |    *    |    *    |    *    |    *    | 
Seq: GGGCATTTGGTCTAGTGGTATGATTCTCGCTTTGGGTGCGAGAGGtCCCGAGTTCGATTCTCGGAATGCCCC
Str: (((((((..(((.........))).(((((.......))))).....(((((.......)))))))))))).

Chr11.trna3 (5204111-5204184)	Length: 74 bp
Type: Arg	Anticodon: TCG at 35-37 (5204145-5204147)	Score: 81.9
HMM Sc=60.40	Sec struct Sc=21.50
         *    |    *    |    *    |    *    |    *    |    *    |    *    |   
Seq: GACCGCATAGCGCAGTGGAttAGCGCGTCTGACTTCGGATCAGAAGGtCGTGGGTTCGACTCCCACTGTGGTCG
Str: (((((((..((((.........)))).(((((.......))))).....(((((.......)))))))))))).

Chr11.trna4 (5205562-5205643)	Length: 82 bp
Type: Ser	Anticodon: GCT at 34-36 (5205595-5205597)	Score: 80.5
HMM Sc=45.20	Sec struct Sc=35.30
         *    |    *    |    *    |    *    |    *    |    *    |    *    |    *    | 
Seq: GTCGCTTTGGCCGAGTGGTtAAGGCGTGTGCCTGCTAAGTACATGGGGTTTCCCCGCGAGAGTTCGAATCTCTCAGGCGACG
Str: (((((((..(((..........))).(((((.......))))).((((...))))..(((((.......)))))))))))).

Chr11.trna5 (6514394-6514473)	Length: 80 bp
Type: Leu	Anticodon: TAG at 35-37 (6514428-6514430)	Score: 69.5
HMM Sc=48.50	Sec struct Sc=21.00
         *    |    *    |    *    |    *    |    *    |    *    |    *    |    *    
Seq: GACAGTTTGGCCGAGTGGTctAAGGCGCCAGATTTAGGCTCTGGTccgaaaGGgCGTGGGTTCAAATCCCACAGCTGTCA
Str: (((((((..(((...........))).(((((.......)))))...........(((((.......)))))))))))).

Chr11.trna9 (8865982-8866053)	Length: 72 bp
Type: Gln	Anticodon: CTG at 34-36 (8866015-8866017)	Score: 75.3
HMM Sc=51.20	Sec struct Sc=24.10
         *    |    *    |    *    |    *    |    *    |    *    |    *    | 
Seq: GGTCCCATGGTCTAGTGGTcAGGACATTGGACTCTGAATCCAGTAaCCCGAGTTCAAATCTCGGTGGGACCT
Str: (((((((..((((........)))).(((((.......)))))....(((((.......)))))))))))).

Chr11.trna10 (9811150-9811235)	Length: 86 bp
Type: Tyr	Anticodon: GTA at 34-36 (9811183-9811185)	Score: 74.5
Possible intron: 38-50 (9811187-9811199)
HMM Sc=43.00	Sec struct Sc=31.50
         *    |    *    |    *    |    *    |    *    |    *    |    *    |    *    |    *
Seq: CCGACCTTAGCTCAGTTGGTAGAGCGGAGGACTGTAGttgcaagcagataATCCTTAGGtCGCTGGTTCGAATCCGGCAGGTCGGA
Str: (((((((..((((........)))).(((((....................))))).....(((((.......)))))))))))).

Chr11.trna11 (10086984-10087062)	Length: 79 bp
Type: Arg	Anticodon: ACG at 40-42 (10087023-10087025)	Score: 56.5
HMM Sc=44.90	Sec struct Sc=11.60
         *    |    *    |    *    |    *    |    *    |    *    |    *    |    *   
Seq: GGGTGGGgcctgTAGCTCAGAGGAttAGAGCACGTGGCTACGAACCACGGTGtCGGGGGTTCGAATCCCTCCTCGCCCA
Str: (((((((.......((((.........)))).(((((.......))))).....(((((.......)))))))))))).

Chr11.trna12 (10127997-10128081)	Length: 85 bp
Type: Met	Anticodon: CAT at 35-37 (10128031-10128033)	Score: 63.2
Possible intron: 39-49 (10128035-10128045)
HMM Sc=39.80	Sec struct Sc=23.40
         *    |    *    |    *    |    *    |    *    |    *    |    *    |    *    |    
Seq: GGGGTGGTGGCGCAGTTGGCtAGCGCGTAGGTCTCATAgcttctgagtgATCCTGAGGtCGAGAGTTCAAGCCTCTCTCACCCCA
Str: (((((((..((((.........)))).((((....................)))).....(((((.......)))))))))))).

Chr11.trna13 (16302209-16302279)	Length: 71 bp
Type: Gly	Anticodon: GCC at 33-35 (16302241-16302243)	Score: 66.5
HMM Sc=44.80	Sec struct Sc=21.70
         *    |    *    |    *    |    *    |    *    |    *    |    *    |
Seq: GCACCAGTGGTCTAGTGGTAGAATAGTACCCTGCCACGGTACAGaCCCGGGTTCGATTCCCGGCTGGTGCA
Str: (((((((..((.(.......).)).(((((.......)))))....(((((.......)))))))))))).

Chr11.trna14 (16977442-16977513)	Length: 72 bp
Type: Gln	Anticodon: CTG at 34-36 (16977475-16977477)	Score: 75.3
HMM Sc=51.20	Sec struct Sc=24.10
         *    |    *    |    *    |    *    |    *    |    *    |    *    | 
Seq: GGTCCCATGGTCTAGTGGTcAGGACATTGGACTCTGAATCCAGTAaCCCGAGTTCAAATCTCGGTGGGACCT
Str: (((((((..((((........)))).(((((.......)))))....(((((.......)))))))))))).

Chr11.trna18 (21173696-21173768)	Length: 73 bp
Type: Glu	Anticodon: CTC at 35-37 (21173730-21173732)	Score: 78.9
HMM Sc=53.10	Sec struct Sc=25.80
         *    |    *    |    *    |    *    |    *    |    *    |    *    |  
Seq: TCCGTTGTAGTCTAGTTGGTtAGGATACTCGGCTCTCACCCGAGAGaCCCGGGTTCAAGTCCCGGCAACGGAA
Str: (((((((..((((.........)))).(((((.......)))))....(((((.......)))))))))))).

Chr11.trna19 (22026625-22026709)	Length: 85 bp
Type: Tyr	Anticodon: GTA at 34-36 (22026658-22026660)	Score: 73.8
Possible intron: 38-49 (22026662-22026673)
HMM Sc=41.90	Sec struct Sc=31.90
         *    |    *    |    *    |    *    |    *    |    *    |    *    |    *    |    
Seq: CCGACTTTAGCTCAGTTGGTAGAGCGGAGGACTGTAGttgttagttgtcATCCTTAGGtCGCTGGTTCGAATCCGGCAAGTCGGA
Str: (((((((..((((........)))).(((((...................))))).....(((((.......)))))))))))).

Chr11.trna20 (22032168-22032240)	Length: 73 bp
Type: Arg	Anticodon: CCT at 34-36 (22032201-22032203)	Score: 69.1
HMM Sc=50.30	Sec struct Sc=18.80
         *    |    *    |    *    |    *    |    *    |    *    |    *    |  
Seq: GCGCCTGTAGCTCAGTGGAtAGAGCGTCTGTTTCCTAAGCAGAAAGtCGTAGGTTCGACCCCTACCTGGCGCG
Str: (((((.(..((((........)))).(((((.......))))).....(((((.......)))))).))))).

Chr11.trna22 (23988232-23988313)	Length: 82 bp
Type: Ser	Anticodon: GCT at 34-36 (23988265-23988267)	Score: 80.5
HMM Sc=45.20	Sec struct Sc=35.30
         *    |    *    |    *    |    *    |    *    |    *    |    *    |    *    | 
Seq: GTCGCTTTGGCCGAGTGGTtAAGGCGTGTGCCTGCTAAGTACATGGGGTTTCCCCGCGAGAGTTCGAATCTCTCAGGCGACG
Str: (((((((..(((..........))).(((((.......))))).((((...))))..(((((.......)))))))))))).

Chr11.trna23 (25128040-25127969)	Length: 72 bp
Type: His	Anticodon: GTG at 34-36 (25128007-25128005)	Score: 63.0
HMM Sc=33.70	Sec struct Sc=29.30
         *    |    *    |    *    |    *    |    *    |    *    |    *    | 
Seq: GTGGCTGTAGTTTAGTGGTgAGAATTCCACGTTGTGGCCGTGGAGaCCTGGGCTCGAATCCCAGCAGCCACA
Str: (((((((..((((........)))).(((((.......)))))....(((((.......)))))))))))).

Chr11.trna24 (24647175-24647103)	Length: 73 bp
Type: Arg	Anticodon: ACG at 34-36 (24647142-24647140)	Score: 70.2
HMM Sc=51.90	Sec struct Sc=18.30
         *    |    *    |    *    |    *    |    *    |    *    |    *    |  
Seq: GACTTTGTGGCCCAATGGAtAAGGCGCTAGCCTACGGAGCTAGAGAtTCTGGGTTCGATCCCCAGCAGAGTCG
Str: (((((((..(((..........))).(((((.......))))).....(((((.......)))))))))))).

Chr11.trna25 (24593743-24593671)	Length: 73 bp
Type: Ala	Anticodon: TGC at 34-36 (24593710-24593708)	Score: 63.7
HMM Sc=38.60	Sec struct Sc=25.10
         *    |    *    |    *    |    *    |    *    |    *    |    *    |  
Seq: GGGGATGTAGCTCAcATGGTAGAGCGCTCGCTTTGCATGCGAGAGGtACGGGGTTCGATACCCCGCATCTCCA
Str: (((((((..((((........)))).(((((.......))))).....(((((.......)))))))))))).

Chr11.trna26 (21150038-21149966)	Length: 73 bp
Type: Ala	Anticodon: AGC at 34-36 (21150005-21150003)	Score: 63.4
HMM Sc=38.20	Sec struct Sc=25.20
         *    |    *    |    *    |    *    |    *    |    *    |    *    |  
Seq: GGGGATGTAGCTCAGATGGTAGAGCGCTCGCTTAGCATGCGAGAGGtACGGGGATCGATACCCCGCATCTCCA
Str: (((((((..((((........)))).(((((.......))))).....(((((.......)))))))))))).

Chr11.trna30 (18221201-18221129)	Length: 73 bp
Type: Arg	Anticodon: ACG at 34-36 (18221168-18221166)	Score: 72.0
HMM Sc=49.70	Sec struct Sc=22.30
         *    |    *    |    *    |    *    |    *    |    *    |    *    |  
Seq: GACTCCGTGGCCCAATGGAtAAGGCGCTGGTCTACGGAACCAGAGAtTCTGGGTTCGATCCCCAGCGGAGTCG
Str: (((((((..(((..........))).(((((.......))))).....(((((.......)))))))))))).

Chr11.trna31 (18213953-18213881)	Length: 73 bp
Type: Lys	Anticodon: CTT at 34-36 (18213920-18213918)	Score: 87.7
HMM Sc=67.60	Sec struct Sc=20.10
         *    |    *    |    *    |    *    |    *    |    *    |    *    |  
Seq: GCCCGTCTAGCTCAGTTGGTAGAGCGCAAGGCTCTTAACCTTGTGGtCGTGGGTTCGAGCCCCACGGTGGGCG
Str: (((((((..((((........)))).(((((.......))))).....(((((.......)))))))))))).

Chr11.trna32 (17465852-17465781)	Length: 72 bp
Type: Asp	Anticodon: GTC at 34-36 (17465819-17465817)	Score: 69.8
HMM Sc=46.80	Sec struct Sc=23.00
         *    |    *    |    *    |    *    |    *    |    *    |    *    | 
Seq: GTCGTTGTAGTATAGTGGTgAGTATTCCCGCCTGTCACGCGGGTGaCCCGGGTTCGATCCCCGGCAACGGCG
Str: (((((((..((((........)))).(((((.......)))))....(((((.......)))))))))))).

Chr11.trna33 (17465697-17465624)	Length: 74 bp
Type: Asn	Anticodon: GTT at 35-37 (17465663-17465661)	Score: 82.0
HMM Sc=56.90	Sec struct Sc=25.10
         *    |    *    |    *    |    *    |    *    |    *    |    *    |   
Seq: GCTGGAATAGCTCAGTTGGTtAGAGCGTGTGGCTGTTAACCACAAGGtTGGAGGTTCAAGCCCTCCTTCTAGCG
Str: (((((((..((((.........)))).(((((.......))))).....(((((.......)))))))))))).

Chr11.trna34 (16707312-16707241)	Length: 72 bp
Type: Gly	Anticodon: TCC at 34-36 (16707279-16707277)	Score: 73.9
HMM Sc=46.20	Sec struct Sc=27.70
         *    |    *    |    *    |    *    |    *    |    *    |    *    | 
Seq: GCGTTTGTAGTCCAACGGTtAGGATAATTGCCTTCCAAGCAATAGaCCCGGGTTCGACTCCCGGCAAACGCA
Str: (((((((..((((........)))).(((((.......)))))....(((((.......)))))))))))).

Chr11.trna35 (16124149-16124078)	Length: 72 bp
Type: Cys	Anticodon: GCA at 33-35 (16124117-16124115)	Score: 70.5
HMM Sc=49.60	Sec struct Sc=20.90
         *    |    *    |    *    |    *    |    *    |    *    |    *    | 
Seq: GGGTCCATAGCTCAGTAGTAGAGCATTTGACTGCAGTTCAAGAGGtCACCGGTTCGATCCCGGTTGGGCTCT
Str: (((((((..((((.......)))).(((((.......))))).....(((((.......)))))))))))).

Chr11.trna36 (16113490-16113419)	Length: 72 bp
Type: Gly	Anticodon: TCC at 34-36 (16113457-16113455)	Score: 73.9
HMM Sc=46.20	Sec struct Sc=27.70
         *    |    *    |    *    |    *    |    *    |    *    |    *    | 
Seq: GCGTTTGTAGTCCAACGGTtAGGATAATTGCCTTCCAAGCAATAGaCCCGGGTTCGACTCCCGGCAAACGCA
Str: (((((((..((((........)))).(((((.......)))))....(((((.......)))))))))))).

Chr11.trna39 (14415593-14415512)	Length: 82 bp
Type: Ser	Anticodon: GCT at 34-36 (14415560-14415558)	Score: 80.5
HMM Sc=45.20	Sec struct Sc=35.30
         *    |    *    |    *    |    *    |    *    |    *    |    *    |    *    | 
Seq: GTCGCTTTGGCCGAGTGGTtAAGGCGTGTGCCTGCTAAGTACATGGGGTTTCCCCGCGAGAGTTCGAATCTCTCAGGCGACG
Str: (((((((..(((..........))).(((((.......))))).((((...))))..(((((.......)))))))))))).

Chr11.trna41 (10087618-10087547)	Length: 72 bp
Type: Asn	Anticodon: GTT at 33-35 (10087586-10087584)	Score: 79.0
HMM Sc=56.70	Sec struct Sc=22.30
         *    |    *    |    *    |    *    |    *    |    *    |    *    | 
Seq: TCCTCAGTAGCTCAGTGGTAGAGCGGTCGGCTGTTAACTGATTGGtCGTAGGTTCGAATCCTACTTGGGGAG
Str: (((((((..((((.......)))).(((((.......))))).....(((((.......)))))))))))).

Chr11.trna43 (9218254-9218183)	Length: 72 bp
Type: Thr	Anticodon: CGT at 33-35 (9218222-9218220)	Score: 80.9
HMM Sc=54.30	Sec struct Sc=26.60
         *    |    *    |    *    |    *    |    *    |    *    |    *    | 
Seq: GCTTCCGTAGCATAGTGGTAGTGCGTTCGCTTCGTAAGCGAAAGGtCGTGAGTTCAATCCTCACCGGGAGCA
Str: (((((((..((((.......)))).(((((.......))))).....(((((.......)))))))))))).

Chr11.trna44 (6465964-6465893)	Length: 72 bp
Type: Pro	Anticodon: CGG at 33-35 (6465932-6465930)	Score: 68.5
HMM Sc=36.10	Sec struct Sc=32.40
         *    |    *    |    *    |    *    |    *    |    *    |    *    | 
Seq: GGGTGTTTGGTCTAGTGGTATGATTCTCGCTTCGGGTGCGAGAGGtCGCGAGTTCGATTCTCGCAACACCCC
Str: (((((((..(((.........))).(((((.......))))).....(((((.......)))))))))))).

Chr11.trna45 (6334886-6334815)	Length: 72 bp
Type: Cys	Anticodon: GCA at 33-35 (6334854-6334852)	Score: 82.1
HMM Sc=59.90	Sec struct Sc=22.20
         *    |    *    |    *    |    *    |    *    |    *    |    *    | 
Seq: GGGTCCATAGCTCAGTGGTAGAGCATTTGACTGCAGATCAAGAGGtCACCGGTTCGAACCCGGTTGGGCCCT
Str: (((((((..((((.......)))).(((((.......))))).....(((((.......)))))))))))).

Chr11.trna46 (5179066-5178985)	Length: 82 bp
Type: Ser	Anticodon: CGA at 34-36 (5179033-5179031)	Score: 78.9
HMM Sc=46.60	Sec struct Sc=32.30
         *    |    *    |    *    |    *    |    *    |    *    |    *    |    *    | 
Seq: GTCGATATGTCCGAGTGGTtAAGGAGACAGACTCGAAATCTGTTGGGCTTTGCCTGCGCAGGTTCGAATCCTGCTGTCGACG
Str: (((((((..(((..........))).(((((.......))))).((((...))))..(((((.......)))))))))))).

Chr11.trna47 (5172259-5172188)	Length: 72 bp
Type: Pro	Anticodon: CGG at 33-35 (5172227-5172225)	Score: 63.2
HMM Sc=26.30	Sec struct Sc=36.90
         *    |    *    |    *    |    *    |    *    |    *    |    *    | 
Seq: GGGCATTTGGTCTAGTGGTATGATTCTCGCTTCGGGTGCGAGAGGtCTCGAGTTCGATTCTCGAAATGCCCC
Str: (((((((..(((.........))).(((((.......))))).....(((((.......)))))))))))).

Chr11.trna48 (5171638-5171567)	Length: 72 bp
Type: Pro	Anticodon: TGG at 33-35 (5171606-5171604)	Score: 50.3
HMM Sc=29.90	Sec struct Sc=20.40
         *    |    *    |    *    |    *    |    *    |    *    |    *    | 
Seq: AGGCATTTGGTCTAGTGGTATGATTCTCGCTTTGGGTGCGAGAGGtCCCGAGTTCGATTCTTGCAATGCCCC
Str: .((((((..(((.........))).(((((.......)))))......((((.......)))).))))))..

Chr11.trna49 (5170545-5170474)	Length: 72 bp
Type: Pro	Anticodon: CGG at 33-35 (5170513-5170511)	Score: 63.2
HMM Sc=26.30	Sec struct Sc=36.90
         *    |    *    |    *    |    *    |    *    |    *    |    *    | 
Seq: GGGCATTTGGTCTAGTGGTATGATTCTCGCTTCGGGTGCGAGAGGtCTCGAGTTCGATTCTCGAAATGCCCC
Str: (((((((..(((.........))).(((((.......))))).....(((((.......)))))))))))).

Chr11.trna50 (5167938-5167867)	Length: 72 bp
Type: Pro	Anticodon: TGG at 33-35 (5167906-5167904)	Score: 68.5
HMM Sc=35.70	Sec struct Sc=32.80
         *    |    *    |    *    |    *    |    *    |    *    |    *    | 
Seq: GGGCATTTGGTCTAGTGGTATGATTCTCGCTTTGGGTGCGAGAGGtCCCGAGTTCGATTCTCGGAATGCCCC
Str: (((((((..(((.........))).(((((.......))))).....(((((.......)))))))))))).

Chr11.trna51 (5166248-5166177)	Length: 72 bp
Type: Pro	Anticodon: CGG at 33-35 (5166216-5166214)	Score: 52.2
HMM Sc=15.40	Sec struct Sc=36.80
         *    |    *    |    *    |    *    |    *    |    *    |    *    | 
Seq: GGGCATTTGGTCTAGCGTTATGATTCTCGCTTCGGGTGCGAGAGGtCTCGAGTTCGATTCTCGAAATGCCCC
Str: (((((((..(((.........))).(((((.......))))).....(((((.......)))))))))))).

Chr11.trna52 (5165655-5165584)	Length: 72 bp
Type: Pro	Anticodon: TGG at 33-35 (5165623-5165621)	Score: 68.5
HMM Sc=35.70	Sec struct Sc=32.80
         *    |    *    |    *    |    *    |    *    |    *    |    *    | 
Seq: GGGCATTTGGTCTAGTGGTATGATTCTCGCTTTGGGTGCGAGAGGtCCCGAGTTCGATTCTCGGAATGCCCC
Str: (((((((..(((.........))).(((((.......))))).....(((((.......)))))))))))).

Chr11.trna53 (5164039-5163968)	Length: 72 bp
Type: Pro	Anticodon: TGG at 33-35 (5164007-5164005)	Score: 68.5
HMM Sc=35.70	Sec struct Sc=32.80
         *    |    *    |    *    |    *    |    *    |    *    |    *    | 
Seq: GGGCATTTGGTCTAGTGGTATGATTCTCGCTTTGGGTGCGAGAGGtCCCGAGTTCGATTCTCGGAATGCCCC
Str: (((((((..(((.........))).(((((.......))))).....(((((.......)))))))))))).

Chr11.trna54 (5162120-5162049)	Length: 72 bp
Type: Pro	Anticodon: TGG at 33-35 (5162088-5162086)	Score: 63.2
HMM Sc=26.30	Sec struct Sc=36.90
         *    |    *    |    *    |    *    |    *    |    *    |    *    | 
Seq: GGGCATTTGGTCTAGTGGTATGATTCTCGCTTTGGGTGCGAGAGGtCTCGAGTTCGATTCTCGAAATGCCCC
Str: (((((((..(((.........))).(((((.......))))).....(((((.......)))))))))))).

Chr11.trna55 (5161308-5161237)	Length: 72 bp
Type: Pro	Anticodon: AGG at 33-35 (5161276-5161274)	Score: 67.4
HMM Sc=34.70	Sec struct Sc=32.70
         *    |    *    |    *    |    *    |    *    |    *    |    *    | 
Seq: GGGCATTTGGTCTAGTGGTATGATTCTCGCTTAGGGTGCGAGAGGtCCCGAGTTCAATTCTCGGAATGCCCC
Str: (((((((..(((.........))).(((((.......))))).....(((((.......)))))))))))).

Chr11.trna56 (5160945-5160874)	Length: 72 bp
Type: Pro	Anticodon: TGG at 33-35 (5160913-5160911)	Score: 63.2
HMM Sc=26.30	Sec struct Sc=36.90
         *    |    *    |    *    |    *    |    *    |    *    |    *    | 
Seq: GGGCATTTGGTCTAGTGGTATGATTCTCGCTTTGGGTGCGAGAGGtCTCGAGTTCGATTCTCGAAATGCCCC
Str: (((((((..(((.........))).(((((.......))))).....(((((.......)))))))))))).

Chr11.trna57 (5160371-5160300)	Length: 72 bp
Type: Pro	Anticodon: AGG at 33-35 (5160339-5160337)	Score: 67.4
HMM Sc=34.70	Sec struct Sc=32.70
         *    |    *    |    *    |    *    |    *    |    *    |    *    | 
Seq: GGGCATTTGGTCTAGTGGTATGATTCTCGCTTAGGGTGCGAGAGGtCCCGAGTTCAATTCTCGGAATGCCCC
Str: (((((((..(((.........))).(((((.......))))).....(((((.......)))))))))))).

Chr11.trna58 (5159450-5159379)	Length: 72 bp
Type: Pro	Anticodon: CGG at 33-35 (5159418-5159416)	Score: 63.2
HMM Sc=26.30	Sec struct Sc=36.90
         *    |    *    |    *    |    *    |    *    |    *    |    *    | 
Seq: GGGCATTTGGTCTAGTGGTATGATTCTCGCTTCGGGTGCGAGAGGtCTCGAGTTCGATTCTCGAAATGCCCC
Str: (((((((..(((.........))).(((((.......))))).....(((((.......)))))))))))).

Chr11.trna59 (5158927-5158856)	Length: 72 bp
Type: Pro	Anticodon: TGG at 33-35 (5158895-5158893)	Score: 68.5
HMM Sc=35.70	Sec struct Sc=32.80
         *    |    *    |    *    |    *    |    *    |    *    |    *    | 
Seq: GGGCATTTGGTCTAGTGGTATGATTCTCGCTTTGGGTGCGAGAGGtCCCGAGTTCGATTCTCGGAATGCCCC
Str: (((((((..(((.........))).(((((.......))))).....(((((.......)))))))))))).

Chr11.trna60 (5158298-5158227)	Length: 72 bp
Type: Pro	Anticodon: TGG at 33-35 (5158266-5158264)	Score: 68.5
HMM Sc=35.70	Sec struct Sc=32.80
         *    |    *    |    *    |    *    |    *    |    *    |    *    | 
Seq: GGGCATTTGGTCTAGTGGTATGATTCTCGCTTTGGGTGCGAGAGGtCCCGAGTTCGATTCTCGGAATGCCCC
Str: (((((((..(((.........))).(((((.......))))).....(((((.......)))))))))))).

Chr11.trna61 (5156727-5156656)	Length: 72 bp
Type: Pro	Anticodon: TGG at 33-35 (5156695-5156693)	Score: 53.9
HMM Sc=23.60	Sec struct Sc=30.30
         *    |    *    |    *    |    *    |    *    |    *    |    *    | 
Seq: GGGCATTTGGTCTAGTGGTATGATTCTCGCTTTGGGTGGGAGAGGtCTCGAGTTCGATTCTCGAAATGCCCC
Str: (((((((..(((.........))).(((.(.......).))).....(((((.......)))))))))))).

Chr11.trna62 (5155968-5155896)	Length: 73 bp
Type: Pro	Anticodon: AGG at 34-36 (5155935-5155933)	Score: 60.7
HMM Sc=29.90	Sec struct Sc=30.80
         *    |    *    |    *    |    *    |    *    |    *    |    *    |  
Seq: GGGCATTTGGTCTAGTGGTaATGATTCTCGCTTAGGGTGCGAGAGGtCTCGAGTTCAATTCTCGGAATGCCCC
Str: (((((((..(((..........))).(((((.......))))).....(((((.......)))))))))))).

Chr11.trna64 (5154703-5154632)	Length: 72 bp
Type: Pro	Anticodon: TGG at 33-35 (5154671-5154669)	Score: 68.5
HMM Sc=35.70	Sec struct Sc=32.80
         *    |    *    |    *    |    *    |    *    |    *    |    *    | 
Seq: GGGCATTTGGTCTAGTGGTATGATTCTCGCTTTGGGTGCGAGAGGtCCCGAGTTCGATTCTCGGAATGCCCC
Str: (((((((..(((.........))).(((((.......))))).....(((((.......)))))))))))).

Chr11.trna65 (4047959-4047887)	Length: 73 bp
Type: Arg	Anticodon: TCT at 34-36 (4047926-4047924)	Score: 68.5
HMM Sc=50.60	Sec struct Sc=17.90
         *    |    *    |    *    |    *    |    *    |    *    |    *    |  
Seq: GCGCCCGTGGCCTAATGGAtAAGGCGTCTGACTTCTAATCAGGCGAtTGTGGGTTCGAGTCCCACCGGGCGTG
Str: (((((((..((((........)))).(((((.......))))).....(((((.......)))))))))))).

Chr12.trna8 (11607592-11607673)	Length: 82 bp
Type: Ser	Anticodon: AGA at 34-36 (11607625-11607627)	Score: 67.9
HMM Sc=41.60	Sec struct Sc=26.30
         *    |    *    |    *    |    *    |    *    |    *    |    *    |    *    | 
Seq: GTGGACGTGCCGGAGTGGTtAACGGGTATGACTAGAAATCATATGGGCTTTCCCCtCGCAGGTTCGAGTCCTGCCGTCGACG
Str: ((.((((..(((..........))).(((((.......)))))..((.....))...(((((.......))))))))).)).

Chr12.trna9 (12327624-12327696)	Length: 73 bp
Type: Lys	Anticodon: CTT at 34-36 (12327657-12327659)	Score: 87.7
HMM Sc=67.60	Sec struct Sc=20.10
         *    |    *    |    *    |    *    |    *    |    *    |    *    |  
Seq: GCCCGTCTAGCTCAGTTGGTAGAGCGCAAGGCTCTTAACCTTGTGGtCGTGGGTTCGAGCCCCACGGTGGGCG
Str: (((((((..((((........)))).(((((.......))))).....(((((.......)))))))))))).

Chr12.trna10 (14058861-14058933)	Length: 73 bp
Type: Lys	Anticodon: TTT at 34-36 (14058894-14058896)	Score: 90.8
HMM Sc=66.10	Sec struct Sc=24.70
         *    |    *    |    *    |    *    |    *    |    *    |    *    |  
Seq: GCCGTCTTAGCTCAGTCGGTAGAGCGCACGGCTTTTAACCGTGTGGtCGTGGGTTCGAATCCCACAGACGGCG
Str: (((((((..((((........)))).(((((.......))))).....(((((.......)))))))))))).

Chr12.trna11 (19090855-19090926)	Length: 72 bp
Type: Asp	Anticodon: GTC at 34-36 (19090888-19090890)	Score: 69.8
HMM Sc=46.80	Sec struct Sc=23.00
         *    |    *    |    *    |    *    |    *    |    *    |    *    | 
Seq: GTCGTTGTAGTATAGTGGTgAGTATTCCCGCCTGTCACGCGGGTGaCCCGGGTTCGATCCCCGGCAACGGCG
Str: (((((((..((((........)))).(((((.......)))))....(((((.......)))))))))))).

Chr12.trna12 (19093004-19093075)	Length: 72 bp
Type: Asp	Anticodon: GTC at 34-36 (19093037-19093039)	Score: 69.8
HMM Sc=46.80	Sec struct Sc=23.00
         *    |    *    |    *    |    *    |    *    |    *    |    *    | 
Seq: GTCGTTGTAGTATAGTGGTgAGTATTCCCGCCTGTCACGCGGGTGaCCCGGGTTCGATCCCCGGCAACGGCG
Str: (((((((..((((........)))).(((((.......)))))....(((((.......)))))))))))).

Chr12.trna13 (20255402-20255473)	Length: 72 bp
Type: Gly	Anticodon: TCC at 34-36 (20255435-20255437)	Score: 73.9
HMM Sc=46.20	Sec struct Sc=27.70
         *    |    *    |    *    |    *    |    *    |    *    |    *    | 
Seq: GCGTTTGTAGTCCAACGGTtAGGATAATTGCCTTCCAAGCAATAGaCCCGGGTTCGACTCCCGGCAAACGCA
Str: (((((((..((((........)))).(((((.......)))))....(((((.......)))))))))))).

Chr12.trna14 (20258944-20259016)	Length: 73 bp
Type: Arg	Anticodon: CCT at 34-36 (20258977-20258979)	Score: 69.1
HMM Sc=50.30	Sec struct Sc=18.80
         *    |    *    |    *    |    *    |    *    |    *    |    *    |  
Seq: GCGCCTGTAGCTCAGTGGAtAGAGCGTCTGTTTCCTAAGCAGAAAGtCGTAGGTTCGACCCCTACCTGGCGCG
Str: (((((.(..((((........)))).(((((.......))))).....(((((.......)))))).))))).

Chr12.trna16 (21316944-21317016)	Length: 73 bp
Type: Lys	Anticodon: CTT at 34-36 (21316977-21316979)	Score: 86.7
HMM Sc=66.50	Sec struct Sc=20.20
         *    |    *    |    *    |    *    |    *    |    *    |    *    |  
Seq: GCCCGTCTAGCTCAGTTGGTAGAGCGCAAGGCTCTTAACCTTGTGGtCGTGGGTTCAAGCCCCACGGTGGGCG
Str: (((((((..((((........)))).(((((.......))))).....(((((.......)))))))))))).

Chr12.trna17 (22175148-22175220)	Length: 73 bp
Type: Lys	Anticodon: TTT at 34-36 (22175181-22175183)	Score: 90.8
HMM Sc=66.10	Sec struct Sc=24.70
         *    |    *    |    *    |    *    |    *    |    *    |    *    |  
Seq: GCCGTCTTAGCTCAGTCGGTAGAGCGCACGGCTTTTAACCGTGTGGtCGTGGGTTCGAATCCCACAGACGGCG
Str: (((((((..((((........)))).(((((.......))))).....(((((.......)))))))))))).

Chr12.trna18 (24113957-24114042)	Length: 86 bp
Type: Met	Anticodon: CAT at 35-37 (24113991-24113993)	Score: 70.6
Possible intron: 39-50 (24113995-24114006)
HMM Sc=44.70	Sec struct Sc=25.90
         *    |    *    |    *    |    *    |    *    |    *    |    *    |    *    |    *
Seq: GGGGTGGTGGCGCAGTTGGTtAGCGCGCAGGTCTCATAgctgtctgagttATCCTGAGGtCGAGAGTTCGAGCCTCTCTCACCCCA
Str: (((((((..((((.........)))).((((.....................)))).....(((((.......)))))))))))).

Chr12.trna19 (24485457-24485529)	Length: 73 bp
Type: Glu	Anticodon: CTC at 35-37 (24485491-24485493)	Score: 78.9
HMM Sc=53.10	Sec struct Sc=25.80
         *    |    *    |    *    |    *    |    *    |    *    |    *    |  
Seq: TCCGTTGTAGTCTAGTTGGTtAGGATACTCGGCTCTCACCCGAGAGaCCCGGGTTCAAGTCCCGGCAACGGAA
Str: (((((((..((((.........)))).(((((.......)))))....(((((.......)))))))))))).

Chr12.trna20 (24490737-24490664)	Length: 74 bp
Type: Ile	Anticodon: AAT at 35-37 (24490703-24490701)	Score: 75.7
HMM Sc=55.40	Sec struct Sc=20.30
         *    |    *    |    *    |    *    |    *    |    *    |    *    |   
Seq: GGCCTATTAGCTCAGTTGGTtAGAGCGTCGTGCTAATAACGCGAAGGtCGAAGGTTCGAGACCTGCATGGGCCA
Str: (((((((..((((.........)))).(((((.......))))).....(.(((.......))).)))))))).

Chr12.trna21 (22476896-22476825)	Length: 72 bp
Type: Gln	Anticodon: CTG at 34-36 (22476863-22476861)	Score: 75.1
HMM Sc=50.70	Sec struct Sc=24.40
         *    |    *    |    *    |    *    |    *    |    *    |    *    | 
Seq: GGTCCCATGGTCTAGTGGTcAGGACATTAGACTCTGAATCTAGTAaCCCGAGTTCAAATCTCGGTGGGACCT
Str: (((((((..((((........)))).(((((.......)))))....(((((.......)))))))))))).

Chr12.trna22 (19346808-19346736)	Length: 73 bp
Type: Glu	Anticodon: CTC at 35-37 (19346774-19346772)	Score: 68.7
HMM Sc=49.00	Sec struct Sc=19.70
         *    |    *    |    *    |    *    |    *    |    *    |    *    |  
Seq: TCCGTTGTAGTCTAGTTGGTtAGGATACTCGGCTCTCACCCGAGAGaCCCGAGTTCAAGTCCCGGCAATGGAA
Str: (((((((..((((.........)))).(((((.......)))))....(((.(.......).)))))))))).

Chr12.trna23 (18548693-18548609)	Length: 85 bp
Type: Tyr	Anticodon: GTA at 34-36 (18548660-18548658)	Score: 74.5
Possible intron: 38-49 (18548656-18548645)
HMM Sc=43.00	Sec struct Sc=31.50
         *    |    *    |    *    |    *    |    *    |    *    |    *    |    *    |    
Seq: CCGACCTTAGCTCAGTTGGTAGAGCGGAGGACTGTAGttgttcgctgttATCCTTAGGtCGCTGGTTCGAATCCGGCAGGTCGGA
Str: (((((((..((((........)))).(((((...................))))).....(((((.......)))))))))))).

Chr12.trna24 (18407662-18407589)	Length: 74 bp
Type: Arg	Anticodon: TCG at 35-37 (18407628-18407626)	Score: 82.3
HMM Sc=61.00	Sec struct Sc=21.30
         *    |    *    |    *    |    *    |    *    |    *    |    *    |   
Seq: GACCGCATAGCGCAGTGGAttAGCGCGTTTGACTTCGGATCAAAAGGtCGTGGGTTCGACTCCCACTGTGGTCG
Str: (((((((..((((.........)))).(((((.......))))).....(((((.......)))))))))))).

Chr12.trna25 (18055507-18055434)	Length: 74 bp
Type: Val	Anticodon: AAC at 35-37 (18055473-18055471)	Score: 63.2
HMM Sc=49.30	Sec struct Sc=13.90
         *    |    *    |    *    |    *    |    *    |    *    |    *    |   
Seq: GGTGTCGTGGTGTAGTTGGTtATCACGTCAGTCTAACACACTGAAGGtCTCCGGTTCAAGTCCCGGCGACGCCA
Str: (((((((..(((...........))).(((((.......))))).....((.((.......)).))))))))).

Chr12.trna26 (17938263-17938192)	Length: 72 bp
Type: Cys	Anticodon: GCA at 33-35 (17938231-17938229)	Score: 74.8
HMM Sc=55.60	Sec struct Sc=19.20
         *    |    *    |    *    |    *    |    *    |    *    |    *    | 
Seq: GGGTCCATAGCCCAGTGGTAGAGCAATTGACTGCAGATCAATAGGtCACCGGTTCGAACCCGGTTGGGCCCT
Str: (((((((..((.(.......).)).(((((.......))))).....(((((.......)))))))))))).

Chr12.trna29 (17935926-17935851)	Length: 76 bp
Type: Cys	Anticodon: GCA at 33-35 (17935894-17935892)	Score: 63.4
HMM Sc=51.40	Sec struct Sc=12.00
         *    |    *    |    *    |    *    |    *    |    *    |    *    |    *
Seq: GGGTCCATAGCTCAGTGGTAGAGCAATTGACTGCAGACCAATAGGtCACTGGTTCGAACCCAGTTGGGCCgtttCT
Str: (((((((..((((.......)))).((((.........)))).....(((((.......)))))))))))....).

Chr12.trna30 (17858469-17858399)	Length: 71 bp
Type: Gly	Anticodon: GCC at 33-35 (17858437-17858435)	Score: 66.5
HMM Sc=44.80	Sec struct Sc=21.70
         *    |    *    |    *    |    *    |    *    |    *    |    *    |
Seq: GCACCAGTGGTCTAGTGGTAGAATAGTACCCTGCCACGGTACAGaCCCGGGTTCGATTCCCGGCTGGTGCA
Str: (((((((..((.(.......).)).(((((.......)))))....(((((.......)))))))))))).

Chr12.trna31 (16337300-16337228)	Length: 73 bp
Type: Glu	Anticodon: CTC at 35-37 (16337266-16337264)	Score: 79.6
HMM Sc=53.70	Sec struct Sc=25.90
         *    |    *    |    *    |    *    |    *    |    *    |    *    |  
Seq: TCCGTTGTAGTCTAGTTGGTtAGGATACTCGGCTCTCACCCGAGAGaCCCGGGTTCAAATCCCGGCAACGGAA
Str: (((((((..((((.........)))).(((((.......)))))....(((((.......)))))))))))).

Chr12.trna32 (15003565-15003492)	Length: 74 bp
Type: Thr	Anticodon: AGT at 35-37 (15003531-15003529)	Score: 68.9
HMM Sc=45.60	Sec struct Sc=23.30
         *    |    *    |    *    |    *    |    *    |    *    |    *    |   
Seq: GCTTTCATAGCTCAGTTGGTtAGAGCACCTGTTTAGTAAGCGGGAGGtCTTGAGTTCAACTCTCAATGAAAGCA
Str: (((((((..((((.........)))).(((((.......))))).....(((((.......)))))))))))).

Chr12.trna34 (14572165-14572093)	Length: 73 bp
Type: Lys	Anticodon: TTT at 34-36 (14572132-14572130)	Score: 89.7
HMM Sc=65.30	Sec struct Sc=24.40
         *    |    *    |    *    |    *    |    *    |    *    |    *    |  
Seq: GCCGTCTTAGCTCAGCTGGTAGAGCGCATGGCTTTTAACCATGTGGtCGTGGGTTCGATTCCCACAGACGGCG
Str: (((((((..((((........)))).(((((.......))))).....(((((.......)))))))))))).

Chr12.trna36 (12323594-12323514)	Length: 81 bp
Type: Leu	Anticodon: AAG at 36-38 (12323559-12323557)	Score: 74.0
HMM Sc=52.20	Sec struct Sc=21.80
         *    |    *    |    *    |    *    |    *    |    *    |    *    |    *    |
Seq: GTTGAGATGGCCGAGTTGGTctAAGGCGCCAGATTAAGGTTCTGGTccgaaaGGgCGTGGGTTCAAATCCCACTCTCAACA
Str: (((((((..(((............))).(((((.......)))))...........(((((.......)))))))))))).

Chr12.trna37 (12322820-12322740)	Length: 81 bp
Type: Leu	Anticodon: AAG at 36-38 (12322785-12322783)	Score: 74.0
HMM Sc=52.20	Sec struct Sc=21.80
         *    |    *    |    *    |    *    |    *    |    *    |    *    |    *    |
Seq: GTTGAGATGGCCGAGTTGGTctAAGGCGCCAGATTAAGGTTCTGGTccgaaaGGgCGTGGGTTCAAATCCCACTCTCAACA
Str: (((((((..(((............))).(((((.......)))))...........(((((.......)))))))))))).

Chr12.trna38 (12322011-12321931)	Length: 81 bp
Type: Leu	Anticodon: AAG at 36-38 (12321976-12321974)	Score: 74.0
HMM Sc=52.20	Sec struct Sc=21.80
         *    |    *    |    *    |    *    |    *    |    *    |    *    |    *    |
Seq: GTTGAGATGGCCGAGTTGGTctAAGGCGCCAGATTAAGGTTCTGGTccgaaaGGgCGTGGGTTCAAATCCCACTCTCAACA
Str: (((((((..(((............))).(((((.......)))))...........(((((.......)))))))))))).

Chr12.trna39 (12321222-12321142)	Length: 81 bp
Type: Leu	Anticodon: AAG at 36-38 (12321187-12321185)	Score: 64.9
HMM Sc=47.50	Sec struct Sc=17.40
         *    |    *    |    *    |    *    |    *    |    *    |    *    |    *    |
Seq: GTTGAGATGGCCGAGTTGGTctAAGGTGCCAGATTAAGGTTCTGGTccgaaaGGgCATGGGTTCAAATCCCACTCTCAACA
Str: (((((((..(((............))).(((((.......)))))............((((.......)))).))))))).

Chr12.trna40 (12320415-12320335)	Length: 81 bp
Type: Leu	Anticodon: AAG at 36-38 (12320380-12320378)	Score: 74.0
HMM Sc=52.20	Sec struct Sc=21.80
         *    |    *    |    *    |    *    |    *    |    *    |    *    |    *    |
Seq: GTTGAGATGGCCGAGTTGGTctAAGGCGCCAGATTAAGGTTCTGGTccgaaaGGgCGTGGGTTCAAATCCCACTCTCAACA
Str: (((((((..(((............))).(((((.......)))))...........(((((.......)))))))))))).

Chr12.trna41 (11364456-11364376)	Length: 81 bp
Type: Leu	Anticodon: CAG at 36-38 (11364421-11364419)	Score: 68.4
HMM Sc=45.70	Sec struct Sc=22.70
         *    |    *    |    *    |    *    |    *    |    *    |    *    |    *    |
Seq: GTCAAGATGGCCGAGTTGGTctAAGGCGCCAGTTTCAGGTACTGGTccgaaaGGgCATGGGTTCAAATCCCATTCTTGACA
Str: (((((((..(((............))).(((((.......)))))...........(((((.......)))))))))))).

scaffold_13.trna3 (186311-186385)	Length: 75 bp
Type: Pro	Anticodon: TGG at 36-38 (186346-186348)	Score: 64.8
HMM Sc=33.90	Sec struct Sc=30.90
         *    |    *    |    *    |    *    |    *    |    *    |    *    |    
Seq: CGAGGTGTAGCGCAGTCtGGTcAGCGCATCTGTTTTGGGTACAGAGGGtCATAGGTTCGAATCCTGTCACCTCGA
Str: (((((((..((((..........)))).(((((.......))))).....(((((.......)))))))))))).

scaffold_13.trna6 (399969-399898)	Length: 72 bp
Type: Asn	Anticodon: GTT at 33-35 (399937-399935)	Score: 81.5
HMM Sc=56.20	Sec struct Sc=25.30
         *    |    *    |    *    |    *    |    *    |    *    |    *    | 
Seq: TCCTCAATAGCTCAGTGGTAGAGCGGTCGGCTGTTAACTGATTGGtCGTAGGTTCGAATCCTACTTGGGGAG
Str: (((((((..((((.......)))).(((((.......))))).....(((((.......)))))))))))).

scaffold_13.trna9 (108321-108248)	Length: 74 bp
Type: Asp	Anticodon: GTC at 35-37 (108287-108285)	Score: 72.0
HMM Sc=53.20	Sec struct Sc=18.80
         *    |    *    |    *    |    *    |    *    |    *    |    *    |   
Seq: GGGGAAATAGCTCAGTTGGTtAGAGTGCTGGTCTGTCACGCCAGAAGtCGCGGGTTCGAACCCCGTTTTCCCCG
Str: (((((((..((((.........)))).(((((.......))))).....(((((.......)))))))))))).

scaffold_18.trna1 (13469-13542)	Length: 74 bp
Type: Trp	Anticodon: CCA at 35-37 (13503-13505)	Score: 71.9
HMM Sc=38.70	Sec struct Sc=33.20
         *    |    *    |    *    |    *    |    *    |    *    |    *    |   
Seq: ACGCTCTTAGTTCAGTTtGGTAGAACGTGGGTCTCCAAAACCCAATGtCGTAGGTTCAAATCCTACAGAGCGTG
Str: (((((((..((((.........)))).(((((.......))))).....(((((.......)))))))))))).

scaffold_18.trna4 (138920-138993)	Length: 74 bp
Type: Trp	Anticodon: CCA at 35-37 (138954-138956)	Score: 71.9
HMM Sc=38.70	Sec struct Sc=33.20
         *    |    *    |    *    |    *    |    *    |    *    |    *    |   
Seq: ACGCTCTTAGTTCAGTTtGGTAGAACGTGGGTCTCCAAAACCCAATGtCGTAGGTTCAAATCCTACAGAGCGTG
Str: (((((((..((((.........)))).(((((.......))))).....(((((.......)))))))))))).

scaffold_78.trna1 (20905-20976)	Length: 72 bp
Type: His	Anticodon: GTG at 34-36 (20938-20940)	Score: 63.3
HMM Sc=34.30	Sec struct Sc=29.00
         *    |    *    |    *    |    *    |    *    |    *    |    *    | 
Seq: GTGGCTGTAGTTTAGTGGTgAGAATTCTACGTTGTGGCCGTAGAGaCCTGGGCTCGAATCCCAGCAGCCACA
Str: (((((((..((((........)))).(((((.......)))))....(((((.......)))))))))))).

scaffold_147.trna1 (18898-18971)	Length: 74 bp
Type: Ile	Anticodon: AAT at 35-37 (18932-18934)	Score: 81.8
HMM Sc=58.30	Sec struct Sc=23.50
         *    |    *    |    *    |    *    |    *    |    *    |    *    |   
Seq: GGCCTATTAGCTCAGTTGGTtAGAGCGTCGTGCTAATAACGCGAAGGtCGCAGGTTCGAGACCTGCATGGGCCA
Str: (((((((..((((.........)))).(((((.......))))).....(((((.......)))))))))))).

scaffold_163.trna1 (29835-29754)	Length: 82 bp
Type: Ser	Anticodon: GCT at 34-36 (29802-29800)	Score: 80.5
HMM Sc=45.20	Sec struct Sc=35.30
         *    |    *    |    *    |    *    |    *    |    *    |    *    |    *    | 
Seq: GTCGCTTTGGCCGAGTGGTtAAGGCGTGTGCCTGCTAAGTACATGGGGTTTCCCCGCGAGAGTTCGAATCTCTCAGGCGACG
Str: (((((((..(((..........))).(((((.......))))).((((...))))..(((((.......)))))))))))).

scaffold_230.trna1 (12143-12214)	Length: 72 bp
Type: Pro	Anticodon: AGG at 33-35 (12175-12177)	Score: 67.4
HMM Sc=34.70	Sec struct Sc=32.70
         *    |    *    |    *    |    *    |    *    |    *    |    *    | 
Seq: GGGCATTTGGTCTAGTGGTATGATTCTCGCTTAGGGTGCGAGAGGtCCCGAGTTCAATTCTCGGAATGCCCC
Str: (((((((..(((.........))).(((((.......))))).....(((((.......)))))))))))).

scaffold_234.trna1 (25592-25511)	Length: 82 bp
Type: Ser	Anticodon: GCT at 34-36 (25559-25557)	Score: 80.5
HMM Sc=45.20	Sec struct Sc=35.30
         *    |    *    |    *    |    *    |    *    |    *    |    *    |    *    | 
Seq: GTCGCTTTGGCCGAGTGGTtAAGGCGTGTGCCTGCTAAGTACATGGGGTTTCCCCGCGAGAGTTCGAATCTCTCAGGCGACG
Str: (((((((..(((..........))).(((((.......))))).((((...))))..(((((.......)))))))))))).

scaffold_234.trna2 (22792-22720)	Length: 73 bp
Type: Glu	Anticodon: CTC at 35-37 (22758-22756)	Score: 74.6
HMM Sc=48.80	Sec struct Sc=25.80
         *    |    *    |    *    |    *    |    *    |    *    |    *    |  
Seq: TCCGTTGTAGTCTAGATGGTtAGGATACTCGGCTCTCACCCGAGAGaCCCGGGTTCGAGTCCCGGCAACGGAA
Str: (((((((..((((.........)))).(((((.......)))))....(((((.......)))))))))))).

scaffold_351.trna1 (9568-9495)	Length: 74 bp
Type: Val	Anticodon: AAC at 35-37 (9534-9532)	Score: 72.5
HMM Sc=48.10	Sec struct Sc=24.40
         *    |    *    |    *    |    *    |    *    |    *    |    *    |   
Seq: GGTTTCGTGGTGTAGTTGGTtATCACGTCAGTCTAACACACTGAAGGtCTCCGGTTCGAACCCGGGCGAAGCCA
Str: (((((((..(((...........))).(((((.......))))).....(((((.......)))))))))))).

scaffold_358.trna1 (16447-16519)	Length: 73 bp
Type: Ala	Anticodon: CGC at 34-36 (16480-16482)	Score: 68.3
HMM Sc=44.10	Sec struct Sc=24.20
         *    |    *    |    *    |    *    |    *    |    *    |    *    |  
Seq: GGGGGTGTAGCTCAtATGGTAGAGCGCTCGCTTCGCATGCGAGAGGcACGGGGTTCGATTCCCCGCACCTCCA
Str: (((((((..((((........)))).(((((.......))))).....(((((.......)))))))))))).

scaffold_387.trna1 (3510-3590)	Length: 81 bp
Type: Leu	Anticodon: AAG at 36-38 (3545-3547)	Score: 71.4
HMM Sc=51.10	Sec struct Sc=20.30
         *    |    *    |    *    |    *    |    *    |    *    |    *    |    *    |
Seq: GTTGATATGGCCGAGTTGGTctAAGGCGCCAGATTAAGGTTCTGGTccgaaaGGgCGTGGGTTCAAATCCCACTGTCAACA
Str: (((((((..(((............))).(((((.......)))))...........(((((.......)))))))))))).

scaffold_387.trna2 (11319-11399)	Length: 81 bp
Type: Leu	Anticodon: AAG at 36-38 (11354-11356)	Score: 73.0
HMM Sc=50.60	Sec struct Sc=22.40
         *    |    *    |    *    |    *    |    *    |    *    |    *    |    *    |
Seq: GTTGATATGGCCGAGTTGGTctAAGGCGCCAGATTAAGGTTCTGGTCCGTAAGGgCGTGGGTTCAAATCCCACTGTCAACA
Str: (((((((..(((............))).(((((.......))))).(.....)...(((((.......)))))))))))).
