# Supplementary material for: Conservation and Tandem Duplication of tRNA Genes in Plant Species
Source: Genes (Basel). 2025 Nov 1;16(11):1307. doi: 10.3390/genes16111307 (PMC12652284; doi:10.3390/genes16111307)
Supplement: Supplementary file 1 [file genes-16-01307-s001.zip › tRNA.prediction.out/Aam/Aam.MFE]

>Chr01.tRNA2-ArgTCT
GCGCTCGTGGCCTAATGGATAAGGCGCCTGACTTCTAATCAGGCGATTGTGGGTTCGAGTCCCACCGGGCGTG
(((((((..((((........)))).(((((.......))))).....(((((.......)))))))))))).
>Chr01.tRNA3-TyrGTA
CCGACCTTAGCTCAGTTGGTAGAGCGGAGGACTGTAGTTCGGTTTCAGCCTTTCAGCCATCCTTAGGTCGCTGGTTCGAATCCGGCAGGTCGGA
(((((((..((((........)))).(((((............................))))).....(((((.......)))))))))))).
>Chr01.tRNA4-GluCTC
TCCGTTGTAGTCTAGTTGGTTAGGATACTCGGCTCTCACCCGAGAGACCCGGGTTCAAGTCCCGGCAACGGAA
(((((((..((((.........)))).(((((.......)))))....(((((.......)))))))))))).
>Chr01.tRNA6-AsnGTT
GCTGGAATAGCTCAGTTGGTTAGAGCGTGTGGCTGTTAACCACAAGGTTGGAGGTTAAAGCCCTCCTTCTAGCG
(((((((..((((.........)))).(((((.......))))).....(((((.......)))))))))))).
>Chr01.tRNA8-AlaCGC
GGGGATGTAGCTCATATGGTAGAGCGCTCGCTTCGCATGCGAGAGGCACGGGGTTCGATTCCCTGCACCTCCA
((((.((..((((........)))).(((((.......))))).....(((((.......))))))).)))).
>Chr01.tRNA10-TyrGTA
GGGTCGATGCCCGAGCGGTTAATGGGGACGGACTGTAAATTCGTTGGCGATATGTCTACGCTGGTTCAAATCCAGCTCGGCCCA
(((((((..((((.........)))).(((((.......))))).((((...))))...(((((.......)))))))))))).
>Chr01.tRNA14-ValCAC
GTCTGGGTGGTGTAGTCGGTCATCACGCTAGTCTCACACACTAGAGGTCCCCGGTTCAAACCCGGGCTCAGACA
(((((((..(((...........))).(((((.......))))).....(((((.......)))))))))))).
>Chr01.tRNA15-IleAAT
GGCCTATTAGCTCAGTTGGTTAGAGCGTCGTGCTAATAACGCGAAGGTCGCAGGTTCGAGACCTGCATGGGCCA
(((((((..((((.........)))).(((((.......))))).....(((((.......)))))))))))).
>Chr01.tRNA16-ProTGG
GGGCGTTTGGTCTAGTGGTATGATTCTTGCTTTGGGTGCAAGAGGTCGCGAGTTCGATTCTCGCAACGCCCC
(((((((..(((.........))).(((((.......))))).....(((((.......)))))))))))).
>Chr01.tRNA17-CysGCA
GGGTCCATAGCTCAGTGGTAGAGCATTTGACTGCAGATCAAGAGGTCACCGGTTCGAACCCGGTTGGGCCCT
(((((((..((((.......)))).(((((.......))))).....(((((.......)))))))))))).
>Chr01.tRNA18-SerTGA
GTCGATATGTCCGAGTGGTTAAGGAGACAGACTTGAAATCTGTTGGGCTTCGCCCGCGCAGGTTCGAACCCTGCTGTCGACG
(((((((..(((..........))).(((((.......))))).((((...))))..(((((.......)))))))))))).
>Chr01.tRNA19-GlyGCC
GCACCAGTGGTCTAGTGGTAGAATAGTACCCTGCCACGGTACAGACCCGGGTTCGATTCCCGGCTGGTGCA
(((((((..((.(.......).)).(((((.......)))))....(((((.......)))))))))))).
>Chr01.tRNA20-PheGAA
GCGGGGATAGCTCAGTTGGGAGAGCGTCAGACTGAAGATCTGAAGGTCGCGTGTTCGATCCACGCTCACCGCA
((((.((..((((........)))).(((((.......))))).....(((((.......))))))).)))).
>Chr01.tRNA21-ThrCGT
GCTTCCGTAGCATAGTGGTAGTGCGTTCGCTTCGTAAGCGAAAGGTCGCGAGTTCGATCCTCGCCGGGAGCT
(((((((..((((.......)))).(((((.......))))).....(((((.......)))))))))))).
>Chr01.tRNA22-MetCAT
GGGGTGGTGGCGCAGTTGGCTAGCGCGTAGGTCTCATAGCTATATCTGAGTTATCCTGAGGTCGAGAGTTCGAGCCTCTCTCACCCCA
(((((((..((((.........)))).((((.......................)))).....(((((.......)))))))))))).
>Chr01.tRNA23-CysGCA
GGGTCCATAGCTCAGTGGTAGAGCATTTGACTGCAGATCAAGAGGTCACCGGTTCGAACCCGGTTGGGCCCT
(((((((..((((.......)))).(((((.......))))).....(((((.......)))))))))))).
>Chr01.tRNA24-ArgCCG
GATCGCGTGGCCTAATGGATAAGGCGCTCGCCTCCGGAGCGGGAGATTGTGGGTTCGAGTCCCACCGTGATCG
(((((((..((((........)))).(((((.......))))).....(((((.......)))))))))))).
>Chr01.tRNA25-GlnCTG
GGTCCCATGGTCTAGGGGTCAGGACATTGGACTCTGAATCCAGTAGCCCGAGTTCAAATCTCGGTGGGACCT
(((((((..((((........)))).(((((.......)))))....(((((.......)))))))))))).
>Chr01.tRNA26-GlnCTG
GGTCCCATGGTCTAGGGGTCAGGACATTGGACTCTGAATCCAATAGCCCGAGTTCAGATCTCGGTGGGACCT
(((((((..((((........)))).(((((.......)))))....(((((.......)))))))))))).
>Chr01.tRNA27-GlnCTG
GGTCCCATGGTCTAGGGGTCAGGACATTGGACTCTGAATCCAGTAGCCCGAGTTCAAATCTCGGTGGGACCT
(((((((..((((........)))).(((((.......)))))....(((((.......)))))))))))).
>Chr01.tRNA28-LeuAAG
GTTGAGATGGCCGAGTTGGTCTAAGGCGCCAGATTAAGGTTCTGGTCCGAAAGGGCGTGGGTTCAAATCCCACTCTCAACA
(((((((..(((............))).(((((.......)))))...........(((((.......)))))))))))).
>Chr01.tRNA29-ThrTGT
GTCCGCTTAGCTCAGAGGTTAGAGCATCGCATTTGTAATGCGATGGTCATCGGTTCGACTCCGATAGCCGGCT
(((.(((..((((........)))).(((((.......))))).....(((((.......)))))))).))).
>Chr01.tRNA31-GlyTCC
GCGTTTGTAGTCCAACGGTTAGGATAATTGCCTTCCAAGCAATAGACCCGGGTTCGACCCCCGGCAGACGCA
(((((((..((((........)))).(((((.......)))))....(((((.......)))))))))))).
>Chr01.tRNA32-GlyCCC
GCGCATCTGGTGTAGTGGTATCATAGTACCCTCCCACGGTACTGACCAGGGTTCGATTCCCTGGATGCGCA
(((((((..(((.........))).(((((.......)))))....(((((.......)))))))))))).
>Chr01.tRNA33-iMetCAT
ATCAGAGTGGCGCAGCGGAAGCGTGGTGGGCCCATAACCCACAGGTCCCAGGATCGAAACCTGGCTCTGATA
(((((((..((((.......)))).(((((.......))))).....(((((.......)))))))))))).
>Chr01.tRNA34-TrpCCA
GGATCCGTGGCGCAATGGTAGCGCGTCTGACTCCAGATCAGAAGGTTGCGTGTTCGATTCACGTCGGGTTCA
(((((((..((((.......)))).(((((.......))))).....(((((.......)))))))))))).
>Chr01.tRNA35-CysGCA
GGGTCCATAGCTCAGTGGTAGAGCATTTGACTGCAGATCAAGAGGTCACCGGTTCGAACCCGGTTGGGCCCT
(((((((..((((.......)))).(((((.......))))).....(((((.......)))))))))))).
>Chr01.tRNA36-CysGCA
GGGTCCATAGCTCAGTGGTAGAGCATTTGACTGCAGATCAAGAGGTCACCGGTTCGAACCCGGTTGGGCCCT
(((((((..((((.......)))).(((((.......))))).....(((((.......)))))))))))).
>Chr01.tRNA37-CysGCA
GGGTCCATAGCTCAGTGGTAGAGCATTTGACTGCAGATCAAGAGGTCACCGGTTCGAACCCGGTTGGGCCCT
(((((((..((((.......)))).(((((.......))))).....(((((.......)))))))))))).
>Chr01.tRNA38-CysGCA
GGGTCCATAGCTCAGTGATTGAGCATTTGACTGCAGATCAAGAGGTCACTGGTTCGAACCCGGTTGGACCCT
(((((((..((((.......)))).(((((.......))))).....(((((.......)))))))))))).
>Chr01.tRNA39-CysGCA
GGGTCCATAGCTCAGTGGTAGAGCATTTGACTGCAGATCAAGAGGTCACCGGTTCGAACCCGGTTGGGCCCT
(((((((..((((.......)))).(((((.......))))).....(((((.......)))))))))))).
>Chr01.tRNA40-LysTTT
GCCGTCTTAGCTCAGTTGGTAGAGCGCATGGCTTTTAACCATGTGGTCGTGGGTTCGAGTCCCACAGACGGCG
(((((((..((((........)))).(((((.......))))).....(((((.......)))))))))))).
>Chr01.tRNA41-ArgTCT
GAGCCCGTTGCCTAATGGATAAGGCGTCTGACTTCTAATCAGGCGACTGTGGGTTCGAGTCCCACCGGGCATGCTTCCA
(.(((((..((((........)))).(((((.......))))).....(((((.......)))))))))).......).
>Chr01.tRNA42-ValAAC
GGTTTCATGGTGTAGTTGGTTATCACGTCAGTCTAACACACTGAAGGTCTCCGGTTCGAACCCGGGCGAAGCCA
((((((...(((...........))).(((((.......))))).....(((((.......))))).)))))).
>Chr01.tRNA43-ValAAC
GGTTTCGTGGTGTAGTTGGTTATCACGTCAGTCTAACACACTGAAGGTCTCCGGTTCGAACCCGGGCGAAGCCA
(((((((..(((...........))).(((((.......))))).....(((((.......)))))))))))).
>Chr01.tRNA44-LysCTT
GCCCGTCTAGCTCAGTTGGTAGAGCGCAAGGCTCTTAACCTTGTGGTCGTGGGTTCGAGCCCCACGGTGGGCG
(((((((..((((........)))).(((((.......))))).....(((((.......)))))))))))).
>Chr01.tRNA45-ThrTGT
GCCCGCTTAGCTCAGAGGTTAGAGCATCGCATTTGTAATGCGATGGTCATCGGTTCGACTCCGATAGCCGGCT
(((.(((..((((........)))).(((((.......))))).....(((((.......)))))))).))).
>Chr01.tRNA46-ValAAC
GGTTTCGTGGTGTAGTTGGTTATCACGTCAGTCTAACACACTGAAGGTCTCCGGTTCGAACCCGGGCGAAGCCA
(((((((..(((...........))).(((((.......))))).....(((((.......)))))))))))).
>Chr01.tRNA47-GlyCCC
GCGCATCTGGTGTAGTGGTATCATAGTACCCTCCCACGGTACTGACCAGGGTTCGATTCCCTGGATGCGCA
(((((((..(((.........))).(((((.......)))))....(((((.......)))))))))))).
>Chr01.tRNA48-MetCAT
GGGGTGGTGGCGCAGTTGGCTAGCGCGTAGGTCTCATAGCTATTGAGTGATCCTGAGGTCGAGAGTTCGAGCCTCTCTCACCCCA
(((((((..((((.........)))).((((....................)))).....(((((.......)))))))))))).
>Chr01.tRNA50-ArgACG
GACTCCGTGGCCCAATGGATAAGGCGCTGGTCTACGGAACCAGAGATTCTGGGTTCGATCCCCAGCGGAGTCG
(((((((..(((..........))).(((((.......))))).....(((((.......)))))))))))).
>Chr02.tRNA2-LysTTT
GGGTGTATAGCTCAGTTGGTAGAGCATTGGGCTTTTAACCTAATGGTCGTAGGTTCAAGTCCTGCTATACCCA
(((((((..((((........)))).(((((.......))))).....(((((.......)))))))))))).
>Chr02.tRNA5-GluCTC
TCCGTTGTAGTCTAGTTGGTTAGGATACTCGGCTCTCACCCGAGAGACCCGGGTTCAAGTCCCGGCAACGGAA
(((((((..((((.........)))).(((((.......)))))....(((((.......)))))))))))).
>Chr02.tRNA6-GlyGCC
GCACCAGTGGTCTAGTGGTAGAATAGTACCCTGCCACGGTACAGACCCGGGTTCGATTCCCGGCTGGTGCA
(((((((..((.(.......).)).(((((.......)))))....(((((.......)))))))))))).
>Chr02.tRNA8-ValCAC
GTCTGGGTGGTGTAGTCGGTTATCACGCTAGTCTCACACACTAGAGGTCCCCGGTTCGAACCCGGGCTCAGACA
(((((((..(((...........))).(((((.......))))).....(((((.......)))))))))))).
>Chr02.tRNA9-AlaAGC
GGGGATGTAGCTCAGATGGTAGAGCGCTCGCTTAGCATGCGAGAGGTACGGGGATCGATACCCCGCATCTCCA
(((((((..((((........)))).(((((.......))))).....(((((.......)))))))))))).
>Chr02.tRNA10-TyrGTA
CCGACTTTAGCTCAGTTGGTAGAGCGGAGGACTGTAGTTGTGATTGCTGTCATCCTTAGGTCGCTGGTTCGAATCCGGCAAGTCGGA
(((((((..((((........)))).(((((.....................))))).....(((((.......)))))))))))).
>Chr02.tRNA11-HisGTG
GTGGCTGTAGTTTAGTGGTGAGAATTCTACGTTGTGGCCGTAGAGACCTGGGCTCGAATCCCAGCAGCCACA
(((((((..((((........)))).(((((.......)))))....(((((.......)))))))))))).
>Chr02.tRNA12-HisGTG
GTGGCTGTAGTTTAGTGGTGAGAATTTCACGTTGTGGCCGTGAAGACCTGGGCTCGAATCCCAGCAGCCACA
(((((((..((((........)))).(((((.......)))))....(((((.......)))))))))))).
>Chr02.tRNA14-ArgACG
GACTCCGTGGCCCAATGGATAAGGCGCTGGTCTACGGAACCAGAGATTCTGGGTTCGATCCCCAGCTGAGTCG
(((((.(..(((..........))).(((((.......))))).....(((((.......)))))).))))).
>Chr02.tRNA15-SerGCT
GTCGCTTTGGCCGAGTGGTTAAGGCGTGTGCCTGCTAAGTACATGGGGTTTCCCCGCGAGAGTTCGAATCTCTCAGGCGACG
(((((((..(((..........))).(((((.......))))).((((...))))..(((((.......)))))))))))).
>Chr02.tRNA16-GluCTC
TCCGTTGTAGTCTAGATGGTTAGGATACTCGGCTCTCACCCGAGAGACCCGGGTTCGAGTCCCGGCAACGGAA
(((((((..((((.........)))).(((((.......)))))....(((((.......)))))))))))).
>Chr02.tRNA17-TrpCCA
GGATCCGTGGCGCAATGGTAGCGCGTCTGACTCCAGATCAGAAGGTTGCGTGTTCGATTCACGTCGGGTTCA
(((((((..((((.......)))).(((((.......))))).....(((((.......)))))))))))).
>Chr02.tRNA18-IleTAT
GGTCCCGTAGCTCAGTTGGTTAGAGCGTTGGTCTTATGAGCCGAAGGTCGCGGGTTCGAGCCCCGCCGGGACCA
(((((((..((((.........)))).(((((.......))))).....(((((.......)))))))))))).
>Chr02.tRNA23-GlnCTG
GGTTCCATGGTCTAGTGGTCAGGACATTGGACTCTGAATCCAGTAACCCGAGTTCAAGTCTCGGTGGAACCT
(((((((..((((........)))).(((((.......)))))....(((((.......)))))))))))).
>Chr02.tRNA26-HisGTG
GTGGCTGTAGTTTAGTGGTAAGAATTCCACGTTGTGGCCGTGGAGACCTGGGCTCGAATCCCAGCAGCCACA
(((((((..((((........)))).(((((.......)))))....(((((.......)))))))))))).
>Chr03.tRNA1-LeuTAA
GCTGGTTTGCCCGAGTGGTTAAGGGGGAAGACTTAAGATCTTCTGCACATAAGTGCGCATGGGTTCGAACCCCATAGCCAGCA
(((((((..(((..........))).(((((.......))))).((((....))))..(((((.......)))))))))))).
>Chr03.tRNA2-CysACA
GGGTGGGGCCTGTAGCTCAGAGGATTAGAGCACGTGGCTACAAACCACGGTGTCGGGGGTTCAAATCCCTCCTCGCCCA
(((((((.......((((.........)))).(((((.......))))).....(((((.......)))))))))))).
>Chr03.tRNA3-LysCTT
GCCCGTCTAGCTCAGTTGGTAGAGCGCAAGGCTCTTAACCTTGTGGTCGTGGGTTCGAGCCCCACGGTGGGCG
(((((((..((((........)))).(((((.......))))).....(((((.......)))))))))))).
>Chr03.tRNA4-LysCTT
GCCCGTCTAGCTCAGTTGGTAGAGCGCAAGGCTCTTAACCTTGTGGTCGTGGGTTCGAGCTCCACGGTGGTCGCT
(((((((..((((........)))).(((((.......))))).....(((((.......))))))))))..)).
>Chr03.tRNA5-LysCTT
GCCCGTCTAGCTCAGTTGGTAGAGCGCAAGGCTCTTAACATTGTGGTCGTGGGTTCGAGCCCAACGGTGGGCG
(((((((..((((........)))).(((.(.......).))).....((.((.......)).))))))))).
>Chr03.tRNA10-AlaAGC
GGGGATGTAGCTCAGATGGTAGAGCGCTCGCTTAGCATGCGAGAGGTACGGGGATCGATACCCCGCATCTCCA
(((((((..((((........)))).(((((.......))))).....(((((.......)))))))))))).
>Chr03.tRNA11-ArgACG
GACTCCGTGGCCCAATGGATAAGGCGCTGGTCTACGGAACCAGAGATTCTGGGTTCGATCCCCAGCGGAGTCG
(((((((..(((..........))).(((((.......))))).....(((((.......)))))))))))).
>Chr03.tRNA12-GlyCCC
GCGCATCTGGTGTAGTGGTATCATAGTACCCTCCCACGGTACTGACCAGGGTTCGATTCCCTGGATGCGCA
(((((((..(((.........))).(((((.......)))))....(((((.......)))))))))))).
>Chr03.tRNA13-ProTGG
GGGCATTTGGTCTAGTGGTATGATTCTCGCTTTGGGTGCGAGAGGTCCCGAGTTCGATTCTCGGAATGCCCC
(((((((..(((.........))).(((((.......))))).....(((((.......)))))))))))).
>Chr03.tRNA14-SerTGA
GTCGATATGTCCGAGTGGTTAAGGAGACAGACTTGAAATCTGTTGGGCTTCGCCCGCGCAGGTTCGAACCCTGCTGTCGACG
(((((((..(((..........))).(((((.......))))).((((...))))..(((((.......)))))))))))).
>Chr03.tRNA16-SerGCT
GTCGCTTTGGCCGAGTGGTTAAGGCGTGTGCCTGCTAAGTACATGGGGTTTCCCCGCGAGAGTTCGAATCTCTCAGGCGACG
(((((((..(((..........))).(((((.......))))).((((...))))..(((((.......)))))))))))).
>Chr03.tRNA17-LysCTT
GCCCGTCTAGCTCAGTTGGTAGAGCGCAAGGCTCTTAACCTTGTGGTCGTGGGTTCGAGCCCCACGGTGGGCG
(((((((..((((........)))).(((((.......))))).....(((((.......)))))))))))).
>Chr03.tRNA19-SerAGA
GTGGACGTGCCGGAGTGGTTAACGGGTATGACTAGAAATCATATGGGCTCTGCCCTCGCAGGTTCGAGTCCTGCCGTCCACG
(((((((..(((..........))).(((((.......))))).((((...))))..(((((.......)))))))))))).
>Chr03.tRNA20-LeuCAG
GTCAAGATGGCCGAGTTGGTCCAAGGCGCCAGTTTCAGGTACTGGTCCGAAAGGGCATGGGTTCGAATCCCATTCTTGACA
(((((((..(((............))).(((((.......)))))...........(((((.......)))))))))))).
>Chr03.tRNA21-GluTTC
TCCATTGTCGTCTAGTCCGGTTAGGATACCTGGCTTTCACCCAGGCGACCTGGGTTCAAATCCCGGCAATGGAA
(((((((..((((..........)))).(((((.......)))))....(((((.......)))))))))))).
>Chr03.tRNA22-AlaTGC
GGGGATGTAGCTCAAATGGTAGAGCGCTCGCTTTGCATGCGAGAGGTACAGGGTTCGATCCCCTGCATCTCCA
(((((((..((((........)))).(((((.......))))).....(((((.......)))))))))))).
>Chr03.tRNA23-AlaCGC
GGGGGTGTAGCTCATATGGTAGAGCGCTCGCTTCGCATGCGAGAGGCACGGGGTTCGATTCCCCGCACCTCCA
(((((((..((((........)))).(((((.......))))).....(((((.......)))))))))))).
>Chr03.tRNA24-AsnGTT
GCTGGAGTAGCTCAGTTGGTTAGAGCGTGTGGCTGTTAACCACAAGGTCGAAGGTTCGAACCCTTCTTCTAGCG
(((((((..((((.........)))).(((((.......))))).....(((((.......)))))))))))).
>Chr03.tRNA25-TrpCCA
GGATCCGTGGCGCAATGGTAGCGCGTCTGACTCCAGATCAGAAGGTTGCGTGTTCGATTCACGTCGGGTTCA
(((((((..((((.......)))).(((((.......))))).....(((((.......)))))))))))).
>Chr03.tRNA26-GlyGCC
GCACCAGTGGTCTAGTGGTAGAATAGTACCCTGCCACGGTACAGACCCGGGTTCGATTCCCGGCTGGTGCA
(((((((..((.(.......).)).(((((.......)))))....(((((.......)))))))))))).
>Chr03.tRNA27-TyrGTA
CCGACTTTAGCTCAGTTGGTAGAGCGGAGGACTGTAGTTGTTAGCTGTCATCCTTAGGTCGCTGGTTCGAATCCGGCAAGTCGGA
(((((((..((((........)))).(((((...................))))).....(((((.......)))))))))))).
>Chr03.tRNA28-ArgACG
GACTCTGTGGCCCAATGGATAAGGCGCTGGTCTACGGAACCAGAGATTCTGGGTTCGATCCCCAGCAGAGTCG
(((((((..(((..........))).(((((.......))))).....(((((.......)))))))))))).
>Chr03.tRNA29-GluTTC
TCCATTGTCGTCTAGTCCGGTTAGGATATCTGGCTTTCACCCAGACGACCCGGGTTCAAATCCCGGCAATGGAA
(((((((..((((..........)))).(((((.......)))))....(((((.......)))))))))))).
>Chr03.tRNA30-GlnTTG
GGTTCTATGGTGTAGTGGTTAGCACTCTGGACTTTGAATCCAGCGACCTGGGTTCGACTCCCGGTAGGACCT
(((((((..((((........)))).(((((.......)))))....(((((.......)))))))))))).
>Chr03.tRNA31-AsnGTT
TCCTCAGTAGCTCAGTGGTAGAGCGGTCGGCTGTTAACTGATTGGTCGTAGGTTCGAATCCTACTTGGGGAG
(((((((..((((.......)))).(((((.......))))).....(((((.......)))))))))))).
>Chr03.tRNA34-HisGTG
GTGGCTGTAGTTTAGTGGTGAGAATTCCACGTTGTGGCCGTGGAGACCTGGGCTCGAATCCCAGCAGCCACA
(((((((..((((........)))).(((((.......)))))....(((((.......)))))))))))).
>Chr03.tRNA35-LysCTT
GCCCGTCTAGCTCAGTTGGTAGAGCGCAAGGCTCTTAACCTTGTGGTCGTGGGTTCGAGCCCCACGGTGGGCG
(((((((..((((........)))).(((((.......))))).....(((((.......)))))))))))).
>Chr03.tRNA36-ValAAC
GGTTTCGTGGTGTAGTTGGTTATCACGTCAGTCTAACACACTGAAGGTCTCCGGTTCGAACCCGGGCGAAGCCA
(((((((..(((...........))).(((((.......))))).....(((((.......)))))))))))).
>Chr03.tRNA37-ThrTGT
GCCTTCATGGCTTAGTGGTAGAGCGTCAGTCTTGTAAACTGAAGGTCCGCAGTTCGATCCTGCGTGAGGGCA
(((((((..((((.......)))).(((((.......))))).....(((((.......)))))))))))).
>Chr04.tRNA1-iMetCAT
ATCAGAGTGGCGCAGCGGAAGCGTGGTGGGCCCATAACCCACAGGTCCCAGGATCGAAACCTGGCTCTGATA
(((((((..((((.......)))).(((((.......))))).....(((((.......)))))))))))).
>Chr04.tRNA2-ThrTGT
GCCCCTATAGCTCAGTGGTAGAGCGTCAGTCTTGTAAACTGAAGGTCTGTAGTTCGATCCTGCATGGGGGCA
(((((((..((((.......)))).(((((.......))))).....(((((.......)))))))))))).
>Chr04.tRNA3-SerAGA
GTGGACGTGCCGGAGTGGTTATCGGGCATGACTAGAAATCATGTGGGCTTTGCCCGCGCAGGTTCGAATCCTGCCGTCCACG
(((((((..((((........)))).(((((.......))))).((((...))))..(((((.......)))))))))))).
>Chr04.tRNA4-AlaCGC
GGGGGTGTAGCTCATATGGTAGAGCGCTCGCTTCGCATGCGAGAGGCACGGGGTTCGATTCCCCGCACCTCCA
(((((((..((((........)))).(((((.......))))).....(((((.......)))))))))))).
>Chr04.tRNA5-GluCTC
TCCGTTGTAGTCTAGTTGGTTAGGATACTCGGCTCTCACCCGAGAGACCCGGGTTCAAGTCCCGGCAACGGAA
(((((((..((((.........)))).(((((.......)))))....(((((.......)))))))))))).
>Chr04.tRNA6-ProTGG
GGGCGTTTGGTCTAGTGGTATGATTCTTGCTTTGGGTGCAAGAGGTCGCGAGTTCGATTCTCGCAACGCCCC
(((((((..(((.........))).(((((.......))))).....(((((.......)))))))))))).
>Chr04.tRNA8-ValAAC
GGTGTCGTGGTGTAGTTGGTTATCACGTCAGTCTAACACACTGAAGGTCTCCGGTTCAAGTCCGGGCGACGCCA
(((((((..(((...........))).(((((.......))))).....(((((.......)))))))))))).
>Chr04.tRNA9-TyrGTA
CCGACCTTAGCTCAGTTGGTAGAGCGGAGGACTGTAGTTGCAAAGCAGGTAATCCTTAGGTCGCTGGTTCGAATCCGGCAGGTCGGA
(((((((..((((........)))).(((((.....................))))).....(((((.......)))))))))))).
>Chr04.tRNA11-LeuCAG
GTCAAGATGGCCGAGTTGGTCTAAGGCGCCAGTTTCAGGTACTGGTCCGAAAGGGCATGGGTTCGAATCCCATTCTTGACA
(((((((..(((............))).(((((.......)))))...........(((((.......)))))))))))).
>Chr04.tRNA12-AspGTC
GTCGTTGTAGTATAGTGGTGAGTATTCCCGCCTGTCACGCGGGTGACCCGGGTTCGATCCCCGGCAACGGCG
(((((((..((((........)))).(((((.......)))))....(((((.......)))))))))))).
>Chr04.tRNA13-ThrTGT
GCCCCTATAGCTCAGTGGTAGAGCGTCAGTCCTGTAAACTGAAGGTCTGTAGTTCAATCCTGCATGGGGGCA
(((((((..((((.......)))).(((((.......))))).....(((((.......)))))))))))).
>Chr04.tRNA14-ArgCCT
GCGCCTGTAGCTCAGTGGATAGAGCGTCTGTTTCCTAAGCAGAAAGTCGTAGGTTCGACCCCTACCTGGCGCG
(((((.(..((((........)))).(((((.......))))).....(((((.......)))))).))))).
>Chr04.tRNA15-GlyGCC
GCACCAGTGGTCTAGTGGTAGAATAGTACCCTGCCACGGTACAGACCCGGGTTCGATTCCCGGCTGGTGCA
(((((((..((.(.......).)).(((((.......)))))....(((((.......)))))))))))).
>Chr04.tRNA16-IleAAT
GGCCTATTAGCTCAGTTGGTTAGAGCGTCGTGCTAATAACGCGAAGGTCGCAGGTTCAAGACCTGCATGGGCCA
(((((((..((((.........)))).(((((.......))))).....(((((.......)))))))))))).
>Chr04.tRNA17-AlaTGC
GGGGATGTAGCTCACATGGTAGAGCGCTCGCTTTGCATGCGAGAGGTACGGGGTTCGATACCCCGCATCTCCA
(((((((..((((........)))).(((((.......))))).....(((((.......)))))))))))).
>Chr04.tRNA18-AlaTGC
GGGGGTGTAGCTCATATGGTAGAGCGCTCGCTTTGCATGCGAGAGGCACGGGGTTCGATTCCCCGCACCTCCA
(((((((..((((........)))).(((((.......))))).....(((((.......)))))))))))).
>Chr04.tRNA20-AsnGTT
GCTGGAATAGCTCAGTTGGTTAGAGCGTGTGGCTGTTAACCACAAGGTCGGAGGTTCAACCCCTCCTTCTAGCG
(((((((..((((.........)))).(((((.......))))).....(((((.......)))))))))))).
>Chr04.tRNA21-ThrAGT
GCTTTCATAGCTCAGTTGGTTAGAGCACCCGTTTAGTAAGCGGGAGGTCTTGAGTTCAACTCTCAATGAAAGCA
(((((((..((((.........)))).(((((.......))))).....(((((.......)))))))))))).
>Chr04.tRNA22-ThrAGT
GCTTTCATAGCTCAGTTGGTTAGAGCACCCGTTTAGTAAGCGGGAGGTCTTGAGTTCAACTCTCAATGAAAGCA
(((((((..((((.........)))).(((((.......))))).....(((((.......)))))))))))).
>Chr04.tRNA23-AsnGTT
GCTGGAGTAGCTCAGTTGGTTAGAGCGTGTGGCTGTTAACCACAAGGTCGAAGGTTCGAACCCTTCTTCTAGCG
(((((((..((((.........)))).(((((.......))))).....(((((.......)))))))))))).
>Chr04.tRNA24-ValTAC
GGTGCTGTGGTGTAGTGGTTATCACGTTTGCTTTACACGCAAAAGGTCCCCAGTTCGATCCTGGGTAGCACTA
(((((((..(((..........))).(((((.......))))).....(((((.......)))))))))))).
>Chr04.tRNA26-GluCTC
TCCGTTGTAGTCTAGTTGGTTAGGATACTCGGCTCTCACCCGAGAGACCCGGGTTCAAGTCCCGGCAACGGAA
(((((((..((((.........)))).(((((.......)))))....(((((.......)))))))))))).
>Chr04.tRNA28-ThrCGT
GCTTCCGTAGCACAGTGGTAGTGCGTTCGCTTCGTAAGCGAAAGGTCGCGAGTTCGACCCTCGCCGGGAGCT
(((((((..((((.......)))).(((((.......))))).....(((((.......)))))))))))).
>Chr04.tRNA29-iMetCAT
ATCAGAGTGGCGCAGCGGAAGCGTGGTGGGCCCATAACCCACAGGTCCCAGGATCGAAACCTGGCTCTGATA
(((((((..((((.......)))).(((((.......))))).....(((((.......)))))))))))).
>Chr04.tRNA30-SerAGA
GTGGACGTGCCAGAGTGGTTATTGGGCATGACTAGAAATCATGTGGGCTTTGCCCGCGTAGGTTCGAATCCTACCGTCCACG
(((((((..((((........)))).(((((.......))))).((((...))))..(((((.......)))))))))))).
>Chr04.tRNA31-LeuAAG
GTTGAGATGGCCGAGTTGGTCTAAGGCGCCAGATTAAGGTTCTGGTCCGAAAGGGCGTGGGTTCAAATCCCACTCTCAACA
(((((((..(((............))).(((((.......)))))...........(((((.......)))))))))))).
>Chr04.tRNA32-AlaAGC
GGGGATGTAGCTCAGATGGTAGAGCGCTCGCTTAGCATGCGAGAGGTACGGGGATCGATACCCCGCATCTCCA
(((((((..((((........)))).(((((.......))))).....(((((.......)))))))))))).
>Chr04.tRNA33-PheGAA
GCGGGGATAGCTCAGTTGGGAGAGCGTCAGACTGAAGATCTGAAGGTCGCGTGTTCGATCCACGCTCACCGCA
((((.((..((((........)))).(((((.......))))).....(((((.......))))))).)))).
>Chr04.tRNA34-PheGAA
GCGGGGATAGCTCAGTTGGGAGAGCGTCAGACTGAAGATCTGAAGGTCGCGTGTTCGATCCACGCTCACCGCA
((((.((..((((........)))).(((((.......))))).....(((((.......))))))).)))).
>Chr05.tRNA1-GluTTC
TCCATTGTCGTCTAGTCCGGTTAGGATATCTGGCTTTCACCCAGACGACCCGGGTTCAAATCCCGGCAATGGAA
(((((((..((((..........)))).(((((.......)))))....(((((.......)))))))))))).
>Chr05.tRNA2-LeuTAG
GACAGTTTGGCCGAGTGGTCTAAGGCGCCAGATTTAGGCTCTGGTCCGAAAGGGCGTGGGTTCAAATCCCACAGCTGTCA
(((((((..(((...........))).(((((.......)))))...........(((((.......)))))))))))).
>Chr05.tRNA3-LeuTAG
GACAGTTTGGCCGAGTGGTCTAAGGCGCCAGATTTAGGCTCTGGTCCGAAAGGGCGTGGGTTCAAATCCCACTGCTGTCA
((((((...(((...........))).(((((.......)))))...........(((((.......))))).)))))).
>Chr05.tRNA4-ProAGG
GGGCATTTGGTCTAGTGGTATGATTCTCGCTTAGGGTGCGAGAGGTCCCGAGTTCAATTCTCGGAATGCCCC
(((((((..(((.........))).(((((.......))))).....(((((.......)))))))))))).
>Chr05.tRNA6-AlaTGC
GGGGTTGTAGCTCAAATGGTAGAGCGCTCGCTTTGCATGCGAGAGGCACGGGGTTCGATCCCCCGCATCTCCA
((((.((..((((........)))).(((((.......))))).....(((((.......))))))).)))).
>Chr05.tRNA7-ArgTCT
GCGCCCGTGGCCTAATGGATAAGGCGTCTGACTTCTAATCAGGCGATTGTGGGTTCGAGTCCCACCGGGCGTG
(((((((..((((........)))).(((((.......))))).....(((((.......)))))))))))).
>Chr05.tRNA9-GlnTTG
GGTTCTATGGTGTAGTGGTTAGCACTCCAGACTTTGAATCTGGCGACCTGGGTTCGAATCCCGGTAGGACCT
(((((((..((((........)))).(((((.......)))))....(((((.......)))))))))))).
>Chr05.tRNA10-IleAAT
AGCCTATTAGCTCAGTTCGTTAGAGCGTCGTGCTAATAACGCGAAGGTCGCAAGTTCGAGACCTGCATGGGCCA
.((((((..((((.........)))).(((((.......))))).....(((.(.......).)))))))))..
>Chr05.tRNA14-GluTTC
TCCATTGTCGTCTAGTCCGGTTAGGATATCTGGCTTTCACCCAGACGACCCGGGTTCAAATCCCGGCAATGGAA
(((((((..((((..........)))).(((((.......)))))....(((((.......)))))))))))).
>Chr05.tRNA15-IleAAT
GGCCTATTAGCTCAGTTGGTTAGAGCGTCGTGCTAATAATGCGAAGGTCACAGGTTCGAGACCTGCATGGGCCA
(((((((..((((.........)))).(((((.......)))))......((((.......)))).))))))).
>Chr05.tRNA16-AlaCGC
GGGGGTGTAGCTCATATGGTAGAGCGCTCGCTTCGCATGCGAGAGGCACGGGGTTCGATTCCCCGCACCTCCA
(((((((..((((........)))).(((((.......))))).....(((((.......)))))))))))).
>Chr05.tRNA18-GlyGCC
GCACCAGTGGTCTAGTGGTAGAATAGTACCCTGCCACGGTACAGACCCGGGTTCGATTCCCGGCTGGTGCA
(((((((..((.(.......).)).(((((.......)))))....(((((.......)))))))))))).
>Chr05.tRNA19-GlyGCC
GCACCAGTGGTCTAGTGGTAGAATAGTACCCTGCCACGGTACAGACCGGGTTCGATTCCCGGCTGGTGCA
(((((((..((.(.......).)).(((((.......)))))...(((((.......)))))))))))).
>Chr05.tRNA20-GlyGCC
GCACCAGTGGTCTAGTGGTAGAATAGTACCCTGCCACGGTACAGACCCGGGTTCGATTCCCGGCTGGTGCA
(((((((..((.(.......).)).(((((.......)))))....(((((.......)))))))))))).
>Chr05.tRNA22-GlyGCC
GCACCAGTGGTCTAGTGGTAGAATAGTACCCTGCCACGGTACAGACCTGGGTTCGATTCCCGGCTGGTGCT
(((((((..((.(.......).)).(((((.......)))))....(((((.......)))))))))))).
>Chr05.tRNA25-GlyGCC
GCACCAGTGGTCTAGTGGTAGAATAGTACCCTGCCACGGTACAGACCCGGGTTCGATTCTCGGCTGGTGCA
(((((((..((.(.......).)).(((((.......)))))....(((((.......)))))))))))).
>Chr05.tRNA27-GlyACC
GCACCAGTGGTCTAGTGGTAGAATAGTACCCTACCACGGTACAGACCCGGGTTCGATTCCCGGCTGGTGCA
(((((((..((.(.......).)).(((((.......)))))....(((((.......)))))))))))).
>Chr05.tRNA28-ProAGG
GGGCATTTGGTCTAGTGGTATGATTCTCGCTTAGGGTGCGAGAGGTCCCGAGTTCAATTCTCGGAATGCCCC
(((((((..(((.........))).(((((.......))))).....(((((.......)))))))))))).
>Chr05.tRNA29-AsnGTT
TCCTCAGTAGCTCAGTGGTAGAGCGGTCGGCTGTTAACTGATTGGTCGTAGGTTCGAATCCTACTTGGGGAG
(((((((..((((.......)))).(((((.......))))).....(((((.......)))))))))))).
>Chr05.tRNA31-SerCGA
GTCGATATGTCCGAGTGGTTAAGGAGACAGACTCGAAATCTGTTGGGCTTTGCCCGCGCAGGTTCGAATCCTGCTGTCGACG
(((((((..(((..........))).(((((.......))))).((((...))))..(((((.......)))))))))))).
>Chr05.tRNA32-ProTGG
GGGCATCATTTGGTCTAGTGGTATGATTCTCGCTTTGGGTGCGAGAGGTCCCGAGTTCGATTCTCAGAATGCCCC
((((...(((..(((.........))).(((((.......))))).....(.(((.......))).)))))))).
>Chr05.tRNA33-ProTGG
GGGCATTTGGTCTAGTGGAGTGGTATGATTCTCGCTTTGGGTGCGAGAGGTCTCGAGTTTGATTCTCGAAATGCCCC
(((((((..(((..............))).(((((.......))))).....(((((.......)))))))))))).
>Chr05.tRNA34-ProTGG
GGGCGTTTGGTCTAGTGGTCTGATTCTCGCTTTGGGTGTGAGATGTCCCGAGTTCAATTCTCGGAATGCCCC
(((((((..(((.........))).(((((.......))))).....(((((.......)))))))))))).
>Chr05.tRNA35-ProCGG
GGGCATTTGGTCTAGTGGTATGATTCTCGCTTCGGGTGCGAGGGGTCTCGAGTTTGATTCTCGAAATGCCCC
(((((((..(((.........))).(((((.......))))).....(((((.......)))))))))))).
>Chr05.tRNA36-ProCGG
GGGCATTTGGTCTAGTGGTATGATTCTCGCTTCGGGTGCGAAAGGTCTCGAGTTCGATTCTCGAAATGCCCC
(((((((..(((.........)))..((((.......))))......(((((.......)))))))))))).
>Chr05.tRNA37-ProAGG
GGGCATTTGGTCTAGTGGTATGATTCTCGCTTAGGGTGCGAGAGGTCCCAAGTTCAATTCTCGGAATGCCCC
(((((((..(((.........))).(((((.......))))).....((.((.......)).))))))))).
>Chr05.tRNA38-ProTGG
GGGCATTTGGTCTAGTGGTATGATTCTCGCTTTGGGTGCGAGAGGTCCCGAGTTTGATTCTCGGAATGCTTT
(((((((..(((.........))).(((((.......))))).....(((((.......)))))))))))).
>Chr05.tRNA39-ProAGG
GGGCATTTGGTCTAGTGGTATGATTCTCGCTTAGGGTGTGAGAGATCCTGAGTTCAATTCTCGGAATGCCCC
(((((((..(((.........))).(((((.......))))).....(((((.......)))))))))))).
>Chr05.tRNA40-ProTGG
GGGCATTTGGTCTAGTGGTATGATTCTCGCTTTGGGTGCGAGAGGTCCCGAGTTCGATTCTCGGAATGCCCC
(((((((..(((.........))).(((((.......))))).....(((((.......)))))))))))).
>Chr05.tRNA41-ProCGG
GGGCATTTGGTCTAGTGGTATGATTCTCGCTTCGGGTGCGAGAGGTCTCGAGTTCGATTCTCGAAATGCCCC
(((((((..(((.........))).(((((.......))))).....(((((.......)))))))))))).
>Chr05.tRNA47-GlnTTG
GGTTCTATGGTGTAGTGGTTAGCACTCCAGACTTTGAATCTGGCGACCTGGGTTCGAATCCCGGTAGGACCT
(((((((..((((........)))).(((((.......)))))....(((((.......)))))))))))).
>Chr05.tRNA49-ThrTGT
GCCCCTATAGCTCAGTGGTAGAGCGTCAGTCTTGTAAACTGAAGGTCTGTAGTTCGATCCTGCATGGGGGCA
(((((((..((((.......)))).(((((.......))))).....(((((.......)))))))))))).
>Chr05.tRNA50-LeuTAA
GCTGGTTTGCCCGAGTGGTTAAGGGGGAAGACTTAAGATCTTCTGCACATAAGTGCGCATGGGTTCGAACCCCATAGCCAGCA
(((((((..(((..........))).(((((.......))))).((((....))))..(((((.......)))))))))))).
>Chr05.tRNA51-ArgTCT
GCGCCCGTGGCGTAATGGATAGCGCGCCTGACTTCTAATCAGGCGGTTGTGGGTTCGATCCCCACCGGGCGTG
(((((((..((((........)))).(((((.......))))).....(((((.......)))))))))))).
>Chr06.tRNA1-GluCTC
TCCGTTGTAGTCTAGTTGGTTAGGATACTCGGCTCTCACCCGAGAGACCCGGGTTCAAGTCCCGGCAACGGAA
(((((((..((((.........)))).(((((.......)))))....(((((.......)))))))))))).
>Chr06.tRNA2-TrpCCA
GGATCTGTGGCGCAATGGTAGCGCGTCTGACTCCAGATCAGAAGGTTGCGTGTTCGATTCACGTCAGGTTCA
(((((((..((((.......)))).(((((.......))))).....(((((.......)))))))))))).
>Chr06.tRNA3-ValTAC
GGTTTCGTGGTGTAGTTGGTTATCACGTCAGTCTTACACACTGAAGGTCTCCGGTTCGAACCCGGGCGAAGCCA
(((((((..(((...........))).(((((.......))))).....(((((.......)))))))))))).
>Chr06.tRNA4-ValAAC
GGTTTCGTGGTGTAGTTGGTTATCACGTCAGTCTAACACACTGAAGGTCTCCGGTTTGAAACCGGGCGAAGCCA
(((((((..(((...........))).(((((.......))))).....(((((.......)))))))))))).
>Chr06.tRNA5-ValAAC
GGTTTCGTGGTGTAGTTGGTTATCACGTCAGTCTAACACACTGAAGGTCTCCGGTTCGAGCCCGGGCGAAGCCA
(((((((..(((...........))).(((((.......))))).....(((((.......)))))))))))).
>Chr06.tRNA6-ValAAC
GGTTTCGTGGTGTAGTTGGTTATCACGTCAGTCTAACACACTGAAGGTCTCCGGTTCGAACCCGGGCGAAGCCA
(((((((..(((...........))).(((((.......))))).....(((((.......)))))))))))).
>Chr06.tRNA7-AsnGTT
TCCTCAGTAGCTCAGTGGTAGAGCGGTTGGCTGTTAACTGATTGGTCGTAGGTTCGAATCCTACTTGGGGAG
(((((((..((((.......)))).(((((.......))))).....(((((.......)))))))))))).
>Chr06.tRNA12-GlyTCC
GCGTTTGTAGTCCAACGGTTAGGATAATTGCCTTCCAAGCAATAGACCCGGGTTCGACTCCCGGCAAACGCA
(((((((..((((........)))).(((((.......)))))....(((((.......)))))))))))).
>Chr06.tRNA13-ProAGG
GGGCATTTGGTCTAGTGGTATGATTCTCGCTTAGGGTGCGAGAGGTCCCGAGTTCAATTCTCGGAATGCCCC
(((((((..(((.........))).(((((.......))))).....(((((.......)))))))))))).
>Chr06.tRNA14-AsnGTT
GCTGGAATAGCTCAGTTGGTTAGAGCGTGTGGCTGTTAACCACAAGGTCGGAGGTTCAAGCCCTCCTTCTAGCG
(((((((..((((.........)))).(((((.......))))).....(((((.......)))))))))))).
>Chr06.tRNA15-GlyCCC
GCGCATCTGGTGTAGTGGTATCATAGTACCCTCCCACGGTACTGACCAGGGTTCGATTCCCTGGATGCGCA
(((((((..(((.........))).(((((.......)))))....(((((.......)))))))))))).
>Chr06.tRNA16-ProTGG
GGGCATTTGGTCTAGTGGTATGATTCTCGCTTTGGGTGCGAGAGGTCCCGAGTTCGATTCTCGGAATGCCCC
(((((((..(((.........))).(((((.......))))).....(((((.......)))))))))))).
>Chr06.tRNA18-TrpCCA
GGATCCGTGGCGCAATGGTAGCGCGTCTGACTCCAGATCAGAAGGTTGCGTGTTCGATTCACGTCGGGTTCA
(((((((..((((.......)))).(((((.......))))).....(((((.......)))))))))))).
>Chr06.tRNA20-LysCTT
GCCCGTCTAGCTCAGTTGGTAGAGCGCAAGGCTCTTAACCTTGTGGTCGTGGGTTCGAGCCCCACGGTGGGCG
(((((((..((((........)))).(((((.......))))).....(((((.......)))))))))))).
>Chr06.tRNA21-LysTTT
GCCGTCTTAGCTCAGTCGGTAGAGCGCACGGCTTTTAACCGTGTGGTCGTGGGTTCGAATCCCACAGACGGCG
(((((((..((((........)))).(((((.......))))).....(((((.......)))))))))))).
>Chr06.tRNA22-SerCGA
GTCGATATGTCCGAGTGGTTAAGGAGACAGACTCGAAATCTGTTGGGCTTTGCCTGCGCAGGTTCGAATCCTGCTGTCGACG
(((((((..(((..........))).(((((.......))))).((((...))))..(((((.......)))))))))))).
>Chr06.tRNA23-AspGTC
GTCGTTGTAGTATAGTGGTAAGTATTCCCGCCTGTCACGCGGGTGACCCGGGTTCGATCCCCGGCAACGGCG
(((((((..((((........)))).(((((.......)))))....(((((.......)))))))))))).
>Chr06.tRNA25-AspGTC
GTCGTTGTAGTATAGTGGTGAGTATTCCCGCCTGTCACGCGGGTGACCCGGGTTCGATCCCCGGCAACGGCG
(((((((..((((........)))).(((((.......)))))....(((((.......)))))))))))).
>Chr06.tRNA27-GluTTC
TCCATTGTCGTCTAGTCCGGTTAGGATATCTGGCTTTCACCCAGACGACCCGGGTTCAAATCCCGGCAATGGAA
(((((((..((((..........)))).(((((.......)))))....(((((.......)))))))))))).
>Chr06.tRNA28-IleAAT
GGCCTATTAGCTCAGTTGGTTAGAGCGTCGTGCTAATAACGCGAAGGTCGCAGGTTCGAGACCTGCATGGGCCA
(((((((..((((.........)))).(((((.......))))).....(((((.......)))))))))))).
>Chr06.tRNA29-AlaCGC
GGGGGTGTAGCTCATATGGTAGAGCGCTCGCTTCGCATGCGAGAGGCACGGGGTTCGATTCCCCGCACCTCCA
(((((((..((((........)))).(((((.......))))).....(((((.......)))))))))))).
>Chr06.tRNA35-AsnGTT
GCTGGAGTAGCTCAGTTGGTTAGAGCGTGTGGCTGTTAACCACAAGGTCGGAGGTTCAAGCCCTCCTTCTAGCG
(((((((..((((.........)))).(((((.......))))).....(((((.......)))))))))))).
>Chr06.tRNA36-AsnGTT
GCTGGGGTAGCTCAGTTGGTTAGAGCGTGTGGCTGTTAACCACAAGGTCGGAGGTTCAAGCCCTCCTTCTAGCG
(((((((..((((.........)))).(((((.......))))).....(((((.......)))))))))))).
>Chr06.tRNA37-AspGTC
GTCGTTGTAGTATAGTGGTGAGTATTCCCGCCTGTCACGCGGGTGACCCGGGTTCGATCCCCGGCAACGGCG
(((((((..((((........)))).(((((.......)))))....(((((.......)))))))))))).
>Chr06.tRNA39-LeuCAG
GTCAAGATGGCCGAGTTGGTCTAAGGCGCCAGTTTCAGGTACTGGTCCGAAAGGGCATGGGTTCGAATCCCATTCTTGACA
(((((((..(((............))).(((((.......)))))...........(((((.......)))))))))))).
>Chr06.tRNA40-AlaTGC
GGGGATGTAGCTCAAATGGTAGAGCGCTCGCTTTGCATGCGAGAGGTACAGGGTTCGATCCCCTGCATCTCCA
(((((((..((((........)))).(((((.......))))).....(((((.......)))))))))))).
>Chr06.tRNA41-AsnGTT
GCTGGAGTAGCTCAGCTGGTTAGAGCGTGTGGCTGTTAACCACAAGGTCGAAGGTTCAAACCCTTCCTCTAGCG
(((((((..((((.........)))).(((((.......))))).....(((((.......)))))))))))).
>Chr06.tRNA42-AlaTGC
GGGGATGTAGCTCAAATGGTAGAGCGCTCGCTTTGCATGCGAGAGGTACAGGGTTCGATCCCCTGCATCTCCA
(((((((..((((........)))).(((((.......))))).....(((((.......)))))))))))).
>Chr06.tRNA43-SerTGA
GTCGATATGTCCGAGTGGTTAAGGAGACAGACTTGAAATCTGTTGGGCTTCGCCCGCGCAGGTTCGAACCCTGCTGTCGACG
(((((((..(((..........))).(((((.......))))).((((...))))..(((((.......)))))))))))).
>Chr06.tRNA44-ProAGG
GGGCATTTGGTCTAGTGGTATGATTCTCGCTTAGGGTGCGAGAGGTCCCGAGTTCAATTCTCGGAATGCCCC
(((((((..(((.........))).(((((.......))))).....(((((.......)))))))))))).
>Chr06.tRNA45-GluTTC
TCCATTGTCGTCTAGTCCGGTTAGGATATCTGGCTTTCACCCAGACGACCCGGGTTCAAATCCCGGCAATGGAA
(((((((..((((..........)))).(((((.......)))))....(((((.......)))))))))))).
>Chr06.tRNA46-ThrAGT
GCTTTCGTAGCTCAGTTGGTTAGAGCACCCGTTTAGTAAGCGGGAGGTCTTGAGTTCGACTCTCAACGAAAGCA
(((((((..((((.........)))).(((((.......))))).....(((((.......)))))))))))).
>Chr06.tRNA47-AspGTC
GTCGTTGTAGTATAGTGGTGAGTATTCCCGCCTGTCACGCGGGTGACCCGGGTTCGATCCCCGGCAACGGCG
(((((((..((((........)))).(((((.......)))))....(((((.......)))))))))))).
>Chr06.tRNA48-HisGTG
GTGGCTGTAGTTTAGTGGTAAGAATTCTACGTTGTGGCCGTAGAGACCTGGGCTCGAATCCCAGCAGCCACA
(((((((..((((........)))).(((((.......)))))....(((((.......)))))))))))).
>Chr06.tRNA49-GlnCTG
GGTCCCATGGTCTAGCGGTTAGGACATTGGACTCTGAATCCAGTAACCCGAGTTCAAATCTCGGTGGGACCT
(((((((..((((........)))).(((((.......)))))....(((((.......)))))))))))).
>Chr06.tRNA50-GlnCTG
GGTCCCATGGTCTAGCGGTCAGGACATTGGACTCTGAATCCAGTAACCCGAGTTCAAATCTCGGTGGGACCT
(((((((..((((........)))).(((((.......)))))....(((((.......)))))))))))).
>Chr06.tRNA51-ValTAC
GGTGTTGTGGTGTAGTCGGTCATCACGTCAGTTTTACACACTGAAGGTCCCCAGTTCGAGCCTGGGCAATACCA
(((((((..(((...........))).(((((.......))))).....(((((.......)))))))))))).
>Chr06.tRNA52-GlyTCC
GCGTTTGTAGTCCAACGGTTAGGATAATTGCCTTCCAAGCAATAGACCCGGGTTCGACTCCCGGCAAACGCA
(((((((..((((........)))).(((((.......)))))....(((((.......)))))))))))).
>Chr06.tRNA53-LeuCAA
GTCAGGATGGCCGAGTGGTCTAAGGCGCCAGACTCAAGTTCTGGTCCTCTAACGAGGGCGTGGGTTCAAACCCCACTTCTGACA
(((((((..(((...........))).(((((.......))))).((((....))))..(((((.......)))))))))))).
>Chr06.tRNA55-GlnCTG
AGTTCCATGGTTTAGTGATCAGGACATTGGACTCTGAATCCAGTGGCCCGAGTTCAAATCTTGGTGGAACCT
.((((((..((((........)))).(((((.......)))))....(((((.......)))))))))))..
>Chr06.tRNA58-HisGTG
GTGGCTGTAGTTTAGTGGTGAGAATTTCACGTTGTGGCCGTGAAGACCTGGGCTCGAATCCCAGCAGCCACA
(((((((..((((........)))).(((((.......)))))....(((((.......)))))))))))).
>Chr06.tRNA59-ValTAC
GGTGCTGTGGTGTAGTGGTTATCACGTTTGCTTTACACGCAAAAGGTCCCCAGTTCGATCCTGGGTAGCACCA
(((((((..(((..........))).(((((.......))))).....(((((.......)))))))))))).
>Chr06.tRNA61-MetCAT
GGGGTGGTGGCGCAGTTGGCTAGCGCGTAGGTCTCATAGCTTCTGAGTTATCCTGAGGTCGAGAGTTCGAGCCTCTCTCACCCCA
(((((((..((((.........)))).((((....................)))).....(((((.......)))))))))))).
>Chr06.tRNA62-GluCTC
TCCGTTGTGGTCTAGTTGGTTAGGATACTCGGCTCTCACCCGAGAGACCCGGGTTCAAGTCCCGGCAACGGAA
(((((((..((((.........)))).(((((.......)))))....(((((.......)))))))))))).
>Chr06.tRNA63-GluCTC
TCCGTTGTAGTCTAGTTGGTTAGGATACTCGGCTCTCACCCGAGAGACCCGGGTTCAAGTCCCGGCAACGGAA
(((((((..((((.........)))).(((((.......)))))....(((((.......)))))))))))).
>Chr06.tRNA64-ThrAGT
GCTTTCATAGCTCAGTTGGCTAGAGCACCCGTTTAGTAAGCGGGAGGTCTTGAGTTCAATTCTCAATGAAAGCA
(((((((..((((.........)))).(((((.......))))).....(((((.......)))))))))))).
>Chr07.tRNA1-GlyGCC
GCACCAGTGGTCTAGTGGTAGAATAGTACCCTGCCACGGTACAGACCCGGGTTCGATTCCCGGCTGGTGCA
(((((((..((.(.......).)).(((((.......)))))....(((((.......)))))))))))).
>Chr07.tRNA4-ArgACG
GGGTGGGGCCTGTAGCTCAGAGGATTAGAGCACGTGGCTACGAACCACGGTGTCGGGGGTTCGAATCCCTCCTCGCCCA
(((((((.......((((.........)))).(((((.......))))).....(((((.......)))))))))))).
>Chr07.tRNA6-TrpCCA
GCGCTCTTAGTTCAGTTCGGTAGAACGCGGGTCTCCAAAACCCGATGTCGTAGGTTCAAATCCTACAGAGCGTG
(((((((..((((.........)))).(((((.......))))).....(((((.......)))))))))))).
>Chr07.tRNA7-PheGAA
GCCGGGATAGCTCAGTTGGTAGAGCAGAGGACTGAAAATCCTCGTGTCACCAGTTCAAATCTGGTTCCTGGCA
(((((((..((((........)))).(((((.......))))).....(((((.......)))))))))))).
>Chr07.tRNA8-LysTTT
GGGTGTATAGCTCAGTTGGTAGAGCATTGGGCTTTTAACCTAATGGTCGCAGGTTCAAGTCCTGCTATACCCA
(((((((..((((........)))).(((((.......))))).....(((((.......)))))))))))).
>Chr07.tRNA11-ArgTCT
GCGTCCATTGTCTAATGGATAGGACAGAGGTCTTCTAAACCTTTGGTATAGGTTCAAATCCTATTGGACGCA
(((((((..((((........)))).(((((.......)))))....(((((.......)))))))))))).
>Chr07.tRNA15-TyrGTA
GGGTCGATGCCCGAGCGGTTAATGGGGACGGACTGTAAATTCGTTGGCGATATGTCTACGCTGGTTCAAATCCAGCTCGGCCCA
(((((((..((((.........)))).(((((.......))))).((((...))))...(((((.......)))))))))))).
>Chr07.tRNA17-ValAAC
GGTGTCGTGGTGTAGTTGGTTATCACGTCAGTCTAACACACTGAAGGTCTCCGGTTCAAACCCGGGCGACGCCA
(((((((..(((...........))).(((((.......))))).....(((((.......)))))))))))).
>Chr07.tRNA18-LysCTT
GCCCGTCTAGCTCAGTTGGTAGAGCGCAAGGCTCTTAACCTTGTGGTCGTGGGTTCGAGCCCCACGGTGGGCG
(((((((..((((........)))).(((((.......))))).....(((((.......)))))))))))).
>Chr07.tRNA19-IleAAT
GGCCTATTAGCTCAGTTGGTTAGAGCGTCGTGCTAATAACGCGAAGGTCGCAGGTTCGAGACCTGCATGGGCCA
(((((((..((((.........)))).(((((.......))))).....(((((.......)))))))))))).
>Chr07.tRNA20-SerGCT
GTCGCTTTGGCCGAGTGGTTAAGGCGTGTGCCTGCTAAGTACATGGGGTTTCCCCGCGAGAGTTCGAATCTCTCAGGCGACG
(((((((..(((..........))).(((((.......))))).((((...))))..(((((.......)))))))))))).
>Chr07.tRNA21-SerTGA
GTCGATATGTCCGAGTGGTTAAGGAGACAGACTTGAAATCTGTTGGGCTTCGCCCGCGCAGGTTCGAACCCTGCTGTCGACG
(((((((..(((..........))).(((((.......))))).((((...))))..(((((.......)))))))))))).
>Chr07.tRNA22-GlnTTG
GGTCCCATGGTCCAGTGGTTACGACATTGGACTTTGAATCCAATAACCTGAGTTCGAATCTCGGTGGGACCT
(((((((..(((..........))).(((((.......)))))....(((((.......)))))))))))).
>Chr07.tRNA23-GlnTTG
GGTCCCATGGTCCAGTGGTTACGACATTGGACTTTGAATCCAATAACCTGAGTTCGAATCTCGGTGGGACCT
(((((((..(((..........))).(((((.......)))))....(((((.......)))))))))))).
>Chr07.tRNA24-ProAGG
GGGCATTTGGTCTAGTGGTATGATTCTCGCTTAGGGTGCGAGAGGTCCCGAGTTCAATTCTCGGAATGCCCC
(((((((..(((.........))).(((((.......))))).....(((((.......)))))))))))).
>Chr07.tRNA25-GluTTC
TCCATTGTCGTCTAGTCCGGTTAGGATATCTGGCTTTCACCCAGACGACCCGGGTTCAAATCCCGGCAATGGAA
(((((((..((((..........)))).(((((.......)))))....(((((.......)))))))))))).
>Chr07.tRNA26-GlnCTG
GGTTCCATGGTCTAGTGGTCAGGACATTGGACTCTGAATCCAGTAACCCGAGTTCAAGTCTCGGTGGAACCT
(((((((..((((........)))).(((((.......)))))....(((((.......)))))))))))).
>Chr07.tRNA27-GluCTC
TCCGTTGTAGTCTAGTTGGTTAGGATACTCGGCTCTCACCCGAGAGACCCGGGTTCAAGTCCCGGCAACGGAA
(((((((..((((.........)))).(((((.......)))))....(((((.......)))))))))))).
>Chr07.tRNA28-PheGAA
GCGGGGATAGCTCAGTTGGGAGAGCGTCAGACTGAAGATCTGAAGGTCGCGTGTTCGATCCACGCTCACCGCA
((((.((..((((........)))).(((((.......))))).....(((((.......))))))).)))).
>Chr07.tRNA29-GlyGCC
GCACCAGTGGTCTAGTGGTAGAATAGTACCCTGCCACGGTACAGACCCGGGTTCGATTCCCGGCTGGTGCA
(((((((..((.(.......).)).(((((.......)))))....(((((.......)))))))))))).
>Chr07.tRNA30-IleTAT
GGTCCCGTAGCTCAGTTGGTTAGAGCGTTGGTCTTATGAGCCGAAGGTCGCGGGTTCGAGCCCCGCCGGGACCA
(((((((..((((.........)))).(((((.......))))).....(((((.......)))))))))))).
>Chr07.tRNA31-IleTAT
GGTCCCGTAGCTCAGTTGGTTAGAGCGTTGGTCTTATGAGCCGAAGGTCGCGGGTTCAAGCCCCGCCGGGACCA
(((((((..((((.........)))).(((((.......))))).....(((((.......)))))))))))).
>Chr07.tRNA32-IleTAT
GGTCCCGTAGCTCAGTTGGTTAGAGCGTTGGTCTTATGAGCCGAAGGTCGCGGGTTCGAGCCCCGCCGGGACCA
(((((((..((((.........)))).(((((.......))))).....(((((.......)))))))))))).
>Chr07.tRNA33-IleTAT
GGTCCCGTAGCTCAGTTGGTTAGAGCGTTGGTCTTATGAGCCGAAGGTCGCGGGTTCAAGCCCCGCCGGGACCA
(((((((..((((.........)))).(((((.......))))).....(((((.......)))))))))))).
>Chr07.tRNA34-ValAAC
GGTGTCGTGGTGTAGTTGGTTATCACGTCAGTCTAACACACTGAAGGTCTCCGGTTCGAACCCGGGCGACGCCA
(((((((..(((...........))).(((((.......))))).....(((((.......)))))))))))).
>Chr07.tRNA35-MetCAT
GGGGTGGTGGCGCAGTTGGCTAGCGCGTAGGTCTCATAGCTTAGAGTTATCCTGAGGTCGAGAGTTCGAGCCTCTCTCACCCCA
(((((((..((((.........)))).((((...................)))).....(((((.......)))))))))))).
>Chr07.tRNA36-AsnGTT
GCTGGAATAGCTCAGTTGGTTAGAGCGTGTGGCTGTTAACCACAAGGTCGGAGGTTCAAGCCCTCCTTCTAGCG
(((((((..((((.........)))).(((((.......))))).....(((((.......)))))))))))).
>Chr07.tRNA37-LeuAAG
GTTGAGATGGCCGAGTTGGTCTAAGGCGCCAGATTAAGGTTCTGGTCCGAAAGGGCGTGGGTTCAAATCCCACTCTCAACA
(((((((..(((............))).(((((.......)))))...........(((((.......)))))))))))).
>Chr07.tRNA38-LeuAAG
GTTGAGATGGCCGAGTTGGTCTAAGGCGCCAGATTAAGGTTCTGGTCCGAAAGGGCGTGGGTTCAAATCCCACTCTCAACA
(((((((..(((............))).(((((.......)))))...........(((((.......)))))))))))).
>Chr07.tRNA39-AlaAGC
GGGGATGTAGCTCAGATGGTAGAGCGCTCGCTTAGCATGCGAGAGGTACGGGGATCGATACCCCGCATCTCCA
(((((((..((((........)))).(((((.......))))).....(((((.......)))))))))))).
>Chr07.tRNA41-AspGTC
GTCGTTGTAGTATAGTGGTGAGTATTCCCGCCTGTCACGCGGGTGACCCGGGTTCGATCCCCGGCAACGGCG
(((((((..((((........)))).(((((.......)))))....(((((.......)))))))))))).
>Chr07.tRNA42-AspGTC
GTCGTTGTAGTATAGTGGTGAGTATTCCCGCCTGTCACGCGGGTGACCCGGGTTCGATCCCCGGCAACGGCG
(((((((..((((........)))).(((((.......)))))....(((((.......)))))))))))).
>Chr07.tRNA43-MetCAT
GGGGTGGTGGCGCAGTTGGCTAGCGCGTAGGTCTCATAGCATTACTGAGTTATCCTGAGGTCGAGAGTTCGAGCCTCTCTCACCCCA
(((((((..((((.........)))).((((......................)))).....(((((.......)))))))))))).
>Chr07.tRNA44-ValCAC
GTCTGGGTGGTGTAGTCGGTCATCACGCTAGTCTCACACACTAGAGGTCCCCGGTTCGAACCCGGGCTCAGACA
(((((((..(((...........))).(((((.......))))).....(((((.......)))))))))))).
>Chr07.tRNA45-CysGCA
GGGTCCATAGCTCAGTGGTAGAGCAATTGACTGCAGATCAATAGGTCACCGGTTCGAACCCGGTTGGGCCCT
(((((((..((((.......)))).(((((.......))))).....(((((.......)))))))))))).
>Chr07.tRNA47-ArgCCG
GGTCGCATAGCGAAGTGGATATCGCGTTAGATTCCGAATCTAAAGGTCGTGGGTTCGAATCCCACTGTGATCA
(((((((..((((........)))).(((((.......))))).....(((((.......)))))))))))).
>Chr07.tRNA50-ThrGGT
GCCCTTTTAACTCAGTGGTAGAGTAACGCCATGGTAAGGCGTAAGTCATCGGTTCAAATCCGATAAGGGGCT
(((((((..((((.......)))).(((((.......))))).....(((((.......)))))))))))).
>Chr07.tRNA52-PheGAA
GCCGGGATAGCTCAGTTGGTAGAGCAGAGGACTGAAAATCCTCGTGTCACCAGTTCAAATCTGGTTCCTGGCA
(((((((..((((........)))).(((((.......))))).....(((((.......)))))))))))).
>Chr07.tRNA56-SerGCT
GGAGAGATGGCTGAGTGGACTAAAGCGGCGGATTGCTAATCCGTTGTACGAGTTATTCGTACCGAGGGTTCGAATCCCTCTCTCTCCG
(((((((..(((...........))).(((((.......))))).(((((((...))))))).(((((.......)))))))))))).
>Chr07.tRNA62-PheGAA
GCCGGGATAGCTCAGTTGGTAGAGCAGAGGACTGAAAATCCTCGTGTCACCAGTTCAAATCTGGTTCCTGGCA
(((((((..((((........)))).(((((.......))))).....(((((.......)))))))))))).
>Chr07.tRNA65-AsnGTT
TCCTTAGTAGCTCAGTGGTAGAGCGGTCGGCTGTTAACTGATTGGTCGTAGGTTCGAATCCTACTTGGGGAG
(((((((..((((.......)))).(((((.......))))).....(((((.......)))))))))))).
>Chr07.tRNA68-TrpCCA
GGATCCGTGGCGCAATGGTAGCGCGTCTGACTCCAGATCAGAAGGTTGCGTGTTCGATTCACGTCGGGTTCA
(((((((..((((.......)))).(((((.......))))).....(((((.......)))))))))))).
>Chr07.tRNA69-PheGAA
GCCGGGATAGCTCAGTTGGTAGAGCAGAGGACTGAAAATCCTCGTGTCACCAGTTCAAATCTGGTTCCTGGCA
(((((((..((((........)))).(((((.......))))).....(((((.......)))))))))))).
>Chr07.tRNA70-IleAAT
GGCCTATTAGCTCAGTTGGTTAGAGCGTCGTGCTAATAACGCGAAGGTCGCATGTTCGAGACCTGCATGGGCCA
(((((((..((((.........)))).(((((.......))))).....(((.(.......).)))))))))).
>Chr08.tRNA1-SerGCT
GTCGCTTTGGCCGAGTGGTTAAGGCGTGTGCCTGCTAAGTACATGGGGTTTCCCCGCGAGAGTTCGAATCTCTCAGGCGACG
(((((((..(((..........))).(((((.......))))).((((...))))..(((((.......)))))))))))).
>Chr08.tRNA2-SerTGA
GTCGATATGTCCGAGTGGTTAAGGAGACAGACTTGAAATCTGTTGGGCTTCGCCCGCGCAGGTTCGAACCCTGCTGTCGACG
(((((((..(((..........))).(((((.......))))).((((...))))..(((((.......)))))))))))).
>Chr08.tRNA3-AspGTC
GTCGTTGTAGTATAGTGGTAAGTATTCCCGCCTGTCACGCGGGTGACCCGGGTTCGATCCCCGGCAACGGCG
(((((((..((((........)))).(((((.......)))))....(((((.......)))))))))))).
>Chr08.tRNA4-iMetCAT
ATCAGAGTGGCGCAGCGGAAGCGTGGTGGGCCCATAACCCACAGGTCCCAGGATCGAAACCTGGCTCTGATA
(((((((..((((.......)))).(((((.......))))).....(((((.......)))))))))))).
>Chr08.tRNA5-iMetCAT
ATCAGAGTGGCGCAGCGGAAGCGTGGTGGGCCCATAACCCACAGGTCCCAGGATCGAAACCTGGCTCTGATA
(((((((..((((.......)))).(((((.......))))).....(((((.......)))))))))))).
>Chr08.tRNA6-TrpCCA
GGATCCGTGGCGCAATGGTAGCGCGTCTGACTCCAGATCAGAAGGTTGCGTGTTCGATTCACGTCGGGTTCA
(((((((..((((.......)))).(((((.......))))).....(((((.......)))))))))))).
>Chr08.tRNA7-LeuTAA
GCTGGTTTGCCCGAGTGGTTAAGGGGGAAGACTTAAGATCTTCTGCACATATGTGCGCATGGGTTCGAACCCCATAGCCAGCA
(((((((..(((..........))).(((((.......))))).((((....))))..(((((.......)))))))))))).
>Chr08.tRNA9-LysCTT
GCCCGTCTAGCTCAGTTGGTAGAGCGCAAGGCTCTTAACCTTGTGGTCGTGGGTTCGAGCCCCACGGTGGGCG
(((((((..((((........)))).(((((.......))))).....(((((.......)))))))))))).
>Chr08.tRNA10-ProCGG
GGGTGTTTGGTCTAGTGGTATGATTCTCGCTTCGGGTGCGAGAGGTCGCGAGTTCGATTCTCGCAACACCCC
(((((((..(((.........))).(((((.......))))).....(((((.......)))))))))))).
>Chr08.tRNA11-LeuCAA
GTCAGGATGGCCGAGTGGTCTAAGGCGCCAGACTCAAGTTCTGGTCCTCTAACGAGGGCGTGGGTTCAAATCCCACTTCTGACA
(((((((..(((...........))).(((((.......))))).((((....))))..(((((.......)))))))))))).
>Chr08.tRNA14-LeuCAA
GTCAGGATGGCCGAGTGGTCTAAGGCGCTAGACTCAAGTTCTGGTCCTCTAGTGAGGGTGTGGGTTCAAATCCCACTTCTGACA
(((((((..(((...........))).(((((.......))))).((((....))))..(((((.......)))))))))))).
>Chr08.tRNA15-LeuCAA
GTCAGGATGGCCGAGTGGTCTAAGGCGCCAGACTCAAGTTCTGGTCCTCTAACGAGGGCGTGGGTTCAAATCCCACTTCTGACA
(((((((..(((...........))).(((((.......))))).((((....))))..(((((.......)))))))))))).
>Chr08.tRNA16-LeuCAA
GTCAGAATGGCCGAGTGGTCTAAGGCGCCAGACTCAAGTTCTGTTCTTCTAACGAGGGCGTGGGTTCAAATCCCACTTCTGACA
(((((((..(((...........)))..((((.......))))...(((....)))...(((((.......)))))))))))).
>Chr08.tRNA17-TyrGTA
CCGACCTTAGCTCAGTTGGTAGAGCGGAGGACTGTAGTTGCAAGACAGATAATCCTTAGGTCGCTGGTTCGAATCCGGCAGGTCGGA
(((((((..((((........)))).(((((.....................))))).....(((((.......)))))))))))).
>Chr08.tRNA18-LysTTT
GCCGTCTTAGCTCAGTTGGTAGAGCGCGTGGCTTTTAACCACGTGGTCGTGGGTTCGAGTCCCACAGACGGCG
(((((((..((((........)))).(((((.......))))).....(((((.......)))))))))))).
>Chr08.tRNA19-IleAAT
GGCCTATTAACTCAGTTGGTTTGAGCGTCGTGCTAATAACGCGAAGGTCACAGGTTCAAGACCTGTATGGGCCA
(((((((...(((.........)))..(((((.......))))).....(((((.......)))))))))))).
>Chr08.tRNA20-IleAAT
GGCCTATTAGCTCAGTTGGTTAGAGCGTCGTGCTAATAACGCGAAGGTCATAGGTTTGAGACCTGTATGGGCCA
(((((((..((((.........)))).(((((.......))))).....(((((.......)))))))))))).
>Chr08.tRNA21-ThrCGT
GCTTCCGTAGCATAGTGGTAGTGCGTTCGCTTCGTAAGCGAAAGGTCGCGAGTTCGATCCTCGCCGGGAGCT
(((((((..((((.......)))).(((((.......))))).....(((((.......)))))))))))).
>Chr08.tRNA22-SerAGA
GTGGACGTGCCAGAGTGGTTATTGGGCATGACTAGAAATCATGTGGGCTTTGCCCGCGTAGGTTCGAATCCTACCGTCCACG
(((((((..((((........)))).(((((.......))))).((((...))))..(((((.......)))))))))))).
>Chr08.tRNA23-LeuAAG
GTTGAGATGGCCGAGTTGGTCTAAGGCGCCAGATTAAGGTTCTGGTCCGAAAGGGCGTGGGTTCAAATCCCACTCTCAACA
(((((((..(((............))).(((((.......)))))...........(((((.......)))))))))))).
>Chr08.tRNA24-PheGAA
GCGGGGATAGCTCAGTTGGGAGAGCGTCAGACTGAAGATCTGAAGGTCGCGTGTTCGATCCACGCTCACCGCA
((((.((..((((........)))).(((((.......))))).....(((((.......))))))).)))).
>Chr08.tRNA25-AlaAGC
GGGGATGTAGCTCAGATGGTAGAGCGCTCGCTTAGCATGCGAGAGGTACGGGGATCGATACCCCGCATCTCCA
(((((((..((((........)))).(((((.......))))).....(((((.......)))))))))))).
>Chr08.tRNA26-PheGAA
GCGGGGATAGCTCAGTTGGGAGAGCGTCAGACTGAAGATCTGAAGTCGCGTGTTCGATCCACGCTCACCGCA
((((.((..((((........)))).(((((.......)))))....(((((.......))))))).)))).
>Chr08.tRNA27-iMetCAT
ATCAGAGTGGCGCAGCGGAAGCGTGGTGGGCCCATAACCCACAGGTCCCAGGATCGAAACCTGGCTCTGATA
(((((((..((((.......)))).(((((.......))))).....(((((.......)))))))))))).
>Chr08.tRNA28-ThrTGT
GCCCCTATAGCTCAGTGGTAGAGCGTCAGTCTTGTAAACTGAAGGTCTGTAGTTCGATCCTGCATGGGGGCA
(((((((..((((.......)))).(((((.......))))).....(((((.......)))))))))))).
>Chr08.tRNA29-PheGAA
GCGGGGATAGCTCAGTTGGGAGAGCGTCAGACTGAAGATCTGAAGGTCGCGTGTTCGATCCACGCTCACCGCA
((((.((..((((........)))).(((((.......))))).....(((((.......))))))).)))).
>Chr08.tRNA30-ValAAC
GGTTTCGTGGTGTAGTTGGTTATCACGTCAGTCTAACACACTGAAGGTCTCCGGTTCGAACCCGGGCGAAGCCA
(((((((..(((...........))).(((((.......))))).....(((((.......)))))))))))).
>Chr08.tRNA31-GlyTCC
GCGTTTGTAGTCCAACGGTTAGGATAATTGCCTTCCAAGCAATAGACCCGGGTTCGACTCCCGGCAAACGCA
(((((((..((((........)))).(((((.......)))))....(((((.......)))))))))))).
>Chr08.tRNA32-GluCTC
TCCGTTGTAGTCTAGTTGGTTAGGATACTCGGCTCTCACCCGAGAGACCCGGGTTCAAGTCCCGGCAACGGAA
(((((((..((((.........)))).(((((.......)))))....(((((.......)))))))))))).
>Chr08.tRNA33-ArgCCT
GCGCCTGTAGCTCAGTGGATAGAGTGTCTGTTTCCTAAGCAGAAAGTCATAGGTTCGACCCCTATCTGGCGCG
(((((.(..((((........)))).(((((.......))))).....(((((.......)))))).))))).
>Chr08.tRNA35-AspATC
GTCGTTGTAGTATAGTGGTGAGTATTCCCGCCTATCACGCGGGTGACCCGGGTTCGATCCTCGGCAATGGCG
(((((((..((((........)))).(((((.......)))))....(((((.......)))))))))))).
>Chr08.tRNA36-AspGTC
GTCGTTGTAGTATAGTGGTGAGTATTCCCGCCTGTCACCCGGGTGACCCGGGTTCGATCCCCGGCAACGGCG
(((((((..((((........)))).((((.........))))....(((((.......)))))))))))).
>Chr08.tRNA37-AsnGTT
GCTGGAATAGCTCAGTTGGTTAGAGCGTGTGGCTGTTAACCACAAGGTCGGAGGTTCAAGCCCTCCTTCTAGCG
(((((((..((((.........)))).(((((.......))))).....(((((.......)))))))))))).
>Chr08.tRNA38-AsnGTT
GCTGGAATAGCTCAGTTGGTTAGAGCGTGTGGCTGTTAACCACAAGGTCGGAGGTTCAAGCCCTCCTTCTAGCG
(((((((..((((.........)))).(((((.......))))).....(((((.......)))))))))))).
>Chr08.tRNA39-AsnGTT
GCTGGAATAGCTCAGTTGGTTAGAGCGTGTGGCTGTTAACCACAAGGTCGGAGGTTCAAGCCCTCCTTCTAGCG
(((((((..((((.........)))).(((((.......))))).....(((((.......)))))))))))).
>Chr08.tRNA42-AsnGTT
ACTGGAATAACTCAGTTGGTTAGAGCGTGTGGCTGTTAACCACAAGGTCGGAGGTTCAAGCCCTCCTTCTAGCG
.((((((...(((.........)))..(((((.......))))).....(((((.......)))))))))))..
>Chr08.tRNA43-AspGTC
GTCGTTGTAGTATAGTGGTGAGTATTCCCGCCTGTCACGCGGGTGACCCGGGTTCGATCCCCGGCAACGGCG
(((((((..((((........)))).(((((.......)))))....(((((.......)))))))))))).
>Chr08.tRNA44-AsnGTT
GCTGGAATAGCTCAGTTGGTTAGAGCGTGTGGCTGTTAACCACAAGGTCGGAGGTTCAAGCCCTCCTTCTAGCG
(((((((..((((.........)))).(((((.......))))).....(((((.......)))))))))))).
>Chr08.tRNA48-LeuCAA
GTCAGGATGGCCGAGTGGTCTAAGGCGCCAGACTCAAGTTCTGGTCCTCTAACGAGGGCGTGGGTTCAAATCCCACTTCTGACA
(((((((..(((...........))).(((((.......))))).((((....))))..(((((.......)))))))))))).
>Chr08.tRNA49-SerAGA
GTGGACGTGCCGGAGTGGTTATCGGGCATGACTAGAAATCATGTGGGCTTTGCCCGCGCAGGTTCGAATCCTGCCGTCCACG
(((((((..((((........)))).(((((.......))))).((((...))))..(((((.......)))))))))))).
>Chr08.tRNA50-PheGAA
GCGGGGATAGCTCAGTTGGGAGAGCGTCAGACTGAAGATCTGAAGGTCGCGTGTTCGATCCACGCTCACCGCA
((((.((..((((........)))).(((((.......))))).....(((((.......))))))).)))).
>Chr08.tRNA51-AsnGTT
GCTGGAATAGCTCAGTTGGTTAGAGCGTGTGGCTGTTAACCACAAGGTCGGAGGTTCAAGCCCTCCTTCTAGCG
(((((((..((((.........)))).(((((.......))))).....(((((.......)))))))))))).
>Chr08.tRNA52-LeuAAG
GTTGAGATGGCCGAGTTGGTCTAAGGCGCCAGATTAAGGTTCTGGTCCGAAAGGGCGTGGGTTCAAATCCCACTCTCAACA
(((((((..(((............))).(((((.......)))))...........(((((.......)))))))))))).
>Chr08.tRNA53-AlaAGC
GGGGATGTAGCTCAGATGGTAGAGCGCTCGCTTAGCATGCGAGAGGTACGGGGATCGATACCCCGCATCTCCA
(((((((..((((........)))).(((((.......))))).....(((((.......)))))))))))).
>Chr08.tRNA56-AlaAGC
GGGGATGTAGCTCAGATGGTAGAGCGCTCGCTTAGCATGCGAGAGGTACGGGGATCGATACCCCGCATCTCCA
(((((((..((((........)))).(((((.......))))).....(((((.......)))))))))))).
>Chr08.tRNA58-AlaAGC
GGGGATGTAGCTCAGATGGTAGAGCGCTCGCTTAGCATGCGAGAGGTACGGGGATCGATACCCCGCATCTCCA
(((((((..((((........)))).(((((.......))))).....(((((.......)))))))))))).
>Chr08.tRNA59-AspGTC
GTCGTTGTAGTATAGTGGTGAGTATTCCCGCCTGTCACGCGGGTGACCCGGGTTCGATCCCCGGCAACGGCG
(((((((..((((........)))).(((((.......)))))....(((((.......)))))))))))).
>Chr08.tRNA61-AspGTC
GTCGTTGTAGTATAGTGGTGAGTATTCCCGCCTGTCACGCGGGTGACCCGGGTTCGATCCCTGGCAACGGCG
(((((((..((((........)))).(((((.......)))))....(((((.......)))))))))))).
>Chr08.tRNA62-AspGTC
GTCGTTGTAGTATAGAGGTGAGTATTCCCGCCTGTCACGCGGGTGACCCGGGTTCGATCCCCGGTAACGGCG
(((((((..((((........)))).(((((.......)))))....(((((.......)))))))))))).
>Chr08.tRNA63-AspGTC
GTCGTTGTAGTATAGTGGTGAGTATTCCCGCCTGTCACGCGAGTGACCCGGGTTCGATCCCCGGCAACGGCG
(((((((..((((........)))).(.(((.......))).)....(((((.......)))))))))))).
>Chr08.tRNA64-MetCAT
GGGGTGGTGGCGCAGTTGGCTAGCGCGTAGGTCTCATAGCTTTGTCGAGTTATCCTGAGGTCGAGAGTTCGAGCCTCTCTCACCCCA
(((((((..((((.........)))).((((......................)))).....(((((.......)))))))))))).
>Chr09.tRNA1-IleAAT
GGCCTATTAGCTCAGTTGGTTAGAGCGTCGTGCTAATAACGCGAAGGTCGCAGGTTCGAGACCTGCATGGGCCA
(((((((..((((.........)))).(((((.......))))).....(((((.......)))))))))))).
>Chr09.tRNA2-LeuCAG
GTCAAGATGGCCGAGTGGTCTAAGGCGCCAGTTTCAGGTACTAGTCCGAAAGGGCATGGGTTCAAATCCCATTCTTGACA
(((((((..(((...........))).(.(((.......))).)...........(((((.......)))))))))))).
>Chr09.tRNA3-IleAAT
GGCCTATTAGCTCAGTTGGTTAGAGCGTCGTGCTAATAACGCGAAGGTCACAGGTTCGAGACCTGTATGGGCCA
(((((((..((((.........)))).(((((.......))))).....(((((.......)))))))))))).
>Chr09.tRNA4-ArgTCT
GCGCCCGTGGCCTAATGGATAAGGCGTCTGACTTCTAATCAGGCGATTGTGGGTTCGAGTCCCACCGGGCGTT
(((((((..((((........)))).(((((.......))))).....(((((.......)))))))))))).
>Chr09.tRNA5-ArgTCT
GCGCCCGTGGCCTAATGGATAAGGCGTCTGACTTCTAATCAGGCGATTGTGGGTTCGAGTCCCACCGGGCGTG
(((((((..((((........)))).(((((.......))))).....(((((.......)))))))))))).
>Chr09.tRNA6-AspGTC
GTCGTTGTAGTATAGTGGTGAGTATTCCCGCCTGTCACGCGGGTGACCCGGGTTCGATCCCCGGCAACGGCG
(((((((..((((........)))).(((((.......)))))....(((((.......)))))))))))).
>Chr09.tRNA7-ProAGG
GGGCATTTGGTCTAGTGGTATGATTCTCGCTTAGGGTGCGAGAGGTCCCGAGTTCAATTCTCGGAATGCCCC
(((((((..(((.........))).(((((.......))))).....(((((.......)))))))))))).
>Chr09.tRNA8-ArgCCT
GCGCCTGTAGCTCAGTGGATAGAGCGTCTGTTTCCTAAGCAGAAAGTCGTAGGTTCGACCCCTACCTGGCGCG
(((((.(..((((........)))).(((((.......))))).....(((((.......)))))).))))).
>Chr09.tRNA12-GlyTCC
GCGTTTGTAGTCCAACGGTTAGGATAATTGCCTTCCAAGCAATAGACCCGGGTTCGACTCCCGGCAGACGCA
(((((((..((((........)))).(((((.......)))))....(((((.......)))))))))))).
>Chr09.tRNA13-MetCAT
GGGGTGGTGGCGCAGTTGGCTAGCGCGTAGGTCTCATAGCTTCTGAGTAATCCTGAGGTCGAGAGTTCGAGCCTCTCTCACCCCA
(((((((..((((.........)))).((((....................)))).....(((((.......)))))))))))).
>Chr09.tRNA14-ValCAC
GTCTGGGTGGTGTAGTCGGTCATCACGCTAGTCTCACACACTAGAGGTCCCCGGTTCGAACCCGGGCTCAGACA
(((((((..(((...........))).(((((.......))))).....(((((.......)))))))))))).
>Chr09.tRNA15-IleAAT
GGCCTATTAGCTCAGTTGGTTAGAGCGTCGTGCTAATAACGCGAAGGTCGCAGGTTCGAGACCTGCATGGGCCA
(((((((..((((.........)))).(((((.......))))).....(((((.......)))))))))))).
>Chr09.tRNA16-LeuTAG
GACAGTTTGGCCGAGTGGTCTAAGGCGCCAGATTTAGGCTCTGGTCCGAAAGGGCGTGGGTTCAAATCCCACAGCTGTCA
(((((((..(((...........))).(((((.......)))))...........(((((.......)))))))))))).
>Chr09.tRNA17-LeuCAA
GTCAGGATGGCCGAGTGGTCTAAGGCGCCAGACTCAAGTTCTGGTCCTCTAACGAGGGCGTGGGTTCAAATCCCACTTCTGACA
(((((((..(((...........))).(((((.......))))).((((....))))..(((((.......)))))))))))).
>Chr09.tRNA18-CysGCA
GGGTCCATAGCTCAGTGGTAGAGCAATTGACTGCAGATCAATAGGTCACCGGTTCGAACCCGGTTGGGCCCT
(((((((..((((.......)))).(((((.......))))).....(((((.......)))))))))))).
>Chr09.tRNA23-ArgTCG
GACCGCATAGCGCAGTGGATTAGCGCGTTTGACTTCGGATCAAAAGGTCGTGGGTTCGACTCCCACTGTGGTCG
(((((((..((((.........)))).(((((.......))))).....(((((.......)))))))))))).
>Chr09.tRNA25-PheGAA
GCGGGGATAGTTCAGTTCGGAGAGCGTCAGACTGAAGATCTGAAGGTCGCGTGTTCGATCCACGCTCACCGCA
((((.((..((((........)))).(((((.......))))).....(((((.......))))))).)))).
>Chr09.tRNA26-ValCAC
GTCTGGGTGGTGTAGTCGGTTATCACGCTAGTCTCACACACTAGAGGTCCCCGGTTCGAACCCGGGCTCAGACA
(((((((..(((...........))).(((((.......))))).....(((((.......)))))))))))).
>Chr09.tRNA27-CysGCA
GGGTCCATAGCTCAGTGGTAGAGCAATTGACTGCAGATCAATAGGTCACCGGTTCGAACCCGGTTGGGCCCT
(((((((..((((.......)))).(((((.......))))).....(((((.......)))))))))))).
>Chr09.tRNA28-GlnTTG
GGTCCCATGGTCCAGTGGTTACGACATTGGACTTTGAATCCAATAACCTGAGTTCGAATCTCGGTGGGACCT
(((((((..(((..........))).(((((.......)))))....(((((.......)))))))))))).
>Chr10.tRNA1-IleAAT
GGCCTATTAGCTCAGTTGGTTAGAGCGTCGTGCTAATAACGCGAAGGTCGCAGGTTCGAGACCTGCATGGGCCA
(((((((..((((.........)))).(((((.......))))).....(((((.......)))))))))))).
>Chr10.tRNA2-IleAAT
GGCATATTAGCTCAGTTGGTTAGAGCGTCGTGCTAATAACGCGAAGGTCGCAGGTTCGAGACCTGCATGGGCCA
(((.(((..((((.........)))).(((((.......))))).....(((((.......)))))))).))).
>Chr10.tRNA5-LysTTT
GCCGTCTTAGCTCAGTTGGCAGAGCGCGTGGCTTTTAACCACGTGGTCGTGGGTTCGAGTCCCACAGACGGCG
(((((((..((((........)))).(((((.......))))).....(((((.......)))))))))))).
>Chr10.tRNA6-PheGAA
GCGGGGATAGCTCAGTTGGGAGAGCGTCAGACTGAAGATCTGAAGGTCGCGTGTTCGATCCACGCTCACCGCA
((((.((..((((........)))).(((((.......))))).....(((((.......))))))).)))).
>Chr10.tRNA7-LeuAAG
GTTGATATGGCCGAGTTGGTCTAAGGCGCCAGATTAAGGTTCTGGTCCGAAAGGGCGTGGGTTCAAATCCCACTGTCAACA
(((((((..(((............))).(((((.......)))))...........(((((.......)))))))))))).
>Chr10.tRNA8-LeuAAG
GTTGATATGGCCGAGTTGGTCTAAGGCGCCAGATTAAGGTTCTGGTCCGTAAGGGCGTGGGTTCAAATCCCACTGTCAACA
(((((((..(((............))).(((((.......))))).(.....)...(((((.......)))))))))))).
>Chr10.tRNA9-LeuCAA
GTCAGGATGGCCGAGTGGTCTAAGGCGCCAGACTCAAGTTCTGGTCCTCTAACGAGGGCGTGGGTTCAAACCCCACTTCTGACA
(((((((..(((...........))).(((((.......))))).((((....))))..(((((.......)))))))))))).
>Chr10.tRNA10-iMetCAT
ATCAGAGTGGCGCAGCGGAAGCGTGGTGGGCCCATAACCCACAGGTCCCAGGATCGAAACCTGGCTCTGATA
(((((((..((((.......)))).(((((.......))))).....(((((.......)))))))))))).
>Chr10.tRNA12-IleTAT
GGTCCCGTAGCTCAGTTGGTTAGAGCGTTGGTCTTATGAGCCGAAGGTCGCGGGTTCGAGCCCCGCCGGGACCA
(((((((..((((.........)))).(((((.......))))).....(((((.......)))))))))))).
>Chr10.tRNA13-GlyCCC
GCGCATCTGGTGTAGTGGTATCATAGTACCCTCCCACGGTACTGACCAGGGTTCGATTCCCTGGATGCGCA
(((((((..(((.........))).(((((.......)))))....(((((.......)))))))))))).
>Chr10.tRNA14-GlyCCC
GCGCATCTGGTGTAGTGGTATCATAGTACCCTCCCACGGTACTGACCAGGGTTCGATTCCCTGGATGCGCA
(((((((..(((.........))).(((((.......)))))....(((((.......)))))))))))).
>Chr10.tRNA15-ValCAC
GTCTGGGTGGTGTAGTCGGTTATCACGCTAGTCTCACACACTAGAGGTCCCCGGTTCGAACCCGGGCTCAGACA
(((((((..(((...........))).(((((.......))))).....(((((.......)))))))))))).
>Chr10.tRNA16-PheGAA
GCGGGGATAGCTCAGTTGGGAGAGCGTCAGACTGAAGATCTGAAGGTCGCGTGTTCGATCCACGCTCACCGCA
((((.((..((((........)))).(((((.......))))).....(((((.......))))))).)))).
>Chr10.tRNA17-ArgCCG
GATCGCGTGGCCTAATGGATAAGGCGCTCGCCTCCGGAGCGGGAGATTGTGGGTTCGAGTCCCACCGTGATCG
(((((((..((((........)))).(((((.......))))).....(((((.......)))))))))))).
>Chr10.tRNA19-LeuCAA
ATCAGGATGGCCAAGTAGTCTAGGTCGTCAGACTCAAGTTCTGGTCCTCTAATGAGGGGCGTGGGTTCAAATCCCACTTTTGACA
.((((((..(((..........)).).(((((.......))))).((((....))))...(((((.......)))))))))))..
>Chr10.tRNA20-TrpCCA
GGATCCGTGGCGCAATGGTAGCGCGTCTGACTCCAGATCAGAAGGTTGCGTGTTCGATTCACGTCGGGTTCA
(((((((..((((.......)))).(((((.......))))).....(((((.......)))))))))))).
>Chr10.tRNA21-ThrAGT
GCTTTCGTAGCTCAGTTGGTTAGAGCACCCGTTTAGTAAGCGGGAGGTCTTGAGTTCGACTCTCAACGAAAGCA
(((((((..((((.........)))).(((((.......))))).....(((((.......)))))))))))).
>Chr10.tRNA22-GlnTTG
GGTTATATGGTGCAGTGGTTAGCACTCCAGACTTTGAATCTGGTGACCTGGGTTTGAATCCCAGTAGAACCT
((((.((..((((........)))).(((((.......)))))....(((((.......))))))).)))).
>Chr10.tRNA23-GlyCCC
GCGCATCTGGTGTAGTGGTATCATAGTACCCTCCCACGGTACTGACCAGGGTTCGATTCCCTGGATGCGCA
(((((((..(((.........))).(((((.......)))))....(((((.......)))))))))))).
>Chr10.tRNA24-SerAGA
GTGGACGTGCCGGAGTGGTTATCGGGCATGACTAGAAATCATGTGGGCTTTGCCCGCGCAGGTTCGAATCCTGCCGTCCACG
(((((((..((((........)))).(((((.......))))).((((...))))..(((((.......)))))))))))).
>Chr10.tRNA25-SerAGA
GTGAACGTGCCGGAGTGGTTATCGGGCATGACTAGAAATCATGTGGGCTCTGCCCGCGCAGGTTCAAATCCTGCCGTCCACG
(((.(((..((((........)))).(((((.......))))).((((...))))..(((((.......)))))))).))).
>Chr10.tRNA27-GlyGCC
GCACCAGTGGTCTAGTGGTAGAATAGTACCCTGCCACGGTACAGACCCGGGTTCGATTCCCGGCTGGTGCA
(((((((..((.(.......).)).(((((.......)))))....(((((.......)))))))))))).
>Chr10.tRNA28-IleAAT
GGCCTATTAGCTCAGTTGGTTAGAGCGTCGTGCTAATAACGCGAAGGTCGCAGGTTCGAGACCTGCATGGGCCA
(((((((..((((.........)))).(((((.......))))).....(((((.......)))))))))))).
>Chr10.tRNA29-LeuCAA
GTCAGGATGGCGGAGTGGTCTAACGCGCCAGACTCAAGTTCTGGTCCTCCAACGAGGGCGTGGGTTCAAATCCCACTTCTGACA
(((((((..(((...........))).(((((.......))))).((((....))))..(((((.......)))))))))))).
>Chr10.tRNA30-AlaAGC
GGGGATGTAGCTCAGATGGTAGAGCGCTCGCTTAGCATGCGAGAGGTACGGGGATCGATACCCCGCATCTCCA
(((((((..((((........)))).(((((.......))))).....(((((.......)))))))))))).
>Chr11.tRNA1-ProTGG
GGGCATTTGGTCTAGTGGTATGATTCTCGCTTTGGGTGCGAGAGGTCCCGAGTTCGATTCTCGGAATGCCCC
(((((((..(((.........))).(((((.......))))).....(((((.......)))))))))))).
>Chr11.tRNA2-ProTGG
GGGCATTTGGTCTAGTGGTATGATTCTCGCTTTGGGTGCGAGAGGTCCCGAGTTCGATTCTCGGAATGCCCC
(((((((..(((.........))).(((((.......))))).....(((((.......)))))))))))).
>Chr11.tRNA3-ArgTCG
GACCGCATAGCGCAGTGGATTAGCGCGTCTGACTTCGGATCAGAAGGTCGTGGGTTCGACTCCCACTGTGGTCG
(((((((..((((.........)))).(((((.......))))).....(((((.......)))))))))))).
>Chr11.tRNA4-SerGCT
GTCGCTTTGGCCGAGTGGTTAAGGCGTGTGCCTGCTAAGTACATGGGGTTTCCCCGCGAGAGTTCGAATCTCTCAGGCGACG
(((((((..(((..........))).(((((.......))))).((((...))))..(((((.......)))))))))))).
>Chr11.tRNA5-LeuTAG
GACAGTTTGGCCGAGTGGTCTAAGGCGCCAGATTTAGGCTCTGGTCCGAAAGGGCGTGGGTTCAAATCCCACAGCTGTCA
(((((((..(((...........))).(((((.......)))))...........(((((.......)))))))))))).
>Chr11.tRNA9-GlnCTG
GGTCCCATGGTCTAGTGGTCAGGACATTGGACTCTGAATCCAGTAACCCGAGTTCAAATCTCGGTGGGACCT
(((((((..((((........)))).(((((.......)))))....(((((.......)))))))))))).
>Chr11.tRNA10-TyrGTA
CCGACCTTAGCTCAGTTGGTAGAGCGGAGGACTGTAGTTGCAAGCAGATAATCCTTAGGTCGCTGGTTCGAATCCGGCAGGTCGGA
(((((((..((((........)))).(((((....................))))).....(((((.......)))))))))))).
>Chr11.tRNA11-ArgACG
GGGTGGGGCCTGTAGCTCAGAGGATTAGAGCACGTGGCTACGAACCACGGTGTCGGGGGTTCGAATCCCTCCTCGCCCA
(((((((.......((((.........)))).(((((.......))))).....(((((.......)))))))))))).
>Chr11.tRNA12-MetCAT
GGGGTGGTGGCGCAGTTGGCTAGCGCGTAGGTCTCATAGCTTCTGAGTGATCCTGAGGTCGAGAGTTCAAGCCTCTCTCACCCCA
(((((((..((((.........)))).((((....................)))).....(((((.......)))))))))))).
>Chr11.tRNA13-GlyGCC
GCACCAGTGGTCTAGTGGTAGAATAGTACCCTGCCACGGTACAGACCCGGGTTCGATTCCCGGCTGGTGCA
(((((((..((.(.......).)).(((((.......)))))....(((((.......)))))))))))).
>Chr11.tRNA14-GlnCTG
GGTCCCATGGTCTAGTGGTCAGGACATTGGACTCTGAATCCAGTAACCCGAGTTCAAATCTCGGTGGGACCT
(((((((..((((........)))).(((((.......)))))....(((((.......)))))))))))).
>Chr11.tRNA18-GluCTC
TCCGTTGTAGTCTAGTTGGTTAGGATACTCGGCTCTCACCCGAGAGACCCGGGTTCAAGTCCCGGCAACGGAA
(((((((..((((.........)))).(((((.......)))))....(((((.......)))))))))))).
>Chr11.tRNA19-TyrGTA
CCGACTTTAGCTCAGTTGGTAGAGCGGAGGACTGTAGTTGTTAGTTGTCATCCTTAGGTCGCTGGTTCGAATCCGGCAAGTCGGA
(((((((..((((........)))).(((((...................))))).....(((((.......)))))))))))).
>Chr11.tRNA20-ArgCCT
GCGCCTGTAGCTCAGTGGATAGAGCGTCTGTTTCCTAAGCAGAAAGTCGTAGGTTCGACCCCTACCTGGCGCG
(((((.(..((((........)))).(((((.......))))).....(((((.......)))))).))))).
>Chr11.tRNA22-SerGCT
GTCGCTTTGGCCGAGTGGTTAAGGCGTGTGCCTGCTAAGTACATGGGGTTTCCCCGCGAGAGTTCGAATCTCTCAGGCGACG
(((((((..(((..........))).(((((.......))))).((((...))))..(((((.......)))))))))))).
>Chr11.tRNA23-HisGTG
GTGGCTGTAGTTTAGTGGTGAGAATTCCACGTTGTGGCCGTGGAGACCTGGGCTCGAATCCCAGCAGCCACA
(((((((..((((........)))).(((((.......)))))....(((((.......)))))))))))).
>Chr11.tRNA24-ArgACG
GACTTTGTGGCCCAATGGATAAGGCGCTAGCCTACGGAGCTAGAGATTCTGGGTTCGATCCCCAGCAGAGTCG
(((((((..(((..........))).(((((.......))))).....(((((.......)))))))))))).
>Chr11.tRNA25-AlaTGC
GGGGATGTAGCTCACATGGTAGAGCGCTCGCTTTGCATGCGAGAGGTACGGGGTTCGATACCCCGCATCTCCA
(((((((..((((........)))).(((((.......))))).....(((((.......)))))))))))).
>Chr11.tRNA26-AlaAGC
GGGGATGTAGCTCAGATGGTAGAGCGCTCGCTTAGCATGCGAGAGGTACGGGGATCGATACCCCGCATCTCCA
(((((((..((((........)))).(((((.......))))).....(((((.......)))))))))))).
>Chr11.tRNA30-ArgACG
GACTCCGTGGCCCAATGGATAAGGCGCTGGTCTACGGAACCAGAGATTCTGGGTTCGATCCCCAGCGGAGTCG
(((((((..(((..........))).(((((.......))))).....(((((.......)))))))))))).
>Chr11.tRNA31-LysCTT
GCCCGTCTAGCTCAGTTGGTAGAGCGCAAGGCTCTTAACCTTGTGGTCGTGGGTTCGAGCCCCACGGTGGGCG
(((((((..((((........)))).(((((.......))))).....(((((.......)))))))))))).
>Chr11.tRNA32-AspGTC
GTCGTTGTAGTATAGTGGTGAGTATTCCCGCCTGTCACGCGGGTGACCCGGGTTCGATCCCCGGCAACGGCG
(((((((..((((........)))).(((((.......)))))....(((((.......)))))))))))).
>Chr11.tRNA33-AsnGTT
GCTGGAATAGCTCAGTTGGTTAGAGCGTGTGGCTGTTAACCACAAGGTTGGAGGTTCAAGCCCTCCTTCTAGCG
(((((((..((((.........)))).(((((.......))))).....(((((.......)))))))))))).
>Chr11.tRNA34-GlyTCC
GCGTTTGTAGTCCAACGGTTAGGATAATTGCCTTCCAAGCAATAGACCCGGGTTCGACTCCCGGCAAACGCA
(((((((..((((........)))).(((((.......)))))....(((((.......)))))))))))).
>Chr11.tRNA35-CysGCA
GGGTCCATAGCTCAGTAGTAGAGCATTTGACTGCAGTTCAAGAGGTCACCGGTTCGATCCCGGTTGGGCTCT
(((((((..((((.......)))).(((((.......))))).....(((((.......)))))))))))).
>Chr11.tRNA36-GlyTCC
GCGTTTGTAGTCCAACGGTTAGGATAATTGCCTTCCAAGCAATAGACCCGGGTTCGACTCCCGGCAAACGCA
(((((((..((((........)))).(((((.......)))))....(((((.......)))))))))))).
>Chr11.tRNA39-SerGCT
GTCGCTTTGGCCGAGTGGTTAAGGCGTGTGCCTGCTAAGTACATGGGGTTTCCCCGCGAGAGTTCGAATCTCTCAGGCGACG
(((((((..(((..........))).(((((.......))))).((((...))))..(((((.......)))))))))))).
>Chr11.tRNA41-AsnGTT
TCCTCAGTAGCTCAGTGGTAGAGCGGTCGGCTGTTAACTGATTGGTCGTAGGTTCGAATCCTACTTGGGGAG
(((((((..((((.......)))).(((((.......))))).....(((((.......)))))))))))).
>Chr11.tRNA43-ThrCGT
GCTTCCGTAGCATAGTGGTAGTGCGTTCGCTTCGTAAGCGAAAGGTCGTGAGTTCAATCCTCACCGGGAGCA
(((((((..((((.......)))).(((((.......))))).....(((((.......)))))))))))).
>Chr11.tRNA44-ProCGG
GGGTGTTTGGTCTAGTGGTATGATTCTCGCTTCGGGTGCGAGAGGTCGCGAGTTCGATTCTCGCAACACCCC
(((((((..(((.........))).(((((.......))))).....(((((.......)))))))))))).
>Chr11.tRNA45-CysGCA
GGGTCCATAGCTCAGTGGTAGAGCATTTGACTGCAGATCAAGAGGTCACCGGTTCGAACCCGGTTGGGCCCT
(((((((..((((.......)))).(((((.......))))).....(((((.......)))))))))))).
>Chr11.tRNA46-SerCGA
GTCGATATGTCCGAGTGGTTAAGGAGACAGACTCGAAATCTGTTGGGCTTTGCCTGCGCAGGTTCGAATCCTGCTGTCGACG
(((((((..(((..........))).(((((.......))))).((((...))))..(((((.......)))))))))))).
>Chr11.tRNA47-ProCGG
GGGCATTTGGTCTAGTGGTATGATTCTCGCTTCGGGTGCGAGAGGTCTCGAGTTCGATTCTCGAAATGCCCC
(((((((..(((.........))).(((((.......))))).....(((((.......)))))))))))).
>Chr11.tRNA48-ProTGG
AGGCATTTGGTCTAGTGGTATGATTCTCGCTTTGGGTGCGAGAGGTCCCGAGTTCGATTCTTGCAATGCCCC
.((((((..(((.........))).(((((.......)))))......((((.......)))).))))))..
>Chr11.tRNA49-ProCGG
GGGCATTTGGTCTAGTGGTATGATTCTCGCTTCGGGTGCGAGAGGTCTCGAGTTCGATTCTCGAAATGCCCC
(((((((..(((.........))).(((((.......))))).....(((((.......)))))))))))).
>Chr11.tRNA50-ProTGG
GGGCATTTGGTCTAGTGGTATGATTCTCGCTTTGGGTGCGAGAGGTCCCGAGTTCGATTCTCGGAATGCCCC
(((((((..(((.........))).(((((.......))))).....(((((.......)))))))))))).
>Chr11.tRNA51-ProCGG
GGGCATTTGGTCTAGCGTTATGATTCTCGCTTCGGGTGCGAGAGGTCTCGAGTTCGATTCTCGAAATGCCCC
(((((((..(((.........))).(((((.......))))).....(((((.......)))))))))))).
>Chr11.tRNA52-ProTGG
GGGCATTTGGTCTAGTGGTATGATTCTCGCTTTGGGTGCGAGAGGTCCCGAGTTCGATTCTCGGAATGCCCC
(((((((..(((.........))).(((((.......))))).....(((((.......)))))))))))).
>Chr11.tRNA53-ProTGG
GGGCATTTGGTCTAGTGGTATGATTCTCGCTTTGGGTGCGAGAGGTCCCGAGTTCGATTCTCGGAATGCCCC
(((((((..(((.........))).(((((.......))))).....(((((.......)))))))))))).
>Chr11.tRNA54-ProTGG
GGGCATTTGGTCTAGTGGTATGATTCTCGCTTTGGGTGCGAGAGGTCTCGAGTTCGATTCTCGAAATGCCCC
(((((((..(((.........))).(((((.......))))).....(((((.......)))))))))))).
>Chr11.tRNA55-ProAGG
GGGCATTTGGTCTAGTGGTATGATTCTCGCTTAGGGTGCGAGAGGTCCCGAGTTCAATTCTCGGAATGCCCC
(((((((..(((.........))).(((((.......))))).....(((((.......)))))))))))).
>Chr11.tRNA56-ProTGG
GGGCATTTGGTCTAGTGGTATGATTCTCGCTTTGGGTGCGAGAGGTCTCGAGTTCGATTCTCGAAATGCCCC
(((((((..(((.........))).(((((.......))))).....(((((.......)))))))))))).
>Chr11.tRNA57-ProAGG
GGGCATTTGGTCTAGTGGTATGATTCTCGCTTAGGGTGCGAGAGGTCCCGAGTTCAATTCTCGGAATGCCCC
(((((((..(((.........))).(((((.......))))).....(((((.......)))))))))))).
>Chr11.tRNA58-ProCGG
GGGCATTTGGTCTAGTGGTATGATTCTCGCTTCGGGTGCGAGAGGTCTCGAGTTCGATTCTCGAAATGCCCC
(((((((..(((.........))).(((((.......))))).....(((((.......)))))))))))).
>Chr11.tRNA59-ProTGG
GGGCATTTGGTCTAGTGGTATGATTCTCGCTTTGGGTGCGAGAGGTCCCGAGTTCGATTCTCGGAATGCCCC
(((((((..(((.........))).(((((.......))))).....(((((.......)))))))))))).
>Chr11.tRNA60-ProTGG
GGGCATTTGGTCTAGTGGTATGATTCTCGCTTTGGGTGCGAGAGGTCCCGAGTTCGATTCTCGGAATGCCCC
(((((((..(((.........))).(((((.......))))).....(((((.......)))))))))))).
>Chr11.tRNA61-ProTGG
GGGCATTTGGTCTAGTGGTATGATTCTCGCTTTGGGTGGGAGAGGTCTCGAGTTCGATTCTCGAAATGCCCC
(((((((..(((.........))).(((.(.......).))).....(((((.......)))))))))))).
>Chr11.tRNA62-ProAGG
GGGCATTTGGTCTAGTGGTAATGATTCTCGCTTAGGGTGCGAGAGGTCTCGAGTTCAATTCTCGGAATGCCCC
(((((((..(((..........))).(((((.......))))).....(((((.......)))))))))))).
>Chr11.tRNA64-ProTGG
GGGCATTTGGTCTAGTGGTATGATTCTCGCTTTGGGTGCGAGAGGTCCCGAGTTCGATTCTCGGAATGCCCC
(((((((..(((.........))).(((((.......))))).....(((((.......)))))))))))).
>Chr11.tRNA65-ArgTCT
GCGCCCGTGGCCTAATGGATAAGGCGTCTGACTTCTAATCAGGCGATTGTGGGTTCGAGTCCCACCGGGCGTG
(((((((..((((........)))).(((((.......))))).....(((((.......)))))))))))).
>Chr12.tRNA8-SerAGA
GTGGACGTGCCGGAGTGGTTAACGGGTATGACTAGAAATCATATGGGCTTTCCCCTCGCAGGTTCGAGTCCTGCCGTCGACG
((.((((..(((..........))).(((((.......)))))..((.....))...(((((.......))))))))).)).
>Chr12.tRNA9-LysCTT
GCCCGTCTAGCTCAGTTGGTAGAGCGCAAGGCTCTTAACCTTGTGGTCGTGGGTTCGAGCCCCACGGTGGGCG
(((((((..((((........)))).(((((.......))))).....(((((.......)))))))))))).
>Chr12.tRNA10-LysTTT
GCCGTCTTAGCTCAGTCGGTAGAGCGCACGGCTTTTAACCGTGTGGTCGTGGGTTCGAATCCCACAGACGGCG
(((((((..((((........)))).(((((.......))))).....(((((.......)))))))))))).
>Chr12.tRNA11-AspGTC
GTCGTTGTAGTATAGTGGTGAGTATTCCCGCCTGTCACGCGGGTGACCCGGGTTCGATCCCCGGCAACGGCG
(((((((..((((........)))).(((((.......)))))....(((((.......)))))))))))).
>Chr12.tRNA12-AspGTC
GTCGTTGTAGTATAGTGGTGAGTATTCCCGCCTGTCACGCGGGTGACCCGGGTTCGATCCCCGGCAACGGCG
(((((((..((((........)))).(((((.......)))))....(((((.......)))))))))))).
>Chr12.tRNA13-GlyTCC
GCGTTTGTAGTCCAACGGTTAGGATAATTGCCTTCCAAGCAATAGACCCGGGTTCGACTCCCGGCAAACGCA
(((((((..((((........)))).(((((.......)))))....(((((.......)))))))))))).
>Chr12.tRNA14-ArgCCT
GCGCCTGTAGCTCAGTGGATAGAGCGTCTGTTTCCTAAGCAGAAAGTCGTAGGTTCGACCCCTACCTGGCGCG
(((((.(..((((........)))).(((((.......))))).....(((((.......)))))).))))).
>Chr12.tRNA16-LysCTT
GCCCGTCTAGCTCAGTTGGTAGAGCGCAAGGCTCTTAACCTTGTGGTCGTGGGTTCAAGCCCCACGGTGGGCG
(((((((..((((........)))).(((((.......))))).....(((((.......)))))))))))).
>Chr12.tRNA17-LysTTT
GCCGTCTTAGCTCAGTCGGTAGAGCGCACGGCTTTTAACCGTGTGGTCGTGGGTTCGAATCCCACAGACGGCG
(((((((..((((........)))).(((((.......))))).....(((((.......)))))))))))).
>Chr12.tRNA18-MetCAT
GGGGTGGTGGCGCAGTTGGTTAGCGCGCAGGTCTCATAGCTGTCTGAGTTATCCTGAGGTCGAGAGTTCGAGCCTCTCTCACCCCA
(((((((..((((.........)))).((((.....................)))).....(((((.......)))))))))))).
>Chr12.tRNA19-GluCTC
TCCGTTGTAGTCTAGTTGGTTAGGATACTCGGCTCTCACCCGAGAGACCCGGGTTCAAGTCCCGGCAACGGAA
(((((((..((((.........)))).(((((.......)))))....(((((.......)))))))))))).
>Chr12.tRNA20-IleAAT
GGCCTATTAGCTCAGTTGGTTAGAGCGTCGTGCTAATAACGCGAAGGTCGAAGGTTCGAGACCTGCATGGGCCA
(((((((..((((.........)))).(((((.......))))).....(.(((.......))).)))))))).
>Chr12.tRNA21-GlnCTG
GGTCCCATGGTCTAGTGGTCAGGACATTAGACTCTGAATCTAGTAACCCGAGTTCAAATCTCGGTGGGACCT
(((((((..((((........)))).(((((.......)))))....(((((.......)))))))))))).
>Chr12.tRNA22-GluCTC
TCCGTTGTAGTCTAGTTGGTTAGGATACTCGGCTCTCACCCGAGAGACCCGAGTTCAAGTCCCGGCAATGGAA
(((((((..((((.........)))).(((((.......)))))....(((.(.......).)))))))))).
>Chr12.tRNA23-TyrGTA
CCGACCTTAGCTCAGTTGGTAGAGCGGAGGACTGTAGTTGTTCGCTGTTATCCTTAGGTCGCTGGTTCGAATCCGGCAGGTCGGA
(((((((..((((........)))).(((((...................))))).....(((((.......)))))))))))).
>Chr12.tRNA24-ArgTCG
GACCGCATAGCGCAGTGGATTAGCGCGTTTGACTTCGGATCAAAAGGTCGTGGGTTCGACTCCCACTGTGGTCG
(((((((..((((.........)))).(((((.......))))).....(((((.......)))))))))))).
>Chr12.tRNA25-ValAAC
GGTGTCGTGGTGTAGTTGGTTATCACGTCAGTCTAACACACTGAAGGTCTCCGGTTCAAGTCCCGGCGACGCCA
(((((((..(((...........))).(((((.......))))).....((.((.......)).))))))))).
>Chr12.tRNA26-CysGCA
GGGTCCATAGCCCAGTGGTAGAGCAATTGACTGCAGATCAATAGGTCACCGGTTCGAACCCGGTTGGGCCCT
(((((((..((.(.......).)).(((((.......))))).....(((((.......)))))))))))).
>Chr12.tRNA29-CysGCA
GGGTCCATAGCTCAGTGGTAGAGCAATTGACTGCAGACCAATAGGTCACTGGTTCGAACCCAGTTGGGCCGTTTCT
(((((((..((((.......)))).((((.........)))).....(((((.......)))))))))))....).
>Chr12.tRNA30-GlyGCC
GCACCAGTGGTCTAGTGGTAGAATAGTACCCTGCCACGGTACAGACCCGGGTTCGATTCCCGGCTGGTGCA
(((((((..((.(.......).)).(((((.......)))))....(((((.......)))))))))))).
>Chr12.tRNA31-GluCTC
TCCGTTGTAGTCTAGTTGGTTAGGATACTCGGCTCTCACCCGAGAGACCCGGGTTCAAATCCCGGCAACGGAA
(((((((..((((.........)))).(((((.......)))))....(((((.......)))))))))))).
>Chr12.tRNA32-ThrAGT
GCTTTCATAGCTCAGTTGGTTAGAGCACCTGTTTAGTAAGCGGGAGGTCTTGAGTTCAACTCTCAATGAAAGCA
(((((((..((((.........)))).(((((.......))))).....(((((.......)))))))))))).
>Chr12.tRNA34-LysTTT
GCCGTCTTAGCTCAGCTGGTAGAGCGCATGGCTTTTAACCATGTGGTCGTGGGTTCGATTCCCACAGACGGCG
(((((((..((((........)))).(((((.......))))).....(((((.......)))))))))))).
>Chr12.tRNA36-LeuAAG
GTTGAGATGGCCGAGTTGGTCTAAGGCGCCAGATTAAGGTTCTGGTCCGAAAGGGCGTGGGTTCAAATCCCACTCTCAACA
(((((((..(((............))).(((((.......)))))...........(((((.......)))))))))))).
>Chr12.tRNA37-LeuAAG
GTTGAGATGGCCGAGTTGGTCTAAGGCGCCAGATTAAGGTTCTGGTCCGAAAGGGCGTGGGTTCAAATCCCACTCTCAACA
(((((((..(((............))).(((((.......)))))...........(((((.......)))))))))))).
>Chr12.tRNA38-LeuAAG
GTTGAGATGGCCGAGTTGGTCTAAGGCGCCAGATTAAGGTTCTGGTCCGAAAGGGCGTGGGTTCAAATCCCACTCTCAACA
(((((((..(((............))).(((((.......)))))...........(((((.......)))))))))))).
>Chr12.tRNA39-LeuAAG
GTTGAGATGGCCGAGTTGGTCTAAGGTGCCAGATTAAGGTTCTGGTCCGAAAGGGCATGGGTTCAAATCCCACTCTCAACA
(((((((..(((............))).(((((.......)))))............((((.......)))).))))))).
>Chr12.tRNA40-LeuAAG
GTTGAGATGGCCGAGTTGGTCTAAGGCGCCAGATTAAGGTTCTGGTCCGAAAGGGCGTGGGTTCAAATCCCACTCTCAACA
(((((((..(((............))).(((((.......)))))...........(((((.......)))))))))))).
>Chr12.tRNA41-LeuCAG
GTCAAGATGGCCGAGTTGGTCTAAGGCGCCAGTTTCAGGTACTGGTCCGAAAGGGCATGGGTTCAAATCCCATTCTTGACA
(((((((..(((............))).(((((.......)))))...........(((((.......)))))))))))).
>scaffold_13.tRNA3-ProTGG
CGAGGTGTAGCGCAGTCTGGTCAGCGCATCTGTTTTGGGTACAGAGGGTCATAGGTTCGAATCCTGTCACCTCGA
(((((((..((((..........)))).(((((.......))))).....(((((.......)))))))))))).
>scaffold_13.tRNA6-AsnGTT
TCCTCAATAGCTCAGTGGTAGAGCGGTCGGCTGTTAACTGATTGGTCGTAGGTTCGAATCCTACTTGGGGAG
(((((((..((((.......)))).(((((.......))))).....(((((.......)))))))))))).
>scaffold_13.tRNA9-AspGTC
GGGGAAATAGCTCAGTTGGTTAGAGTGCTGGTCTGTCACGCCAGAAGTCGCGGGTTCGAACCCCGTTTTCCCCG
(((((((..((((.........)))).(((((.......))))).....(((((.......)))))))))))).
>scaffold_18.tRNA1-TrpCCA
ACGCTCTTAGTTCAGTTTGGTAGAACGTGGGTCTCCAAAACCCAATGTCGTAGGTTCAAATCCTACAGAGCGTG
(((((((..((((.........)))).(((((.......))))).....(((((.......)))))))))))).
>scaffold_18.tRNA4-TrpCCA
ACGCTCTTAGTTCAGTTTGGTAGAACGTGGGTCTCCAAAACCCAATGTCGTAGGTTCAAATCCTACAGAGCGTG
(((((((..((((.........)))).(((((.......))))).....(((((.......)))))))))))).
>scaffold_78.tRNA1-HisGTG
GTGGCTGTAGTTTAGTGGTGAGAATTCTACGTTGTGGCCGTAGAGACCTGGGCTCGAATCCCAGCAGCCACA
(((((((..((((........)))).(((((.......)))))....(((((.......)))))))))))).
>scaffold_147.tRNA1-IleAAT
GGCCTATTAGCTCAGTTGGTTAGAGCGTCGTGCTAATAACGCGAAGGTCGCAGGTTCGAGACCTGCATGGGCCA
(((((((..((((.........)))).(((((.......))))).....(((((.......)))))))))))).
>scaffold_163.tRNA1-SerGCT
GTCGCTTTGGCCGAGTGGTTAAGGCGTGTGCCTGCTAAGTACATGGGGTTTCCCCGCGAGAGTTCGAATCTCTCAGGCGACG
(((((((..(((..........))).(((((.......))))).((((...))))..(((((.......)))))))))))).
>scaffold_230.tRNA1-ProAGG
GGGCATTTGGTCTAGTGGTATGATTCTCGCTTAGGGTGCGAGAGGTCCCGAGTTCAATTCTCGGAATGCCCC
(((((((..(((.........))).(((((.......))))).....(((((.......)))))))))))).
>scaffold_234.tRNA1-SerGCT
GTCGCTTTGGCCGAGTGGTTAAGGCGTGTGCCTGCTAAGTACATGGGGTTTCCCCGCGAGAGTTCGAATCTCTCAGGCGACG
(((((((..(((..........))).(((((.......))))).((((...))))..(((((.......)))))))))))).
>scaffold_234.tRNA2-GluCTC
TCCGTTGTAGTCTAGATGGTTAGGATACTCGGCTCTCACCCGAGAGACCCGGGTTCGAGTCCCGGCAACGGAA
(((((((..((((.........)))).(((((.......)))))....(((((.......)))))))))))).
>scaffold_351.tRNA1-ValAAC
GGTTTCGTGGTGTAGTTGGTTATCACGTCAGTCTAACACACTGAAGGTCTCCGGTTCGAACCCGGGCGAAGCCA
(((((((..(((...........))).(((((.......))))).....(((((.......)))))))))))).
>scaffold_358.tRNA1-AlaCGC
GGGGGTGTAGCTCATATGGTAGAGCGCTCGCTTCGCATGCGAGAGGCACGGGGTTCGATTCCCCGCACCTCCA
(((((((..((((........)))).(((((.......))))).....(((((.......)))))))))))).
>scaffold_387.tRNA1-LeuAAG
GTTGATATGGCCGAGTTGGTCTAAGGCGCCAGATTAAGGTTCTGGTCCGAAAGGGCGTGGGTTCAAATCCCACTGTCAACA
(((((((..(((............))).(((((.......)))))...........(((((.......)))))))))))).
>scaffold_387.tRNA2-LeuAAG
GTTGATATGGCCGAGTTGGTCTAAGGCGCCAGATTAAGGTTCTGGTCCGTAAGGGCGTGGGTTCAAATCCCACTGTCAACA
(((((((..(((............))).(((((.......))))).(.....)...(((((.......)))))))))))).
