# Supplementary material for: Conservation and Tandem Duplication of tRNA Genes in Plant Species
Source: Genes (Basel). 2025 Nov 1;16(11):1307. doi: 10.3390/genes16111307 (PMC12652284; doi:10.3390/genes16111307)
Supplement: Supplementary file 1 [file genes-16-01307-s001.zip › tRNA.prediction.out/Aam/Aam.out]

Sequence		tRNA	Bounds	tRNA	Anti	Intron Bounds	Inf	HMM	2'Str	Hit	Isotype	Isotype
Name	tRNA #	Begin	End	Type	Codon	Begin	End	Score	Score	Score	Origin	CM	Score	Note
--------	------	-----	------	----	-----	-----	----	------	-----	-----	------	-------	-------	------
Chr01	1	155687	155767	Leu	AAG	0	0	32.7	25.80	6.90	Inf	Leu	39.3
Chr01	2	2468536	2468608	Arg	TCT	0	0	67.3	50.10	17.20	Inf	Arg	95.7
Chr01	3	3236707	3236800	Tyr	GTA	3236744	3236764	74.2	42.60	31.60	Inf	Tyr	111.8
Chr01	4	3825009	3825081	Glu	CTC	0	0	78.9	53.10	25.80	Inf	Glu	99.2
Chr01	5	4520661	4520741	Leu	CAA	0	0	58.1	36.10	22.00	Inf	Gly	63.8	IPD:-13.10
Chr01	6	6816645	6816718	Asn	GTT	0	0	76.2	51.10	25.10	Inf	Asn	88.3
Chr01	7	7489872	7489945	Asp	GTC	0	0	49.9	34.00	15.90	Inf	Gly	60.9	IPD:-14.50
Chr01	8	8681356	8681428	Ala	CGC	0	0	60.1	42.20	17.90	Inf	Ala	93.3
Chr01	9	11538286	11538358	Glu	TTC	0	0	45.1	21.50	23.60	Inf	His	65.3	IPD:-12.80
Chr01	10	11538423	11538506	Tyr	GTA	0	0	53.8	32.50	21.30	Inf	Tyr	72.5
Chr01	11	12703094	12703177	Ser	TGA	0	0	24.1	24.30	-0.20	Inf	Pro	29.4	pseudo,IPD:-29.40
Chr01	12	20098193	20098266	Met	CAT	0	0	52.3	24.30	28.00	Inf	Arg	60.6	IPD:-23.60
Chr01	13	20989206	20989283	Glu	TTC	0	0	48.6	27.50	21.10	Inf	Glu	64.6
Chr01	14	27436955	27437028	Val	CAC	0	0	80.4	52.50	27.90	Inf	Val	97.6
Chr01	15	29350139	29350212	Ile	AAT	0	0	81.8	58.30	23.50	Inf	Ile	106.8
Chr01	16	30332723	30332794	Pro	TGG	0	0	70.0	38.50	31.50	Inf	Pro	106.5
Chr01	17	30739475	30739546	Cys	GCA	0	0	82.1	59.90	22.20	Inf	Cys	106.6
Chr01	18	30996466	30996547	Ser	TGA	0	0	80.7	46.10	34.60	Inf	Ser	119.7
Chr01	19	31462908	31462978	Gly	GCC	0	0	66.5	44.80	21.70	Inf	Gly	94.4
Chr01	20	35092571	35092643	Phe	GAA	0	0	78.3	58.40	19.90	Inf	Phe	113.2
Chr01	21	35211056	35211127	Thr	CGT	0	0	80.5	54.30	26.20	Inf	Thr	87.3
Chr01	22	35978318	35978405	Met	CAT	35978356	35978369	64.1	40.70	23.40	Inf	Met	104.0
Chr01	23	36058101	36058172	Cys	GCA	0	0	82.1	59.90	22.20	Inf	Cys	106.6
Chr01	24	37003384	37003456	Arg	CCG	0	0	67.8	49.10	18.70	Inf	Arg	93.5
Chr01	25	37418398	37418327	Gln	CTG	0	0	71.2	47.60	23.60	Inf	Gln	93.3
Chr01	26	37418024	37417953	Gln	CTG	0	0	65.1	39.30	25.80	Inf	Gln	85.1
Chr01	27	37417650	37417579	Gln	CTG	0	0	71.2	47.60	23.60	Inf	Gln	93.3
Chr01	28	34285633	34285553	Leu	AAG	0	0	74.0	52.20	21.80	Inf	Leu	110.4
Chr01	29	33414377	33414305	Thr	TGT	0	0	60.7	45.50	15.20	Inf	Thr	76.3
Chr01	30	32273242	32273145	Ser	TGA	0	0	22.5	23.10	-0.60	Inf	Ser	23.5	pseudo
Chr01	31	30619041	30618970	Gly	TCC	0	0	70.7	46.40	24.30	Inf	Gly	77.7
Chr01	32	30013571	30013501	Gly	CCC	0	0	65.4	28.10	37.30	Inf	Gly	85.4
Chr01	33	28507498	28507427	iMet	CAT	0	0	58.3	28.10	30.20	Inf	iMet	118.7
Chr01	34	27489771	27489700	Trp	CCA	0	0	75.8	51.20	24.60	Inf	Trp	105.6
Chr01	35	25800021	25799950	Cys	GCA	0	0	82.1	59.90	22.20	Inf	Cys	106.6
Chr01	36	25799295	25799224	Cys	GCA	0	0	82.1	59.90	22.20	Inf	Cys	106.6
Chr01	37	25798943	25798872	Cys	GCA	0	0	82.1	59.90	22.20	Inf	Cys	106.6
Chr01	38	25798594	25798523	Cys	GCA	0	0	70.9	48.00	22.90	Inf	Cys	92.5
Chr01	39	25798244	25798173	Cys	GCA	0	0	82.1	59.90	22.20	Inf	Cys	106.6
Chr01	40	23440578	23440506	Lys	TTT	0	0	91.5	67.20	24.30	Inf	Lys	101.0
Chr01	41	23151875	23151797	Arg	TCT	0	0	52.6	38.40	14.20	Inf	Arg	76.1
Chr01	42	7389698	7389625	Val	AAC	0	0	66.1	47.60	18.50	Inf	Val	94.2
Chr01	43	7384788	7384715	Val	AAC	0	0	72.5	48.10	24.40	Inf	Val	100.2
Chr01	44	5702701	5702629	Lys	CTT	0	0	87.7	67.60	20.10	Inf	Lys	106.7
Chr01	45	5276882	5276810	Thr	TGT	0	0	66.2	47.40	18.80	Inf	Thr	80.6
Chr01	46	4927266	4927193	Val	AAC	0	0	72.5	48.10	24.40	Inf	Val	100.2
Chr01	47	2284738	2284668	Gly	CCC	0	0	65.4	28.10	37.30	Inf	Gly	85.4
Chr01	48	1830493	1830409	Met	CAT	1830455	1830445	64.2	40.80	23.40	Inf	Met	104.0
Chr01	49	1334059	1333988	Undet	NNN	0	0	26.3	29.70	-3.40	Inf	Lys	21.2	pseudo
Chr01	50	388666	388594	Arg	ACG	0	0	72.0	49.70	22.30	Inf	Arg	93.9
Chr02	1	1708452	1708525	Arg	ACG	0	0	48.6	42.40	6.20	Inf	Ile	56.0	IPD:-14.20
Chr02	2	3673270	3673342	Lys	TTT	0	0	76.9	61.20	15.70	Inf	Lys	73.8
Chr02	3	9031149	9031219	Cys	GCA	0	0	61.2	45.40	15.80	Inf	Cys	64.8
Chr02	4	11662607	11662686	Leu	TAG	0	0	53.9	29.40	24.50	Inf	Gln	60.2	IPD:-15.40
Chr02	5	22825322	22825394	Glu	CTC	0	0	78.9	53.10	25.80	Inf	Glu	99.2
Chr02	6	23321889	23321959	Gly	GCC	0	0	66.5	44.80	21.70	Inf	Gly	94.4
Chr02	7	26506302	26506373	Asn	GTT	0	0	65.8	46.50	19.30	Inf	Asn	57.7
Chr02	8	27049858	27049931	Val	CAC	0	0	81.5	53.50	28.00	Inf	Val	103.7
Chr02	9	30621576	30621648	Ala	AGC	0	0	63.4	38.20	25.20	Inf	Ala	98.3
Chr02	10	31740185	31740271	Tyr	GTA	31740222	31740235	73.7	41.80	31.90	Inf	Tyr	106.6
Chr02	11	34204360	34204431	His	GTG	0	0	63.3	34.30	29.00	Inf	His	87.6
Chr02	12	34270068	34270139	His	GTG	0	0	63.2	34.00	29.20	Inf	His	86.3
Chr02	13	31054391	31054318	Arg	ACG	0	0	42.7	43.70	-1.00	Inf	Ile	53.7	pseudo,IPD:-26.80
Chr02	14	30942149	30942077	Arg	ACG	0	0	64.2	49.70	14.50	Inf	Arg	85.5
Chr02	15	30603382	30603301	Ser	GCT	0	0	80.5	45.20	35.30	Inf	Ser	109.5
Chr02	16	30600581	30600509	Glu	CTC	0	0	74.6	48.80	25.80	Inf	Glu	95.1
Chr02	17	27224153	27224082	Trp	CCA	0	0	75.8	51.20	24.60	Inf	Trp	105.6
Chr02	18	22931387	22931314	Ile	TAT	0	0	85.9	70.60	15.30	Inf	Ile	103.9
Chr02	19	21789337	21789266	iMet	CAT	0	0	20.4	0.00	20.40	Inf	iMet	55.5	pseudo
Chr02	20	21509988	21509896	Ser	TGA	0	0	43.9	36.80	7.10	Inf	Ser	39.6
Chr02	21	19282532	19282459	Val	AAC	0	0	42.0	39.60	2.40	Inf	Val	56.7	pseudo
Chr02	22	18233594	18233522	Thr	AGT	0	0	50.9	36.70	14.20	Inf	Thr	60.3
Chr02	23	11274822	11274751	Gln	CTG	0	0	73.7	48.90	24.80	Inf	Gln	101.0
Chr02	24	9033838	9033765	Asp	GTC	0	0	44.5	26.00	18.50	Inf	Ile	48.7	IPD:-25.90
Chr02	25	2337983	2337909	His	GTG	0	0	24.5	20.80	3.70	Inf	His	34.4	pseudo
Chr02	26	481904	481833	His	GTG	0	0	63.0	33.70	29.30	Inf	His	86.8
Chr03	1	2024575	2024657	Leu	TAA	0	0	73.8	34.40	39.40	Inf	Leu	96.2
Chr03	2	6110989	6111067	Cys	ACA	0	0	55.5	43.90	11.60	Inf	Ile	72.6	IPD:-32.60
Chr03	3	6948833	6948905	Lys	CTT	0	0	87.7	67.60	20.10	Inf	Lys	106.7
Chr03	4	6950697	6950771	Lys	CTT	0	0	70.1	57.40	12.70	Inf	Lys	92.4
Chr03	5	6954166	6954238	Lys	CTT	0	0	67.9	57.10	10.80	Inf	Lys	89.2
Chr03	6	6961610	6961681	Gln	TTG	0	0	39.3	18.30	21.00	Inf	Thr	40.6	IPD:-20.90
Chr03	7	10035864	10035944	Leu	CAA	0	0	58.1	36.10	22.00	Inf	Gly	63.8	IPD:-13.10
Chr03	8	16532218	16532301	Tyr	GTA	0	0	41.2	22.00	19.20	Inf	Tyr	56.9
Chr03	9	22577096	22577167	Asn	GTT	0	0	58.2	41.90	16.30	Inf	Asn	54.0
Chr03	10	23656208	23656280	Ala	AGC	0	0	63.4	38.20	25.20	Inf	Ala	98.3
Chr03	11	23711123	23711195	Arg	ACG	0	0	72.0	49.70	22.30	Inf	Arg	93.9
Chr03	12	25334324	25334394	Gly	CCC	0	0	65.4	28.10	37.30	Inf	Gly	85.4
Chr03	13	25876551	25876622	Pro	TGG	0	0	68.5	35.70	32.80	Inf	Pro	111.2
Chr03	14	26217730	26217811	Ser	TGA	0	0	80.7	46.10	34.60	Inf	Ser	119.7
Chr03	15	26843803	26843876	Asn	GTT	0	0	53.8	41.20	12.60	Inf	Lys	53.7	IPD:-2.10
Chr03	16	28869103	28869184	Ser	GCT	0	0	80.5	45.20	35.30	Inf	Ser	109.5
Chr03	17	29860031	29860103	Lys	CTT	0	0	87.7	67.60	20.10	Inf	Lys	106.7
Chr03	18	30336971	30337042	Gly	GCC	0	0	61.0	40.20	20.80	Inf	Thr	63.9	IPD:-31.20
Chr03	19	33240855	33240936	Ser	AGA	0	0	77.4	38.60	38.80	Inf	Ser	111.1
Chr03	20	33636154	33636234	Leu	CAG	0	0	69.5	46.80	22.70	Inf	Leu	105.5
Chr03	21	33458494	33458421	Glu	TTC	0	0	60.7	37.50	23.20	Inf	Glu	86.9
Chr03	22	29084336	29084264	Ala	TGC	0	0	69.1	43.30	25.80	Inf	Ala	101.9
Chr03	23	28652280	28652208	Ala	CGC	0	0	68.3	44.10	24.20	Inf	Ala	99.2
Chr03	24	28572462	28572389	Asn	GTT	0	0	82.7	60.00	22.70	Inf	Asn	91.7
Chr03	25	28483896	28483825	Trp	CCA	0	0	75.8	51.20	24.60	Inf	Trp	105.6
Chr03	26	27889355	27889285	Gly	GCC	0	0	66.5	44.80	21.70	Inf	Gly	94.4
Chr03	27	27430997	27430913	Tyr	GTA	27430960	27430949	73.8	41.90	31.90	Inf	Tyr	106.6
Chr03	28	27120309	27120237	Arg	ACG	0	0	71.3	48.60	22.70	Inf	Arg	93.4
Chr03	29	24979604	24979531	Glu	TTC	0	0	64.3	38.20	26.10	Inf	Glu	90.4
Chr03	30	20832409	20832338	Gln	TTG	0	0	73.5	53.70	19.80	Inf	Gln	104.8
Chr03	31	6111636	6111565	Asn	GTT	0	0	79.0	56.70	22.30	Inf	Asn	79.2
Chr03	32	5513341	5513261	Leu	CAA	0	0	58.1	36.10	22.00	Inf	Gly	63.8	IPD:-13.10
Chr03	33	2990156	2990083	His	GTG	0	0	49.8	34.70	15.10	Inf	His	61.5
Chr03	34	2224640	2224569	His	GTG	0	0	63.0	33.70	29.30	Inf	His	87.1
Chr03	35	1971279	1971207	Lys	CTT	0	0	87.7	67.60	20.10	Inf	Lys	106.7
Chr03	36	1435990	1435917	Val	AAC	0	0	72.5	48.10	24.40	Inf	Val	100.2
Chr03	37	1293284	1293213	Thr	TGT	0	0	83.0	55.90	27.10	Inf	Met	91.4	IPD:-0.40
Chr04	1	436008	436079	iMet	CAT	0	0	58.3	28.10	30.20	Inf	iMet	118.7
Chr04	2	450777	450848	Thr	TGT	0	0	79.3	49.30	30.00	Inf	Thr	92.3
Chr04	3	1307926	1308007	Ser	AGA	0	0	79.4	43.10	36.30	Inf	Ser	115.0
Chr04	4	1524287	1524359	Ala	CGC	0	0	68.3	44.10	24.20	Inf	Ala	99.2
Chr04	5	4273249	4273321	Glu	CTC	0	0	78.9	53.10	25.80	Inf	Glu	99.2
Chr04	6	4275970	4276041	Pro	TGG	0	0	70.0	38.50	31.50	Inf	Pro	106.5
Chr04	7	6529690	6529769	Leu	TAG	0	0	49.9	29.40	20.50	Inf	Gln	47.3	IPD:-14.70
Chr04	8	8066434	8066507	Val	AAC	0	0	71.9	47.60	24.30	Inf	Val	91.0
Chr04	9	22292836	22292922	Tyr	GTA	22292873	22292886	74.4	43.30	31.10	Inf	Tyr	111.8
Chr04	10	22332493	22332566	His	GTG	0	0	49.8	34.70	15.10	Inf	His	61.5
Chr04	11	24044449	24044529	Leu	CAG	0	0	69.5	46.80	22.70	Inf	Leu	109.7
Chr04	12	25512575	25512646	Asp	GTC	0	0	69.8	46.80	23.00	Inf	Asp	95.8
Chr04	13	30293033	30293104	Thr	TGT	0	0	73.6	43.60	30.00	Inf	Thr	87.7
Chr04	14	31537516	31537588	Arg	CCT	0	0	69.1	50.30	18.80	Inf	Arg	81.2
Chr04	15	31116897	31116827	Gly	GCC	0	0	66.5	44.80	21.70	Inf	Gly	94.4
Chr04	16	30061470	30061397	Ile	AAT	0	0	80.7	57.30	23.40	Inf	Ile	105.8
Chr04	17	29270269	29270197	Ala	TGC	0	0	63.7	38.60	25.10	Inf	Ala	96.5
Chr04	18	24643277	24643205	Ala	TGC	0	0	68.3	44.20	24.10	Inf	Ala	99.2
Chr04	19	24626481	24626409	Ala	TGC	0	0	43.8	25.70	18.10	Inf	Ala	59.7
Chr04	20	24167694	24167621	Asn	GTT	0	0	82.3	57.10	25.20	Inf	Asn	92.8
Chr04	21	24138882	24138809	Thr	AGT	0	0	73.6	45.20	28.40	Inf	Thr	88.6
Chr04	22	24138241	24138168	Thr	AGT	0	0	73.6	45.20	28.40	Inf	Thr	88.6
Chr04	23	19864673	19864600	Asn	GTT	0	0	82.7	60.00	22.70	Inf	Asn	91.7
Chr04	24	19119571	19119499	Val	TAC	0	0	71.8	43.10	28.70	Inf	Val	98.3
Chr04	25	15947444	15947373	Gly	GCC	0	0	48.7	38.10	10.60	Inf	Thr	48.1	IPD:-28.80
Chr04	26	6012054	6011982	Glu	CTC	0	0	78.9	53.10	25.80	Inf	Glu	99.2
Chr04	27	3343632	3343568	Undet	NNN	0	0	38.6	25.80	12.80	Inf	Tyr	44.6
Chr04	28	2344094	2344023	Thr	CGT	0	0	80.2	52.80	27.40	Inf	Thr	87.9
Chr04	29	2075873	2075802	iMet	CAT	0	0	58.3	28.10	30.20	Inf	iMet	118.7
Chr04	30	1335854	1335773	Ser	AGA	0	0	75.6	36.20	39.40	Inf	Ser	112.4
Chr04	31	1171983	1171903	Leu	AAG	0	0	74.0	52.20	21.80	Inf	Leu	110.4
Chr04	32	727294	727222	Ala	AGC	0	0	63.4	38.20	25.20	Inf	Ala	98.3
Chr04	33	520427	520355	Phe	GAA	0	0	78.3	58.40	19.90	Inf	Phe	113.2
Chr04	34	456831	456759	Phe	GAA	0	0	78.3	58.40	19.90	Inf	Phe	113.2
Chr05	1	696087	696160	Glu	TTC	0	0	64.3	38.20	26.10	Inf	Glu	90.4
Chr05	2	1848611	1848690	Leu	TAG	0	0	69.5	48.50	21.00	Inf	Leu	111.5
Chr05	3	1849757	1849836	Leu	TAG	0	0	61.2	49.90	11.30	Inf	Leu	107.7
Chr05	4	4210984	4211055	Pro	AGG	0	0	67.4	34.70	32.70	Inf	Pro	112.3
Chr05	5	13207526	13207608	Tyr	GTA	0	0	51.5	43.10	8.40	Inf	Ser	59.2	IPD:-10.50
Chr05	6	19875150	19875222	Ala	TGC	0	0	66.2	46.30	19.90	Inf	Ala	93.1
Chr05	7	22979071	22979143	Arg	TCT	0	0	68.5	50.60	17.90	Inf	Arg	98.8
Chr05	8	23369200	23369278	Cys	ACA	0	0	47.7	40.70	7.00	Inf	Ile	61.3	IPD:-28.60
Chr05	9	23923929	23924000	Gln	TTG	0	0	75.8	55.40	20.40	Inf	Gln	105.2
Chr05	10	24159890	24159963	Ile	AAT	0	0	58.6	41.30	17.30	Inf	Ile	77.3
Chr05	11	28680151	28680224	Asn	GTT	0	0	72.8	49.50	23.30	Inf	Ile	66.2	IPD:-1.30
Chr05	12	29337131	29337202	Gly	TCC	0	0	62.1	32.70	29.40	Inf	Gly	64.6
Chr05	13	30383373	30383447	Met	CAT	0	0	34.5	14.50	20.00	Inf	Arg	41.7	IPD:-18.40
Chr05	14	30128466	30128393	Glu	TTC	0	0	64.3	38.20	26.10	Inf	Glu	90.4
Chr05	15	29406615	29406542	Ile	AAT	0	0	70.8	57.10	13.70	Inf	Ile	93.0
Chr05	16	29277556	29277484	Ala	CGC	0	0	68.3	44.10	24.20	Inf	Ala	99.2
Chr05	17	26736668	26736597	Gly	GCC	0	0	34.6	35.30	-0.70	Inf	Gly	49.1	pseudo
Chr05	18	26734961	26734891	Gly	GCC	0	0	66.5	44.80	21.70	Inf	Gly	94.4
Chr05	19	26732455	26732386	Gly	GCC	0	0	58.4	36.30	22.10	Inf	Gly	82.5
Chr05	20	26730946	26730876	Gly	GCC	0	0	66.5	44.80	21.70	Inf	Gly	94.4
Chr05	21	26730507	26730437	Gly	GCC	0	0	40.7	31.80	8.90	Inf	Gly	64.9
Chr05	22	26730071	26730001	Gly	GCC	0	0	61.3	42.60	18.70	Inf	Gly	83.7
Chr05	23	26729638	26729568	Gly	GCC	0	0	43.0	35.10	7.90	Inf	Gly	70.5
Chr05	24	26729195	26729125	Gly	GCC	0	0	42.7	40.50	2.20	Inf	Gly	75.0	pseudo
Chr05	25	26728813	26728743	Gly	GCC	0	0	59.3	41.60	17.70	Inf	Gly	88.3
Chr05	26	26728364	26728294	Gly	GCC	0	0	42.7	40.50	2.20	Inf	Gly	75.0	pseudo
Chr05	27	26728031	26727961	Gly	ACC	0	0	66.5	44.80	21.70	Inf	Gly	94.4
Chr05	28	25014097	25014026	Pro	AGG	0	0	67.4	34.70	32.70	Inf	Pro	112.3
Chr05	29	23369847	23369776	Asn	GTT	0	0	79.0	56.70	22.30	Inf	Asn	79.2
Chr05	30	19840350	19840278	Val	TAC	0	0	35.1	22.40	12.70	Inf	Val	58.2	trunc_start:3
Chr05	31	19693705	19693624	Ser	CGA	0	0	83.2	48.40	34.80	Inf	Ser	125.3
Chr05	32	19561744	19561670	Pro	TGG	0	0	52.4	31.80	20.60	Inf	Pro	86.2
Chr05	33	19560963	19560887	Pro	TGG	0	0	50.8	17.40	33.40	Inf	Pro	90.9
Chr05	34	19560223	19560152	Pro	TGG	0	0	51.7	20.90	30.80	Inf	Pro	93.2
Chr05	35	19559861	19559790	Pro	CGG	0	0	55.1	18.20	36.90	Inf	Pro	95.1
Chr05	36	19559425	19559354	Pro	CGG	0	0	57.6	26.10	31.50	Inf	Pro	101.0
Chr05	37	19558278	19558207	Pro	AGG	0	0	59.0	32.70	26.30	Inf	Pro	104.7
Chr05	38	19557663	19557592	Pro	TGG	0	0	58.8	27.70	31.10	Inf	Pro	83.0
Chr05	39	19556079	19556008	Pro	AGG	0	0	56.4	27.00	29.40	Inf	Pro	96.2
Chr05	40	19555465	19555394	Pro	TGG	0	0	68.5	35.70	32.80	Inf	Pro	111.2
Chr05	41	19553752	19553681	Pro	CGG	0	0	63.2	26.30	36.90	Inf	Pro	106.2
Chr05	42	17725286	17725214	Glu	TTC	0	0	48.1	29.90	18.20	Inf	Gly	61.2	IPD:-28.20
Chr05	43	17725106	17725035	Gly	TCC	0	0	50.5	38.30	12.20	Inf	Gly	63.9
Chr05	44	15415813	15415740	Thr	AGT	0	0	46.2	29.60	16.60	Inf	Thr	61.0
Chr05	45	15147207	15147134	Asp	GTC	0	0	51.4	43.40	8.00	Inf	Ile	47.3	IPD:-21.00
Chr05	46	13164226	13164153	His	GTG	0	0	51.0	28.90	22.10	Inf	His	57.8
Chr05	47	7685809	7685738	Gln	TTG	0	0	75.8	55.40	20.40	Inf	Gln	105.2
Chr05	48	6076764	6076699	Asp	GTC	0	0	27.1	17.10	10.00	Inf	Asp	55.8	trunc_start:6
Chr05	49	2541800	2541729	Thr	TGT	0	0	79.3	49.30	30.00	Inf	Thr	92.3
Chr05	50	248541	248459	Leu	TAA	0	0	73.8	34.40	39.40	Inf	Leu	96.2
Chr05	51	109342	109270	Arg	TCT	0	0	74.6	53.60	21.00	Inf	Arg	93.0
Chr06	1	150117	150189	Glu	CTC	0	0	78.9	53.10	25.80	Inf	Glu	99.2
Chr06	2	5115658	5115729	Trp	CCA	0	0	75.1	50.10	25.00	Inf	Trp	105.0
Chr06	3	6608174	6608247	Val	TAC	0	0	72.5	48.10	24.40	Inf	Val	100.2
Chr06	4	6609243	6609316	Val	AAC	0	0	63.4	39.00	24.40	Inf	Val	94.1
Chr06	5	6610781	6610854	Val	AAC	0	0	71.9	47.50	24.40	Inf	Val	99.9
Chr06	6	6612536	6612609	Val	AAC	0	0	72.5	48.10	24.40	Inf	Val	100.2
Chr06	7	7135176	7135247	Asn	GTT	0	0	74.3	57.10	17.20	Inf	Asn	74.6
Chr06	8	10352473	10352544	His	GTG	0	0	46.1	20.90	25.20	Inf	His	65.5
Chr06	9	10352564	10352643	Arg	CCT	10352601	10352607	46.7	31.80	14.90	Inf	Arg	64.1
Chr06	10	10720594	10720667	Met	CAT	0	0	51.3	35.80	15.50	Inf	Thr	61.2	IPD:-41.80
Chr06	11	13872233	13872305	Arg	TCT	0	0	26.0	11.50	14.50	Inf	Gly	24.6	IPD:-13.10
Chr06	12	15180094	15180165	Gly	TCC	0	0	73.9	46.20	27.70	Inf	Gly	85.6
Chr06	13	16002899	16002970	Pro	AGG	0	0	67.4	34.70	32.70	Inf	Pro	112.3
Chr06	14	16984941	16985014	Asn	GTT	0	0	84.5	59.40	25.10	Inf	Asn	95.9
Chr06	15	17027744	17027814	Gly	CCC	0	0	65.4	28.10	37.30	Inf	Gly	85.4
Chr06	16	18569974	18570045	Pro	TGG	0	0	68.5	35.70	32.80	Inf	Pro	111.2
Chr06	17	19437966	19438044	Arg	ACG	0	0	43.3	41.90	1.40	Inf	Ile	43.0	pseudo,IPD:-17.10
Chr06	18	20318603	20318674	Trp	CCA	0	0	75.8	51.20	24.60	Inf	Trp	105.6
Chr06	19	21217720	21217807	Undet	NNN	0	0	20.2	24.60	-4.40	Inf	Cys	11.0	pseudo
Chr06	20	21690378	21690450	Lys	CTT	0	0	87.7	67.60	20.10	Inf	Lys	106.7
Chr06	21	22886942	22887014	Lys	TTT	0	0	90.8	66.10	24.70	Inf	Lys	95.4
Chr06	22	25146568	25146649	Ser	CGA	0	0	78.9	46.60	32.30	Inf	Ser	122.0
Chr06	23	25383368	25383439	Asp	GTC	0	0	69.8	46.80	23.00	Inf	Asp	94.5
Chr06	24	26283491	26283563	Undet	NNN	0	0	28.2	0.00	28.20	Inf	Cys	17.8	pseudo
Chr06	25	26401613	26401684	Asp	GTC	0	0	69.8	46.80	23.00	Inf	Asp	95.8
Chr06	26	29151519	29151592	Asn	GTT	0	0	58.6	49.00	9.60	Inf	Asn	69.1
Chr06	27	30173025	30172952	Glu	TTC	0	0	64.3	38.20	26.10	Inf	Glu	90.4
Chr06	28	29554253	29554180	Ile	AAT	0	0	81.8	58.30	23.50	Inf	Ile	106.8
Chr06	29	29481343	29481271	Ala	CGC	0	0	68.3	44.10	24.20	Inf	Ala	99.2
Chr06	30	28738951	28738878	Ser	TGA	0	0	50.2	30.30	19.90	Inf	Trp	56.4	IPD:-66.30
Chr06	31	28738706	28738631	Sup	TCA	0	0	44.6	34.90	9.70	Inf	Thr	39.3	IPD:-39.30
Chr06	32	27314138	27314050	Met	CAT	27314100	27314090	40.2	33.00	7.20	Inf	Met	74.0
Chr06	33	25539500	25539427	Asn	GTT	0	0	42.9	39.40	3.50	Inf	Asn	56.6	pseudo
Chr06	34	25538254	25538183	Asp	GTC	0	0	37.6	32.30	5.30	Inf	Asp	65.8
Chr06	35	25538143	25538070	Asn	GTT	0	0	82.0	59.90	22.10	Inf	Asn	95.1
Chr06	36	25536669	25536596	Asn	GTT	0	0	82.3	61.70	20.60	Inf	Asn	95.2
Chr06	37	25533297	25533226	Asp	GTC	0	0	69.8	46.80	23.00	Inf	Asp	95.8
Chr06	38	25533162	25533087	Asn	GTT	0	0	29.5	18.00	11.50	Inf	Asn	38.5
Chr06	39	24767324	24767244	Leu	CAG	0	0	69.5	46.80	22.70	Inf	Leu	109.7
Chr06	40	20766249	20766177	Ala	TGC	0	0	69.1	43.30	25.80	Inf	Ala	101.9
Chr06	41	20235257	20235184	Asn	GTT	0	0	82.1	56.70	25.40	Inf	Asn	90.8
Chr06	42	19641405	19641333	Ala	TGC	0	0	69.1	43.30	25.80	Inf	Ala	101.9
Chr06	43	18886888	18886807	Ser	TGA	0	0	80.7	46.10	34.60	Inf	Ser	119.7
Chr06	44	18571047	18570976	Pro	AGG	0	0	67.4	34.70	32.70	Inf	Pro	112.3
Chr06	45	16639169	16639096	Glu	TTC	0	0	64.3	38.20	26.10	Inf	Glu	90.4
Chr06	46	15319154	15319081	Thr	AGT	0	0	75.0	46.80	28.20	Inf	Thr	89.8
Chr06	47	15042721	15042650	Asp	GTC	0	0	69.8	46.80	23.00	Inf	Asp	95.8
Chr06	48	14659464	14659393	His	GTG	0	0	63.3	34.30	29.00	Inf	His	87.4
Chr06	49	14646061	14645990	Gln	CTG	0	0	72.9	48.70	24.20	Inf	Gln	103.4
Chr06	50	14643149	14643078	Gln	CTG	0	0	72.9	48.70	24.20	Inf	Gln	100.6
Chr06	51	14293716	14293643	Val	TAC	0	0	72.7	40.10	32.60	Inf	Val	90.6
Chr06	52	13884800	13884729	Gly	TCC	0	0	73.9	46.20	27.70	Inf	Gly	85.6
Chr06	53	12824210	12824127	Leu	CAA	0	0	78.3	55.30	23.00	Inf	Leu	121.1
Chr06	54	12034146	12034078	Asn	GTT	0	0	54.5	34.20	20.30	Inf	Asn	61.1
Chr06	55	9795908	9795837	Gln	CTG	0	0	56.4	42.90	13.50	Inf	Gln	74.3
Chr06	56	8085478	8085405	Met	CAT	0	0	41.9	30.70	11.20	Inf	Thr	50.2	IPD:-43.20
Chr06	57	7134164	7134091	Pro	TGG	0	0	38.7	29.40	9.30	Inf	Trp	37.9	IPD:-7.60
Chr06	58	5821518	5821447	His	GTG	0	0	63.2	34.00	29.20	Inf	His	86.3
Chr06	59	5105328	5105256	Val	TAC	0	0	76.2	46.60	29.60	Inf	Val	103.5
Chr06	60	4032440	4032370	Arg	ACG	0	0	23.9	20.10	3.80	Inf	His	25.2	pseudo,IPD:-11.20
Chr06	61	3417748	3417664	Met	CAT	3417710	3417700	64.3	40.80	23.50	Inf	Met	104.0
Chr06	62	991663	991591	Glu	CTC	0	0	79.2	53.40	25.80	Inf	Glu	100.5
Chr06	63	987530	987458	Glu	CTC	0	0	78.9	53.10	25.80	Inf	Glu	99.2
Chr06	64	156391	156318	Thr	AGT	0	0	72.0	43.50	28.50	Inf	Thr	88.7
Chr07	1	1987502	1987572	Gly	GCC	0	0	66.5	44.80	21.70	Inf	Gly	94.4
Chr07	2	9522710	9522783	His	GTG	0	0	48.7	35.50	13.20	Inf	His	55.8
Chr07	3	9562846	9562917	Val	GAC	0	0	53.3	15.30	38.00	Inf	Cys	59.7	IPD:-27.40
Chr07	4	9581827	9581905	Arg	ACG	0	0	56.5	44.90	11.60	Inf	Ile	73.7	IPD:-23.30
Chr07	5	9632776	9632849	Pro	TGG	0	0	59.4	32.20	27.20	Inf	Trp	66.2	IPD:-7.60
Chr07	6	9643786	9643859	Trp	CCA	0	0	72.0	42.50	29.50	Inf	Thr	75.4	IPD:-18.90
Chr07	7	9789012	9789084	Phe	GAA	0	0	73.3	47.90	25.40	Inf	Phe	77.9
Chr07	8	9789286	9789358	Lys	TTT	0	0	80.3	61.50	18.80	Inf	Lys	78.3
Chr07	9	9866574	9866647	His	GTG	0	0	51.0	28.90	22.10	Inf	His	57.8
Chr07	10	9972593	9972666	Met	CAT	0	0	59.0	36.70	22.30	Inf	Thr	66.8	IPD:-40.90
Chr07	11	9984572	9984643	Arg	TCT	0	0	58.3	25.60	32.70	Inf	Gln	70.8	IPD:-24.50
Chr07	12	10002570	10002633	Cys	GCA	0	0	29.3	0.00	29.30	Inf	Cys	39.1	pseudo
Chr07	13	10136716	10136808	Ser	TGA	0	0	56.0	34.20	21.80	Inf	Ser	56.0
Chr07	14	10149253	10149325	Glu	TTC	0	0	45.1	21.50	23.60	Inf	His	65.3	IPD:-12.80
Chr07	15	10149390	10149473	Tyr	GTA	0	0	53.8	32.50	21.30	Inf	Tyr	72.5
Chr07	16	10149810	10149883	Asp	GTC	0	0	62.4	43.90	18.50	Inf	Ile	63.3	IPD:-26.30
Chr07	17	16674593	16674666	Val	AAC	0	0	72.2	47.90	24.30	Inf	Val	93.1
Chr07	18	17791030	17791102	Lys	CTT	0	0	87.7	67.60	20.10	Inf	Lys	106.7
Chr07	19	19088379	19088452	Ile	AAT	0	0	81.8	58.30	23.50	Inf	Ile	106.8
Chr07	20	19395171	19395252	Ser	GCT	0	0	80.5	45.20	35.30	Inf	Ser	109.5
Chr07	21	20047692	20047773	Ser	TGA	0	0	80.7	46.10	34.60	Inf	Ser	119.7
Chr07	22	20372691	20372762	Gln	TTG	0	0	70.4	46.60	23.80	Inf	Gln	95.3
Chr07	23	20396395	20396466	Gln	TTG	0	0	70.4	46.60	23.80	Inf	Gln	95.3
Chr07	24	21925004	21925075	Pro	AGG	0	0	67.4	34.70	32.70	Inf	Pro	112.3
Chr07	25	23930092	23930165	Glu	TTC	0	0	64.3	38.20	26.10	Inf	Glu	90.4
Chr07	26	27791079	27791150	Gln	CTG	0	0	73.7	48.90	24.80	Inf	Gln	101.0
Chr07	27	28849816	28849888	Glu	CTC	0	0	78.9	53.10	25.80	Inf	Glu	99.2
Chr07	28	29079902	29079974	Phe	GAA	0	0	78.3	58.40	19.90	Inf	Phe	113.2
Chr07	29	29226698	29226768	Gly	GCC	0	0	66.5	44.80	21.70	Inf	Gly	94.4
Chr07	30	28994838	28994765	Ile	TAT	0	0	85.9	70.60	15.30	Inf	Ile	103.9
Chr07	31	28469405	28469332	Ile	TAT	0	0	84.9	69.60	15.30	Inf	Ile	102.9
Chr07	32	28468482	28468409	Ile	TAT	0	0	85.9	70.60	15.30	Inf	Ile	103.9
Chr07	33	28468055	28467982	Ile	TAT	0	0	84.9	69.60	15.30	Inf	Ile	102.9
Chr07	34	26202861	26202788	Val	AAC	0	0	73.2	49.00	24.20	Inf	Val	95.8
Chr07	35	25152369	25152286	Met	CAT	25152331	25152322	64.3	40.80	23.50	Inf	Met	104.0
Chr07	36	24771512	24771439	Asn	GTT	0	0	84.5	59.40	25.10	Inf	Asn	95.9
Chr07	37	24470743	24470663	Leu	AAG	0	0	74.0	52.20	21.80	Inf	Leu	110.4
Chr07	38	24470146	24470066	Leu	AAG	0	0	74.0	52.20	21.80	Inf	Leu	110.4
Chr07	39	23329275	23329203	Ala	AGC	0	0	63.4	38.20	25.20	Inf	Ala	98.3
Chr07	40	20568148	20568077	Asn	GTT	0	0	39.9	36.40	3.50	Inf	Asn	28.6	pseudo
Chr07	41	20465733	20465662	Asp	GTC	0	0	69.8	46.80	23.00	Inf	Asp	95.8
Chr07	42	20465590	20465519	Asp	GTC	0	0	69.8	46.80	23.00	Inf	Asp	95.8
Chr07	43	20418234	20418148	Met	CAT	20418196	20418184	64.2	40.70	23.50	Inf	Met	104.0
Chr07	44	19274578	19274505	Val	CAC	0	0	81.5	53.50	28.00	Inf	Val	100.3
Chr07	45	16695104	16695033	Cys	GCA	0	0	81.7	56.10	25.60	Inf	Cys	104.3
Chr07	46	16561466	16561395	His	GTG	0	0	45.5	12.60	32.90	Inf	His	75.9
Chr07	47	16560941	16560869	Arg	CCG	0	0	76.6	57.80	18.80	Inf	Arg	84.1
Chr07	48	15559230	15559154	Glu	CTC	0	0	42.7	46.70	-4.00	Inf	Asp	46.5	pseudo,IPD:-2.90
Chr07	49	10152529	10152459	Cys	GCA	0	0	63.7	46.30	17.40	Inf	Cys	68.5
Chr07	50	10148735	10148664	Thr	GGT	0	0	58.2	29.20	29.00	Inf	Thr	73.0
Chr07	51	10104225	10104154	Gln	TTG	0	0	47.9	21.70	26.20	Inf	Thr	42.0	IPD:-5.70
Chr07	52	10095137	10095065	Phe	GAA	0	0	73.3	47.90	25.40	Inf	Phe	77.9
Chr07	53	10090220	10090148	Met	CAT	0	0	44.8	26.10	18.70	Inf	Thr	53.1	IPD:-34.90
Chr07	54	10034781	10034699	Tyr	GTA	0	0	61.5	45.20	16.30	Inf	Ser	69.7	IPD:-4.70
Chr07	55	10014438	10014367	Glu	TTC	0	0	58.0	31.40	26.60	Inf	His	64.3	IPD:-8.90
Chr07	56	9982719	9982632	Ser	GCT	0	0	69.7	37.60	32.10	Inf	Ser	83.0
Chr07	57	9981430	9981359	Gln	TTG	0	0	53.0	23.50	29.50	Inf	Gln	49.1
Chr07	58	9974727	9974654	His	GTG	0	0	49.8	34.70	15.10	Inf	His	61.5
Chr07	59	9835731	9835652	Leu	TAG	0	0	53.9	29.40	24.50	Inf	Gln	60.2	IPD:-15.40
Chr07	60	9768725	9768654	Val	GAC	0	0	53.3	15.30	38.00	Inf	Cys	59.7	IPD:-27.40
Chr07	61	9677385	9677314	Gln	TTG	0	0	47.9	21.70	26.20	Inf	Thr	42.0	IPD:-5.70
Chr07	62	9668298	9668226	Phe	GAA	0	0	73.3	47.90	25.40	Inf	Phe	77.9
Chr07	63	9663385	9663313	Met	CAT	0	0	44.8	26.10	18.70	Inf	Thr	53.1	IPD:-34.90
Chr07	64	9588296	9588223	His	GTG	0	0	49.8	34.70	15.10	Inf	His	61.5
Chr07	65	9582474	9582403	Asn	GTT	0	0	75.9	56.60	19.30	Inf	Asn	74.1
Chr07	66	9535729	9535649	Leu	CAA	0	0	55.1	33.60	21.50	Inf	Arg	63.1	IPD:-15.50
Chr07	67	9524845	9524772	Met	CAT	0	0	59.0	36.70	22.30	Inf	Thr	66.8	IPD:-40.90
Chr07	68	4410408	4410337	Trp	CCA	0	0	75.8	51.20	24.60	Inf	Trp	105.6
Chr07	69	2406273	2406201	Phe	GAA	0	0	73.3	47.90	25.40	Inf	Phe	77.9
Chr07	70	694111	694038	Ile	AAT	0	0	71.8	52.60	19.20	Inf	Ile	99.4
Chr08	1	689324	689405	Ser	GCT	0	0	80.5	45.20	35.30	Inf	Ser	109.5
Chr08	2	1268683	1268764	Ser	TGA	0	0	80.7	46.10	34.60	Inf	Ser	119.7
Chr08	3	1439583	1439654	Asp	GTC	0	0	69.8	46.80	23.00	Inf	Asp	94.5
Chr08	4	2096534	2096605	iMet	CAT	0	0	58.3	28.10	30.20	Inf	iMet	118.7
Chr08	5	2109118	2109189	iMet	CAT	0	0	58.3	28.10	30.20	Inf	iMet	118.7
Chr08	6	2350953	2351024	Trp	CCA	0	0	75.8	51.20	24.60	Inf	Trp	105.6
Chr08	7	5725689	5725771	Leu	TAA	0	0	73.4	34.50	38.90	Inf	Leu	95.6
Chr08	8	9609054	9609134	Leu	CAA	0	0	40.5	23.50	17.00	Inf	Gly	45.8	IPD:-23.80
Chr08	9	10250725	10250797	Lys	CTT	0	0	87.7	67.60	20.10	Inf	Lys	106.7
Chr08	10	12874692	12874763	Pro	CGG	0	0	68.5	36.10	32.40	Inf	Pro	108.5
Chr08	11	15380712	15380795	Leu	CAA	0	0	78.6	55.60	23.00	Inf	Leu	123.0
Chr08	12	16035854	16035927	Met	CAT	0	0	47.1	26.80	20.30	Inf	Thr	58.6	IPD:-50.70
Chr08	13	17194065	17194138	Met	CAT	0	0	39.6	29.20	10.40	Inf	Thr	45.0	IPD:-39.70
Chr08	14	17558125	17558208	Leu	CAA	0	0	74.8	52.40	22.40	Inf	Leu	113.0
Chr08	15	17558966	17559049	Leu	CAA	0	0	78.6	55.60	23.00	Inf	Leu	123.0
Chr08	16	17559823	17559906	Leu	CAA	0	0	68.8	53.20	15.60	Inf	Leu	108.5
Chr08	17	17921692	17921778	Tyr	GTA	17921729	17921742	74.4	42.90	31.50	Inf	Tyr	111.8
Chr08	18	18460865	18460937	Lys	TTT	0	0	92.4	68.70	23.70	Inf	Lys	103.7
Chr08	19	18560135	18560208	Ile	AAT	0	0	64.5	43.70	20.80	Inf	Ile	86.6
Chr08	20	18563782	18563855	Ile	AAT	0	0	70.6	48.40	22.20	Inf	Ile	94.8
Chr08	21	26622160	26622231	Thr	CGT	0	0	80.5	54.30	26.20	Inf	Thr	87.3
Chr08	22	27430068	27430149	Ser	AGA	0	0	75.6	36.20	39.40	Inf	Ser	112.4
Chr08	23	27595011	27595091	Leu	AAG	0	0	74.0	52.20	21.80	Inf	Leu	110.4
Chr08	24	28043940	28044012	Phe	GAA	0	0	78.3	58.40	19.90	Inf	Phe	113.2
Chr08	25	28154682	28154754	Ala	AGC	0	0	63.4	38.20	25.20	Inf	Ala	98.3
Chr08	26	28339780	28339851	Phe	GAA	0	0	75.2	54.10	21.10	Inf	Phe	100.0
Chr08	27	28360849	28360778	iMet	CAT	0	0	58.3	28.10	30.20	Inf	iMet	118.7
Chr08	28	28345878	28345807	Thr	TGT	0	0	79.3	49.30	30.00	Inf	Thr	92.3
Chr08	29	28025604	28025532	Phe	GAA	0	0	78.3	58.40	19.90	Inf	Phe	113.2
Chr08	30	27960268	27960195	Val	AAC	0	0	72.5	48.10	24.40	Inf	Val	100.2
Chr08	31	26245987	26245916	Gly	TCC	0	0	73.9	46.20	27.70	Inf	Gly	85.6
Chr08	32	25533078	25533006	Glu	CTC	0	0	78.9	53.10	25.80	Inf	Glu	99.2
Chr08	33	23667863	23667791	Arg	CCT	0	0	64.1	43.80	20.30	Inf	Thr	74.5	IPD:-1.00
Chr08	34	23114028	23113957	Asp	ATC	0	0	29.0	24.80	4.20	Inf	Asp	43.7	pseudo
Chr08	35	23112075	23112004	Asp	ATC	0	0	60.1	42.70	17.40	Inf	Asp	87.2
Chr08	36	23109673	23109602	Asp	GTC	0	0	60.8	47.00	13.80	Inf	Asp	81.7
Chr08	37	23109467	23109394	Asn	GTT	0	0	84.5	59.40	25.10	Inf	Asn	95.9
Chr08	38	23108834	23108761	Asn	GTT	0	0	84.5	59.40	25.10	Inf	Asn	95.9
Chr08	39	23108203	23108130	Asn	GTT	0	0	84.5	59.40	25.10	Inf	Asn	95.9
Chr08	40	23106764	23106694	Asp	GTC	0	0	49.6	34.20	15.40	Inf	Asp	76.7
Chr08	41	23091495	23091429	Asp	GTC	0	0	28.3	23.40	4.90	Inf	Asp	50.6	pseudo,trunc_start:6
Chr08	42	23091361	23091288	Asn	GTT	0	0	68.7	49.90	18.80	Inf	Asn	79.9
Chr08	43	23088139	23088068	Asp	GTC	0	0	69.8	46.80	23.00	Inf	Asp	95.8
Chr08	44	23087859	23087786	Asn	GTT	0	0	84.5	59.40	25.10	Inf	Asn	95.9
Chr08	45	22251065	22250992	Phe	AAA	0	0	45.3	20.10	25.20	Inf	Thr	52.0	IPD:-10.60
Chr08	46	16221741	16221671	Thr	AGT	0	0	51.6	22.60	29.00	Inf	Thr	69.0
Chr08	47	15690486	15690413	Pro	TGG	0	0	59.4	32.20	27.20	Inf	Trp	66.2	IPD:-7.60
Chr08	48	15280031	15279948	Leu	CAA	0	0	78.6	55.60	23.00	Inf	Leu	123.0
Chr08	49	14355435	14355354	Ser	AGA	0	0	79.4	43.10	36.30	Inf	Ser	115.0
Chr08	50	13853014	13852942	Phe	GAA	0	0	78.3	58.40	19.90	Inf	Phe	113.2
Chr08	51	5898301	5898228	Asn	GTT	0	0	84.5	59.40	25.10	Inf	Asn	95.9
Chr08	52	5517483	5517403	Leu	AAG	0	0	74.0	52.20	21.80	Inf	Leu	110.4
Chr08	53	3922666	3922594	Ala	AGC	0	0	63.4	38.20	25.20	Inf	Ala	98.3
Chr08	54	3921402	3921330	Ala	AGC	0	0	42.9	19.80	23.10	Inf	Ala	79.1
Chr08	55	3921007	3920935	Ala	AGC	0	0	44.9	26.20	18.70	Inf	Ala	77.8
Chr08	56	3920674	3920602	Ala	AGC	0	0	63.4	38.20	25.20	Inf	Ala	98.3
Chr08	57	3920241	3920168	Ala	AGC	0	0	44.0	39.40	4.60	Inf	Ala	76.9	pseudo
Chr08	58	3919823	3919751	Ala	AGC	0	0	63.4	38.20	25.20	Inf	Ala	98.3
Chr08	59	1529319	1529248	Asp	GTC	0	0	69.8	46.80	23.00	Inf	Asp	95.8
Chr08	60	1528642	1528571	Asp	GTC	0	0	48.6	28.20	20.40	Inf	Asp	74.2
Chr08	61	1528420	1528349	Asp	GTC	0	0	63.6	44.90	18.70	Inf	Asp	92.8
Chr08	62	1528015	1527944	Asp	GTC	0	0	61.6	41.30	20.30	Inf	Asp	90.8
Chr08	63	1527557	1527486	Asp	GTC	0	0	62.9	47.10	15.80	Inf	Asp	89.1
Chr08	64	1321616	1321530	Met	CAT	1321578	1321566	64.2	40.70	23.50	Inf	Met	104.0
Chr08	65	450239	450169	Ile	AAT	0	0	20.4	20.10	0.30	Inf	iMet	59.8	pseudo,IPD:-65.90
Chr09	1	761579	761652	Ile	AAT	0	0	81.8	58.30	23.50	Inf	Ile	106.8
Chr09	2	1562361	1562440	Leu	CAG	0	0	61.1	45.30	15.80	Inf	Leu	100.1
Chr09	3	2136536	2136609	Ile	AAT	0	0	79.5	54.30	25.20	Inf	Ile	104.6
Chr09	4	2809390	2809462	Arg	TCT	0	0	67.8	49.90	17.90	Inf	Arg	98.3
Chr09	5	2827022	2827094	Arg	TCT	0	0	68.5	50.60	17.90	Inf	Arg	98.8
Chr09	6	7500176	7500247	Asp	GTC	0	0	69.8	46.80	23.00	Inf	Asp	95.8
Chr09	7	9448343	9448414	Pro	AGG	0	0	67.4	34.70	32.70	Inf	Pro	112.3
Chr09	8	9550748	9550820	Arg	CCT	0	0	69.1	50.30	18.80	Inf	Arg	81.2
Chr09	9	13757550	13757622	Glu	TTC	0	0	45.1	21.50	23.60	Inf	His	65.3	IPD:-12.80
Chr09	10	13757687	13757770	Tyr	GTA	0	0	49.5	32.60	16.90	Inf	Tyr	61.4
Chr09	11	18150444	18150516	Arg	TCT	0	0	41.7	28.30	13.40	Inf	Gly	49.9	IPD:-20.60
Chr09	12	18244251	18244322	Gly	TCC	0	0	71.0	46.70	24.30	Inf	Gly	82.3
Chr09	13	18264745	18264829	Met	CAT	18264783	18264793	64.3	40.80	23.50	Inf	Met	104.0
Chr09	14	19720985	19721058	Val	CAC	0	0	81.5	53.50	28.00	Inf	Val	100.3
Chr09	15	25542776	25542849	Ile	AAT	0	0	81.8	58.30	23.50	Inf	Ile	106.8
Chr09	16	26805571	26805650	Leu	TAG	0	0	69.5	48.50	21.00	Inf	Leu	111.5
Chr09	17	27954131	27954048	Leu	CAA	0	0	78.6	55.60	23.00	Inf	Leu	123.0
Chr09	18	26198272	26198201	Cys	GCA	0	0	81.7	56.10	25.60	Inf	Cys	104.3
Chr09	19	22967190	22967118	Met	CAT	0	0	42.2	24.70	17.50	Inf	Thr	50.4	IPD:-35.60
Chr09	20	22923072	22922999	Val	AAC	0	0	49.2	31.80	17.40	Inf	Val	72.8
Chr09	21	19194776	19194695	Leu	CAG	0	0	50.0	43.30	6.70	Inf	Leu	75.4
Chr09	22	7166123	7166051	Gly	GCC	0	0	28.1	33.70	-5.60	Inf	Asp	36.0	pseudo,IPD:-6.40
Chr09	23	6478452	6478379	Arg	TCG	0	0	82.3	61.00	21.30	Inf	Arg	91.9
Chr09	24	4430244	4430172	Phe	GAA	0	0	61.6	57.40	4.20	Inf	Phe	95.8
Chr09	25	4430003	4429931	Phe	GAA	0	0	63.7	47.30	16.40	Inf	Phe	98.9
Chr09	26	3686755	3686682	Val	CAC	0	0	81.5	53.50	28.00	Inf	Val	103.7
Chr09	27	2395580	2395509	Cys	GCA	0	0	81.7	56.10	25.60	Inf	Cys	104.3
Chr09	28	974316	974245	Gln	TTG	0	0	70.4	46.60	23.80	Inf	Gln	95.3
Chr10	1	4174282	4174355	Ile	AAT	0	0	81.8	58.30	23.50	Inf	Ile	106.8
Chr10	2	4230001	4230074	Ile	AAT	0	0	71.9	56.90	15.00	Inf	Ile	96.8
Chr10	3	5340841	5340915	Trp	CCA	0	0	40.8	29.00	11.80	Inf	Thr	40.9	IPD:-6.50
Chr10	4	6059351	6059425	Asp	GTC	0	0	61.3	49.60	11.70	Inf	Thr	63.7	IPD:-40.70
Chr10	5	9450418	9450490	Lys	TTT	0	0	87.9	64.30	23.60	Inf	Lys	99.5
Chr10	6	12256124	12256196	Phe	GAA	0	0	78.3	58.40	19.90	Inf	Phe	113.2
Chr10	7	16002999	16003079	Leu	AAG	0	0	71.4	51.10	20.30	Inf	Leu	108.5
Chr10	8	16010812	16010892	Leu	AAG	0	0	73.0	50.60	22.40	Inf	Leu	109.1
Chr10	9	16913418	16913501	Leu	CAA	0	0	78.3	55.30	23.00	Inf	Leu	121.1
Chr10	10	18478935	18479006	iMet	CAT	0	0	58.3	28.10	30.20	Inf	iMet	118.7
Chr10	11	19761608	19761681	His	GTG	0	0	46.9	34.50	12.40	Inf	His	55.8
Chr10	12	19886562	19886635	Ile	TAT	0	0	85.9	70.60	15.30	Inf	Ile	103.9
Chr10	13	19892107	19892177	Gly	CCC	0	0	65.4	28.10	37.30	Inf	Gly	85.4
Chr10	14	20005645	20005715	Gly	CCC	0	0	65.4	28.10	37.30	Inf	Gly	85.4
Chr10	15	20895121	20895194	Val	CAC	0	0	81.5	53.50	28.00	Inf	Val	103.7
Chr10	16	23793185	23793257	Phe	GAA	0	0	78.3	58.40	19.90	Inf	Phe	113.2
Chr10	17	25020886	25020958	Arg	CCG	0	0	67.8	49.10	18.70	Inf	Arg	93.5
Chr10	18	25095195	25095134	Pro	TGG	0	0	30.4	15.00	15.40	Inf	Trp	40.2	IPD:-8.40,trunc_start:6,trunc_end:6
Chr10	19	22351184	22351100	Leu	CAA	0	0	50.8	34.20	16.60	Inf	Leu	76.6
Chr10	20	21320119	21320048	Trp	CCA	0	0	75.8	51.20	24.60	Inf	Trp	105.6
Chr10	21	21248955	21248882	Thr	AGT	0	0	75.0	46.80	28.20	Inf	Thr	89.8
Chr10	22	20164547	20164476	Gln	TTG	0	0	69.0	50.30	18.70	Inf	Gln	81.5
Chr10	23	20001936	20001866	Gly	CCC	0	0	65.4	28.10	37.30	Inf	Gly	85.4
Chr10	24	17875365	17875284	Ser	AGA	0	0	79.4	43.10	36.30	Inf	Ser	115.0
Chr10	25	17874845	17874764	Ser	AGA	0	0	73.8	40.20	33.60	Inf	Ser	108.3
Chr10	26	15459283	15459210	Met	CAT	0	0	39.1	27.20	11.90	Inf	Thr	46.6	IPD:-43.30
Chr10	27	3031642	3031572	Gly	GCC	0	0	66.5	44.80	21.70	Inf	Gly	94.4
Chr10	28	760427	760354	Ile	AAT	0	0	81.8	58.30	23.50	Inf	Ile	106.8
Chr10	29	224323	224240	Leu	CAA	0	0	76.0	52.80	23.20	Inf	Leu	115.9
Chr10	30	163070	162998	Ala	AGC	0	0	63.4	38.20	25.20	Inf	Ala	98.3
Chr11	1	5164897	5164968	Pro	TGG	0	0	68.5	35.70	32.80	Inf	Pro	111.2
Chr11	2	5169243	5169314	Pro	TGG	0	0	68.5	35.70	32.80	Inf	Pro	111.2
Chr11	3	5204111	5204184	Arg	TCG	0	0	81.9	60.40	21.50	Inf	Arg	92.9
Chr11	4	5205562	5205643	Ser	GCT	0	0	80.5	45.20	35.30	Inf	Ser	109.5
Chr11	5	6514394	6514473	Leu	TAG	0	0	69.5	48.50	21.00	Inf	Leu	111.5
Chr11	6	7295702	7295776	Undet	NNN	0	0	23.4	15.30	8.10	Inf	Cys	19.8
Chr11	7	8348565	8348636	Undet	NNN	0	0	25.0	0.00	25.00	Inf	Cys	12.4	pseudo
Chr11	8	8356145	8356218	Arg	TCT	0	0	32.9	9.40	23.50	Inf	Thr	13.0	pseudo,IPD:-19.00
Chr11	9	8865982	8866053	Gln	CTG	0	0	75.3	51.20	24.10	Inf	Gln	103.1
Chr11	10	9811150	9811235	Tyr	GTA	9811187	9811199	74.5	43.00	31.50	Inf	Tyr	111.8
Chr11	11	10086984	10087062	Arg	ACG	0	0	56.5	44.90	11.60	Inf	Ile	73.7	IPD:-23.30
Chr11	12	10127997	10128081	Met	CAT	10128035	10128045	63.2	39.80	23.40	Inf	Met	100.7
Chr11	13	16302209	16302279	Gly	GCC	0	0	66.5	44.80	21.70	Inf	Gly	94.4
Chr11	14	16977442	16977513	Gln	CTG	0	0	75.3	51.20	24.10	Inf	Gln	103.1
Chr11	15	19065650	19065722	Glu	CTC	0	0	53.4	46.60	6.80	Inf	Glu	64.0
Chr11	16	19084070	19084142	Glu	CTC	0	0	53.4	46.60	6.80	Inf	Glu	64.0
Chr11	17	21119250	21119333	Asp	GTC	0	0	23.7	17.90	5.80	Inf	Glu	20.9	IPD:-13.60,trunc_start:5
Chr11	18	21173696	21173768	Glu	CTC	0	0	78.9	53.10	25.80	Inf	Glu	99.2
Chr11	19	22026625	22026709	Tyr	GTA	22026662	22026673	73.8	41.90	31.90	Inf	Tyr	106.6
Chr11	20	22032168	22032240	Arg	CCT	0	0	69.1	50.30	18.80	Inf	Arg	81.2
Chr11	21	22395084	22395168	Met	CAT	22395122	22395132	47.5	33.30	14.20	Inf	Met	84.1
Chr11	22	23988232	23988313	Ser	GCT	0	0	80.5	45.20	35.30	Inf	Ser	109.5
Chr11	23	25128040	25127969	His	GTG	0	0	63.0	33.70	29.30	Inf	His	87.1
Chr11	24	24647175	24647103	Arg	ACG	0	0	70.2	51.90	18.30	Inf	Arg	91.8
Chr11	25	24593743	24593671	Ala	TGC	0	0	63.7	38.60	25.10	Inf	Ala	96.5
Chr11	26	21150038	21149966	Ala	AGC	0	0	63.4	38.20	25.20	Inf	Ala	98.3
Chr11	27	18362511	18362439	Undet	NNN	0	0	44.8	22.50	22.30	Inf	Thr	38.9
Chr11	28	18353298	18353225	Undet	NNN	0	0	41.9	24.80	17.10	Inf	Arg	33.0
Chr11	29	18342604	18342531	Undet	NNN	0	0	41.9	24.80	17.10	Inf	Arg	35.9
Chr11	30	18221201	18221129	Arg	ACG	0	0	72.0	49.70	22.30	Inf	Arg	93.9
Chr11	31	18213953	18213881	Lys	CTT	0	0	87.7	67.60	20.10	Inf	Lys	106.7
Chr11	32	17465852	17465781	Asp	GTC	0	0	69.8	46.80	23.00	Inf	Asp	95.8
Chr11	33	17465697	17465624	Asn	GTT	0	0	82.0	56.90	25.10	Inf	Asn	96.3
Chr11	34	16707312	16707241	Gly	TCC	0	0	73.9	46.20	27.70	Inf	Gly	85.6
Chr11	35	16124149	16124078	Cys	GCA	0	0	70.5	49.60	20.90	Inf	Cys	95.9
Chr11	36	16113490	16113419	Gly	TCC	0	0	73.9	46.20	27.70	Inf	Gly	85.6
Chr11	37	15166965	15166892	Val	CAC	0	0	50.8	35.50	15.30	Inf	Val	62.1
Chr11	38	14588630	14588551	Asp	GTC	0	0	48.8	33.50	15.30	Inf	Asp	59.2
Chr11	39	14415593	14415512	Ser	GCT	0	0	80.5	45.20	35.30	Inf	Ser	109.5
Chr11	40	10103354	10103275	Leu	TAG	0	0	48.2	29.30	18.90	Inf	Gln	51.6	IPD:-13.30
Chr11	41	10087618	10087547	Asn	GTT	0	0	79.0	56.70	22.30	Inf	Asn	79.2
Chr11	42	9625018	9624948	Gly	GCC	0	0	49.4	35.70	13.70	Inf	His	52.9	IPD:-8.20
Chr11	43	9218254	9218183	Thr	CGT	0	0	80.9	54.30	26.60	Inf	Thr	88.0
Chr11	44	6465964	6465893	Pro	CGG	0	0	68.5	36.10	32.40	Inf	Pro	108.5
Chr11	45	6334886	6334815	Cys	GCA	0	0	82.1	59.90	22.20	Inf	Cys	106.6
Chr11	46	5179066	5178985	Ser	CGA	0	0	78.9	46.60	32.30	Inf	Ser	122.0
Chr11	47	5172259	5172188	Pro	CGG	0	0	63.2	26.30	36.90	Inf	Pro	106.2
Chr11	48	5171638	5171567	Pro	TGG	0	0	50.3	29.90	20.40	Inf	Pro	90.3
Chr11	49	5170545	5170474	Pro	CGG	0	0	63.2	26.30	36.90	Inf	Pro	106.2
Chr11	50	5167938	5167867	Pro	TGG	0	0	68.5	35.70	32.80	Inf	Pro	111.2
Chr11	51	5166248	5166177	Pro	CGG	0	0	52.2	15.40	36.80	Inf	Pro	96.8
Chr11	52	5165655	5165584	Pro	TGG	0	0	68.5	35.70	32.80	Inf	Pro	111.2
Chr11	53	5164039	5163968	Pro	TGG	0	0	68.5	35.70	32.80	Inf	Pro	111.2
Chr11	54	5162120	5162049	Pro	TGG	0	0	63.2	26.30	36.90	Inf	Pro	106.2
Chr11	55	5161308	5161237	Pro	AGG	0	0	67.4	34.70	32.70	Inf	Pro	112.3
Chr11	56	5160945	5160874	Pro	TGG	0	0	63.2	26.30	36.90	Inf	Pro	106.2
Chr11	57	5160371	5160300	Pro	AGG	0	0	67.4	34.70	32.70	Inf	Pro	112.3
Chr11	58	5159450	5159379	Pro	CGG	0	0	63.2	26.30	36.90	Inf	Pro	106.2
Chr11	59	5158927	5158856	Pro	TGG	0	0	68.5	35.70	32.80	Inf	Pro	111.2
Chr11	60	5158298	5158227	Pro	TGG	0	0	68.5	35.70	32.80	Inf	Pro	111.2
Chr11	61	5156727	5156656	Pro	TGG	0	0	53.9	23.60	30.30	Inf	Pro	102.1
Chr11	62	5155968	5155896	Pro	AGG	0	0	60.7	29.90	30.80	Inf	Pro	99.5
Chr11	63	5155248	5155177	Pro	CGG	0	0	49.1	23.70	25.40	Inf	Pro	95.3
Chr11	64	5154703	5154632	Pro	TGG	0	0	68.5	35.70	32.80	Inf	Pro	111.2
Chr11	65	4047959	4047887	Arg	TCT	0	0	68.5	50.60	17.90	Inf	Arg	98.8
Chr11	66	4046978	4046906	Arg	TCT	0	0	40.4	39.00	1.40	Inf	Arg	53.9	pseudo
Chr12	1	1536225	1536296	Ile	TAT	0	0	41.7	31.60	10.10	Inf	Met	36.0	IPD:-4.20
Chr12	2	2606191	2606264	Met	CAT	0	0	56.4	30.10	26.30	Inf	Met	57.7
Chr12	3	6182007	6182078	Gly	TCC	0	0	35.6	20.70	14.90	Inf	Gly	45.6
Chr12	4	6182846	6182917	Gly	TCC	0	0	42.0	24.10	17.90	Inf	Gly	54.0
Chr12	5	6184434	6184505	Gly	TCC	0	0	57.9	39.70	18.20	Inf	Gly	64.1
Chr12	6	6185324	6185395	Gly	TCC	0	0	20.1	10.50	9.60	Inf	Ala	20.7	IPD:-1.20
Chr12	7	11509454	11509534	Val	AAC	0	0	45.7	38.10	7.60	Inf	Leu	80.2	IPD:-79.50
Chr12	8	11607592	11607673	Ser	AGA	0	0	67.9	41.60	26.30	Inf	Ser	91.5
Chr12	9	12327624	12327696	Lys	CTT	0	0	87.7	67.60	20.10	Inf	Lys	106.7
Chr12	10	14058861	14058933	Lys	TTT	0	0	90.8	66.10	24.70	Inf	Lys	95.4
Chr12	11	19090855	19090926	Asp	GTC	0	0	69.8	46.80	23.00	Inf	Asp	95.8
Chr12	12	19093004	19093075	Asp	GTC	0	0	69.8	46.80	23.00	Inf	Asp	95.8
Chr12	13	20255402	20255473	Gly	TCC	0	0	73.9	46.20	27.70	Inf	Gly	85.6
Chr12	14	20258944	20259016	Arg	CCT	0	0	69.1	50.30	18.80	Inf	Arg	81.2
Chr12	15	20494930	20495003	Arg	ACG	0	0	38.5	37.50	1.00	Inf	Ile	40.4	pseudo,IPD:-5.40
Chr12	16	21316944	21317016	Lys	CTT	0	0	86.7	66.50	20.20	Inf	Lys	105.7
Chr12	17	22175148	22175220	Lys	TTT	0	0	90.8	66.10	24.70	Inf	Lys	95.4
Chr12	18	24113957	24114042	Met	CAT	24113995	24114006	70.6	44.70	25.90	Inf	Met	105.6
Chr12	19	24485457	24485529	Glu	CTC	0	0	78.9	53.10	25.80	Inf	Glu	99.2
Chr12	20	24490737	24490664	Ile	AAT	0	0	75.7	55.40	20.30	Inf	Ile	98.8
Chr12	21	22476896	22476825	Gln	CTG	0	0	75.1	50.70	24.40	Inf	Gln	100.5
Chr12	22	19346808	19346736	Glu	CTC	0	0	68.7	49.00	19.70	Inf	Glu	87.3
Chr12	23	18548693	18548609	Tyr	GTA	18548656	18548645	74.5	43.00	31.50	Inf	Tyr	111.8
Chr12	24	18407662	18407589	Arg	TCG	0	0	82.3	61.00	21.30	Inf	Arg	91.9
Chr12	25	18055507	18055434	Val	AAC	0	0	63.2	49.30	13.90	Inf	Val	83.4
Chr12	26	17938263	17938192	Cys	GCA	0	0	74.8	55.60	19.20	Inf	Cys	95.9
Chr12	27	17936836	17936765	Arg	GCG	0	0	47.4	36.60	10.80	Inf	Cys	75.2	IPD:-43.30
Chr12	28	17936390	17936319	Phe	GAA	0	0	39.5	26.70	12.80	Inf	Cys	59.7	IPD:-29.30
Chr12	29	17935926	17935851	Cys	GCA	0	0	63.4	51.40	12.00	Inf	Cys	88.5
Chr12	30	17858469	17858399	Gly	GCC	0	0	66.5	44.80	21.70	Inf	Gly	94.4
Chr12	31	16337300	16337228	Glu	CTC	0	0	79.6	53.70	25.90	Inf	Glu	98.4
Chr12	32	15003565	15003492	Thr	AGT	0	0	68.9	45.60	23.30	Inf	Thr	82.6
Chr12	33	15002930	15002858	Thr	AGT	0	0	20.2	20.90	-0.70	Inf	Val	22.9	pseudo,IPD:-8.40
Chr12	34	14572165	14572093	Lys	TTT	0	0	89.7	65.30	24.40	Inf	Lys	92.7
Chr12	35	14571912	14571840	Lys	TTT	0	0	52.6	34.70	17.90	Inf	Lys	56.8
Chr12	36	12323594	12323514	Leu	AAG	0	0	74.0	52.20	21.80	Inf	Leu	110.4
Chr12	37	12322820	12322740	Leu	AAG	0	0	74.0	52.20	21.80	Inf	Leu	110.4
Chr12	38	12322011	12321931	Leu	AAG	0	0	74.0	52.20	21.80	Inf	Leu	110.4
Chr12	39	12321222	12321142	Leu	AAG	0	0	64.9	47.50	17.40	Inf	Leu	99.2
Chr12	40	12320415	12320335	Leu	AAG	0	0	74.0	52.20	21.80	Inf	Leu	110.4
Chr12	41	11364456	11364376	Leu	CAG	0	0	68.4	45.70	22.70	Inf	Leu	107.6
Chr12	42	412452	412371	Arg	ACG	0	0	20.2	21.90	-1.70	Inf	Ile	19.2	pseudo,IPD:-17.00
scaffold_13	1	83065	83153	Ser	TGA	0	0	62.8	28.80	34.00	Inf	Ser	63.3
scaffold_13	2	185960	186047	Ser	GCT	0	0	47.6	32.30	15.30	Inf	Ser	47.5
scaffold_13	3	186311	186385	Pro	TGG	0	0	64.8	33.90	30.90	Inf	Trp	73.2	IPD:-33.10
scaffold_13	4	371242	371313	Gly	GCC	0	0	61.0	40.20	20.80	Inf	Thr	63.9	IPD:-31.20
scaffold_13	5	413138	413210	Met	CAT	0	0	55.4	26.90	28.50	Inf	Thr	66.9	IPD:-32.00
scaffold_13	6	399969	399898	Asn	GTT	0	0	81.5	56.20	25.30	Inf	Asn	80.0
scaffold_13	7	238513	238440	Met	CAT	0	0	55.3	27.70	27.60	Inf	Arg	54.3	IPD:-10.80
scaffold_13	8	110703	110632	Gly	GCC	0	0	61.0	40.20	20.80	Inf	Thr	63.9	IPD:-31.20
scaffold_13	9	108321	108248	Asp	GTC	0	0	72.0	53.20	18.80	Inf	Ala	72.8	IPD:-22.40
scaffold_18	1	13469	13542	Trp	CCA	0	0	71.9	38.70	33.20	Inf	Thr	74.9	IPD:-15.80
scaffold_18	2	13637	13707	Cys	GCA	0	0	46.8	26.50	20.30	Inf	Thr	45.3	IPD:-13.30
scaffold_18	3	14609	14682	Met	CAT	0	0	52.3	24.30	28.00	Inf	Arg	60.6	IPD:-23.60
scaffold_18	4	138920	138993	Trp	CCA	0	0	71.9	38.70	33.20	Inf	Thr	74.9	IPD:-15.80
scaffold_18	5	139088	139158	Cys	GCA	0	0	46.8	26.50	20.30	Inf	Thr	45.3	IPD:-13.30
scaffold_18	6	140060	140133	Met	CAT	0	0	52.3	24.30	28.00	Inf	Arg	60.6	IPD:-23.60
scaffold_18	7	40933	40861	Glu	TTC	0	0	55.4	29.20	26.20	Inf	His	63.1	IPD:-13.60
scaffold_56	1	47454	47542	Ser	TGA	0	0	62.8	28.80	34.00	Inf	Ser	63.3
scaffold_70	1	31917	31990	Met	CAT	0	0	59.0	36.70	22.30	Inf	Thr	66.8	IPD:-40.90
scaffold_70	2	40752	40680	Gln	TTG	0	0	47.0	17.50	29.50	Inf	Cys	37.2	IPD:-3.20
scaffold_70	3	34052	33979	His	GTG	0	0	49.8	34.70	15.10	Inf	His	61.5
scaffold_78	1	20905	20976	His	GTG	0	0	63.3	34.30	29.00	Inf	His	87.6
scaffold_126	1	21824	21750	Trp	CCA	0	0	40.8	29.00	11.80	Inf	Thr	40.9	IPD:-6.50
scaffold_147	1	18898	18971	Ile	AAT	0	0	81.8	58.30	23.50	Inf	Ile	106.8
scaffold_163	1	29835	29754	Ser	GCT	0	0	80.5	45.20	35.30	Inf	Ser	109.5
scaffold_230	1	12143	12214	Pro	AGG	0	0	67.4	34.70	32.70	Inf	Pro	112.3
scaffold_234	1	25592	25511	Ser	GCT	0	0	80.5	45.20	35.30	Inf	Ser	109.5
scaffold_234	2	22792	22720	Glu	CTC	0	0	74.6	48.80	25.80	Inf	Glu	95.1
scaffold_351	1	9568	9495	Val	AAC	0	0	72.5	48.10	24.40	Inf	Val	100.2
scaffold_358	1	16447	16519	Ala	CGC	0	0	68.3	44.10	24.20	Inf	Ala	99.2
scaffold_387	1	3510	3590	Leu	AAG	0	0	71.4	51.10	20.30	Inf	Leu	108.5
scaffold_387	2	11319	11399	Leu	AAG	0	0	73.0	50.60	22.40	Inf	Leu	109.1
scaffold_453	1	15913	15829	Met	CAT	15875	15865	47.5	33.30	14.20	Inf	Met	84.1
