# Supplementary material for: Conservation and Tandem Duplication of tRNA Genes in Plant Species
Source: Genes (Basel). 2025 Nov 1;16(11):1307. doi: 10.3390/genes16111307 (PMC12652284; doi:10.3390/genes16111307)
Supplement: Supplementary file 1 [file genes-16-01307-s001.zip › tRNA.prediction.out/Aam/Aam.tRNA.fa]

>Chr01.trna1 Chr01:155687-155767 (+) Leu (AAG) 81 bp Sc: 32.7
ATTGAGATGGCAGAGCTGGTATAAGATGCCAGATTAAGGTTCTGGACTAACAGGGTGTGG
GCTCAAATCCTACTCTCAACA
>Chr01.trna2 Chr01:2468536-2468608 (+) Arg (TCT) 73 bp Sc: 67.3
GCGCTCGTGGCCTAATGGATAAGGCGCCTGACTTCTAATCAGGCGATTGTGGGTTCGAGT
CCCACCGGGCGTG
>Chr01.trna3 Chr01:3236707-3236800 (+) Tyr (GTA) 94 bp Sc: 74.2
CCGACCTTAGCTCAGTTGGTAGAGCGGAGGACTGTAGTTCGGTTTCAGCCTTTCAGCCAT
CCTTAGGTCGCTGGTTCGAATCCGGCAGGTCGGA
>Chr01.trna4 Chr01:3825009-3825081 (+) Glu (CTC) 73 bp Sc: 78.9
TCCGTTGTAGTCTAGTTGGTTAGGATACTCGGCTCTCACCCGAGAGACCCGGGTTCAAGT
CCCGGCAACGGAA
>Chr01.trna5 Chr01:4520661-4520741 (+) Leu (CAA) 81 bp Sc: 58.1
GCCTTGATGGTGAAATGGTAGACACGCGAGACTCAAAATCTCGTGCTAAAGAGCGTGGAG
GTTCGAGTCCTCTTCAAGGCA
>Chr01.trna6 Chr01:6816645-6816718 (+) Asn (GTT) 74 bp Sc: 76.2
GCTGGAATAGCTCAGTTGGTTAGAGCGTGTGGCTGTTAACCACAAGGTTGGAGGTTAAAG
CCCTCCTTCTAGCG
>Chr01.trna7 Chr01:7489872-7489945 (+) Asp (GTC) 74 bp Sc: 49.9
GCACCAGTGGTCTAGTGGTAGAATAGTACCCTGTCACGGTACAGATCCGGCGGGTTCAAT
TCCCGGCTGGTACA
>Chr01.trna8 Chr01:8681356-8681428 (+) Ala (CGC) 73 bp Sc: 60.1
GGGGATGTAGCTCATATGGTAGAGCGCTCGCTTCGCATGCGAGAGGCACGGGGTTCGATT
CCCTGCACCTCCA
>Chr01.trna9 Chr01:11538286-11538358 (+) Glu (TTC) 73 bp Sc: 45.1
GCCCCTATCGTCTAGTGGTTTAGGACATCTCTCTTTCAAGGAGGCAGCGGGGATTCGAAT
TCCCCTGGGGGTA
>Chr01.trna10 Chr01:11538423-11538506 (+) Tyr (GTA) 84 bp Sc: 53.8
GGGTCGATGCCCGAGCGGTTAATGGGGACGGACTGTAAATTCGTTGGCGATATGTCTACG
CTGGTTCAAATCCAGCTCGGCCCA
>Chr01.trna11 Chr01:12703094-12703177 (+) Ser (TGA) 84 bp Sc: 24.1 Possible pseudogene
AGTAAAGTAGTGCAGCTTGGTAGCGCTTTTGTTTTGAGTACAAAATGTCACGGGTTCAAA
TCTTGTTATCCCTACCTATTACTT
>Chr01.trna12 Chr01:20098193-20098266 (+) Met (CAT) 74 bp Sc: 52.3
GGGCTTATAGTTTAATTGGTTGAAACGTACCGCTCATAACGGTGATATTGTAGGTTCGAG
CCCTACTAAGCCTA
>Chr01.trna13 Chr01:20989206-20989283 (+) Glu (TTC) 78 bp Sc: 48.6
TCCATTGTCGTCTAGTCCGGTGAGGATATCTGGCTTTCACCCAGACGACCCACCCGGGTT
CAGATCCCGGCAATGGAA
>Chr01.trna14 Chr01:27436955-27437028 (+) Val (CAC) 74 bp Sc: 80.4
GTCTGGGTGGTGTAGTCGGTCATCACGCTAGTCTCACACACTAGAGGTCCCCGGTTCAAA
CCCGGGCTCAGACA
>Chr01.trna15 Chr01:29350139-29350212 (+) Ile (AAT) 74 bp Sc: 81.8
GGCCTATTAGCTCAGTTGGTTAGAGCGTCGTGCTAATAACGCGAAGGTCGCAGGTTCGAG
ACCTGCATGGGCCA
>Chr01.trna16 Chr01:30332723-30332794 (+) Pro (TGG) 72 bp Sc: 70.0
GGGCGTTTGGTCTAGTGGTATGATTCTTGCTTTGGGTGCAAGAGGTCGCGAGTTCGATTC
TCGCAACGCCCC
>Chr01.trna17 Chr01:30739475-30739546 (+) Cys (GCA) 72 bp Sc: 82.1
GGGTCCATAGCTCAGTGGTAGAGCATTTGACTGCAGATCAAGAGGTCACCGGTTCGAACC
CGGTTGGGCCCT
>Chr01.trna18 Chr01:30996466-30996547 (+) Ser (TGA) 82 bp Sc: 80.7
GTCGATATGTCCGAGTGGTTAAGGAGACAGACTTGAAATCTGTTGGGCTTCGCCCGCGCA
GGTTCGAACCCTGCTGTCGACG
>Chr01.trna19 Chr01:31462908-31462978 (+) Gly (GCC) 71 bp Sc: 66.5
GCACCAGTGGTCTAGTGGTAGAATAGTACCCTGCCACGGTACAGACCCGGGTTCGATTCC
CGGCTGGTGCA
>Chr01.trna20 Chr01:35092571-35092643 (+) Phe (GAA) 73 bp Sc: 78.3
GCGGGGATAGCTCAGTTGGGAGAGCGTCAGACTGAAGATCTGAAGGTCGCGTGTTCGATC
CACGCTCACCGCA
>Chr01.trna21 Chr01:35211056-35211127 (+) Thr (CGT) 72 bp Sc: 80.5
GCTTCCGTAGCATAGTGGTAGTGCGTTCGCTTCGTAAGCGAAAGGTCGCGAGTTCGATCC
TCGCCGGGAGCT
>Chr01.trna22 Chr01:35978318-35978405 (+) Met (CAT) 88 bp Sc: 64.1
GGGGTGGTGGCGCAGTTGGCTAGCGCGTAGGTCTCATAGCTATATCTGAGTTATCCTGAG
GTCGAGAGTTCGAGCCTCTCTCACCCCA
>Chr01.trna23 Chr01:36058101-36058172 (+) Cys (GCA) 72 bp Sc: 82.1
GGGTCCATAGCTCAGTGGTAGAGCATTTGACTGCAGATCAAGAGGTCACCGGTTCGAACC
CGGTTGGGCCCT
>Chr01.trna24 Chr01:37003384-37003456 (+) Arg (CCG) 73 bp Sc: 67.8
GATCGCGTGGCCTAATGGATAAGGCGCTCGCCTCCGGAGCGGGAGATTGTGGGTTCGAGT
CCCACCGTGATCG
>Chr01.trna25 Chr01:37418327-37418398 (-) Gln (CTG) 72 bp Sc: 71.2
GGTCCCATGGTCTAGGGGTCAGGACATTGGACTCTGAATCCAGTAGCCCGAGTTCAAATC
TCGGTGGGACCT
>Chr01.trna26 Chr01:37417953-37418024 (-) Gln (CTG) 72 bp Sc: 65.1
GGTCCCATGGTCTAGGGGTCAGGACATTGGACTCTGAATCCAATAGCCCGAGTTCAGATC
TCGGTGGGACCT
>Chr01.trna27 Chr01:37417579-37417650 (-) Gln (CTG) 72 bp Sc: 71.2
GGTCCCATGGTCTAGGGGTCAGGACATTGGACTCTGAATCCAGTAGCCCGAGTTCAAATC
TCGGTGGGACCT
>Chr01.trna28 Chr01:34285553-34285633 (-) Leu (AAG) 81 bp Sc: 74.0
GTTGAGATGGCCGAGTTGGTCTAAGGCGCCAGATTAAGGTTCTGGTCCGAAAGGGCGTGG
GTTCAAATCCCACTCTCAACA
>Chr01.trna29 Chr01:33414305-33414377 (-) Thr (TGT) 73 bp Sc: 60.7
GTCCGCTTAGCTCAGAGGTTAGAGCATCGCATTTGTAATGCGATGGTCATCGGTTCGACT
CCGATAGCCGGCT
>Chr01.trna30 Chr01:32273145-32273242 (-) Ser (TGA) 98 bp Sc: 22.5 Possible pseudogene
AGAGTAGCAGATTGGCCGAGTGGTTGATAGCTCCGGTCTTGAAAACCGGCATAGTTCTTT
GTTCAAAACTATCGAGGGTTTGAATCCCTCTCTTTCCT
>Chr01.trna31 Chr01:30618970-30619041 (-) Gly (TCC) 72 bp Sc: 70.7
GCGTTTGTAGTCCAACGGTTAGGATAATTGCCTTCCAAGCAATAGACCCGGGTTCGACCC
CCGGCAGACGCA
>Chr01.trna32 Chr01:30013501-30013571 (-) Gly (CCC) 71 bp Sc: 65.4
GCGCATCTGGTGTAGTGGTATCATAGTACCCTCCCACGGTACTGACCAGGGTTCGATTCC
CTGGATGCGCA
>Chr01.trna33 Chr01:28507427-28507498 (-) iMet (CAT) 72 bp Sc: 58.3
ATCAGAGTGGCGCAGCGGAAGCGTGGTGGGCCCATAACCCACAGGTCCCAGGATCGAAAC
CTGGCTCTGATA
>Chr01.trna34 Chr01:27489700-27489771 (-) Trp (CCA) 72 bp Sc: 75.8
GGATCCGTGGCGCAATGGTAGCGCGTCTGACTCCAGATCAGAAGGTTGCGTGTTCGATTC
ACGTCGGGTTCA
>Chr01.trna35 Chr01:25799950-25800021 (-) Cys (GCA) 72 bp Sc: 82.1
GGGTCCATAGCTCAGTGGTAGAGCATTTGACTGCAGATCAAGAGGTCACCGGTTCGAACC
CGGTTGGGCCCT
>Chr01.trna36 Chr01:25799224-25799295 (-) Cys (GCA) 72 bp Sc: 82.1
GGGTCCATAGCTCAGTGGTAGAGCATTTGACTGCAGATCAAGAGGTCACCGGTTCGAACC
CGGTTGGGCCCT
>Chr01.trna37 Chr01:25798872-25798943 (-) Cys (GCA) 72 bp Sc: 82.1
GGGTCCATAGCTCAGTGGTAGAGCATTTGACTGCAGATCAAGAGGTCACCGGTTCGAACC
CGGTTGGGCCCT
>Chr01.trna38 Chr01:25798523-25798594 (-) Cys (GCA) 72 bp Sc: 70.9
GGGTCCATAGCTCAGTGATTGAGCATTTGACTGCAGATCAAGAGGTCACTGGTTCGAACC
CGGTTGGACCCT
>Chr01.trna39 Chr01:25798173-25798244 (-) Cys (GCA) 72 bp Sc: 82.1
GGGTCCATAGCTCAGTGGTAGAGCATTTGACTGCAGATCAAGAGGTCACCGGTTCGAACC
CGGTTGGGCCCT
>Chr01.trna40 Chr01:23440506-23440578 (-) Lys (TTT) 73 bp Sc: 91.5
GCCGTCTTAGCTCAGTTGGTAGAGCGCATGGCTTTTAACCATGTGGTCGTGGGTTCGAGT
CCCACAGACGGCG
>Chr01.trna41 Chr01:23151797-23151875 (-) Arg (TCT) 79 bp Sc: 52.6
GAGCCCGTTGCCTAATGGATAAGGCGTCTGACTTCTAATCAGGCGACTGTGGGTTCGAGT
CCCACCGGGCATGCTTCCA
>Chr01.trna42 Chr01:7389625-7389698 (-) Val (AAC) 74 bp Sc: 66.1
GGTTTCATGGTGTAGTTGGTTATCACGTCAGTCTAACACACTGAAGGTCTCCGGTTCGAA
CCCGGGCGAAGCCA
>Chr01.trna43 Chr01:7384715-7384788 (-) Val (AAC) 74 bp Sc: 72.5
GGTTTCGTGGTGTAGTTGGTTATCACGTCAGTCTAACACACTGAAGGTCTCCGGTTCGAA
CCCGGGCGAAGCCA
>Chr01.trna44 Chr01:5702629-5702701 (-) Lys (CTT) 73 bp Sc: 87.7
GCCCGTCTAGCTCAGTTGGTAGAGCGCAAGGCTCTTAACCTTGTGGTCGTGGGTTCGAGC
CCCACGGTGGGCG
>Chr01.trna45 Chr01:5276810-5276882 (-) Thr (TGT) 73 bp Sc: 66.2
GCCCGCTTAGCTCAGAGGTTAGAGCATCGCATTTGTAATGCGATGGTCATCGGTTCGACT
CCGATAGCCGGCT
>Chr01.trna46 Chr01:4927193-4927266 (-) Val (AAC) 74 bp Sc: 72.5
GGTTTCGTGGTGTAGTTGGTTATCACGTCAGTCTAACACACTGAAGGTCTCCGGTTCGAA
CCCGGGCGAAGCCA
>Chr01.trna47 Chr01:2284668-2284738 (-) Gly (CCC) 71 bp Sc: 65.4
GCGCATCTGGTGTAGTGGTATCATAGTACCCTCCCACGGTACTGACCAGGGTTCGATTCC
CTGGATGCGCA
>Chr01.trna48 Chr01:1830409-1830493 (-) Met (CAT) 85 bp Sc: 64.2
GGGGTGGTGGCGCAGTTGGCTAGCGCGTAGGTCTCATAGCTATTGAGTGATCCTGAGGTC
GAGAGTTCGAGCCTCTCTCACCCCA
>Chr01.trna49 Chr01:1333988-1334059 (-) Undet (NNN) 72 bp Sc: 26.3 Possible pseudogene
GGACCCGTAGCTCAGTGGTTGACAAGAGAATTTGCAACCAAGAGATCATGGGTTCAAGTC
CCATGTTCACCT
>Chr01.trna50 Chr01:388594-388666 (-) Arg (ACG) 73 bp Sc: 72.0
GACTCCGTGGCCCAATGGATAAGGCGCTGGTCTACGGAACCAGAGATTCTGGGTTCGATC
CCCAGCGGAGTCG
>Chr02.trna1 Chr02:1708452-1708525 (+) Arg (ACG) 74 bp Sc: 48.6
GGGCTTGTAGCTCAAAGGATTAGAGCACGTGGCTACGAACCACAATGTCAGGGGTTCGAA
TCCCTCCTTGCCCA
>Chr02.trna2 Chr02:3673270-3673342 (+) Lys (TTT) 73 bp Sc: 76.9
GGGTGTATAGCTCAGTTGGTAGAGCATTGGGCTTTTAACCTAATGGTCGTAGGTTCAAGT
CCTGCTATACCCA
>Chr02.trna3 Chr02:9031149-9031219 (+) Cys (GCA) 71 bp Sc: 61.2
GGCGGCATGGCCGAGTGGTAAGGCGGGGGACTGCAAATCCTTTTTCCCCAGTTCAAATCC
GGGTGTTGCCT
>Chr02.trna4 Chr02:11662607-11662686 (+) Leu (TAG) 80 bp Sc: 53.9
GCCGCCATGGTGAAATTGGTAGACACGCTGCTCTTAGGAAGCAGTGCTAGAGCATCTCGG
TTCGAGTCCGAGTGGCGGCA
>Chr02.trna5 Chr02:22825322-22825394 (+) Glu (CTC) 73 bp Sc: 78.9
TCCGTTGTAGTCTAGTTGGTTAGGATACTCGGCTCTCACCCGAGAGACCCGGGTTCAAGT
CCCGGCAACGGAA
>Chr02.trna6 Chr02:23321889-23321959 (+) Gly (GCC) 71 bp Sc: 66.5
GCACCAGTGGTCTAGTGGTAGAATAGTACCCTGCCACGGTACAGACCCGGGTTCGATTCC
CGGCTGGTGCA
>Chr02.trna7 Chr02:26506302-26506373 (+) Asn (GTT) 72 bp Sc: 65.8
TCCTCAATAGCTCAGTGGTAGAGTGGTCGGTTGTTAATTGATTGGTTGTAGGTTCGAAAC
CTACTTGGGGAG
>Chr02.trna8 Chr02:27049858-27049931 (+) Val (CAC) 74 bp Sc: 81.5
GTCTGGGTGGTGTAGTCGGTTATCACGCTAGTCTCACACACTAGAGGTCCCCGGTTCGAA
CCCGGGCTCAGACA
>Chr02.trna9 Chr02:30621576-30621648 (+) Ala (AGC) 73 bp Sc: 63.4
GGGGATGTAGCTCAGATGGTAGAGCGCTCGCTTAGCATGCGAGAGGTACGGGGATCGATA
CCCCGCATCTCCA
>Chr02.trna10 Chr02:31740185-31740271 (+) Tyr (GTA) 87 bp Sc: 73.7
CCGACTTTAGCTCAGTTGGTAGAGCGGAGGACTGTAGTTGTGATTGCTGTCATCCTTAGG
TCGCTGGTTCGAATCCGGCAAGTCGGA
>Chr02.trna11 Chr02:34204360-34204431 (+) His (GTG) 72 bp Sc: 63.3
GTGGCTGTAGTTTAGTGGTGAGAATTCTACGTTGTGGCCGTAGAGACCTGGGCTCGAATC
CCAGCAGCCACA
>Chr02.trna12 Chr02:34270068-34270139 (+) His (GTG) 72 bp Sc: 63.2
GTGGCTGTAGTTTAGTGGTGAGAATTTCACGTTGTGGCCGTGAAGACCTGGGCTCGAATC
CCAGCAGCCACA
>Chr02.trna13 Chr02:31054318-31054391 (-) Arg (ACG) 74 bp Sc: 42.7 Possible pseudogene
GGACCTGTAGCTCAGAGGATTAGAGCACATGGCTACGAACCACGGTGTCGGGGGTTCGAA
TCCCTCCTTGCCCA
>Chr02.trna14 Chr02:30942077-30942149 (-) Arg (ACG) 73 bp Sc: 64.2
GACTCCGTGGCCCAATGGATAAGGCGCTGGTCTACGGAACCAGAGATTCTGGGTTCGATC
CCCAGCTGAGTCG
>Chr02.trna15 Chr02:30603301-30603382 (-) Ser (GCT) 82 bp Sc: 80.5
GTCGCTTTGGCCGAGTGGTTAAGGCGTGTGCCTGCTAAGTACATGGGGTTTCCCCGCGAG
AGTTCGAATCTCTCAGGCGACG
>Chr02.trna16 Chr02:30600509-30600581 (-) Glu (CTC) 73 bp Sc: 74.6
TCCGTTGTAGTCTAGATGGTTAGGATACTCGGCTCTCACCCGAGAGACCCGGGTTCGAGT
CCCGGCAACGGAA
>Chr02.trna17 Chr02:27224082-27224153 (-) Trp (CCA) 72 bp Sc: 75.8
GGATCCGTGGCGCAATGGTAGCGCGTCTGACTCCAGATCAGAAGGTTGCGTGTTCGATTC
ACGTCGGGTTCA
>Chr02.trna18 Chr02:22931314-22931387 (-) Ile (TAT) 74 bp Sc: 85.9
GGTCCCGTAGCTCAGTTGGTTAGAGCGTTGGTCTTATGAGCCGAAGGTCGCGGGTTCGAG
CCCCGCCGGGACCA
>Chr02.trna19 Chr02:21789266-21789337 (-) iMet (CAT) 72 bp Sc: 20.4 Possible pseudogene
TGTCGGGTGCGCAGCGGAAGCGTGGTGGGCCCATAACCCACAGGTCCCAGGATTGTAACC
TGGCTCTGATAC
>Chr02.trna20 Chr02:21509896-21509988 (-) Ser (TGA) 93 bp Sc: 43.9
GGCGAGATGGCCGAGTGGTTGATAGCTCCGGTCTTGAAAACCGACATAGTTCTTTGTTCA
GAACTATCGAGGGTTCGAATCCCTCTCTCTCCT
>Chr02.trna21 Chr02:19282459-19282532 (-) Val (AAC) 74 bp Sc: 42.0 Possible pseudogene
GGTGTTATGGTGTAATTGGTTATCACGTCAGTCTAACACACTGAAGGTTTCCAGTTCGAG
TCCCGGCAATGCCA
>Chr02.trna22 Chr02:18233522-18233594 (-) Thr (AGT) 73 bp Sc: 50.9
GCTTTAATAGCTCAGTTGGTTAGAGCACCCGTTTAGTAAGCGGAGGTCTTGAGTTCAACT
CTTAATGAAAGCA
>Chr02.trna23 Chr02:11274751-11274822 (-) Gln (CTG) 72 bp Sc: 73.7
GGTTCCATGGTCTAGTGGTCAGGACATTGGACTCTGAATCCAGTAACCCGAGTTCAAGTC
TCGGTGGAACCT
>Chr02.trna24 Chr02:9033765-9033838 (-) Asp (GTC) 74 bp Sc: 44.5
GGGATTGTAGTTCAATTGGTCAGAGCACCGCCCTGTCAAGGCGGAAGCTGCGGGTTGAAG
CTCCGTCAGTCCCG
>Chr02.trna25 Chr02:2337909-2337983 (-) His (GTG) 75 bp Sc: 24.5 Possible pseudogene
ACTTGTGGTTGTAGTTTAGTGGTGAGAATTCTACGTTGTGGCCCTAGATACCTAGGCTCG
AATCCTAGTTGAGTG
>Chr02.trna26 Chr02:481833-481904 (-) His (GTG) 72 bp Sc: 63.0
GTGGCTGTAGTTTAGTGGTAAGAATTCCACGTTGTGGCCGTGGAGACCTGGGCTCGAATC
CCAGCAGCCACA
>Chr03.trna1 Chr03:2024575-2024657 (+) Leu (TAA) 83 bp Sc: 73.8
GCTGGTTTGCCCGAGTGGTTAAGGGGGAAGACTTAAGATCTTCTGCACATAAGTGCGCAT
GGGTTCGAACCCCATAGCCAGCA
>Chr03.trna2 Chr03:6110989-6111067 (+) Cys (ACA) 79 bp Sc: 55.5
GGGTGGGGCCTGTAGCTCAGAGGATTAGAGCACGTGGCTACAAACCACGGTGTCGGGGGT
TCAAATCCCTCCTCGCCCA
>Chr03.trna3 Chr03:6948833-6948905 (+) Lys (CTT) 73 bp Sc: 87.7
GCCCGTCTAGCTCAGTTGGTAGAGCGCAAGGCTCTTAACCTTGTGGTCGTGGGTTCGAGC
CCCACGGTGGGCG
>Chr03.trna4 Chr03:6950697-6950771 (+) Lys (CTT) 75 bp Sc: 70.1
GCCCGTCTAGCTCAGTTGGTAGAGCGCAAGGCTCTTAACCTTGTGGTCGTGGGTTCGAGC
TCCACGGTGGTCGCT
>Chr03.trna5 Chr03:6954166-6954238 (+) Lys (CTT) 73 bp Sc: 67.9
GCCCGTCTAGCTCAGTTGGTAGAGCGCAAGGCTCTTAACATTGTGGTCGTGGGTTCGAGC
CCAACGGTGGGCG
>Chr03.trna6 Chr03:6961610-6961681 (+) Gln (TTG) 72 bp Sc: 39.3
AGGGACGTAGCCAAGCGGTAAGGCAACGGGTTTTGATCTCGTGATTCGGAGGTTCGAATC
CTTCCGTTCCAG
>Chr03.trna7 Chr03:10035864-10035944 (+) Leu (CAA) 81 bp Sc: 58.1
GCCTTGATGGTGAAATGGTAGACACGCGAGACTCAAAATCTCGTGCTAAAGAGCGTGGAG
GTTCGAGTCCTCTTCAAGGCA
>Chr03.trna8 Chr03:16532218-16532301 (+) Tyr (GTA) 84 bp Sc: 41.2
AGGTCGATGCCCGAGCTGTTAATGGGGACGGACTGTAAATTCGTTGGCGATATGTCTACG
CTGGTTCAAATCCAGCTCGGCCCA
>Chr03.trna9 Chr03:22577096-22577167 (+) Asn (GTT) 72 bp Sc: 58.2
TCCTCAGTAGCTCAGTGATAGAGCGGTCGGCTGTTAACCGATTGGTCGTAAGTTTAAATC
CTATTTGGGGAG
>Chr03.trna10 Chr03:23656208-23656280 (+) Ala (AGC) 73 bp Sc: 63.4
GGGGATGTAGCTCAGATGGTAGAGCGCTCGCTTAGCATGCGAGAGGTACGGGGATCGATA
CCCCGCATCTCCA
>Chr03.trna11 Chr03:23711123-23711195 (+) Arg (ACG) 73 bp Sc: 72.0
GACTCCGTGGCCCAATGGATAAGGCGCTGGTCTACGGAACCAGAGATTCTGGGTTCGATC
CCCAGCGGAGTCG
>Chr03.trna12 Chr03:25334324-25334394 (+) Gly (CCC) 71 bp Sc: 65.4
GCGCATCTGGTGTAGTGGTATCATAGTACCCTCCCACGGTACTGACCAGGGTTCGATTCC
CTGGATGCGCA
>Chr03.trna13 Chr03:25876551-25876622 (+) Pro (TGG) 72 bp Sc: 68.5
GGGCATTTGGTCTAGTGGTATGATTCTCGCTTTGGGTGCGAGAGGTCCCGAGTTCGATTC
TCGGAATGCCCC
>Chr03.trna14 Chr03:26217730-26217811 (+) Ser (TGA) 82 bp Sc: 80.7
GTCGATATGTCCGAGTGGTTAAGGAGACAGACTTGAAATCTGTTGGGCTTCGCCCGCGCA
GGTTCGAACCCTGCTGTCGACG
>Chr03.trna15 Chr03:26843803-26843876 (+) Asn (GTT) 74 bp Sc: 53.8
GCTGAAATAGCTCAGTTGGTTAGAGCATGTGGCTGTTAACCACAAGGTCAGAAGTTCAAG
CTCTCCTTCTAGTA
>Chr03.trna16 Chr03:28869103-28869184 (+) Ser (GCT) 82 bp Sc: 80.5
GTCGCTTTGGCCGAGTGGTTAAGGCGTGTGCCTGCTAAGTACATGGGGTTTCCCCGCGAG
AGTTCGAATCTCTCAGGCGACG
>Chr03.trna17 Chr03:29860031-29860103 (+) Lys (CTT) 73 bp Sc: 87.7
GCCCGTCTAGCTCAGTTGGTAGAGCGCAAGGCTCTTAACCTTGTGGTCGTGGGTTCGAGC
CCCACGGTGGGCG
>Chr03.trna18 Chr03:30336971-30337042 (+) Gly (GCC) 72 bp Sc: 61.0
GCGGAATTAGCTTAATGGTAGAGCATAGCCTTGCCAAGGCTAAGGTTGAGGGTTCAAGTC
CCTCCTTCCGCT
>Chr03.trna19 Chr03:33240855-33240936 (+) Ser (AGA) 82 bp Sc: 77.4
GTGGACGTGCCGGAGTGGTTAACGGGTATGACTAGAAATCATATGGGCTCTGCCCTCGCA
GGTTCGAGTCCTGCCGTCCACG
>Chr03.trna20 Chr03:33636154-33636234 (+) Leu (CAG) 81 bp Sc: 69.5
GTCAAGATGGCCGAGTTGGTCCAAGGCGCCAGTTTCAGGTACTGGTCCGAAAGGGCATGG
GTTCGAATCCCATTCTTGACA
>Chr03.trna21 Chr03:33458421-33458494 (-) Glu (TTC) 74 bp Sc: 60.7
TCCATTGTCGTCTAGTCCGGTTAGGATACCTGGCTTTCACCCAGGCGACCTGGGTTCAAA
TCCCGGCAATGGAA
>Chr03.trna22 Chr03:29084264-29084336 (-) Ala (TGC) 73 bp Sc: 69.1
GGGGATGTAGCTCAAATGGTAGAGCGCTCGCTTTGCATGCGAGAGGTACAGGGTTCGATC
CCCTGCATCTCCA
>Chr03.trna23 Chr03:28652208-28652280 (-) Ala (CGC) 73 bp Sc: 68.3
GGGGGTGTAGCTCATATGGTAGAGCGCTCGCTTCGCATGCGAGAGGCACGGGGTTCGATT
CCCCGCACCTCCA
>Chr03.trna24 Chr03:28572389-28572462 (-) Asn (GTT) 74 bp Sc: 82.7
GCTGGAGTAGCTCAGTTGGTTAGAGCGTGTGGCTGTTAACCACAAGGTCGAAGGTTCGAA
CCCTTCTTCTAGCG
>Chr03.trna25 Chr03:28483825-28483896 (-) Trp (CCA) 72 bp Sc: 75.8
GGATCCGTGGCGCAATGGTAGCGCGTCTGACTCCAGATCAGAAGGTTGCGTGTTCGATTC
ACGTCGGGTTCA
>Chr03.trna26 Chr03:27889285-27889355 (-) Gly (GCC) 71 bp Sc: 66.5
GCACCAGTGGTCTAGTGGTAGAATAGTACCCTGCCACGGTACAGACCCGGGTTCGATTCC
CGGCTGGTGCA
>Chr03.trna27 Chr03:27430913-27430997 (-) Tyr (GTA) 85 bp Sc: 73.8
CCGACTTTAGCTCAGTTGGTAGAGCGGAGGACTGTAGTTGTTAGCTGTCATCCTTAGGTC
GCTGGTTCGAATCCGGCAAGTCGGA
>Chr03.trna28 Chr03:27120237-27120309 (-) Arg (ACG) 73 bp Sc: 71.3
GACTCTGTGGCCCAATGGATAAGGCGCTGGTCTACGGAACCAGAGATTCTGGGTTCGATC
CCCAGCAGAGTCG
>Chr03.trna29 Chr03:24979531-24979604 (-) Glu (TTC) 74 bp Sc: 64.3
TCCATTGTCGTCTAGTCCGGTTAGGATATCTGGCTTTCACCCAGACGACCCGGGTTCAAA
TCCCGGCAATGGAA
>Chr03.trna30 Chr03:20832338-20832409 (-) Gln (TTG) 72 bp Sc: 73.5
GGTTCTATGGTGTAGTGGTTAGCACTCTGGACTTTGAATCCAGCGACCTGGGTTCGACTC
CCGGTAGGACCT
>Chr03.trna31 Chr03:6111565-6111636 (-) Asn (GTT) 72 bp Sc: 79.0
TCCTCAGTAGCTCAGTGGTAGAGCGGTCGGCTGTTAACTGATTGGTCGTAGGTTCGAATC
CTACTTGGGGAG
>Chr03.trna32 Chr03:5513261-5513341 (-) Leu (CAA) 81 bp Sc: 58.1
GCCTTGATGGTGAAATGGTAGACACGCGAGACTCAAAATCTCGTGCTAAAGAGCGTGGAG
GTTCGAGTCCTCTTCAAGGCA
>Chr03.trna33 Chr03:2990083-2990156 (-) His (GTG) 74 bp Sc: 49.8
GCGGATGTAGCCAAGTGGATTAAGGCAGTGGATTGTGAATCCACCACGCGCGGGTTCAAT
TCCCGTCGTTCGCC
>Chr03.trna34 Chr03:2224569-2224640 (-) His (GTG) 72 bp Sc: 63.0
GTGGCTGTAGTTTAGTGGTGAGAATTCCACGTTGTGGCCGTGGAGACCTGGGCTCGAATC
CCAGCAGCCACA
>Chr03.trna35 Chr03:1971207-1971279 (-) Lys (CTT) 73 bp Sc: 87.7
GCCCGTCTAGCTCAGTTGGTAGAGCGCAAGGCTCTTAACCTTGTGGTCGTGGGTTCGAGC
CCCACGGTGGGCG
>Chr03.trna36 Chr03:1435917-1435990 (-) Val (AAC) 74 bp Sc: 72.5
GGTTTCGTGGTGTAGTTGGTTATCACGTCAGTCTAACACACTGAAGGTCTCCGGTTCGAA
CCCGGGCGAAGCCA
>Chr03.trna37 Chr03:1293213-1293284 (-) Thr (TGT) 72 bp Sc: 83.0
GCCTTCATGGCTTAGTGGTAGAGCGTCAGTCTTGTAAACTGAAGGTCCGCAGTTCGATCC
TGCGTGAGGGCA
>Chr04.trna1 Chr04:436008-436079 (+) iMet (CAT) 72 bp Sc: 58.3
ATCAGAGTGGCGCAGCGGAAGCGTGGTGGGCCCATAACCCACAGGTCCCAGGATCGAAAC
CTGGCTCTGATA
>Chr04.trna2 Chr04:450777-450848 (+) Thr (TGT) 72 bp Sc: 79.3
GCCCCTATAGCTCAGTGGTAGAGCGTCAGTCTTGTAAACTGAAGGTCTGTAGTTCGATCC
TGCATGGGGGCA
>Chr04.trna3 Chr04:1307926-1308007 (+) Ser (AGA) 82 bp Sc: 79.4
GTGGACGTGCCGGAGTGGTTATCGGGCATGACTAGAAATCATGTGGGCTTTGCCCGCGCA
GGTTCGAATCCTGCCGTCCACG
>Chr04.trna4 Chr04:1524287-1524359 (+) Ala (CGC) 73 bp Sc: 68.3
GGGGGTGTAGCTCATATGGTAGAGCGCTCGCTTCGCATGCGAGAGGCACGGGGTTCGATT
CCCCGCACCTCCA
>Chr04.trna5 Chr04:4273249-4273321 (+) Glu (CTC) 73 bp Sc: 78.9
TCCGTTGTAGTCTAGTTGGTTAGGATACTCGGCTCTCACCCGAGAGACCCGGGTTCAAGT
CCCGGCAACGGAA
>Chr04.trna6 Chr04:4275970-4276041 (+) Pro (TGG) 72 bp Sc: 70.0
GGGCGTTTGGTCTAGTGGTATGATTCTTGCTTTGGGTGCAAGAGGTCGCGAGTTCGATTC
TCGCAACGCCCC
>Chr04.trna7 Chr04:6529690-6529769 (+) Leu (TAG) 80 bp Sc: 49.9
GCCGCCATGGTGAAATTGGTAGGCACGCTGCTCTTAGGAAGCAGTGCTAGAGCATCTCGG
TTCGAGTCCGAGTGGCGGCA
>Chr04.trna8 Chr04:8066434-8066507 (+) Val (AAC) 74 bp Sc: 71.9
GGTGTCGTGGTGTAGTTGGTTATCACGTCAGTCTAACACACTGAAGGTCTCCGGTTCAAG
TCCGGGCGACGCCA
>Chr04.trna9 Chr04:22292836-22292922 (+) Tyr (GTA) 87 bp Sc: 74.4
CCGACCTTAGCTCAGTTGGTAGAGCGGAGGACTGTAGTTGCAAAGCAGGTAATCCTTAGG
TCGCTGGTTCGAATCCGGCAGGTCGGA
>Chr04.trna10 Chr04:22332493-22332566 (+) His (GTG) 74 bp Sc: 49.8
GCGGATGTAGCCAAGTGGATTAAGGCAGTGGATTGTGAATCCACCACGCGCGGGTTCAAT
TCCCGTCGTTCGCC
>Chr04.trna11 Chr04:24044449-24044529 (+) Leu (CAG) 81 bp Sc: 69.5
GTCAAGATGGCCGAGTTGGTCTAAGGCGCCAGTTTCAGGTACTGGTCCGAAAGGGCATGG
GTTCGAATCCCATTCTTGACA
>Chr04.trna12 Chr04:25512575-25512646 (+) Asp (GTC) 72 bp Sc: 69.8
GTCGTTGTAGTATAGTGGTGAGTATTCCCGCCTGTCACGCGGGTGACCCGGGTTCGATCC
CCGGCAACGGCG
>Chr04.trna13 Chr04:30293033-30293104 (+) Thr (TGT) 72 bp Sc: 73.6
GCCCCTATAGCTCAGTGGTAGAGCGTCAGTCCTGTAAACTGAAGGTCTGTAGTTCAATCC
TGCATGGGGGCA
>Chr04.trna14 Chr04:31537516-31537588 (+) Arg (CCT) 73 bp Sc: 69.1
GCGCCTGTAGCTCAGTGGATAGAGCGTCTGTTTCCTAAGCAGAAAGTCGTAGGTTCGACC
CCTACCTGGCGCG
>Chr04.trna15 Chr04:31116827-31116897 (-) Gly (GCC) 71 bp Sc: 66.5
GCACCAGTGGTCTAGTGGTAGAATAGTACCCTGCCACGGTACAGACCCGGGTTCGATTCC
CGGCTGGTGCA
>Chr04.trna16 Chr04:30061397-30061470 (-) Ile (AAT) 74 bp Sc: 80.7
GGCCTATTAGCTCAGTTGGTTAGAGCGTCGTGCTAATAACGCGAAGGTCGCAGGTTCAAG
ACCTGCATGGGCCA
>Chr04.trna17 Chr04:29270197-29270269 (-) Ala (TGC) 73 bp Sc: 63.7
GGGGATGTAGCTCACATGGTAGAGCGCTCGCTTTGCATGCGAGAGGTACGGGGTTCGATA
CCCCGCATCTCCA
>Chr04.trna18 Chr04:24643205-24643277 (-) Ala (TGC) 73 bp Sc: 68.3
GGGGGTGTAGCTCATATGGTAGAGCGCTCGCTTTGCATGCGAGAGGCACGGGGTTCGATT
CCCCGCACCTCCA
>Chr04.trna19 Chr04:24626409-24626481 (-) Ala (TGC) 73 bp Sc: 43.8
GGGAGTGTAGGTCATATTGTAGAGCGCTCGCTTTGCATGCGAGAGGCACGGGGTTCGATT
CCCCGCACCTCCA
>Chr04.trna20 Chr04:24167621-24167694 (-) Asn (GTT) 74 bp Sc: 82.3
GCTGGAATAGCTCAGTTGGTTAGAGCGTGTGGCTGTTAACCACAAGGTCGGAGGTTCAAC
CCCTCCTTCTAGCG
>Chr04.trna21 Chr04:24138809-24138882 (-) Thr (AGT) 74 bp Sc: 73.6
GCTTTCATAGCTCAGTTGGTTAGAGCACCCGTTTAGTAAGCGGGAGGTCTTGAGTTCAAC
TCTCAATGAAAGCA
>Chr04.trna22 Chr04:24138168-24138241 (-) Thr (AGT) 74 bp Sc: 73.6
GCTTTCATAGCTCAGTTGGTTAGAGCACCCGTTTAGTAAGCGGGAGGTCTTGAGTTCAAC
TCTCAATGAAAGCA
>Chr04.trna23 Chr04:19864600-19864673 (-) Asn (GTT) 74 bp Sc: 82.7
GCTGGAGTAGCTCAGTTGGTTAGAGCGTGTGGCTGTTAACCACAAGGTCGAAGGTTCGAA
CCCTTCTTCTAGCG
>Chr04.trna24 Chr04:19119499-19119571 (-) Val (TAC) 73 bp Sc: 71.8
GGTGCTGTGGTGTAGTGGTTATCACGTTTGCTTTACACGCAAAAGGTCCCCAGTTCGATC
CTGGGTAGCACTA
>Chr04.trna25 Chr04:15947373-15947444 (-) Gly (GCC) 72 bp Sc: 48.7
GTAGAATTAGCTTAATGGTAGAGCATAGCCTTGCCAAGGCTAAGGTTGAGGGTTCAAGTC
CCTCCTTCCGCT
>Chr04.trna26 Chr04:6011982-6012054 (-) Glu (CTC) 73 bp Sc: 78.9
TCCGTTGTAGTCTAGTTGGTTAGGATACTCGGCTCTCACCCGAGAGACCCGGGTTCAAGT
CCCGGCAACGGAA
>Chr04.trna27 Chr04:3343568-3343632 (-) Undet (NNN) 65 bp Sc: 38.6
GGGTCCATAGCTCAGTGGTAGAGCTGCAGAACAATAGGTCACAGGTTCGACCCTGGTTGG
GCCCA
>Chr04.trna28 Chr04:2344023-2344094 (-) Thr (CGT) 72 bp Sc: 80.2
GCTTCCGTAGCACAGTGGTAGTGCGTTCGCTTCGTAAGCGAAAGGTCGCGAGTTCGACCC
TCGCCGGGAGCT
>Chr04.trna29 Chr04:2075802-2075873 (-) iMet (CAT) 72 bp Sc: 58.3
ATCAGAGTGGCGCAGCGGAAGCGTGGTGGGCCCATAACCCACAGGTCCCAGGATCGAAAC
CTGGCTCTGATA
>Chr04.trna30 Chr04:1335773-1335854 (-) Ser (AGA) 82 bp Sc: 75.6
GTGGACGTGCCAGAGTGGTTATTGGGCATGACTAGAAATCATGTGGGCTTTGCCCGCGTA
GGTTCGAATCCTACCGTCCACG
>Chr04.trna31 Chr04:1171903-1171983 (-) Leu (AAG) 81 bp Sc: 74.0
GTTGAGATGGCCGAGTTGGTCTAAGGCGCCAGATTAAGGTTCTGGTCCGAAAGGGCGTGG
GTTCAAATCCCACTCTCAACA
>Chr04.trna32 Chr04:727222-727294 (-) Ala (AGC) 73 bp Sc: 63.4
GGGGATGTAGCTCAGATGGTAGAGCGCTCGCTTAGCATGCGAGAGGTACGGGGATCGATA
CCCCGCATCTCCA
>Chr04.trna33 Chr04:520355-520427 (-) Phe (GAA) 73 bp Sc: 78.3
GCGGGGATAGCTCAGTTGGGAGAGCGTCAGACTGAAGATCTGAAGGTCGCGTGTTCGATC
CACGCTCACCGCA
>Chr04.trna34 Chr04:456759-456831 (-) Phe (GAA) 73 bp Sc: 78.3
GCGGGGATAGCTCAGTTGGGAGAGCGTCAGACTGAAGATCTGAAGGTCGCGTGTTCGATC
CACGCTCACCGCA
>Chr05.trna1 Chr05:696087-696160 (+) Glu (TTC) 74 bp Sc: 64.3
TCCATTGTCGTCTAGTCCGGTTAGGATATCTGGCTTTCACCCAGACGACCCGGGTTCAAA
TCCCGGCAATGGAA
>Chr05.trna2 Chr05:1848611-1848690 (+) Leu (TAG) 80 bp Sc: 69.5
GACAGTTTGGCCGAGTGGTCTAAGGCGCCAGATTTAGGCTCTGGTCCGAAAGGGCGTGGG
TTCAAATCCCACAGCTGTCA
>Chr05.trna3 Chr05:1849757-1849836 (+) Leu (TAG) 80 bp Sc: 61.2
GACAGTTTGGCCGAGTGGTCTAAGGCGCCAGATTTAGGCTCTGGTCCGAAAGGGCGTGGG
TTCAAATCCCACTGCTGTCA
>Chr05.trna4 Chr05:4210984-4211055 (+) Pro (AGG) 72 bp Sc: 67.4
GGGCATTTGGTCTAGTGGTATGATTCTCGCTTAGGGTGCGAGAGGTCCCGAGTTCAATTC
TCGGAATGCCCC
>Chr05.trna5 Chr05:13207526-13207608 (+) Tyr (GTA) 83 bp Sc: 51.5
GGGAGACTGGCCGAGTGGTTAAAAGCGACAGACTGTAAATCTGTTGAAGGTTTTCTACGT
AGGTTCGAATCCTGCCTCTCCCA
>Chr05.trna6 Chr05:19875150-19875222 (+) Ala (TGC) 73 bp Sc: 66.2
GGGGTTGTAGCTCAAATGGTAGAGCGCTCGCTTTGCATGCGAGAGGCACGGGGTTCGATC
CCCCGCATCTCCA
>Chr05.trna7 Chr05:22979071-22979143 (+) Arg (TCT) 73 bp Sc: 68.5
GCGCCCGTGGCCTAATGGATAAGGCGTCTGACTTCTAATCAGGCGATTGTGGGTTCGAGT
CCCACCGGGCGTG
>Chr05.trna8 Chr05:23369200-23369278 (+) Cys (ACA) 79 bp Sc: 47.7
GGGTGGGGCCTGTAGCTCAGAGGATTAGAGCACGTGGCTACAAACCACGGTGTCGGGAGT
TCAAATCCCTCCTCGCCCA
>Chr05.trna9 Chr05:23923929-23924000 (+) Gln (TTG) 72 bp Sc: 75.8
GGTTCTATGGTGTAGTGGTTAGCACTCCAGACTTTGAATCTGGCGACCTGGGTTCGAATC
CCGGTAGGACCT
>Chr05.trna10 Chr05:24159890-24159963 (+) Ile (AAT) 74 bp Sc: 58.6
AGCCTATTAGCTCAGTTCGTTAGAGCGTCGTGCTAATAACGCGAAGGTCGCAAGTTCGAG
ACCTGCATGGGCCA
>Chr05.trna11 Chr05:28680151-28680224 (+) Asn (GTT) 74 bp Sc: 72.8
GCTGGAGTAGCTCTGTTGGGTAGAGCGTGTGGCTGTTAACCACATGGTCGAAGGTTCAAA
TCCTTCCTCTAGCA
>Chr05.trna12 Chr05:29337131-29337202 (+) Gly (TCC) 72 bp Sc: 62.1
GCGTTTGTAATCCAACGGTTAGGATAATTGCCTTCCAAGCAATGAATCCGGGTTCAACTC
CCGGCAAACGCA
>Chr05.trna13 Chr05:30383373-30383447 (+) Met (CAT) 75 bp Sc: 34.5
GGGCGGAGGAATTGGTTTACTCATCAGGCTCATGACCTGAAGATTGCAGGTTCGAATCCT
GTCCGCAGATAATCA
>Chr05.trna14 Chr05:30128393-30128466 (-) Glu (TTC) 74 bp Sc: 64.3
TCCATTGTCGTCTAGTCCGGTTAGGATATCTGGCTTTCACCCAGACGACCCGGGTTCAAA
TCCCGGCAATGGAA
>Chr05.trna15 Chr05:29406542-29406615 (-) Ile (AAT) 74 bp Sc: 70.8
GGCCTATTAGCTCAGTTGGTTAGAGCGTCGTGCTAATAATGCGAAGGTCACAGGTTCGAG
ACCTGCATGGGCCA
>Chr05.trna16 Chr05:29277484-29277556 (-) Ala (CGC) 73 bp Sc: 68.3
GGGGGTGTAGCTCATATGGTAGAGCGCTCGCTTCGCATGCGAGAGGCACGGGGTTCGATT
CCCCGCACCTCCA
>Chr05.trna17 Chr05:26736597-26736668 (-) Gly (GCC) 72 bp Sc: 34.6 Possible pseudogene
AGCACCAGTAGTCTAGTGGTAGGATAGTTCCCTGCCACCGTACACACCCGGGTTCGATTC
CCGGCTGGTCAA
>Chr05.trna18 Chr05:26734891-26734961 (-) Gly (GCC) 71 bp Sc: 66.5
GCACCAGTGGTCTAGTGGTAGAATAGTACCCTGCCACGGTACAGACCCGGGTTCGATTCC
CGGCTGGTGCA
>Chr05.trna19 Chr05:26732386-26732455 (-) Gly (GCC) 70 bp Sc: 58.4
GCACCAGTGGTCTAGTGGTAGAATAGTACCCTGCCACGGTACAGACCGGGTTCGATTCCC
GGCTGGTGCA
>Chr05.trna20 Chr05:26730876-26730946 (-) Gly (GCC) 71 bp Sc: 66.5
GCACCAGTGGTCTAGTGGTAGAATAGTACCCTGCCACGGTACAGACCCGGGTTCGATTCC
CGGCTGGTGCA
>Chr05.trna21 Chr05:26730437-26730507 (-) Gly (GCC) 71 bp Sc: 40.7
GCTTCAGTGGTCTAGTGGTAGAATAGTAACCTGCCACGATACATACCCGGGTTCGATTCT
CGGCTGGTGCA
>Chr05.trna22 Chr05:26730001-26730071 (-) Gly (GCC) 71 bp Sc: 61.3
GCACCAGTGGTCTAGTGGTAGAATAGTACCCTGCCACGGTACAGACCTGGGTTCGATTCC
CGGCTGGTGCT
>Chr05.trna23 Chr05:26729568-26729638 (-) Gly (GCC) 71 bp Sc: 43.0
GCATCAGTGGTCTAGTGGTAGAATAGTACCCTGCCACGATACAGACCCAGGTTCGATTCT
CGGCTGGTGCA
>Chr05.trna24 Chr05:26729125-26729195 (-) Gly (GCC) 71 bp Sc: 42.7 Possible pseudogene
GCACCATTGGTCTAGTGGTAGAATAGTACCCTGCCACGGTACAGACCCGGGTTCGATTCC
TAGCTGGTGCA
>Chr05.trna25 Chr05:26728743-26728813 (-) Gly (GCC) 71 bp Sc: 59.3
GCACCAGTGGTCTAGTGGTAGAATAGTACCCTGCCACGGTACAGACCCGGGTTCGATTCT
CGGCTGGTGCA
>Chr05.trna26 Chr05:26728294-26728364 (-) Gly (GCC) 71 bp Sc: 42.7 Possible pseudogene
GCACCATTGGTCTAGTGGTAGAATAGTACCCTGCCACGGTACAGACCCGGGTTCGATTCC
TAGCTGGTGCA
>Chr05.trna27 Chr05:26727961-26728031 (-) Gly (ACC) 71 bp Sc: 66.5
GCACCAGTGGTCTAGTGGTAGAATAGTACCCTACCACGGTACAGACCCGGGTTCGATTCC
CGGCTGGTGCA
>Chr05.trna28 Chr05:25014026-25014097 (-) Pro (AGG) 72 bp Sc: 67.4
GGGCATTTGGTCTAGTGGTATGATTCTCGCTTAGGGTGCGAGAGGTCCCGAGTTCAATTC
TCGGAATGCCCC
>Chr05.trna29 Chr05:23369776-23369847 (-) Asn (GTT) 72 bp Sc: 79.0
TCCTCAGTAGCTCAGTGGTAGAGCGGTCGGCTGTTAACTGATTGGTCGTAGGTTCGAATC
CTACTTGGGGAG
>Chr05.trna30 Chr05:19840278-19840350 (-) Val (TAC) 73 bp Sc: 35.1
GCTGTGGTGTAGTGTTTTTTTTCGCGTTTGCTTTACACGCAAAAGGTCCCCAGTTCGATC
CTAGGTAGCACCA
>Chr05.trna31 Chr05:19693624-19693705 (-) Ser (CGA) 82 bp Sc: 83.2
GTCGATATGTCCGAGTGGTTAAGGAGACAGACTCGAAATCTGTTGGGCTTTGCCCGCGCA
GGTTCGAATCCTGCTGTCGACG
>Chr05.trna32 Chr05:19561670-19561744 (-) Pro (TGG) 75 bp Sc: 52.4
GGGCATCATTTGGTCTAGTGGTATGATTCTCGCTTTGGGTGCGAGAGGTCCCGAGTTCGA
TTCTCAGAATGCCCC
>Chr05.trna33 Chr05:19560887-19560963 (-) Pro (TGG) 77 bp Sc: 50.8
GGGCATTTGGTCTAGTGGAGTGGTATGATTCTCGCTTTGGGTGCGAGAGGTCTCGAGTTT
GATTCTCGAAATGCCCC
>Chr05.trna34 Chr05:19560152-19560223 (-) Pro (TGG) 72 bp Sc: 51.7
GGGCGTTTGGTCTAGTGGTCTGATTCTCGCTTTGGGTGTGAGATGTCCCGAGTTCAATTC
TCGGAATGCCCC
>Chr05.trna35 Chr05:19559790-19559861 (-) Pro (CGG) 72 bp Sc: 55.1
GGGCATTTGGTCTAGTGGTATGATTCTCGCTTCGGGTGCGAGGGGTCTCGAGTTTGATTC
TCGAAATGCCCC
>Chr05.trna36 Chr05:19559354-19559425 (-) Pro (CGG) 72 bp Sc: 57.6
GGGCATTTGGTCTAGTGGTATGATTCTCGCTTCGGGTGCGAAAGGTCTCGAGTTCGATTC
TCGAAATGCCCC
>Chr05.trna37 Chr05:19558207-19558278 (-) Pro (AGG) 72 bp Sc: 59.0
GGGCATTTGGTCTAGTGGTATGATTCTCGCTTAGGGTGCGAGAGGTCCCAAGTTCAATTC
TCGGAATGCCCC
>Chr05.trna38 Chr05:19557592-19557663 (-) Pro (TGG) 72 bp Sc: 58.8
GGGCATTTGGTCTAGTGGTATGATTCTCGCTTTGGGTGCGAGAGGTCCCGAGTTTGATTC
TCGGAATGCTTT
>Chr05.trna39 Chr05:19556008-19556079 (-) Pro (AGG) 72 bp Sc: 56.4
GGGCATTTGGTCTAGTGGTATGATTCTCGCTTAGGGTGTGAGAGATCCTGAGTTCAATTC
TCGGAATGCCCC
>Chr05.trna40 Chr05:19555394-19555465 (-) Pro (TGG) 72 bp Sc: 68.5
GGGCATTTGGTCTAGTGGTATGATTCTCGCTTTGGGTGCGAGAGGTCCCGAGTTCGATTC
TCGGAATGCCCC
>Chr05.trna41 Chr05:19553681-19553752 (-) Pro (CGG) 72 bp Sc: 63.2
GGGCATTTGGTCTAGTGGTATGATTCTCGCTTCGGGTGCGAGAGGTCTCGAGTTCGATTC
TCGAAATGCCCC
>Chr05.trna42 Chr05:17725214-17725286 (-) Glu (TTC) 73 bp Sc: 48.1
GCATTTGTAGTCCAACGGTTAGGATAATTGCCTTTCAAGCAATAGACCCGGGTTTTGACT
CCCGACAAACGCA
>Chr05.trna43 Chr05:17725035-17725106 (-) Gly (TCC) 72 bp Sc: 50.5
GCGTTTGTAGTCCAATGGTTAGGATAATTGCCTTCCAAACAATAGACCCGGGTTTGACTC
CCAGTAAACGCT
>Chr05.trna44 Chr05:15415740-15415813 (-) Thr (AGT) 74 bp Sc: 46.2
GCTTTCATAGCTCAGTTCGTTAGAACACCCGTTTAGTAAGCGGGAGGTTTTAAGTTCAAC
TCTCAATGAAAGCA
>Chr05.trna45 Chr05:15147134-15147207 (-) Asp (GTC) 74 bp Sc: 51.4
GGGATTGTAGTTCAATTGGTCAGAGCACCGCCCTGTCAAGGCGGAAGCTGCGGGTTCGAG
CCCTGTCAGTACCG
>Chr05.trna46 Chr05:13164153-13164226 (-) His (GTG) 74 bp Sc: 51.0
GCGGATGTAGCCAAGTGGATTAAGGCAGTGGATTGTGAATCCACCATTCGCGGGTTCAAT
CCCCGTCATTCGCC
>Chr05.trna47 Chr05:7685738-7685809 (-) Gln (TTG) 72 bp Sc: 75.8
GGTTCTATGGTGTAGTGGTTAGCACTCCAGACTTTGAATCTGGCGACCTGGGTTCGAATC
CCGGTAGGACCT
>Chr05.trna48 Chr05:6076699-6076764 (-) Asp (GTC) 66 bp Sc: 27.1
GAGGAATAGTGGTGAGTATTCCCACCTGTCACGCGGGTGACCCGGGTTCGATCCCCGGCA
ACGGCG
>Chr05.trna49 Chr05:2541729-2541800 (-) Thr (TGT) 72 bp Sc: 79.3
GCCCCTATAGCTCAGTGGTAGAGCGTCAGTCTTGTAAACTGAAGGTCTGTAGTTCGATCC
TGCATGGGGGCA
>Chr05.trna50 Chr05:248459-248541 (-) Leu (TAA) 83 bp Sc: 73.8
GCTGGTTTGCCCGAGTGGTTAAGGGGGAAGACTTAAGATCTTCTGCACATAAGTGCGCAT
GGGTTCGAACCCCATAGCCAGCA
>Chr05.trna51 Chr05:109270-109342 (-) Arg (TCT) 73 bp Sc: 74.6
GCGCCCGTGGCGTAATGGATAGCGCGCCTGACTTCTAATCAGGCGGTTGTGGGTTCGATC
CCCACCGGGCGTG
>Chr06.trna1 Chr06:150117-150189 (+) Glu (CTC) 73 bp Sc: 78.9
TCCGTTGTAGTCTAGTTGGTTAGGATACTCGGCTCTCACCCGAGAGACCCGGGTTCAAGT
CCCGGCAACGGAA
>Chr06.trna2 Chr06:5115658-5115729 (+) Trp (CCA) 72 bp Sc: 75.1
GGATCTGTGGCGCAATGGTAGCGCGTCTGACTCCAGATCAGAAGGTTGCGTGTTCGATTC
ACGTCAGGTTCA
>Chr06.trna3 Chr06:6608174-6608247 (+) Val (TAC) 74 bp Sc: 72.5
GGTTTCGTGGTGTAGTTGGTTATCACGTCAGTCTTACACACTGAAGGTCTCCGGTTCGAA
CCCGGGCGAAGCCA
>Chr06.trna4 Chr06:6609243-6609316 (+) Val (AAC) 74 bp Sc: 63.4
GGTTTCGTGGTGTAGTTGGTTATCACGTCAGTCTAACACACTGAAGGTCTCCGGTTTGAA
ACCGGGCGAAGCCA
>Chr06.trna5 Chr06:6610781-6610854 (+) Val (AAC) 74 bp Sc: 71.9
GGTTTCGTGGTGTAGTTGGTTATCACGTCAGTCTAACACACTGAAGGTCTCCGGTTCGAG
CCCGGGCGAAGCCA
>Chr06.trna6 Chr06:6612536-6612609 (+) Val (AAC) 74 bp Sc: 72.5
GGTTTCGTGGTGTAGTTGGTTATCACGTCAGTCTAACACACTGAAGGTCTCCGGTTCGAA
CCCGGGCGAAGCCA
>Chr06.trna7 Chr06:7135176-7135247 (+) Asn (GTT) 72 bp Sc: 74.3
TCCTCAGTAGCTCAGTGGTAGAGCGGTTGGCTGTTAACTGATTGGTCGTAGGTTCGAATC
CTACTTGGGGAG
>Chr06.trna8 Chr06:10352473-10352544 (+) His (GTG) 72 bp Sc: 46.1
GTGGCTGTAGTTTAGTGGTGAGGATTCCACGTTGTGGCCGTGGAAACCTGGCCTCGAATC
CCAGCAGCCACA
>Chr06.trna9 Chr06:10352564-10352643 (+) Arg (CCT) 80 bp Sc: 46.7
GCGCCTGTAGCTCAGTGGATAGAGTGTCTGTTTCCTAAGCAGTAAGCAGAAAGTCGTAGG
TTCAACCTCTATCTGGCGCG
>Chr06.trna10 Chr06:10720594-10720667 (+) Met (CAT) 74 bp Sc: 51.3
GCATCCATGGCTGAATGGTTAAAGCGCCCAACTCATAATTGGCGAATTCGTAGGTTCAAT
TCCTGCTAGATGCA
>Chr06.trna11 Chr06:13872233-13872305 (+) Arg (TCT) 73 bp Sc: 26.0
GTGTTCGTAGTATCAACGGTTAGAACAATCACCTTCTCGGTGATAGACCCGGGTTCGACT
CCCGGCTGACACT
>Chr06.trna12 Chr06:15180094-15180165 (+) Gly (TCC) 72 bp Sc: 73.9
GCGTTTGTAGTCCAACGGTTAGGATAATTGCCTTCCAAGCAATAGACCCGGGTTCGACTC
CCGGCAAACGCA
>Chr06.trna13 Chr06:16002899-16002970 (+) Pro (AGG) 72 bp Sc: 67.4
GGGCATTTGGTCTAGTGGTATGATTCTCGCTTAGGGTGCGAGAGGTCCCGAGTTCAATTC
TCGGAATGCCCC
>Chr06.trna14 Chr06:16984941-16985014 (+) Asn (GTT) 74 bp Sc: 84.5
GCTGGAATAGCTCAGTTGGTTAGAGCGTGTGGCTGTTAACCACAAGGTCGGAGGTTCAAG
CCCTCCTTCTAGCG
>Chr06.trna15 Chr06:17027744-17027814 (+) Gly (CCC) 71 bp Sc: 65.4
GCGCATCTGGTGTAGTGGTATCATAGTACCCTCCCACGGTACTGACCAGGGTTCGATTCC
CTGGATGCGCA
>Chr06.trna16 Chr06:18569974-18570045 (+) Pro (TGG) 72 bp Sc: 68.5
GGGCATTTGGTCTAGTGGTATGATTCTCGCTTTGGGTGCGAGAGGTCCCGAGTTCGATTC
TCGGAATGCCCC
>Chr06.trna17 Chr06:19437966-19438044 (+) Arg (ACG) 79 bp Sc: 43.3 Possible pseudogene
GGGTGGGGCCTCTAGCTTAGAGGATTAGAGCACGTGGCTACGAATCATGATGTTGGGGGT
TCGAATCCCTCCTTGCCCA
>Chr06.trna18 Chr06:20318603-20318674 (+) Trp (CCA) 72 bp Sc: 75.8
GGATCCGTGGCGCAATGGTAGCGCGTCTGACTCCAGATCAGAAGGTTGCGTGTTCGATTC
ACGTCGGGTTCA
>Chr06.trna19 Chr06:21217720-21217807 (+) Undet (NNN) 88 bp Sc: 20.2 Possible pseudogene
TTGAAACCATAGCTCAGTGGTTAATAAGAGAATTTGCAACCAAGAGGTTGTCATGGGTTC
AAGTCCCATCATTTACCTACCAGAAAAA
>Chr06.trna20 Chr06:21690378-21690450 (+) Lys (CTT) 73 bp Sc: 87.7
GCCCGTCTAGCTCAGTTGGTAGAGCGCAAGGCTCTTAACCTTGTGGTCGTGGGTTCGAGC
CCCACGGTGGGCG
>Chr06.trna21 Chr06:22886942-22887014 (+) Lys (TTT) 73 bp Sc: 90.8
GCCGTCTTAGCTCAGTCGGTAGAGCGCACGGCTTTTAACCGTGTGGTCGTGGGTTCGAAT
CCCACAGACGGCG
>Chr06.trna22 Chr06:25146568-25146649 (+) Ser (CGA) 82 bp Sc: 78.9
GTCGATATGTCCGAGTGGTTAAGGAGACAGACTCGAAATCTGTTGGGCTTTGCCTGCGCA
GGTTCGAATCCTGCTGTCGACG
>Chr06.trna23 Chr06:25383368-25383439 (+) Asp (GTC) 72 bp Sc: 69.8
GTCGTTGTAGTATAGTGGTAAGTATTCCCGCCTGTCACGCGGGTGACCCGGGTTCGATCC
CCGGCAACGGCG
>Chr06.trna24 Chr06:26283491-26283563 (+) Undet (NNN) 73 bp Sc: 28.2 Possible pseudogene
GGGTCTCTAAGCTCAAAATGGAAAGAGCGCTCACTTTGGTGAGAGGTTGGTGGTTCGAAT
CCTCCGAGATCCT
>Chr06.trna25 Chr06:26401613-26401684 (+) Asp (GTC) 72 bp Sc: 69.8
GTCGTTGTAGTATAGTGGTGAGTATTCCCGCCTGTCACGCGGGTGACCCGGGTTCGATCC
CCGGCAACGGCG
>Chr06.trna26 Chr06:29151519-29151592 (+) Asn (GTT) 74 bp Sc: 58.6
GATGGAGTAGCTCAGTTGGTTAAAGTGTATGGCTGTTAACCACAAGGTTGAAGGTTCAAA
TCCTTCCTCTAGCG
>Chr06.trna27 Chr06:30172952-30173025 (-) Glu (TTC) 74 bp Sc: 64.3
TCCATTGTCGTCTAGTCCGGTTAGGATATCTGGCTTTCACCCAGACGACCCGGGTTCAAA
TCCCGGCAATGGAA
>Chr06.trna28 Chr06:29554180-29554253 (-) Ile (AAT) 74 bp Sc: 81.8
GGCCTATTAGCTCAGTTGGTTAGAGCGTCGTGCTAATAACGCGAAGGTCGCAGGTTCGAG
ACCTGCATGGGCCA
>Chr06.trna29 Chr06:29481271-29481343 (-) Ala (CGC) 73 bp Sc: 68.3
GGGGGTGTAGCTCATATGGTAGAGCGCTCGCTTCGCATGCGAGAGGCACGGGGTTCGATT
CCCCGCACCTCCA
>Chr06.trna30 Chr06:28738878-28738951 (-) Ser (TGA) 74 bp Sc: 50.2
AGGGATGTAGCGCAGCTTGGTAGCGCATTTGTTTTGAGTACAAAATGTCACGGGTTCAAA
TCCTATCATCCCTA
>Chr06.trna31 Chr06:28738631-28738706 (-) Sup (TCA) 76 bp Sc: 44.6
GCACACTTAGTTTAGTTCGGTAGAACGCGGGTCTTCAAAACCCGATGTCGTAGGTTCAAA
TCCTAAAGAGCGTGAT
>Chr06.trna32 Chr06:27314050-27314138 (-) Met (CAT) 89 bp Sc: 40.2
GGGGTGGTGGCGCAGTTGGCTAGCGCGTAGGTCTCATAGCTCCTGAGTGATCCTGAGGTC
GAGAGTTTGAGCCTCTCTCTGCCAAACCT
>Chr06.trna33 Chr06:25539427-25539500 (-) Asn (GTT) 74 bp Sc: 42.9 Possible pseudogene
ATTGGAGTAGCTCAATTGGTTAGAGCGTGTGACTGTTAACCACAAGGTCGGAGATTAAAG
CCCTCCTTCTGGCG
>Chr06.trna34 Chr06:25538183-25538254 (-) Asp (GTC) 72 bp Sc: 37.6
GTCGTTGTAGTATAGTGGTGAATATTCCCGCCTGTCACACGGGTGACCCGGGTTTGATCC
CTGGCAATGGAG
>Chr06.trna35 Chr06:25538070-25538143 (-) Asn (GTT) 74 bp Sc: 82.0
GCTGGAGTAGCTCAGTTGGTTAGAGCGTGTGGCTGTTAACCACAAGGTCGGAGGTTCAAG
CCCTCCTTCTAGCG
>Chr06.trna36 Chr06:25536596-25536669 (-) Asn (GTT) 74 bp Sc: 82.3
GCTGGGGTAGCTCAGTTGGTTAGAGCGTGTGGCTGTTAACCACAAGGTCGGAGGTTCAAG
CCCTCCTTCTAGCG
>Chr06.trna37 Chr06:25533226-25533297 (-) Asp (GTC) 72 bp Sc: 69.8
GTCGTTGTAGTATAGTGGTGAGTATTCCCGCCTGTCACGCGGGTGACCCGGGTTCGATCC
CCGGCAACGGCG
>Chr06.trna38 Chr06:25533087-25533162 (-) Asn (GTT) 76 bp Sc: 29.5
AATGGAATAGATCAGTTGATTAGAGCATGTGGTTGTTAACTATAAGGTTGGAGGTTCAAG
CTCTCCTTCTAGCTTA
>Chr06.trna39 Chr06:24767244-24767324 (-) Leu (CAG) 81 bp Sc: 69.5
GTCAAGATGGCCGAGTTGGTCTAAGGCGCCAGTTTCAGGTACTGGTCCGAAAGGGCATGG
GTTCGAATCCCATTCTTGACA
>Chr06.trna40 Chr06:20766177-20766249 (-) Ala (TGC) 73 bp Sc: 69.1
GGGGATGTAGCTCAAATGGTAGAGCGCTCGCTTTGCATGCGAGAGGTACAGGGTTCGATC
CCCTGCATCTCCA
>Chr06.trna41 Chr06:20235184-20235257 (-) Asn (GTT) 74 bp Sc: 82.1
GCTGGAGTAGCTCAGCTGGTTAGAGCGTGTGGCTGTTAACCACAAGGTCGAAGGTTCAAA
CCCTTCCTCTAGCG
>Chr06.trna42 Chr06:19641333-19641405 (-) Ala (TGC) 73 bp Sc: 69.1
GGGGATGTAGCTCAAATGGTAGAGCGCTCGCTTTGCATGCGAGAGGTACAGGGTTCGATC
CCCTGCATCTCCA
>Chr06.trna43 Chr06:18886807-18886888 (-) Ser (TGA) 82 bp Sc: 80.7
GTCGATATGTCCGAGTGGTTAAGGAGACAGACTTGAAATCTGTTGGGCTTCGCCCGCGCA
GGTTCGAACCCTGCTGTCGACG
>Chr06.trna44 Chr06:18570976-18571047 (-) Pro (AGG) 72 bp Sc: 67.4
GGGCATTTGGTCTAGTGGTATGATTCTCGCTTAGGGTGCGAGAGGTCCCGAGTTCAATTC
TCGGAATGCCCC
>Chr06.trna45 Chr06:16639096-16639169 (-) Glu (TTC) 74 bp Sc: 64.3
TCCATTGTCGTCTAGTCCGGTTAGGATATCTGGCTTTCACCCAGACGACCCGGGTTCAAA
TCCCGGCAATGGAA
>Chr06.trna46 Chr06:15319081-15319154 (-) Thr (AGT) 74 bp Sc: 75.0
GCTTTCGTAGCTCAGTTGGTTAGAGCACCCGTTTAGTAAGCGGGAGGTCTTGAGTTCGAC
TCTCAACGAAAGCA
>Chr06.trna47 Chr06:15042650-15042721 (-) Asp (GTC) 72 bp Sc: 69.8
GTCGTTGTAGTATAGTGGTGAGTATTCCCGCCTGTCACGCGGGTGACCCGGGTTCGATCC
CCGGCAACGGCG
>Chr06.trna48 Chr06:14659393-14659464 (-) His (GTG) 72 bp Sc: 63.3
GTGGCTGTAGTTTAGTGGTAAGAATTCTACGTTGTGGCCGTAGAGACCTGGGCTCGAATC
CCAGCAGCCACA
>Chr06.trna49 Chr06:14645990-14646061 (-) Gln (CTG) 72 bp Sc: 72.9
GGTCCCATGGTCTAGCGGTTAGGACATTGGACTCTGAATCCAGTAACCCGAGTTCAAATC
TCGGTGGGACCT
>Chr06.trna50 Chr06:14643078-14643149 (-) Gln (CTG) 72 bp Sc: 72.9
GGTCCCATGGTCTAGCGGTCAGGACATTGGACTCTGAATCCAGTAACCCGAGTTCAAATC
TCGGTGGGACCT
>Chr06.trna51 Chr06:14293643-14293716 (-) Val (TAC) 74 bp Sc: 72.7
GGTGTTGTGGTGTAGTCGGTCATCACGTCAGTTTTACACACTGAAGGTCCCCAGTTCGAG
CCTGGGCAATACCA
>Chr06.trna52 Chr06:13884729-13884800 (-) Gly (TCC) 72 bp Sc: 73.9
GCGTTTGTAGTCCAACGGTTAGGATAATTGCCTTCCAAGCAATAGACCCGGGTTCGACTC
CCGGCAAACGCA
>Chr06.trna53 Chr06:12824127-12824210 (-) Leu (CAA) 84 bp Sc: 78.3
GTCAGGATGGCCGAGTGGTCTAAGGCGCCAGACTCAAGTTCTGGTCCTCTAACGAGGGCG
TGGGTTCAAACCCCACTTCTGACA
>Chr06.trna54 Chr06:12034078-12034146 (-) Asn (GTT) 69 bp Sc: 54.5
GCTGGAATAGCTCAGTTGGGCGTGTGGCTGTTAACCACAAGGTCGGAGGTTCAAGCCCTC
CTTCTAGCG
>Chr06.trna55 Chr06:9795837-9795908 (-) Gln (CTG) 72 bp Sc: 56.4
AGTTCCATGGTTTAGTGATCAGGACATTGGACTCTGAATCCAGTGGCCCGAGTTCAAATC
TTGGTGGAACCT
>Chr06.trna56 Chr06:8085405-8085478 (-) Met (CAT) 74 bp Sc: 41.9
GCATTCATAGCTGAATGGTTAAAGCGCCCAACTCATAATTGGCGAATTCGTAGGTTCAAT
TCCTGTTGGATGGA
>Chr06.trna57 Chr06:7134091-7134164 (-) Pro (TGG) 74 bp Sc: 38.7
AGGGATGTAGCGCAGCTTGGTAGCGCGTTTGTTTTGGGTACAAAATGTCACGGGTTCAAA
TCCTATTTTTTTTT
>Chr06.trna58 Chr06:5821447-5821518 (-) His (GTG) 72 bp Sc: 63.2
GTGGCTGTAGTTTAGTGGTGAGAATTTCACGTTGTGGCCGTGAAGACCTGGGCTCGAATC
CCAGCAGCCACA
>Chr06.trna59 Chr06:5105256-5105328 (-) Val (TAC) 73 bp Sc: 76.2
GGTGCTGTGGTGTAGTGGTTATCACGTTTGCTTTACACGCAAAAGGTCCCCAGTTCGATC
CTGGGTAGCACCA
>Chr06.trna60 Chr06:4032370-4032440 (-) Arg (ACG) 71 bp Sc: 23.9 Possible pseudogene
GGGACCGCTTAGAGGAATAGAGCACGTGGCTACGAACCACGGTGTCGGGTGTTCGAATCC
CTCCTTGCCCA
>Chr06.trna61 Chr06:3417664-3417748 (-) Met (CAT) 85 bp Sc: 64.3
GGGGTGGTGGCGCAGTTGGCTAGCGCGTAGGTCTCATAGCTTCTGAGTTATCCTGAGGTC
GAGAGTTCGAGCCTCTCTCACCCCA
>Chr06.trna62 Chr06:991591-991663 (-) Glu (CTC) 73 bp Sc: 79.2
TCCGTTGTGGTCTAGTTGGTTAGGATACTCGGCTCTCACCCGAGAGACCCGGGTTCAAGT
CCCGGCAACGGAA
>Chr06.trna63 Chr06:987458-987530 (-) Glu (CTC) 73 bp Sc: 78.9
TCCGTTGTAGTCTAGTTGGTTAGGATACTCGGCTCTCACCCGAGAGACCCGGGTTCAAGT
CCCGGCAACGGAA
>Chr06.trna64 Chr06:156318-156391 (-) Thr (AGT) 74 bp Sc: 72.0
GCTTTCATAGCTCAGTTGGCTAGAGCACCCGTTTAGTAAGCGGGAGGTCTTGAGTTCAAT
TCTCAATGAAAGCA
>Chr07.trna1 Chr07:1987502-1987572 (+) Gly (GCC) 71 bp Sc: 66.5
GCACCAGTGGTCTAGTGGTAGAATAGTACCCTGCCACGGTACAGACCCGGGTTCGATTCC
CGGCTGGTGCA
>Chr07.trna2 Chr07:9522710-9522783 (+) His (GTG) 74 bp Sc: 48.7
GCGGATGTAGCCAAGTGGATTAAGGCAGTGGATTGTGAATCCACCACGCGCGGGTTCAAT
TCCCGTCGTTTGCC
>Chr07.trna3 Chr07:9562846-9562917 (+) Val (GAC) 72 bp Sc: 53.3
AGGGATATAACTCAGCGGTAGAGTGTCACCTTGACGTGGTGGAAGTCATCAGTTCGAGCC
TGATTATCCCTA
>Chr07.trna4 Chr07:9581827-9581905 (+) Arg (ACG) 79 bp Sc: 56.5
GGGTGGGGCCTGTAGCTCAGAGGATTAGAGCACGTGGCTACGAACCACGGTGTCGGGGGT
TCGAATCCCTCCTCGCCCA
>Chr07.trna5 Chr07:9632776-9632849 (+) Pro (TGG) 74 bp Sc: 59.4
AGGGATGTAGCGCAGCTTGGTAGCGCGTTTGTTTTGGGTACAAAATGTCACGGGTTCAAA
TCCTGTCATCCCTA
>Chr07.trna6 Chr07:9643786-9643859 (+) Trp (CCA) 74 bp Sc: 72.0
GCGCTCTTAGTTCAGTTCGGTAGAACGCGGGTCTCCAAAACCCGATGTCGTAGGTTCAAA
TCCTACAGAGCGTG
>Chr07.trna7 Chr07:9789012-9789084 (+) Phe (GAA) 73 bp Sc: 73.3
GCCGGGATAGCTCAGTTGGTAGAGCAGAGGACTGAAAATCCTCGTGTCACCAGTTCAAAT
CTGGTTCCTGGCA
>Chr07.trna8 Chr07:9789286-9789358 (+) Lys (TTT) 73 bp Sc: 80.3
GGGTGTATAGCTCAGTTGGTAGAGCATTGGGCTTTTAACCTAATGGTCGCAGGTTCAAGT
CCTGCTATACCCA
>Chr07.trna9 Chr07:9866574-9866647 (+) His (GTG) 74 bp Sc: 51.0
GCGGATGTAGCCAAGTGGATTAAGGCAGTGGATTGTGAATCCACCATTCGCGGGTTCAAT
CCCCGTCATTCGCC
>Chr07.trna10 Chr07:9972593-9972666 (+) Met (CAT) 74 bp Sc: 59.0
GCATCCATGGCTGAATGGTTAAAGCGCCCAACTCATAATTGGCGAATTCGTAGGTTCAAT
TCCTGCTGGATGCA
>Chr07.trna11 Chr07:9984572-9984643 (+) Arg (TCT) 72 bp Sc: 58.3
GCGTCCATTGTCTAATGGATAGGACAGAGGTCTTCTAAACCTTTGGTATAGGTTCAAATC
CTATTGGACGCA
>Chr07.trna12 Chr07:10002570-10002633 (+) Cys (GCA) 64 bp Sc: 29.3 Possible pseudogene
GGCGGCATGGCCGAGTGGTAAGGCGGGGGACTGCAAATCCTTTTTCCCCAGTTGGGTGTC
GCCT
>Chr07.trna13 Chr07:10136716-10136808 (+) Ser (TGA) 93 bp Sc: 56.0
GGAGAGATGGCCGAGTGGTTGATAGCTCCGGTCTTGAAAACCGGCATAGTTCTTTGTTCA
GAACTATCGAGGGTTCGAATCCCTCTCTCTCCT
>Chr07.trna14 Chr07:10149253-10149325 (+) Glu (TTC) 73 bp Sc: 45.1
GCCCCTATCGTCTAGTGGTTTAGGACATCTCTCTTTCAAGGAGGCAGCGGGGATTCGAAT
TCCCCTGGGGGTA
>Chr07.trna15 Chr07:10149390-10149473 (+) Tyr (GTA) 84 bp Sc: 53.8
GGGTCGATGCCCGAGCGGTTAATGGGGACGGACTGTAAATTCGTTGGCGATATGTCTACG
CTGGTTCAAATCCAGCTCGGCCCA
>Chr07.trna16 Chr07:10149810-10149883 (+) Asp (GTC) 74 bp Sc: 62.4
GGGATTGTAGTTCAATTGGTCAGAGCACCGCCCTGTCAAGGCGGAAGCTGCGGGTTCGAG
CCCCGTCAGTCCCG
>Chr07.trna17 Chr07:16674593-16674666 (+) Val (AAC) 74 bp Sc: 72.2
GGTGTCGTGGTGTAGTTGGTTATCACGTCAGTCTAACACACTGAAGGTCTCCGGTTCAAA
CCCGGGCGACGCCA
>Chr07.trna18 Chr07:17791030-17791102 (+) Lys (CTT) 73 bp Sc: 87.7
GCCCGTCTAGCTCAGTTGGTAGAGCGCAAGGCTCTTAACCTTGTGGTCGTGGGTTCGAGC
CCCACGGTGGGCG
>Chr07.trna19 Chr07:19088379-19088452 (+) Ile (AAT) 74 bp Sc: 81.8
GGCCTATTAGCTCAGTTGGTTAGAGCGTCGTGCTAATAACGCGAAGGTCGCAGGTTCGAG
ACCTGCATGGGCCA
>Chr07.trna20 Chr07:19395171-19395252 (+) Ser (GCT) 82 bp Sc: 80.5
GTCGCTTTGGCCGAGTGGTTAAGGCGTGTGCCTGCTAAGTACATGGGGTTTCCCCGCGAG
AGTTCGAATCTCTCAGGCGACG
>Chr07.trna21 Chr07:20047692-20047773 (+) Ser (TGA) 82 bp Sc: 80.7
GTCGATATGTCCGAGTGGTTAAGGAGACAGACTTGAAATCTGTTGGGCTTCGCCCGCGCA
GGTTCGAACCCTGCTGTCGACG
>Chr07.trna22 Chr07:20372691-20372762 (+) Gln (TTG) 72 bp Sc: 70.4
GGTCCCATGGTCCAGTGGTTACGACATTGGACTTTGAATCCAATAACCTGAGTTCGAATC
TCGGTGGGACCT
>Chr07.trna23 Chr07:20396395-20396466 (+) Gln (TTG) 72 bp Sc: 70.4
GGTCCCATGGTCCAGTGGTTACGACATTGGACTTTGAATCCAATAACCTGAGTTCGAATC
TCGGTGGGACCT
>Chr07.trna24 Chr07:21925004-21925075 (+) Pro (AGG) 72 bp Sc: 67.4
GGGCATTTGGTCTAGTGGTATGATTCTCGCTTAGGGTGCGAGAGGTCCCGAGTTCAATTC
TCGGAATGCCCC
>Chr07.trna25 Chr07:23930092-23930165 (+) Glu (TTC) 74 bp Sc: 64.3
TCCATTGTCGTCTAGTCCGGTTAGGATATCTGGCTTTCACCCAGACGACCCGGGTTCAAA
TCCCGGCAATGGAA
>Chr07.trna26 Chr07:27791079-27791150 (+) Gln (CTG) 72 bp Sc: 73.7
GGTTCCATGGTCTAGTGGTCAGGACATTGGACTCTGAATCCAGTAACCCGAGTTCAAGTC
TCGGTGGAACCT
>Chr07.trna27 Chr07:28849816-28849888 (+) Glu (CTC) 73 bp Sc: 78.9
TCCGTTGTAGTCTAGTTGGTTAGGATACTCGGCTCTCACCCGAGAGACCCGGGTTCAAGT
CCCGGCAACGGAA
>Chr07.trna28 Chr07:29079902-29079974 (+) Phe (GAA) 73 bp Sc: 78.3
GCGGGGATAGCTCAGTTGGGAGAGCGTCAGACTGAAGATCTGAAGGTCGCGTGTTCGATC
CACGCTCACCGCA
>Chr07.trna29 Chr07:29226698-29226768 (+) Gly (GCC) 71 bp Sc: 66.5
GCACCAGTGGTCTAGTGGTAGAATAGTACCCTGCCACGGTACAGACCCGGGTTCGATTCC
CGGCTGGTGCA
>Chr07.trna30 Chr07:28994765-28994838 (-) Ile (TAT) 74 bp Sc: 85.9
GGTCCCGTAGCTCAGTTGGTTAGAGCGTTGGTCTTATGAGCCGAAGGTCGCGGGTTCGAG
CCCCGCCGGGACCA
>Chr07.trna31 Chr07:28469332-28469405 (-) Ile (TAT) 74 bp Sc: 84.9
GGTCCCGTAGCTCAGTTGGTTAGAGCGTTGGTCTTATGAGCCGAAGGTCGCGGGTTCAAG
CCCCGCCGGGACCA
>Chr07.trna32 Chr07:28468409-28468482 (-) Ile (TAT) 74 bp Sc: 85.9
GGTCCCGTAGCTCAGTTGGTTAGAGCGTTGGTCTTATGAGCCGAAGGTCGCGGGTTCGAG
CCCCGCCGGGACCA
>Chr07.trna33 Chr07:28467982-28468055 (-) Ile (TAT) 74 bp Sc: 84.9
GGTCCCGTAGCTCAGTTGGTTAGAGCGTTGGTCTTATGAGCCGAAGGTCGCGGGTTCAAG
CCCCGCCGGGACCA
>Chr07.trna34 Chr07:26202788-26202861 (-) Val (AAC) 74 bp Sc: 73.2
GGTGTCGTGGTGTAGTTGGTTATCACGTCAGTCTAACACACTGAAGGTCTCCGGTTCGAA
CCCGGGCGACGCCA
>Chr07.trna35 Chr07:25152286-25152369 (-) Met (CAT) 84 bp Sc: 64.3
GGGGTGGTGGCGCAGTTGGCTAGCGCGTAGGTCTCATAGCTTAGAGTTATCCTGAGGTCG
AGAGTTCGAGCCTCTCTCACCCCA
>Chr07.trna36 Chr07:24771439-24771512 (-) Asn (GTT) 74 bp Sc: 84.5
GCTGGAATAGCTCAGTTGGTTAGAGCGTGTGGCTGTTAACCACAAGGTCGGAGGTTCAAG
CCCTCCTTCTAGCG
>Chr07.trna37 Chr07:24470663-24470743 (-) Leu (AAG) 81 bp Sc: 74.0
GTTGAGATGGCCGAGTTGGTCTAAGGCGCCAGATTAAGGTTCTGGTCCGAAAGGGCGTGG
GTTCAAATCCCACTCTCAACA
>Chr07.trna38 Chr07:24470066-24470146 (-) Leu (AAG) 81 bp Sc: 74.0
GTTGAGATGGCCGAGTTGGTCTAAGGCGCCAGATTAAGGTTCTGGTCCGAAAGGGCGTGG
GTTCAAATCCCACTCTCAACA
>Chr07.trna39 Chr07:23329203-23329275 (-) Ala (AGC) 73 bp Sc: 63.4
GGGGATGTAGCTCAGATGGTAGAGCGCTCGCTTAGCATGCGAGAGGTACGGGGATCGATA
CCCCGCATCTCCA
>Chr07.trna40 Chr07:20568077-20568148 (-) Asn (GTT) 72 bp Sc: 39.9 Possible pseudogene
TCCTCAATAGCTCGGGGGTAGAGCAGCTGGCTGTTAACTGATTGGTCATAGGTTCGAATC
ATGCTTGGGGAG
>Chr07.trna41 Chr07:20465662-20465733 (-) Asp (GTC) 72 bp Sc: 69.8
GTCGTTGTAGTATAGTGGTGAGTATTCCCGCCTGTCACGCGGGTGACCCGGGTTCGATCC
CCGGCAACGGCG
>Chr07.trna42 Chr07:20465519-20465590 (-) Asp (GTC) 72 bp Sc: 69.8
GTCGTTGTAGTATAGTGGTGAGTATTCCCGCCTGTCACGCGGGTGACCCGGGTTCGATCC
CCGGCAACGGCG
>Chr07.trna43 Chr07:20418148-20418234 (-) Met (CAT) 87 bp Sc: 64.2
GGGGTGGTGGCGCAGTTGGCTAGCGCGTAGGTCTCATAGCATTACTGAGTTATCCTGAGG
TCGAGAGTTCGAGCCTCTCTCACCCCA
>Chr07.trna44 Chr07:19274505-19274578 (-) Val (CAC) 74 bp Sc: 81.5
GTCTGGGTGGTGTAGTCGGTCATCACGCTAGTCTCACACACTAGAGGTCCCCGGTTCGAA
CCCGGGCTCAGACA
>Chr07.trna45 Chr07:16695033-16695104 (-) Cys (GCA) 72 bp Sc: 81.7
GGGTCCATAGCTCAGTGGTAGAGCAATTGACTGCAGATCAATAGGTCACCGGTTCGAACC
CGGTTGGGCCCT
>Chr07.trna46 Chr07:16561395-16561466 (-) His (GTG) 72 bp Sc: 45.5
GTGGCTGTCATCTAGTGGTTAGGATCCCACGTTGTGGCCGTGGAAACCTGGGCTCAAATC
CCAGCAGCCACA
>Chr07.trna47 Chr07:16560869-16560941 (-) Arg (CCG) 73 bp Sc: 76.6
GGTCGCATAGCGAAGTGGATATCGCGTTAGATTCCGAATCTAAAGGTCGTGGGTTCGAAT
CCCACTGTGATCA
>Chr07.trna48 Chr07:15559154-15559230 (-) Glu (CTC) 77 bp Sc: 42.7 Possible pseudogene
TCTGTTGTAGTCTAGTTGGTTAGGATACTCGGCTCTCACCCAAGAGACCACCCGGGGTTC
AAGTCCTGGCAGCAGCG
>Chr07.trna49 Chr07:10152459-10152529 (-) Cys (GCA) 71 bp Sc: 63.7
GGCGGCATGGCCGAGTGGTAAGGCGGGGGACTGCAAATCCTTTTTCCCCAGTTCAAATCC
GGGTGTCGCCT
>Chr07.trna50 Chr07:10148664-10148735 (-) Thr (GGT) 72 bp Sc: 58.2
GCCCTTTTAACTCAGTGGTAGAGTAACGCCATGGTAAGGCGTAAGTCATCGGTTCAAATC
CGATAAGGGGCT
>Chr07.trna51 Chr07:10104154-10104225 (-) Gln (TTG) 72 bp Sc: 47.9
TGGGGCGTAGCCAAGCGGTAAGGCAACGGGTTTTGATCTCGTGATTCGGAGGTTCGAATC
CTTCCGTCCCAG
>Chr07.trna52 Chr07:10095065-10095137 (-) Phe (GAA) 73 bp Sc: 73.3
GCCGGGATAGCTCAGTTGGTAGAGCAGAGGACTGAAAATCCTCGTGTCACCAGTTCAAAT
CTGGTTCCTGGCA
>Chr07.trna53 Chr07:10090148-10090220 (-) Met (CAT) 73 bp Sc: 44.8
ACCTACTTAACCCAGTGGTTAGAGTATTGCTTTCATACGGCGGGAGTCATTGGTTCAAAT
CCAATAGTAGGTA
>Chr07.trna54 Chr07:10034699-10034781 (-) Tyr (GTA) 83 bp Sc: 61.5
GGGAGAGTGGCCGAGTGGTTAAAAGCGACAGACTGTAAATCTGTTGAAGGTTTTCTACGT
AGGTTCGAATCCTGCCTCTCCCA
>Chr07.trna55 Chr07:10014367-10014438 (-) Glu (TTC) 72 bp Sc: 58.0
GTCCCTTTCGTCCAGTGGTTAGGACATCGTCTTTTCATGTCGAAGACAGGGGTTCGATTC
CCCTAAGGGATA
>Chr07.trna56 Chr07:9982632-9982719 (-) Ser (GCT) 88 bp Sc: 69.7
GGAGAGATGGCTGAGTGGACTAAAGCGGCGGATTGCTAATCCGTTGTACGAGTTATTCGT
ACCGAGGGTTCGAATCCCTCTCTCTCCG
>Chr07.trna57 Chr07:9981359-9981430 (-) Gln (TTG) 72 bp Sc: 53.0
TGGGGCGTGGCCAAGCGGTAAGGCAGCGGGTTTTGGTCCCGTTATTCGGAGGTTCGAATC
CTTCCGTCCCAG
>Chr07.trna58 Chr07:9974654-9974727 (-) His (GTG) 74 bp Sc: 49.8
GCGGATGTAGCCAAGTGGATTAAGGCAGTGGATTGTGAATCCACCACGCGCGGGTTCAAT
TCCCGTCGTTCGCC
>Chr07.trna59 Chr07:9835652-9835731 (-) Leu (TAG) 80 bp Sc: 53.9
GCCGCCATGGTGAAATTGGTAGACACGCTGCTCTTAGGAAGCAGTGCTAGAGCATCTCGG
TTCGAGTCCGAGTGGCGGCA
>Chr07.trna60 Chr07:9768654-9768725 (-) Val (GAC) 72 bp Sc: 53.3
AGGGATATAACTCAGCGGTAGAGTGTCACCTTGACGTGGTGGAAGTCATCAGTTCGAGCC
TGATTATCCCTA
>Chr07.trna61 Chr07:9677314-9677385 (-) Gln (TTG) 72 bp Sc: 47.9
TGGGGCGTAGCCAAGCGGTAAGGCAACGGGTTTTGATCTCGTGATTCGGAGGTTCGAATC
CTTCCGTCCCAG
>Chr07.trna62 Chr07:9668226-9668298 (-) Phe (GAA) 73 bp Sc: 73.3
GCCGGGATAGCTCAGTTGGTAGAGCAGAGGACTGAAAATCCTCGTGTCACCAGTTCAAAT
CTGGTTCCTGGCA
>Chr07.trna63 Chr07:9663313-9663385 (-) Met (CAT) 73 bp Sc: 44.8
ACCTACTTAACCCAGTGGTTAGAGTATTGCTTTCATACGGCGGGAGTCATTGGTTCAAAT
CCAATAGTAGGTA
>Chr07.trna64 Chr07:9588223-9588296 (-) His (GTG) 74 bp Sc: 49.8
GCGGATGTAGCCAAGTGGATTAAGGCAGTGGATTGTGAATCCACCACGCGCGGGTTCAAT
TCCCGTCGTTCGCC
>Chr07.trna65 Chr07:9582403-9582474 (-) Asn (GTT) 72 bp Sc: 75.9
TCCTTAGTAGCTCAGTGGTAGAGCGGTCGGCTGTTAACTGATTGGTCGTAGGTTCGAATC
CTACTTGGGGAG
>Chr07.trna66 Chr07:9535649-9535729 (-) Leu (CAA) 81 bp Sc: 55.1
GCCTTGATGGTGAAATGGTAGACACGCGAGACTCAAAATCTCGTGCTAAAGAGCATGGAG
GTTCGAGTCCTCTTCAAGGCA
>Chr07.trna67 Chr07:9524772-9524845 (-) Met (CAT) 74 bp Sc: 59.0
GCATCCATGGCTGAATGGTTAAAGCGCCCAACTCATAATTGGCGAATTCGTAGGTTCAAT
TCCTGCTGGATGCA
>Chr07.trna68 Chr07:4410337-4410408 (-) Trp (CCA) 72 bp Sc: 75.8
GGATCCGTGGCGCAATGGTAGCGCGTCTGACTCCAGATCAGAAGGTTGCGTGTTCGATTC
ACGTCGGGTTCA
>Chr07.trna69 Chr07:2406201-2406273 (-) Phe (GAA) 73 bp Sc: 73.3
GCCGGGATAGCTCAGTTGGTAGAGCAGAGGACTGAAAATCCTCGTGTCACCAGTTCAAAT
CTGGTTCCTGGCA
>Chr07.trna70 Chr07:694038-694111 (-) Ile (AAT) 74 bp Sc: 71.8
GGCCTATTAGCTCAGTTGGTTAGAGCGTCGTGCTAATAACGCGAAGGTCGCATGTTCGAG
ACCTGCATGGGCCA
>Chr08.trna1 Chr08:689324-689405 (+) Ser (GCT) 82 bp Sc: 80.5
GTCGCTTTGGCCGAGTGGTTAAGGCGTGTGCCTGCTAAGTACATGGGGTTTCCCCGCGAG
AGTTCGAATCTCTCAGGCGACG
>Chr08.trna2 Chr08:1268683-1268764 (+) Ser (TGA) 82 bp Sc: 80.7
GTCGATATGTCCGAGTGGTTAAGGAGACAGACTTGAAATCTGTTGGGCTTCGCCCGCGCA
GGTTCGAACCCTGCTGTCGACG
>Chr08.trna3 Chr08:1439583-1439654 (+) Asp (GTC) 72 bp Sc: 69.8
GTCGTTGTAGTATAGTGGTAAGTATTCCCGCCTGTCACGCGGGTGACCCGGGTTCGATCC
CCGGCAACGGCG
>Chr08.trna4 Chr08:2096534-2096605 (+) iMet (CAT) 72 bp Sc: 58.3
ATCAGAGTGGCGCAGCGGAAGCGTGGTGGGCCCATAACCCACAGGTCCCAGGATCGAAAC
CTGGCTCTGATA
>Chr08.trna5 Chr08:2109118-2109189 (+) iMet (CAT) 72 bp Sc: 58.3
ATCAGAGTGGCGCAGCGGAAGCGTGGTGGGCCCATAACCCACAGGTCCCAGGATCGAAAC
CTGGCTCTGATA
>Chr08.trna6 Chr08:2350953-2351024 (+) Trp (CCA) 72 bp Sc: 75.8
GGATCCGTGGCGCAATGGTAGCGCGTCTGACTCCAGATCAGAAGGTTGCGTGTTCGATTC
ACGTCGGGTTCA
>Chr08.trna7 Chr08:5725689-5725771 (+) Leu (TAA) 83 bp Sc: 73.4
GCTGGTTTGCCCGAGTGGTTAAGGGGGAAGACTTAAGATCTTCTGCACATATGTGCGCAT
GGGTTCGAACCCCATAGCCAGCA
>Chr08.trna8 Chr08:9609054-9609134 (+) Leu (CAA) 81 bp Sc: 40.5
GCATTGATGGTGAAATGCTAGACACGTGAGACTCAAAATCTCGTGCTAAATAGCGTGGAG
GTTCGAGTCCTCTTCAAGGCA
>Chr08.trna9 Chr08:10250725-10250797 (+) Lys (CTT) 73 bp Sc: 87.7
GCCCGTCTAGCTCAGTTGGTAGAGCGCAAGGCTCTTAACCTTGTGGTCGTGGGTTCGAGC
CCCACGGTGGGCG
>Chr08.trna10 Chr08:12874692-12874763 (+) Pro (CGG) 72 bp Sc: 68.5
GGGTGTTTGGTCTAGTGGTATGATTCTCGCTTCGGGTGCGAGAGGTCGCGAGTTCGATTC
TCGCAACACCCC
>Chr08.trna11 Chr08:15380712-15380795 (+) Leu (CAA) 84 bp Sc: 78.6
GTCAGGATGGCCGAGTGGTCTAAGGCGCCAGACTCAAGTTCTGGTCCTCTAACGAGGGCG
TGGGTTCAAATCCCACTTCTGACA
>Chr08.trna12 Chr08:16035854-16035927 (+) Met (CAT) 74 bp Sc: 47.1
ACATCCATGGCTGAATGGTTAAAGCGCCCAACTCATAATTGGCGAATTCGTAGGTTCAAT
TCCTGTTGGATGGA
>Chr08.trna13 Chr08:17194065-17194138 (+) Met (CAT) 74 bp Sc: 39.6
GCATCCATAGTTGAATGGTTAAAGCGCCCAACTCATAATTGGCGAATTCGTAGGTTCAAT
TCCTGTTGGATGGA
>Chr08.trna14 Chr08:17558125-17558208 (+) Leu (CAA) 84 bp Sc: 74.8
GTCAGGATGGCCGAGTGGTCTAAGGCGCTAGACTCAAGTTCTGGTCCTCTAGTGAGGGTG
TGGGTTCAAATCCCACTTCTGACA
>Chr08.trna15 Chr08:17558966-17559049 (+) Leu (CAA) 84 bp Sc: 78.6
GTCAGGATGGCCGAGTGGTCTAAGGCGCCAGACTCAAGTTCTGGTCCTCTAACGAGGGCG
TGGGTTCAAATCCCACTTCTGACA
>Chr08.trna16 Chr08:17559823-17559906 (+) Leu (CAA) 84 bp Sc: 68.8
GTCAGAATGGCCGAGTGGTCTAAGGCGCCAGACTCAAGTTCTGTTCTTCTAACGAGGGCG
TGGGTTCAAATCCCACTTCTGACA
>Chr08.trna17 Chr08:17921692-17921778 (+) Tyr (GTA) 87 bp Sc: 74.4
CCGACCTTAGCTCAGTTGGTAGAGCGGAGGACTGTAGTTGCAAGACAGATAATCCTTAGG
TCGCTGGTTCGAATCCGGCAGGTCGGA
>Chr08.trna18 Chr08:18460865-18460937 (+) Lys (TTT) 73 bp Sc: 92.4
GCCGTCTTAGCTCAGTTGGTAGAGCGCGTGGCTTTTAACCACGTGGTCGTGGGTTCGAGT
CCCACAGACGGCG
>Chr08.trna19 Chr08:18560135-18560208 (+) Ile (AAT) 74 bp Sc: 64.5
GGCCTATTAACTCAGTTGGTTTGAGCGTCGTGCTAATAACGCGAAGGTCACAGGTTCAAG
ACCTGTATGGGCCA
>Chr08.trna20 Chr08:18563782-18563855 (+) Ile (AAT) 74 bp Sc: 70.6
GGCCTATTAGCTCAGTTGGTTAGAGCGTCGTGCTAATAACGCGAAGGTCATAGGTTTGAG
ACCTGTATGGGCCA
>Chr08.trna21 Chr08:26622160-26622231 (+) Thr (CGT) 72 bp Sc: 80.5
GCTTCCGTAGCATAGTGGTAGTGCGTTCGCTTCGTAAGCGAAAGGTCGCGAGTTCGATCC
TCGCCGGGAGCT
>Chr08.trna22 Chr08:27430068-27430149 (+) Ser (AGA) 82 bp Sc: 75.6
GTGGACGTGCCAGAGTGGTTATTGGGCATGACTAGAAATCATGTGGGCTTTGCCCGCGTA
GGTTCGAATCCTACCGTCCACG
>Chr08.trna23 Chr08:27595011-27595091 (+) Leu (AAG) 81 bp Sc: 74.0
GTTGAGATGGCCGAGTTGGTCTAAGGCGCCAGATTAAGGTTCTGGTCCGAAAGGGCGTGG
GTTCAAATCCCACTCTCAACA
>Chr08.trna24 Chr08:28043940-28044012 (+) Phe (GAA) 73 bp Sc: 78.3
GCGGGGATAGCTCAGTTGGGAGAGCGTCAGACTGAAGATCTGAAGGTCGCGTGTTCGATC
CACGCTCACCGCA
>Chr08.trna25 Chr08:28154682-28154754 (+) Ala (AGC) 73 bp Sc: 63.4
GGGGATGTAGCTCAGATGGTAGAGCGCTCGCTTAGCATGCGAGAGGTACGGGGATCGATA
CCCCGCATCTCCA
>Chr08.trna26 Chr08:28339780-28339851 (+) Phe (GAA) 72 bp Sc: 75.2
GCGGGGATAGCTCAGTTGGGAGAGCGTCAGACTGAAGATCTGAAGTCGCGTGTTCGATCC
ACGCTCACCGCA
>Chr08.trna27 Chr08:28360778-28360849 (-) iMet (CAT) 72 bp Sc: 58.3
ATCAGAGTGGCGCAGCGGAAGCGTGGTGGGCCCATAACCCACAGGTCCCAGGATCGAAAC
CTGGCTCTGATA
>Chr08.trna28 Chr08:28345807-28345878 (-) Thr (TGT) 72 bp Sc: 79.3
GCCCCTATAGCTCAGTGGTAGAGCGTCAGTCTTGTAAACTGAAGGTCTGTAGTTCGATCC
TGCATGGGGGCA
>Chr08.trna29 Chr08:28025532-28025604 (-) Phe (GAA) 73 bp Sc: 78.3
GCGGGGATAGCTCAGTTGGGAGAGCGTCAGACTGAAGATCTGAAGGTCGCGTGTTCGATC
CACGCTCACCGCA
>Chr08.trna30 Chr08:27960195-27960268 (-) Val (AAC) 74 bp Sc: 72.5
GGTTTCGTGGTGTAGTTGGTTATCACGTCAGTCTAACACACTGAAGGTCTCCGGTTCGAA
CCCGGGCGAAGCCA
>Chr08.trna31 Chr08:26245916-26245987 (-) Gly (TCC) 72 bp Sc: 73.9
GCGTTTGTAGTCCAACGGTTAGGATAATTGCCTTCCAAGCAATAGACCCGGGTTCGACTC
CCGGCAAACGCA
>Chr08.trna32 Chr08:25533006-25533078 (-) Glu (CTC) 73 bp Sc: 78.9
TCCGTTGTAGTCTAGTTGGTTAGGATACTCGGCTCTCACCCGAGAGACCCGGGTTCAAGT
CCCGGCAACGGAA
>Chr08.trna33 Chr08:23667791-23667863 (-) Arg (CCT) 73 bp Sc: 64.1
GCGCCTGTAGCTCAGTGGATAGAGTGTCTGTTTCCTAAGCAGAAAGTCATAGGTTCGACC
CCTATCTGGCGCG
>Chr08.trna34 Chr08:23113957-23114028 (-) Asp (ATC) 72 bp Sc: 29.0 Possible pseudogene
AGTCGTCGTAGTATAGTGGTGAGTATTCCCGCCTATCACGCGGGTGACCCGGTTTGATCC
CCAGCAACGCTG
>Chr08.trna35 Chr08:23112004-23112075 (-) Asp (ATC) 72 bp Sc: 60.1
GTCGTTGTAGTATAGTGGTGAGTATTCCCGCCTATCACGCGGGTGACCCGGGTTCGATCC
TCGGCAATGGCG
>Chr08.trna36 Chr08:23109602-23109673 (-) Asp (GTC) 72 bp Sc: 60.8
GTCGTTGTAGTATAGTGGTGAGTATTCCCGCCTGTCACCCGGGTGACCCGGGTTCGATCC
CCGGCAACGGCG
>Chr08.trna37 Chr08:23109394-23109467 (-) Asn (GTT) 74 bp Sc: 84.5
GCTGGAATAGCTCAGTTGGTTAGAGCGTGTGGCTGTTAACCACAAGGTCGGAGGTTCAAG
CCCTCCTTCTAGCG
>Chr08.trna38 Chr08:23108761-23108834 (-) Asn (GTT) 74 bp Sc: 84.5
GCTGGAATAGCTCAGTTGGTTAGAGCGTGTGGCTGTTAACCACAAGGTCGGAGGTTCAAG
CCCTCCTTCTAGCG
>Chr08.trna39 Chr08:23108130-23108203 (-) Asn (GTT) 74 bp Sc: 84.5
GCTGGAATAGCTCAGTTGGTTAGAGCGTGTGGCTGTTAACCACAAGGTCGGAGGTTCAAG
CCCTCCTTCTAGCG
>Chr08.trna40 Chr08:23106694-23106764 (-) Asp (GTC) 71 bp Sc: 49.6
GTCGTTGTAGTATAGTGGTGAGTATTCCCGCTTGTCACGCGGGTGACCCGGTTCGATCCC
CGGCAGCGGCG
>Chr08.trna41 Chr08:23091429-23091495 (-) Asp (GTC) 67 bp Sc: 28.3 Possible pseudogene
GTCATTATAGTGGTGAGTATTCCTGCCTGTCACACGGGTGACCCGGGTTCGATCCCCGGC
AACGACG
>Chr08.trna42 Chr08:23091288-23091361 (-) Asn (GTT) 74 bp Sc: 68.7
ACTGGAATAACTCAGTTGGTTAGAGCGTGTGGCTGTTAACCACAAGGTCGGAGGTTCAAG
CCCTCCTTCTAGCG
>Chr08.trna43 Chr08:23088068-23088139 (-) Asp (GTC) 72 bp Sc: 69.8
GTCGTTGTAGTATAGTGGTGAGTATTCCCGCCTGTCACGCGGGTGACCCGGGTTCGATCC
CCGGCAACGGCG
>Chr08.trna44 Chr08:23087786-23087859 (-) Asn (GTT) 74 bp Sc: 84.5
GCTGGAATAGCTCAGTTGGTTAGAGCGTGTGGCTGTTAACCACAAGGTCGGAGGTTCAAG
CCCTCCTTCTAGCG
>Chr08.trna45 Chr08:22250992-22251065 (-) Phe (AAA) 74 bp Sc: 45.3
GCTGGGACAGCTCAGTCGGTAGAGCAGAGGAATAAAAATCCTCGTGTCAACCAGTTCAAA
TCTGGTTCCTAGCA
>Chr08.trna46 Chr08:16221671-16221741 (-) Thr (AGT) 71 bp Sc: 51.6
GCTTTCATAGCTCAGTTGGTTAGAGCACCCGTTTAGTAAGCGGGAGGTCTTGAGTTCTCT
CAATGAAAGCA
>Chr08.trna47 Chr08:15690413-15690486 (-) Pro (TGG) 74 bp Sc: 59.4
AGGGATGTAGCGCAGCTTGGTAGCGCGTTTGTTTTGGGTACAAAATGTCACGGGTTCAAA
TCCTGTCATCCCTA
>Chr08.trna48 Chr08:15279948-15280031 (-) Leu (CAA) 84 bp Sc: 78.6
GTCAGGATGGCCGAGTGGTCTAAGGCGCCAGACTCAAGTTCTGGTCCTCTAACGAGGGCG
TGGGTTCAAATCCCACTTCTGACA
>Chr08.trna49 Chr08:14355354-14355435 (-) Ser (AGA) 82 bp Sc: 79.4
GTGGACGTGCCGGAGTGGTTATCGGGCATGACTAGAAATCATGTGGGCTTTGCCCGCGCA
GGTTCGAATCCTGCCGTCCACG
>Chr08.trna50 Chr08:13852942-13853014 (-) Phe (GAA) 73 bp Sc: 78.3
GCGGGGATAGCTCAGTTGGGAGAGCGTCAGACTGAAGATCTGAAGGTCGCGTGTTCGATC
CACGCTCACCGCA
>Chr08.trna51 Chr08:5898228-5898301 (-) Asn (GTT) 74 bp Sc: 84.5
GCTGGAATAGCTCAGTTGGTTAGAGCGTGTGGCTGTTAACCACAAGGTCGGAGGTTCAAG
CCCTCCTTCTAGCG
>Chr08.trna52 Chr08:5517403-5517483 (-) Leu (AAG) 81 bp Sc: 74.0
GTTGAGATGGCCGAGTTGGTCTAAGGCGCCAGATTAAGGTTCTGGTCCGAAAGGGCGTGG
GTTCAAATCCCACTCTCAACA
>Chr08.trna53 Chr08:3922594-3922666 (-) Ala (AGC) 73 bp Sc: 63.4
GGGGATGTAGCTCAGATGGTAGAGCGCTCGCTTAGCATGCGAGAGGTACGGGGATCGATA
CCCCGCATCTCCA
>Chr08.trna54 Chr08:3921330-3921402 (-) Ala (AGC) 73 bp Sc: 42.9
GGGGATGTAACTCAGATGGTAGAGCACTCACTTAGCATGTGAGAGGTACGGGGATCAATA
CCCCGCATCTTCA
>Chr08.trna55 Chr08:3920935-3921007 (-) Ala (AGC) 73 bp Sc: 44.9
GGGGATGTAACTCAGATGGTAGAGCGCTCACTTAGCATGCGAGAGGTACGGGGATCGATA
CCCCGCATCTTCA
>Chr08.trna56 Chr08:3920602-3920674 (-) Ala (AGC) 73 bp Sc: 63.4
GGGGATGTAGCTCAGATGGTAGAGCGCTCGCTTAGCATGCGAGAGGTACGGGGATCGATA
CCCCGCATCTCCA
>Chr08.trna57 Chr08:3920168-3920241 (-) Ala (AGC) 74 bp Sc: 44.0 Possible pseudogene
GGGGATGTAGCTCAGATGGTAGGGCGCTCGCTTAGCATGCAAGAGGTACGCGGGATCAAT
ACCCCGCATCTCCA
>Chr08.trna58 Chr08:3919751-3919823 (-) Ala (AGC) 73 bp Sc: 63.4
GGGGATGTAGCTCAGATGGTAGAGCGCTCGCTTAGCATGCGAGAGGTACGGGGATCGATA
CCCCGCATCTCCA
>Chr08.trna59 Chr08:1529248-1529319 (-) Asp (GTC) 72 bp Sc: 69.8
GTCGTTGTAGTATAGTGGTGAGTATTCCCGCCTGTCACGCGGGTGACCCGGGTTCGATCC
CCGGCAACGGCG
>Chr08.trna60 Chr08:1528571-1528642 (-) Asp (GTC) 72 bp Sc: 48.6
ATCGTTGTAGTATAGTGGTGAGTATTCCCGCCTGTCACGTGGGTTACCCGGGTTTGATCC
CCGGCAACGGCG
>Chr08.trna61 Chr08:1528349-1528420 (-) Asp (GTC) 72 bp Sc: 63.6
GTCGTTGTAGTATAGTGGTGAGTATTCCCGCCTGTCACGCGGGTGACCCGGGTTCGATCC
CTGGCAACGGCG
>Chr08.trna62 Chr08:1527944-1528015 (-) Asp (GTC) 72 bp Sc: 61.6
GTCGTTGTAGTATAGAGGTGAGTATTCCCGCCTGTCACGCGGGTGACCCGGGTTCGATCC
CCGGTAACGGCG
>Chr08.trna63 Chr08:1527486-1527557 (-) Asp (GTC) 72 bp Sc: 62.9
GTCGTTGTAGTATAGTGGTGAGTATTCCCGCCTGTCACGCGAGTGACCCGGGTTCGATCC
CCGGCAACGGCG
>Chr08.trna64 Chr08:1321530-1321616 (-) Met (CAT) 87 bp Sc: 64.2
GGGGTGGTGGCGCAGTTGGCTAGCGCGTAGGTCTCATAGCTTTGTCGAGTTATCCTGAGG
TCGAGAGTTCGAGCCTCTCTCACCCCA
>Chr08.trna65 Chr08:450169-450239 (-) Ile (AAT) 71 bp Sc: 20.4 Possible pseudogene
ATCTGAATGGCGCAGCGGAAGCATGGTGGGCCAATAATCCACAGGTCCCAGGATTGAATC
CTGCTCTGATA
>Chr09.trna1 Chr09:761579-761652 (+) Ile (AAT) 74 bp Sc: 81.8
GGCCTATTAGCTCAGTTGGTTAGAGCGTCGTGCTAATAACGCGAAGGTCGCAGGTTCGAG
ACCTGCATGGGCCA
>Chr09.trna2 Chr09:1562361-1562440 (+) Leu (CAG) 80 bp Sc: 61.1
GTCAAGATGGCCGAGTGGTCTAAGGCGCCAGTTTCAGGTACTAGTCCGAAAGGGCATGGG
TTCAAATCCCATTCTTGACA
>Chr09.trna3 Chr09:2136536-2136609 (+) Ile (AAT) 74 bp Sc: 79.5
GGCCTATTAGCTCAGTTGGTTAGAGCGTCGTGCTAATAACGCGAAGGTCACAGGTTCGAG
ACCTGTATGGGCCA
>Chr09.trna4 Chr09:2809390-2809462 (+) Arg (TCT) 73 bp Sc: 67.8
GCGCCCGTGGCCTAATGGATAAGGCGTCTGACTTCTAATCAGGCGATTGTGGGTTCGAGT
CCCACCGGGCGTT
>Chr09.trna5 Chr09:2827022-2827094 (+) Arg (TCT) 73 bp Sc: 68.5
GCGCCCGTGGCCTAATGGATAAGGCGTCTGACTTCTAATCAGGCGATTGTGGGTTCGAGT
CCCACCGGGCGTG
>Chr09.trna6 Chr09:7500176-7500247 (+) Asp (GTC) 72 bp Sc: 69.8
GTCGTTGTAGTATAGTGGTGAGTATTCCCGCCTGTCACGCGGGTGACCCGGGTTCGATCC
CCGGCAACGGCG
>Chr09.trna7 Chr09:9448343-9448414 (+) Pro (AGG) 72 bp Sc: 67.4
GGGCATTTGGTCTAGTGGTATGATTCTCGCTTAGGGTGCGAGAGGTCCCGAGTTCAATTC
TCGGAATGCCCC
>Chr09.trna8 Chr09:9550748-9550820 (+) Arg (CCT) 73 bp Sc: 69.1
GCGCCTGTAGCTCAGTGGATAGAGCGTCTGTTTCCTAAGCAGAAAGTCGTAGGTTCGACC
CCTACCTGGCGCG
>Chr09.trna9 Chr09:13757550-13757622 (+) Glu (TTC) 73 bp Sc: 45.1
GCCCCTATCGTCTAGTGGTTTAGGACATCTCTCTTTCAAGGAGGCAGCGGGGATTCGAAT
TCCCCTGGGGGTA
>Chr09.trna10 Chr09:13757687-13757770 (+) Tyr (GTA) 84 bp Sc: 49.5
GGGTCGATGCCCGAGCGGTTAATGGGGACGGACTGTAAATCCGTTGGTAATATGTCTACG
GTGGTTCAAATCCAGCTCGGCCCA
>Chr09.trna11 Chr09:18150444-18150516 (+) Arg (TCT) 73 bp Sc: 41.7
TCACTCTGTAGTCCAACGGTCAGGATAATTGCCTTCTACATAATAGATCCGGGTTCGACT
CCCGGCAGACGAA
>Chr09.trna12 Chr09:18244251-18244322 (+) Gly (TCC) 72 bp Sc: 71.0
GCGTTTGTAGTCCAACGGTTAGGATAATTGCCTTCCAAGCAATAGACCCGGGTTCGACTC
CCGGCAGACGCA
>Chr09.trna13 Chr09:18264745-18264829 (+) Met (CAT) 85 bp Sc: 64.3
GGGGTGGTGGCGCAGTTGGCTAGCGCGTAGGTCTCATAGCTTCTGAGTAATCCTGAGGTC
GAGAGTTCGAGCCTCTCTCACCCCA
>Chr09.trna14 Chr09:19720985-19721058 (+) Val (CAC) 74 bp Sc: 81.5
GTCTGGGTGGTGTAGTCGGTCATCACGCTAGTCTCACACACTAGAGGTCCCCGGTTCGAA
CCCGGGCTCAGACA
>Chr09.trna15 Chr09:25542776-25542849 (+) Ile (AAT) 74 bp Sc: 81.8
GGCCTATTAGCTCAGTTGGTTAGAGCGTCGTGCTAATAACGCGAAGGTCGCAGGTTCGAG
ACCTGCATGGGCCA
>Chr09.trna16 Chr09:26805571-26805650 (+) Leu (TAG) 80 bp Sc: 69.5
GACAGTTTGGCCGAGTGGTCTAAGGCGCCAGATTTAGGCTCTGGTCCGAAAGGGCGTGGG
TTCAAATCCCACAGCTGTCA
>Chr09.trna17 Chr09:27954048-27954131 (-) Leu (CAA) 84 bp Sc: 78.6
GTCAGGATGGCCGAGTGGTCTAAGGCGCCAGACTCAAGTTCTGGTCCTCTAACGAGGGCG
TGGGTTCAAATCCCACTTCTGACA
>Chr09.trna18 Chr09:26198201-26198272 (-) Cys (GCA) 72 bp Sc: 81.7
GGGTCCATAGCTCAGTGGTAGAGCAATTGACTGCAGATCAATAGGTCACCGGTTCGAACC
CGGTTGGGCCCT
>Chr09.trna19 Chr09:22967118-22967190 (-) Met (CAT) 73 bp Sc: 42.2
ACCTACTTAACCTAGTGGTTAGAGTATTGCTTTCATACGGCGGGAGTCATTGGTTCAAAT
CCAATAGTAGGTA
>Chr09.trna20 Chr09:22922999-22923072 (-) Val (AAC) 74 bp Sc: 49.2
GGTGTCATAGTGTAGTTGGTTGTCACGTCAGTCTAACACACTGAAGGTCTCCGATTCGAA
CCCGGGCGACGCCA
>Chr09.trna21 Chr09:19194695-19194776 (-) Leu (CAG) 82 bp Sc: 50.0
GTCAAGCTGGCCGAGTTGGTCTAAGGCGCCAGTTTCAGGTACTGGTCCGAAAGGGCCTGG
GTTCGAATCCCATTCTTTGACA
>Chr09.trna22 Chr09:7166051-7166123 (-) Gly (GCC) 73 bp Sc: 28.1 Possible pseudogene
GTCGTCGTTGTATAGTGGTGAGTACTCCCGCCTGCCACACAGGTGACCCAGGGTTCGATC
CCCGGCAACAGCC
>Chr09.trna23 Chr09:6478379-6478452 (-) Arg (TCG) 74 bp Sc: 82.3
GACCGCATAGCGCAGTGGATTAGCGCGTTTGACTTCGGATCAAAAGGTCGTGGGTTCGAC
TCCCACTGTGGTCG
>Chr09.trna24 Chr09:4430172-4430244 (-) Phe (GAA) 73 bp Sc: 61.6
GCTGGGATAGCTCAGTTGGGAGAGCGTCAGACTGAAGATCTGAAGGTCGCATGTTCGATC
CACGCTCACCGCA
>Chr09.trna25 Chr09:4429931-4430003 (-) Phe (GAA) 73 bp Sc: 63.7
GCGGGGATAGTTCAGTTCGGAGAGCGTCAGACTGAAGATCTGAAGGTCGCGTGTTCGATC
CACGCTCACCGCA
>Chr09.trna26 Chr09:3686682-3686755 (-) Val (CAC) 74 bp Sc: 81.5
GTCTGGGTGGTGTAGTCGGTTATCACGCTAGTCTCACACACTAGAGGTCCCCGGTTCGAA
CCCGGGCTCAGACA
>Chr09.trna27 Chr09:2395509-2395580 (-) Cys (GCA) 72 bp Sc: 81.7
GGGTCCATAGCTCAGTGGTAGAGCAATTGACTGCAGATCAATAGGTCACCGGTTCGAACC
CGGTTGGGCCCT
>Chr09.trna28 Chr09:974245-974316 (-) Gln (TTG) 72 bp Sc: 70.4
GGTCCCATGGTCCAGTGGTTACGACATTGGACTTTGAATCCAATAACCTGAGTTCGAATC
TCGGTGGGACCT
>Chr10.trna1 Chr10:4174282-4174355 (+) Ile (AAT) 74 bp Sc: 81.8
GGCCTATTAGCTCAGTTGGTTAGAGCGTCGTGCTAATAACGCGAAGGTCGCAGGTTCGAG
ACCTGCATGGGCCA
>Chr10.trna2 Chr10:4230001-4230074 (+) Ile (AAT) 74 bp Sc: 71.9
GGCATATTAGCTCAGTTGGTTAGAGCGTCGTGCTAATAACGCGAAGGTCGCAGGTTCGAG
ACCTGCATGGGCCA
>Chr10.trna3 Chr10:5340841-5340915 (+) Trp (CCA) 75 bp Sc: 40.8
CCAGCCTTAGTTCAATTTGGTAGAACACGGGTCTCCAAAACCCGATGTCATAGGTTCAAA
TCCTACAAAGCTTGA
>Chr10.trna4 Chr10:6059351-6059425 (+) Asp (GTC) 75 bp Sc: 61.3
GGGGAAATAGCTCAGTTGGTTAGAGTGCTGGTCTGTCACGCCAAAAGTCGCGGGTTCGAA
CCCCGCTTTCCCACT
>Chr10.trna5 Chr10:9450418-9450490 (+) Lys (TTT) 73 bp Sc: 87.9
GCCGTCTTAGCTCAGTTGGCAGAGCGCGTGGCTTTTAACCACGTGGTCGTGGGTTCGAGT
CCCACAGACGGCG
>Chr10.trna6 Chr10:12256124-12256196 (+) Phe (GAA) 73 bp Sc: 78.3
GCGGGGATAGCTCAGTTGGGAGAGCGTCAGACTGAAGATCTGAAGGTCGCGTGTTCGATC
CACGCTCACCGCA
>Chr10.trna7 Chr10:16002999-16003079 (+) Leu (AAG) 81 bp Sc: 71.4
GTTGATATGGCCGAGTTGGTCTAAGGCGCCAGATTAAGGTTCTGGTCCGAAAGGGCGTGG
GTTCAAATCCCACTGTCAACA
>Chr10.trna8 Chr10:16010812-16010892 (+) Leu (AAG) 81 bp Sc: 73.0
GTTGATATGGCCGAGTTGGTCTAAGGCGCCAGATTAAGGTTCTGGTCCGTAAGGGCGTGG
GTTCAAATCCCACTGTCAACA
>Chr10.trna9 Chr10:16913418-16913501 (+) Leu (CAA) 84 bp Sc: 78.3
GTCAGGATGGCCGAGTGGTCTAAGGCGCCAGACTCAAGTTCTGGTCCTCTAACGAGGGCG
TGGGTTCAAACCCCACTTCTGACA
>Chr10.trna10 Chr10:18478935-18479006 (+) iMet (CAT) 72 bp Sc: 58.3
ATCAGAGTGGCGCAGCGGAAGCGTGGTGGGCCCATAACCCACAGGTCCCAGGATCGAAAC
CTGGCTCTGATA
>Chr10.trna11 Chr10:19761608-19761681 (+) His (GTG) 74 bp Sc: 46.9
GCGGATGTAGCCAAGTGGATTAAGGCAGTGGATTGTGAATCCACCACGCGCGGGTTCAAT
TCCCGTTGTTCGCC
>Chr10.trna12 Chr10:19886562-19886635 (+) Ile (TAT) 74 bp Sc: 85.9
GGTCCCGTAGCTCAGTTGGTTAGAGCGTTGGTCTTATGAGCCGAAGGTCGCGGGTTCGAG
CCCCGCCGGGACCA
>Chr10.trna13 Chr10:19892107-19892177 (+) Gly (CCC) 71 bp Sc: 65.4
GCGCATCTGGTGTAGTGGTATCATAGTACCCTCCCACGGTACTGACCAGGGTTCGATTCC
CTGGATGCGCA
>Chr10.trna14 Chr10:20005645-20005715 (+) Gly (CCC) 71 bp Sc: 65.4
GCGCATCTGGTGTAGTGGTATCATAGTACCCTCCCACGGTACTGACCAGGGTTCGATTCC
CTGGATGCGCA
>Chr10.trna15 Chr10:20895121-20895194 (+) Val (CAC) 74 bp Sc: 81.5
GTCTGGGTGGTGTAGTCGGTTATCACGCTAGTCTCACACACTAGAGGTCCCCGGTTCGAA
CCCGGGCTCAGACA
>Chr10.trna16 Chr10:23793185-23793257 (+) Phe (GAA) 73 bp Sc: 78.3
GCGGGGATAGCTCAGTTGGGAGAGCGTCAGACTGAAGATCTGAAGGTCGCGTGTTCGATC
CACGCTCACCGCA
>Chr10.trna17 Chr10:25020886-25020958 (+) Arg (CCG) 73 bp Sc: 67.8
GATCGCGTGGCCTAATGGATAAGGCGCTCGCCTCCGGAGCGGGAGATTGTGGGTTCGAGT
CCCACCGTGATCG
>Chr10.trna18 Chr10:25095134-25095195 (-) Pro (TGG) 62 bp Sc: 30.4
GTAGCGCAGCTTGGTAGCGCGTTTGTTTTGGGTACAAAATGTCACGGGTTCAAATCCTAT
CA
>Chr10.trna19 Chr10:22351100-22351184 (-) Leu (CAA) 85 bp Sc: 50.8
ATCAGGATGGCCAAGTAGTCTAGGTCGTCAGACTCAAGTTCTGGTCCTCTAATGAGGGGC
GTGGGTTCAAATCCCACTTTTGACA
>Chr10.trna20 Chr10:21320048-21320119 (-) Trp (CCA) 72 bp Sc: 75.8
GGATCCGTGGCGCAATGGTAGCGCGTCTGACTCCAGATCAGAAGGTTGCGTGTTCGATTC
ACGTCGGGTTCA
>Chr10.trna21 Chr10:21248882-21248955 (-) Thr (AGT) 74 bp Sc: 75.0
GCTTTCGTAGCTCAGTTGGTTAGAGCACCCGTTTAGTAAGCGGGAGGTCTTGAGTTCGAC
TCTCAACGAAAGCA
>Chr10.trna22 Chr10:20164476-20164547 (-) Gln (TTG) 72 bp Sc: 69.0
GGTTATATGGTGCAGTGGTTAGCACTCCAGACTTTGAATCTGGTGACCTGGGTTTGAATC
CCAGTAGAACCT
>Chr10.trna23 Chr10:20001866-20001936 (-) Gly (CCC) 71 bp Sc: 65.4
GCGCATCTGGTGTAGTGGTATCATAGTACCCTCCCACGGTACTGACCAGGGTTCGATTCC
CTGGATGCGCA
>Chr10.trna24 Chr10:17875284-17875365 (-) Ser (AGA) 82 bp Sc: 79.4
GTGGACGTGCCGGAGTGGTTATCGGGCATGACTAGAAATCATGTGGGCTTTGCCCGCGCA
GGTTCGAATCCTGCCGTCCACG
>Chr10.trna25 Chr10:17874764-17874845 (-) Ser (AGA) 82 bp Sc: 73.8
GTGAACGTGCCGGAGTGGTTATCGGGCATGACTAGAAATCATGTGGGCTCTGCCCGCGCA
GGTTCAAATCCTGCCGTCCACG
>Chr10.trna26 Chr10:15459210-15459283 (-) Met (CAT) 74 bp Sc: 39.1
GCATCCATAGCTGAATGGTTAAAGCGCCCAACTCATAATTGGTGAATTCGTATGTTCAAT
TCCTGCTGGATGGA
>Chr10.trna27 Chr10:3031572-3031642 (-) Gly (GCC) 71 bp Sc: 66.5
GCACCAGTGGTCTAGTGGTAGAATAGTACCCTGCCACGGTACAGACCCGGGTTCGATTCC
CGGCTGGTGCA
>Chr10.trna28 Chr10:760354-760427 (-) Ile (AAT) 74 bp Sc: 81.8
GGCCTATTAGCTCAGTTGGTTAGAGCGTCGTGCTAATAACGCGAAGGTCGCAGGTTCGAG
ACCTGCATGGGCCA
>Chr10.trna29 Chr10:224240-224323 (-) Leu (CAA) 84 bp Sc: 76.0
GTCAGGATGGCGGAGTGGTCTAACGCGCCAGACTCAAGTTCTGGTCCTCCAACGAGGGCG
TGGGTTCAAATCCCACTTCTGACA
>Chr10.trna30 Chr10:162998-163070 (-) Ala (AGC) 73 bp Sc: 63.4
GGGGATGTAGCTCAGATGGTAGAGCGCTCGCTTAGCATGCGAGAGGTACGGGGATCGATA
CCCCGCATCTCCA
>Chr11.trna1 Chr11:5164897-5164968 (+) Pro (TGG) 72 bp Sc: 68.5
GGGCATTTGGTCTAGTGGTATGATTCTCGCTTTGGGTGCGAGAGGTCCCGAGTTCGATTC
TCGGAATGCCCC
>Chr11.trna2 Chr11:5169243-5169314 (+) Pro (TGG) 72 bp Sc: 68.5
GGGCATTTGGTCTAGTGGTATGATTCTCGCTTTGGGTGCGAGAGGTCCCGAGTTCGATTC
TCGGAATGCCCC
>Chr11.trna3 Chr11:5204111-5204184 (+) Arg (TCG) 74 bp Sc: 81.9
GACCGCATAGCGCAGTGGATTAGCGCGTCTGACTTCGGATCAGAAGGTCGTGGGTTCGAC
TCCCACTGTGGTCG
>Chr11.trna4 Chr11:5205562-5205643 (+) Ser (GCT) 82 bp Sc: 80.5
GTCGCTTTGGCCGAGTGGTTAAGGCGTGTGCCTGCTAAGTACATGGGGTTTCCCCGCGAG
AGTTCGAATCTCTCAGGCGACG
>Chr11.trna5 Chr11:6514394-6514473 (+) Leu (TAG) 80 bp Sc: 69.5
GACAGTTTGGCCGAGTGGTCTAAGGCGCCAGATTTAGGCTCTGGTCCGAAAGGGCGTGGG
TTCAAATCCCACAGCTGTCA
>Chr11.trna6 Chr11:7295702-7295776 (+) Undet (NNN) 75 bp Sc: 23.4
TCCGTACTTAGCTCAGAGGGTAGAGAATGGGGCCCTTTAACTCCAAGGTCACTGATTCGA
GTCTAGTAGTCGGAA
>Chr11.trna7 Chr11:8348565-8348636 (+) Undet (NNN) 72 bp Sc: 25.0 Possible pseudogene
GGATCTCTAAGCTCAAAAAGGGAAGAGCGCTCACCCTGTGAGAGGTTGGTGGTTCGAATC
CACCGTGATCCC
>Chr11.trna8 Chr11:8356145-8356218 (+) Arg (TCT) 74 bp Sc: 32.9 Possible pseudogene
GGATCTCTAAGCTCAAAATGGCAAGAGCGCTCAATTCTTTTGCGAGGTTGGTGGTTCGAA
TCCACCGAGATCCC
>Chr11.trna9 Chr11:8865982-8866053 (+) Gln (CTG) 72 bp Sc: 75.3
GGTCCCATGGTCTAGTGGTCAGGACATTGGACTCTGAATCCAGTAACCCGAGTTCAAATC
TCGGTGGGACCT
>Chr11.trna10 Chr11:9811150-9811235 (+) Tyr (GTA) 86 bp Sc: 74.5
CCGACCTTAGCTCAGTTGGTAGAGCGGAGGACTGTAGTTGCAAGCAGATAATCCTTAGGT
CGCTGGTTCGAATCCGGCAGGTCGGA
>Chr11.trna11 Chr11:10086984-10087062 (+) Arg (ACG) 79 bp Sc: 56.5
GGGTGGGGCCTGTAGCTCAGAGGATTAGAGCACGTGGCTACGAACCACGGTGTCGGGGGT
TCGAATCCCTCCTCGCCCA
>Chr11.trna12 Chr11:10127997-10128081 (+) Met (CAT) 85 bp Sc: 63.2
GGGGTGGTGGCGCAGTTGGCTAGCGCGTAGGTCTCATAGCTTCTGAGTGATCCTGAGGTC
GAGAGTTCAAGCCTCTCTCACCCCA
>Chr11.trna13 Chr11:16302209-16302279 (+) Gly (GCC) 71 bp Sc: 66.5
GCACCAGTGGTCTAGTGGTAGAATAGTACCCTGCCACGGTACAGACCCGGGTTCGATTCC
CGGCTGGTGCA
>Chr11.trna14 Chr11:16977442-16977513 (+) Gln (CTG) 72 bp Sc: 75.3
GGTCCCATGGTCTAGTGGTCAGGACATTGGACTCTGAATCCAGTAACCCGAGTTCAAATC
TCGGTGGGACCT
>Chr11.trna15 Chr11:19065650-19065722 (+) Glu (CTC) 73 bp Sc: 53.4
ACCATTGTAGTCTAGTTGGTTAGGATACTCGGCTCTCACCCGAGAGACCCGGGTTCAAGT
CTCAGCAACGGAA
>Chr11.trna16 Chr11:19084070-19084142 (+) Glu (CTC) 73 bp Sc: 53.4
ACCATTGTAGTCTAGTTGGTTAGGATACTCGGCTCTCACCCGAGAGACCCGGGTTCAAGT
CTCAGCAACGGAA
>Chr11.trna17 Chr11:21119250-21119333 (+) Asp (GTC) 84 bp Sc: 23.7
GTTATTTTAATTAAATAATAATTATGGTAAAATTTCTCTTTGTCAAGGAGAAGATGCGGG
TTCGATTCCCGCTATCCGCCAATG
>Chr11.trna18 Chr11:21173696-21173768 (+) Glu (CTC) 73 bp Sc: 78.9
TCCGTTGTAGTCTAGTTGGTTAGGATACTCGGCTCTCACCCGAGAGACCCGGGTTCAAGT
CCCGGCAACGGAA
>Chr11.trna19 Chr11:22026625-22026709 (+) Tyr (GTA) 85 bp Sc: 73.8
CCGACTTTAGCTCAGTTGGTAGAGCGGAGGACTGTAGTTGTTAGTTGTCATCCTTAGGTC
GCTGGTTCGAATCCGGCAAGTCGGA
>Chr11.trna20 Chr11:22032168-22032240 (+) Arg (CCT) 73 bp Sc: 69.1
GCGCCTGTAGCTCAGTGGATAGAGCGTCTGTTTCCTAAGCAGAAAGTCGTAGGTTCGACC
CCTACCTGGCGCG
>Chr11.trna21 Chr11:22395084-22395168 (+) Met (CAT) 85 bp Sc: 47.5
GGGGTGGTGGCGCAGTTGGCTAGCCCGTAGGTCTCATAGCTACTGAGTGATCCTGAGGTC
GAGAGTTCGAGCCTCTCTCCCCCCA
>Chr11.trna22 Chr11:23988232-23988313 (+) Ser (GCT) 82 bp Sc: 80.5
GTCGCTTTGGCCGAGTGGTTAAGGCGTGTGCCTGCTAAGTACATGGGGTTTCCCCGCGAG
AGTTCGAATCTCTCAGGCGACG
>Chr11.trna23 Chr11:25127969-25128040 (-) His (GTG) 72 bp Sc: 63.0
GTGGCTGTAGTTTAGTGGTGAGAATTCCACGTTGTGGCCGTGGAGACCTGGGCTCGAATC
CCAGCAGCCACA
>Chr11.trna24 Chr11:24647103-24647175 (-) Arg (ACG) 73 bp Sc: 70.2
GACTTTGTGGCCCAATGGATAAGGCGCTAGCCTACGGAGCTAGAGATTCTGGGTTCGATC
CCCAGCAGAGTCG
>Chr11.trna25 Chr11:24593671-24593743 (-) Ala (TGC) 73 bp Sc: 63.7
GGGGATGTAGCTCACATGGTAGAGCGCTCGCTTTGCATGCGAGAGGTACGGGGTTCGATA
CCCCGCATCTCCA
>Chr11.trna26 Chr11:21149966-21150038 (-) Ala (AGC) 73 bp Sc: 63.4
GGGGATGTAGCTCAGATGGTAGAGCGCTCGCTTAGCATGCGAGAGGTACGGGGATCGATA
CCCCGCATCTCCA
>Chr11.trna27 Chr11:18362439-18362511 (-) Undet (NNN) 73 bp Sc: 44.8
TTCTGAGTGGTGTAATTGGTTACACACTAGTAATAAAAACTAGTGGTTCCTGGTTCGAAT
CCGGGCTCAGATA
>Chr11.trna28 Chr11:18353225-18353298 (-) Undet (NNN) 74 bp Sc: 41.9
GTTCTGAGTGGTGTAATTGGTTACACACTAGTGATATTAACTAGTGGCTCCTGGTTCGAA
TCCGGGCTCAGACA
>Chr11.trna29 Chr11:18342531-18342604 (-) Undet (NNN) 74 bp Sc: 41.9
GTTCTGAGTGGTGTAATTGGTTACACACTAGTGATATTAACTAGTGGTTCCTGGTTCGAA
TCCGGGCTCAGACA
>Chr11.trna30 Chr11:18221129-18221201 (-) Arg (ACG) 73 bp Sc: 72.0
GACTCCGTGGCCCAATGGATAAGGCGCTGGTCTACGGAACCAGAGATTCTGGGTTCGATC
CCCAGCGGAGTCG
>Chr11.trna31 Chr11:18213881-18213953 (-) Lys (CTT) 73 bp Sc: 87.7
GCCCGTCTAGCTCAGTTGGTAGAGCGCAAGGCTCTTAACCTTGTGGTCGTGGGTTCGAGC
CCCACGGTGGGCG
>Chr11.trna32 Chr11:17465781-17465852 (-) Asp (GTC) 72 bp Sc: 69.8
GTCGTTGTAGTATAGTGGTGAGTATTCCCGCCTGTCACGCGGGTGACCCGGGTTCGATCC
CCGGCAACGGCG
>Chr11.trna33 Chr11:17465624-17465697 (-) Asn (GTT) 74 bp Sc: 82.0
GCTGGAATAGCTCAGTTGGTTAGAGCGTGTGGCTGTTAACCACAAGGTTGGAGGTTCAAG
CCCTCCTTCTAGCG
>Chr11.trna34 Chr11:16707241-16707312 (-) Gly (TCC) 72 bp Sc: 73.9
GCGTTTGTAGTCCAACGGTTAGGATAATTGCCTTCCAAGCAATAGACCCGGGTTCGACTC
CCGGCAAACGCA
>Chr11.trna35 Chr11:16124078-16124149 (-) Cys (GCA) 72 bp Sc: 70.5
GGGTCCATAGCTCAGTAGTAGAGCATTTGACTGCAGTTCAAGAGGTCACCGGTTCGATCC
CGGTTGGGCTCT
>Chr11.trna36 Chr11:16113419-16113490 (-) Gly (TCC) 72 bp Sc: 73.9
GCGTTTGTAGTCCAACGGTTAGGATAATTGCCTTCCAAGCAATAGACCCGGGTTCGACTC
CCGGCAAACGCA
>Chr11.trna37 Chr11:15166892-15166965 (-) Val (CAC) 74 bp Sc: 50.8
GTCTGGGTGGTGTAGTCAGTCATCATGCTAGAATCACACACTAGAGGTTCCCGGTTCGAA
CCCGGGTTCAGACA
>Chr11.trna38 Chr11:14588551-14588630 (-) Asp (GTC) 80 bp Sc: 48.8
GCCACCAACAAATTGTAGTATAGTGGTGAGTATTCCGGCCTGTCACGCGGGTGACCCGGG
TTCGATCCCCGACAACGGCG
>Chr11.trna39 Chr11:14415512-14415593 (-) Ser (GCT) 82 bp Sc: 80.5
GTCGCTTTGGCCGAGTGGTTAAGGCGTGTGCCTGCTAAGTACATGGGGTTTCCCCGCGAG
AGTTCGAATCTCTCAGGCGACG
>Chr11.trna40 Chr11:10103275-10103354 (-) Leu (TAG) 80 bp Sc: 48.2
GCCGCCATGGTGAAATTGGTAGACACGCTGCTCTTAGGAAGTAGTGCTAGAGCATCTCGG
TTCGAGTCCGAGTGGCGGCA
>Chr11.trna41 Chr11:10087547-10087618 (-) Asn (GTT) 72 bp Sc: 79.0
TCCTCAGTAGCTCAGTGGTAGAGCGGTCGGCTGTTAACTGATTGGTCGTAGGTTCGAATC
CTACTTGGGGAG
>Chr11.trna42 Chr11:9624948-9625018 (-) Gly (GCC) 71 bp Sc: 49.4
GCGGATATAGTCGAATGGTAAAATTTCTCTTTGCCAAGGAAAAGATGCGGGTTCGATTCC
CGCTATCCGCC
>Chr11.trna43 Chr11:9218183-9218254 (-) Thr (CGT) 72 bp Sc: 80.9
GCTTCCGTAGCATAGTGGTAGTGCGTTCGCTTCGTAAGCGAAAGGTCGTGAGTTCAATCC
TCACCGGGAGCA
>Chr11.trna44 Chr11:6465893-6465964 (-) Pro (CGG) 72 bp Sc: 68.5
GGGTGTTTGGTCTAGTGGTATGATTCTCGCTTCGGGTGCGAGAGGTCGCGAGTTCGATTC
TCGCAACACCCC
>Chr11.trna45 Chr11:6334815-6334886 (-) Cys (GCA) 72 bp Sc: 82.1
GGGTCCATAGCTCAGTGGTAGAGCATTTGACTGCAGATCAAGAGGTCACCGGTTCGAACC
CGGTTGGGCCCT
>Chr11.trna46 Chr11:5178985-5179066 (-) Ser (CGA) 82 bp Sc: 78.9
GTCGATATGTCCGAGTGGTTAAGGAGACAGACTCGAAATCTGTTGGGCTTTGCCTGCGCA
GGTTCGAATCCTGCTGTCGACG
>Chr11.trna47 Chr11:5172188-5172259 (-) Pro (CGG) 72 bp Sc: 63.2
GGGCATTTGGTCTAGTGGTATGATTCTCGCTTCGGGTGCGAGAGGTCTCGAGTTCGATTC
TCGAAATGCCCC
>Chr11.trna48 Chr11:5171567-5171638 (-) Pro (TGG) 72 bp Sc: 50.3
AGGCATTTGGTCTAGTGGTATGATTCTCGCTTTGGGTGCGAGAGGTCCCGAGTTCGATTC
TTGCAATGCCCC
>Chr11.trna49 Chr11:5170474-5170545 (-) Pro (CGG) 72 bp Sc: 63.2
GGGCATTTGGTCTAGTGGTATGATTCTCGCTTCGGGTGCGAGAGGTCTCGAGTTCGATTC
TCGAAATGCCCC
>Chr11.trna50 Chr11:5167867-5167938 (-) Pro (TGG) 72 bp Sc: 68.5
GGGCATTTGGTCTAGTGGTATGATTCTCGCTTTGGGTGCGAGAGGTCCCGAGTTCGATTC
TCGGAATGCCCC
>Chr11.trna51 Chr11:5166177-5166248 (-) Pro (CGG) 72 bp Sc: 52.2
GGGCATTTGGTCTAGCGTTATGATTCTCGCTTCGGGTGCGAGAGGTCTCGAGTTCGATTC
TCGAAATGCCCC
>Chr11.trna52 Chr11:5165584-5165655 (-) Pro (TGG) 72 bp Sc: 68.5
GGGCATTTGGTCTAGTGGTATGATTCTCGCTTTGGGTGCGAGAGGTCCCGAGTTCGATTC
TCGGAATGCCCC
>Chr11.trna53 Chr11:5163968-5164039 (-) Pro (TGG) 72 bp Sc: 68.5
GGGCATTTGGTCTAGTGGTATGATTCTCGCTTTGGGTGCGAGAGGTCCCGAGTTCGATTC
TCGGAATGCCCC
>Chr11.trna54 Chr11:5162049-5162120 (-) Pro (TGG) 72 bp Sc: 63.2
GGGCATTTGGTCTAGTGGTATGATTCTCGCTTTGGGTGCGAGAGGTCTCGAGTTCGATTC
TCGAAATGCCCC
>Chr11.trna55 Chr11:5161237-5161308 (-) Pro (AGG) 72 bp Sc: 67.4
GGGCATTTGGTCTAGTGGTATGATTCTCGCTTAGGGTGCGAGAGGTCCCGAGTTCAATTC
TCGGAATGCCCC
>Chr11.trna56 Chr11:5160874-5160945 (-) Pro (TGG) 72 bp Sc: 63.2
GGGCATTTGGTCTAGTGGTATGATTCTCGCTTTGGGTGCGAGAGGTCTCGAGTTCGATTC
TCGAAATGCCCC
>Chr11.trna57 Chr11:5160300-5160371 (-) Pro (AGG) 72 bp Sc: 67.4
GGGCATTTGGTCTAGTGGTATGATTCTCGCTTAGGGTGCGAGAGGTCCCGAGTTCAATTC
TCGGAATGCCCC
>Chr11.trna58 Chr11:5159379-5159450 (-) Pro (CGG) 72 bp Sc: 63.2
GGGCATTTGGTCTAGTGGTATGATTCTCGCTTCGGGTGCGAGAGGTCTCGAGTTCGATTC
TCGAAATGCCCC
>Chr11.trna59 Chr11:5158856-5158927 (-) Pro (TGG) 72 bp Sc: 68.5
GGGCATTTGGTCTAGTGGTATGATTCTCGCTTTGGGTGCGAGAGGTCCCGAGTTCGATTC
TCGGAATGCCCC
>Chr11.trna60 Chr11:5158227-5158298 (-) Pro (TGG) 72 bp Sc: 68.5
GGGCATTTGGTCTAGTGGTATGATTCTCGCTTTGGGTGCGAGAGGTCCCGAGTTCGATTC
TCGGAATGCCCC
>Chr11.trna61 Chr11:5156656-5156727 (-) Pro (TGG) 72 bp Sc: 53.9
GGGCATTTGGTCTAGTGGTATGATTCTCGCTTTGGGTGGGAGAGGTCTCGAGTTCGATTC
TCGAAATGCCCC
>Chr11.trna62 Chr11:5155896-5155968 (-) Pro (AGG) 73 bp Sc: 60.7
GGGCATTTGGTCTAGTGGTAATGATTCTCGCTTAGGGTGCGAGAGGTCTCGAGTTCAATT
CTCGGAATGCCCC
>Chr11.trna63 Chr11:5155177-5155248 (-) Pro (CGG) 72 bp Sc: 49.1
GGGCATTTGGTCTAGTGGTATGATTCTTGCTTCGGGTGCGAGAGGTCTCAAGTTCAATTC
TCGAAATGCCCC
>Chr11.trna64 Chr11:5154632-5154703 (-) Pro (TGG) 72 bp Sc: 68.5
GGGCATTTGGTCTAGTGGTATGATTCTCGCTTTGGGTGCGAGAGGTCCCGAGTTCGATTC
TCGGAATGCCCC
>Chr11.trna65 Chr11:4047887-4047959 (-) Arg (TCT) 73 bp Sc: 68.5
GCGCCCGTGGCCTAATGGATAAGGCGTCTGACTTCTAATCAGGCGATTGTGGGTTCGAGT
CCCACCGGGCGTG
>Chr11.trna66 Chr11:4046906-4046978 (-) Arg (TCT) 73 bp Sc: 40.4 Possible pseudogene
ACGCCTGTGGCCTAATGGACAAGGCGTCTGACTTCTAACTAGACGATTGTGGGTTCGAGT
CCCACTGAACGTG
>Chr12.trna1 Chr12:1536225-1536296 (+) Ile (TAT) 72 bp Sc: 41.7
GCGTAGAGCAGTTTGGTAGCTCGCAAGGCTTATAACCTTGAGGTCACAGGTTCAAATCCC
ATCTCTGCAACA
>Chr12.trna2 Chr12:2606191-2606264 (+) Met (CAT) 74 bp Sc: 56.4
CGCGGAGTAGAGCAGTTTGGTAGCTCTCAAGGCTCATAACCTTGAGGTCACAAGTTCAAA
TCCTGTCTCCGCAA
>Chr12.trna3 Chr12:6182007-6182078 (+) Gly (TCC) 72 bp Sc: 35.6
GTGTTTGTAGTCCAATGGTTAGGATAATTGCCTTCCAAGTAATAGACCTGGATTTGACTC
CCGACAAATGTA
>Chr12.trna4 Chr12:6182846-6182917 (+) Gly (TCC) 72 bp Sc: 42.0
GCGTTTGTAGTCCAACTGTTAGGATAATTGCCTTCCAAGCAATTGACCTGGGTTTGACTC
TCGACAAACGCA
>Chr12.trna5 Chr12:6184434-6184505 (+) Gly (TCC) 72 bp Sc: 57.9
GCTTTTGTAGTCCAACTGTTAGGATAATTGCCTTCCAAGCAATAGACCCGGGTTCGACTC
CCGGCAAACGCA
>Chr12.trna6 Chr12:6185324-6185395 (+) Gly (TCC) 72 bp Sc: 20.1
GCGTTTGTATTCCAAATGTTAGGATAATTACCTTCCAAGCAATAGATCCCGGGTTCGACT
CTGGCAAATGTA
>Chr12.trna7 Chr12:11509454-11509534 (+) Val (AAC) 81 bp Sc: 45.7
GTTGAGATGGCCGAGTTGGTCTAAGGAGCCAGATTAACGTTATGGTCCGAAAGGGCGTGG
TTTCAAATCCCACTCTCAACA
>Chr12.trna8 Chr12:11607592-11607673 (+) Ser (AGA) 82 bp Sc: 67.9
GTGGACGTGCCGGAGTGGTTAACGGGTATGACTAGAAATCATATGGGCTTTCCCCTCGCA
GGTTCGAGTCCTGCCGTCGACG
>Chr12.trna9 Chr12:12327624-12327696 (+) Lys (CTT) 73 bp Sc: 87.7
GCCCGTCTAGCTCAGTTGGTAGAGCGCAAGGCTCTTAACCTTGTGGTCGTGGGTTCGAGC
CCCACGGTGGGCG
>Chr12.trna10 Chr12:14058861-14058933 (+) Lys (TTT) 73 bp Sc: 90.8
GCCGTCTTAGCTCAGTCGGTAGAGCGCACGGCTTTTAACCGTGTGGTCGTGGGTTCGAAT
CCCACAGACGGCG
>Chr12.trna11 Chr12:19090855-19090926 (+) Asp (GTC) 72 bp Sc: 69.8
GTCGTTGTAGTATAGTGGTGAGTATTCCCGCCTGTCACGCGGGTGACCCGGGTTCGATCC
CCGGCAACGGCG
>Chr12.trna12 Chr12:19093004-19093075 (+) Asp (GTC) 72 bp Sc: 69.8
GTCGTTGTAGTATAGTGGTGAGTATTCCCGCCTGTCACGCGGGTGACCCGGGTTCGATCC
CCGGCAACGGCG
>Chr12.trna13 Chr12:20255402-20255473 (+) Gly (TCC) 72 bp Sc: 73.9
GCGTTTGTAGTCCAACGGTTAGGATAATTGCCTTCCAAGCAATAGACCCGGGTTCGACTC
CCGGCAAACGCA
>Chr12.trna14 Chr12:20258944-20259016 (+) Arg (CCT) 73 bp Sc: 69.1
GCGCCTGTAGCTCAGTGGATAGAGCGTCTGTTTCCTAAGCAGAAAGTCGTAGGTTCGACC
CCTACCTGGCGCG
>Chr12.trna15 Chr12:20494930-20495003 (+) Arg (ACG) 74 bp Sc: 38.5 Possible pseudogene
GGGCCTGTAGCTCAGAGGATTTGAACACGTGGCTACGAACCACGGTGTCGGGGGTTCGAA
TCCCTCATAGCCCA
>Chr12.trna16 Chr12:21316944-21317016 (+) Lys (CTT) 73 bp Sc: 86.7
GCCCGTCTAGCTCAGTTGGTAGAGCGCAAGGCTCTTAACCTTGTGGTCGTGGGTTCAAGC
CCCACGGTGGGCG
>Chr12.trna17 Chr12:22175148-22175220 (+) Lys (TTT) 73 bp Sc: 90.8
GCCGTCTTAGCTCAGTCGGTAGAGCGCACGGCTTTTAACCGTGTGGTCGTGGGTTCGAAT
CCCACAGACGGCG
>Chr12.trna18 Chr12:24113957-24114042 (+) Met (CAT) 86 bp Sc: 70.6
GGGGTGGTGGCGCAGTTGGTTAGCGCGCAGGTCTCATAGCTGTCTGAGTTATCCTGAGGT
CGAGAGTTCGAGCCTCTCTCACCCCA
>Chr12.trna19 Chr12:24485457-24485529 (+) Glu (CTC) 73 bp Sc: 78.9
TCCGTTGTAGTCTAGTTGGTTAGGATACTCGGCTCTCACCCGAGAGACCCGGGTTCAAGT
CCCGGCAACGGAA
>Chr12.trna20 Chr12:24490664-24490737 (-) Ile (AAT) 74 bp Sc: 75.7
GGCCTATTAGCTCAGTTGGTTAGAGCGTCGTGCTAATAACGCGAAGGTCGAAGGTTCGAG
ACCTGCATGGGCCA
>Chr12.trna21 Chr12:22476825-22476896 (-) Gln (CTG) 72 bp Sc: 75.1
GGTCCCATGGTCTAGTGGTCAGGACATTAGACTCTGAATCTAGTAACCCGAGTTCAAATC
TCGGTGGGACCT
>Chr12.trna22 Chr12:19346736-19346808 (-) Glu (CTC) 73 bp Sc: 68.7
TCCGTTGTAGTCTAGTTGGTTAGGATACTCGGCTCTCACCCGAGAGACCCGAGTTCAAGT
CCCGGCAATGGAA
>Chr12.trna23 Chr12:18548609-18548693 (-) Tyr (GTA) 85 bp Sc: 74.5
CCGACCTTAGCTCAGTTGGTAGAGCGGAGGACTGTAGTTGTTCGCTGTTATCCTTAGGTC
GCTGGTTCGAATCCGGCAGGTCGGA
>Chr12.trna24 Chr12:18407589-18407662 (-) Arg (TCG) 74 bp Sc: 82.3
GACCGCATAGCGCAGTGGATTAGCGCGTTTGACTTCGGATCAAAAGGTCGTGGGTTCGAC
TCCCACTGTGGTCG
>Chr12.trna25 Chr12:18055434-18055507 (-) Val (AAC) 74 bp Sc: 63.2
GGTGTCGTGGTGTAGTTGGTTATCACGTCAGTCTAACACACTGAAGGTCTCCGGTTCAAG
TCCCGGCGACGCCA
>Chr12.trna26 Chr12:17938192-17938263 (-) Cys (GCA) 72 bp Sc: 74.8
GGGTCCATAGCCCAGTGGTAGAGCAATTGACTGCAGATCAATAGGTCACCGGTTCGAACC
CGGTTGGGCCCT
>Chr12.trna27 Chr12:17936765-17936836 (-) Arg (GCG) 72 bp Sc: 47.4
GGGTCCATAGATCAGTGGCAGAGCAATTGATTGCGGATCAATAGGTCACCGGTTCGAACC
TGGTTGGCCCTA
>Chr12.trna28 Chr12:17936319-17936390 (-) Phe (GAA) 72 bp Sc: 39.5
GGGTCCATAACTCTGTGGTAGAGCAATTGACTGAAGATCAATAGATCACATGTTCAAACA
CTGTTGGGCCCT
>Chr12.trna29 Chr12:17935851-17935926 (-) Cys (GCA) 76 bp Sc: 63.4
GGGTCCATAGCTCAGTGGTAGAGCAATTGACTGCAGACCAATAGGTCACTGGTTCGAACC
CAGTTGGGCCGTTTCT
>Chr12.trna30 Chr12:17858399-17858469 (-) Gly (GCC) 71 bp Sc: 66.5
GCACCAGTGGTCTAGTGGTAGAATAGTACCCTGCCACGGTACAGACCCGGGTTCGATTCC
CGGCTGGTGCA
>Chr12.trna31 Chr12:16337228-16337300 (-) Glu (CTC) 73 bp Sc: 79.6
TCCGTTGTAGTCTAGTTGGTTAGGATACTCGGCTCTCACCCGAGAGACCCGGGTTCAAAT
CCCGGCAACGGAA
>Chr12.trna32 Chr12:15003492-15003565 (-) Thr (AGT) 74 bp Sc: 68.9
GCTTTCATAGCTCAGTTGGTTAGAGCACCTGTTTAGTAAGCGGGAGGTCTTGAGTTCAAC
TCTCAATGAAAGCA
>Chr12.trna33 Chr12:15002858-15002930 (-) Thr (AGT) 73 bp Sc: 20.2 Possible pseudogene
GCTTTGTAGCTCAGTTGGTTAGAACATCTCTTTAGTAAGTGGGAGGTCTTGAGTTTAACT
CTTAATGAAAACA
>Chr12.trna34 Chr12:14572093-14572165 (-) Lys (TTT) 73 bp Sc: 89.7
GCCGTCTTAGCTCAGCTGGTAGAGCGCATGGCTTTTAACCATGTGGTCGTGGGTTCGATT
CCCACAGACGGCG
>Chr12.trna35 Chr12:14571840-14571912 (-) Lys (TTT) 73 bp Sc: 52.6
GCTGTCTTAGCTCAGCCGGTAGAGCACATGGCTTTTAACCATGTGATTGTGGATTCAATT
TCCACATACGGTG
>Chr12.trna36 Chr12:12323514-12323594 (-) Leu (AAG) 81 bp Sc: 74.0
GTTGAGATGGCCGAGTTGGTCTAAGGCGCCAGATTAAGGTTCTGGTCCGAAAGGGCGTGG
GTTCAAATCCCACTCTCAACA
>Chr12.trna37 Chr12:12322740-12322820 (-) Leu (AAG) 81 bp Sc: 74.0
GTTGAGATGGCCGAGTTGGTCTAAGGCGCCAGATTAAGGTTCTGGTCCGAAAGGGCGTGG
GTTCAAATCCCACTCTCAACA
>Chr12.trna38 Chr12:12321931-12322011 (-) Leu (AAG) 81 bp Sc: 74.0
GTTGAGATGGCCGAGTTGGTCTAAGGCGCCAGATTAAGGTTCTGGTCCGAAAGGGCGTGG
GTTCAAATCCCACTCTCAACA
>Chr12.trna39 Chr12:12321142-12321222 (-) Leu (AAG) 81 bp Sc: 64.9
GTTGAGATGGCCGAGTTGGTCTAAGGTGCCAGATTAAGGTTCTGGTCCGAAAGGGCATGG
GTTCAAATCCCACTCTCAACA
>Chr12.trna40 Chr12:12320335-12320415 (-) Leu (AAG) 81 bp Sc: 74.0
GTTGAGATGGCCGAGTTGGTCTAAGGCGCCAGATTAAGGTTCTGGTCCGAAAGGGCGTGG
GTTCAAATCCCACTCTCAACA
>Chr12.trna41 Chr12:11364376-11364456 (-) Leu (CAG) 81 bp Sc: 68.4
GTCAAGATGGCCGAGTTGGTCTAAGGCGCCAGTTTCAGGTACTGGTCCGAAAGGGCATGG
GTTCAAATCCCATTCTTGACA
>Chr12.trna42 Chr12:412371-412452 (-) Arg (ACG) 82 bp Sc: 20.2 Possible pseudogene
ACGGGGTGGGGCCTATAGCTCAGATAATTAGAGTACATGGCTACGAACCATGGTGTCGGG
GGTTCGAATCCTTACACCTGTA
>scaffold_13.trna1 scaffold_13:83065-83153 (+) Ser (TGA) 89 bp Sc: 62.8
GGATGGATGTCTGAGCGGTTGAAAGAGTCGGTCTTGAAAACCGAAGACCATTCATTAGTG
GTCCGGGGGTTCGAATCCCTCTCCATCCG
>scaffold_13.trna2 scaffold_13:185960-186047 (+) Ser (GCT) 88 bp Sc: 47.6
GGAGGTATGGCTGAGTGGCTTAAGGCATTGGTTTGCTAAATCGACATACAATCTTCTTGT
ATCATGGGTTCGAATCCCATTTCCTCCG
>scaffold_13.trna3 scaffold_13:186311-186385 (+) Pro (TGG) 75 bp Sc: 64.8
CGAGGTGTAGCGCAGTCTGGTCAGCGCATCTGTTTTGGGTACAGAGGGTCATAGGTTCGA
ATCCTGTCACCTCGA
>scaffold_13.trna4 scaffold_13:371242-371313 (+) Gly (GCC) 72 bp Sc: 61.0
GCGGAATTAGCTTAATGGTAGAGCATAGCCTTGCCAAGGCTAAGGTTGAGGGTTCAAGTC
CCTCCTTCCGCT
>scaffold_13.trna5 scaffold_13:413138-413210 (+) Met (CAT) 73 bp Sc: 55.4
ACCTACTTAACTCAGTGGTTAGAGTATTGCTTTCATACGGCAGGAGTCATTGGTTCAAAT
CCAATAGTAGGTA
>scaffold_13.trna6 scaffold_13:399898-399969 (-) Asn (GTT) 72 bp Sc: 81.5
TCCTCAATAGCTCAGTGGTAGAGCGGTCGGCTGTTAACTGATTGGTCGTAGGTTCGAATC
CTACTTGGGGAG
>scaffold_13.trna7 scaffold_13:238440-238513 (-) Met (CAT) 74 bp Sc: 55.3
AGCGGGGTGGAGGAATTGGTTTACTCATCAGGCTCATGACCTGAAGATTGCAGGTTCGAA
TCCTGTCCCCGCAT
>scaffold_13.trna8 scaffold_13:110632-110703 (-) Gly (GCC) 72 bp Sc: 61.0
GCGGAATTAGCTTAATGGTAGAGCATAGCCTTGCCAAGGCTAAGGTTGAGGGTTCAAGTC
CCTCCTTCCGCT
>scaffold_13.trna9 scaffold_13:108248-108321 (-) Asp (GTC) 74 bp Sc: 72.0
GGGGAAATAGCTCAGTTGGTTAGAGTGCTGGTCTGTCACGCCAGAAGTCGCGGGTTCGAA
CCCCGTTTTCCCCG
>scaffold_18.trna1 scaffold_18:13469-13542 (+) Trp (CCA) 74 bp Sc: 71.9
ACGCTCTTAGTTCAGTTTGGTAGAACGTGGGTCTCCAAAACCCAATGTCGTAGGTTCAAA
TCCTACAGAGCGTG
>scaffold_18.trna2 scaffold_18:13637-13707 (+) Cys (GCA) 71 bp Sc: 46.8
GGCTAAGTAACATAATGGTAATGTATTGGACTGCAAATCCTGGAATGACGGTTCGACTCC
GTCCTTGGCCT
>scaffold_18.trna3 scaffold_18:14609-14682 (+) Met (CAT) 74 bp Sc: 52.3
GGGCTTATAGTTTAATTGGTTGAAACGTACCGCTCATAACGGTGATATTGTAGGTTCGAG
CCCTACTAAGCCTA
>scaffold_18.trna4 scaffold_18:138920-138993 (+) Trp (CCA) 74 bp Sc: 71.9
ACGCTCTTAGTTCAGTTTGGTAGAACGTGGGTCTCCAAAACCCAATGTCGTAGGTTCAAA
TCCTACAGAGCGTG
>scaffold_18.trna5 scaffold_18:139088-139158 (+) Cys (GCA) 71 bp Sc: 46.8
GGCTAAGTAACATAATGGTAATGTATTGGACTGCAAATCCTGGAATGACGGTTCGACTCC
GTCCTTGGCCT
>scaffold_18.trna6 scaffold_18:140060-140133 (+) Met (CAT) 74 bp Sc: 52.3
GGGCTTATAGTTTAATTGGTTGAAACGTACCGCTCATAACGGTGATATTGTAGGTTCGAG
CCCTACTAAGCCTA
>scaffold_18.trna7 scaffold_18:40861-40933 (-) Glu (TTC) 73 bp Sc: 55.4
GTCCCTTTCGTCTAGTGGTTTAGGACATCGTCTTTTCATGTCGAAGACAGGGGTTCGACT
CCCCTAAGGGACA
>scaffold_56.trna1 scaffold_56:47454-47542 (+) Ser (TGA) 89 bp Sc: 62.8
GGATGGATGTCTGAGCGGTTGAAAGAGTCGGTCTTGAAAACCGAAGACCATTCATTAGTG
GTCCGGGGGTTCGAATCCCTCTCCATCCG
>scaffold_70.trna1 scaffold_70:31917-31990 (+) Met (CAT) 74 bp Sc: 59.0
GCATCCATGGCTGAATGGTTAAAGCGCCCAACTCATAATTGGCGAATTCGTAGGTTCAAT
TCCTGCTGGATGCA
>scaffold_70.trna2 scaffold_70:40680-40752 (-) Gln (TTG) 73 bp Sc: 47.0
TGGGGCGTGGCCAAGCGGTAAGGCAGCGGGTTTTGGTCCCGTTATTCGGAGGTTCGAAAT
CCTTCCGTCCCAG
>scaffold_70.trna3 scaffold_70:33979-34052 (-) His (GTG) 74 bp Sc: 49.8
GCGGATGTAGCCAAGTGGATTAAGGCAGTGGATTGTGAATCCACCACGCGCGGGTTCAAT
TCCCGTCGTTCGCC
>scaffold_78.trna1 scaffold_78:20905-20976 (+) His (GTG) 72 bp Sc: 63.3
GTGGCTGTAGTTTAGTGGTGAGAATTCTACGTTGTGGCCGTAGAGACCTGGGCTCGAATC
CCAGCAGCCACA
>scaffold_126.trna1 scaffold_126:21750-21824 (-) Trp (CCA) 75 bp Sc: 40.8
CCAGCCTTAGTTCAATTTGGTAGAACACGGGTCTCCAAAACCCGATGTCATAGGTTCAAA
TCCTACAAAGCTTGA
>scaffold_147.trna1 scaffold_147:18898-18971 (+) Ile (AAT) 74 bp Sc: 81.8
GGCCTATTAGCTCAGTTGGTTAGAGCGTCGTGCTAATAACGCGAAGGTCGCAGGTTCGAG
ACCTGCATGGGCCA
>scaffold_163.trna1 scaffold_163:29754-29835 (-) Ser (GCT) 82 bp Sc: 80.5
GTCGCTTTGGCCGAGTGGTTAAGGCGTGTGCCTGCTAAGTACATGGGGTTTCCCCGCGAG
AGTTCGAATCTCTCAGGCGACG
>scaffold_230.trna1 scaffold_230:12143-12214 (+) Pro (AGG) 72 bp Sc: 67.4
GGGCATTTGGTCTAGTGGTATGATTCTCGCTTAGGGTGCGAGAGGTCCCGAGTTCAATTC
TCGGAATGCCCC
>scaffold_234.trna1 scaffold_234:25511-25592 (-) Ser (GCT) 82 bp Sc: 80.5
GTCGCTTTGGCCGAGTGGTTAAGGCGTGTGCCTGCTAAGTACATGGGGTTTCCCCGCGAG
AGTTCGAATCTCTCAGGCGACG
>scaffold_234.trna2 scaffold_234:22720-22792 (-) Glu (CTC) 73 bp Sc: 74.6
TCCGTTGTAGTCTAGATGGTTAGGATACTCGGCTCTCACCCGAGAGACCCGGGTTCGAGT
CCCGGCAACGGAA
>scaffold_351.trna1 scaffold_351:9495-9568 (-) Val (AAC) 74 bp Sc: 72.5
GGTTTCGTGGTGTAGTTGGTTATCACGTCAGTCTAACACACTGAAGGTCTCCGGTTCGAA
CCCGGGCGAAGCCA
>scaffold_358.trna1 scaffold_358:16447-16519 (+) Ala (CGC) 73 bp Sc: 68.3
GGGGGTGTAGCTCATATGGTAGAGCGCTCGCTTCGCATGCGAGAGGCACGGGGTTCGATT
CCCCGCACCTCCA
>scaffold_387.trna1 scaffold_387:3510-3590 (+) Leu (AAG) 81 bp Sc: 71.4
GTTGATATGGCCGAGTTGGTCTAAGGCGCCAGATTAAGGTTCTGGTCCGAAAGGGCGTGG
GTTCAAATCCCACTGTCAACA
>scaffold_387.trna2 scaffold_387:11319-11399 (+) Leu (AAG) 81 bp Sc: 73.0
GTTGATATGGCCGAGTTGGTCTAAGGCGCCAGATTAAGGTTCTGGTCCGTAAGGGCGTGG
GTTCAAATCCCACTGTCAACA
>scaffold_453.trna1 scaffold_453:15829-15913 (-) Met (CAT) 85 bp Sc: 47.5
GGGGTGGTGGCGCAGTTGGCTAGCCCGTAGGTCTCATAGCTACTGAGTGATCCTGAGGTC
GAGAGTTCGAGCCTCTCTCCCCCCA
