# Supplementary material for: Conservation and Tandem Duplication of tRNA Genes in Plant Species
Source: Genes (Basel). 2025 Nov 1;16(11):1307. doi: 10.3390/genes16111307 (PMC12652284; doi:10.3390/genes16111307)
Supplement: Supplementary file 1 [file genes-16-01307-s001.zip › tRNA.prediction.out/Aam/Aam.tRNA.mfe]

>Chr01.tRNA2-ArgTCT
GCGCUCGUGGCCUAAUGGAUAAGGCGCCUGACUUCUAAUCAGGCGAUUGUGGGUUCGAGUCCCACCGGGCGUG
(((((((..((((........))))((((((.......))))))....(((((.......)))))))))))). (-31.40)
>Chr01.tRNA3-TyrGTA
CCGACCUUAGCUCAGUUGGUAGAGCGGAGGACUGUAGUUCGGUUUCAGCCUUUCAGCCAUCCUUAGGUCGCUGGUUCGAAUCCGGCAGGUCGGA
(((((((..((((........)))).(((((..((.....(((....))).....))..))))).....(((((.......)))))))))))). (-31.40)
>Chr01.tRNA4-GluCTC
UCCGUUGUAGUCUAGUUGGUUAGGAUACUCGGCUCUCACCCGAGAGACCCGGGUUCAAGUCCCGGCAACGGAA
(((((((..((((.........)))).(((((.......)))))....(((((.......)))))))))))). (-24.10)
>Chr01.tRNA6-AsnGTT
GCUGGAAUAGCUCAGUUGGUUAGAGCGUGUGGCUGUUAACCACAAGGUUGGAGGUUAAAGCCCUCCUUCUAGCG
(((((((..((((.........)))).(((((.......))))).....(((((.......)))))))))))). (-25.00)
>Chr01.tRNA8-AlaCGC
GGGGAUGUAGCUCAUAUGGUAGAGCGCUCGCUUCGCAUGCGAGAGGCACGGGGUUCGAUUCCCUGCACCUCCA
((((.((..((((........)))).(((((.......))))).....(((((.......))))))).)))). (-24.70)
>Chr01.tRNA10-TyrGTA
GGGUCGAUGCCCGAGCGGUUAAUGGGGACGGACUGUAAAUUCGUUGGCGAUAUGUCUACGCUGGUUCAAAUCCAGCUCGGCCCA
(((((((..(((...........)))((((((.......))))))(((.....)))...(((((.......)))))))))))). (-27.50)
>Chr01.tRNA14-ValCAC
GUCUGGGUGGUGUAGUCGGUCAUCACGCUAGUCUCACACACUAGAGGUCCCCGGUUCAAACCCGGGCUCAGACA
(((((((..(((...........))).(((((.......))))).....(((((.......)))))))))))). (-21.50)
>Chr01.tRNA15-IleAAT
GGCCUAUUAGCUCAGUUGGUUAGAGCGUCGUGCUAAUAACGCGAAGGUCGCAGGUUCGAGACCUGCAUGGGCCA
(((((((..((((.........)))).(((((.......))))).....(((((((...)))))))))))))). (-28.80)
>Chr01.tRNA16-ProTGG
GGGCGUUUGGUCUAGUGGUAUGAUUCUUGCUUUGGGUGCAAGAGGUCGCGAGUUCGAUUCUCGCAACGCCCC
(((((((..(((.........)))((((((.......))))))....(((((.......)))))))))))). (-25.30)
>Chr01.tRNA17-CysGCA
GGGUCCAUAGCUCAGUGGUAGAGCAUUUGACUGCAGAUCAAGAGGUCACCGGUUCGAACCCGGUUGGGCCCU
(((((((..((((.......))))..((((.......))))......(((((.......)))))))))))). (-23.00)
>Chr01.tRNA18-SerTGA
GUCGAUAUGUCCGAGUGGUUAAGGAGACAGACUUGAAAUCUGUUGGGCUUCGCCCGCGCAGGUUCGAACCCUGCUGUCGACG
(((((((..(((..........)))((((((.......))))))((((...))))..(((((.......)))))))))))). (-28.40)
>Chr01.tRNA19-GlyGCC
GCACCAGUGGUCUAGUGGUAGAAUAGUACCCUGCCACGGUACAGACCCGGGUUCGAUUCCCGGCUGGUGCA
(((((((..................(((((.......)))))....(((((.......)))))))))))). (-25.60)
>Chr01.tRNA20-PheGAA
GCGGGGAUAGCUCAGUUGGGAGAGCGUCAGACUGAAGAUCUGAAGGUCGCGUGUUCGAUCCACGCUCACCGCA
((((.((..((((........)))).(((((.......))))).....(((((.......))))))).)))). (-22.50)
>Chr01.tRNA21-ThrCGT
GCUUCCGUAGCAUAGUGGUAGUGCGUUCGCUUCGUAAGCGAAAGGUCGCGAGUUCGAUCCUCGCCGGGAGCU
(((((((..((((.......)))).(((((((...))))))).....(((((.......)))))))))))). (-26.20)
>Chr01.tRNA22-MetCAT
GGGGUGGUGGCGCAGUUGGCUAGCGCGUAGGUCUCAUAGCUAUAUCUGAGUUAUCCUGAGGUCGAGAGUUCGAGCCUCUCUCACCCCA
(((((((..((((((....)).)))).((((....((((((.......)))))))))).....(((((.......)))))))))))). (-28.80)
>Chr01.tRNA23-CysGCA
GGGUCCAUAGCUCAGUGGUAGAGCAUUUGACUGCAGAUCAAGAGGUCACCGGUUCGAACCCGGUUGGGCCCU
(((((((..((((.......))))..((((.......))))......(((((.......)))))))))))). (-23.00)
>Chr01.tRNA24-ArgCCG
GAUCGCGUGGCCUAAUGGAUAAGGCGCUCGCCUCCGGAGCGGGAGAUUGUGGGUUCGAGUCCCACCGUGAUCG
(((((((..((((........)))).((((((....).))))).....(((((.......)))))))))))). (-29.40)
>Chr01.tRNA25-GlnCTG
GGUCCCAUGGUCUAGGGGUCAGGACAUUGGACUCUGAAUCCAGUAGCCCGAGUUCAAAUCUCGGUGGGACCU
(((((((..((((........))))((((((.......))))))...(((((.......)))))))))))). (-26.30)
>Chr01.tRNA26-GlnCTG
GGUCCCAUGGUCUAGGGGUCAGGACAUUGGACUCUGAAUCCAAUAGCCCGAGUUCAGAUCUCGGUGGGACCU
(((((((..((((........))))((((((.......))))))...(((((.......)))))))))))). (-26.30)
>Chr01.tRNA27-GlnCTG
GGUCCCAUGGUCUAGGGGUCAGGACAUUGGACUCUGAAUCCAGUAGCCCGAGUUCAAAUCUCGGUGGGACCU
(((((((..((((........))))((((((.......))))))...(((((.......)))))))))))). (-26.30)
>Chr01.tRNA28-LeuAAG
GUUGAGAUGGCCGAGUUGGUCUAAGGCGCCAGAUUAAGGUUCUGGUCCGAAAGGGCGUGGGUUCAAAUCCCACUCUCAACA
(((((((..(((.((.....))..)))((((((.......))))))((....))..(((((.......)))))))))))). (-30.80)
>Chr01.tRNA29-ThrTGT
GUCCGCUUAGCUCAGAGGUUAGAGCAUCGCAUUUGUAAUGCGAUGGUCAUCGGUUCGACUCCGAUAGCCGGCU
(((.(((..((((........))))((((((((...))))))))....(((((.......)))))))).))). (-22.80)
>Chr01.tRNA31-GlyTCC
GCGUUUGUAGUCCAACGGUUAGGAUAAUUGCCUUCCAAGCAAUAGACCCGGGUUCGACCCCCGGCAGACGCA
(((((((..((((........)))).(((((.......)))))....(((((.......)))))))))))). (-23.70)
>Chr01.tRNA32-GlyCCC
GCGCAUCUGGUGUAGUGGUAUCAUAGUACCCUCCCACGGUACUGACCAGGGUUCGAUUCCCUGGAUGCGCA
(((((((..(((.........)))((((((.......))))))...(((((.......)))))))))))). (-25.50)
>Chr01.tRNA33-iMetCAT
AUCAGAGUGGCGCAGCGGAAGCGUGGUGGGCCCAUAACCCACAGGUCCCAGGAUCGAAACCUGGCUCUGAUA
(((((((..((((.......)))).(((((.......))))).....(((((.......)))))))))))). (-25.90)
>Chr01.tRNA34-TrpCCA
GGAUCCGUGGCGCAAUGGUAGCGCGUCUGACUCCAGAUCAGAAGGUUGCGUGUUCGAUUCACGUCGGGUUCA
(((((((..((((.......)))).(((((.......))))).....(((((.......)))))))))))). (-22.60)
>Chr01.tRNA35-CysGCA
GGGUCCAUAGCUCAGUGGUAGAGCAUUUGACUGCAGAUCAAGAGGUCACCGGUUCGAACCCGGUUGGGCCCU
(((((((..((((.......))))..((((.......))))......(((((.......)))))))))))). (-23.00)
>Chr01.tRNA36-CysGCA
GGGUCCAUAGCUCAGUGGUAGAGCAUUUGACUGCAGAUCAAGAGGUCACCGGUUCGAACCCGGUUGGGCCCU
(((((((..((((.......))))..((((.......))))......(((((.......)))))))))))). (-23.00)
>Chr01.tRNA37-CysGCA
GGGUCCAUAGCUCAGUGGUAGAGCAUUUGACUGCAGAUCAAGAGGUCACCGGUUCGAACCCGGUUGGGCCCU
(((((((..((((.......))))..((((.......))))......(((((.......)))))))))))). (-23.00)
>Chr01.tRNA38-CysGCA
GGGUCCAUAGCUCAGUGAUUGAGCAUUUGACUGCAGAUCAAGAGGUCACUGGUUCGAACCCGGUUGGACCCU
(((((((..(((((.....)))))..((((.......))))......(((((.......)))))))))))). (-22.80)
>Chr01.tRNA39-CysGCA
GGGUCCAUAGCUCAGUGGUAGAGCAUUUGACUGCAGAUCAAGAGGUCACCGGUUCGAACCCGGUUGGGCCCU
(((((((..((((.......))))..((((.......))))......(((((.......)))))))))))). (-23.00)
>Chr01.tRNA40-LysTTT
GCCGUCUUAGCUCAGUUGGUAGAGCGCAUGGCUUUUAACCAUGUGGUCGUGGGUUCGAGUCCCACAGACGGCG
(((((((..((((........))))((((((.......))))))....(((((.......)))))))))))). (-31.70)
>Chr01.tRNA41-ArgTCT
GAGCCCGUUGCCUAAUGGAUAAGGCGUCUGACUUCUAAUCAGGCGACUGUGGGUUCGAGUCCCACCGGGCAUGCUUCCA
..(((((..((((........))))((((((.......))))))....(((((.......))))))))))......... (-28.00)
>Chr01.tRNA42-ValAAC
GGUUUCAUGGUGUAGUUGGUUAUCACGUCAGUCUAACACACUGAAGGUCUCCGGUUCGAACCCGGGCGAAGCCA
((((((...(((...........))).(((((.......))))).....(((((.......))))).)))))). (-17.00)
>Chr01.tRNA43-ValAAC
GGUUUCGUGGUGUAGUUGGUUAUCACGUCAGUCUAACACACUGAAGGUCUCCGGUUCGAACCCGGGCGAAGCCA
(((((((..(((...........))).(((((.......))))).....(((((.......)))))))))))). (-19.00)
>Chr01.tRNA44-LysCTT
GCCCGUCUAGCUCAGUUGGUAGAGCGCAAGGCUCUUAACCUUGUGGUCGUGGGUUCGAGCCCCACGGUGGGCG
(((((((..((((........))))((((((.......))))))....(((((.......)))))))))))). (-28.00)
>Chr01.tRNA45-ThrTGT
GCCCGCUUAGCUCAGAGGUUAGAGCAUCGCAUUUGUAAUGCGAUGGUCAUCGGUUCGACUCCGAUAGCCGGCU
(((.(((..((((........))))((((((((...))))))))....(((((.......)))))))).))). (-25.50)
>Chr01.tRNA46-ValAAC
GGUUUCGUGGUGUAGUUGGUUAUCACGUCAGUCUAACACACUGAAGGUCUCCGGUUCGAACCCGGGCGAAGCCA
(((((((..(((...........))).(((((.......))))).....(((((.......)))))))))))). (-19.00)
>Chr01.tRNA47-GlyCCC
GCGCAUCUGGUGUAGUGGUAUCAUAGUACCCUCCCACGGUACUGACCAGGGUUCGAUUCCCUGGAUGCGCA
(((((((..(((.........)))((((((.......))))))...(((((.......)))))))))))). (-25.50)
>Chr01.tRNA48-MetCAT
GGGGUGGUGGCGCAGUUGGCUAGCGCGUAGGUCUCAUAGCUAUUGAGUGAUCCUGAGGUCGAGAGUUCGAGCCUCUCUCACCCCA
(((((((..((((((....)).)))).((((..((((..(....).)))).)))).....(((((.......)))))))))))). (-28.90)
>Chr01.tRNA50-ArgACG
GACUCCGUGGCCCAAUGGAUAAGGCGCUGGUCUACGGAACCAGAGAUUCUGGGUUCGAUCCCCAGCGGAGUCG
(((((((..(((..........))).((((((....).))))).....(((((.......)))))))))))). (-27.80)
>Chr02.tRNA2-LysTTT
GGGUGUAUAGCUCAGUUGGUAGAGCAUUGGGCUUUUAACCUAAUGGUCGUAGGUUCAAGUCCUGCUAUACCCA
(((((((..((((........))))((((((.......))))))....(((((.......)))))))))))). (-23.90)
>Chr02.tRNA5-GluCTC
UCCGUUGUAGUCUAGUUGGUUAGGAUACUCGGCUCUCACCCGAGAGACCCGGGUUCAAGUCCCGGCAACGGAA
(((((((..((((.........)))).(((((.......)))))....(((((.......)))))))))))). (-24.10)
>Chr02.tRNA6-GlyGCC
GCACCAGUGGUCUAGUGGUAGAAUAGUACCCUGCCACGGUACAGACCCGGGUUCGAUUCCCGGCUGGUGCA
(((((((..................(((((.......)))))....(((((.......)))))))))))). (-25.60)
>Chr02.tRNA8-ValCAC
GUCUGGGUGGUGUAGUCGGUUAUCACGCUAGUCUCACACACUAGAGGUCCCCGGUUCGAACCCGGGCUCAGACA
(((((((..(((...........))).(((((.......))))).....(((((.......)))))))))))). (-21.50)
>Chr02.tRNA9-AlaAGC
GGGGAUGUAGCUCAGAUGGUAGAGCGCUCGCUUAGCAUGCGAGAGGUACGGGGAUCGAUACCCCGCAUCUCCA
(((((((..((((........)))).(((((.......))))).....(((((.......)))))))))))). (-31.10)
>Chr02.tRNA10-TyrGTA
CCGACUUUAGCUCAGUUGGUAGAGCGGAGGACUGUAGUUGUGAUUGCUGUCAUCCUUAGGUCGCUGGUUCGAAUCCGGCAAGUCGGA
(((((((..((((........)))).(((((.((((((.......)))).))))))).....(((((.......)))))))))))). (-29.70)
>Chr02.tRNA11-HisGTG
GUGGCUGUAGUUUAGUGGUGAGAAUUCUACGUUGUGGCCGUAGAGACCUGGGCUCGAAUCCCAGCAGCCACA
(((((((..................((((((.......))))))...(((((.......)))))))))))). (-23.30)
>Chr02.tRNA12-HisGTG
GUGGCUGUAGUUUAGUGGUGAGAAUUUCACGUUGUGGCCGUGAAGACCUGGGCUCGAAUCCCAGCAGCCACA
(((((((..................((((((.......))))))...(((((.......)))))))))))). (-22.90)
>Chr02.tRNA14-ArgACG
GACUCCGUGGCCCAAUGGAUAAGGCGCUGGUCUACGGAACCAGAGAUUCUGGGUUCGAUCCCCAGCUGAGUCG
(((((....(((..........))).((((((....).))))).....(((((.......)))))..))))). (-21.80)
>Chr02.tRNA15-SerGCT
GUCGCUUUGGCCGAGUGGUUAAGGCGUGUGCCUGCUAAGUACAUGGGGUUUCCCCGCGAGAGUUCGAAUCUCUCAGGCGACG
(((((((..(((..........)))((((((.......))))))((((...))))..(((((.......)))))))))))). (-30.80)
>Chr02.tRNA16-GluCTC
UCCGUUGUAGUCUAGAUGGUUAGGAUACUCGGCUCUCACCCGAGAGACCCGGGUUCGAGUCCCGGCAACGGAA
(((((((..((((.........)))).(((((.......)))))....(((((.......)))))))))))). (-24.10)
>Chr02.tRNA17-TrpCCA
GGAUCCGUGGCGCAAUGGUAGCGCGUCUGACUCCAGAUCAGAAGGUUGCGUGUUCGAUUCACGUCGGGUUCA
(((((((..((((.......)))).(((((.......))))).....(((((.......)))))))))))). (-22.60)
>Chr02.tRNA18-IleTAT
GGUCCCGUAGCUCAGUUGGUUAGAGCGUUGGUCUUAUGAGCCGAAGGUCGCGGGUUCGAGCCCCGCCGGGACCA
(((((((..((((.........)))).(((((.......))))).....(((((.......)))))))))))). (-29.80)
>Chr02.tRNA23-GlnCTG
GGUUCCAUGGUCUAGUGGUCAGGACAUUGGACUCUGAAUCCAGUAACCCGAGUUCAAGUCUCGGUGGAACCU
(((((((..((((........))))((((((.......))))))...(((((.......)))))))))))). (-23.90)
>Chr02.tRNA26-HisGTG
GUGGCUGUAGUUUAGUGGUAAGAAUUCCACGUUGUGGCCGUGGAGACCUGGGCUCGAAUCCCAGCAGCCACA
(((((((..................((((((.......))))))...(((((.......)))))))))))). (-25.30)
>Chr03.tRNA1-LeuTAA
GCUGGUUUGCCCGAGUGGUUAAGGGGGAAGACUUAAGAUCUUCUGCACAUAAGUGCGCAUGGGUUCGAACCCCAUAGCCAGCA
(((((((..(((..........)))((((((.......))))))((((....))))..(((((.......)))))))))))). (-29.20)
>Chr03.tRNA2-CysACA
GGGUGGGGCCUGUAGCUCAGAGGAUUAGAGCACGUGGCUACAAACCACGGUGUCGGGGGUUCAAAUCCCUCCUCGCCCA
(((((((.......((((.........)))).(((((.......))))).....(((((.......)))))))))))). (-29.70)
>Chr03.tRNA3-LysCTT
GCCCGUCUAGCUCAGUUGGUAGAGCGCAAGGCUCUUAACCUUGUGGUCGUGGGUUCGAGCCCCACGGUGGGCG
(((((((..((((........))))((((((.......))))))....(((((.......)))))))))))). (-28.00)
>Chr03.tRNA4-LysCTT
GCCCGUCUAGCUCAGUUGGUAGAGCGCAAGGCUCUUAACCUUGUGGUCGUGGGUUCGAGCUCCACGGUGGUCGCU
(((((((..((((........))))((((((.......))))))....(((((.......))))))))))..)). (-18.90)
>Chr03.tRNA5-LysCTT
GCCCGUCUAGCUCAGUUGGUAGAGCGCAAGGCUCUUAACAUUGUGGUCGUGGGUUCGAGCCCAACGGUGGGCG
(((((((..((((........))))((((...........))))....((.((.......)).))))))))). (-15.50)
>Chr03.tRNA10-AlaAGC
GGGGAUGUAGCUCAGAUGGUAGAGCGCUCGCUUAGCAUGCGAGAGGUACGGGGAUCGAUACCCCGCAUCUCCA
(((((((..((((........)))).(((((.......))))).....(((((.......)))))))))))). (-31.10)
>Chr03.tRNA11-ArgACG
GACUCCGUGGCCCAAUGGAUAAGGCGCUGGUCUACGGAACCAGAGAUUCUGGGUUCGAUCCCCAGCGGAGUCG
(((((((..(((..........))).((((((....).))))).....(((((.......)))))))))))). (-27.80)
>Chr03.tRNA12-GlyCCC
GCGCAUCUGGUGUAGUGGUAUCAUAGUACCCUCCCACGGUACUGACCAGGGUUCGAUUCCCUGGAUGCGCA
(((((((..(((.........)))((((((.......))))))...(((((.......)))))))))))). (-25.50)
>Chr03.tRNA13-ProTGG
GGGCAUUUGGUCUAGUGGUAUGAUUCUCGCUUUGGGUGCGAGAGGUCCCGAGUUCGAUUCUCGGAAUGCCCC
(((((((..(((.........)))((((((.......))))))....(((((.......)))))))))))). (-25.70)
>Chr03.tRNA14-SerTGA
GUCGAUAUGUCCGAGUGGUUAAGGAGACAGACUUGAAAUCUGUUGGGCUUCGCCCGCGCAGGUUCGAACCCUGCUGUCGACG
(((((((..(((..........)))((((((.......))))))((((...))))..(((((.......)))))))))))). (-28.40)
>Chr03.tRNA16-SerGCT
GUCGCUUUGGCCGAGUGGUUAAGGCGUGUGCCUGCUAAGUACAUGGGGUUUCCCCGCGAGAGUUCGAAUCUCUCAGGCGACG
(((((((..(((..........)))((((((.......))))))((((...))))..(((((.......)))))))))))). (-30.80)
>Chr03.tRNA17-LysCTT
GCCCGUCUAGCUCAGUUGGUAGAGCGCAAGGCUCUUAACCUUGUGGUCGUGGGUUCGAGCCCCACGGUGGGCG
(((((((..((((........))))((((((.......))))))....(((((.......)))))))))))). (-28.00)
>Chr03.tRNA19-SerAGA
GUGGACGUGCCGGAGUGGUUAACGGGUAUGACUAGAAAUCAUAUGGGCUCUGCCCUCGCAGGUUCGAGUCCUGCCGUCCACG
(((((((..(((..........)))((((((.......))))))((((...))))..(((((.......)))))))))))). (-31.70)
>Chr03.tRNA20-LeuCAG
GUCAAGAUGGCCGAGUUGGUCCAAGGCGCCAGUUUCAGGUACUGGUCCGAAAGGGCAUGGGUUCGAAUCCCAUUCUUGACA
(((((((..(((............)))((((((.......))))))((....))..(((((.......)))))))))))). (-27.40)
>Chr03.tRNA21-GluTTC
UCCAUUGUCGUCUAGUCCGGUUAGGAUACCUGGCUUUCACCCAGGCGACCUGGGUUCAAAUCCCGGCAAUGGAA
(((((((..((((..........)))).(((((.......)))))....(((((.......)))))))))))). (-20.80)
>Chr03.tRNA22-AlaTGC
GGGGAUGUAGCUCAAAUGGUAGAGCGCUCGCUUUGCAUGCGAGAGGUACAGGGUUCGAUCCCCUGCAUCUCCA
(((((((..((((........)))).(((((.......))))).....(((((.......)))))))))))). (-29.50)
>Chr03.tRNA23-AlaCGC
GGGGGUGUAGCUCAUAUGGUAGAGCGCUCGCUUCGCAUGCGAGAGGCACGGGGUUCGAUUCCCCGCACCUCCA
(((((((..((((........)))).(((((.......))))).....(((((.......)))))))))))). (-33.60)
>Chr03.tRNA24-AsnGTT
GCUGGAGUAGCUCAGUUGGUUAGAGCGUGUGGCUGUUAACCACAAGGUCGAAGGUUCGAACCCUUCUUCUAGCG
(((((((..((((.........)))).(((((.......))))).....(((((.......)))))))))))). (-22.50)
>Chr03.tRNA25-TrpCCA
GGAUCCGUGGCGCAAUGGUAGCGCGUCUGACUCCAGAUCAGAAGGUUGCGUGUUCGAUUCACGUCGGGUUCA
(((((((..((((.......)))).(((((.......))))).....(((((.......)))))))))))). (-22.60)
>Chr03.tRNA26-GlyGCC
GCACCAGUGGUCUAGUGGUAGAAUAGUACCCUGCCACGGUACAGACCCGGGUUCGAUUCCCGGCUGGUGCA
(((((((..................(((((.......)))))....(((((.......)))))))))))). (-25.60)
>Chr03.tRNA27-TyrGTA
CCGACUUUAGCUCAGUUGGUAGAGCGGAGGACUGUAGUUGUUAGCUGUCAUCCUUAGGUCGCUGGUUCGAAUCCGGCAAGUCGGA
(((((((..((((........)))).(((((.(((((((...))))).))))))).....(((((.......)))))))))))). (-29.50)
>Chr03.tRNA28-ArgACG
GACUCUGUGGCCCAAUGGAUAAGGCGCUGGUCUACGGAACCAGAGAUUCUGGGUUCGAUCCCCAGCAGAGUCG
(((((((..(((..........))).((((((....).))))).....(((((.......)))))))))))). (-26.30)
>Chr03.tRNA29-GluTTC
UCCAUUGUCGUCUAGUCCGGUUAGGAUAUCUGGCUUUCACCCAGACGACCCGGGUUCAAAUCCCGGCAAUGGAA
(((((((..((((..........)))).(((((.......)))))....(((((.......)))))))))))). (-21.10)
>Chr03.tRNA30-GlnTTG
GGUUCUAUGGUGUAGUGGUUAGCACUCUGGACUUUGAAUCCAGCGACCUGGGUUCGACUCCCGGUAGGACCU
(((((((.(((((........)))))(((((.......)))))....(((((.......)))))))))))). (-22.40)
>Chr03.tRNA31-AsnGTT
UCCUCAGUAGCUCAGUGGUAGAGCGGUCGGCUGUUAACUGAUUGGUCGUAGGUUCGAAUCCUACUUGGGGAG
(((((((..((((.......))))((((((.......))))))....(((((.......)))))))))))). (-20.80)
>Chr03.tRNA34-HisGTG
GUGGCUGUAGUUUAGUGGUGAGAAUUCCACGUUGUGGCCGUGGAGACCUGGGCUCGAAUCCCAGCAGCCACA
(((((((..................((((((.......))))))...(((((.......)))))))))))). (-25.30)
>Chr03.tRNA35-LysCTT
GCCCGUCUAGCUCAGUUGGUAGAGCGCAAGGCUCUUAACCUUGUGGUCGUGGGUUCGAGCCCCACGGUGGGCG
(((((((..((((........))))((((((.......))))))....(((((.......)))))))))))). (-28.00)
>Chr03.tRNA36-ValAAC
GGUUUCGUGGUGUAGUUGGUUAUCACGUCAGUCUAACACACUGAAGGUCUCCGGUUCGAACCCGGGCGAAGCCA
(((((((..(((...........))).(((((.......))))).....(((((.......)))))))))))). (-19.00)
>Chr03.tRNA37-ThrTGT
GCCUUCAUGGCUUAGUGGUAGAGCGUCAGUCUUGUAAACUGAAGGUCCGCAGUUCGAUCCUGCGUGAGGGCA
(((((((..((((.......)))).(((((.......))))).....(((((.......)))))))))))). (-22.20)
>Chr04.tRNA1-iMetCAT
AUCAGAGUGGCGCAGCGGAAGCGUGGUGGGCCCAUAACCCACAGGUCCCAGGAUCGAAACCUGGCUCUGAUA
(((((((..((((.......)))).(((((.......))))).....(((((.......)))))))))))). (-25.90)
>Chr04.tRNA2-ThrTGT
GCCCCUAUAGCUCAGUGGUAGAGCGUCAGUCUUGUAAACUGAAGGUCUGUAGUUCGAUCCUGCAUGGGGGCA
(((((((..((((.......)))).(((((.......))))).....(((((.......)))))))))))). (-23.60)
>Chr04.tRNA3-SerAGA
GUGGACGUGCCGGAGUGGUUAUCGGGCAUGACUAGAAAUCAUGUGGGCUUUGCCCGCGCAGGUUCGAAUCCUGCCGUCCACG
(((((((..((((........))))((((((.......))))))((((...))))..(((((.......)))))))))))). (-33.70)
>Chr04.tRNA4-AlaCGC
GGGGGUGUAGCUCAUAUGGUAGAGCGCUCGCUUCGCAUGCGAGAGGCACGGGGUUCGAUUCCCCGCACCUCCA
(((((((..((((........)))).(((((.......))))).....(((((.......)))))))))))). (-33.60)
>Chr04.tRNA5-GluCTC
UCCGUUGUAGUCUAGUUGGUUAGGAUACUCGGCUCUCACCCGAGAGACCCGGGUUCAAGUCCCGGCAACGGAA
(((((((..((((.........)))).(((((.......)))))....(((((.......)))))))))))). (-24.10)
>Chr04.tRNA6-ProTGG
GGGCGUUUGGUCUAGUGGUAUGAUUCUUGCUUUGGGUGCAAGAGGUCGCGAGUUCGAUUCUCGCAACGCCCC
(((((((..(((.........)))((((((.......))))))....(((((.......)))))))))))). (-25.30)
>Chr04.tRNA8-ValAAC
GGUGUCGUGGUGUAGUUGGUUAUCACGUCAGUCUAACACACUGAAGGUCUCCGGUUCAAGUCCGGGCGACGCCA
(((((((..(((...........))).(((((.......))))).....(((((.......)))))))))))). (-21.70)
>Chr04.tRNA9-TyrGTA
CCGACCUUAGCUCAGUUGGUAGAGCGGAGGACUGUAGUUGCAAAGCAGGUAAUCCUUAGGUCGCUGGUUCGAAUCCGGCAGGUCGGA
(((((((..((((........)))).(((((...((.((((...)))).)).))))).....(((((.......)))))))))))). (-32.50)
>Chr04.tRNA11-LeuCAG
GUCAAGAUGGCCGAGUUGGUCUAAGGCGCCAGUUUCAGGUACUGGUCCGAAAGGGCAUGGGUUCGAAUCCCAUUCUUGACA
(((((((..(((.((.....))..)))((((((.......))))))((....))..(((((.......)))))))))))). (-27.90)
>Chr04.tRNA12-AspGTC
GUCGUUGUAGUAUAGUGGUGAGUAUUCCCGCCUGUCACGCGGGUGACCCGGGUUCGAUCCCCGGCAACGGCG
(((((((.(((((........)))))(((((.......)))))....(((((.......)))))))))))). (-24.60)
>Chr04.tRNA13-ThrTGT
GCCCCUAUAGCUCAGUGGUAGAGCGUCAGUCCUGUAAACUGAAGGUCUGUAGUUCAAUCCUGCAUGGGGGCA
(((((((..((((.......)))).(((((.......))))).....(((((.......)))))))))))). (-23.60)
>Chr04.tRNA14-ArgCCT
GCGCCUGUAGCUCAGUGGAUAGAGCGUCUGUUUCCUAAGCAGAAAGUCGUAGGUUCGACCCCUACCUGGCGCG
(((((....((((........)))).(((((((...))))))).....(((((.......)))))..))))). (-25.00)
>Chr04.tRNA15-GlyGCC
GCACCAGUGGUCUAGUGGUAGAAUAGUACCCUGCCACGGUACAGACCCGGGUUCGAUUCCCGGCUGGUGCA
(((((((..................(((((.......)))))....(((((.......)))))))))))). (-25.60)
>Chr04.tRNA16-IleAAT
GGCCUAUUAGCUCAGUUGGUUAGAGCGUCGUGCUAAUAACGCGAAGGUCGCAGGUUCAAGACCUGCAUGGGCCA
(((((((..((((.........)))).(((((.......))))).....(((((((...)))))))))))))). (-28.80)
>Chr04.tRNA17-AlaTGC
GGGGAUGUAGCUCACAUGGUAGAGCGCUCGCUUUGCAUGCGAGAGGUACGGGGUUCGAUACCCCGCAUCUCCA
(((((((..((((........)))).(((((.......))))).....((((((.....))))))))))))). (-33.40)
>Chr04.tRNA18-AlaTGC
GGGGGUGUAGCUCAUAUGGUAGAGCGCUCGCUUUGCAUGCGAGAGGCACGGGGUUCGAUUCCCCGCACCUCCA
(((((((..((((........)))).(((((.......))))).....(((((.......)))))))))))). (-33.60)
>Chr04.tRNA20-AsnGTT
GCUGGAAUAGCUCAGUUGGUUAGAGCGUGUGGCUGUUAACCACAAGGUCGGAGGUUCAACCCCUCCUUCUAGCG
(((((((..((((.........)))).(((((.......))))).....(((((.......)))))))))))). (-25.20)
>Chr04.tRNA21-ThrAGT
GCUUUCAUAGCUCAGUUGGUUAGAGCACCCGUUUAGUAAGCGGGAGGUCUUGAGUUCAACUCUCAAUGAAAGCA
(((((((..((((.........)))).(((((((...))))))).....(((((.......)))))))))))). (-24.00)
>Chr04.tRNA22-ThrAGT
GCUUUCAUAGCUCAGUUGGUUAGAGCACCCGUUUAGUAAGCGGGAGGUCUUGAGUUCAACUCUCAAUGAAAGCA
(((((((..((((.........)))).(((((((...))))))).....(((((.......)))))))))))). (-24.00)
>Chr04.tRNA23-AsnGTT
GCUGGAGUAGCUCAGUUGGUUAGAGCGUGUGGCUGUUAACCACAAGGUCGAAGGUUCGAACCCUUCUUCUAGCG
(((((((..((((.........)))).(((((.......))))).....(((((.......)))))))))))). (-22.50)
>Chr04.tRNA24-ValTAC
GGUGCUGUGGUGUAGUGGUUAUCACGUUUGCUUUACACGCAAAAGGUCCCCAGUUCGAUCCUGGGUAGCACUA
(((((((..(((..........))).(((((.......))))).....(((((.......)))))))))))). (-18.30)
>Chr04.tRNA26-GluCTC
UCCGUUGUAGUCUAGUUGGUUAGGAUACUCGGCUCUCACCCGAGAGACCCGGGUUCAAGUCCCGGCAACGGAA
(((((((..((((.........)))).(((((.......)))))....(((((.......)))))))))))). (-24.10)
>Chr04.tRNA28-ThrCGT
GCUUCCGUAGCACAGUGGUAGUGCGUUCGCUUCGUAAGCGAAAGGUCGCGAGUUCGACCCUCGCCGGGAGCU
(((((((..((((.......)))).(((((((...))))))).....(((((.......)))))))))))). (-28.00)
>Chr04.tRNA29-iMetCAT
AUCAGAGUGGCGCAGCGGAAGCGUGGUGGGCCCAUAACCCACAGGUCCCAGGAUCGAAACCUGGCUCUGAUA
(((((((..((((.......)))).(((((.......))))).....(((((.......)))))))))))). (-25.90)
>Chr04.tRNA30-SerAGA
GUGGACGUGCCAGAGUGGUUAUUGGGCAUGACUAGAAAUCAUGUGGGCUUUGCCCGCGUAGGUUCGAAUCCUACCGUCCACG
(((((((..((((........))))((((((.......))))))((((...))))..(((((.......)))))))))))). (-30.50)
>Chr04.tRNA31-LeuAAG
GUUGAGAUGGCCGAGUUGGUCUAAGGCGCCAGAUUAAGGUUCUGGUCCGAAAGGGCGUGGGUUCAAAUCCCACUCUCAACA
(((((((..(((.((.....))..)))((((((.......))))))((....))..(((((.......)))))))))))). (-30.80)
>Chr04.tRNA32-AlaAGC
GGGGAUGUAGCUCAGAUGGUAGAGCGCUCGCUUAGCAUGCGAGAGGUACGGGGAUCGAUACCCCGCAUCUCCA
(((((((..((((........)))).(((((.......))))).....(((((.......)))))))))))). (-31.10)
>Chr04.tRNA33-PheGAA
GCGGGGAUAGCUCAGUUGGGAGAGCGUCAGACUGAAGAUCUGAAGGUCGCGUGUUCGAUCCACGCUCACCGCA
((((.((..((((........)))).(((((.......))))).....(((((.......))))))).)))). (-22.50)
>Chr04.tRNA34-PheGAA
GCGGGGAUAGCUCAGUUGGGAGAGCGUCAGACUGAAGAUCUGAAGGUCGCGUGUUCGAUCCACGCUCACCGCA
((((.((..((((........)))).(((((.......))))).....(((((.......))))))).)))). (-22.50)
>Chr05.tRNA1-GluTTC
UCCAUUGUCGUCUAGUCCGGUUAGGAUAUCUGGCUUUCACCCAGACGACCCGGGUUCAAAUCCCGGCAAUGGAA
(((((((..((((..........)))).(((((.......)))))....(((((.......)))))))))))). (-21.10)
>Chr05.tRNA2-LeuTAG
GACAGUUUGGCCGAGUGGUCUAAGGCGCCAGAUUUAGGCUCUGGUCCGAAAGGGCGUGGGUUCAAAUCCCACAGCUGUCA
(((((((..(((.((....))..)))((((((.......))))))((....))..(((((.......)))))))))))). (-29.70)
>Chr05.tRNA3-LeuTAG
GACAGUUUGGCCGAGUGGUCUAAGGCGCCAGAUUUAGGCUCUGGUCCGAAAGGGCGUGGGUUCAAAUCCCACUGCUGUCA
((((((...(((.((....))..)))((((((.......))))))((....))..(((((.......))))).)))))). (-28.90)
>Chr05.tRNA4-ProAGG
GGGCAUUUGGUCUAGUGGUAUGAUUCUCGCUUAGGGUGCGAGAGGUCCCGAGUUCAAUUCUCGGAAUGCCCC
(((((((..(((.........)))((((((.......))))))....(((((.......)))))))))))). (-25.70)
>Chr05.tRNA6-AlaTGC
GGGGUUGUAGCUCAAAUGGUAGAGCGCUCGCUUUGCAUGCGAGAGGCACGGGGUUCGAUCCCCCGCAUCUCCA
((((.((..((((........)))).(((((.......))))).....(((((.......))))))).)))). (-26.70)
>Chr05.tRNA7-ArgTCT
GCGCCCGUGGCCUAAUGGAUAAGGCGUCUGACUUCUAAUCAGGCGAUUGUGGGUUCGAGUCCCACCGGGCGUG
(((((((..((((........))))((((((.......))))))....(((((.......)))))))))))). (-31.70)
>Chr05.tRNA9-GlnTTG
GGUUCUAUGGUGUAGUGGUUAGCACUCCAGACUUUGAAUCUGGCGACCUGGGUUCGAAUCCCGGUAGGACCU
(((((((.(((((........)))))(((((.......)))))....(((((.......)))))))))))). (-22.40)
>Chr05.tRNA10-IleAAT
AGCCUAUUAGCUCAGUUCGUUAGAGCGUCGUGCUAAUAACGCGAAGGUCGCAAGUUCGAGACCUGCAUGGGCCA
.((((((..((((.........)))).(((((.......))))).....(((.(((...))).))))))))).. (-18.20)
>Chr05.tRNA14-GluTTC
UCCAUUGUCGUCUAGUCCGGUUAGGAUAUCUGGCUUUCACCCAGACGACCCGGGUUCAAAUCCCGGCAAUGGAA
(((((((..((((..........)))).(((((.......)))))....(((((.......)))))))))))). (-21.10)
>Chr05.tRNA15-IleAAT
GGCCUAUUAGCUCAGUUGGUUAGAGCGUCGUGCUAAUAAUGCGAAGGUCACAGGUUCGAGACCUGCAUGGGCCA
(((((((..((((.........)))).((((.........))))......((((((...)))))).))))))). (-22.40)
>Chr05.tRNA16-AlaCGC
GGGGGUGUAGCUCAUAUGGUAGAGCGCUCGCUUCGCAUGCGAGAGGCACGGGGUUCGAUUCCCCGCACCUCCA
(((((((..((((........)))).(((((.......))))).....(((((.......)))))))))))). (-33.60)
>Chr05.tRNA18-GlyGCC
GCACCAGUGGUCUAGUGGUAGAAUAGUACCCUGCCACGGUACAGACCCGGGUUCGAUUCCCGGCUGGUGCA
(((((((..................(((((.......)))))....(((((.......)))))))))))). (-25.60)
>Chr05.tRNA19-GlyGCC
GCACCAGUGGUCUAGUGGUAGAAUAGUACCCUGCCACGGUACAGACCGGGUUCGAUUCCCGGCUGGUGCA
(((((((..................(((((.......)))))...(((((.......)))))))))))). (-26.00)
>Chr05.tRNA20-GlyGCC
GCACCAGUGGUCUAGUGGUAGAAUAGUACCCUGCCACGGUACAGACCCGGGUUCGAUUCCCGGCUGGUGCA
(((((((..................(((((.......)))))....(((((.......)))))))))))). (-25.60)
>Chr05.tRNA22-GlyGCC
GCACCAGUGGUCUAGUGGUAGAAUAGUACCCUGCCACGGUACAGACCUGGGUUCGAUUCCCGGCUGGUGCU
(((((((..................(((((.......)))))....(((((.......)))))))))))). (-22.90)
>Chr05.tRNA25-GlyGCC
GCACCAGUGGUCUAGUGGUAGAAUAGUACCCUGCCACGGUACAGACCCGGGUUCGAUUCUCGGCUGGUGCA
(((((((..................(((((.......)))))....(((((.......)))))))))))). (-22.60)
>Chr05.tRNA27-GlyACC
GCACCAGUGGUCUAGUGGUAGAAUAGUACCCUACCACGGUACAGACCCGGGUUCGAUUCCCGGCUGGUGCA
(((((((..................(((((.......)))))....(((((.......)))))))))))). (-25.60)
>Chr05.tRNA28-ProAGG
GGGCAUUUGGUCUAGUGGUAUGAUUCUCGCUUAGGGUGCGAGAGGUCCCGAGUUCAAUUCUCGGAAUGCCCC
(((((((..(((.........)))((((((.......))))))....(((((.......)))))))))))). (-25.70)
>Chr05.tRNA29-AsnGTT
UCCUCAGUAGCUCAGUGGUAGAGCGGUCGGCUGUUAACUGAUUGGUCGUAGGUUCGAAUCCUACUUGGGGAG
(((((((..((((.......))))((((((.......))))))....(((((.......)))))))))))). (-20.80)
>Chr05.tRNA31-SerCGA
GUCGAUAUGUCCGAGUGGUUAAGGAGACAGACUCGAAAUCUGUUGGGCUUUGCCCGCGCAGGUUCGAAUCCUGCUGUCGACG
(((((((..(((..........)))((((((.......))))))((((...))))..(((((.......)))))))))))). (-29.00)
>Chr05.tRNA32-ProTGG
GGGCAUCAUUUGGUCUAGUGGUAUGAUUCUCGCUUUGGGUGCGAGAGGUCCCGAGUUCGAUUCUCAGAAUGCCCC
((((........(((.........)))((((((.......))))))......(((.......))).....)))). (-17.20)
>Chr05.tRNA33-ProTGG
GGGCAUUUGGUCUAGUGGAGUGGUAUGAUUCUCGCUUUGGGUGCGAGAGGUCUCGAGUUUGAUUCUCGAAAUGCCCC
(((((((..(((..............)))((((((.......))))))....(((((.......)))))))))))). (-23.30)
>Chr05.tRNA34-ProTGG
GGGCGUUUGGUCUAGUGGUCUGAUUCUCGCUUUGGGUGUGAGAUGUCCCGAGUUCAAUUCUCGGAAUGCCCC
(((((((..(((.((....)))))((((((.......))))))....(((((.......)))))))))))). (-23.90)
>Chr05.tRNA35-ProCGG
GGGCAUUUGGUCUAGUGGUAUGAUUCUCGCUUCGGGUGCGAGGGGUCUCGAGUUUGAUUCUCGAAAUGCCCC
(((((((..(((.........)))((((((.......))))))....(((((.......)))))))))))). (-22.90)
>Chr05.tRNA36-ProCGG
GGGCAUUUGGUCUAGUGGUAUGAUUCUCGCUUCGGGUGCGAAAGGUCUCGAGUUCGAUUCUCGAAAUGCCCC
(((((((.((((.........)))).((((.......))))......(((((.......)))))))))))). (-19.60)
>Chr05.tRNA37-ProAGG
GGGCAUUUGGUCUAGUGGUAUGAUUCUCGCUUAGGGUGCGAGAGGUCCCAAGUUCAAUUCUCGGAAUGCCCC
(((((((..(((.........)))((((((.......))))))....((.((.......)).))))))))). (-19.70)
>Chr05.tRNA38-ProTGG
GGGCAUUUGGUCUAGUGGUAUGAUUCUCGCUUUGGGUGCGAGAGGUCCCGAGUUUGAUUCUCGGAAUGCUUU
.((((((..(((.........)))((((((.......))))))....(((((.......))))))))))).. (-20.60)
>Chr05.tRNA39-ProAGG
GGGCAUUUGGUCUAGUGGUAUGAUUCUCGCUUAGGGUGUGAGAGAUCCUGAGUUCAAUUCUCGGAAUGCCCC
(((((((..(((.........)))((((((.......))))))....(((((.......)))))))))))). (-21.60)
>Chr05.tRNA40-ProTGG
GGGCAUUUGGUCUAGUGGUAUGAUUCUCGCUUUGGGUGCGAGAGGUCCCGAGUUCGAUUCUCGGAAUGCCCC
(((((((..(((.........)))((((((.......))))))....(((((.......)))))))))))). (-25.70)
>Chr05.tRNA41-ProCGG
GGGCAUUUGGUCUAGUGGUAUGAUUCUCGCUUCGGGUGCGAGAGGUCUCGAGUUCGAUUCUCGAAAUGCCCC
(((((((..(((.........)))((((((.......))))))....(((((.......)))))))))))). (-23.80)
>Chr05.tRNA47-GlnTTG
GGUUCUAUGGUGUAGUGGUUAGCACUCCAGACUUUGAAUCUGGCGACCUGGGUUCGAAUCCCGGUAGGACCU
(((((((.(((((........)))))(((((.......)))))....(((((.......)))))))))))). (-22.40)
>Chr05.tRNA49-ThrTGT
GCCCCUAUAGCUCAGUGGUAGAGCGUCAGUCUUGUAAACUGAAGGUCUGUAGUUCGAUCCUGCAUGGGGGCA
(((((((..((((.......)))).(((((.......))))).....(((((.......)))))))))))). (-23.60)
>Chr05.tRNA50-LeuTAA
GCUGGUUUGCCCGAGUGGUUAAGGGGGAAGACUUAAGAUCUUCUGCACAUAAGUGCGCAUGGGUUCGAACCCCAUAGCCAGCA
(((((((..(((..........)))((((((.......))))))((((....))))..(((((.......)))))))))))). (-29.20)
>Chr05.tRNA51-ArgTCT
GCGCCCGUGGCGUAAUGGAUAGCGCGCCUGACUUCUAAUCAGGCGGUUGUGGGUUCGAUCCCCACCGGGCGUG
(((((((..((((........))))((((((.......))))))....(((((.......)))))))))))). (-33.30)
>Chr06.tRNA1-GluCTC
UCCGUUGUAGUCUAGUUGGUUAGGAUACUCGGCUCUCACCCGAGAGACCCGGGUUCAAGUCCCGGCAACGGAA
(((((((..((((.........)))).(((((.......)))))....(((((.......)))))))))))). (-24.10)
>Chr06.tRNA2-TrpCCA
GGAUCUGUGGCGCAAUGGUAGCGCGUCUGACUCCAGAUCAGAAGGUUGCGUGUUCGAUUCACGUCAGGUUCA
(((((((..((((.......)))).(((((.......))))).....(((((.......)))))))))))). (-21.10)
>Chr06.tRNA3-ValTAC
GGUUUCGUGGUGUAGUUGGUUAUCACGUCAGUCUUACACACUGAAGGUCUCCGGUUCGAACCCGGGCGAAGCCA
(((((((..(((...........))).(((((.......))))).....(((((.......)))))))))))). (-19.00)
>Chr06.tRNA4-ValAAC
GGUUUCGUGGUGUAGUUGGUUAUCACGUCAGUCUAACACACUGAAGGUCUCCGGUUUGAAACCGGGCGAAGCCA
(((((((..(((...........))).(((((.......))))).....(((((((...)))))))))))))). (-21.20)
>Chr06.tRNA5-ValAAC
GGUUUCGUGGUGUAGUUGGUUAUCACGUCAGUCUAACACACUGAAGGUCUCCGGUUCGAGCCCGGGCGAAGCCA
(((((((..(((...........))).(((((.......))))).....(((((.......)))))))))))). (-19.00)
>Chr06.tRNA6-ValAAC
GGUUUCGUGGUGUAGUUGGUUAUCACGUCAGUCUAACACACUGAAGGUCUCCGGUUCGAACCCGGGCGAAGCCA
(((((((..(((...........))).(((((.......))))).....(((((.......)))))))))))). (-19.00)
>Chr06.tRNA7-AsnGTT
UCCUCAGUAGCUCAGUGGUAGAGCGGUUGGCUGUUAACUGAUUGGUCGUAGGUUCGAAUCCUACUUGGGGAG
(((((((..((((.......))))((((((.......))))))....(((((.......)))))))))))). (-18.00)
>Chr06.tRNA12-GlyTCC
GCGUUUGUAGUCCAACGGUUAGGAUAAUUGCCUUCCAAGCAAUAGACCCGGGUUCGACUCCCGGCAAACGCA
(((((((..((((........)))).(((((.......)))))....(((((.......)))))))))))). (-24.20)
>Chr06.tRNA13-ProAGG
GGGCAUUUGGUCUAGUGGUAUGAUUCUCGCUUAGGGUGCGAGAGGUCCCGAGUUCAAUUCUCGGAAUGCCCC
(((((((..(((.........)))((((((.......))))))....(((((.......)))))))))))). (-25.70)
>Chr06.tRNA14-AsnGTT
GCUGGAAUAGCUCAGUUGGUUAGAGCGUGUGGCUGUUAACCACAAGGUCGGAGGUUCAAGCCCUCCUUCUAGCG
(((((((..((((.........)))).(((((.......))))).....(((((.......)))))))))))). (-25.20)
>Chr06.tRNA15-GlyCCC
GCGCAUCUGGUGUAGUGGUAUCAUAGUACCCUCCCACGGUACUGACCAGGGUUCGAUUCCCUGGAUGCGCA
(((((((..(((.........)))((((((.......))))))...(((((.......)))))))))))). (-25.50)
>Chr06.tRNA16-ProTGG
GGGCAUUUGGUCUAGUGGUAUGAUUCUCGCUUUGGGUGCGAGAGGUCCCGAGUUCGAUUCUCGGAAUGCCCC
(((((((..(((.........)))((((((.......))))))....(((((.......)))))))))))). (-25.70)
>Chr06.tRNA18-TrpCCA
GGAUCCGUGGCGCAAUGGUAGCGCGUCUGACUCCAGAUCAGAAGGUUGCGUGUUCGAUUCACGUCGGGUUCA
(((((((..((((.......)))).(((((.......))))).....(((((.......)))))))))))). (-22.60)
>Chr06.tRNA20-LysCTT
GCCCGUCUAGCUCAGUUGGUAGAGCGCAAGGCUCUUAACCUUGUGGUCGUGGGUUCGAGCCCCACGGUGGGCG
(((((((..((((........))))((((((.......))))))....(((((.......)))))))))))). (-28.00)
>Chr06.tRNA21-LysTTT
GCCGUCUUAGCUCAGUCGGUAGAGCGCACGGCUUUUAACCGUGUGGUCGUGGGUUCGAAUCCCACAGACGGCG
(((((((..((((........))))((((((.......))))))....(((((.......)))))))))))). (-33.10)
>Chr06.tRNA22-SerCGA
GUCGAUAUGUCCGAGUGGUUAAGGAGACAGACUCGAAAUCUGUUGGGCUUUGCCUGCGCAGGUUCGAAUCCUGCUGUCGACG
(((((((..(((..........)))((((((.......))))))((((...))))..(((((.......)))))))))))). (-26.60)
>Chr06.tRNA23-AspGTC
GUCGUUGUAGUAUAGUGGUAAGUAUUCCCGCCUGUCACGCGGGUGACCCGGGUUCGAUCCCCGGCAACGGCG
(((((((.(((((........)))))(((((.......)))))....(((((.......)))))))))))). (-24.60)
>Chr06.tRNA25-AspGTC
GUCGUUGUAGUAUAGUGGUGAGUAUUCCCGCCUGUCACGCGGGUGACCCGGGUUCGAUCCCCGGCAACGGCG
(((((((.(((((........)))))(((((.......)))))....(((((.......)))))))))))). (-24.60)
>Chr06.tRNA27-GluTTC
UCCAUUGUCGUCUAGUCCGGUUAGGAUAUCUGGCUUUCACCCAGACGACCCGGGUUCAAAUCCCGGCAAUGGAA
(((((((..((((..........)))).(((((.......)))))....(((((.......)))))))))))). (-21.10)
>Chr06.tRNA28-IleAAT
GGCCUAUUAGCUCAGUUGGUUAGAGCGUCGUGCUAAUAACGCGAAGGUCGCAGGUUCGAGACCUGCAUGGGCCA
(((((((..((((.........)))).(((((.......))))).....(((((((...)))))))))))))). (-28.80)
>Chr06.tRNA29-AlaCGC
GGGGGUGUAGCUCAUAUGGUAGAGCGCUCGCUUCGCAUGCGAGAGGCACGGGGUUCGAUUCCCCGCACCUCCA
(((((((..((((........)))).(((((.......))))).....(((((.......)))))))))))). (-33.60)
>Chr06.tRNA35-AsnGTT
GCUGGAGUAGCUCAGUUGGUUAGAGCGUGUGGCUGUUAACCACAAGGUCGGAGGUUCAAGCCCUCCUUCUAGCG
(((((((..((((.........)))).(((((.......))))).....(((((.......)))))))))))). (-24.90)
>Chr06.tRNA36-AsnGTT
GCUGGGGUAGCUCAGUUGGUUAGAGCGUGUGGCUGUUAACCACAAGGUCGGAGGUUCAAGCCCUCCUUCUAGCG
(((((((..((((.........)))).(((((.......))))).....(((((.......)))))))))))). (-23.90)
>Chr06.tRNA37-AspGTC
GUCGUUGUAGUAUAGUGGUGAGUAUUCCCGCCUGUCACGCGGGUGACCCGGGUUCGAUCCCCGGCAACGGCG
(((((((.(((((........)))))(((((.......)))))....(((((.......)))))))))))). (-24.60)
>Chr06.tRNA39-LeuCAG
GUCAAGAUGGCCGAGUUGGUCUAAGGCGCCAGUUUCAGGUACUGGUCCGAAAGGGCAUGGGUUCGAAUCCCAUUCUUGACA
(((((((..(((.((.....))..)))((((((.......))))))((....))..(((((.......)))))))))))). (-27.90)
>Chr06.tRNA40-AlaTGC
GGGGAUGUAGCUCAAAUGGUAGAGCGCUCGCUUUGCAUGCGAGAGGUACAGGGUUCGAUCCCCUGCAUCUCCA
(((((((..((((........)))).(((((.......))))).....(((((.......)))))))))))). (-29.50)
>Chr06.tRNA41-AsnGTT
GCUGGAGUAGCUCAGCUGGUUAGAGCGUGUGGCUGUUAACCACAAGGUCGAAGGUUCAAACCCUUCCUCUAGCG
(((((((..((((.........)))).(((((.......))))).....(((((.......)))))))))))). (-24.40)
>Chr06.tRNA42-AlaTGC
GGGGAUGUAGCUCAAAUGGUAGAGCGCUCGCUUUGCAUGCGAGAGGUACAGGGUUCGAUCCCCUGCAUCUCCA
(((((((..((((........)))).(((((.......))))).....(((((.......)))))))))))). (-29.50)
>Chr06.tRNA43-SerTGA
GUCGAUAUGUCCGAGUGGUUAAGGAGACAGACUUGAAAUCUGUUGGGCUUCGCCCGCGCAGGUUCGAACCCUGCUGUCGACG
(((((((..(((..........)))((((((.......))))))((((...))))..(((((.......)))))))))))). (-28.40)
>Chr06.tRNA44-ProAGG
GGGCAUUUGGUCUAGUGGUAUGAUUCUCGCUUAGGGUGCGAGAGGUCCCGAGUUCAAUUCUCGGAAUGCCCC
(((((((..(((.........)))((((((.......))))))....(((((.......)))))))))))). (-25.70)
>Chr06.tRNA45-GluTTC
UCCAUUGUCGUCUAGUCCGGUUAGGAUAUCUGGCUUUCACCCAGACGACCCGGGUUCAAAUCCCGGCAAUGGAA
(((((((..((((..........)))).(((((.......)))))....(((((.......)))))))))))). (-21.10)
>Chr06.tRNA46-ThrAGT
GCUUUCGUAGCUCAGUUGGUUAGAGCACCCGUUUAGUAAGCGGGAGGUCUUGAGUUCGACUCUCAACGAAAGCA
(((((((..((((.........)))).(((((((...))))))).....(((((.......)))))))))))). (-25.20)
>Chr06.tRNA47-AspGTC
GUCGUUGUAGUAUAGUGGUGAGUAUUCCCGCCUGUCACGCGGGUGACCCGGGUUCGAUCCCCGGCAACGGCG
(((((((.(((((........)))))(((((.......)))))....(((((.......)))))))))))). (-24.60)
>Chr06.tRNA48-HisGTG
GUGGCUGUAGUUUAGUGGUAAGAAUUCUACGUUGUGGCCGUAGAGACCUGGGCUCGAAUCCCAGCAGCCACA
(((((((..................((((((.......))))))...(((((.......)))))))))))). (-23.30)
>Chr06.tRNA49-GlnCTG
GGUCCCAUGGUCUAGCGGUUAGGACAUUGGACUCUGAAUCCAGUAACCCGAGUUCAAAUCUCGGUGGGACCU
(((((((..((((........))))((((((.......))))))...(((((.......)))))))))))). (-26.30)
>Chr06.tRNA50-GlnCTG
GGUCCCAUGGUCUAGCGGUCAGGACAUUGGACUCUGAAUCCAGUAACCCGAGUUCAAAUCUCGGUGGGACCU
(((((((..((((........))))((((((.......))))))...(((((.......)))))))))))). (-26.30)
>Chr06.tRNA51-ValTAC
GGUGUUGUGGUGUAGUCGGUCAUCACGUCAGUUUUACACACUGAAGGUCCCCAGUUCGAGCCUGGGCAAUACCA
(((((((..(((...........))).(((((.......))))).....(((((.......)))))))))))). (-18.60)
>Chr06.tRNA52-GlyTCC
GCGUUUGUAGUCCAACGGUUAGGAUAAUUGCCUUCCAAGCAAUAGACCCGGGUUCGACUCCCGGCAAACGCA
(((((((..((((........)))).(((((.......)))))....(((((.......)))))))))))). (-24.20)
>Chr06.tRNA53-LeuCAA
GUCAGGAUGGCCGAGUGGUCUAAGGCGCCAGACUCAAGUUCUGGUCCUCUAACGAGGGCGUGGGUUCAAACCCCACUUCUGACA
(((((((..(((.((....))..)))((((((.......))))))((((....))))..(((((.......)))))))))))). (-32.40)
>Chr06.tRNA55-GlnCTG
AGUUCCAUGGUUUAGUGAUCAGGACAUUGGACUCUGAAUCCAGUGGCCCGAGUUCAAAUCUUGGUGGAACCU
.((((((..((((........))))((((((.......))))))...(((((.......))))))))))).. (-15.60)
>Chr06.tRNA58-HisGTG
GUGGCUGUAGUUUAGUGGUGAGAAUUUCACGUUGUGGCCGUGAAGACCUGGGCUCGAAUCCCAGCAGCCACA
(((((((..................((((((.......))))))...(((((.......)))))))))))). (-22.90)
>Chr06.tRNA59-ValTAC
GGUGCUGUGGUGUAGUGGUUAUCACGUUUGCUUUACACGCAAAAGGUCCCCAGUUCGAUCCUGGGUAGCACCA
(((((((..(((..........))).(((((.......))))).....(((((.......)))))))))))). (-21.00)
>Chr06.tRNA61-MetCAT
GGGGUGGUGGCGCAGUUGGCUAGCGCGUAGGUCUCAUAGCUUCUGAGUUAUCCUGAGGUCGAGAGUUCGAGCCUCUCUCACCCCA
(((((((..((((((....)).)))).((((....((((((....)))))))))).....(((((.......)))))))))))). (-28.90)
>Chr06.tRNA62-GluCTC
UCCGUUGUGGUCUAGUUGGUUAGGAUACUCGGCUCUCACCCGAGAGACCCGGGUUCAAGUCCCGGCAACGGAA
(((((((..((((.........)))).(((((.......)))))....(((((.......)))))))))))). (-24.20)
>Chr06.tRNA63-GluCTC
UCCGUUGUAGUCUAGUUGGUUAGGAUACUCGGCUCUCACCCGAGAGACCCGGGUUCAAGUCCCGGCAACGGAA
(((((((..((((.........)))).(((((.......)))))....(((((.......)))))))))))). (-24.10)
>Chr06.tRNA64-ThrAGT
GCUUUCAUAGCUCAGUUGGCUAGAGCACCCGUUUAGUAAGCGGGAGGUCUUGAGUUCAAUUCUCAAUGAAAGCA
(((((((..((((((....)).)))).(((((((...))))))).....(((((.......)))))))))))). (-24.80)
>Chr07.tRNA1-GlyGCC
GCACCAGUGGUCUAGUGGUAGAAUAGUACCCUGCCACGGUACAGACCCGGGUUCGAUUCCCGGCUGGUGCA
(((((((..................(((((.......)))))....(((((.......)))))))))))). (-25.60)
>Chr07.tRNA4-ArgACG
GGGUGGGGCCUGUAGCUCAGAGGAUUAGAGCACGUGGCUACGAACCACGGUGUCGGGGGUUCGAAUCCCUCCUCGCCCA
(((((((.......((((.........)))).(((((.......))))).....(((((.......)))))))))))). (-29.70)
>Chr07.tRNA6-TrpCCA
GCGCUCUUAGUUCAGUUCGGUAGAACGCGGGUCUCCAAAACCCGAUGUCGUAGGUUCAAAUCCUACAGAGCGUG
(((((((..((((.........)))).(((((.......))))).....(((((.......)))))))))))). (-24.20)
>Chr07.tRNA7-PheGAA
GCCGGGAUAGCUCAGUUGGUAGAGCAGAGGACUGAAAAUCCUCGUGUCACCAGUUCAAAUCUGGUUCCUGGCA
(((((((..((((........)))).(((((.......))))).....(((((.......)))))))))))). (-28.70)
>Chr07.tRNA8-LysTTT
GGGUGUAUAGCUCAGUUGGUAGAGCAUUGGGCUUUUAACCUAAUGGUCGCAGGUUCAAGUCCUGCUAUACCCA
(((((((..((((........))))((((((.......))))))....(((((.......)))))))))))). (-25.90)
>Chr07.tRNA11-ArgTCT
GCGUCCAUUGUCUAAUGGAUAGGACAGAGGUCUUCUAAACCUUUGGUAUAGGUUCAAAUCCUAUUGGACGCA
(((((((.(((((........)))))(((((.......)))))....(((((.......)))))))))))). (-23.10)
>Chr07.tRNA15-TyrGTA
GGGUCGAUGCCCGAGCGGUUAAUGGGGACGGACUGUAAAUUCGUUGGCGAUAUGUCUACGCUGGUUCAAAUCCAGCUCGGCCCA
(((((((..(((...........)))((((((.......))))))(((.....)))...(((((.......)))))))))))). (-27.50)
>Chr07.tRNA17-ValAAC
GGUGUCGUGGUGUAGUUGGUUAUCACGUCAGUCUAACACACUGAAGGUCUCCGGUUCAAACCCGGGCGACGCCA
(((((((..(((...........))).(((((.......))))).....(((((.......)))))))))))). (-21.10)
>Chr07.tRNA18-LysCTT
GCCCGUCUAGCUCAGUUGGUAGAGCGCAAGGCUCUUAACCUUGUGGUCGUGGGUUCGAGCCCCACGGUGGGCG
(((((((..((((........))))((((((.......))))))....(((((.......)))))))))))). (-28.00)
>Chr07.tRNA19-IleAAT
GGCCUAUUAGCUCAGUUGGUUAGAGCGUCGUGCUAAUAACGCGAAGGUCGCAGGUUCGAGACCUGCAUGGGCCA
(((((((..((((.........)))).(((((.......))))).....(((((((...)))))))))))))). (-28.80)
>Chr07.tRNA20-SerGCT
GUCGCUUUGGCCGAGUGGUUAAGGCGUGUGCCUGCUAAGUACAUGGGGUUUCCCCGCGAGAGUUCGAAUCUCUCAGGCGACG
(((((((..(((..........)))((((((.......))))))((((...))))..(((((.......)))))))))))). (-30.80)
>Chr07.tRNA21-SerTGA
GUCGAUAUGUCCGAGUGGUUAAGGAGACAGACUUGAAAUCUGUUGGGCUUCGCCCGCGCAGGUUCGAACCCUGCUGUCGACG
(((((((..(((..........)))((((((.......))))))((((...))))..(((((.......)))))))))))). (-28.40)
>Chr07.tRNA22-GlnTTG
GGUCCCAUGGUCCAGUGGUUACGACAUUGGACUUUGAAUCCAAUAACCUGAGUUCGAAUCUCGGUGGGACCU
(((((((..(((..........)))((((((.......))))))...(((((.......)))))))))))). (-21.60)
>Chr07.tRNA23-GlnTTG
GGUCCCAUGGUCCAGUGGUUACGACAUUGGACUUUGAAUCCAAUAACCUGAGUUCGAAUCUCGGUGGGACCU
(((((((..(((..........)))((((((.......))))))...(((((.......)))))))))))). (-21.60)
>Chr07.tRNA24-ProAGG
GGGCAUUUGGUCUAGUGGUAUGAUUCUCGCUUAGGGUGCGAGAGGUCCCGAGUUCAAUUCUCGGAAUGCCCC
(((((((..(((.........)))((((((.......))))))....(((((.......)))))))))))). (-25.70)
>Chr07.tRNA25-GluTTC
UCCAUUGUCGUCUAGUCCGGUUAGGAUAUCUGGCUUUCACCCAGACGACCCGGGUUCAAAUCCCGGCAAUGGAA
(((((((..((((..........)))).(((((.......)))))....(((((.......)))))))))))). (-21.10)
>Chr07.tRNA26-GlnCTG
GGUUCCAUGGUCUAGUGGUCAGGACAUUGGACUCUGAAUCCAGUAACCCGAGUUCAAGUCUCGGUGGAACCU
(((((((..((((........))))((((((.......))))))...(((((.......)))))))))))). (-23.90)
>Chr07.tRNA27-GluCTC
UCCGUUGUAGUCUAGUUGGUUAGGAUACUCGGCUCUCACCCGAGAGACCCGGGUUCAAGUCCCGGCAACGGAA
(((((((..((((.........)))).(((((.......)))))....(((((.......)))))))))))). (-24.10)
>Chr07.tRNA28-PheGAA
GCGGGGAUAGCUCAGUUGGGAGAGCGUCAGACUGAAGAUCUGAAGGUCGCGUGUUCGAUCCACGCUCACCGCA
((((.((..((((........)))).(((((.......))))).....(((((.......))))))).)))). (-22.50)
>Chr07.tRNA29-GlyGCC
GCACCAGUGGUCUAGUGGUAGAAUAGUACCCUGCCACGGUACAGACCCGGGUUCGAUUCCCGGCUGGUGCA
(((((((..................(((((.......)))))....(((((.......)))))))))))). (-25.60)
>Chr07.tRNA30-IleTAT
GGUCCCGUAGCUCAGUUGGUUAGAGCGUUGGUCUUAUGAGCCGAAGGUCGCGGGUUCGAGCCCCGCCGGGACCA
(((((((..((((.........)))).(((((.......))))).....(((((.......)))))))))))). (-29.80)
>Chr07.tRNA31-IleTAT
GGUCCCGUAGCUCAGUUGGUUAGAGCGUUGGUCUUAUGAGCCGAAGGUCGCGGGUUCAAGCCCCGCCGGGACCA
(((((((..((((.........)))).(((((.......))))).....(((((.......)))))))))))). (-29.80)
>Chr07.tRNA32-IleTAT
GGUCCCGUAGCUCAGUUGGUUAGAGCGUUGGUCUUAUGAGCCGAAGGUCGCGGGUUCGAGCCCCGCCGGGACCA
(((((((..((((.........)))).(((((.......))))).....(((((.......)))))))))))). (-29.80)
>Chr07.tRNA33-IleTAT
GGUCCCGUAGCUCAGUUGGUUAGAGCGUUGGUCUUAUGAGCCGAAGGUCGCGGGUUCAAGCCCCGCCGGGACCA
(((((((..((((.........)))).(((((.......))))).....(((((.......)))))))))))). (-29.80)
>Chr07.tRNA34-ValAAC
GGUGUCGUGGUGUAGUUGGUUAUCACGUCAGUCUAACACACUGAAGGUCUCCGGUUCGAACCCGGGCGACGCCA
(((((((..(((...........))).(((((.......))))).....(((((.......)))))))))))). (-21.10)
>Chr07.tRNA35-MetCAT
GGGGUGGUGGCGCAGUUGGCUAGCGCGUAGGUCUCAUAGCUUAGAGUUAUCCUGAGGUCGAGAGUUCGAGCCUCUCUCACCCCA
(((((((..((((((....)).)))).((((....((((((...)))))))))).....(((((.......)))))))))))). (-28.40)
>Chr07.tRNA36-AsnGTT
GCUGGAAUAGCUCAGUUGGUUAGAGCGUGUGGCUGUUAACCACAAGGUCGGAGGUUCAAGCCCUCCUUCUAGCG
(((((((..((((.........)))).(((((.......))))).....(((((.......)))))))))))). (-25.20)
>Chr07.tRNA37-LeuAAG
GUUGAGAUGGCCGAGUUGGUCUAAGGCGCCAGAUUAAGGUUCUGGUCCGAAAGGGCGUGGGUUCAAAUCCCACUCUCAACA
(((((((..(((.((.....))..)))((((((.......))))))((....))..(((((.......)))))))))))). (-30.80)
>Chr07.tRNA38-LeuAAG
GUUGAGAUGGCCGAGUUGGUCUAAGGCGCCAGAUUAAGGUUCUGGUCCGAAAGGGCGUGGGUUCAAAUCCCACUCUCAACA
(((((((..(((.((.....))..)))((((((.......))))))((....))..(((((.......)))))))))))). (-30.80)
>Chr07.tRNA39-AlaAGC
GGGGAUGUAGCUCAGAUGGUAGAGCGCUCGCUUAGCAUGCGAGAGGUACGGGGAUCGAUACCCCGCAUCUCCA
(((((((..((((........)))).(((((.......))))).....(((((.......)))))))))))). (-31.10)
>Chr07.tRNA41-AspGTC
GUCGUUGUAGUAUAGUGGUGAGUAUUCCCGCCUGUCACGCGGGUGACCCGGGUUCGAUCCCCGGCAACGGCG
(((((((.(((((........)))))(((((.......)))))....(((((.......)))))))))))). (-24.60)
>Chr07.tRNA42-AspGTC
GUCGUUGUAGUAUAGUGGUGAGUAUUCCCGCCUGUCACGCGGGUGACCCGGGUUCGAUCCCCGGCAACGGCG
(((((((.(((((........)))))(((((.......)))))....(((((.......)))))))))))). (-24.60)
>Chr07.tRNA43-MetCAT
GGGGUGGUGGCGCAGUUGGCUAGCGCGUAGGUCUCAUAGCAUUACUGAGUUAUCCUGAGGUCGAGAGUUCGAGCCUCUCUCACCCCA
(((((((..((((((....)).)))).((((....(((((........))))))))).....(((((.......)))))))))))). (-28.20)
>Chr07.tRNA44-ValCAC
GUCUGGGUGGUGUAGUCGGUCAUCACGCUAGUCUCACACACUAGAGGUCCCCGGUUCGAACCCGGGCUCAGACA
(((((((..(((...........))).(((((.......))))).....(((((.......)))))))))))). (-21.50)
>Chr07.tRNA45-CysGCA
GGGUCCAUAGCUCAGUGGUAGAGCAAUUGACUGCAGAUCAAUAGGUCACCGGUUCGAACCCGGUUGGGCCCU
(((((((..((((.......)))).(((((.......))))).....(((((.......)))))))))))). (-24.10)
>Chr07.tRNA47-ArgCCG
GGUCGCAUAGCGAAGUGGAUAUCGCGUUAGAUUCCGAAUCUAAAGGUCGUGGGUUCGAAUCCCACUGUGAUCA
(((((((..((((........)))).(((((((...))))))).....(((((.......)))))))))))). (-23.00)
>Chr07.tRNA50-ThrGGT
GCCCUUUUAACUCAGUGGUAGAGUAACGCCAUGGUAAGGCGUAAGUCAUCGGUUCAAAUCCGAUAAGGGGCU
(((((((..((((.......)))).(((((.......))))).....(((((.......)))))))))))). (-24.20)
>Chr07.tRNA52-PheGAA
GCCGGGAUAGCUCAGUUGGUAGAGCAGAGGACUGAAAAUCCUCGUGUCACCAGUUCAAAUCUGGUUCCUGGCA
(((((((..((((........)))).(((((.......))))).....(((((.......)))))))))))). (-28.70)
>Chr07.tRNA56-SerGCT
GGAGAGAUGGCUGAGUGGACUAAAGCGGCGGAUUGCUAAUCCGUUGUACGAGUUAUUCGUACCGAGGGUUCGAAUCCCUCUCUCUCCG
(((((((..(((.((....))..)))((((((((...))))))))((((((.....)))))).(((((.......)))))))))))). (-35.70)
>Chr07.tRNA62-PheGAA
GCCGGGAUAGCUCAGUUGGUAGAGCAGAGGACUGAAAAUCCUCGUGUCACCAGUUCAAAUCUGGUUCCUGGCA
(((((((..((((........)))).(((((.......))))).....(((((.......)))))))))))). (-28.70)
>Chr07.tRNA65-AsnGTT
UCCUUAGUAGCUCAGUGGUAGAGCGGUCGGCUGUUAACUGAUUGGUCGUAGGUUCGAAUCCUACUUGGGGAG
(((((((..((((.......))))((((((.......))))))....(((((.......)))))))))))). (-18.70)
>Chr07.tRNA68-TrpCCA
GGAUCCGUGGCGCAAUGGUAGCGCGUCUGACUCCAGAUCAGAAGGUUGCGUGUUCGAUUCACGUCGGGUUCA
(((((((..((((.......)))).(((((.......))))).....(((((.......)))))))))))). (-22.60)
>Chr07.tRNA69-PheGAA
GCCGGGAUAGCUCAGUUGGUAGAGCAGAGGACUGAAAAUCCUCGUGUCACCAGUUCAAAUCUGGUUCCUGGCA
(((((((..((((........)))).(((((.......))))).....(((((.......)))))))))))). (-28.70)
>Chr07.tRNA70-IleAAT
GGCCUAUUAGCUCAGUUGGUUAGAGCGUCGUGCUAAUAACGCGAAGGUCGCAUGUUCGAGACCUGCAUGGGCCA
(((((((..((((.........)))).(((((.......))))).....(((.(((...))).)))))))))). (-22.20)
>Chr08.tRNA1-SerGCT
GUCGCUUUGGCCGAGUGGUUAAGGCGUGUGCCUGCUAAGUACAUGGGGUUUCCCCGCGAGAGUUCGAAUCUCUCAGGCGACG
(((((((..(((..........)))((((((.......))))))((((...))))..(((((.......)))))))))))). (-30.80)
>Chr08.tRNA2-SerTGA
GUCGAUAUGUCCGAGUGGUUAAGGAGACAGACUUGAAAUCUGUUGGGCUUCGCCCGCGCAGGUUCGAACCCUGCUGUCGACG
(((((((..(((..........)))((((((.......))))))((((...))))..(((((.......)))))))))))). (-28.40)
>Chr08.tRNA3-AspGTC
GUCGUUGUAGUAUAGUGGUAAGUAUUCCCGCCUGUCACGCGGGUGACCCGGGUUCGAUCCCCGGCAACGGCG
(((((((.(((((........)))))(((((.......)))))....(((((.......)))))))))))). (-24.60)
>Chr08.tRNA4-iMetCAT
AUCAGAGUGGCGCAGCGGAAGCGUGGUGGGCCCAUAACCCACAGGUCCCAGGAUCGAAACCUGGCUCUGAUA
(((((((..((((.......)))).(((((.......))))).....(((((.......)))))))))))). (-25.90)
>Chr08.tRNA5-iMetCAT
AUCAGAGUGGCGCAGCGGAAGCGUGGUGGGCCCAUAACCCACAGGUCCCAGGAUCGAAACCUGGCUCUGAUA
(((((((..((((.......)))).(((((.......))))).....(((((.......)))))))))))). (-25.90)
>Chr08.tRNA6-TrpCCA
GGAUCCGUGGCGCAAUGGUAGCGCGUCUGACUCCAGAUCAGAAGGUUGCGUGUUCGAUUCACGUCGGGUUCA
(((((((..((((.......)))).(((((.......))))).....(((((.......)))))))))))). (-22.60)
>Chr08.tRNA7-LeuTAA
GCUGGUUUGCCCGAGUGGUUAAGGGGGAAGACUUAAGAUCUUCUGCACAUAUGUGCGCAUGGGUUCGAACCCCAUAGCCAGCA
(((((((..(((..........)))((((((.......))))))((((....))))..(((((.......)))))))))))). (-29.20)
>Chr08.tRNA9-LysCTT
GCCCGUCUAGCUCAGUUGGUAGAGCGCAAGGCUCUUAACCUUGUGGUCGUGGGUUCGAGCCCCACGGUGGGCG
(((((((..((((........))))((((((.......))))))....(((((.......)))))))))))). (-28.00)
>Chr08.tRNA10-ProCGG
GGGUGUUUGGUCUAGUGGUAUGAUUCUCGCUUCGGGUGCGAGAGGUCGCGAGUUCGAUUCUCGCAACACCCC
(((((((..(((.........)))((((((.......))))))....(((((.......)))))))))))). (-25.60)
>Chr08.tRNA11-LeuCAA
GUCAGGAUGGCCGAGUGGUCUAAGGCGCCAGACUCAAGUUCUGGUCCUCUAACGAGGGCGUGGGUUCAAAUCCCACUUCUGACA
(((((((..(((.((....))..)))((((((.......))))))((((....))))..(((((.......)))))))))))). (-33.00)
>Chr08.tRNA14-LeuCAA
GUCAGGAUGGCCGAGUGGUCUAAGGCGCUAGACUCAAGUUCUGGUCCUCUAGUGAGGGUGUGGGUUCAAAUCCCACUUCUGACA
(((((((..(((.((....))..)))((((((.......))))))((((....))))..(((((.......)))))))))))). (-31.20)
>Chr08.tRNA15-LeuCAA
GUCAGGAUGGCCGAGUGGUCUAAGGCGCCAGACUCAAGUUCUGGUCCUCUAACGAGGGCGUGGGUUCAAAUCCCACUUCUGACA
(((((((..(((.((....))..)))((((((.......))))))((((....))))..(((((.......)))))))))))). (-33.00)
>Chr08.tRNA16-LeuCAA
GUCAGAAUGGCCGAGUGGUCUAAGGCGCCAGACUCAAGUUCUGUUCUUCUAACGAGGGCGUGGGUUCAAAUCCCACUUCUGACA
(((((((..(((.((....))..)))..((((.......)))).(((((....))))).(((((.......)))))))))))). (-26.10)
>Chr08.tRNA17-TyrGTA
CCGACCUUAGCUCAGUUGGUAGAGCGGAGGACUGUAGUUGCAAGACAGAUAAUCCUUAGGUCGCUGGUUCGAAUCCGGCAGGUCGGA
(((((((..((((........)))).(((((.(((.(((....)))..))).))))).....(((((.......)))))))))))). (-30.90)
>Chr08.tRNA18-LysTTT
GCCGUCUUAGCUCAGUUGGUAGAGCGCGUGGCUUUUAACCACGUGGUCGUGGGUUCGAGUCCCACAGACGGCG
(((((((..((((........))))((((((.......))))))....(((((.......)))))))))))). (-33.10)
>Chr08.tRNA19-IleAAT
GGCCUAUUAACUCAGUUGGUUUGAGCGUCGUGCUAAUAACGCGAAGGUCACAGGUUCAAGACCUGUAUGGGCCA
(((((((...(((((.....)))))..(((((.......))))).....(((((((...)))))))))))))). (-25.50)
>Chr08.tRNA20-IleAAT
GGCCUAUUAGCUCAGUUGGUUAGAGCGUCGUGCUAAUAACGCGAAGGUCAUAGGUUUGAGACCUGUAUGGGCCA
(((((((..((((.........)))).(((((.......))))).....(((((((...)))))))))))))). (-24.40)
>Chr08.tRNA21-ThrCGT
GCUUCCGUAGCAUAGUGGUAGUGCGUUCGCUUCGUAAGCGAAAGGUCGCGAGUUCGAUCCUCGCCGGGAGCU
(((((((..((((.......)))).(((((((...))))))).....(((((.......)))))))))))). (-26.20)
>Chr08.tRNA22-SerAGA
GUGGACGUGCCAGAGUGGUUAUUGGGCAUGACUAGAAAUCAUGUGGGCUUUGCCCGCGUAGGUUCGAAUCCUACCGUCCACG
(((((((..((((........))))((((((.......))))))((((...))))..(((((.......)))))))))))). (-30.50)
>Chr08.tRNA23-LeuAAG
GUUGAGAUGGCCGAGUUGGUCUAAGGCGCCAGAUUAAGGUUCUGGUCCGAAAGGGCGUGGGUUCAAAUCCCACUCUCAACA
(((((((..(((.((.....))..)))((((((.......))))))((....))..(((((.......)))))))))))). (-30.80)
>Chr08.tRNA24-PheGAA
GCGGGGAUAGCUCAGUUGGGAGAGCGUCAGACUGAAGAUCUGAAGGUCGCGUGUUCGAUCCACGCUCACCGCA
((((.((..((((........)))).(((((.......))))).....(((((.......))))))).)))). (-22.50)
>Chr08.tRNA25-AlaAGC
GGGGAUGUAGCUCAGAUGGUAGAGCGCUCGCUUAGCAUGCGAGAGGUACGGGGAUCGAUACCCCGCAUCUCCA
(((((((..((((........)))).(((((.......))))).....(((((.......)))))))))))). (-31.10)
>Chr08.tRNA26-PheGAA
GCGGGGAUAGCUCAGUUGGGAGAGCGUCAGACUGAAGAUCUGAAGUCGCGUGUUCGAUCCACGCUCACCGCA
((((.((..((((........)))).(((((.......)))))....(((((.......))))))).)))). (-22.50)
>Chr08.tRNA27-iMetCAT
AUCAGAGUGGCGCAGCGGAAGCGUGGUGGGCCCAUAACCCACAGGUCCCAGGAUCGAAACCUGGCUCUGAUA
(((((((..((((.......)))).(((((.......))))).....(((((.......)))))))))))). (-25.90)
>Chr08.tRNA28-ThrTGT
GCCCCUAUAGCUCAGUGGUAGAGCGUCAGUCUUGUAAACUGAAGGUCUGUAGUUCGAUCCUGCAUGGGGGCA
(((((((..((((.......)))).(((((.......))))).....(((((.......)))))))))))). (-23.60)
>Chr08.tRNA29-PheGAA
GCGGGGAUAGCUCAGUUGGGAGAGCGUCAGACUGAAGAUCUGAAGGUCGCGUGUUCGAUCCACGCUCACCGCA
((((.((..((((........)))).(((((.......))))).....(((((.......))))))).)))). (-22.50)
>Chr08.tRNA30-ValAAC
GGUUUCGUGGUGUAGUUGGUUAUCACGUCAGUCUAACACACUGAAGGUCUCCGGUUCGAACCCGGGCGAAGCCA
(((((((..(((...........))).(((((.......))))).....(((((.......)))))))))))). (-19.00)
>Chr08.tRNA31-GlyTCC
GCGUUUGUAGUCCAACGGUUAGGAUAAUUGCCUUCCAAGCAAUAGACCCGGGUUCGACUCCCGGCAAACGCA
(((((((..((((........)))).(((((.......)))))....(((((.......)))))))))))). (-24.20)
>Chr08.tRNA32-GluCTC
UCCGUUGUAGUCUAGUUGGUUAGGAUACUCGGCUCUCACCCGAGAGACCCGGGUUCAAGUCCCGGCAACGGAA
(((((((..((((.........)))).(((((.......)))))....(((((.......)))))))))))). (-24.10)
>Chr08.tRNA33-ArgCCT
GCGCCUGUAGCUCAGUGGAUAGAGUGUCUGUUUCCUAAGCAGAAAGUCAUAGGUUCGACCCCUAUCUGGCGCG
(((((....((((........)))).(((((((...))))))).....(((((.......)))))..))))). (-20.60)
>Chr08.tRNA35-AspATC
GUCGUUGUAGUAUAGUGGUGAGUAUUCCCGCCUAUCACGCGGGUGACCCGGGUUCGAUCCUCGGCAAUGGCG
(((((((.(((((........)))))(((((.......)))))....(((((.......)))))))))))). (-19.80)
>Chr08.tRNA36-AspGTC
GUCGUUGUAGUAUAGUGGUGAGUAUUCCCGCCUGUCACCCGGGUGACCCGGGUUCGAUCCCCGGCAACGGCG
(((((((.(((((........)))))((((.........))))....(((((.......)))))))))))). (-20.40)
>Chr08.tRNA37-AsnGTT
GCUGGAAUAGCUCAGUUGGUUAGAGCGUGUGGCUGUUAACCACAAGGUCGGAGGUUCAAGCCCUCCUUCUAGCG
(((((((..((((.........)))).(((((.......))))).....(((((.......)))))))))))). (-25.20)
>Chr08.tRNA38-AsnGTT
GCUGGAAUAGCUCAGUUGGUUAGAGCGUGUGGCUGUUAACCACAAGGUCGGAGGUUCAAGCCCUCCUUCUAGCG
(((((((..((((.........)))).(((((.......))))).....(((((.......)))))))))))). (-25.20)
>Chr08.tRNA39-AsnGTT
GCUGGAAUAGCUCAGUUGGUUAGAGCGUGUGGCUGUUAACCACAAGGUCGGAGGUUCAAGCCCUCCUUCUAGCG
(((((((..((((.........)))).(((((.......))))).....(((((.......)))))))))))). (-25.20)
>Chr08.tRNA42-AsnGTT
ACUGGAAUAACUCAGUUGGUUAGAGCGUGUGGCUGUUAACCACAAGGUCGGAGGUUCAAGCCCUCCUUCUAGCG
.((((((...(((.........)))..(((((.......))))).....(((((.......))))))))))).. (-17.50)
>Chr08.tRNA43-AspGTC
GUCGUUGUAGUAUAGUGGUGAGUAUUCCCGCCUGUCACGCGGGUGACCCGGGUUCGAUCCCCGGCAACGGCG
(((((((.(((((........)))))(((((.......)))))....(((((.......)))))))))))). (-24.60)
>Chr08.tRNA44-AsnGTT
GCUGGAAUAGCUCAGUUGGUUAGAGCGUGUGGCUGUUAACCACAAGGUCGGAGGUUCAAGCCCUCCUUCUAGCG
(((((((..((((.........)))).(((((.......))))).....(((((.......)))))))))))). (-25.20)
>Chr08.tRNA48-LeuCAA
GUCAGGAUGGCCGAGUGGUCUAAGGCGCCAGACUCAAGUUCUGGUCCUCUAACGAGGGCGUGGGUUCAAAUCCCACUUCUGACA
(((((((..(((.((....))..)))((((((.......))))))((((....))))..(((((.......)))))))))))). (-33.00)
>Chr08.tRNA49-SerAGA
GUGGACGUGCCGGAGUGGUUAUCGGGCAUGACUAGAAAUCAUGUGGGCUUUGCCCGCGCAGGUUCGAAUCCUGCCGUCCACG
(((((((..((((........))))((((((.......))))))((((...))))..(((((.......)))))))))))). (-33.70)
>Chr08.tRNA50-PheGAA
GCGGGGAUAGCUCAGUUGGGAGAGCGUCAGACUGAAGAUCUGAAGGUCGCGUGUUCGAUCCACGCUCACCGCA
((((.((..((((........)))).(((((.......))))).....(((((.......))))))).)))). (-22.50)
>Chr08.tRNA51-AsnGTT
GCUGGAAUAGCUCAGUUGGUUAGAGCGUGUGGCUGUUAACCACAAGGUCGGAGGUUCAAGCCCUCCUUCUAGCG
(((((((..((((.........)))).(((((.......))))).....(((((.......)))))))))))). (-25.20)
>Chr08.tRNA52-LeuAAG
GUUGAGAUGGCCGAGUUGGUCUAAGGCGCCAGAUUAAGGUUCUGGUCCGAAAGGGCGUGGGUUCAAAUCCCACUCUCAACA
(((((((..(((.((.....))..)))((((((.......))))))((....))..(((((.......)))))))))))). (-30.80)
>Chr08.tRNA53-AlaAGC
GGGGAUGUAGCUCAGAUGGUAGAGCGCUCGCUUAGCAUGCGAGAGGUACGGGGAUCGAUACCCCGCAUCUCCA
(((((((..((((........)))).(((((.......))))).....(((((.......)))))))))))). (-31.10)
>Chr08.tRNA56-AlaAGC
GGGGAUGUAGCUCAGAUGGUAGAGCGCUCGCUUAGCAUGCGAGAGGUACGGGGAUCGAUACCCCGCAUCUCCA
(((((((..((((........)))).(((((.......))))).....(((((.......)))))))))))). (-31.10)
>Chr08.tRNA58-AlaAGC
GGGGAUGUAGCUCAGAUGGUAGAGCGCUCGCUUAGCAUGCGAGAGGUACGGGGAUCGAUACCCCGCAUCUCCA
(((((((..((((........)))).(((((.......))))).....(((((.......)))))))))))). (-31.10)
>Chr08.tRNA59-AspGTC
GUCGUUGUAGUAUAGUGGUGAGUAUUCCCGCCUGUCACGCGGGUGACCCGGGUUCGAUCCCCGGCAACGGCG
(((((((.(((((........)))))(((((.......)))))....(((((.......)))))))))))). (-24.60)
>Chr08.tRNA61-AspGTC
GUCGUUGUAGUAUAGUGGUGAGUAUUCCCGCCUGUCACGCGGGUGACCCGGGUUCGAUCCCUGGCAACGGCG
(((((((.(((((........)))))(((((.......)))))....(((((.......)))))))))))). (-22.40)
>Chr08.tRNA62-AspGTC
GUCGUUGUAGUAUAGAGGUGAGUAUUCCCGCCUGUCACGCGGGUGACCCGGGUUCGAUCCCCGGUAACGGCG
(((((((.(((((........)))))(((((.......)))))....(((((.......)))))))))))). (-22.80)
>Chr08.tRNA63-AspGTC
GUCGUUGUAGUAUAGUGGUGAGUAUUCCCGCCUGUCACGCGAGUGACCCGGGUUCGAUCCCCGGCAACGGCG
(((((((.(((((........)))))..(((.......)))......(((((.......)))))))))))). (-18.80)
>Chr08.tRNA64-MetCAT
GGGGUGGUGGCGCAGUUGGCUAGCGCGUAGGUCUCAUAGCUUUGUCGAGUUAUCCUGAGGUCGAGAGUUCGAGCCUCUCUCACCCCA
(((((((..((((((....)).)))).((((....(((((((....))))))))))).....(((((.......)))))))))))). (-30.10)
>Chr09.tRNA1-IleAAT
GGCCUAUUAGCUCAGUUGGUUAGAGCGUCGUGCUAAUAACGCGAAGGUCGCAGGUUCGAGACCUGCAUGGGCCA
(((((((..((((.........)))).(((((.......))))).....(((((((...)))))))))))))). (-28.80)
>Chr09.tRNA2-LeuCAG
GUCAAGAUGGCCGAGUGGUCUAAGGCGCCAGUUUCAGGUACUAGUCCGAAAGGGCAUGGGUUCAAAUCCCAUUCUUGACA
(((((((..(((.((....))..)))((.(((.......))).))((....))..(((((.......)))))))))))). (-21.40)
>Chr09.tRNA3-IleAAT
GGCCUAUUAGCUCAGUUGGUUAGAGCGUCGUGCUAAUAACGCGAAGGUCACAGGUUCGAGACCUGUAUGGGCCA
(((((((..((((.........)))).(((((.......))))).....(((((((...)))))))))))))). (-26.30)
>Chr09.tRNA4-ArgTCT
GCGCCCGUGGCCUAAUGGAUAAGGCGUCUGACUUCUAAUCAGGCGAUUGUGGGUUCGAGUCCCACCGGGCGUU
(((((((..((((........))))((((((.......))))))....(((((.......)))))))))))). (-31.10)
>Chr09.tRNA5-ArgTCT
GCGCCCGUGGCCUAAUGGAUAAGGCGUCUGACUUCUAAUCAGGCGAUUGUGGGUUCGAGUCCCACCGGGCGUG
(((((((..((((........))))((((((.......))))))....(((((.......)))))))))))). (-31.70)
>Chr09.tRNA6-AspGTC
GUCGUUGUAGUAUAGUGGUGAGUAUUCCCGCCUGUCACGCGGGUGACCCGGGUUCGAUCCCCGGCAACGGCG
(((((((.(((((........)))))(((((.......)))))....(((((.......)))))))))))). (-24.60)
>Chr09.tRNA7-ProAGG
GGGCAUUUGGUCUAGUGGUAUGAUUCUCGCUUAGGGUGCGAGAGGUCCCGAGUUCAAUUCUCGGAAUGCCCC
(((((((..(((.........)))((((((.......))))))....(((((.......)))))))))))). (-25.70)
>Chr09.tRNA8-ArgCCT
GCGCCUGUAGCUCAGUGGAUAGAGCGUCUGUUUCCUAAGCAGAAAGUCGUAGGUUCGACCCCUACCUGGCGCG
(((((....((((........)))).(((((((...))))))).....(((((.......)))))..))))). (-25.00)
>Chr09.tRNA12-GlyTCC
GCGUUUGUAGUCCAACGGUUAGGAUAAUUGCCUUCCAAGCAAUAGACCCGGGUUCGACUCCCGGCAGACGCA
(((((((..((((........)))).(((((.......)))))....(((((.......)))))))))))). (-24.30)
>Chr09.tRNA13-MetCAT
GGGGUGGUGGCGCAGUUGGCUAGCGCGUAGGUCUCAUAGCUUCUGAGUAAUCCUGAGGUCGAGAGUUCGAGCCUCUCUCACCCCA
(((((((..((((((....)).)))).((((.((((.......))))....)))).....(((((.......)))))))))))). (-27.90)
>Chr09.tRNA14-ValCAC
GUCUGGGUGGUGUAGUCGGUCAUCACGCUAGUCUCACACACUAGAGGUCCCCGGUUCGAACCCGGGCUCAGACA
(((((((..(((...........))).(((((.......))))).....(((((.......)))))))))))). (-21.50)
>Chr09.tRNA15-IleAAT
GGCCUAUUAGCUCAGUUGGUUAGAGCGUCGUGCUAAUAACGCGAAGGUCGCAGGUUCGAGACCUGCAUGGGCCA
(((((((..((((.........)))).(((((.......))))).....(((((((...)))))))))))))). (-28.80)
>Chr09.tRNA16-LeuTAG
GACAGUUUGGCCGAGUGGUCUAAGGCGCCAGAUUUAGGCUCUGGUCCGAAAGGGCGUGGGUUCAAAUCCCACAGCUGUCA
(((((((..(((.((....))..)))((((((.......))))))((....))..(((((.......)))))))))))). (-29.70)
>Chr09.tRNA17-LeuCAA
GUCAGGAUGGCCGAGUGGUCUAAGGCGCCAGACUCAAGUUCUGGUCCUCUAACGAGGGCGUGGGUUCAAAUCCCACUUCUGACA
(((((((..(((.((....))..)))((((((.......))))))((((....))))..(((((.......)))))))))))). (-33.00)
>Chr09.tRNA18-CysGCA
GGGUCCAUAGCUCAGUGGUAGAGCAAUUGACUGCAGAUCAAUAGGUCACCGGUUCGAACCCGGUUGGGCCCU
(((((((..((((.......)))).(((((.......))))).....(((((.......)))))))))))). (-24.10)
>Chr09.tRNA23-ArgTCG
GACCGCAUAGCGCAGUGGAUUAGCGCGUUUGACUUCGGAUCAAAAGGUCGUGGGUUCGACUCCCACUGUGGUCG
(((((((..((((.........)))).((((((....).))))).....(((((.......)))))))))))). (-25.10)
>Chr09.tRNA25-PheGAA
GCGGGGAUAGUUCAGUUCGGAGAGCGUCAGACUGAAGAUCUGAAGGUCGCGUGUUCGAUCCACGCUCACCGCA
((((.((..((((........)))).(((((.......))))).....(((((.......))))))).)))). (-20.10)
>Chr09.tRNA26-ValCAC
GUCUGGGUGGUGUAGUCGGUUAUCACGCUAGUCUCACACACUAGAGGUCCCCGGUUCGAACCCGGGCUCAGACA
(((((((..(((...........))).(((((.......))))).....(((((.......)))))))))))). (-21.50)
>Chr09.tRNA27-CysGCA
GGGUCCAUAGCUCAGUGGUAGAGCAAUUGACUGCAGAUCAAUAGGUCACCGGUUCGAACCCGGUUGGGCCCU
(((((((..((((.......)))).(((((.......))))).....(((((.......)))))))))))). (-24.10)
>Chr09.tRNA28-GlnTTG
GGUCCCAUGGUCCAGUGGUUACGACAUUGGACUUUGAAUCCAAUAACCUGAGUUCGAAUCUCGGUGGGACCU
(((((((..(((..........)))((((((.......))))))...(((((.......)))))))))))). (-21.60)
>Chr10.tRNA1-IleAAT
GGCCUAUUAGCUCAGUUGGUUAGAGCGUCGUGCUAAUAACGCGAAGGUCGCAGGUUCGAGACCUGCAUGGGCCA
(((((((..((((.........)))).(((((.......))))).....(((((((...)))))))))))))). (-28.80)
>Chr10.tRNA2-IleAAT
GGCAUAUUAGCUCAGUUGGUUAGAGCGUCGUGCUAAUAACGCGAAGGUCGCAGGUUCGAGACCUGCAUGGGCCA
(((......((((.........)))).(((((.......))))).....(((((((...)))))))....))). (-22.60)
>Chr10.tRNA5-LysTTT
GCCGUCUUAGCUCAGUUGGCAGAGCGCGUGGCUUUUAACCACGUGGUCGUGGGUUCGAGUCCCACAGACGGCG
(((((((..((((........))))((((((.......))))))....(((((.......)))))))))))). (-33.10)
>Chr10.tRNA6-PheGAA
GCGGGGAUAGCUCAGUUGGGAGAGCGUCAGACUGAAGAUCUGAAGGUCGCGUGUUCGAUCCACGCUCACCGCA
((((.((..((((........)))).(((((.......))))).....(((((.......))))))).)))). (-22.50)
>Chr10.tRNA7-LeuAAG
GUUGAUAUGGCCGAGUUGGUCUAAGGCGCCAGAUUAAGGUUCUGGUCCGAAAGGGCGUGGGUUCAAAUCCCACUGUCAACA
(((((((..(((.((.....))..)))((((((.......))))))((....))..(((((.......)))))))))))). (-28.70)
>Chr10.tRNA8-LeuAAG
GUUGAUAUGGCCGAGUUGGUCUAAGGCGCCAGAUUAAGGUUCUGGUCCGUAAGGGCGUGGGUUCAAAUCCCACUGUCAACA
(((((((..(((.((.....))..)))((((((.......))))))..........(((((.......)))))))))))). (-26.30)
>Chr10.tRNA9-LeuCAA
GUCAGGAUGGCCGAGUGGUCUAAGGCGCCAGACUCAAGUUCUGGUCCUCUAACGAGGGCGUGGGUUCAAACCCCACUUCUGACA
(((((((..(((.((....))..)))((((((.......))))))((((....))))..(((((.......)))))))))))). (-32.40)
>Chr10.tRNA10-iMetCAT
AUCAGAGUGGCGCAGCGGAAGCGUGGUGGGCCCAUAACCCACAGGUCCCAGGAUCGAAACCUGGCUCUGAUA
(((((((..((((.......)))).(((((.......))))).....(((((.......)))))))))))). (-25.90)
>Chr10.tRNA12-IleTAT
GGUCCCGUAGCUCAGUUGGUUAGAGCGUUGGUCUUAUGAGCCGAAGGUCGCGGGUUCGAGCCCCGCCGGGACCA
(((((((..((((.........)))).(((((.......))))).....(((((.......)))))))))))). (-29.80)
>Chr10.tRNA13-GlyCCC
GCGCAUCUGGUGUAGUGGUAUCAUAGUACCCUCCCACGGUACUGACCAGGGUUCGAUUCCCUGGAUGCGCA
(((((((..(((.........)))((((((.......))))))...(((((.......)))))))))))). (-25.50)
>Chr10.tRNA14-GlyCCC
GCGCAUCUGGUGUAGUGGUAUCAUAGUACCCUCCCACGGUACUGACCAGGGUUCGAUUCCCUGGAUGCGCA
(((((((..(((.........)))((((((.......))))))...(((((.......)))))))))))). (-25.50)
>Chr10.tRNA15-ValCAC
GUCUGGGUGGUGUAGUCGGUUAUCACGCUAGUCUCACACACUAGAGGUCCCCGGUUCGAACCCGGGCUCAGACA
(((((((..(((...........))).(((((.......))))).....(((((.......)))))))))))). (-21.50)
>Chr10.tRNA16-PheGAA
GCGGGGAUAGCUCAGUUGGGAGAGCGUCAGACUGAAGAUCUGAAGGUCGCGUGUUCGAUCCACGCUCACCGCA
((((.((..((((........)))).(((((.......))))).....(((((.......))))))).)))). (-22.50)
>Chr10.tRNA17-ArgCCG
GAUCGCGUGGCCUAAUGGAUAAGGCGCUCGCCUCCGGAGCGGGAGAUUGUGGGUUCGAGUCCCACCGUGAUCG
(((((((..((((........)))).((((((....).))))).....(((((.......)))))))))))). (-29.40)
>Chr10.tRNA19-LeuCAA
AUCAGGAUGGCCAAGUAGUCUAGGUCGUCAGACUCAAGUUCUGGUCCUCUAAUGAGGGGCGUGGGUUCAAAUCCCACUUUUGACA
.((((((..(((.((....)).)).).(((((.......)))))(((((....)))))..(((((.......))))))))))).. (-20.30)
>Chr10.tRNA20-TrpCCA
GGAUCCGUGGCGCAAUGGUAGCGCGUCUGACUCCAGAUCAGAAGGUUGCGUGUUCGAUUCACGUCGGGUUCA
(((((((..((((.......)))).(((((.......))))).....(((((.......)))))))))))). (-22.60)
>Chr10.tRNA21-ThrAGT
GCUUUCGUAGCUCAGUUGGUUAGAGCACCCGUUUAGUAAGCGGGAGGUCUUGAGUUCGACUCUCAACGAAAGCA
(((((((..((((.........)))).(((((((...))))))).....(((((.......)))))))))))). (-25.20)
>Chr10.tRNA22-GlnTTG
GGUUAUAUGGUGCAGUGGUUAGCACUCCAGACUUUGAAUCUGGUGACCUGGGUUUGAAUCCCAGUAGAACCU
((((....(((((........)))))(((((.......)))))....(((((.......)))))...)))). (-20.40)
>Chr10.tRNA23-GlyCCC
GCGCAUCUGGUGUAGUGGUAUCAUAGUACCCUCCCACGGUACUGACCAGGGUUCGAUUCCCUGGAUGCGCA
(((((((..(((.........)))((((((.......))))))...(((((.......)))))))))))). (-25.50)
>Chr10.tRNA24-SerAGA
GUGGACGUGCCGGAGUGGUUAUCGGGCAUGACUAGAAAUCAUGUGGGCUUUGCCCGCGCAGGUUCGAAUCCUGCCGUCCACG
(((((((..((((........))))((((((.......))))))((((...))))..(((((.......)))))))))))). (-33.70)
>Chr10.tRNA25-SerAGA
GUGAACGUGCCGGAGUGGUUAUCGGGCAUGACUAGAAAUCAUGUGGGCUCUGCCCGCGCAGGUUCAAAUCCUGCCGUCCACG
(((.(((..((((........))))((((((.......))))))((((...))))..(((((.......)))))))).))). (-26.80)
>Chr10.tRNA27-GlyGCC
GCACCAGUGGUCUAGUGGUAGAAUAGUACCCUGCCACGGUACAGACCCGGGUUCGAUUCCCGGCUGGUGCA
(((((((..................(((((.......)))))....(((((.......)))))))))))). (-25.60)
>Chr10.tRNA28-IleAAT
GGCCUAUUAGCUCAGUUGGUUAGAGCGUCGUGCUAAUAACGCGAAGGUCGCAGGUUCGAGACCUGCAUGGGCCA
(((((((..((((.........)))).(((((.......))))).....(((((((...)))))))))))))). (-28.80)
>Chr10.tRNA29-LeuCAA
GUCAGGAUGGCGGAGUGGUCUAACGCGCCAGACUCAAGUUCUGGUCCUCCAACGAGGGCGUGGGUUCAAAUCCCACUUCUGACA
(((((((..(((.((....))..)))((((((.......))))))((((....))))..(((((.......)))))))))))). (-31.80)
>Chr10.tRNA30-AlaAGC
GGGGAUGUAGCUCAGAUGGUAGAGCGCUCGCUUAGCAUGCGAGAGGUACGGGGAUCGAUACCCCGCAUCUCCA
(((((((..((((........)))).(((((.......))))).....(((((.......)))))))))))). (-31.10)
>Chr11.tRNA1-ProTGG
GGGCAUUUGGUCUAGUGGUAUGAUUCUCGCUUUGGGUGCGAGAGGUCCCGAGUUCGAUUCUCGGAAUGCCCC
(((((((..(((.........)))((((((.......))))))....(((((.......)))))))))))). (-25.70)
>Chr11.tRNA2-ProTGG
GGGCAUUUGGUCUAGUGGUAUGAUUCUCGCUUUGGGUGCGAGAGGUCCCGAGUUCGAUUCUCGGAAUGCCCC
(((((((..(((.........)))((((((.......))))))....(((((.......)))))))))))). (-25.70)
>Chr11.tRNA3-ArgTCG
GACCGCAUAGCGCAGUGGAUUAGCGCGUCUGACUUCGGAUCAGAAGGUCGUGGGUUCGACUCCCACUGUGGUCG
(((((((..((((.........)))).((((((....).))))).....(((((.......)))))))))))). (-27.80)
>Chr11.tRNA4-SerGCT
GUCGCUUUGGCCGAGUGGUUAAGGCGUGUGCCUGCUAAGUACAUGGGGUUUCCCCGCGAGAGUUCGAAUCUCUCAGGCGACG
(((((((..(((..........)))((((((.......))))))((((...))))..(((((.......)))))))))))). (-30.80)
>Chr11.tRNA5-LeuTAG
GACAGUUUGGCCGAGUGGUCUAAGGCGCCAGAUUUAGGCUCUGGUCCGAAAGGGCGUGGGUUCAAAUCCCACAGCUGUCA
(((((((..(((.((....))..)))((((((.......))))))((....))..(((((.......)))))))))))). (-29.70)
>Chr11.tRNA9-GlnCTG
GGUCCCAUGGUCUAGUGGUCAGGACAUUGGACUCUGAAUCCAGUAACCCGAGUUCAAAUCUCGGUGGGACCU
(((((((..((((........))))((((((.......))))))...(((((.......)))))))))))). (-26.30)
>Chr11.tRNA10-TyrGTA
CCGACCUUAGCUCAGUUGGUAGAGCGGAGGACUGUAGUUGCAAGCAGAUAAUCCUUAGGUCGCUGGUUCGAAUCCGGCAGGUCGGA
(((((((..((((........)))).(((((((((........))))....))))).....(((((.......)))))))))))). (-31.10)
>Chr11.tRNA11-ArgACG
GGGUGGGGCCUGUAGCUCAGAGGAUUAGAGCACGUGGCUACGAACCACGGUGUCGGGGGUUCGAAUCCCUCCUCGCCCA
(((((((.......((((.........)))).(((((.......))))).....(((((.......)))))))))))). (-29.70)
>Chr11.tRNA12-MetCAT
GGGGUGGUGGCGCAGUUGGCUAGCGCGUAGGUCUCAUAGCUUCUGAGUGAUCCUGAGGUCGAGAGUUCAAGCCUCUCUCACCCCA
(((((((..((((((....)).)))).((((..((((..(....).)))).)))).....(((((.......)))))))))))). (-28.90)
>Chr11.tRNA13-GlyGCC
GCACCAGUGGUCUAGUGGUAGAAUAGUACCCUGCCACGGUACAGACCCGGGUUCGAUUCCCGGCUGGUGCA
(((((((..................(((((.......)))))....(((((.......)))))))))))). (-25.60)
>Chr11.tRNA14-GlnCTG
GGUCCCAUGGUCUAGUGGUCAGGACAUUGGACUCUGAAUCCAGUAACCCGAGUUCAAAUCUCGGUGGGACCU
(((((((..((((........))))((((((.......))))))...(((((.......)))))))))))). (-26.30)
>Chr11.tRNA18-GluCTC
UCCGUUGUAGUCUAGUUGGUUAGGAUACUCGGCUCUCACCCGAGAGACCCGGGUUCAAGUCCCGGCAACGGAA
(((((((..((((.........)))).(((((.......)))))....(((((.......)))))))))))). (-24.10)
>Chr11.tRNA19-TyrGTA
CCGACUUUAGCUCAGUUGGUAGAGCGGAGGACUGUAGUUGUUAGUUGUCAUCCUUAGGUCGCUGGUUCGAAUCCGGCAAGUCGGA
(((((((..((((........)))).(((((.((..(........)..))))))).....(((((.......)))))))))))). (-26.20)
>Chr11.tRNA20-ArgCCT
GCGCCUGUAGCUCAGUGGAUAGAGCGUCUGUUUCCUAAGCAGAAAGUCGUAGGUUCGACCCCUACCUGGCGCG
(((((....((((........)))).(((((((...))))))).....(((((.......)))))..))))). (-25.00)
>Chr11.tRNA22-SerGCT
GUCGCUUUGGCCGAGUGGUUAAGGCGUGUGCCUGCUAAGUACAUGGGGUUUCCCCGCGAGAGUUCGAAUCUCUCAGGCGACG
(((((((..(((..........)))((((((.......))))))((((...))))..(((((.......)))))))))))). (-30.80)
>Chr11.tRNA23-HisGTG
GUGGCUGUAGUUUAGUGGUGAGAAUUCCACGUUGUGGCCGUGGAGACCUGGGCUCGAAUCCCAGCAGCCACA
(((((((..................((((((.......))))))...(((((.......)))))))))))). (-25.30)
>Chr11.tRNA24-ArgACG
GACUUUGUGGCCCAAUGGAUAAGGCGCUAGCCUACGGAGCUAGAGAUUCUGGGUUCGAUCCCCAGCAGAGUCG
(((((((..(((..........))).((((((....).))))).....(((((.......)))))))))))). (-23.80)
>Chr11.tRNA25-AlaTGC
GGGGAUGUAGCUCACAUGGUAGAGCGCUCGCUUUGCAUGCGAGAGGUACGGGGUUCGAUACCCCGCAUCUCCA
(((((((..((((........)))).(((((.......))))).....((((((.....))))))))))))). (-33.40)
>Chr11.tRNA26-AlaAGC
GGGGAUGUAGCUCAGAUGGUAGAGCGCUCGCUUAGCAUGCGAGAGGUACGGGGAUCGAUACCCCGCAUCUCCA
(((((((..((((........)))).(((((.......))))).....(((((.......)))))))))))). (-31.10)
>Chr11.tRNA30-ArgACG
GACUCCGUGGCCCAAUGGAUAAGGCGCUGGUCUACGGAACCAGAGAUUCUGGGUUCGAUCCCCAGCGGAGUCG
(((((((..(((..........))).((((((....).))))).....(((((.......)))))))))))). (-27.80)
>Chr11.tRNA31-LysCTT
GCCCGUCUAGCUCAGUUGGUAGAGCGCAAGGCUCUUAACCUUGUGGUCGUGGGUUCGAGCCCCACGGUGGGCG
(((((((..((((........))))((((((.......))))))....(((((.......)))))))))))). (-28.00)
>Chr11.tRNA32-AspGTC
GUCGUUGUAGUAUAGUGGUGAGUAUUCCCGCCUGUCACGCGGGUGACCCGGGUUCGAUCCCCGGCAACGGCG
(((((((.(((((........)))))(((((.......)))))....(((((.......)))))))))))). (-24.60)
>Chr11.tRNA33-AsnGTT
GCUGGAAUAGCUCAGUUGGUUAGAGCGUGUGGCUGUUAACCACAAGGUUGGAGGUUCAAGCCCUCCUUCUAGCG
(((((((..((((.........)))).(((((.......))))).....(((((.......)))))))))))). (-25.00)
>Chr11.tRNA34-GlyTCC
GCGUUUGUAGUCCAACGGUUAGGAUAAUUGCCUUCCAAGCAAUAGACCCGGGUUCGACUCCCGGCAAACGCA
(((((((..((((........)))).(((((.......)))))....(((((.......)))))))))))). (-24.20)
>Chr11.tRNA35-CysGCA
GGGUCCAUAGCUCAGUAGUAGAGCAUUUGACUGCAGUUCAAGAGGUCACCGGUUCGAUCCCGGUUGGGCUCU
(((((((..((((.......))))..((((.......))))......(((((.......)))))))))))). (-20.10)
>Chr11.tRNA36-GlyTCC
GCGUUUGUAGUCCAACGGUUAGGAUAAUUGCCUUCCAAGCAAUAGACCCGGGUUCGACUCCCGGCAAACGCA
(((((((..((((........)))).(((((.......)))))....(((((.......)))))))))))). (-24.20)
>Chr11.tRNA39-SerGCT
GUCGCUUUGGCCGAGUGGUUAAGGCGUGUGCCUGCUAAGUACAUGGGGUUUCCCCGCGAGAGUUCGAAUCUCUCAGGCGACG
(((((((..(((..........)))((((((.......))))))((((...))))..(((((.......)))))))))))). (-30.80)
>Chr11.tRNA41-AsnGTT
UCCUCAGUAGCUCAGUGGUAGAGCGGUCGGCUGUUAACUGAUUGGUCGUAGGUUCGAAUCCUACUUGGGGAG
(((((((..((((.......))))((((((.......))))))....(((((.......)))))))))))). (-20.80)
>Chr11.tRNA43-ThrCGT
GCUUCCGUAGCAUAGUGGUAGUGCGUUCGCUUCGUAAGCGAAAGGUCGUGAGUUCAAUCCUCACCGGGAGCA
(((((((..((((.......)))).(((((((...))))))).....(((((.......)))))))))))). (-25.20)
>Chr11.tRNA44-ProCGG
GGGUGUUUGGUCUAGUGGUAUGAUUCUCGCUUCGGGUGCGAGAGGUCGCGAGUUCGAUUCUCGCAACACCCC
(((((((..(((.........)))((((((.......))))))....(((((.......)))))))))))). (-25.60)
>Chr11.tRNA45-CysGCA
GGGUCCAUAGCUCAGUGGUAGAGCAUUUGACUGCAGAUCAAGAGGUCACCGGUUCGAACCCGGUUGGGCCCU
(((((((..((((.......))))..((((.......))))......(((((.......)))))))))))). (-23.00)
>Chr11.tRNA46-SerCGA
GUCGAUAUGUCCGAGUGGUUAAGGAGACAGACUCGAAAUCUGUUGGGCUUUGCCUGCGCAGGUUCGAAUCCUGCUGUCGACG
(((((((..(((..........)))((((((.......))))))((((...))))..(((((.......)))))))))))). (-26.60)
>Chr11.tRNA47-ProCGG
GGGCAUUUGGUCUAGUGGUAUGAUUCUCGCUUCGGGUGCGAGAGGUCUCGAGUUCGAUUCUCGAAAUGCCCC
(((((((..(((.........)))((((((.......))))))....(((((.......)))))))))))). (-23.80)
>Chr11.tRNA48-ProTGG
AGGCAUUUGGUCUAGUGGUAUGAUUCUCGCUUUGGGUGCGAGAGGUCCCGAGUUCGAUUCUUGCAAUGCCCC
.((((((..(((.........)))((((((.......)))))).....((((.......)))).)))))).. (-16.30)
>Chr11.tRNA49-ProCGG
GGGCAUUUGGUCUAGUGGUAUGAUUCUCGCUUCGGGUGCGAGAGGUCUCGAGUUCGAUUCUCGAAAUGCCCC
(((((((..(((.........)))((((((.......))))))....(((((.......)))))))))))). (-23.80)
>Chr11.tRNA50-ProTGG
GGGCAUUUGGUCUAGUGGUAUGAUUCUCGCUUUGGGUGCGAGAGGUCCCGAGUUCGAUUCUCGGAAUGCCCC
(((((((..(((.........)))((((((.......))))))....(((((.......)))))))))))). (-25.70)
>Chr11.tRNA51-ProCGG
GGGCAUUUGGUCUAGCGUUAUGAUUCUCGCUUCGGGUGCGAGAGGUCUCGAGUUCGAUUCUCGAAAUGCCCC
(((((((..(((.........)))((((((.......))))))....(((((.......)))))))))))). (-23.80)
>Chr11.tRNA52-ProTGG
GGGCAUUUGGUCUAGUGGUAUGAUUCUCGCUUUGGGUGCGAGAGGUCCCGAGUUCGAUUCUCGGAAUGCCCC
(((((((..(((.........)))((((((.......))))))....(((((.......)))))))))))). (-25.70)
>Chr11.tRNA53-ProTGG
GGGCAUUUGGUCUAGUGGUAUGAUUCUCGCUUUGGGUGCGAGAGGUCCCGAGUUCGAUUCUCGGAAUGCCCC
(((((((..(((.........)))((((((.......))))))....(((((.......)))))))))))). (-25.70)
>Chr11.tRNA54-ProTGG
GGGCAUUUGGUCUAGUGGUAUGAUUCUCGCUUUGGGUGCGAGAGGUCUCGAGUUCGAUUCUCGAAAUGCCCC
(((((((..(((.........)))((((((.......))))))....(((((.......)))))))))))). (-23.80)
>Chr11.tRNA55-ProAGG
GGGCAUUUGGUCUAGUGGUAUGAUUCUCGCUUAGGGUGCGAGAGGUCCCGAGUUCAAUUCUCGGAAUGCCCC
(((((((..(((.........)))((((((.......))))))....(((((.......)))))))))))). (-25.70)
>Chr11.tRNA56-ProTGG
GGGCAUUUGGUCUAGUGGUAUGAUUCUCGCUUUGGGUGCGAGAGGUCUCGAGUUCGAUUCUCGAAAUGCCCC
(((((((..(((.........)))((((((.......))))))....(((((.......)))))))))))). (-23.80)
>Chr11.tRNA57-ProAGG
GGGCAUUUGGUCUAGUGGUAUGAUUCUCGCUUAGGGUGCGAGAGGUCCCGAGUUCAAUUCUCGGAAUGCCCC
(((((((..(((.........)))((((((.......))))))....(((((.......)))))))))))). (-25.70)
>Chr11.tRNA58-ProCGG
GGGCAUUUGGUCUAGUGGUAUGAUUCUCGCUUCGGGUGCGAGAGGUCUCGAGUUCGAUUCUCGAAAUGCCCC
(((((((..(((.........)))((((((.......))))))....(((((.......)))))))))))). (-23.80)
>Chr11.tRNA59-ProTGG
GGGCAUUUGGUCUAGUGGUAUGAUUCUCGCUUUGGGUGCGAGAGGUCCCGAGUUCGAUUCUCGGAAUGCCCC
(((((((..(((.........)))((((((.......))))))....(((((.......)))))))))))). (-25.70)
>Chr11.tRNA60-ProTGG
GGGCAUUUGGUCUAGUGGUAUGAUUCUCGCUUUGGGUGCGAGAGGUCCCGAGUUCGAUUCUCGGAAUGCCCC
(((((((..(((.........)))((((((.......))))))....(((((.......)))))))))))). (-25.70)
>Chr11.tRNA61-ProTGG
GGGCAUUUGGUCUAGUGGUAUGAUUCUCGCUUUGGGUGGGAGAGGUCUCGAGUUCGAUUCUCGAAAUGCCCC
(((((((..(((.........)))((((.(.......).))))....(((((.......)))))))))))). (-20.20)
>Chr11.tRNA62-ProAGG
GGGCAUUUGGUCUAGUGGUAAUGAUUCUCGCUUAGGGUGCGAGAGGUCUCGAGUUCAAUUCUCGGAAUGCCCC
(((((((..(((..........)))((((((.......))))))....(((((.......)))))))))))). (-22.80)
>Chr11.tRNA64-ProTGG
GGGCAUUUGGUCUAGUGGUAUGAUUCUCGCUUUGGGUGCGAGAGGUCCCGAGUUCGAUUCUCGGAAUGCCCC
(((((((..(((.........)))((((((.......))))))....(((((.......)))))))))))). (-25.70)
>Chr11.tRNA65-ArgTCT
GCGCCCGUGGCCUAAUGGAUAAGGCGUCUGACUUCUAAUCAGGCGAUUGUGGGUUCGAGUCCCACCGGGCGUG
(((((((..((((........))))((((((.......))))))....(((((.......)))))))))))). (-31.70)
>Chr12.tRNA8-SerAGA
GUGGACGUGCCGGAGUGGUUAACGGGUAUGACUAGAAAUCAUAUGGGCUUUCCCCUCGCAGGUUCGAGUCCUGCCGUCGACG
((.((((..(((..........)))((((((.......))))))(((.....)))..(((((.......))))))))).)). (-24.70)
>Chr12.tRNA9-LysCTT
GCCCGUCUAGCUCAGUUGGUAGAGCGCAAGGCUCUUAACCUUGUGGUCGUGGGUUCGAGCCCCACGGUGGGCG
(((((((..((((........))))((((((.......))))))....(((((.......)))))))))))). (-28.00)
>Chr12.tRNA10-LysTTT
GCCGUCUUAGCUCAGUCGGUAGAGCGCACGGCUUUUAACCGUGUGGUCGUGGGUUCGAAUCCCACAGACGGCG
(((((((..((((........))))((((((.......))))))....(((((.......)))))))))))). (-33.10)
>Chr12.tRNA11-AspGTC
GUCGUUGUAGUAUAGUGGUGAGUAUUCCCGCCUGUCACGCGGGUGACCCGGGUUCGAUCCCCGGCAACGGCG
(((((((.(((((........)))))(((((.......)))))....(((((.......)))))))))))). (-24.60)
>Chr12.tRNA12-AspGTC
GUCGUUGUAGUAUAGUGGUGAGUAUUCCCGCCUGUCACGCGGGUGACCCGGGUUCGAUCCCCGGCAACGGCG
(((((((.(((((........)))))(((((.......)))))....(((((.......)))))))))))). (-24.60)
>Chr12.tRNA13-GlyTCC
GCGUUUGUAGUCCAACGGUUAGGAUAAUUGCCUUCCAAGCAAUAGACCCGGGUUCGACUCCCGGCAAACGCA
(((((((..((((........)))).(((((.......)))))....(((((.......)))))))))))). (-24.20)
>Chr12.tRNA14-ArgCCT
GCGCCUGUAGCUCAGUGGAUAGAGCGUCUGUUUCCUAAGCAGAAAGUCGUAGGUUCGACCCCUACCUGGCGCG
(((((....((((........)))).(((((((...))))))).....(((((.......)))))..))))). (-25.00)
>Chr12.tRNA16-LysCTT
GCCCGUCUAGCUCAGUUGGUAGAGCGCAAGGCUCUUAACCUUGUGGUCGUGGGUUCAAGCCCCACGGUGGGCG
(((((((..((((........))))((((((.......))))))....(((((.......)))))))))))). (-28.00)
>Chr12.tRNA17-LysTTT
GCCGUCUUAGCUCAGUCGGUAGAGCGCACGGCUUUUAACCGUGUGGUCGUGGGUUCGAAUCCCACAGACGGCG
(((((((..((((........))))((((((.......))))))....(((((.......)))))))))))). (-33.10)
>Chr12.tRNA18-MetCAT
GGGGUGGUGGCGCAGUUGGUUAGCGCGCAGGUCUCAUAGCUGUCUGAGUUAUCCUGAGGUCGAGAGUUCGAGCCUCUCUCACCCCA
(((((((..((((.........)))).((((....((((((.....)))))))))).....(((((.......)))))))))))). (-31.40)
>Chr12.tRNA19-GluCTC
UCCGUUGUAGUCUAGUUGGUUAGGAUACUCGGCUCUCACCCGAGAGACCCGGGUUCAAGUCCCGGCAACGGAA
(((((((..((((.........)))).(((((.......)))))....(((((.......)))))))))))). (-24.10)
>Chr12.tRNA20-IleAAT
GGCCUAUUAGCUCAGUUGGUUAGAGCGUCGUGCUAAUAACGCGAAGGUCGAAGGUUCGAGACCUGCAUGGGCCA
(((((((..((((.........)))).(((((.......))))).......(((((...)))))..))))))). (-22.40)
>Chr12.tRNA21-GlnCTG
GGUCCCAUGGUCUAGUGGUCAGGACAUUAGACUCUGAAUCUAGUAACCCGAGUUCAAAUCUCGGUGGGACCU
(((((((..((((........))))((((((.......))))))...(((((.......)))))))))))). (-24.30)
>Chr12.tRNA22-GluCTC
UCCGUUGUAGUCUAGUUGGUUAGGAUACUCGGCUCUCACCCGAGAGACCCGAGUUCAAGUCCCGGCAAUGGAA
(((((((..((((.........)))).(((((.......)))))....(((.(.......).)))))))))). (-15.40)
>Chr12.tRNA23-TyrGTA
CCGACCUUAGCUCAGUUGGUAGAGCGGAGGACUGUAGUUGUUCGCUGUUAUCCUUAGGUCGCUGGUUCGAAUCCGGCAGGUCGGA
(((((((..((((........)))).(((((...((((.....))))...))))).....(((((.......)))))))))))). (-30.10)
>Chr12.tRNA24-ArgTCG
GACCGCAUAGCGCAGUGGAUUAGCGCGUUUGACUUCGGAUCAAAAGGUCGUGGGUUCGACUCCCACUGUGGUCG
(((((((..((((.........)))).((((((....).))))).....(((((.......)))))))))))). (-25.10)
>Chr12.tRNA25-ValAAC
GGUGUCGUGGUGUAGUUGGUUAUCACGUCAGUCUAACACACUGAAGGUCUCCGGUUCAAGUCCCGGCGACGCCA
(((((((..(((...........))).(((((.......))))).....((.((.......)).))))))))). (-15.50)
>Chr12.tRNA26-CysGCA
GGGUCCAUAGCCCAGUGGUAGAGCAAUUGACUGCAGAUCAAUAGGUCACCGGUUCGAACCCGGUUGGGCCCU
(((((((..((.(.......).)).(((((.......))))).....(((((.......)))))))))))). (-19.30)
>Chr12.tRNA29-CysGCA
GGGUCCAUAGCUCAGUGGUAGAGCAAUUGACUGCAGACCAAUAGGUCACUGGUUCGAACCCAGUUGGGCCGUUUCU
.((((((..((((.......)))).((((.........)))).....(((((.......)))))))))))...... (-18.30)
>Chr12.tRNA30-GlyGCC
GCACCAGUGGUCUAGUGGUAGAAUAGUACCCUGCCACGGUACAGACCCGGGUUCGAUUCCCGGCUGGUGCA
(((((((..................(((((.......)))))....(((((.......)))))))))))). (-25.60)
>Chr12.tRNA31-GluCTC
UCCGUUGUAGUCUAGUUGGUUAGGAUACUCGGCUCUCACCCGAGAGACCCGGGUUCAAAUCCCGGCAACGGAA
(((((((..((((.........)))).(((((.......)))))....(((((.......)))))))))))). (-24.10)
>Chr12.tRNA32-ThrAGT
GCUUUCAUAGCUCAGUUGGUUAGAGCACCUGUUUAGUAAGCGGGAGGUCUUGAGUUCAACUCUCAAUGAAAGCA
(((((((..((((.........)))).(((((((...))))))).....(((((.......)))))))))))). (-21.80)
>Chr12.tRNA34-LysTTT
GCCGUCUUAGCUCAGCUGGUAGAGCGCAUGGCUUUUAACCAUGUGGUCGUGGGUUCGAUUCCCACAGACGGCG
(((((((..((((........))))((((((.......))))))....(((((.......)))))))))))). (-31.70)
>Chr12.tRNA36-LeuAAG
GUUGAGAUGGCCGAGUUGGUCUAAGGCGCCAGAUUAAGGUUCUGGUCCGAAAGGGCGUGGGUUCAAAUCCCACUCUCAACA
(((((((..(((.((.....))..)))((((((.......))))))((....))..(((((.......)))))))))))). (-30.80)
>Chr12.tRNA37-LeuAAG
GUUGAGAUGGCCGAGUUGGUCUAAGGCGCCAGAUUAAGGUUCUGGUCCGAAAGGGCGUGGGUUCAAAUCCCACUCUCAACA
(((((((..(((.((.....))..)))((((((.......))))))((....))..(((((.......)))))))))))). (-30.80)
>Chr12.tRNA38-LeuAAG
GUUGAGAUGGCCGAGUUGGUCUAAGGCGCCAGAUUAAGGUUCUGGUCCGAAAGGGCGUGGGUUCAAAUCCCACUCUCAACA
(((((((..(((.((.....))..)))((((((.......))))))((....))..(((((.......)))))))))))). (-30.80)
>Chr12.tRNA39-LeuAAG
GUUGAGAUGGCCGAGUUGGUCUAAGGUGCCAGAUUAAGGUUCUGGUCCGAAAGGGCAUGGGUUCAAAUCCCACUCUCAACA
(((((((..(((.((.....))..)))((((((.......))))))((....))...((((.......)))).))))))). (-25.00)
>Chr12.tRNA40-LeuAAG
GUUGAGAUGGCCGAGUUGGUCUAAGGCGCCAGAUUAAGGUUCUGGUCCGAAAGGGCGUGGGUUCAAAUCCCACUCUCAACA
(((((((..(((.((.....))..)))((((((.......))))))((....))..(((((.......)))))))))))). (-30.80)
>Chr12.tRNA41-LeuCAG
GUCAAGAUGGCCGAGUUGGUCUAAGGCGCCAGUUUCAGGUACUGGUCCGAAAGGGCAUGGGUUCAAAUCCCAUUCUUGACA
(((((((..(((.((.....))..)))((((((.......))))))((....))..(((((.......)))))))))))). (-27.90)
>scaffold_13.tRNA3-ProTGG
CGAGGUGUAGCGCAGUCUGGUCAGCGCAUCUGUUUUGGGUACAGAGGGUCAUAGGUUCGAAUCCUGUCACCUCGA
(((((((..((((.(......).)))).(((((.......))))).....(((((.......)))))))))))). (-24.10)
>scaffold_13.tRNA6-AsnGTT
UCCUCAAUAGCUCAGUGGUAGAGCGGUCGGCUGUUAACUGAUUGGUCGUAGGUUCGAAUCCUACUUGGGGAG
(((((((..((((.......))))((((((.......))))))....(((((.......)))))))))))). (-21.10)
>scaffold_13.tRNA9-AspGTC
GGGGAAAUAGCUCAGUUGGUUAGAGUGCUGGUCUGUCACGCCAGAAGUCGCGGGUUCGAACCCCGUUUUCCCCG
(((((((..((((.........)))).(((((.......))))).....(((((.......)))))))))))). (-24.50)
>scaffold_18.tRNA1-TrpCCA
ACGCUCUUAGUUCAGUUUGGUAGAACGUGGGUCUCCAAAACCCAAUGUCGUAGGUUCAAAUCCUACAGAGCGUG
(((((((..((((.........)))).(((((.......))))).....(((((.......)))))))))))). (-22.60)
>scaffold_18.tRNA4-TrpCCA
ACGCUCUUAGUUCAGUUUGGUAGAACGUGGGUCUCCAAAACCCAAUGUCGUAGGUUCAAAUCCUACAGAGCGUG
(((((((..((((.........)))).(((((.......))))).....(((((.......)))))))))))). (-22.60)
>scaffold_78.tRNA1-HisGTG
GUGGCUGUAGUUUAGUGGUGAGAAUUCUACGUUGUGGCCGUAGAGACCUGGGCUCGAAUCCCAGCAGCCACA
(((((((..................((((((.......))))))...(((((.......)))))))))))). (-23.30)
>scaffold_147.tRNA1-IleAAT
GGCCUAUUAGCUCAGUUGGUUAGAGCGUCGUGCUAAUAACGCGAAGGUCGCAGGUUCGAGACCUGCAUGGGCCA
(((((((..((((.........)))).(((((.......))))).....(((((((...)))))))))))))). (-28.80)
>scaffold_163.tRNA1-SerGCT
GUCGCUUUGGCCGAGUGGUUAAGGCGUGUGCCUGCUAAGUACAUGGGGUUUCCCCGCGAGAGUUCGAAUCUCUCAGGCGACG
(((((((..(((..........)))((((((.......))))))((((...))))..(((((.......)))))))))))). (-30.80)
>scaffold_230.tRNA1-ProAGG
GGGCAUUUGGUCUAGUGGUAUGAUUCUCGCUUAGGGUGCGAGAGGUCCCGAGUUCAAUUCUCGGAAUGCCCC
(((((((..(((.........)))((((((.......))))))....(((((.......)))))))))))). (-25.70)
>scaffold_234.tRNA1-SerGCT
GUCGCUUUGGCCGAGUGGUUAAGGCGUGUGCCUGCUAAGUACAUGGGGUUUCCCCGCGAGAGUUCGAAUCUCUCAGGCGACG
(((((((..(((..........)))((((((.......))))))((((...))))..(((((.......)))))))))))). (-30.80)
>scaffold_234.tRNA2-GluCTC
UCCGUUGUAGUCUAGAUGGUUAGGAUACUCGGCUCUCACCCGAGAGACCCGGGUUCGAGUCCCGGCAACGGAA
(((((((..((((.........)))).(((((.......)))))....(((((.......)))))))))))). (-24.10)
>scaffold_351.tRNA1-ValAAC
GGUUUCGUGGUGUAGUUGGUUAUCACGUCAGUCUAACACACUGAAGGUCUCCGGUUCGAACCCGGGCGAAGCCA
(((((((..(((...........))).(((((.......))))).....(((((.......)))))))))))). (-19.00)
>scaffold_358.tRNA1-AlaCGC
GGGGGUGUAGCUCAUAUGGUAGAGCGCUCGCUUCGCAUGCGAGAGGCACGGGGUUCGAUUCCCCGCACCUCCA
(((((((..((((........)))).(((((.......))))).....(((((.......)))))))))))). (-33.60)
>scaffold_387.tRNA1-LeuAAG
GUUGAUAUGGCCGAGUUGGUCUAAGGCGCCAGAUUAAGGUUCUGGUCCGAAAGGGCGUGGGUUCAAAUCCCACUGUCAACA
(((((((..(((.((.....))..)))((((((.......))))))((....))..(((((.......)))))))))))). (-28.70)
>scaffold_387.tRNA2-LeuAAG
GUUGAUAUGGCCGAGUUGGUCUAAGGCGCCAGAUUAAGGUUCUGGUCCGUAAGGGCGUGGGUUCAAAUCCCACUGUCAACA
(((((((..(((.((.....))..)))((((((.......))))))..........(((((.......)))))))))))). (-26.30)
