# Supplementary material for: Conservation and Tandem Duplication of tRNA Genes in Plant Species
Source: Genes (Basel). 2025 Nov 1;16(11):1307. doi: 10.3390/genes16111307 (PMC12652284; doi:10.3390/genes16111307)
Supplement: Supplementary file 1 [file genes-16-01307-s001.zip › tRNA.prediction.out/Aam/Aam.tRNA.ss]

Chr01.trna1 (155687-155767)	Length: 81 bp
Type: Leu	Anticodon: AAG at 36-38 (155722-155724)	Score: 32.7
HMM Sc=25.80	Sec struct Sc=6.90
         *    |    *    |    *    |    *    |    *    |    *    |    *    |    *    |
Seq: ATTGAGATGGCAGAGCTGGTatAAGATGCCAGATTAAGGTTCTGGActaacaGGgTGTGGGCTCAAATCCTACTCTCAACA
Str: .>>>>>>..>................<.>>>>>.......<<<<<...........>>>>>.......<<<<<<<<<<<..

Chr01.trna2 (2468536-2468608)	Length: 73 bp
Type: Arg	Anticodon: TCT at 34-36 (2468569-2468571)	Score: 67.3
HMM Sc=50.10	Sec struct Sc=17.20
         *    |    *    |    *    |    *    |    *    |    *    |    *    |  
Seq: GCGCTCGTGGCCTAATGGAtAAGGCGCCTGACTTCTAATCAGGCGAtTGTGGGTTCGAGTCCCACCGGGCGTG
Str: >>>>>>>..>>>>........<<<<.>>>>>.......<<<<<.....>>>>>.......<<<<<<<<<<<<.

Chr01.trna3 (3236707-3236800)	Length: 94 bp
Type: Tyr	Anticodon: GTA at 34-36 (3236740-3236742)	Score: 74.2
Possible intron: 38-58 (3236744-3236764)
HMM Sc=42.60	Sec struct Sc=31.60
         *    |    *    |    *    |    *    |    *    |    *    |    *    |    *    |    *    |   
Seq: CCGACCTTAGCTCAGTTGGTAGAGCGGAGGACTGTAGttcggtttcagcctttcagccATCCTTAGGtCGCTGGTTCGAATCCGGCAGGTCGGA
Str: >>>>>>>..>>>>........<<<<.>>>>>............................<<<<<.....>>>>>.......<<<<<<<<<<<<.

Chr01.trna4 (3825009-3825081)	Length: 73 bp
Type: Glu	Anticodon: CTC at 35-37 (3825043-3825045)	Score: 78.9
HMM Sc=53.10	Sec struct Sc=25.80
         *    |    *    |    *    |    *    |    *    |    *    |    *    |  
Seq: TCCGTTGTAGTCTAGTTGGTtAGGATACTCGGCTCTCACCCGAGAGaCCCGGGTTCAAGTCCCGGCAACGGAA
Str: >>>>>>>..>>>>.........<<<<.>>>>>.......<<<<<....>>>>>.......<<<<<<<<<<<<.

Chr01.trna5 (4520661-4520741)	Length: 81 bp
Type: Leu	Anticodon: CAA at 34-36 (4520694-4520696)	Score: 58.1
HMM Sc=36.10	Sec struct Sc=22.00
         *    |    *    |    *    |    *    |    *    |    *    |    *    |    *    |
Seq: GCCTTGATGGTGAAATGGTaGACACGCGAGACTCAAAATCTCGTGCTAAAGAGCGTGGAGGTTCGAGTCCTCTTCAAGGCA
Str: >>>>>>>..>>>..........<<<.>>>>>.......<<<<<.>>>....<<<..>>>>>.......<<<<<<<<<<<<.

Chr01.trna6 (6816645-6816718)	Length: 74 bp
Type: Asn	Anticodon: GTT at 35-37 (6816679-6816681)	Score: 76.2
HMM Sc=51.10	Sec struct Sc=25.10
         *    |    *    |    *    |    *    |    *    |    *    |    *    |   
Seq: GCTGGAATAGCTCAGTTGGTtAGAGCGTGTGGCTGTTAACCACAAGGtTGGAGGTTAAAGCCCTCCTTCTAGCG
Str: >>>>>>>..>>>>.........<<<<.>>>>>.......<<<<<.....>>>>>.......<<<<<<<<<<<<.

Chr01.trna7 (7489872-7489945)	Length: 74 bp
Type: Asp	Anticodon: GTC at 33-35 (7489904-7489906)	Score: 49.9
HMM Sc=34.00	Sec struct Sc=15.90
         *    |    *    |    *    |    *    |    *    |    *    |    *    |   
Seq: GCACCAGTGGTCTAGTGGTAGAATAGTACCCTGTCACGGTACAGaTCCggcGGGTTCAATTCCCGGCTGGTACA
Str: >.>>>>>..>>.>.......<.<<.>>>>>.......<<<<<....>>...>>>.......<<<<<<<<<<.<.

Chr01.trna8 (8681356-8681428)	Length: 73 bp
Type: Ala	Anticodon: CGC at 34-36 (8681389-8681391)	Score: 60.1
HMM Sc=42.20	Sec struct Sc=17.90
         *    |    *    |    *    |    *    |    *    |    *    |    *    |  
Seq: GGGGATGTAGCTCAtATGGTAGAGCGCTCGCTTCGCATGCGAGAGGcACGGGGTTCGATTCCCTGCACCTCCA
Str: >>>>.>>..>>>>........<<<<.>>>>>.......<<<<<.....>>>>>.......<<<<<<<.<<<<.

Chr01.trna9 (11538286-11538358)	Length: 73 bp
Type: Glu	Anticodon: TTC at 35-37 (11538320-11538322)	Score: 45.1
HMM Sc=21.50	Sec struct Sc=23.60
         *    |    *    |    *    |    *    |    *    |    *    |    *    |  
Seq: GCCCCTATCGTCTAGTGGTttAGGACATCTCTCTTTCAAGGAGGCAgCGGGGATTCGAATTCCCCTGGGGGTA
Str: >>>>>>>..>>>>.........<<<<.>>>>>.......<<<<<....>>>>>.......<<<<<<<<<<<<.

Chr01.trna10 (11538423-11538506)	Length: 84 bp
Type: Tyr	Anticodon: GTA at 35-37 (11538457-11538459)	Score: 53.8
HMM Sc=32.50	Sec struct Sc=21.30
         *    |    *    |    *    |    *    |    *    |    *    |    *    |    *    |   
Seq: GGGTCGATGCCCGAGCGGTtaATGGGGACGGACTGTAAATTCGTTGGCGATATGTCTaCGCTGGTTCAAATCCAGCTCGGCCCA
Str: >>>>>>>..>>>>.........<<<<.>>>>>.......<<<<<.>>>>...<<<<...>>>>>.......<<<<<<<<<<<<.

Chr01.trna11 (12703094-12703177)	Length: 84 bp
Type: Ser	Anticodon: TGA at 35-37 (12703128-12703130)	Score: 24.1
Possible pseudogene: HMM Sc=24.30	Sec struct Sc=-0.20
         *    |    *    |    *    |    *    |    *    |    *    |    *    |    *    |   
Seq: AGTAAAGTAGTGCAGCTtGGTAGCGCTTTTGTTTTGAGTACAAAATGtCACGGGTTCAAATCTTGTtatccctacCTaTTACTT
Str: >>>>>>>..>>>>.........<<<<.>>>>>.......<<<<<.....>>>>>.......<<<<<.........<<.<<<<<.

Chr01.trna12 (20098193-20098266)	Length: 74 bp
Type: Met	Anticodon: CAT at 35-37 (20098227-20098229)	Score: 52.3
HMM Sc=24.30	Sec struct Sc=28.00
         *    |    *    |    *    |    *    |    *    |    *    |    *    |   
Seq: GGGCTTATAGTTTAATTGGTtGAAACGTACCGCTCATAACGGTGATAtTGTAGGTTCGAGCCCTACTAAGCCTA
Str: >>>>>>>..>>>>.........<<<<.>>>>>.......<<<<<.....>>>>>.......<<<<<<<<<<<<.

Chr01.trna13 (20989206-20989283)	Length: 78 bp
Type: Glu	Anticodon: TTC at 36-38 (20989241-20989243)	Score: 48.6
HMM Sc=27.50	Sec struct Sc=21.10
         *    |    *    |    *    |    *    |    *    |    *    |    *    |    *  
Seq: TCCATTGTCGTCTAGTCcGGTgAGGATATCTGGCTTTCACCCAGACGACCCaCCCGGGTTCAGATCCCGGCAATGGAA
Str: >>>>>>>..>>>>..........<<<<.>>>>>.......<<<<<........>>>>>.......<<<<<<<<<<<<.

Chr01.trna14 (27436955-27437028)	Length: 74 bp
Type: Val	Anticodon: CAC at 35-37 (27436989-27436991)	Score: 80.4
HMM Sc=52.50	Sec struct Sc=27.90
         *    |    *    |    *    |    *    |    *    |    *    |    *    |   
Seq: GTCTGGGTGGTGTAGTCGGTcATCACGCTAGTCTCACACACTAGAGGtCCCCGGTTCAAACCCGGGCTCAGACA
Str: >>>>>>>..>>>...........<<<.>>>>>.......<<<<<.....>>>>>.......<<<<<<<<<<<<.

Chr01.trna15 (29350139-29350212)	Length: 74 bp
Type: Ile	Anticodon: AAT at 35-37 (29350173-29350175)	Score: 81.8
HMM Sc=58.30	Sec struct Sc=23.50
         *    |    *    |    *    |    *    |    *    |    *    |    *    |   
Seq: GGCCTATTAGCTCAGTTGGTtAGAGCGTCGTGCTAATAACGCGAAGGtCGCAGGTTCGAGACCTGCATGGGCCA
Str: >>>>>>>..>>>>.........<<<<.>>>>>.......<<<<<.....>>>>>.......<<<<<<<<<<<<.

Chr01.trna16 (30332723-30332794)	Length: 72 bp
Type: Pro	Anticodon: TGG at 33-35 (30332755-30332757)	Score: 70.0
HMM Sc=38.50	Sec struct Sc=31.50
         *    |    *    |    *    |    *    |    *    |    *    |    *    | 
Seq: GGGCGTTTGGTCTAGTGGTATGATTCTTGCTTTGGGTGCAAGAGGtCGCGAGTTCGATTCTCGCAACGCCCC
Str: >>>>>>>..>>>.........<<<.>>>>>.......<<<<<.....>>>>>.......<<<<<<<<<<<<.

Chr01.trna17 (30739475-30739546)	Length: 72 bp
Type: Cys	Anticodon: GCA at 33-35 (30739507-30739509)	Score: 82.1
HMM Sc=59.90	Sec struct Sc=22.20
         *    |    *    |    *    |    *    |    *    |    *    |    *    | 
Seq: GGGTCCATAGCTCAGTGGTAGAGCATTTGACTGCAGATCAAGAGGtCACCGGTTCGAACCCGGTTGGGCCCT
Str: >>>>>>>..>>>>.......<<<<.>>>>>.......<<<<<.....>>>>>.......<<<<<<<<<<<<.

Chr01.trna18 (30996466-30996547)	Length: 82 bp
Type: Ser	Anticodon: TGA at 34-36 (30996499-30996501)	Score: 80.7
HMM Sc=46.10	Sec struct Sc=34.60
         *    |    *    |    *    |    *    |    *    |    *    |    *    |    *    | 
Seq: GTCGATATGTCCGAGTGGTtAAGGAGACAGACTTGAAATCTGTTGGGCTTCGCCCGCGCAGGTTCGAACCCTGCTGTCGACG
Str: >>>>>>>..>>>..........<<<.>>>>>.......<<<<<.>>>>...<<<<..>>>>>.......<<<<<<<<<<<<.

Chr01.trna19 (31462908-31462978)	Length: 71 bp
Type: Gly	Anticodon: GCC at 33-35 (31462940-31462942)	Score: 66.5
HMM Sc=44.80	Sec struct Sc=21.70
         *    |    *    |    *    |    *    |    *    |    *    |    *    |
Seq: GCACCAGTGGTCTAGTGGTAGAATAGTACCCTGCCACGGTACAGaCCCGGGTTCGATTCCCGGCTGGTGCA
Str: >>>>>>>..>>.>.......<.<<.>>>>>.......<<<<<....>>>>>.......<<<<<<<<<<<<.

Chr01.trna20 (35092571-35092643)	Length: 73 bp
Type: Phe	Anticodon: GAA at 34-36 (35092604-35092606)	Score: 78.3
HMM Sc=58.40	Sec struct Sc=19.90
         *    |    *    |    *    |    *    |    *    |    *    |    *    |  
Seq: GCGGGGATAGCTCAGTTGGGAGAGCGTCAGACTGAAGATCTGAAGGtCGCGTGTTCGATCCACGCTCACCGCA
Str: >>>>.>>..>>>>........<<<<.>>>>>.......<<<<<.....>>>>>.......<<<<<<<.<<<<.

Chr01.trna21 (35211056-35211127)	Length: 72 bp
Type: Thr	Anticodon: CGT at 33-35 (35211088-35211090)	Score: 80.5
HMM Sc=54.30	Sec struct Sc=26.20
         *    |    *    |    *    |    *    |    *    |    *    |    *    | 
Seq: GCTTCCGTAGCATAGTGGTAGTGCGTTCGCTTCGTAAGCGAAAGGtCGCGAGTTCGATCCTCGCCGGGAGCT
Str: >>>>>>>..>>>>.......<<<<.>>>>>.......<<<<<.....>>>>>.......<<<<<<<<<<<<.

Chr01.trna22 (35978318-35978405)	Length: 88 bp
Type: Met	Anticodon: CAT at 35-37 (35978352-35978354)	Score: 64.1
Possible intron: 39-52 (35978356-35978369)
HMM Sc=40.70	Sec struct Sc=23.40
         *    |    *    |    *    |    *    |    *    |    *    |    *    |    *    |    *  
Seq: GGGGTGGTGGCGCAGTTGGCtAGCGCGTAGGTCTCATAgctatatctgagttATCCTGAGGtCGAGAGTTCGAGCCTCTCTCACCCCA
Str: >>>>>>>..>>>>.........<<<<.>>>>.......................<<<<.....>>>>>.......<<<<<<<<<<<<.

Chr01.trna23 (36058101-36058172)	Length: 72 bp
Type: Cys	Anticodon: GCA at 33-35 (36058133-36058135)	Score: 82.1
HMM Sc=59.90	Sec struct Sc=22.20
         *    |    *    |    *    |    *    |    *    |    *    |    *    | 
Seq: GGGTCCATAGCTCAGTGGTAGAGCATTTGACTGCAGATCAAGAGGtCACCGGTTCGAACCCGGTTGGGCCCT
Str: >>>>>>>..>>>>.......<<<<.>>>>>.......<<<<<.....>>>>>.......<<<<<<<<<<<<.

Chr01.trna24 (37003384-37003456)	Length: 73 bp
Type: Arg	Anticodon: CCG at 34-36 (37003417-37003419)	Score: 67.8
HMM Sc=49.10	Sec struct Sc=18.70
         *    |    *    |    *    |    *    |    *    |    *    |    *    |  
Seq: GATCGCGTGGCCTAATGGAtAAGGCGCTCGCCTCCGGAGCGGGAGAtTGTGGGTTCGAGTCCCACCGTGATCG
Str: >>>>>>>..>>>>........<<<<.>>>>>.......<<<<<.....>>>>>.......<<<<<<<<<<<<.

Chr01.trna25 (37418398-37418327)	Length: 72 bp
Type: Gln	Anticodon: CTG at 34-36 (37418365-37418363)	Score: 71.2
HMM Sc=47.60	Sec struct Sc=23.60
         *    |    *    |    *    |    *    |    *    |    *    |    *    | 
Seq: GGTCCCATGGTCTAGGGGTcAGGACATTGGACTCTGAATCCAGTAgCCCGAGTTCAAATCTCGGTGGGACCT
Str: >>>>>>>..>>>>........<<<<.>>>>>.......<<<<<....>>>>>.......<<<<<<<<<<<<.

Chr01.trna26 (37418024-37417953)	Length: 72 bp
Type: Gln	Anticodon: CTG at 34-36 (37417991-37417989)	Score: 65.1
HMM Sc=39.30	Sec struct Sc=25.80
         *    |    *    |    *    |    *    |    *    |    *    |    *    | 
Seq: GGTCCCATGGTCTAGGGGTcAGGACATTGGACTCTGAATCCAATAgCCCGAGTTCAGATCTCGGTGGGACCT
Str: >>>>>>>..>>>>........<<<<.>>>>>.......<<<<<....>>>>>.......<<<<<<<<<<<<.

Chr01.trna27 (37417650-37417579)	Length: 72 bp
Type: Gln	Anticodon: CTG at 34-36 (37417617-37417615)	Score: 71.2
HMM Sc=47.60	Sec struct Sc=23.60
         *    |    *    |    *    |    *    |    *    |    *    |    *    | 
Seq: GGTCCCATGGTCTAGGGGTcAGGACATTGGACTCTGAATCCAGTAgCCCGAGTTCAAATCTCGGTGGGACCT
Str: >>>>>>>..>>>>........<<<<.>>>>>.......<<<<<....>>>>>.......<<<<<<<<<<<<.

Chr01.trna28 (34285633-34285553)	Length: 81 bp
Type: Leu	Anticodon: AAG at 36-38 (34285598-34285596)	Score: 74.0
HMM Sc=52.20	Sec struct Sc=21.80
         *    |    *    |    *    |    *    |    *    |    *    |    *    |    *    |
Seq: GTTGAGATGGCCGAGTTGGTctAAGGCGCCAGATTAAGGTTCTGGTccgaaaGGgCGTGGGTTCAAATCCCACTCTCAACA
Str: >>>>>>>..>>>............<<<.>>>>>.......<<<<<...........>>>>>.......<<<<<<<<<<<<.

Chr01.trna29 (33414377-33414305)	Length: 73 bp
Type: Thr	Anticodon: TGT at 34-36 (33414344-33414342)	Score: 60.7
HMM Sc=45.50	Sec struct Sc=15.20
         *    |    *    |    *    |    *    |    *    |    *    |    *    |  
Seq: GTCCGCTTAGCTCAGAGGTtAGAGCATCGCATTTGTAATGCGATGGtCATCGGTTCGACTCCGATAGCCGGCT
Str: >>>.>>>..>>>>........<<<<.>>>>>.......<<<<<.....>>>>>.......<<<<<<<<.<<<.

Chr01.trna30 (32273242-32273145)	Length: 98 bp
Type: Ser	Anticodon: TGA at 40-42 (32273203-32273201)	Score: 22.5
Possible pseudogene: HMM Sc=23.10	Sec struct Sc=-0.60
         *    |    *    |    *    |    *    |    *    |    *    |    *    |    *    |    *    |    *  
Seq: AGAGtagcAGATtGGCCGAGTGGTtgATAGCTCCGGTCTTGAAAACCGGCATAGTTCTTTGttcaaAACTATCGAGGGTTTGAATCCCTCTCTTTCCT
Str: .>>>....>>>...>>.>.........<.<<.>>>>>.......<<<<<.>>>>>>..........<<<<<<.>>>>>.......<<<<<<<<<<<..

Chr01.trna31 (30619041-30618970)	Length: 72 bp
Type: Gly	Anticodon: TCC at 34-36 (30619008-30619006)	Score: 70.7
HMM Sc=46.40	Sec struct Sc=24.30
         *    |    *    |    *    |    *    |    *    |    *    |    *    | 
Seq: GCGTTTGTAGTCCAACGGTtAGGATAATTGCCTTCCAAGCAATAGaCCCGGGTTCGACCCCCGGCAGACGCA
Str: >>>>>>>..>>>>........<<<<.>>>>>.......<<<<<....>>>>>.......<<<<<<<<<<<<.

Chr01.trna32 (30013571-30013501)	Length: 71 bp
Type: Gly	Anticodon: CCC at 33-35 (30013539-30013537)	Score: 65.4
HMM Sc=28.10	Sec struct Sc=37.30
         *    |    *    |    *    |    *    |    *    |    *    |    *    |
Seq: GCGCATCTGGTGTAGTGGTATCATAGTACCCTCCCACGGTACTGaCCAGGGTTCGATTCCCTGGATGCGCA
Str: >>>>>>>..>>>.........<<<.>>>>>.......<<<<<....>>>>>.......<<<<<<<<<<<<.

Chr01.trna33 (28507498-28507427)	Length: 72 bp
Type: iMet	Anticodon: CAT at 33-35 (28507466-28507464)	Score: 58.3
HMM Sc=28.10	Sec struct Sc=30.20
         *    |    *    |    *    |    *    |    *    |    *    |    *    | 
Seq: ATCAGAGTGGCGCAGCGGAAGCGTGGTGGGCCCATAACCCACAGGtCCCAGGATCGAAACCTGGCTCTGATA
Str: >>>>>>>..>>>>.......<<<<.>>>>>.......<<<<<.....>>>>>.......<<<<<<<<<<<<.

Chr01.trna34 (27489771-27489700)	Length: 72 bp
Type: Trp	Anticodon: CCA at 33-35 (27489739-27489737)	Score: 75.8
HMM Sc=51.20	Sec struct Sc=24.60
         *    |    *    |    *    |    *    |    *    |    *    |    *    | 
Seq: GGATCCGTGGCGCAATGGTAGCGCGTCTGACTCCAGATCAGAAGGtTGCGTGTTCGATTCACGTCGGGTTCA
Str: >>>>>>>..>>>>.......<<<<.>>>>>.......<<<<<.....>>>>>.......<<<<<<<<<<<<.

Chr01.trna35 (25800021-25799950)	Length: 72 bp
Type: Cys	Anticodon: GCA at 33-35 (25799989-25799987)	Score: 82.1
HMM Sc=59.90	Sec struct Sc=22.20
         *    |    *    |    *    |    *    |    *    |    *    |    *    | 
Seq: GGGTCCATAGCTCAGTGGTAGAGCATTTGACTGCAGATCAAGAGGtCACCGGTTCGAACCCGGTTGGGCCCT
Str: >>>>>>>..>>>>.......<<<<.>>>>>.......<<<<<.....>>>>>.......<<<<<<<<<<<<.

Chr01.trna36 (25799295-25799224)	Length: 72 bp
Type: Cys	Anticodon: GCA at 33-35 (25799263-25799261)	Score: 82.1
HMM Sc=59.90	Sec struct Sc=22.20
         *    |    *    |    *    |    *    |    *    |    *    |    *    | 
Seq: GGGTCCATAGCTCAGTGGTAGAGCATTTGACTGCAGATCAAGAGGtCACCGGTTCGAACCCGGTTGGGCCCT
Str: >>>>>>>..>>>>.......<<<<.>>>>>.......<<<<<.....>>>>>.......<<<<<<<<<<<<.

Chr01.trna37 (25798943-25798872)	Length: 72 bp
Type: Cys	Anticodon: GCA at 33-35 (25798911-25798909)	Score: 82.1
HMM Sc=59.90	Sec struct Sc=22.20
         *    |    *    |    *    |    *    |    *    |    *    |    *    | 
Seq: GGGTCCATAGCTCAGTGGTAGAGCATTTGACTGCAGATCAAGAGGtCACCGGTTCGAACCCGGTTGGGCCCT
Str: >>>>>>>..>>>>.......<<<<.>>>>>.......<<<<<.....>>>>>.......<<<<<<<<<<<<.

Chr01.trna38 (25798594-25798523)	Length: 72 bp
Type: Cys	Anticodon: GCA at 33-35 (25798562-25798560)	Score: 70.9
HMM Sc=48.00	Sec struct Sc=22.90
         *    |    *    |    *    |    *    |    *    |    *    |    *    | 
Seq: GGGTCCATAGCTCAGTGATTGAGCATTTGACTGCAGATCAAGAGGtCACTGGTTCGAACCCGGTTGGACCCT
Str: >>>>>>>..>>>>.......<<<<.>>>>>.......<<<<<.....>>>>>.......<<<<<<<<<<<<.

Chr01.trna39 (25798244-25798173)	Length: 72 bp
Type: Cys	Anticodon: GCA at 33-35 (25798212-25798210)	Score: 82.1
HMM Sc=59.90	Sec struct Sc=22.20
         *    |    *    |    *    |    *    |    *    |    *    |    *    | 
Seq: GGGTCCATAGCTCAGTGGTAGAGCATTTGACTGCAGATCAAGAGGtCACCGGTTCGAACCCGGTTGGGCCCT
Str: >>>>>>>..>>>>.......<<<<.>>>>>.......<<<<<.....>>>>>.......<<<<<<<<<<<<.

Chr01.trna40 (23440578-23440506)	Length: 73 bp
Type: Lys	Anticodon: TTT at 34-36 (23440545-23440543)	Score: 91.5
HMM Sc=67.20	Sec struct Sc=24.30
         *    |    *    |    *    |    *    |    *    |    *    |    *    |  
Seq: GCCGTCTTAGCTCAGTTGGTAGAGCGCATGGCTTTTAACCATGTGGtCGTGGGTTCGAGTCCCACAGACGGCG
Str: >>>>>>>..>>>>........<<<<.>>>>>.......<<<<<.....>>>>>.......<<<<<<<<<<<<.

Chr01.trna41 (23151875-23151797)	Length: 79 bp
Type: Arg	Anticodon: TCT at 34-36 (23151842-23151840)	Score: 52.6
HMM Sc=38.40	Sec struct Sc=14.20
         *    |    *    |    *    |    *    |    *    |    *    |    *    |    *   
Seq: GAGCCCGTTGCCTAATGGAtAAGGCGTCTGACTTCTAATCAGGCGAcTGTGGGTTCGAGTCCCACCGGGCatgcttcCA
Str: >.>>>>>..>>>>........<<<<.>>>>>.......<<<<<.....>>>>>.......<<<<<<<<<<.......<.

Chr01.trna42 (7389698-7389625)	Length: 74 bp
Type: Val	Anticodon: AAC at 35-37 (7389664-7389662)	Score: 66.1
HMM Sc=47.60	Sec struct Sc=18.50
         *    |    *    |    *    |    *    |    *    |    *    |    *    |   
Seq: GGTTTCATGGTGTAGTTGGTtATCACGTCAGTCTAACACACTGAAGGtCTCCGGTTCGAACCCGGGCGAAGCCA
Str: >>>>>>...>>>...........<<<.>>>>>.......<<<<<.....>>>>>.......<<<<<.<<<<<<.

Chr01.trna43 (7384788-7384715)	Length: 74 bp
Type: Val	Anticodon: AAC at 35-37 (7384754-7384752)	Score: 72.5
HMM Sc=48.10	Sec struct Sc=24.40
         *    |    *    |    *    |    *    |    *    |    *    |    *    |   
Seq: GGTTTCGTGGTGTAGTTGGTtATCACGTCAGTCTAACACACTGAAGGtCTCCGGTTCGAACCCGGGCGAAGCCA
Str: >>>>>>>..>>>...........<<<.>>>>>.......<<<<<.....>>>>>.......<<<<<<<<<<<<.

Chr01.trna44 (5702701-5702629)	Length: 73 bp
Type: Lys	Anticodon: CTT at 34-36 (5702668-5702666)	Score: 87.7
HMM Sc=67.60	Sec struct Sc=20.10
         *    |    *    |    *    |    *    |    *    |    *    |    *    |  
Seq: GCCCGTCTAGCTCAGTTGGTAGAGCGCAAGGCTCTTAACCTTGTGGtCGTGGGTTCGAGCCCCACGGTGGGCG
Str: >>>>>>>..>>>>........<<<<.>>>>>.......<<<<<.....>>>>>.......<<<<<<<<<<<<.

Chr01.trna45 (5276882-5276810)	Length: 73 bp
Type: Thr	Anticodon: TGT at 34-36 (5276849-5276847)	Score: 66.2
HMM Sc=47.40	Sec struct Sc=18.80
         *    |    *    |    *    |    *    |    *    |    *    |    *    |  
Seq: GCCCGCTTAGCTCAGAGGTtAGAGCATCGCATTTGTAATGCGATGGtCATCGGTTCGACTCCGATAGCCGGCT
Str: >>>.>>>..>>>>........<<<<.>>>>>.......<<<<<.....>>>>>.......<<<<<<<<.<<<.

Chr01.trna46 (4927266-4927193)	Length: 74 bp
Type: Val	Anticodon: AAC at 35-37 (4927232-4927230)	Score: 72.5
HMM Sc=48.10	Sec struct Sc=24.40
         *    |    *    |    *    |    *    |    *    |    *    |    *    |   
Seq: GGTTTCGTGGTGTAGTTGGTtATCACGTCAGTCTAACACACTGAAGGtCTCCGGTTCGAACCCGGGCGAAGCCA
Str: >>>>>>>..>>>...........<<<.>>>>>.......<<<<<.....>>>>>.......<<<<<<<<<<<<.

Chr01.trna47 (2284738-2284668)	Length: 71 bp
Type: Gly	Anticodon: CCC at 33-35 (2284706-2284704)	Score: 65.4
HMM Sc=28.10	Sec struct Sc=37.30
         *    |    *    |    *    |    *    |    *    |    *    |    *    |
Seq: GCGCATCTGGTGTAGTGGTATCATAGTACCCTCCCACGGTACTGaCCAGGGTTCGATTCCCTGGATGCGCA
Str: >>>>>>>..>>>.........<<<.>>>>>.......<<<<<....>>>>>.......<<<<<<<<<<<<.

Chr01.trna48 (1830493-1830409)	Length: 85 bp
Type: Met	Anticodon: CAT at 35-37 (1830459-1830457)	Score: 64.2
Possible intron: 39-49 (1830455-1830445)
HMM Sc=40.80	Sec struct Sc=23.40
         *    |    *    |    *    |    *    |    *    |    *    |    *    |    *    |    
Seq: GGGGTGGTGGCGCAGTTGGCtAGCGCGTAGGTCTCATAgctattgagtgATCCTGAGGtCGAGAGTTCGAGCCTCTCTCACCCCA
Str: >>>>>>>..>>>>.........<<<<.>>>>....................<<<<.....>>>>>.......<<<<<<<<<<<<.

Chr01.trna49 (1334059-1333988)	Length: 72 bp
Type: Undet	Anticodon: NNN at 0-0 (0-0)	Score: 26.3
Possible pseudogene: HMM Sc=29.70	Sec struct Sc=-3.40
         *    |    *    |    *    |    *    |    *    |    *    |    *    | 
Seq: GGacccgTAGCTCAGTGGTtgacaAGAGAATTTGCAACCAAGAGAtCATGGGTTCAAGTCCCATGTTCACCT
Str: >>........>>>............<<<..>>>>....<<<<.....>>>>>.......<<<<<.....<<.

Chr01.trna50 (388666-388594)	Length: 73 bp
Type: Arg	Anticodon: ACG at 34-36 (388633-388631)	Score: 72.0
HMM Sc=49.70	Sec struct Sc=22.30
         *    |    *    |    *    |    *    |    *    |    *    |    *    |  
Seq: GACTCCGTGGCCCAATGGAtAAGGCGCTGGTCTACGGAACCAGAGAtTCTGGGTTCGATCCCCAGCGGAGTCG
Str: >>>>>>>..>>>..........<<<.>>>>>.......<<<<<.....>>>>>.......<<<<<<<<<<<<.

Chr02.trna1 (1708452-1708525)	Length: 74 bp
Type: Arg	Anticodon: ACG at 35-37 (1708486-1708488)	Score: 48.6
HMM Sc=42.40	Sec struct Sc=6.20
         *    |    *    |    *    |    *    |    *    |    *    |    *    |   
Seq: GGGCTTGTAGCTCAAAGGAttAGAGCACGTGGCTACGAACCACAATGtCAGGGGTTCGAATCCCTCCTTGCCCA
Str: >>>>..>..>>>>.........<<<<..>>>>.......<<<<.......>>>>.......<<<<.<..<<<<.

Chr02.trna2 (3673270-3673342)	Length: 73 bp
Type: Lys	Anticodon: TTT at 34-36 (3673303-3673305)	Score: 76.9
HMM Sc=61.20	Sec struct Sc=15.70
         *    |    *    |    *    |    *    |    *    |    *    |    *    |  
Seq: GGGTGTATAGCTCAGTTGGTAGAGCATTGGGCTTTTAACCTAATGGtCGTAGGTTCAAGTCCTGCTATACCCA
Str: >>>>>>>..>>>>........<<<<.>>>>>.......<<<<<.....>>>>>.......<<<<<<<<<<<<.

Chr02.trna3 (9031149-9031219)	Length: 71 bp
Type: Cys	Anticodon: GCA at 33-35 (9031181-9031183)	Score: 61.2
HMM Sc=45.40	Sec struct Sc=15.80
         *    |    *    |    *    |    *    |    *    |    *    |    *    |
Seq: GGCGGCATGGCCGAGTGGTAAGGCGGGGGACTGCAAATCCTTTTtCCCCAGTTCAAATCCGGGTGTTGCCT
Str: >>>>>>>..>>>.........<<<.>>>>>.......<<<<<....>>>.>.......<.<<<<<<<<<<.

Chr02.trna4 (11662607-11662686)	Length: 80 bp
Type: Leu	Anticodon: TAG at 35-37 (11662641-11662643)	Score: 53.9
HMM Sc=29.40	Sec struct Sc=24.50
         *    |    *    |    *    |    *    |    *    |    *    |    *    |    *    
Seq: GCCGCCATGGTGAAATTGGTaGACACGCTGCTCTTAGGAAGCAGTGCTAGAGCATCTCGGTTCGAGTCCGAGTGGCGGCA
Str: >>>>>>>..>>>...........<<<.>>>>>.......<<<<<.>>>..<<<..>>>>>.......<<<<<<<<<<<<.

Chr02.trna5 (22825322-22825394)	Length: 73 bp
Type: Glu	Anticodon: CTC at 35-37 (22825356-22825358)	Score: 78.9
HMM Sc=53.10	Sec struct Sc=25.80
         *    |    *    |    *    |    *    |    *    |    *    |    *    |  
Seq: TCCGTTGTAGTCTAGTTGGTtAGGATACTCGGCTCTCACCCGAGAGaCCCGGGTTCAAGTCCCGGCAACGGAA
Str: >>>>>>>..>>>>.........<<<<.>>>>>.......<<<<<....>>>>>.......<<<<<<<<<<<<.

Chr02.trna6 (23321889-23321959)	Length: 71 bp
Type: Gly	Anticodon: GCC at 33-35 (23321921-23321923)	Score: 66.5
HMM Sc=44.80	Sec struct Sc=21.70
         *    |    *    |    *    |    *    |    *    |    *    |    *    |
Seq: GCACCAGTGGTCTAGTGGTAGAATAGTACCCTGCCACGGTACAGaCCCGGGTTCGATTCCCGGCTGGTGCA
Str: >>>>>>>..>>.>.......<.<<.>>>>>.......<<<<<....>>>>>.......<<<<<<<<<<<<.

Chr02.trna7 (26506302-26506373)	Length: 72 bp
Type: Asn	Anticodon: GTT at 33-35 (26506334-26506336)	Score: 65.8
HMM Sc=46.50	Sec struct Sc=19.30
         *    |    *    |    *    |    *    |    *    |    *    |    *    | 
Seq: TCCTCAATAGCTCAGTGGTAGAGTGGTCGGTTGTTAATTGATTGGtTGTAGGTTCGAAACCTACTTGGGGAG
Str: >>>>>>>..>>>>.......<<<<.>>>>>.......<<<<<.....>>>>>.......<<<<<<<<<<<<.

Chr02.trna8 (27049858-27049931)	Length: 74 bp
Type: Val	Anticodon: CAC at 35-37 (27049892-27049894)	Score: 81.5
HMM Sc=53.50	Sec struct Sc=28.00
         *    |    *    |    *    |    *    |    *    |    *    |    *    |   
Seq: GTCTGGGTGGTGTAGTCGGTtATCACGCTAGTCTCACACACTAGAGGtCCCCGGTTCGAACCCGGGCTCAGACA
Str: >>>>>>>..>>>...........<<<.>>>>>.......<<<<<.....>>>>>.......<<<<<<<<<<<<.

Chr02.trna9 (30621576-30621648)	Length: 73 bp
Type: Ala	Anticodon: AGC at 34-36 (30621609-30621611)	Score: 63.4
HMM Sc=38.20	Sec struct Sc=25.20
         *    |    *    |    *    |    *    |    *    |    *    |    *    |  
Seq: GGGGATGTAGCTCAGATGGTAGAGCGCTCGCTTAGCATGCGAGAGGtACGGGGATCGATACCCCGCATCTCCA
Str: >>>>>>>..>>>>........<<<<.>>>>>.......<<<<<.....>>>>>.......<<<<<<<<<<<<.

Chr02.trna10 (31740185-31740271)	Length: 87 bp
Type: Tyr	Anticodon: GTA at 34-36 (31740218-31740220)	Score: 73.7
Possible intron: 38-51 (31740222-31740235)
HMM Sc=41.80	Sec struct Sc=31.90
         *    |    *    |    *    |    *    |    *    |    *    |    *    |    *    |    * 
Seq: CCGACTTTAGCTCAGTTGGTAGAGCGGAGGACTGTAGttgtgattgctgtcATCCTTAGGtCGCTGGTTCGAATCCGGCAAGTCGGA
Str: >>>>>>>..>>>>........<<<<.>>>>>.....................<<<<<.....>>>>>.......<<<<<<<<<<<<.

Chr02.trna11 (34204360-34204431)	Length: 72 bp
Type: His	Anticodon: GTG at 34-36 (34204393-34204395)	Score: 63.3
HMM Sc=34.30	Sec struct Sc=29.00
         *    |    *    |    *    |    *    |    *    |    *    |    *    | 
Seq: GTGGCTGTAGTTTAGTGGTgAGAATTCTACGTTGTGGCCGTAGAGaCCTGGGCTCGAATCCCAGCAGCCACA
Str: >>>>>>>..>>>>........<<<<.>>>>>.......<<<<<....>>>>>.......<<<<<<<<<<<<.

Chr02.trna12 (34270068-34270139)	Length: 72 bp
Type: His	Anticodon: GTG at 34-36 (34270101-34270103)	Score: 63.2
HMM Sc=34.00	Sec struct Sc=29.20
         *    |    *    |    *    |    *    |    *    |    *    |    *    | 
Seq: GTGGCTGTAGTTTAGTGGTgAGAATTTCACGTTGTGGCCGTGAAGaCCTGGGCTCGAATCCCAGCAGCCACA
Str: >>>>>>>..>>>>........<<<<.>>>>>.......<<<<<....>>>>>.......<<<<<<<<<<<<.

Chr02.trna13 (31054391-31054318)	Length: 74 bp
Type: Arg	Anticodon: ACG at 35-37 (31054357-31054355)	Score: 42.7
Possible pseudogene: HMM Sc=43.70	Sec struct Sc=-1.00
         *    |    *    |    *    |    *    |    *    |    *    |    *    |   
Seq: GGACCTGTAGCTCAGAGGAttAGAGCACATGGCTACGAACCACGGTGtCGGGGGTTCGAATCCCTCCTTGCCCA
Str: >>.>..>..>>>>.........<<<<.>.>>>.......<<<.<.....>>>>>.......<<<<<<..<.<<.

Chr02.trna14 (30942149-30942077)	Length: 73 bp
Type: Arg	Anticodon: ACG at 34-36 (30942116-30942114)	Score: 64.2
HMM Sc=49.70	Sec struct Sc=14.50
         *    |    *    |    *    |    *    |    *    |    *    |    *    |  
Seq: GACTCCGTGGCCCAATGGAtAAGGCGCTGGTCTACGGAACCAGAGAtTCTGGGTTCGATCCCCAGCTGAGTCG
Str: >>>>>.>..>>>..........<<<.>>>>>.......<<<<<.....>>>>>.......<<<<<<.<<<<<.

Chr02.trna15 (30603382-30603301)	Length: 82 bp
Type: Ser	Anticodon: GCT at 34-36 (30603349-30603347)	Score: 80.5
HMM Sc=45.20	Sec struct Sc=35.30
         *    |    *    |    *    |    *    |    *    |    *    |    *    |    *    | 
Seq: GTCGCTTTGGCCGAGTGGTtAAGGCGTGTGCCTGCTAAGTACATGGGGTTTCCCCGCGAGAGTTCGAATCTCTCAGGCGACG
Str: >>>>>>>..>>>..........<<<.>>>>>.......<<<<<.>>>>...<<<<..>>>>>.......<<<<<<<<<<<<.

Chr02.trna16 (30600581-30600509)	Length: 73 bp
Type: Glu	Anticodon: CTC at 35-37 (30600547-30600545)	Score: 74.6
HMM Sc=48.80	Sec struct Sc=25.80
         *    |    *    |    *    |    *    |    *    |    *    |    *    |  
Seq: TCCGTTGTAGTCTAGATGGTtAGGATACTCGGCTCTCACCCGAGAGaCCCGGGTTCGAGTCCCGGCAACGGAA
Str: >>>>>>>..>>>>.........<<<<.>>>>>.......<<<<<....>>>>>.......<<<<<<<<<<<<.

Chr02.trna17 (27224153-27224082)	Length: 72 bp
Type: Trp	Anticodon: CCA at 33-35 (27224121-27224119)	Score: 75.8
HMM Sc=51.20	Sec struct Sc=24.60
         *    |    *    |    *    |    *    |    *    |    *    |    *    | 
Seq: GGATCCGTGGCGCAATGGTAGCGCGTCTGACTCCAGATCAGAAGGtTGCGTGTTCGATTCACGTCGGGTTCA
Str: >>>>>>>..>>>>.......<<<<.>>>>>.......<<<<<.....>>>>>.......<<<<<<<<<<<<.

Chr02.trna18 (22931387-22931314)	Length: 74 bp
Type: Ile	Anticodon: TAT at 35-37 (22931353-22931351)	Score: 85.9
HMM Sc=70.60	Sec struct Sc=15.30
         *    |    *    |    *    |    *    |    *    |    *    |    *    |   
Seq: GGTCCCGTAGCTCAGTTGGTtAGAGCGTTGGTCTTATGAGCCGAAGGtCGCGGGTTCGAGCCCCGCCGGGACCA
Str: >>>>>>>..>>>>.........<<<<.>>>>>.......<<<<<.....>>>>>.......<<<<<<<<<<<<.

Chr02.trna19 (21789337-21789266)	Length: 72 bp
Type: iMet	Anticodon: CAT at 32-34 (21789306-21789304)	Score: 20.4
Possible pseudogene: HMM Sc=0.00	Sec struct Sc=20.40
         *    |    *    |    *    |    *    |    *    |    *    |    *    | 
Seq: TGTCGGGtGCGCAGCGGAAGCGTGGTGGGCCCATAACCCACAGGtCCCAGGATTGTAACCTGGCtCTGATAC
Str: >>>>>>..>>>>.......<<<<.>>>>>.......<<<<<.....>>>>>.......<<<<<..<<<<<<.

Chr02.trna20 (21509988-21509896)	Length: 93 bp
Type: Ser	Anticodon: TGA at 35-37 (21509954-21509952)	Score: 43.9
HMM Sc=36.80	Sec struct Sc=7.10
         *    |    *    |    *    |    *    |    *    |    *    |    *    |    *    |    *    |  
Seq: GGCGAGATGGCCGAGTGGTtgATAGCTCCGGTCTTGAAAACCGACATAGTTCTTTGttcaGAACTATCGAGGGTTCGAATCCCTCTCTCTCCT
Str: >>.>>>>..>>.>.........<.<<..>>>>.......<<<<..>>>>>>>........<<<<<<<.>>>>>.......<<<<<<<<<.<<.

Chr02.trna21 (19282532-19282459)	Length: 74 bp
Type: Val	Anticodon: AAC at 35-37 (19282498-19282496)	Score: 42.0
Possible pseudogene: HMM Sc=39.60	Sec struct Sc=2.40
         *    |    *    |    *    |    *    |    *    |    *    |    *    |   
Seq: GGTGTTATGGTGTAATTGGTtATCACGTCAGTCTAACACACTGAAGGtTTCCAGTTCGAGTCCCGGCAATGCCA
Str: >>>>>>...>>>...........<<<.>>>>>.......<<<<<.....>>..>.......<..<<.<<<<<<.

Chr02.trna22 (18233594-18233522)	Length: 73 bp
Type: Thr	Anticodon: AGT at 35-37 (18233560-18233558)	Score: 50.9
HMM Sc=36.70	Sec struct Sc=14.20
         *    |    *    |    *    |    *    |    *    |    *    |    *    |  
Seq: GCTTTAATAGCTCAGTTGGTtAGAGCACCCGTTTAGTAAGCGGAGGtCTTGAGTTCAACTCTTAATGAAAGCA
Str: >>>>>.>..>>>>.........<<<<..>>>>.......<<<<.....>>>>>.......<<<<<<.<<<<<.

Chr02.trna23 (11274822-11274751)	Length: 72 bp
Type: Gln	Anticodon: CTG at 34-36 (11274789-11274787)	Score: 73.7
HMM Sc=48.90	Sec struct Sc=24.80
         *    |    *    |    *    |    *    |    *    |    *    |    *    | 
Seq: GGTTCCATGGTCTAGTGGTcAGGACATTGGACTCTGAATCCAGTAaCCCGAGTTCAAGTCTCGGTGGAACCT
Str: >>>>>>>..>>>>........<<<<.>>>>>.......<<<<<....>>>>>.......<<<<<<<<<<<<.

Chr02.trna24 (9033838-9033765)	Length: 74 bp
Type: Asp	Anticodon: GTC at 35-37 (9033804-9033802)	Score: 44.5
HMM Sc=26.00	Sec struct Sc=18.50
         *    |    *    |    *    |    *    |    *    |    *    |    *    |   
Seq: GGGATTGTAGTTCAATTGGTcAGAGCACCGCCCTGTCAAGGCGGAAGcTGCGGGTTGAAGCTCCGTCAGTCCCG
Str: >>>>>>>..>>>>.........<<<<.>>>>>.......<<<<<.....>>>>>.......<<<<<<<<<<<<.

Chr02.trna25 (2337983-2337909)	Length: 75 bp
Type: His	Anticodon: GTG at 38-40 (2337946-2337944)	Score: 24.5
Possible pseudogene: HMM Sc=20.80	Sec struct Sc=3.70
         *    |    *    |    *    |    *    |    *    |    *    |    *    |    
Seq: ACTTGTGgttgTAGTTTAGTGGTgAGAATTCTACGTTGTGGCCCTAGATaCCTAGGCTCGAATCCTAGTTGAGTG
Str: >>>>>........>>>>........<<<<.>>>.>.......<.<<<....>>>>>.......<<<<<.<<<<<.

Chr02.trna26 (481904-481833)	Length: 72 bp
Type: His	Anticodon: GTG at 34-36 (481871-481869)	Score: 63.0
HMM Sc=33.70	Sec struct Sc=29.30
         *    |    *    |    *    |    *    |    *    |    *    |    *    | 
Seq: GTGGCTGTAGTTTAGTGGTaAGAATTCCACGTTGTGGCCGTGGAGaCCTGGGCTCGAATCCCAGCAGCCACA
Str: >>>>>>>..>>>>........<<<<.>>>>>.......<<<<<....>>>>>.......<<<<<<<<<<<<.

Chr03.trna1 (2024575-2024657)	Length: 83 bp
Type: Leu	Anticodon: TAA at 34-36 (2024608-2024610)	Score: 73.8
HMM Sc=34.40	Sec struct Sc=39.40
         *    |    *    |    *    |    *    |    *    |    *    |    *    |    *    |  
Seq: GCTGGTTTGCCCGAGTGGTtAAGGGGGAAGACTTAAGATCTTCTGCACATAAGTGCGCATGGGTTCGAACCCCATAGCCAGCA
Str: >>>>>>>..>>>..........<<<.>>>>>.......<<<<<.>>>>....<<<<..>>>>>.......<<<<<<<<<<<<.

Chr03.trna2 (6110989-6111067)	Length: 79 bp
Type: Cys	Anticodon: ACA at 40-42 (6111028-6111030)	Score: 55.5
HMM Sc=43.90	Sec struct Sc=11.60
         *    |    *    |    *    |    *    |    *    |    *    |    *    |    *   
Seq: GGGTGGGgcctgTAGCTCAGAGGAttAGAGCACGTGGCTACAAACCACGGTGtCGGGGGTTCAAATCCCTCCTCGCCCA
Str: >>>>>>>.......>>>>.........<<<<.>>>>>.......<<<<<.....>>>>>.......<<<<<<<<<<<<.

Chr03.trna3 (6948833-6948905)	Length: 73 bp
Type: Lys	Anticodon: CTT at 34-36 (6948866-6948868)	Score: 87.7
HMM Sc=67.60	Sec struct Sc=20.10
         *    |    *    |    *    |    *    |    *    |    *    |    *    |  
Seq: GCCCGTCTAGCTCAGTTGGTAGAGCGCAAGGCTCTTAACCTTGTGGtCGTGGGTTCGAGCCCCACGGTGGGCG
Str: >>>>>>>..>>>>........<<<<.>>>>>.......<<<<<.....>>>>>.......<<<<<<<<<<<<.

Chr03.trna4 (6950697-6950771)	Length: 75 bp
Type: Lys	Anticodon: CTT at 34-36 (6950730-6950732)	Score: 70.1
HMM Sc=57.40	Sec struct Sc=12.70
         *    |    *    |    *    |    *    |    *    |    *    |    *    |    
Seq: GCCCGTCTAGCTCAGTTGGTAGAGCGCAAGGCTCTTAACCTTGTGGtCGTGGGTTCGAGCTCCACGGTGGtcGCT
Str: >>>>>>>..>>>>........<<<<.>>>>>.......<<<<<.....>>>>>.......<<<<<<<<<<..<<.

Chr03.trna5 (6954166-6954238)	Length: 73 bp
Type: Lys	Anticodon: CTT at 34-36 (6954199-6954201)	Score: 67.9
HMM Sc=57.10	Sec struct Sc=10.80
         *    |    *    |    *    |    *    |    *    |    *    |    *    |  
Seq: GCCCGTCTAGCTCAGTTGGTAGAGCGCAAGGCTCTTAACATTGTGGtCGTGGGTTCGAGCCCAACGGTGGGCG
Str: >>>>>>>..>>>>........<<<<.>>>.>.......<.<<<.....>>.>>.......<<.<<<<<<<<<.

Chr03.trna6 (6961610-6961681)	Length: 72 bp
Type: Gln	Anticodon: TTG at 33-35 (6961642-6961644)	Score: 39.3
HMM Sc=18.30	Sec struct Sc=21.00
         *    |    *    |    *    |    *    |    *    |    *    |    *    | 
Seq: AGGGACGTAGCCAAGCGGTAAGGCAACGGGTTTTGATCTCGTGATTCGGAGGTTCGAATCCTTCCGTTCCAG
Str: .>>>>>>..>>>.........<<<.>>>>>.......<<<<<.....>>>>>.......<<<<<<<<<<<..

Chr03.trna7 (10035864-10035944)	Length: 81 bp
Type: Leu	Anticodon: CAA at 34-36 (10035897-10035899)	Score: 58.1
HMM Sc=36.10	Sec struct Sc=22.00
         *    |    *    |    *    |    *    |    *    |    *    |    *    |    *    |
Seq: GCCTTGATGGTGAAATGGTaGACACGCGAGACTCAAAATCTCGTGCTAAAGAGCGTGGAGGTTCGAGTCCTCTTCAAGGCA
Str: >>>>>>>..>>>..........<<<.>>>>>.......<<<<<.>>>....<<<..>>>>>.......<<<<<<<<<<<<.

Chr03.trna8 (16532218-16532301)	Length: 84 bp
Type: Tyr	Anticodon: GTA at 35-37 (16532252-16532254)	Score: 41.2
HMM Sc=22.00	Sec struct Sc=19.20
         *    |    *    |    *    |    *    |    *    |    *    |    *    |    *    |   
Seq: AGGTCGATGCCCGAGCTGTTaATGGGGACGGACTGTAAATTCGTTGGCGATATGTCTaCGCTGGTTCAAATCCAGCTCGGCCCA
Str: .>>>>>>..>>>>.........<<<<.>>>>>.......<<<<<.>>>>...<<<<...>>>>>.......<<<<<<<<<<<..

Chr03.trna9 (22577096-22577167)	Length: 72 bp
Type: Asn	Anticodon: GTT at 33-35 (22577128-22577130)	Score: 58.2
HMM Sc=41.90	Sec struct Sc=16.30
         *    |    *    |    *    |    *    |    *    |    *    |    *    | 
Seq: TCCTCAGTAGCTCAGTGATAGAGCGGTCGGCTGTTAACCGATTGGtCGTAAGTTTAAATCCTATTTGGGGAG
Str: >>>>>>>..>>>>.......<<<<.>>>>>.......<<<<<.....>>>.>.......<.<<<<<<<<<<.

Chr03.trna10 (23656208-23656280)	Length: 73 bp
Type: Ala	Anticodon: AGC at 34-36 (23656241-23656243)	Score: 63.4
HMM Sc=38.20	Sec struct Sc=25.20
         *    |    *    |    *    |    *    |    *    |    *    |    *    |  
Seq: GGGGATGTAGCTCAGATGGTAGAGCGCTCGCTTAGCATGCGAGAGGtACGGGGATCGATACCCCGCATCTCCA
Str: >>>>>>>..>>>>........<<<<.>>>>>.......<<<<<.....>>>>>.......<<<<<<<<<<<<.

Chr03.trna11 (23711123-23711195)	Length: 73 bp
Type: Arg	Anticodon: ACG at 34-36 (23711156-23711158)	Score: 72.0
HMM Sc=49.70	Sec struct Sc=22.30
         *    |    *    |    *    |    *    |    *    |    *    |    *    |  
Seq: GACTCCGTGGCCCAATGGAtAAGGCGCTGGTCTACGGAACCAGAGAtTCTGGGTTCGATCCCCAGCGGAGTCG
Str: >>>>>>>..>>>..........<<<.>>>>>.......<<<<<.....>>>>>.......<<<<<<<<<<<<.

Chr03.trna12 (25334324-25334394)	Length: 71 bp
Type: Gly	Anticodon: CCC at 33-35 (25334356-25334358)	Score: 65.4
HMM Sc=28.10	Sec struct Sc=37.30
         *    |    *    |    *    |    *    |    *    |    *    |    *    |
Seq: GCGCATCTGGTGTAGTGGTATCATAGTACCCTCCCACGGTACTGaCCAGGGTTCGATTCCCTGGATGCGCA
Str: >>>>>>>..>>>.........<<<.>>>>>.......<<<<<....>>>>>.......<<<<<<<<<<<<.

Chr03.trna13 (25876551-25876622)	Length: 72 bp
Type: Pro	Anticodon: TGG at 33-35 (25876583-25876585)	Score: 68.5
HMM Sc=35.70	Sec struct Sc=32.80
         *    |    *    |    *    |    *    |    *    |    *    |    *    | 
Seq: GGGCATTTGGTCTAGTGGTATGATTCTCGCTTTGGGTGCGAGAGGtCCCGAGTTCGATTCTCGGAATGCCCC
Str: >>>>>>>..>>>.........<<<.>>>>>.......<<<<<.....>>>>>.......<<<<<<<<<<<<.

Chr03.trna14 (26217730-26217811)	Length: 82 bp
Type: Ser	Anticodon: TGA at 34-36 (26217763-26217765)	Score: 80.7
HMM Sc=46.10	Sec struct Sc=34.60
         *    |    *    |    *    |    *    |    *    |    *    |    *    |    *    | 
Seq: GTCGATATGTCCGAGTGGTtAAGGAGACAGACTTGAAATCTGTTGGGCTTCGCCCGCGCAGGTTCGAACCCTGCTGTCGACG
Str: >>>>>>>..>>>..........<<<.>>>>>.......<<<<<.>>>>...<<<<..>>>>>.......<<<<<<<<<<<<.

Chr03.trna15 (26843803-26843876)	Length: 74 bp
Type: Asn	Anticodon: GTT at 35-37 (26843837-26843839)	Score: 53.8
HMM Sc=41.20	Sec struct Sc=12.60
         *    |    *    |    *    |    *    |    *    |    *    |    *    |   
Seq: GCTGAAATAGCTCAGTTGGTtAGAGCATGTGGCTGTTAACCACAAGGtCAGAAGTTCAAGCTCTCCTTCTAGTA
Str: >>>>.>>..>>>>.........<<<<.>>>>>.......<<<<<......>>.>.......<.<<.<<.<<<<.

Chr03.trna16 (28869103-28869184)	Length: 82 bp
Type: Ser	Anticodon: GCT at 34-36 (28869136-28869138)	Score: 80.5
HMM Sc=45.20	Sec struct Sc=35.30
         *    |    *    |    *    |    *    |    *    |    *    |    *    |    *    | 
Seq: GTCGCTTTGGCCGAGTGGTtAAGGCGTGTGCCTGCTAAGTACATGGGGTTTCCCCGCGAGAGTTCGAATCTCTCAGGCGACG
Str: >>>>>>>..>>>..........<<<.>>>>>.......<<<<<.>>>>...<<<<..>>>>>.......<<<<<<<<<<<<.

Chr03.trna17 (29860031-29860103)	Length: 73 bp
Type: Lys	Anticodon: CTT at 34-36 (29860064-29860066)	Score: 87.7
HMM Sc=67.60	Sec struct Sc=20.10
         *    |    *    |    *    |    *    |    *    |    *    |    *    |  
Seq: GCCCGTCTAGCTCAGTTGGTAGAGCGCAAGGCTCTTAACCTTGTGGtCGTGGGTTCGAGCCCCACGGTGGGCG
Str: >>>>>>>..>>>>........<<<<.>>>>>.......<<<<<.....>>>>>.......<<<<<<<<<<<<.

Chr03.trna18 (30336971-30337042)	Length: 72 bp
Type: Gly	Anticodon: GCC at 33-35 (30337003-30337005)	Score: 61.0
HMM Sc=40.20	Sec struct Sc=20.80
         *    |    *    |    *    |    *    |    *    |    *    |    *    | 
Seq: GCGGAATTAGCTTAATGGTAGAGCATAGCCTTGCCAAGGCTAAGGtTGAGGGTTCAAGTCCCTCCTTCCGCT
Str: >>>>>>...>>>>.......<<<<.>>>>>.......<<<<<.....>>>>>.......<<<<<.<<<<<<.

Chr03.trna19 (33240855-33240936)	Length: 82 bp
Type: Ser	Anticodon: AGA at 34-36 (33240888-33240890)	Score: 77.4
HMM Sc=38.60	Sec struct Sc=38.80
         *    |    *    |    *    |    *    |    *    |    *    |    *    |    *    | 
Seq: GTGGACGTGCCGGAGTGGTtAACGGGTATGACTAGAAATCATATGGGCTCTGCCCTCGCAGGTTCGAGTCCTGCCGTCCACG
Str: >>>>>>>..>>>..........<<<.>>>>>.......<<<<<.>>>>...<<<<..>>>>>.......<<<<<<<<<<<<.

Chr03.trna20 (33636154-33636234)	Length: 81 bp
Type: Leu	Anticodon: CAG at 36-38 (33636189-33636191)	Score: 69.5
HMM Sc=46.80	Sec struct Sc=22.70
         *    |    *    |    *    |    *    |    *    |    *    |    *    |    *    |
Seq: GTCAAGATGGCCGAGTTGGTccAAGGCGCCAGTTTCAGGTACTGGTccgaaaGGgCATGGGTTCGAATCCCATTCTTGACA
Str: >>>>>>>..>>>............<<<.>>>>>.......<<<<<...........>>>>>.......<<<<<<<<<<<<.

Chr03.trna21 (33458494-33458421)	Length: 74 bp
Type: Glu	Anticodon: TTC at 36-38 (33458459-33458457)	Score: 60.7
HMM Sc=37.50	Sec struct Sc=23.20
         *    |    *    |    *    |    *    |    *    |    *    |    *    |   
Seq: TCCATTGTCGTCTAGTCcGGTtAGGATACCTGGCTTTCACCCAGGCGaCCTGGGTTCAAATCCCGGCAATGGAA
Str: >>>>>>>..>>>>..........<<<<.>>>>>.......<<<<<....>>>>>.......<<<<<<<<<<<<.

Chr03.trna22 (29084336-29084264)	Length: 73 bp
Type: Ala	Anticodon: TGC at 34-36 (29084303-29084301)	Score: 69.1
HMM Sc=43.30	Sec struct Sc=25.80
         *    |    *    |    *    |    *    |    *    |    *    |    *    |  
Seq: GGGGATGTAGCTCAAATGGTAGAGCGCTCGCTTTGCATGCGAGAGGtACAGGGTTCGATCCCCTGCATCTCCA
Str: >>>>>>>..>>>>........<<<<.>>>>>.......<<<<<.....>>>>>.......<<<<<<<<<<<<.

Chr03.trna23 (28652280-28652208)	Length: 73 bp
Type: Ala	Anticodon: CGC at 34-36 (28652247-28652245)	Score: 68.3
HMM Sc=44.10	Sec struct Sc=24.20
         *    |    *    |    *    |    *    |    *    |    *    |    *    |  
Seq: GGGGGTGTAGCTCAtATGGTAGAGCGCTCGCTTCGCATGCGAGAGGcACGGGGTTCGATTCCCCGCACCTCCA
Str: >>>>>>>..>>>>........<<<<.>>>>>.......<<<<<.....>>>>>.......<<<<<<<<<<<<.

Chr03.trna24 (28572462-28572389)	Length: 74 bp
Type: Asn	Anticodon: GTT at 35-37 (28572428-28572426)	Score: 82.7
HMM Sc=60.00	Sec struct Sc=22.70
         *    |    *    |    *    |    *    |    *    |    *    |    *    |   
Seq: GCTGGAGTAGCTCAGTTGGTtAGAGCGTGTGGCTGTTAACCACAAGGtCGAAGGTTCGAACCCTTCTTCTAGCG
Str: >>>>>>>..>>>>.........<<<<.>>>>>.......<<<<<.....>>>>>.......<<<<<<<<<<<<.

Chr03.trna25 (28483896-28483825)	Length: 72 bp
Type: Trp	Anticodon: CCA at 33-35 (28483864-28483862)	Score: 75.8
HMM Sc=51.20	Sec struct Sc=24.60
         *    |    *    |    *    |    *    |    *    |    *    |    *    | 
Seq: GGATCCGTGGCGCAATGGTAGCGCGTCTGACTCCAGATCAGAAGGtTGCGTGTTCGATTCACGTCGGGTTCA
Str: >>>>>>>..>>>>.......<<<<.>>>>>.......<<<<<.....>>>>>.......<<<<<<<<<<<<.

Chr03.trna26 (27889355-27889285)	Length: 71 bp
Type: Gly	Anticodon: GCC at 33-35 (27889323-27889321)	Score: 66.5
HMM Sc=44.80	Sec struct Sc=21.70
         *    |    *    |    *    |    *    |    *    |    *    |    *    |
Seq: GCACCAGTGGTCTAGTGGTAGAATAGTACCCTGCCACGGTACAGaCCCGGGTTCGATTCCCGGCTGGTGCA
Str: >>>>>>>..>>.>.......<.<<.>>>>>.......<<<<<....>>>>>.......<<<<<<<<<<<<.

Chr03.trna27 (27430997-27430913)	Length: 85 bp
Type: Tyr	Anticodon: GTA at 34-36 (27430964-27430962)	Score: 73.8
Possible intron: 38-49 (27430960-27430949)
HMM Sc=41.90	Sec struct Sc=31.90
         *    |    *    |    *    |    *    |    *    |    *    |    *    |    *    |    
Seq: CCGACTTTAGCTCAGTTGGTAGAGCGGAGGACTGTAGttgttagctgtcATCCTTAGGtCGCTGGTTCGAATCCGGCAAGTCGGA
Str: >>>>>>>..>>>>........<<<<.>>>>>...................<<<<<.....>>>>>.......<<<<<<<<<<<<.

Chr03.trna28 (27120309-27120237)	Length: 73 bp
Type: Arg	Anticodon: ACG at 34-36 (27120276-27120274)	Score: 71.3
HMM Sc=48.60	Sec struct Sc=22.70
         *    |    *    |    *    |    *    |    *    |    *    |    *    |  
Seq: GACTCTGTGGCCCAATGGAtAAGGCGCTGGTCTACGGAACCAGAGAtTCTGGGTTCGATCCCCAGCAGAGTCG
Str: >>>>>>>..>>>..........<<<.>>>>>.......<<<<<.....>>>>>.......<<<<<<<<<<<<.

Chr03.trna29 (24979604-24979531)	Length: 74 bp
Type: Glu	Anticodon: TTC at 36-38 (24979569-24979567)	Score: 64.3
HMM Sc=38.20	Sec struct Sc=26.10
         *    |    *    |    *    |    *    |    *    |    *    |    *    |   
Seq: TCCATTGTCGTCTAGTCcGGTtAGGATATCTGGCTTTCACCCAGACGaCCCGGGTTCAAATCCCGGCAATGGAA
Str: >>>>>>>..>>>>..........<<<<.>>>>>.......<<<<<....>>>>>.......<<<<<<<<<<<<.

Chr03.trna30 (20832409-20832338)	Length: 72 bp
Type: Gln	Anticodon: TTG at 34-36 (20832376-20832374)	Score: 73.5
HMM Sc=53.70	Sec struct Sc=19.80
         *    |    *    |    *    |    *    |    *    |    *    |    *    | 
Seq: GGTTCTATGGTGTAGTGGTtAGCACTCTGGACTTTGAATCCAGCGaCCTGGGTTCGACTCCCGGTAGGACCT
Str: >>>>>>>..>>>>........<<<<.>>>>>.......<<<<<....>>>>>.......<<<<<<<<<<<<.

Chr03.trna31 (6111636-6111565)	Length: 72 bp
Type: Asn	Anticodon: GTT at 33-35 (6111604-6111602)	Score: 79.0
HMM Sc=56.70	Sec struct Sc=22.30
         *    |    *    |    *    |    *    |    *    |    *    |    *    | 
Seq: TCCTCAGTAGCTCAGTGGTAGAGCGGTCGGCTGTTAACTGATTGGtCGTAGGTTCGAATCCTACTTGGGGAG
Str: >>>>>>>..>>>>.......<<<<.>>>>>.......<<<<<.....>>>>>.......<<<<<<<<<<<<.

Chr03.trna32 (5513341-5513261)	Length: 81 bp
Type: Leu	Anticodon: CAA at 34-36 (5513308-5513306)	Score: 58.1
HMM Sc=36.10	Sec struct Sc=22.00
         *    |    *    |    *    |    *    |    *    |    *    |    *    |    *    |
Seq: GCCTTGATGGTGAAATGGTaGACACGCGAGACTCAAAATCTCGTGCTAAAGAGCGTGGAGGTTCGAGTCCTCTTCAAGGCA
Str: >>>>>>>..>>>..........<<<.>>>>>.......<<<<<.>>>....<<<..>>>>>.......<<<<<<<<<<<<.

Chr03.trna33 (2990156-2990083)	Length: 74 bp
Type: His	Anticodon: GTG at 35-37 (2990122-2990120)	Score: 49.8
HMM Sc=34.70	Sec struct Sc=15.10
         *    |    *    |    *    |    *    |    *    |    *    |    *    |   
Seq: GCGGATGTAGCCAAGTGGAttAAGGCAGTGGATTGTGAATCCAcCACGCGCGGGTTCAATTCCCGTCGTTCGCC
Str: >>>>>>>..>>>...........<<<.>>>>>.......<<<<.<....>>>>>.......<<<<<<<<<<<<.

Chr03.trna34 (2224640-2224569)	Length: 72 bp
Type: His	Anticodon: GTG at 34-36 (2224607-2224605)	Score: 63.0
HMM Sc=33.70	Sec struct Sc=29.30
         *    |    *    |    *    |    *    |    *    |    *    |    *    | 
Seq: GTGGCTGTAGTTTAGTGGTgAGAATTCCACGTTGTGGCCGTGGAGaCCTGGGCTCGAATCCCAGCAGCCACA
Str: >>>>>>>..>>>>........<<<<.>>>>>.......<<<<<....>>>>>.......<<<<<<<<<<<<.

Chr03.trna35 (1971279-1971207)	Length: 73 bp
Type: Lys	Anticodon: CTT at 34-36 (1971246-1971244)	Score: 87.7
HMM Sc=67.60	Sec struct Sc=20.10
         *    |    *    |    *    |    *    |    *    |    *    |    *    |  
Seq: GCCCGTCTAGCTCAGTTGGTAGAGCGCAAGGCTCTTAACCTTGTGGtCGTGGGTTCGAGCCCCACGGTGGGCG
Str: >>>>>>>..>>>>........<<<<.>>>>>.......<<<<<.....>>>>>.......<<<<<<<<<<<<.

Chr03.trna36 (1435990-1435917)	Length: 74 bp
Type: Val	Anticodon: AAC at 35-37 (1435956-1435954)	Score: 72.5
HMM Sc=48.10	Sec struct Sc=24.40
         *    |    *    |    *    |    *    |    *    |    *    |    *    |   
Seq: GGTTTCGTGGTGTAGTTGGTtATCACGTCAGTCTAACACACTGAAGGtCTCCGGTTCGAACCCGGGCGAAGCCA
Str: >>>>>>>..>>>...........<<<.>>>>>.......<<<<<.....>>>>>.......<<<<<<<<<<<<.

Chr03.trna37 (1293284-1293213)	Length: 72 bp
Type: Thr	Anticodon: TGT at 33-35 (1293252-1293250)	Score: 83.0
HMM Sc=55.90	Sec struct Sc=27.10
         *    |    *    |    *    |    *    |    *    |    *    |    *    | 
Seq: GCCTTCATGGCTTAGTGGTAGAGCGTCAGTCTTGTAAACTGAAGGtCCGCAGTTCGATCCTGCGTGAGGGCA
Str: >>>>>>>..>>>>.......<<<<.>>>>>.......<<<<<.....>>>>>.......<<<<<<<<<<<<.

Chr04.trna1 (436008-436079)	Length: 72 bp
Type: iMet	Anticodon: CAT at 33-35 (436040-436042)	Score: 58.3
HMM Sc=28.10	Sec struct Sc=30.20
         *    |    *    |    *    |    *    |    *    |    *    |    *    | 
Seq: ATCAGAGTGGCGCAGCGGAAGCGTGGTGGGCCCATAACCCACAGGtCCCAGGATCGAAACCTGGCTCTGATA
Str: >>>>>>>..>>>>.......<<<<.>>>>>.......<<<<<.....>>>>>.......<<<<<<<<<<<<.

Chr04.trna2 (450777-450848)	Length: 72 bp
Type: Thr	Anticodon: TGT at 33-35 (450809-450811)	Score: 79.3
HMM Sc=49.30	Sec struct Sc=30.00
         *    |    *    |    *    |    *    |    *    |    *    |    *    | 
Seq: GCCCCTATAGCTCAGTGGTAGAGCGTCAGTCTTGTAAACTGAAGGtCTGTAGTTCGATCCTGCATGGGGGCA
Str: >>>>>>>..>>>>.......<<<<.>>>>>.......<<<<<.....>>>>>.......<<<<<<<<<<<<.

Chr04.trna3 (1307926-1308007)	Length: 82 bp
Type: Ser	Anticodon: AGA at 34-36 (1307959-1307961)	Score: 79.4
HMM Sc=43.10	Sec struct Sc=36.30
         *    |    *    |    *    |    *    |    *    |    *    |    *    |    *    | 
Seq: GTGGACGTGCCGGAGTGGTtATCGGGCATGACTAGAAATCATGTGGGCTTTGCCCGCGCAGGTTCGAATCCTGCCGTCCACG
Str: >>>>>>>..>>>>........<<<<.>>>>>.......<<<<<.>>>>...<<<<..>>>>>.......<<<<<<<<<<<<.

Chr04.trna4 (1524287-1524359)	Length: 73 bp
Type: Ala	Anticodon: CGC at 34-36 (1524320-1524322)	Score: 68.3
HMM Sc=44.10	Sec struct Sc=24.20
         *    |    *    |    *    |    *    |    *    |    *    |    *    |  
Seq: GGGGGTGTAGCTCAtATGGTAGAGCGCTCGCTTCGCATGCGAGAGGcACGGGGTTCGATTCCCCGCACCTCCA
Str: >>>>>>>..>>>>........<<<<.>>>>>.......<<<<<.....>>>>>.......<<<<<<<<<<<<.

Chr04.trna5 (4273249-4273321)	Length: 73 bp
Type: Glu	Anticodon: CTC at 35-37 (4273283-4273285)	Score: 78.9
HMM Sc=53.10	Sec struct Sc=25.80
         *    |    *    |    *    |    *    |    *    |    *    |    *    |  
Seq: TCCGTTGTAGTCTAGTTGGTtAGGATACTCGGCTCTCACCCGAGAGaCCCGGGTTCAAGTCCCGGCAACGGAA
Str: >>>>>>>..>>>>.........<<<<.>>>>>.......<<<<<....>>>>>.......<<<<<<<<<<<<.

Chr04.trna6 (4275970-4276041)	Length: 72 bp
Type: Pro	Anticodon: TGG at 33-35 (4276002-4276004)	Score: 70.0
HMM Sc=38.50	Sec struct Sc=31.50
         *    |    *    |    *    |    *    |    *    |    *    |    *    | 
Seq: GGGCGTTTGGTCTAGTGGTATGATTCTTGCTTTGGGTGCAAGAGGtCGCGAGTTCGATTCTCGCAACGCCCC
Str: >>>>>>>..>>>.........<<<.>>>>>.......<<<<<.....>>>>>.......<<<<<<<<<<<<.

Chr04.trna7 (6529690-6529769)	Length: 80 bp
Type: Leu	Anticodon: TAG at 35-37 (6529724-6529726)	Score: 49.9
HMM Sc=29.40	Sec struct Sc=20.50
         *    |    *    |    *    |    *    |    *    |    *    |    *    |    *    
Seq: GCCGCCATGGTGAAATTGGTAGgCACGCTGCTCTTAGGAAGCAGTGCTAGAGCATCTCGGTTCGAGTCCGAGTGGCGGCA
Str: >>>>>>>..>>>...........<<<.>>>>>.......<<<<<.>>>..<<<..>>>>>.......<<<<<<<<<<<<.

Chr04.trna8 (8066434-8066507)	Length: 74 bp
Type: Val	Anticodon: AAC at 35-37 (8066468-8066470)	Score: 71.9
HMM Sc=47.60	Sec struct Sc=24.30
         *    |    *    |    *    |    *    |    *    |    *    |    *    |   
Seq: GGTGTCGTGGTGTAGTTGGTtATCACGTCAGTCTAACACACTGAAGGtCTCCGGTTCAAGTCCGGGCGACGCCA
Str: >>>>>>>..>>>...........<<<.>>>>>.......<<<<<.....>>>>>.......<<<<<<<<<<<<.

Chr04.trna9 (22292836-22292922)	Length: 87 bp
Type: Tyr	Anticodon: GTA at 34-36 (22292869-22292871)	Score: 74.4
Possible intron: 38-51 (22292873-22292886)
HMM Sc=43.30	Sec struct Sc=31.10
         *    |    *    |    *    |    *    |    *    |    *    |    *    |    *    |    * 
Seq: CCGACCTTAGCTCAGTTGGTAGAGCGGAGGACTGTAGttgcaaagcaggtaATCCTTAGGtCGCTGGTTCGAATCCGGCAGGTCGGA
Str: >>>>>>>..>>>>........<<<<.>>>>>.....................<<<<<.....>>>>>.......<<<<<<<<<<<<.

Chr04.trna10 (22332493-22332566)	Length: 74 bp
Type: His	Anticodon: GTG at 35-37 (22332527-22332529)	Score: 49.8
HMM Sc=34.70	Sec struct Sc=15.10
         *    |    *    |    *    |    *    |    *    |    *    |    *    |   
Seq: GCGGATGTAGCCAAGTGGAttAAGGCAGTGGATTGTGAATCCAcCACGCGCGGGTTCAATTCCCGTCGTTCGCC
Str: >>>>>>>..>>>...........<<<.>>>>>.......<<<<.<....>>>>>.......<<<<<<<<<<<<.

Chr04.trna11 (24044449-24044529)	Length: 81 bp
Type: Leu	Anticodon: CAG at 36-38 (24044484-24044486)	Score: 69.5
HMM Sc=46.80	Sec struct Sc=22.70
         *    |    *    |    *    |    *    |    *    |    *    |    *    |    *    |
Seq: GTCAAGATGGCCGAGTTGGTctAAGGCGCCAGTTTCAGGTACTGGTccgaaaGGgCATGGGTTCGAATCCCATTCTTGACA
Str: >>>>>>>..>>>............<<<.>>>>>.......<<<<<...........>>>>>.......<<<<<<<<<<<<.

Chr04.trna12 (25512575-25512646)	Length: 72 bp
Type: Asp	Anticodon: GTC at 34-36 (25512608-25512610)	Score: 69.8
HMM Sc=46.80	Sec struct Sc=23.00
         *    |    *    |    *    |    *    |    *    |    *    |    *    | 
Seq: GTCGTTGTAGTATAGTGGTgAGTATTCCCGCCTGTCACGCGGGTGaCCCGGGTTCGATCCCCGGCAACGGCG
Str: >>>>>>>..>>>>........<<<<.>>>>>.......<<<<<....>>>>>.......<<<<<<<<<<<<.

Chr04.trna13 (30293033-30293104)	Length: 72 bp
Type: Thr	Anticodon: TGT at 33-35 (30293065-30293067)	Score: 73.6
HMM Sc=43.60	Sec struct Sc=30.00
         *    |    *    |    *    |    *    |    *    |    *    |    *    | 
Seq: GCCCCTATAGCTCAGTGGTAGAGCGTCAGTCCTGTAAACTGAAGGtCTGTAGTTCAATCCTGCATGGGGGCA
Str: >>>>>>>..>>>>.......<<<<.>>>>>.......<<<<<.....>>>>>.......<<<<<<<<<<<<.

Chr04.trna14 (31537516-31537588)	Length: 73 bp
Type: Arg	Anticodon: CCT at 34-36 (31537549-31537551)	Score: 69.1
HMM Sc=50.30	Sec struct Sc=18.80
         *    |    *    |    *    |    *    |    *    |    *    |    *    |  
Seq: GCGCCTGTAGCTCAGTGGAtAGAGCGTCTGTTTCCTAAGCAGAAAGtCGTAGGTTCGACCCCTACCTGGCGCG
Str: >>>>>.>..>>>>........<<<<.>>>>>.......<<<<<.....>>>>>.......<<<<<<.<<<<<.

Chr04.trna15 (31116897-31116827)	Length: 71 bp
Type: Gly	Anticodon: GCC at 33-35 (31116865-31116863)	Score: 66.5
HMM Sc=44.80	Sec struct Sc=21.70
         *    |    *    |    *    |    *    |    *    |    *    |    *    |
Seq: GCACCAGTGGTCTAGTGGTAGAATAGTACCCTGCCACGGTACAGaCCCGGGTTCGATTCCCGGCTGGTGCA
Str: >>>>>>>..>>.>.......<.<<.>>>>>.......<<<<<....>>>>>.......<<<<<<<<<<<<.

Chr04.trna16 (30061470-30061397)	Length: 74 bp
Type: Ile	Anticodon: AAT at 35-37 (30061436-30061434)	Score: 80.7
HMM Sc=57.30	Sec struct Sc=23.40
         *    |    *    |    *    |    *    |    *    |    *    |    *    |   
Seq: GGCCTATTAGCTCAGTTGGTtAGAGCGTCGTGCTAATAACGCGAAGGtCGCAGGTTCAAGACCTGCATGGGCCA
Str: >>>>>>>..>>>>.........<<<<.>>>>>.......<<<<<.....>>>>>.......<<<<<<<<<<<<.

Chr04.trna17 (29270269-29270197)	Length: 73 bp
Type: Ala	Anticodon: TGC at 34-36 (29270236-29270234)	Score: 63.7
HMM Sc=38.60	Sec struct Sc=25.10
         *    |    *    |    *    |    *    |    *    |    *    |    *    |  
Seq: GGGGATGTAGCTCAcATGGTAGAGCGCTCGCTTTGCATGCGAGAGGtACGGGGTTCGATACCCCGCATCTCCA
Str: >>>>>>>..>>>>........<<<<.>>>>>.......<<<<<.....>>>>>.......<<<<<<<<<<<<.

Chr04.trna18 (24643277-24643205)	Length: 73 bp
Type: Ala	Anticodon: TGC at 34-36 (24643244-24643242)	Score: 68.3
HMM Sc=44.20	Sec struct Sc=24.10
         *    |    *    |    *    |    *    |    *    |    *    |    *    |  
Seq: GGGGGTGTAGCTCAtATGGTAGAGCGCTCGCTTTGCATGCGAGAGGcACGGGGTTCGATTCCCCGCACCTCCA
Str: >>>>>>>..>>>>........<<<<.>>>>>.......<<<<<.....>>>>>.......<<<<<<<<<<<<.

Chr04.trna19 (24626481-24626409)	Length: 73 bp
Type: Ala	Anticodon: TGC at 34-36 (24626448-24626446)	Score: 43.8
HMM Sc=25.70	Sec struct Sc=18.10
         *    |    *    |    *    |    *    |    *    |    *    |    *    |  
Seq: GGGAGTGTAGGTCAtATTGTAGAGCGCTCGCTTTGCATGCGAGAGGcACGGGGTTCGATTCCCCGCACCTCCA
Str: >>>.>>>..>.>>........<<.<.>>>>>.......<<<<<.....>>>>>.......<<<<<<<<.<<<.

Chr04.trna20 (24167694-24167621)	Length: 74 bp
Type: Asn	Anticodon: GTT at 35-37 (24167660-24167658)	Score: 82.3
HMM Sc=57.10	Sec struct Sc=25.20
         *    |    *    |    *    |    *    |    *    |    *    |    *    |   
Seq: GCTGGAATAGCTCAGTTGGTtAGAGCGTGTGGCTGTTAACCACAAGGtCGGAGGTTCAACCCCTCCTTCTAGCG
Str: >>>>>>>..>>>>.........<<<<.>>>>>.......<<<<<.....>>>>>.......<<<<<<<<<<<<.

Chr04.trna21 (24138882-24138809)	Length: 74 bp
Type: Thr	Anticodon: AGT at 35-37 (24138848-24138846)	Score: 73.6
HMM Sc=45.20	Sec struct Sc=28.40
         *    |    *    |    *    |    *    |    *    |    *    |    *    |   
Seq: GCTTTCATAGCTCAGTTGGTtAGAGCACCCGTTTAGTAAGCGGGAGGtCTTGAGTTCAACTCTCAATGAAAGCA
Str: >>>>>>>..>>>>.........<<<<.>>>>>.......<<<<<.....>>>>>.......<<<<<<<<<<<<.

Chr04.trna22 (24138241-24138168)	Length: 74 bp
Type: Thr	Anticodon: AGT at 35-37 (24138207-24138205)	Score: 73.6
HMM Sc=45.20	Sec struct Sc=28.40
         *    |    *    |    *    |    *    |    *    |    *    |    *    |   
Seq: GCTTTCATAGCTCAGTTGGTtAGAGCACCCGTTTAGTAAGCGGGAGGtCTTGAGTTCAACTCTCAATGAAAGCA
Str: >>>>>>>..>>>>.........<<<<.>>>>>.......<<<<<.....>>>>>.......<<<<<<<<<<<<.

Chr04.trna23 (19864673-19864600)	Length: 74 bp
Type: Asn	Anticodon: GTT at 35-37 (19864639-19864637)	Score: 82.7
HMM Sc=60.00	Sec struct Sc=22.70
         *    |    *    |    *    |    *    |    *    |    *    |    *    |   
Seq: GCTGGAGTAGCTCAGTTGGTtAGAGCGTGTGGCTGTTAACCACAAGGtCGAAGGTTCGAACCCTTCTTCTAGCG
Str: >>>>>>>..>>>>.........<<<<.>>>>>.......<<<<<.....>>>>>.......<<<<<<<<<<<<.

Chr04.trna24 (19119571-19119499)	Length: 73 bp
Type: Val	Anticodon: TAC at 34-36 (19119538-19119536)	Score: 71.8
HMM Sc=43.10	Sec struct Sc=28.70
         *    |    *    |    *    |    *    |    *    |    *    |    *    |  
Seq: GGTGCTGTGGTGTAGTGGTtATCACGTTTGCTTTACACGCAAAAGGtCCCCAGTTCGATCCTGGGTAGCACTA
Str: >>>>>>>..>>>..........<<<.>>>>>.......<<<<<.....>>>>>.......<<<<<<<<<<<<.

Chr04.trna25 (15947444-15947373)	Length: 72 bp
Type: Gly	Anticodon: GCC at 33-35 (15947412-15947410)	Score: 48.7
HMM Sc=38.10	Sec struct Sc=10.60
         *    |    *    |    *    |    *    |    *    |    *    |    *    | 
Seq: GTAGAATTAGCTTAATGGTAGAGCATAGCCTTGCCAAGGCTAAGGtTGAGGGTTCAAGTCCCTCCTTCCGCT
Str: >>.>>>...>>>>.......<<<<.>>>>>.......<<<<<.....>>>>>.......<<<<<.<<<.<<.

Chr04.trna26 (6012054-6011982)	Length: 73 bp
Type: Glu	Anticodon: CTC at 35-37 (6012020-6012018)	Score: 78.9
HMM Sc=53.10	Sec struct Sc=25.80
         *    |    *    |    *    |    *    |    *    |    *    |    *    |  
Seq: TCCGTTGTAGTCTAGTTGGTtAGGATACTCGGCTCTCACCCGAGAGaCCCGGGTTCAAGTCCCGGCAACGGAA
Str: >>>>>>>..>>>>.........<<<<.>>>>>.......<<<<<....>>>>>.......<<<<<<<<<<<<.

Chr04.trna27 (3343632-3343568)	Length: 65 bp
Type: Undet	Anticodon: NNN at 0-0 (0-0)	Score: 38.6
HMM Sc=25.80	Sec struct Sc=12.80
         *    |    *    |    *    |    *    |    *    |    *    |    
Seq: GGGTCCATAGCTCAGTGGTAGAGCTGCAGAacaATAGGtCACAGGTTCGACCCTGGTTGGGCCCA
Str: >>>>>>>..>>>>.......<<<<.>........<.....>>.>>.......<<.<<<<<<<<<.

Chr04.trna28 (2344094-2344023)	Length: 72 bp
Type: Thr	Anticodon: CGT at 33-35 (2344062-2344060)	Score: 80.2
HMM Sc=52.80	Sec struct Sc=27.40
         *    |    *    |    *    |    *    |    *    |    *    |    *    | 
Seq: GCTTCCGTAGCACAGTGGTAGTGCGTTCGCTTCGTAAGCGAAAGGtCGCGAGTTCGACCCTCGCCGGGAGCT
Str: >>>>>>>..>>>>.......<<<<.>>>>>.......<<<<<.....>>>>>.......<<<<<<<<<<<<.

Chr04.trna29 (2075873-2075802)	Length: 72 bp
Type: iMet	Anticodon: CAT at 33-35 (2075841-2075839)	Score: 58.3
HMM Sc=28.10	Sec struct Sc=30.20
         *    |    *    |    *    |    *    |    *    |    *    |    *    | 
Seq: ATCAGAGTGGCGCAGCGGAAGCGTGGTGGGCCCATAACCCACAGGtCCCAGGATCGAAACCTGGCTCTGATA
Str: >>>>>>>..>>>>.......<<<<.>>>>>.......<<<<<.....>>>>>.......<<<<<<<<<<<<.

Chr04.trna30 (1335854-1335773)	Length: 82 bp
Type: Ser	Anticodon: AGA at 34-36 (1335821-1335819)	Score: 75.6
HMM Sc=36.20	Sec struct Sc=39.40
         *    |    *    |    *    |    *    |    *    |    *    |    *    |    *    | 
Seq: GTGGACGTGCCAGAGTGGTtATTGGGCATGACTAGAAATCATGTGGGCTTTGCCCGCGTAGGTTCGAATCCTACCGTCCACG
Str: >>>>>>>..>>>>........<<<<.>>>>>.......<<<<<.>>>>...<<<<..>>>>>.......<<<<<<<<<<<<.

Chr04.trna31 (1171983-1171903)	Length: 81 bp
Type: Leu	Anticodon: AAG at 36-38 (1171948-1171946)	Score: 74.0
HMM Sc=52.20	Sec struct Sc=21.80
         *    |    *    |    *    |    *    |    *    |    *    |    *    |    *    |
Seq: GTTGAGATGGCCGAGTTGGTctAAGGCGCCAGATTAAGGTTCTGGTccgaaaGGgCGTGGGTTCAAATCCCACTCTCAACA
Str: >>>>>>>..>>>............<<<.>>>>>.......<<<<<...........>>>>>.......<<<<<<<<<<<<.

Chr04.trna32 (727294-727222)	Length: 73 bp
Type: Ala	Anticodon: AGC at 34-36 (727261-727259)	Score: 63.4
HMM Sc=38.20	Sec struct Sc=25.20
         *    |    *    |    *    |    *    |    *    |    *    |    *    |  
Seq: GGGGATGTAGCTCAGATGGTAGAGCGCTCGCTTAGCATGCGAGAGGtACGGGGATCGATACCCCGCATCTCCA
Str: >>>>>>>..>>>>........<<<<.>>>>>.......<<<<<.....>>>>>.......<<<<<<<<<<<<.

Chr04.trna33 (520427-520355)	Length: 73 bp
Type: Phe	Anticodon: GAA at 34-36 (520394-520392)	Score: 78.3
HMM Sc=58.40	Sec struct Sc=19.90
         *    |    *    |    *    |    *    |    *    |    *    |    *    |  
Seq: GCGGGGATAGCTCAGTTGGGAGAGCGTCAGACTGAAGATCTGAAGGtCGCGTGTTCGATCCACGCTCACCGCA
Str: >>>>.>>..>>>>........<<<<.>>>>>.......<<<<<.....>>>>>.......<<<<<<<.<<<<.

Chr04.trna34 (456831-456759)	Length: 73 bp
Type: Phe	Anticodon: GAA at 34-36 (456798-456796)	Score: 78.3
HMM Sc=58.40	Sec struct Sc=19.90
         *    |    *    |    *    |    *    |    *    |    *    |    *    |  
Seq: GCGGGGATAGCTCAGTTGGGAGAGCGTCAGACTGAAGATCTGAAGGtCGCGTGTTCGATCCACGCTCACCGCA
Str: >>>>.>>..>>>>........<<<<.>>>>>.......<<<<<.....>>>>>.......<<<<<<<.<<<<.

Chr05.trna1 (696087-696160)	Length: 74 bp
Type: Glu	Anticodon: TTC at 36-38 (696122-696124)	Score: 64.3
HMM Sc=38.20	Sec struct Sc=26.10
         *    |    *    |    *    |    *    |    *    |    *    |    *    |   
Seq: TCCATTGTCGTCTAGTCcGGTtAGGATATCTGGCTTTCACCCAGACGaCCCGGGTTCAAATCCCGGCAATGGAA
Str: >>>>>>>..>>>>..........<<<<.>>>>>.......<<<<<....>>>>>.......<<<<<<<<<<<<.

Chr05.trna2 (1848611-1848690)	Length: 80 bp
Type: Leu	Anticodon: TAG at 35-37 (1848645-1848647)	Score: 69.5
HMM Sc=48.50	Sec struct Sc=21.00
         *    |    *    |    *    |    *    |    *    |    *    |    *    |    *    
Seq: GACAGTTTGGCCGAGTGGTctAAGGCGCCAGATTTAGGCTCTGGTccgaaaGGgCGTGGGTTCAAATCCCACAGCTGTCA
Str: >>>>>>>..>>>...........<<<.>>>>>.......<<<<<...........>>>>>.......<<<<<<<<<<<<.

Chr05.trna3 (1849757-1849836)	Length: 80 bp
Type: Leu	Anticodon: TAG at 35-37 (1849791-1849793)	Score: 61.2
HMM Sc=49.90	Sec struct Sc=11.30
         *    |    *    |    *    |    *    |    *    |    *    |    *    |    *    
Seq: GACAGTTTGGCCGAGTGGTctAAGGCGCCAGATTTAGGCTCTGGTccgaaaGGgCGTGGGTTCAAATCCCACTGCTGTCA
Str: >>>>>>...>>>...........<<<.>>>>>.......<<<<<...........>>>>>.......<<<<<.<<<<<<.

Chr05.trna4 (4210984-4211055)	Length: 72 bp
Type: Pro	Anticodon: AGG at 33-35 (4211016-4211018)	Score: 67.4
HMM Sc=34.70	Sec struct Sc=32.70
         *    |    *    |    *    |    *    |    *    |    *    |    *    | 
Seq: GGGCATTTGGTCTAGTGGTATGATTCTCGCTTAGGGTGCGAGAGGtCCCGAGTTCAATTCTCGGAATGCCCC
Str: >>>>>>>..>>>.........<<<.>>>>>.......<<<<<.....>>>>>.......<<<<<<<<<<<<.

Chr05.trna5 (13207526-13207608)	Length: 83 bp
Type: Tyr	Anticodon: GTA at 35-37 (13207560-13207562)	Score: 51.5
HMM Sc=43.10	Sec struct Sc=8.40
         *    |    *    |    *    |    *    |    *    |    *    |    *    |    *    |  
Seq: GGGAGACTGGCCGAGTGGTtaAAAGCGACAGACTGTAAATCTGTTGAAGGTTtTCTACGTAGGTTCGAATCCTGCCTCTCCCA
Str: >>>>>>...>>.............<<.>>>>>.......<<<<<..>.>....<.<..>>>>>.......<<<<<.<<<<<<.

Chr05.trna6 (19875150-19875222)	Length: 73 bp
Type: Ala	Anticodon: TGC at 34-36 (19875183-19875185)	Score: 66.2
HMM Sc=46.30	Sec struct Sc=19.90
         *    |    *    |    *    |    *    |    *    |    *    |    *    |  
Seq: GGGGTTGTAGCTCAAATGGTAGAGCGCTCGCTTTGCATGCGAGAGGcACGGGGTTCGATCCCCCGCATCTCCA
Str: >>>>.>>..>>>>........<<<<.>>>>>.......<<<<<.....>>>>>.......<<<<<<<.<<<<.

Chr05.trna7 (22979071-22979143)	Length: 73 bp
Type: Arg	Anticodon: TCT at 34-36 (22979104-22979106)	Score: 68.5
HMM Sc=50.60	Sec struct Sc=17.90
         *    |    *    |    *    |    *    |    *    |    *    |    *    |  
Seq: GCGCCCGTGGCCTAATGGAtAAGGCGTCTGACTTCTAATCAGGCGAtTGTGGGTTCGAGTCCCACCGGGCGTG
Str: >>>>>>>..>>>>........<<<<.>>>>>.......<<<<<.....>>>>>.......<<<<<<<<<<<<.

Chr05.trna8 (23369200-23369278)	Length: 79 bp
Type: Cys	Anticodon: ACA at 40-42 (23369239-23369241)	Score: 47.7
HMM Sc=40.70	Sec struct Sc=7.00
         *    |    *    |    *    |    *    |    *    |    *    |    *    |    *   
Seq: GGGTGGGgcctgTAGCTCAGAGGAttAGAGCACGTGGCTACAAACCACGGTGtCGGGAGTTCAAATCCCTCCTCGCCCA
Str: >>>>>>>.......>>>>.........<<<<.>>>>>.......<<<<<.....>>>.>.......<.<<<<<<<<<<.

Chr05.trna9 (23923929-23924000)	Length: 72 bp
Type: Gln	Anticodon: TTG at 34-36 (23923962-23923964)	Score: 75.8
HMM Sc=55.40	Sec struct Sc=20.40
         *    |    *    |    *    |    *    |    *    |    *    |    *    | 
Seq: GGTTCTATGGTGTAGTGGTtAGCACTCCAGACTTTGAATCTGGCGaCCTGGGTTCGAATCCCGGTAGGACCT
Str: >>>>>>>..>>>>........<<<<.>>>>>.......<<<<<....>>>>>.......<<<<<<<<<<<<.

Chr05.trna10 (24159890-24159963)	Length: 74 bp
Type: Ile	Anticodon: AAT at 35-37 (24159924-24159926)	Score: 58.6
HMM Sc=41.30	Sec struct Sc=17.30
         *    |    *    |    *    |    *    |    *    |    *    |    *    |   
Seq: AGCCTATTAGCTCAGTTCGTtAGAGCGTCGTGCTAATAACGCGAAGGtCGCAAGTTCGAGACCTGCATGGGCCA
Str: .>>>>>>..>>>>.........<<<<.>>>>>.......<<<<<.....>>>.>.......<.<<<<<<<<<..

Chr05.trna11 (28680151-28680224)	Length: 74 bp
Type: Asn	Anticodon: GTT at 35-37 (28680185-28680187)	Score: 72.8
HMM Sc=49.50	Sec struct Sc=23.30
         *    |    *    |    *    |    *    |    *    |    *    |    *    |   
Seq: GCTGGAGTAGCTCTGTTgGGTAGAGCGTGTGGCTGTTAACCACATGGtCGAAGGTTCAAATCCTTCCTCTAGCA
Str: >>>>>>>..>>>>.........<<<<.>>>>>.......<<<<<.....>>>>>.......<<<<<<<<<<<<.

Chr05.trna12 (29337131-29337202)	Length: 72 bp
Type: Gly	Anticodon: TCC at 34-36 (29337164-29337166)	Score: 62.1
HMM Sc=32.70	Sec struct Sc=29.40
         *    |    *    |    *    |    *    |    *    |    *    |    *    | 
Seq: GCGTTTGTAATCCAACGGTtAGGATAATTGCCTTCCAAGCAATGAaTCCGGGTTCAACTCCCGGCAAACGCA
Str: >>>>>>>..>>>>........<<<<.>>>>>.......<<<<<....>>>>>.......<<<<<<<<<<<<.

Chr05.trna13 (30383373-30383447)	Length: 75 bp
Type: Met	Anticodon: CAT at 31-33 (30383403-30383405)	Score: 34.5
HMM Sc=14.50	Sec struct Sc=20.00
         *    |    *    |    *    |    *    |    *    |    *    |    *    |    
Seq: GGGCGGAGGAATTGGTtTACTCATCAGGCTCATGACCTGAAGAtTGCAGGTTCGAATCCTGTCCGCAGataatCA
Str: >>>..>>>...........<<<.>>>>>.......<<<<<.....>>>>>.......<<<<<<<.........<.

Chr05.trna14 (30128466-30128393)	Length: 74 bp
Type: Glu	Anticodon: TTC at 36-38 (30128431-30128429)	Score: 64.3
HMM Sc=38.20	Sec struct Sc=26.10
         *    |    *    |    *    |    *    |    *    |    *    |    *    |   
Seq: TCCATTGTCGTCTAGTCcGGTtAGGATATCTGGCTTTCACCCAGACGaCCCGGGTTCAAATCCCGGCAATGGAA
Str: >>>>>>>..>>>>..........<<<<.>>>>>.......<<<<<....>>>>>.......<<<<<<<<<<<<.

Chr05.trna15 (29406615-29406542)	Length: 74 bp
Type: Ile	Anticodon: AAT at 35-37 (29406581-29406579)	Score: 70.8
HMM Sc=57.10	Sec struct Sc=13.70
         *    |    *    |    *    |    *    |    *    |    *    |    *    |   
Seq: GGCCTATTAGCTCAGTTGGTtAGAGCGTCGTGCTAATAATGCGAAGGtCACAGGTTCGAGACCTGCATGGGCCA
Str: >>>>>>>..>>>>.........<<<<.>>>>>.......<<<<<......>>>>.......<<<<.<<<<<<<.

Chr05.trna16 (29277556-29277484)	Length: 73 bp
Type: Ala	Anticodon: CGC at 34-36 (29277523-29277521)	Score: 68.3
HMM Sc=44.10	Sec struct Sc=24.20
         *    |    *    |    *    |    *    |    *    |    *    |    *    |  
Seq: GGGGGTGTAGCTCAtATGGTAGAGCGCTCGCTTCGCATGCGAGAGGcACGGGGTTCGATTCCCCGCACCTCCA
Str: >>>>>>>..>>>>........<<<<.>>>>>.......<<<<<.....>>>>>.......<<<<<<<<<<<<.

Chr05.trna17 (26736668-26736597)	Length: 72 bp
Type: Gly	Anticodon: GCC at 34-36 (26736635-26736633)	Score: 34.6
Possible pseudogene: HMM Sc=35.30	Sec struct Sc=-0.70
         *    |    *    |    *    |    *    |    *    |    *    |    *    | 
Seq: AGcACCAGTAGTCTAGTGGTAGGATAGTTCCCTGCCACCGTACACACCCGGGTTCGATTCCCGGCTGGTCAA
Str: .>.>>>>>..>>>>.......<<<<.>>.>.........<.<<....>>>>>.......<<<<<<<<<<<..

Chr05.trna18 (26734961-26734891)	Length: 71 bp
Type: Gly	Anticodon: GCC at 33-35 (26734929-26734927)	Score: 66.5
HMM Sc=44.80	Sec struct Sc=21.70
         *    |    *    |    *    |    *    |    *    |    *    |    *    |
Seq: GCACCAGTGGTCTAGTGGTAGAATAGTACCCTGCCACGGTACAGaCCCGGGTTCGATTCCCGGCTGGTGCA
Str: >>>>>>>..>>.>.......<.<<.>>>>>.......<<<<<....>>>>>.......<<<<<<<<<<<<.

Chr05.trna19 (26732455-26732386)	Length: 70 bp
Type: Gly	Anticodon: GCC at 33-35 (26732423-26732421)	Score: 58.4
HMM Sc=36.30	Sec struct Sc=22.10
         *    |    *    |    *    |    *    |    *    |    *    |    *    
Seq: GCACCAGTGGTCTAGTGGTAGAATAGTACCCTGCCACGGTACAGACCGGGTTCGATTCCCGGCTGGTGCA
Str: >>>>>>>..>>.>.......<.<<.>>>>>.......<<<<<...>>>>>.......<<<<<<<<<<<<.

Chr05.trna20 (26730946-26730876)	Length: 71 bp
Type: Gly	Anticodon: GCC at 33-35 (26730914-26730912)	Score: 66.5
HMM Sc=44.80	Sec struct Sc=21.70
         *    |    *    |    *    |    *    |    *    |    *    |    *    |
Seq: GCACCAGTGGTCTAGTGGTAGAATAGTACCCTGCCACGGTACAGaCCCGGGTTCGATTCCCGGCTGGTGCA
Str: >>>>>>>..>>.>.......<.<<.>>>>>.......<<<<<....>>>>>.......<<<<<<<<<<<<.

Chr05.trna21 (26730507-26730437)	Length: 71 bp
Type: Gly	Anticodon: GCC at 33-35 (26730475-26730473)	Score: 40.7
HMM Sc=31.80	Sec struct Sc=8.90
         *    |    *    |    *    |    *    |    *    |    *    |    *    |
Seq: GCTTCAGTGGTCTAGTGGTAGAATAGTAACCTGCCACGATACATaCCCGGGTTCGATTCTCGGCTGGTGCA
Str: >>.>>>>..>>.>.......<.<<.>>>.>.......<.<<<....>>>>>.......<<<<<<<<<.<<.

Chr05.trna22 (26730071-26730001)	Length: 71 bp
Type: Gly	Anticodon: GCC at 33-35 (26730039-26730037)	Score: 61.3
HMM Sc=42.60	Sec struct Sc=18.70
         *    |    *    |    *    |    *    |    *    |    *    |    *    |
Seq: GCACCAGTGGTCTAGTGGTAGAATAGTACCCTGCCACGGTACAGaCCTGGGTTCGATTCCCGGCTGGTGCT
Str: >>>>>>>..>>.>.......<.<<.>>>>>.......<<<<<....>>>>>.......<<<<<<<<<<<<.

Chr05.trna23 (26729638-26729568)	Length: 71 bp
Type: Gly	Anticodon: GCC at 33-35 (26729606-26729604)	Score: 43.0
HMM Sc=35.10	Sec struct Sc=7.90
         *    |    *    |    *    |    *    |    *    |    *    |    *    |
Seq: GCATCAGTGGTCTAGTGGTAGAATAGTACCCTGCCACGATACAGaCCCAGGTTCGATTCTCGGCTGGTGCA
Str: >>>>>>>..>>.>.......<.<<.>>>.>.......<.<<<....>>.>>.......<<.<<<<<<<<<.

Chr05.trna24 (26729195-26729125)	Length: 71 bp
Type: Gly	Anticodon: GCC at 33-35 (26729163-26729161)	Score: 42.7
Possible pseudogene: HMM Sc=40.50	Sec struct Sc=2.20
         *    |    *    |    *    |    *    |    *    |    *    |    *    |
Seq: GCACCATTGGTCTAGTGGTAGAATAGTACCCTGCCACGGTACAGaCCCGGGTTCGATTCCTAGCTGGTGCA
Str: >>>>>>...>>.>.......<.<<.>>>>>.......<<<<<....>.>>>.......<<<.<.<<<<<<.

Chr05.trna25 (26728813-26728743)	Length: 71 bp
Type: Gly	Anticodon: GCC at 33-35 (26728781-26728779)	Score: 59.3
HMM Sc=41.60	Sec struct Sc=17.70
         *    |    *    |    *    |    *    |    *    |    *    |    *    |
Seq: GCACCAGTGGTCTAGTGGTAGAATAGTACCCTGCCACGGTACAGaCCCGGGTTCGATTCTCGGCTGGTGCA
Str: >>>>>>>..>>.>.......<.<<.>>>>>.......<<<<<....>>>>>.......<<<<<<<<<<<<.

Chr05.trna26 (26728364-26728294)	Length: 71 bp
Type: Gly	Anticodon: GCC at 33-35 (26728332-26728330)	Score: 42.7
Possible pseudogene: HMM Sc=40.50	Sec struct Sc=2.20
         *    |    *    |    *    |    *    |    *    |    *    |    *    |
Seq: GCACCATTGGTCTAGTGGTAGAATAGTACCCTGCCACGGTACAGaCCCGGGTTCGATTCCTAGCTGGTGCA
Str: >>>>>>...>>.>.......<.<<.>>>>>.......<<<<<....>.>>>.......<<<.<.<<<<<<.

Chr05.trna27 (26728031-26727961)	Length: 71 bp
Type: Gly	Anticodon: ACC at 33-35 (26727999-26727997)	Score: 66.5
HMM Sc=44.80	Sec struct Sc=21.70
         *    |    *    |    *    |    *    |    *    |    *    |    *    |
Seq: GCACCAGTGGTCTAGTGGTAGAATAGTACCCTACCACGGTACAGaCCCGGGTTCGATTCCCGGCTGGTGCA
Str: >>>>>>>..>>.>.......<.<<.>>>>>.......<<<<<....>>>>>.......<<<<<<<<<<<<.

Chr05.trna28 (25014097-25014026)	Length: 72 bp
Type: Pro	Anticodon: AGG at 33-35 (25014065-25014063)	Score: 67.4
HMM Sc=34.70	Sec struct Sc=32.70
         *    |    *    |    *    |    *    |    *    |    *    |    *    | 
Seq: GGGCATTTGGTCTAGTGGTATGATTCTCGCTTAGGGTGCGAGAGGtCCCGAGTTCAATTCTCGGAATGCCCC
Str: >>>>>>>..>>>.........<<<.>>>>>.......<<<<<.....>>>>>.......<<<<<<<<<<<<.

Chr05.trna29 (23369847-23369776)	Length: 72 bp
Type: Asn	Anticodon: GTT at 33-35 (23369815-23369813)	Score: 79.0
HMM Sc=56.70	Sec struct Sc=22.30
         *    |    *    |    *    |    *    |    *    |    *    |    *    | 
Seq: TCCTCAGTAGCTCAGTGGTAGAGCGGTCGGCTGTTAACTGATTGGtCGTAGGTTCGAATCCTACTTGGGGAG
Str: >>>>>>>..>>>>.......<<<<.>>>>>.......<<<<<.....>>>>>.......<<<<<<<<<<<<.

Chr05.trna30 (19840350-19840278)	Length: 73 bp
Type: Val	Anticodon: TAC at 34-36 (19840317-19840315)	Score: 35.1
Possible truncation: HMM Sc=22.40	Sec struct Sc=12.70
         *    |    *    |    *    |    *    |    *    |    *    |    *    |  
Seq: GctGTGGTGTAGTGTTttttTTCGCGTTTGCTTTACACGCAAAAGGtCCCCAGTTCGATCCTAGGTAGCACCA
Str: >..>..>>>.............<<<.>>>>>.......<<<<<.....>>.>>.......<<.<<<.....<.

Chr05.trna31 (19693705-19693624)	Length: 82 bp
Type: Ser	Anticodon: CGA at 34-36 (19693672-19693670)	Score: 83.2
HMM Sc=48.40	Sec struct Sc=34.80
         *    |    *    |    *    |    *    |    *    |    *    |    *    |    *    | 
Seq: GTCGATATGTCCGAGTGGTtAAGGAGACAGACTCGAAATCTGTTGGGCTTTGCCCGCGCAGGTTCGAATCCTGCTGTCGACG
Str: >>>>>>>..>>>..........<<<.>>>>>.......<<<<<.>>>>...<<<<..>>>>>.......<<<<<<<<<<<<.

Chr05.trna32 (19561744-19561670)	Length: 75 bp
Type: Pro	Anticodon: TGG at 36-38 (19561709-19561707)	Score: 52.4
HMM Sc=31.80	Sec struct Sc=20.60
         *    |    *    |    *    |    *    |    *    |    *    |    *    |    
Seq: GGGCatcATTTGGTCTAGTGGTATGATTCTCGCTTTGGGTGCGAGAGGtCCCGAGTTCGATTCTCAGAATGCCCC
Str: >>>>...>>>..>>>.........<<<.>>>>>.......<<<<<.....>.>>>.......<<<.<<<<<<<<.

Chr05.trna33 (19560963-19560887)	Length: 77 bp
Type: Pro	Anticodon: TGG at 38-40 (19560926-19560924)	Score: 50.8
HMM Sc=17.40	Sec struct Sc=33.40
         *    |    *    |    *    |    *    |    *    |    *    |    *    |    * 
Seq: GGGCATTTGGTCTAGTggagTGGTATGATTCTCGCTTTGGGTGCGAGAGGtCTCGAGTTTGATTCTCGAAATGCCCC
Str: >>>>>>>..>>>..............<<<.>>>>>.......<<<<<.....>>>>>.......<<<<<<<<<<<<.

Chr05.trna34 (19560223-19560152)	Length: 72 bp
Type: Pro	Anticodon: TGG at 33-35 (19560191-19560189)	Score: 51.7
HMM Sc=20.90	Sec struct Sc=30.80
         *    |    *    |    *    |    *    |    *    |    *    |    *    | 
Seq: GGGCGTTTGGTCTAGTGGTCTGATTCTCGCTTTGGGTGTGAGATGtCCCGAGTTCAATTCTCGGAATGCCCC
Str: >>>>>>>..>>>.........<<<.>>>>>.......<<<<<.....>>>>>.......<<<<<<<<<<<<.

Chr05.trna35 (19559861-19559790)	Length: 72 bp
Type: Pro	Anticodon: CGG at 33-35 (19559829-19559827)	Score: 55.1
HMM Sc=18.20	Sec struct Sc=36.90
         *    |    *    |    *    |    *    |    *    |    *    |    *    | 
Seq: GGGCATTTGGTCTAGTGGTATGATTCTCGCTTCGGGTGCGAGGGGtCTCGAGTTTGATTCTCGAAATGCCCC
Str: >>>>>>>..>>>.........<<<.>>>>>.......<<<<<.....>>>>>.......<<<<<<<<<<<<.

Chr05.trna36 (19559425-19559354)	Length: 72 bp
Type: Pro	Anticodon: CGG at 33-35 (19559393-19559391)	Score: 57.6
HMM Sc=26.10	Sec struct Sc=31.50
         *    |    *    |    *    |    *    |    *    |    *    |    *    | 
Seq: GGGCATTTGGTCTAGTGGTATGATTCTCGCTTCGGGTGCGAAAGGtCTCGAGTTCGATTCTCGAAATGCCCC
Str: >>>>>>>..>>>.........<<<..>>>>.......<<<<......>>>>>.......<<<<<<<<<<<<.

Chr05.trna37 (19558278-19558207)	Length: 72 bp
Type: Pro	Anticodon: AGG at 33-35 (19558246-19558244)	Score: 59.0
HMM Sc=32.70	Sec struct Sc=26.30
         *    |    *    |    *    |    *    |    *    |    *    |    *    | 
Seq: GGGCATTTGGTCTAGTGGTATGATTCTCGCTTAGGGTGCGAGAGGtCCCAAGTTCAATTCTCGGAATGCCCC
Str: >>>>>>>..>>>.........<<<.>>>>>.......<<<<<.....>>.>>.......<<.<<<<<<<<<.

Chr05.trna38 (19557663-19557592)	Length: 72 bp
Type: Pro	Anticodon: TGG at 33-35 (19557631-19557629)	Score: 58.8
HMM Sc=27.70	Sec struct Sc=31.10
         *    |    *    |    *    |    *    |    *    |    *    |    *    | 
Seq: GGGCATTTGGTCTAGTGGTATGATTCTCGCTTTGGGTGCGAGAGGtCCCGAGTTTGATTCTCGGAATGCTTT
Str: >>>>>>>..>>>.........<<<.>>>>>.......<<<<<.....>>>>>.......<<<<<<<<<<<<.

Chr05.trna39 (19556079-19556008)	Length: 72 bp
Type: Pro	Anticodon: AGG at 33-35 (19556047-19556045)	Score: 56.4
HMM Sc=27.00	Sec struct Sc=29.40
         *    |    *    |    *    |    *    |    *    |    *    |    *    | 
Seq: GGGCATTTGGTCTAGTGGTATGATTCTCGCTTAGGGTGTGAGAGAtCCTGAGTTCAATTCTCGGAATGCCCC
Str: >>>>>>>..>>>.........<<<.>>>>>.......<<<<<.....>>>>>.......<<<<<<<<<<<<.

Chr05.trna40 (19555465-19555394)	Length: 72 bp
Type: Pro	Anticodon: TGG at 33-35 (19555433-19555431)	Score: 68.5
HMM Sc=35.70	Sec struct Sc=32.80
         *    |    *    |    *    |    *    |    *    |    *    |    *    | 
Seq: GGGCATTTGGTCTAGTGGTATGATTCTCGCTTTGGGTGCGAGAGGtCCCGAGTTCGATTCTCGGAATGCCCC
Str: >>>>>>>..>>>.........<<<.>>>>>.......<<<<<.....>>>>>.......<<<<<<<<<<<<.

Chr05.trna41 (19553752-19553681)	Length: 72 bp
Type: Pro	Anticodon: CGG at 33-35 (19553720-19553718)	Score: 63.2
HMM Sc=26.30	Sec struct Sc=36.90
         *    |    *    |    *    |    *    |    *    |    *    |    *    | 
Seq: GGGCATTTGGTCTAGTGGTATGATTCTCGCTTCGGGTGCGAGAGGtCTCGAGTTCGATTCTCGAAATGCCCC
Str: >>>>>>>..>>>.........<<<.>>>>>.......<<<<<.....>>>>>.......<<<<<<<<<<<<.

Chr05.trna42 (17725286-17725214)	Length: 73 bp
Type: Glu	Anticodon: TTC at 34-36 (17725253-17725251)	Score: 48.1
HMM Sc=29.90	Sec struct Sc=18.20
         *    |    *    |    *    |    *    |    *    |    *    |    *    |  
Seq: GCATTTGTAGTCCAACGGTtAGGATAATTGCCTTTCAAGCAATAGaCCCGGGTTTtGACTCCCGACAAACGCA
Str: >>.>>>>..>>>>........<<<<.>>>>>.......<<<<<.....>>>>........<<<<.<<<<.<<.

Chr05.trna43 (17725106-17725035)	Length: 72 bp
Type: Gly	Anticodon: TCC at 34-36 (17725073-17725071)	Score: 50.5
HMM Sc=38.30	Sec struct Sc=12.20
         *    |    *    |    *    |    *    |    *    |    *    |    *    | 
Seq: GCGTTTGTAGTCCAATGGTtAGGATAATTGCCTTCCAAACAATAGaCCCGGGTTTGACTCCCAGTAAACGCT
Str: >>>>>>>..>>>>........<<<<.>>>>.........<<<<....>.>>>.......<<<.<<<<<<<<.

Chr05.trna44 (15415813-15415740)	Length: 74 bp
Type: Thr	Anticodon: AGT at 35-37 (15415779-15415777)	Score: 46.2
HMM Sc=29.60	Sec struct Sc=16.60
         *    |    *    |    *    |    *    |    *    |    *    |    *    |   
Seq: GCTTTCATAGCTCAGTTCGTtAGAACACCCGTTTAGTAAGCGGGAGGtTTTAAGTTCAACTCTCAATGAAAGCA
Str: >>>>>>>..>.>>.........<<.<.>>>>>.......<<<<<.....>>.>>.......<<.<<<<<<<<<.

Chr05.trna45 (15147207-15147134)	Length: 74 bp
Type: Asp	Anticodon: GTC at 35-37 (15147173-15147171)	Score: 51.4
HMM Sc=43.40	Sec struct Sc=8.00
         *    |    *    |    *    |    *    |    *    |    *    |    *    |   
Seq: GGGATTGTAGTTCAATTGGTcAGAGCACCGCCCTGTCAAGGCGGAAGcTGCGGGTTCGAGCCCTGTCAGTACCG
Str: >>.>>>>..>>>>.........<<<<.>>>>>.......<<<<<.....>>>>>.......<<<<<<<<<.<<.

Chr05.trna46 (13164226-13164153)	Length: 74 bp
Type: His	Anticodon: GTG at 35-37 (13164192-13164190)	Score: 51.0
HMM Sc=28.90	Sec struct Sc=22.10
         *    |    *    |    *    |    *    |    *    |    *    |    *    |   
Seq: GCGGATGTAGCCAAGTGGAttAAGGCAGTGGATTGTGAATCCACCATTCGCGGGTTCAATCCCCGTCATTCGCC
Str: >>>>>>>..>>>...........<<<.>>>>>.......<<<<<.....>>>>>.......<<<<<<<<<<<<.

Chr05.trna47 (7685809-7685738)	Length: 72 bp
Type: Gln	Anticodon: TTG at 34-36 (7685776-7685774)	Score: 75.8
HMM Sc=55.40	Sec struct Sc=20.40
         *    |    *    |    *    |    *    |    *    |    *    |    *    | 
Seq: GGTTCTATGGTGTAGTGGTtAGCACTCCAGACTTTGAATCTGGCGaCCTGGGTTCGAATCCCGGTAGGACCT
Str: >>>>>>>..>>>>........<<<<.>>>>>.......<<<<<....>>>>>.......<<<<<<<<<<<<.

Chr05.trna48 (6076764-6076699)	Length: 66 bp
Type: Asp	Anticodon: GTC at 28-30 (6076737-6076735)	Score: 27.1
Possible truncation: HMM Sc=17.10	Sec struct Sc=10.00
         *    |    *    |    *    |    *    |    *    |    *    |    *
Seq: GaGGAATAGTGGTgAGTATTCCCACCTGTCACGCGGGTGaCCCGGGTTCGATCCCCGGCAACGGCG
Str: >..>.>>........<<.<.>>>.>.......<.<<<....>>>>>.......<<<<<......<.

Chr05.trna49 (2541800-2541729)	Length: 72 bp
Type: Thr	Anticodon: TGT at 33-35 (2541768-2541766)	Score: 79.3
HMM Sc=49.30	Sec struct Sc=30.00
         *    |    *    |    *    |    *    |    *    |    *    |    *    | 
Seq: GCCCCTATAGCTCAGTGGTAGAGCGTCAGTCTTGTAAACTGAAGGtCTGTAGTTCGATCCTGCATGGGGGCA
Str: >>>>>>>..>>>>.......<<<<.>>>>>.......<<<<<.....>>>>>.......<<<<<<<<<<<<.

Chr05.trna50 (248541-248459)	Length: 83 bp
Type: Leu	Anticodon: TAA at 34-36 (248508-248506)	Score: 73.8
HMM Sc=34.40	Sec struct Sc=39.40
         *    |    *    |    *    |    *    |    *    |    *    |    *    |    *    |  
Seq: GCTGGTTTGCCCGAGTGGTtAAGGGGGAAGACTTAAGATCTTCTGCACATAAGTGCGCATGGGTTCGAACCCCATAGCCAGCA
Str: >>>>>>>..>>>..........<<<.>>>>>.......<<<<<.>>>>....<<<<..>>>>>.......<<<<<<<<<<<<.

Chr05.trna51 (109342-109270)	Length: 73 bp
Type: Arg	Anticodon: TCT at 34-36 (109309-109307)	Score: 74.6
HMM Sc=53.60	Sec struct Sc=21.00
         *    |    *    |    *    |    *    |    *    |    *    |    *    |  
Seq: GCGCCCGTGGCGTAATGGAtAGCGCGCCTGACTTCTAATCAGGCGGtTGTGGGTTCGATCCCCACCGGGCGTG
Str: >>>>>>>..>>>>........<<<<.>>>>>.......<<<<<.....>>>>>.......<<<<<<<<<<<<.

Chr06.trna1 (150117-150189)	Length: 73 bp
Type: Glu	Anticodon: CTC at 35-37 (150151-150153)	Score: 78.9
HMM Sc=53.10	Sec struct Sc=25.80
         *    |    *    |    *    |    *    |    *    |    *    |    *    |  
Seq: TCCGTTGTAGTCTAGTTGGTtAGGATACTCGGCTCTCACCCGAGAGaCCCGGGTTCAAGTCCCGGCAACGGAA
Str: >>>>>>>..>>>>.........<<<<.>>>>>.......<<<<<....>>>>>.......<<<<<<<<<<<<.

Chr06.trna2 (5115658-5115729)	Length: 72 bp
Type: Trp	Anticodon: CCA at 33-35 (5115690-5115692)	Score: 75.1
HMM Sc=50.10	Sec struct Sc=25.00
         *    |    *    |    *    |    *    |    *    |    *    |    *    | 
Seq: GGATCTGTGGCGCAATGGTAGCGCGTCTGACTCCAGATCAGAAGGtTGCGTGTTCGATTCACGTCAGGTTCA
Str: >>>>>>>..>>>>.......<<<<.>>>>>.......<<<<<.....>>>>>.......<<<<<<<<<<<<.

Chr06.trna3 (6608174-6608247)	Length: 74 bp
Type: Val	Anticodon: TAC at 35-37 (6608208-6608210)	Score: 72.5
HMM Sc=48.10	Sec struct Sc=24.40
         *    |    *    |    *    |    *    |    *    |    *    |    *    |   
Seq: GGTTTCGTGGTGTAGTTGGTtATCACGTCAGTCTTACACACTGAAGGtCTCCGGTTCGAACCCGGGCGAAGCCA
Str: >>>>>>>..>>>...........<<<.>>>>>.......<<<<<.....>>>>>.......<<<<<<<<<<<<.

Chr06.trna4 (6609243-6609316)	Length: 74 bp
Type: Val	Anticodon: AAC at 35-37 (6609277-6609279)	Score: 63.4
HMM Sc=39.00	Sec struct Sc=24.40
         *    |    *    |    *    |    *    |    *    |    *    |    *    |   
Seq: GGTTTCGTGGTGTAGTTGGTtATCACGTCAGTCTAACACACTGAAGGtCTCCGGTTTGAAACCGGGCGAAGCCA
Str: >>>>>>>..>>>...........<<<.>>>>>.......<<<<<.....>>>>>.......<<<<<<<<<<<<.

Chr06.trna5 (6610781-6610854)	Length: 74 bp
Type: Val	Anticodon: AAC at 35-37 (6610815-6610817)	Score: 71.9
HMM Sc=47.50	Sec struct Sc=24.40
         *    |    *    |    *    |    *    |    *    |    *    |    *    |   
Seq: GGTTTCGTGGTGTAGTTGGTtATCACGTCAGTCTAACACACTGAAGGtCTCCGGTTCGAGCCCGGGCGAAGCCA
Str: >>>>>>>..>>>...........<<<.>>>>>.......<<<<<.....>>>>>.......<<<<<<<<<<<<.

Chr06.trna6 (6612536-6612609)	Length: 74 bp
Type: Val	Anticodon: AAC at 35-37 (6612570-6612572)	Score: 72.5
HMM Sc=48.10	Sec struct Sc=24.40
         *    |    *    |    *    |    *    |    *    |    *    |    *    |   
Seq: GGTTTCGTGGTGTAGTTGGTtATCACGTCAGTCTAACACACTGAAGGtCTCCGGTTCGAACCCGGGCGAAGCCA
Str: >>>>>>>..>>>...........<<<.>>>>>.......<<<<<.....>>>>>.......<<<<<<<<<<<<.

Chr06.trna7 (7135176-7135247)	Length: 72 bp
Type: Asn	Anticodon: GTT at 33-35 (7135208-7135210)	Score: 74.3
HMM Sc=57.10	Sec struct Sc=17.20
         *    |    *    |    *    |    *    |    *    |    *    |    *    | 
Seq: TCCTCAGTAGCTCAGTGGTAGAGCGGTTGGCTGTTAACTGATTGGtCGTAGGTTCGAATCCTACTTGGGGAG
Str: >>>>>>>..>>>>.......<<<<.>>>>>.......<<<<<.....>>>>>.......<<<<<<<<<<<<.

Chr06.trna8 (10352473-10352544)	Length: 72 bp
Type: His	Anticodon: GTG at 34-36 (10352506-10352508)	Score: 46.1
HMM Sc=20.90	Sec struct Sc=25.20
         *    |    *    |    *    |    *    |    *    |    *    |    *    | 
Seq: GTGGCTGTAGTTTAGTGGTgAGGATTCCACGTTGTGGCCGTGGAAaCCTGGCCTCGAATCCCAGCAGCCACA
Str: >>>>>>>..>>>>........<<<<.>>>>>.......<<<<<....>>>>.........<<<<<<<<<<<.

Chr06.trna9 (10352564-10352643)	Length: 80 bp
Type: Arg	Anticodon: CCT at 34-36 (10352597-10352599)	Score: 46.7
Possible intron: 38-44 (10352601-10352607)
HMM Sc=31.80	Sec struct Sc=14.90
         *    |    *    |    *    |    *    |    *    |    *    |    *    |    *    
Seq: GCGCCTGTAGCTCAGTGGAtAGAGTGTCTGTTTCCTAagcagtaAGCAGAAAGtCGTAGGTTCAACCTCTATCTGGCGCG
Str: >>>>>.>..>>>>........<<<<.>>>>>..............<<<<<.....>>>>>.......<<<<<<.<<<<<.

Chr06.trna10 (10720594-10720667)	Length: 74 bp
Type: Met	Anticodon: CAT at 34-36 (10720627-10720629)	Score: 51.3
HMM Sc=35.80	Sec struct Sc=15.50
         *    |    *    |    *    |    *    |    *    |    *    |    *    |   
Seq: GCATCCATGGCTGAATGGTtAAAGCGCCCAACTCATAATTGGcGAATTCGTAGGTTCAATTCCTGCTAGATGCA
Str: >>>>>.>..>>>..........<<<.>>>>>.......<<<<.<.....>>>>>.......<<<<<<.<<<<<.

Chr06.trna11 (13872233-13872305)	Length: 73 bp
Type: Arg	Anticodon: TCT at 35-37 (13872267-13872269)	Score: 26.0
HMM Sc=11.50	Sec struct Sc=14.50
         *    |    *    |    *    |    *    |    *    |    *    |    *    |  
Seq: GTGTTCGTAGtATCAACGGTtAGAACAATCACCTTCTCGGTGATAGaCCCGGGTTCGACTCCCGGCTGACACT
Str: >>>>>.>..>..>>........<<.<.>>>>>.......<<<<<....>>>>>.......<<<<<<.<<<<<.

Chr06.trna12 (15180094-15180165)	Length: 72 bp
Type: Gly	Anticodon: TCC at 34-36 (15180127-15180129)	Score: 73.9
HMM Sc=46.20	Sec struct Sc=27.70
         *    |    *    |    *    |    *    |    *    |    *    |    *    | 
Seq: GCGTTTGTAGTCCAACGGTtAGGATAATTGCCTTCCAAGCAATAGaCCCGGGTTCGACTCCCGGCAAACGCA
Str: >>>>>>>..>>>>........<<<<.>>>>>.......<<<<<....>>>>>.......<<<<<<<<<<<<.

Chr06.trna13 (16002899-16002970)	Length: 72 bp
Type: Pro	Anticodon: AGG at 33-35 (16002931-16002933)	Score: 67.4
HMM Sc=34.70	Sec struct Sc=32.70
         *    |    *    |    *    |    *    |    *    |    *    |    *    | 
Seq: GGGCATTTGGTCTAGTGGTATGATTCTCGCTTAGGGTGCGAGAGGtCCCGAGTTCAATTCTCGGAATGCCCC
Str: >>>>>>>..>>>.........<<<.>>>>>.......<<<<<.....>>>>>.......<<<<<<<<<<<<.

Chr06.trna14 (16984941-16985014)	Length: 74 bp
Type: Asn	Anticodon: GTT at 35-37 (16984975-16984977)	Score: 84.5
HMM Sc=59.40	Sec struct Sc=25.10
         *    |    *    |    *    |    *    |    *    |    *    |    *    |   
Seq: GCTGGAATAGCTCAGTTGGTtAGAGCGTGTGGCTGTTAACCACAAGGtCGGAGGTTCAAGCCCTCCTTCTAGCG
Str: >>>>>>>..>>>>.........<<<<.>>>>>.......<<<<<.....>>>>>.......<<<<<<<<<<<<.

Chr06.trna15 (17027744-17027814)	Length: 71 bp
Type: Gly	Anticodon: CCC at 33-35 (17027776-17027778)	Score: 65.4
HMM Sc=28.10	Sec struct Sc=37.30
         *    |    *    |    *    |    *    |    *    |    *    |    *    |
Seq: GCGCATCTGGTGTAGTGGTATCATAGTACCCTCCCACGGTACTGaCCAGGGTTCGATTCCCTGGATGCGCA
Str: >>>>>>>..>>>.........<<<.>>>>>.......<<<<<....>>>>>.......<<<<<<<<<<<<.

Chr06.trna16 (18569974-18570045)	Length: 72 bp
Type: Pro	Anticodon: TGG at 33-35 (18570006-18570008)	Score: 68.5
HMM Sc=35.70	Sec struct Sc=32.80
         *    |    *    |    *    |    *    |    *    |    *    |    *    | 
Seq: GGGCATTTGGTCTAGTGGTATGATTCTCGCTTTGGGTGCGAGAGGtCCCGAGTTCGATTCTCGGAATGCCCC
Str: >>>>>>>..>>>.........<<<.>>>>>.......<<<<<.....>>>>>.......<<<<<<<<<<<<.

Chr06.trna17 (19437966-19438044)	Length: 79 bp
Type: Arg	Anticodon: ACG at 40-42 (19438005-19438007)	Score: 43.3
Possible pseudogene: HMM Sc=41.90	Sec struct Sc=1.40
         *    |    *    |    *    |    *    |    *    |    *    |    *    |    *   
Seq: GGGTGGGgcctcTAGCTTAGAGGAttAGAGCACGTGGCTACGAATCATGATGtTGGGGGTTCGAATCCCTCCTTGCCCA
Str: >>>>>>>.......>>>>.........<<<<.>>>>>.......<<<<<.....>>>>>.......<<<<<<<<<<<<.

Chr06.trna18 (20318603-20318674)	Length: 72 bp
Type: Trp	Anticodon: CCA at 33-35 (20318635-20318637)	Score: 75.8
HMM Sc=51.20	Sec struct Sc=24.60
         *    |    *    |    *    |    *    |    *    |    *    |    *    | 
Seq: GGATCCGTGGCGCAATGGTAGCGCGTCTGACTCCAGATCAGAAGGtTGCGTGTTCGATTCACGTCGGGTTCA
Str: >>>>>>>..>>>>.......<<<<.>>>>>.......<<<<<.....>>>>>.......<<<<<<<<<<<<.

Chr06.trna19 (21217720-21217807)	Length: 88 bp
Type: Undet	Anticodon: NNN at 0-0 (0-0)	Score: 20.2
Possible pseudogene: HMM Sc=24.60	Sec struct Sc=-4.40
         *    |    *    |    *    |    *    |    *    |    *    |    *    |    *    |    *  
Seq: TtgaaaccaTAGCTCAGTGGTtaataAGAGAATTTGCAACCAAGAGGTTGtCATGGGTTCAAGTCCCATcatttacctacCAGAAAAA
Str: >...........>>>............<<<..>>>>....<<<<........>>>>>.......<<<<<.................<.

Chr06.trna20 (21690378-21690450)	Length: 73 bp
Type: Lys	Anticodon: CTT at 34-36 (21690411-21690413)	Score: 87.7
HMM Sc=67.60	Sec struct Sc=20.10
         *    |    *    |    *    |    *    |    *    |    *    |    *    |  
Seq: GCCCGTCTAGCTCAGTTGGTAGAGCGCAAGGCTCTTAACCTTGTGGtCGTGGGTTCGAGCCCCACGGTGGGCG
Str: >>>>>>>..>>>>........<<<<.>>>>>.......<<<<<.....>>>>>.......<<<<<<<<<<<<.

Chr06.trna21 (22886942-22887014)	Length: 73 bp
Type: Lys	Anticodon: TTT at 34-36 (22886975-22886977)	Score: 90.8
HMM Sc=66.10	Sec struct Sc=24.70
         *    |    *    |    *    |    *    |    *    |    *    |    *    |  
Seq: GCCGTCTTAGCTCAGTCGGTAGAGCGCACGGCTTTTAACCGTGTGGtCGTGGGTTCGAATCCCACAGACGGCG
Str: >>>>>>>..>>>>........<<<<.>>>>>.......<<<<<.....>>>>>.......<<<<<<<<<<<<.

Chr06.trna22 (25146568-25146649)	Length: 82 bp
Type: Ser	Anticodon: CGA at 34-36 (25146601-25146603)	Score: 78.9
HMM Sc=46.60	Sec struct Sc=32.30
         *    |    *    |    *    |    *    |    *    |    *    |    *    |    *    | 
Seq: GTCGATATGTCCGAGTGGTtAAGGAGACAGACTCGAAATCTGTTGGGCTTTGCCTGCGCAGGTTCGAATCCTGCTGTCGACG
Str: >>>>>>>..>>>..........<<<.>>>>>.......<<<<<.>>>>...<<<<..>>>>>.......<<<<<<<<<<<<.

Chr06.trna23 (25383368-25383439)	Length: 72 bp
Type: Asp	Anticodon: GTC at 34-36 (25383401-25383403)	Score: 69.8
HMM Sc=46.80	Sec struct Sc=23.00
         *    |    *    |    *    |    *    |    *    |    *    |    *    | 
Seq: GTCGTTGTAGTATAGTGGTaAGTATTCCCGCCTGTCACGCGGGTGaCCCGGGTTCGATCCCCGGCAACGGCG
Str: >>>>>>>..>>>>........<<<<.>>>>>.......<<<<<....>>>>>.......<<<<<<<<<<<<.

Chr06.trna24 (26283491-26283563)	Length: 73 bp
Type: Undet	Anticodon: NNN at 0-0 (0-0)	Score: 28.2
Possible pseudogene: HMM Sc=0.00	Sec struct Sc=28.20
         *    |    *    |    *    |    *    |    *    |    *    |    *    |  
Seq: GGGTCTCTaAGCTCAaaATGGAaAGAGCGCTCACTTTGGTGAGAGGtTGGTGGTTCGAATCCTCCGAGATCCT
Str: >>>>>>>...>>>>..........<<<<.>>>>>....<<<<<.....>>.>>.......<<.<<<<<<<<<.

Chr06.trna25 (26401613-26401684)	Length: 72 bp
Type: Asp	Anticodon: GTC at 34-36 (26401646-26401648)	Score: 69.8
HMM Sc=46.80	Sec struct Sc=23.00
         *    |    *    |    *    |    *    |    *    |    *    |    *    | 
Seq: GTCGTTGTAGTATAGTGGTgAGTATTCCCGCCTGTCACGCGGGTGaCCCGGGTTCGATCCCCGGCAACGGCG
Str: >>>>>>>..>>>>........<<<<.>>>>>.......<<<<<....>>>>>.......<<<<<<<<<<<<.

Chr06.trna26 (29151519-29151592)	Length: 74 bp
Type: Asn	Anticodon: GTT at 35-37 (29151553-29151555)	Score: 58.6
HMM Sc=49.00	Sec struct Sc=9.60
         *    |    *    |    *    |    *    |    *    |    *    |    *    |   
Seq: GATGGAGTAGCTCAGTTGGTtAAAGTGTATGGCTGTTAACCACAAGGtTGAAGGTTCAAATCCTTCCTCTAGCG
Str: >.>>>>>..>>>...........<<<.>.>>>.......<<<.<.....>>>>>.......<<<<<<<<<<.<.

Chr06.trna27 (30173025-30172952)	Length: 74 bp
Type: Glu	Anticodon: TTC at 36-38 (30172990-30172988)	Score: 64.3
HMM Sc=38.20	Sec struct Sc=26.10
         *    |    *    |    *    |    *    |    *    |    *    |    *    |   
Seq: TCCATTGTCGTCTAGTCcGGTtAGGATATCTGGCTTTCACCCAGACGaCCCGGGTTCAAATCCCGGCAATGGAA
Str: >>>>>>>..>>>>..........<<<<.>>>>>.......<<<<<....>>>>>.......<<<<<<<<<<<<.

Chr06.trna28 (29554253-29554180)	Length: 74 bp
Type: Ile	Anticodon: AAT at 35-37 (29554219-29554217)	Score: 81.8
HMM Sc=58.30	Sec struct Sc=23.50
         *    |    *    |    *    |    *    |    *    |    *    |    *    |   
Seq: GGCCTATTAGCTCAGTTGGTtAGAGCGTCGTGCTAATAACGCGAAGGtCGCAGGTTCGAGACCTGCATGGGCCA
Str: >>>>>>>..>>>>.........<<<<.>>>>>.......<<<<<.....>>>>>.......<<<<<<<<<<<<.

Chr06.trna29 (29481343-29481271)	Length: 73 bp
Type: Ala	Anticodon: CGC at 34-36 (29481310-29481308)	Score: 68.3
HMM Sc=44.10	Sec struct Sc=24.20
         *    |    *    |    *    |    *    |    *    |    *    |    *    |  
Seq: GGGGGTGTAGCTCAtATGGTAGAGCGCTCGCTTCGCATGCGAGAGGcACGGGGTTCGATTCCCCGCACCTCCA
Str: >>>>>>>..>>>>........<<<<.>>>>>.......<<<<<.....>>>>>.......<<<<<<<<<<<<.

Chr06.trna30 (28738951-28738878)	Length: 74 bp
Type: Ser	Anticodon: TGA at 35-37 (28738917-28738915)	Score: 50.2
HMM Sc=30.30	Sec struct Sc=19.90
         *    |    *    |    *    |    *    |    *    |    *    |    *    |   
Seq: AGGGATGTAGCGCAGCTtGGTAGCGCATTTGTTTTGAGTACAAAATGtCACGGGTTCAAATCCTATCATCCCTA
Str: >>>>>>>..>>>>.........<<<<.>>>>>.......<<<<<.....>.>>>.......<<<.<<<<<<<<.

Chr06.trna31 (28738706-28738631)	Length: 76 bp
Type: Sup	Anticodon: TCA at 35-37 (28738672-28738670)	Score: 44.6
HMM Sc=34.90	Sec struct Sc=9.70
         *    |    *    |    *    |    *    |    *    |    *    |    *    |    *
Seq: GCACACTTAGTTTAGTTcGGTAGAACGCGGGTCTTCAAAACCCGATGtCGTAGGTTCAAATCCTAaaGAGCGTGAT
Str: .>>>.>>..>>>>.........<<<<.>>>>>.......<<<<<......>>>>.......<<<<...<<.<<<..

Chr06.trna32 (27314138-27314050)	Length: 89 bp
Type: Met	Anticodon: CAT at 35-37 (27314104-27314102)	Score: 40.2
Possible intron: 39-49 (27314100-27314090)
HMM Sc=33.00	Sec struct Sc=7.20
         *    |    *    |    *    |    *    |    *    |    *    |    *    |    *    |    *   
Seq: GGGGTGGTGGCGCAGTTGGCtAGCGCGTAGGTCTCATAgctcctgagtgATCCTGAGGtCGAGAGTTTGAGCCTCTCtCTGCCaaaCCT
Str: >>>>>>>..>>>>.........<<<<.>>>>....................<<<<.....>>>>>.......<<<<<.<<<<<...<<.

Chr06.trna33 (25539500-25539427)	Length: 74 bp
Type: Asn	Anticodon: GTT at 35-37 (25539466-25539464)	Score: 42.9
Possible pseudogene: HMM Sc=39.40	Sec struct Sc=3.50
         *    |    *    |    *    |    *    |    *    |    *    |    *    |   
Seq: ATTGGAGTAGCTCAATTGGTtAGAGCGTGTGACTGTTAACCACAAGGtCGGAGATTAAAGCCCTCCTTCTGGCG
Str: .>>>>>>..>>>>.........<<<<.>>>>.........<<<<.....>>>>.........<<<<<<<<<<..

Chr06.trna34 (25538254-25538183)	Length: 72 bp
Type: Asp	Anticodon: GTC at 34-36 (25538221-25538219)	Score: 37.6
HMM Sc=32.30	Sec struct Sc=5.30
         *    |    *    |    *    |    *    |    *    |    *    |    *    | 
Seq: GTCGTTGTAGTATAGTGGTgAATATTCCCGCCTGTCACACGGGTGaCCCGGGTTTGATCCCTGGCAATGGAG
Str: .>>>>>>..>>>>........<<<<.>>>>.........<<<<....>>>>>.......<<<<<<<<<<<..

Chr06.trna35 (25538143-25538070)	Length: 74 bp
Type: Asn	Anticodon: GTT at 35-37 (25538109-25538107)	Score: 82.0
HMM Sc=59.90	Sec struct Sc=22.10
         *    |    *    |    *    |    *    |    *    |    *    |    *    |   
Seq: GCTGGAGTAGCTCAGTTGGTtAGAGCGTGTGGCTGTTAACCACAAGGtCGGAGGTTCAAGCCCTCCTTCTAGCG
Str: >>>>>>>..>>>>.........<<<<.>>>>>.......<<<<<.....>>>>>.......<<<<<<<<<<<<.

Chr06.trna36 (25536669-25536596)	Length: 74 bp
Type: Asn	Anticodon: GTT at 35-37 (25536635-25536633)	Score: 82.3
HMM Sc=61.70	Sec struct Sc=20.60
         *    |    *    |    *    |    *    |    *    |    *    |    *    |   
Seq: GCTGGGGTAGCTCAGTTGGTtAGAGCGTGTGGCTGTTAACCACAAGGtCGGAGGTTCAAGCCCTCCTTCTAGCG
Str: >>>>>>>..>>>>.........<<<<.>>>>>.......<<<<<.....>>>>>.......<<<<<<<<<<<<.

Chr06.trna37 (25533297-25533226)	Length: 72 bp
Type: Asp	Anticodon: GTC at 34-36 (25533264-25533262)	Score: 69.8
HMM Sc=46.80	Sec struct Sc=23.00
         *    |    *    |    *    |    *    |    *    |    *    |    *    | 
Seq: GTCGTTGTAGTATAGTGGTgAGTATTCCCGCCTGTCACGCGGGTGaCCCGGGTTCGATCCCCGGCAACGGCG
Str: >>>>>>>..>>>>........<<<<.>>>>>.......<<<<<....>>>>>.......<<<<<<<<<<<<.

Chr06.trna38 (25533162-25533087)	Length: 76 bp
Type: Asn	Anticodon: GTT at 35-37 (25533128-25533126)	Score: 29.5
HMM Sc=18.00	Sec struct Sc=11.50
         *    |    *    |    *    |    *    |    *    |    *    |    *    |    *
Seq: AATGGAATAGATCAGTTGATtAGAGCATGTGGTTGTTAACTATAAGGtTGGAGGTTCAAGCTCTCCTTCTAgcTTA
Str: >>>>>>>..>.>>.........<<.<.>>>>>.......<<<<<.....>>>>>.......<<<<<<<<<<..<<.

Chr06.trna39 (24767324-24767244)	Length: 81 bp
Type: Leu	Anticodon: CAG at 36-38 (24767289-24767287)	Score: 69.5
HMM Sc=46.80	Sec struct Sc=22.70
         *    |    *    |    *    |    *    |    *    |    *    |    *    |    *    |
Seq: GTCAAGATGGCCGAGTTGGTctAAGGCGCCAGTTTCAGGTACTGGTccgaaaGGgCATGGGTTCGAATCCCATTCTTGACA
Str: >>>>>>>..>>>............<<<.>>>>>.......<<<<<...........>>>>>.......<<<<<<<<<<<<.

Chr06.trna40 (20766249-20766177)	Length: 73 bp
Type: Ala	Anticodon: TGC at 34-36 (20766216-20766214)	Score: 69.1
HMM Sc=43.30	Sec struct Sc=25.80
         *    |    *    |    *    |    *    |    *    |    *    |    *    |  
Seq: GGGGATGTAGCTCAAATGGTAGAGCGCTCGCTTTGCATGCGAGAGGtACAGGGTTCGATCCCCTGCATCTCCA
Str: >>>>>>>..>>>>........<<<<.>>>>>.......<<<<<.....>>>>>.......<<<<<<<<<<<<.

Chr06.trna41 (20235257-20235184)	Length: 74 bp
Type: Asn	Anticodon: GTT at 35-37 (20235223-20235221)	Score: 82.1
HMM Sc=56.70	Sec struct Sc=25.40
         *    |    *    |    *    |    *    |    *    |    *    |    *    |   
Seq: GCTGGAGTAGCTCAGCTGGTtAGAGCGTGTGGCTGTTAACCACAAGGtCGAAGGTTCAAACCCTTCCTCTAGCG
Str: >>>>>>>..>>>>.........<<<<.>>>>>.......<<<<<.....>>>>>.......<<<<<<<<<<<<.

Chr06.trna42 (19641405-19641333)	Length: 73 bp
Type: Ala	Anticodon: TGC at 34-36 (19641372-19641370)	Score: 69.1
HMM Sc=43.30	Sec struct Sc=25.80
         *    |    *    |    *    |    *    |    *    |    *    |    *    |  
Seq: GGGGATGTAGCTCAAATGGTAGAGCGCTCGCTTTGCATGCGAGAGGtACAGGGTTCGATCCCCTGCATCTCCA
Str: >>>>>>>..>>>>........<<<<.>>>>>.......<<<<<.....>>>>>.......<<<<<<<<<<<<.

Chr06.trna43 (18886888-18886807)	Length: 82 bp
Type: Ser	Anticodon: TGA at 34-36 (18886855-18886853)	Score: 80.7
HMM Sc=46.10	Sec struct Sc=34.60
         *    |    *    |    *    |    *    |    *    |    *    |    *    |    *    | 
Seq: GTCGATATGTCCGAGTGGTtAAGGAGACAGACTTGAAATCTGTTGGGCTTCGCCCGCGCAGGTTCGAACCCTGCTGTCGACG
Str: >>>>>>>..>>>..........<<<.>>>>>.......<<<<<.>>>>...<<<<..>>>>>.......<<<<<<<<<<<<.

Chr06.trna44 (18571047-18570976)	Length: 72 bp
Type: Pro	Anticodon: AGG at 33-35 (18571015-18571013)	Score: 67.4
HMM Sc=34.70	Sec struct Sc=32.70
         *    |    *    |    *    |    *    |    *    |    *    |    *    | 
Seq: GGGCATTTGGTCTAGTGGTATGATTCTCGCTTAGGGTGCGAGAGGtCCCGAGTTCAATTCTCGGAATGCCCC
Str: >>>>>>>..>>>.........<<<.>>>>>.......<<<<<.....>>>>>.......<<<<<<<<<<<<.

Chr06.trna45 (16639169-16639096)	Length: 74 bp
Type: Glu	Anticodon: TTC at 36-38 (16639134-16639132)	Score: 64.3
HMM Sc=38.20	Sec struct Sc=26.10
         *    |    *    |    *    |    *    |    *    |    *    |    *    |   
Seq: TCCATTGTCGTCTAGTCcGGTtAGGATATCTGGCTTTCACCCAGACGaCCCGGGTTCAAATCCCGGCAATGGAA
Str: >>>>>>>..>>>>..........<<<<.>>>>>.......<<<<<....>>>>>.......<<<<<<<<<<<<.

Chr06.trna46 (15319154-15319081)	Length: 74 bp
Type: Thr	Anticodon: AGT at 35-37 (15319120-15319118)	Score: 75.0
HMM Sc=46.80	Sec struct Sc=28.20
         *    |    *    |    *    |    *    |    *    |    *    |    *    |   
Seq: GCTTTCGTAGCTCAGTTGGTtAGAGCACCCGTTTAGTAAGCGGGAGGtCTTGAGTTCGACTCTCAACGAAAGCA
Str: >>>>>>>..>>>>.........<<<<.>>>>>.......<<<<<.....>>>>>.......<<<<<<<<<<<<.

Chr06.trna47 (15042721-15042650)	Length: 72 bp
Type: Asp	Anticodon: GTC at 34-36 (15042688-15042686)	Score: 69.8
HMM Sc=46.80	Sec struct Sc=23.00
         *    |    *    |    *    |    *    |    *    |    *    |    *    | 
Seq: GTCGTTGTAGTATAGTGGTgAGTATTCCCGCCTGTCACGCGGGTGaCCCGGGTTCGATCCCCGGCAACGGCG
Str: >>>>>>>..>>>>........<<<<.>>>>>.......<<<<<....>>>>>.......<<<<<<<<<<<<.

Chr06.trna48 (14659464-14659393)	Length: 72 bp
Type: His	Anticodon: GTG at 34-36 (14659431-14659429)	Score: 63.3
HMM Sc=34.30	Sec struct Sc=29.00
         *    |    *    |    *    |    *    |    *    |    *    |    *    | 
Seq: GTGGCTGTAGTTTAGTGGTaAGAATTCTACGTTGTGGCCGTAGAGaCCTGGGCTCGAATCCCAGCAGCCACA
Str: >>>>>>>..>>>>........<<<<.>>>>>.......<<<<<....>>>>>.......<<<<<<<<<<<<.

Chr06.trna49 (14646061-14645990)	Length: 72 bp
Type: Gln	Anticodon: CTG at 34-36 (14646028-14646026)	Score: 72.9
HMM Sc=48.70	Sec struct Sc=24.20
         *    |    *    |    *    |    *    |    *    |    *    |    *    | 
Seq: GGTCCCATGGTCTAGCGGTtAGGACATTGGACTCTGAATCCAGTAaCCCGAGTTCAAATCTCGGTGGGACCT
Str: >>>>>>>..>>>>........<<<<.>>>>>.......<<<<<....>>>>>.......<<<<<<<<<<<<.

Chr06.trna50 (14643149-14643078)	Length: 72 bp
Type: Gln	Anticodon: CTG at 34-36 (14643116-14643114)	Score: 72.9
HMM Sc=48.70	Sec struct Sc=24.20
         *    |    *    |    *    |    *    |    *    |    *    |    *    | 
Seq: GGTCCCATGGTCTAGCGGTcAGGACATTGGACTCTGAATCCAGTAaCCCGAGTTCAAATCTCGGTGGGACCT
Str: >>>>>>>..>>>>........<<<<.>>>>>.......<<<<<....>>>>>.......<<<<<<<<<<<<.

Chr06.trna51 (14293716-14293643)	Length: 74 bp
Type: Val	Anticodon: TAC at 35-37 (14293682-14293680)	Score: 72.7
HMM Sc=40.10	Sec struct Sc=32.60
         *    |    *    |    *    |    *    |    *    |    *    |    *    |   
Seq: GGTGTTGTGGTGTAGTCGGTcATCACGTCAGTTTTACACACTGAAGGtCCCCAGTTCGAGCCTGGGCAATACCA
Str: >>>>>>>..>>>...........<<<.>>>>>.......<<<<<.....>>>>>.......<<<<<<<<<<<<.

Chr06.trna52 (13884800-13884729)	Length: 72 bp
Type: Gly	Anticodon: TCC at 34-36 (13884767-13884765)	Score: 73.9
HMM Sc=46.20	Sec struct Sc=27.70
         *    |    *    |    *    |    *    |    *    |    *    |    *    | 
Seq: GCGTTTGTAGTCCAACGGTtAGGATAATTGCCTTCCAAGCAATAGaCCCGGGTTCGACTCCCGGCAAACGCA
Str: >>>>>>>..>>>>........<<<<.>>>>>.......<<<<<....>>>>>.......<<<<<<<<<<<<.

Chr06.trna53 (12824210-12824127)	Length: 84 bp
Type: Leu	Anticodon: CAA at 35-37 (12824176-12824174)	Score: 78.3
HMM Sc=55.30	Sec struct Sc=23.00
         *    |    *    |    *    |    *    |    *    |    *    |    *    |    *    |   
Seq: GTCAGGATGGCCGAGTGGTctAAGGCGCCAGACTCAAGTTCTGGTCCTCTAACGAGGGCGTGGGTTCAAACCCCACTTCTGACA
Str: >>>>>>>..>>>...........<<<.>>>>>.......<<<<<.>>>>....<<<<..>>>>>.......<<<<<<<<<<<<.

Chr06.trna54 (12034146-12034078)	Length: 69 bp
Type: Asn	Anticodon: GTT at 30-32 (12034117-12034115)	Score: 54.5
HMM Sc=34.20	Sec struct Sc=20.30
         *    |    *    |    *    |    *    |    *    |    *    |    *   
Seq: GCTGGAATAGCTCAGTTGGGCGTGTGGCTGTTAACCACAAGGtCGGAGGTTCAAGCCCTCCTTCTAGCG
Str: >>>>>>>..>>>>....<<<<.>>>>>.......<<<<<.....>>>>>.......<<<<<<<<<<<<.

Chr06.trna55 (9795908-9795837)	Length: 72 bp
Type: Gln	Anticodon: CTG at 34-36 (9795875-9795873)	Score: 56.4
HMM Sc=42.90	Sec struct Sc=13.50
         *    |    *    |    *    |    *    |    *    |    *    |    *    | 
Seq: AGTTCCATGGTTTAGTGATcAGGACATTGGACTCTGAATCCAGTGGCCCGAGTTCAAATCTTGGTGGAACCT
Str: .>>>>>>..>>>>........<<<<.>>>>>.......<<<<<....>>>>>.......<<<<<<<<<<<..

Chr06.trna56 (8085478-8085405)	Length: 74 bp
Type: Met	Anticodon: CAT at 34-36 (8085445-8085443)	Score: 41.9
HMM Sc=30.70	Sec struct Sc=11.20
         *    |    *    |    *    |    *    |    *    |    *    |    *    |   
Seq: GCATTCATAGCTGAATGGTtAAAGCGCCCAACTCATAATTGGcGAATTCGTAGGTTCAATTCCTGTTGGATGGA
Str: .>>>>>>..>>>..........<<<.>>>>>.......<<<<.<.....>>>>>.......<<<<<<<<<<<..

Chr06.trna57 (7134164-7134091)	Length: 74 bp
Type: Pro	Anticodon: TGG at 35-37 (7134130-7134128)	Score: 38.7
HMM Sc=29.40	Sec struct Sc=9.30
         *    |    *    |    *    |    *    |    *    |    *    |    *    |   
Seq: AGGGATGTAGCGCAGCTtGGTAGCGCGTTTGTTTTGGGTACAAAATGtCACGGGTTCAAATCCTATTTTTTTTT
Str: >>>>>.>..>>>>.........<<<<.>>>>>.......<<<<<.....>.>>>.......<<<.<<.<<<<<.

Chr06.trna58 (5821518-5821447)	Length: 72 bp
Type: His	Anticodon: GTG at 34-36 (5821485-5821483)	Score: 63.2
HMM Sc=34.00	Sec struct Sc=29.20
         *    |    *    |    *    |    *    |    *    |    *    |    *    | 
Seq: GTGGCTGTAGTTTAGTGGTgAGAATTTCACGTTGTGGCCGTGAAGaCCTGGGCTCGAATCCCAGCAGCCACA
Str: >>>>>>>..>>>>........<<<<.>>>>>.......<<<<<....>>>>>.......<<<<<<<<<<<<.

Chr06.trna59 (5105328-5105256)	Length: 73 bp
Type: Val	Anticodon: TAC at 34-36 (5105295-5105293)	Score: 76.2
HMM Sc=46.60	Sec struct Sc=29.60
         *    |    *    |    *    |    *    |    *    |    *    |    *    |  
Seq: GGTGCTGTGGTGTAGTGGTtATCACGTTTGCTTTACACGCAAAAGGtCCCCAGTTCGATCCTGGGTAGCACCA
Str: >>>>>>>..>>>..........<<<.>>>>>.......<<<<<.....>>>>>.......<<<<<<<<<<<<.

Chr06.trna60 (4032440-4032370)	Length: 71 bp
Type: Arg	Anticodon: ACG at 32-34 (4032409-4032407)	Score: 23.9
Possible pseudogene: HMM Sc=20.10	Sec struct Sc=3.80
         *    |    *    |    *    |    *    |    *    |    *    |    *    |
Seq: GGGAccGCTTAGAGGAatAGAGCACGTGGCTACGAACCACGGTGtCGGGTGTTCGAATCCCTCCTTGCCCA
Str: >>>...>>>>.........<<<<.>>>>>.......<<<<<.....>>>.>.......<.<<<....<<<.

Chr06.trna61 (3417748-3417664)	Length: 85 bp
Type: Met	Anticodon: CAT at 35-37 (3417714-3417712)	Score: 64.3
Possible intron: 39-49 (3417710-3417700)
HMM Sc=40.80	Sec struct Sc=23.50
         *    |    *    |    *    |    *    |    *    |    *    |    *    |    *    |    
Seq: GGGGTGGTGGCGCAGTTGGCtAGCGCGTAGGTCTCATAgcttctgagttATCCTGAGGtCGAGAGTTCGAGCCTCTCTCACCCCA
Str: >>>>>>>..>>>>.........<<<<.>>>>....................<<<<.....>>>>>.......<<<<<<<<<<<<.

Chr06.trna62 (991663-991591)	Length: 73 bp
Type: Glu	Anticodon: CTC at 35-37 (991629-991627)	Score: 79.2
HMM Sc=53.40	Sec struct Sc=25.80
         *    |    *    |    *    |    *    |    *    |    *    |    *    |  
Seq: TCCGTTGTGGTCTAGTTGGTtAGGATACTCGGCTCTCACCCGAGAGaCCCGGGTTCAAGTCCCGGCAACGGAA
Str: >>>>>>>..>>>>.........<<<<.>>>>>.......<<<<<....>>>>>.......<<<<<<<<<<<<.

Chr06.trna63 (987530-987458)	Length: 73 bp
Type: Glu	Anticodon: CTC at 35-37 (987496-987494)	Score: 78.9
HMM Sc=53.10	Sec struct Sc=25.80
         *    |    *    |    *    |    *    |    *    |    *    |    *    |  
Seq: TCCGTTGTAGTCTAGTTGGTtAGGATACTCGGCTCTCACCCGAGAGaCCCGGGTTCAAGTCCCGGCAACGGAA
Str: >>>>>>>..>>>>.........<<<<.>>>>>.......<<<<<....>>>>>.......<<<<<<<<<<<<.

Chr06.trna64 (156391-156318)	Length: 74 bp
Type: Thr	Anticodon: AGT at 35-37 (156357-156355)	Score: 72.0
HMM Sc=43.50	Sec struct Sc=28.50
         *    |    *    |    *    |    *    |    *    |    *    |    *    |   
Seq: GCTTTCATAGCTCAGTTGGCtAGAGCACCCGTTTAGTAAGCGGGAGGtCTTGAGTTCAATTCTCAATGAAAGCA
Str: >>>>>>>..>>>>.........<<<<.>>>>>.......<<<<<.....>>>>>.......<<<<<<<<<<<<.

Chr07.trna1 (1987502-1987572)	Length: 71 bp
Type: Gly	Anticodon: GCC at 33-35 (1987534-1987536)	Score: 66.5
HMM Sc=44.80	Sec struct Sc=21.70
         *    |    *    |    *    |    *    |    *    |    *    |    *    |
Seq: GCACCAGTGGTCTAGTGGTAGAATAGTACCCTGCCACGGTACAGaCCCGGGTTCGATTCCCGGCTGGTGCA
Str: >>>>>>>..>>.>.......<.<<.>>>>>.......<<<<<....>>>>>.......<<<<<<<<<<<<.

Chr07.trna2 (9522710-9522783)	Length: 74 bp
Type: His	Anticodon: GTG at 35-37 (9522744-9522746)	Score: 48.7
HMM Sc=35.50	Sec struct Sc=13.20
         *    |    *    |    *    |    *    |    *    |    *    |    *    |   
Seq: GCGGATGTAGCCAAGTGGAttAAGGCAGTGGATTGTGAATCCAcCACGCGCGGGTTCAATTCCCGTCGTTTGCC
Str: >>>>>>>..>>>...........<<<.>>>>>.......<<<<.<....>>>>>.......<<<<<<<<<<<<.

Chr07.trna3 (9562846-9562917)	Length: 72 bp
Type: Val	Anticodon: GAC at 33-35 (9562878-9562880)	Score: 53.3
HMM Sc=15.30	Sec struct Sc=38.00
         *    |    *    |    *    |    *    |    *    |    *    |    *    | 
Seq: AGGGATATAACTCAGCGGTAGAGTGTCACCTTGACGTGGTGGAAGtCATCAGTTCGAGCCTGATTATCCCTA
Str: >>>>>>>..>>>>.......<<<<.>>>>>.......<<<<<.....>>>>>.......<<<<<<<<<<<<.

Chr07.trna4 (9581827-9581905)	Length: 79 bp
Type: Arg	Anticodon: ACG at 40-42 (9581866-9581868)	Score: 56.5
HMM Sc=44.90	Sec struct Sc=11.60
         *    |    *    |    *    |    *    |    *    |    *    |    *    |    *   
Seq: GGGTGGGgcctgTAGCTCAGAGGAttAGAGCACGTGGCTACGAACCACGGTGtCGGGGGTTCGAATCCCTCCTCGCCCA
Str: >>>>>>>.......>>>>.........<<<<.>>>>>.......<<<<<.....>>>>>.......<<<<<<<<<<<<.

Chr07.trna5 (9632776-9632849)	Length: 74 bp
Type: Pro	Anticodon: TGG at 35-37 (9632810-9632812)	Score: 59.4
HMM Sc=32.20	Sec struct Sc=27.20
         *    |    *    |    *    |    *    |    *    |    *    |    *    |   
Seq: AGGGATGTAGCGCAGCTtGGTAGCGCGTTTGTTTTGGGTACAAAATGtCACGGGTTCAAATCCTGTCATCCCTA
Str: >>>>>>>..>>>>.........<<<<.>>>>>.......<<<<<.....>>>>>.......<<<<<<<<<<<<.

Chr07.trna6 (9643786-9643859)	Length: 74 bp
Type: Trp	Anticodon: CCA at 35-37 (9643820-9643822)	Score: 72.0
HMM Sc=42.50	Sec struct Sc=29.50
         *    |    *    |    *    |    *    |    *    |    *    |    *    |   
Seq: GCGCTCTTAGTTCAGTTcGGTAGAACGCGGGTCTCCAAAACCCGATGtCGTAGGTTCAAATCCTACAGAGCGTG
Str: >>>>>>>..>>>>.........<<<<.>>>>>.......<<<<<.....>>>>>.......<<<<<<<<<<<<.

Chr07.trna7 (9789012-9789084)	Length: 73 bp
Type: Phe	Anticodon: GAA at 34-36 (9789045-9789047)	Score: 73.3
HMM Sc=47.90	Sec struct Sc=25.40
         *    |    *    |    *    |    *    |    *    |    *    |    *    |  
Seq: GCCGGGATAGCTCAGTTGGTAGAGCAGAGGACTGAAAATCCTCGTGtCACCAGTTCAAATCTGGTTCCTGGCA
Str: >>>>>>>..>>>>........<<<<.>>>>>.......<<<<<.....>>>>>.......<<<<<<<<<<<<.

Chr07.trna8 (9789286-9789358)	Length: 73 bp
Type: Lys	Anticodon: TTT at 34-36 (9789319-9789321)	Score: 80.3
HMM Sc=61.50	Sec struct Sc=18.80
         *    |    *    |    *    |    *    |    *    |    *    |    *    |  
Seq: GGGTGTATAGCTCAGTTGGTAGAGCATTGGGCTTTTAACCTAATGGtCGCAGGTTCAAGTCCTGCTATACCCA
Str: >>>>>>>..>>>>........<<<<.>>>>>.......<<<<<.....>>>>>.......<<<<<<<<<<<<.

Chr07.trna9 (9866574-9866647)	Length: 74 bp
Type: His	Anticodon: GTG at 35-37 (9866608-9866610)	Score: 51.0
HMM Sc=28.90	Sec struct Sc=22.10
         *    |    *    |    *    |    *    |    *    |    *    |    *    |   
Seq: GCGGATGTAGCCAAGTGGAttAAGGCAGTGGATTGTGAATCCACCATTCGCGGGTTCAATCCCCGTCATTCGCC
Str: >>>>>>>..>>>...........<<<.>>>>>.......<<<<<.....>>>>>.......<<<<<<<<<<<<.

Chr07.trna10 (9972593-9972666)	Length: 74 bp
Type: Met	Anticodon: CAT at 34-36 (9972626-9972628)	Score: 59.0
HMM Sc=36.70	Sec struct Sc=22.30
         *    |    *    |    *    |    *    |    *    |    *    |    *    |   
Seq: GCATCCATGGCTGAATGGTtAAAGCGCCCAACTCATAATTGGcGAATTCGTAGGTTCAATTCCTGCTGGATGCA
Str: >>>>>>>..>>>..........<<<.>>>>>.......<<<<.<.....>>>>>.......<<<<<<<<<<<<.

Chr07.trna11 (9984572-9984643)	Length: 72 bp
Type: Arg	Anticodon: TCT at 34-36 (9984605-9984607)	Score: 58.3
HMM Sc=25.60	Sec struct Sc=32.70
         *    |    *    |    *    |    *    |    *    |    *    |    *    | 
Seq: GCGTCCATTGTCTAATGGAtAGGACAGAGGTCTTCTAAACCTTTGGTATAGGTTCAAATCCTATTGGACGCA
Str: >>>>>>>..>>>>........<<<<.>>>>>.......<<<<<....>>>>>.......<<<<<<<<<<<<.

Chr07.trna12 (10002570-10002633)	Length: 64 bp
Type: Cys	Anticodon: GCA at 33-35 (10002602-10002604)	Score: 29.3
Possible pseudogene: HMM Sc=0.00	Sec struct Sc=29.30
         *    |    *    |    *    |    *    |    *    |    *    |   
Seq: GGCGGCATGGCCGAGTGGTAAGGCGGGGGACTGCAAATCCTTTTtCCCCAGtTGGGTGTCGCCT
Str: >>>>>>>..>>>.........<<<.>>>>>.......<<<<<....>>>>..<<<<<<<<<<<.

Chr07.trna13 (10136716-10136808)	Length: 93 bp
Type: Ser	Anticodon: TGA at 35-37 (10136750-10136752)	Score: 56.0
HMM Sc=34.20	Sec struct Sc=21.80
         *    |    *    |    *    |    *    |    *    |    *    |    *    |    *    |    *    |  
Seq: GGAGAGATGGCCGAGTGGTtgATAGCTCCGGTCTTGAAAACCGGCATAGTTCTTTGttcaGAACTATCGAGGGTTCGAATCCCTCTCTCTCCT
Str: >>>>>>>..>>.>.........<.<<.>>>>>.......<<<<<.>>>>>>>........<<<<<<<.>>>>>.......<<<<<<<<<<<<.

Chr07.trna14 (10149253-10149325)	Length: 73 bp
Type: Glu	Anticodon: TTC at 35-37 (10149287-10149289)	Score: 45.1
HMM Sc=21.50	Sec struct Sc=23.60
         *    |    *    |    *    |    *    |    *    |    *    |    *    |  
Seq: GCCCCTATCGTCTAGTGGTttAGGACATCTCTCTTTCAAGGAGGCAgCGGGGATTCGAATTCCCCTGGGGGTA
Str: >>>>>>>..>>>>.........<<<<.>>>>>.......<<<<<....>>>>>.......<<<<<<<<<<<<.

Chr07.trna15 (10149390-10149473)	Length: 84 bp
Type: Tyr	Anticodon: GTA at 35-37 (10149424-10149426)	Score: 53.8
HMM Sc=32.50	Sec struct Sc=21.30
         *    |    *    |    *    |    *    |    *    |    *    |    *    |    *    |   
Seq: GGGTCGATGCCCGAGCGGTtaATGGGGACGGACTGTAAATTCGTTGGCGATATGTCTaCGCTGGTTCAAATCCAGCTCGGCCCA
Str: >>>>>>>..>>>>.........<<<<.>>>>>.......<<<<<.>>>>...<<<<...>>>>>.......<<<<<<<<<<<<.

Chr07.trna16 (10149810-10149883)	Length: 74 bp
Type: Asp	Anticodon: GTC at 35-37 (10149844-10149846)	Score: 62.4
HMM Sc=43.90	Sec struct Sc=18.50
         *    |    *    |    *    |    *    |    *    |    *    |    *    |   
Seq: GGGATTGTAGTTCAATTGGTcAGAGCACCGCCCTGTCAAGGCGGAAGcTGCGGGTTCGAGCCCCGTCAGTCCCG
Str: >>>>>>>..>>>>.........<<<<.>>>>>.......<<<<<.....>>>>>.......<<<<<<<<<<<<.

Chr07.trna17 (16674593-16674666)	Length: 74 bp
Type: Val	Anticodon: AAC at 35-37 (16674627-16674629)	Score: 72.2
HMM Sc=47.90	Sec struct Sc=24.30
         *    |    *    |    *    |    *    |    *    |    *    |    *    |   
Seq: GGTGTCGTGGTGTAGTTGGTtATCACGTCAGTCTAACACACTGAAGGtCTCCGGTTCAAACCCGGGCGACGCCA
Str: >>>>>>>..>>>...........<<<.>>>>>.......<<<<<.....>>>>>.......<<<<<<<<<<<<.

Chr07.trna18 (17791030-17791102)	Length: 73 bp
Type: Lys	Anticodon: CTT at 34-36 (17791063-17791065)	Score: 87.7
HMM Sc=67.60	Sec struct Sc=20.10
         *    |    *    |    *    |    *    |    *    |    *    |    *    |  
Seq: GCCCGTCTAGCTCAGTTGGTAGAGCGCAAGGCTCTTAACCTTGTGGtCGTGGGTTCGAGCCCCACGGTGGGCG
Str: >>>>>>>..>>>>........<<<<.>>>>>.......<<<<<.....>>>>>.......<<<<<<<<<<<<.

Chr07.trna19 (19088379-19088452)	Length: 74 bp
Type: Ile	Anticodon: AAT at 35-37 (19088413-19088415)	Score: 81.8
HMM Sc=58.30	Sec struct Sc=23.50
         *    |    *    |    *    |    *    |    *    |    *    |    *    |   
Seq: GGCCTATTAGCTCAGTTGGTtAGAGCGTCGTGCTAATAACGCGAAGGtCGCAGGTTCGAGACCTGCATGGGCCA
Str: >>>>>>>..>>>>.........<<<<.>>>>>.......<<<<<.....>>>>>.......<<<<<<<<<<<<.

Chr07.trna20 (19395171-19395252)	Length: 82 bp
Type: Ser	Anticodon: GCT at 34-36 (19395204-19395206)	Score: 80.5
HMM Sc=45.20	Sec struct Sc=35.30
         *    |    *    |    *    |    *    |    *    |    *    |    *    |    *    | 
Seq: GTCGCTTTGGCCGAGTGGTtAAGGCGTGTGCCTGCTAAGTACATGGGGTTTCCCCGCGAGAGTTCGAATCTCTCAGGCGACG
Str: >>>>>>>..>>>..........<<<.>>>>>.......<<<<<.>>>>...<<<<..>>>>>.......<<<<<<<<<<<<.

Chr07.trna21 (20047692-20047773)	Length: 82 bp
Type: Ser	Anticodon: TGA at 34-36 (20047725-20047727)	Score: 80.7
HMM Sc=46.10	Sec struct Sc=34.60
         *    |    *    |    *    |    *    |    *    |    *    |    *    |    *    | 
Seq: GTCGATATGTCCGAGTGGTtAAGGAGACAGACTTGAAATCTGTTGGGCTTCGCCCGCGCAGGTTCGAACCCTGCTGTCGACG
Str: >>>>>>>..>>>..........<<<.>>>>>.......<<<<<.>>>>...<<<<..>>>>>.......<<<<<<<<<<<<.

Chr07.trna22 (20372691-20372762)	Length: 72 bp
Type: Gln	Anticodon: TTG at 34-36 (20372724-20372726)	Score: 70.4
HMM Sc=46.60	Sec struct Sc=23.80
         *    |    *    |    *    |    *    |    *    |    *    |    *    | 
Seq: GGTCCCATGGTCCAGTGGTtACGACATTGGACTTTGAATCCAATAaCCTGAGTTCGAATCTCGGTGGGACCT
Str: >>>>>>>..>>>..........<<<.>>>>>.......<<<<<....>>>>>.......<<<<<<<<<<<<.

Chr07.trna23 (20396395-20396466)	Length: 72 bp
Type: Gln	Anticodon: TTG at 34-36 (20396428-20396430)	Score: 70.4
HMM Sc=46.60	Sec struct Sc=23.80
         *    |    *    |    *    |    *    |    *    |    *    |    *    | 
Seq: GGTCCCATGGTCCAGTGGTtACGACATTGGACTTTGAATCCAATAaCCTGAGTTCGAATCTCGGTGGGACCT
Str: >>>>>>>..>>>..........<<<.>>>>>.......<<<<<....>>>>>.......<<<<<<<<<<<<.

Chr07.trna24 (21925004-21925075)	Length: 72 bp
Type: Pro	Anticodon: AGG at 33-35 (21925036-21925038)	Score: 67.4
HMM Sc=34.70	Sec struct Sc=32.70
         *    |    *    |    *    |    *    |    *    |    *    |    *    | 
Seq: GGGCATTTGGTCTAGTGGTATGATTCTCGCTTAGGGTGCGAGAGGtCCCGAGTTCAATTCTCGGAATGCCCC
Str: >>>>>>>..>>>.........<<<.>>>>>.......<<<<<.....>>>>>.......<<<<<<<<<<<<.

Chr07.trna25 (23930092-23930165)	Length: 74 bp
Type: Glu	Anticodon: TTC at 36-38 (23930127-23930129)	Score: 64.3
HMM Sc=38.20	Sec struct Sc=26.10
         *    |    *    |    *    |    *    |    *    |    *    |    *    |   
Seq: TCCATTGTCGTCTAGTCcGGTtAGGATATCTGGCTTTCACCCAGACGaCCCGGGTTCAAATCCCGGCAATGGAA
Str: >>>>>>>..>>>>..........<<<<.>>>>>.......<<<<<....>>>>>.......<<<<<<<<<<<<.

Chr07.trna26 (27791079-27791150)	Length: 72 bp
Type: Gln	Anticodon: CTG at 34-36 (27791112-27791114)	Score: 73.7
HMM Sc=48.90	Sec struct Sc=24.80
         *    |    *    |    *    |    *    |    *    |    *    |    *    | 
Seq: GGTTCCATGGTCTAGTGGTcAGGACATTGGACTCTGAATCCAGTAaCCCGAGTTCAAGTCTCGGTGGAACCT
Str: >>>>>>>..>>>>........<<<<.>>>>>.......<<<<<....>>>>>.......<<<<<<<<<<<<.

Chr07.trna27 (28849816-28849888)	Length: 73 bp
Type: Glu	Anticodon: CTC at 35-37 (28849850-28849852)	Score: 78.9
HMM Sc=53.10	Sec struct Sc=25.80
         *    |    *    |    *    |    *    |    *    |    *    |    *    |  
Seq: TCCGTTGTAGTCTAGTTGGTtAGGATACTCGGCTCTCACCCGAGAGaCCCGGGTTCAAGTCCCGGCAACGGAA
Str: >>>>>>>..>>>>.........<<<<.>>>>>.......<<<<<....>>>>>.......<<<<<<<<<<<<.

Chr07.trna28 (29079902-29079974)	Length: 73 bp
Type: Phe	Anticodon: GAA at 34-36 (29079935-29079937)	Score: 78.3
HMM Sc=58.40	Sec struct Sc=19.90
         *    |    *    |    *    |    *    |    *    |    *    |    *    |  
Seq: GCGGGGATAGCTCAGTTGGGAGAGCGTCAGACTGAAGATCTGAAGGtCGCGTGTTCGATCCACGCTCACCGCA
Str: >>>>.>>..>>>>........<<<<.>>>>>.......<<<<<.....>>>>>.......<<<<<<<.<<<<.

Chr07.trna29 (29226698-29226768)	Length: 71 bp
Type: Gly	Anticodon: GCC at 33-35 (29226730-29226732)	Score: 66.5
HMM Sc=44.80	Sec struct Sc=21.70
         *    |    *    |    *    |    *    |    *    |    *    |    *    |
Seq: GCACCAGTGGTCTAGTGGTAGAATAGTACCCTGCCACGGTACAGaCCCGGGTTCGATTCCCGGCTGGTGCA
Str: >>>>>>>..>>.>.......<.<<.>>>>>.......<<<<<....>>>>>.......<<<<<<<<<<<<.

Chr07.trna30 (28994838-28994765)	Length: 74 bp
Type: Ile	Anticodon: TAT at 35-37 (28994804-28994802)	Score: 85.9
HMM Sc=70.60	Sec struct Sc=15.30
         *    |    *    |    *    |    *    |    *    |    *    |    *    |   
Seq: GGTCCCGTAGCTCAGTTGGTtAGAGCGTTGGTCTTATGAGCCGAAGGtCGCGGGTTCGAGCCCCGCCGGGACCA
Str: >>>>>>>..>>>>.........<<<<.>>>>>.......<<<<<.....>>>>>.......<<<<<<<<<<<<.

Chr07.trna31 (28469405-28469332)	Length: 74 bp
Type: Ile	Anticodon: TAT at 35-37 (28469371-28469369)	Score: 84.9
HMM Sc=69.60	Sec struct Sc=15.30
         *    |    *    |    *    |    *    |    *    |    *    |    *    |   
Seq: GGTCCCGTAGCTCAGTTGGTtAGAGCGTTGGTCTTATGAGCCGAAGGtCGCGGGTTCAAGCCCCGCCGGGACCA
Str: >>>>>>>..>>>>.........<<<<.>>>>>.......<<<<<.....>>>>>.......<<<<<<<<<<<<.

Chr07.trna32 (28468482-28468409)	Length: 74 bp
Type: Ile	Anticodon: TAT at 35-37 (28468448-28468446)	Score: 85.9
HMM Sc=70.60	Sec struct Sc=15.30
         *    |    *    |    *    |    *    |    *    |    *    |    *    |   
Seq: GGTCCCGTAGCTCAGTTGGTtAGAGCGTTGGTCTTATGAGCCGAAGGtCGCGGGTTCGAGCCCCGCCGGGACCA
Str: >>>>>>>..>>>>.........<<<<.>>>>>.......<<<<<.....>>>>>.......<<<<<<<<<<<<.

Chr07.trna33 (28468055-28467982)	Length: 74 bp
Type: Ile	Anticodon: TAT at 35-37 (28468021-28468019)	Score: 84.9
HMM Sc=69.60	Sec struct Sc=15.30
         *    |    *    |    *    |    *    |    *    |    *    |    *    |   
Seq: GGTCCCGTAGCTCAGTTGGTtAGAGCGTTGGTCTTATGAGCCGAAGGtCGCGGGTTCAAGCCCCGCCGGGACCA
Str: >>>>>>>..>>>>.........<<<<.>>>>>.......<<<<<.....>>>>>.......<<<<<<<<<<<<.

Chr07.trna34 (26202861-26202788)	Length: 74 bp
Type: Val	Anticodon: AAC at 35-37 (26202827-26202825)	Score: 73.2
HMM Sc=49.00	Sec struct Sc=24.20
         *    |    *    |    *    |    *    |    *    |    *    |    *    |   
Seq: GGTGTCGTGGTGTAGTTGGTtATCACGTCAGTCTAACACACTGAAGGtCTCCGGTTCGAACCCGGGCGACGCCA
Str: >>>>>>>..>>>...........<<<.>>>>>.......<<<<<.....>>>>>.......<<<<<<<<<<<<.

Chr07.trna35 (25152369-25152286)	Length: 84 bp
Type: Met	Anticodon: CAT at 35-37 (25152335-25152333)	Score: 64.3
Possible intron: 39-48 (25152331-25152322)
HMM Sc=40.80	Sec struct Sc=23.50
         *    |    *    |    *    |    *    |    *    |    *    |    *    |    *    |   
Seq: GGGGTGGTGGCGCAGTTGGCtAGCGCGTAGGTCTCATAgcttagagttATCCTGAGGtCGAGAGTTCGAGCCTCTCTCACCCCA
Str: >>>>>>>..>>>>.........<<<<.>>>>...................<<<<.....>>>>>.......<<<<<<<<<<<<.

Chr07.trna36 (24771512-24771439)	Length: 74 bp
Type: Asn	Anticodon: GTT at 35-37 (24771478-24771476)	Score: 84.5
HMM Sc=59.40	Sec struct Sc=25.10
         *    |    *    |    *    |    *    |    *    |    *    |    *    |   
Seq: GCTGGAATAGCTCAGTTGGTtAGAGCGTGTGGCTGTTAACCACAAGGtCGGAGGTTCAAGCCCTCCTTCTAGCG
Str: >>>>>>>..>>>>.........<<<<.>>>>>.......<<<<<.....>>>>>.......<<<<<<<<<<<<.

Chr07.trna37 (24470743-24470663)	Length: 81 bp
Type: Leu	Anticodon: AAG at 36-38 (24470708-24470706)	Score: 74.0
HMM Sc=52.20	Sec struct Sc=21.80
         *    |    *    |    *    |    *    |    *    |    *    |    *    |    *    |
Seq: GTTGAGATGGCCGAGTTGGTctAAGGCGCCAGATTAAGGTTCTGGTccgaaaGGgCGTGGGTTCAAATCCCACTCTCAACA
Str: >>>>>>>..>>>............<<<.>>>>>.......<<<<<...........>>>>>.......<<<<<<<<<<<<.

Chr07.trna38 (24470146-24470066)	Length: 81 bp
Type: Leu	Anticodon: AAG at 36-38 (24470111-24470109)	Score: 74.0
HMM Sc=52.20	Sec struct Sc=21.80
         *    |    *    |    *    |    *    |    *    |    *    |    *    |    *    |
Seq: GTTGAGATGGCCGAGTTGGTctAAGGCGCCAGATTAAGGTTCTGGTccgaaaGGgCGTGGGTTCAAATCCCACTCTCAACA
Str: >>>>>>>..>>>............<<<.>>>>>.......<<<<<...........>>>>>.......<<<<<<<<<<<<.

Chr07.trna39 (23329275-23329203)	Length: 73 bp
Type: Ala	Anticodon: AGC at 34-36 (23329242-23329240)	Score: 63.4
HMM Sc=38.20	Sec struct Sc=25.20
         *    |    *    |    *    |    *    |    *    |    *    |    *    |  
Seq: GGGGATGTAGCTCAGATGGTAGAGCGCTCGCTTAGCATGCGAGAGGtACGGGGATCGATACCCCGCATCTCCA
Str: >>>>>>>..>>>>........<<<<.>>>>>.......<<<<<.....>>>>>.......<<<<<<<<<<<<.

Chr07.trna40 (20568148-20568077)	Length: 72 bp
Type: Asn	Anticodon: GTT at 33-35 (20568116-20568114)	Score: 39.9
Possible pseudogene: HMM Sc=36.40	Sec struct Sc=3.50
         *    |    *    |    *    |    *    |    *    |    *    |    *    | 
Seq: TCCTCAATAGCTCGGGGGTAGAGCAGCTGGCTGTTAACTGATTGGtCATAGGTTCGAATCATGCTTGGGGAG
Str: >>>>>>>..>>>>.......<<<<.>.>>>.......<<<.<......>>.>.......<.<<.<<<<<<<.

Chr07.trna41 (20465733-20465662)	Length: 72 bp
Type: Asp	Anticodon: GTC at 34-36 (20465700-20465698)	Score: 69.8
HMM Sc=46.80	Sec struct Sc=23.00
         *    |    *    |    *    |    *    |    *    |    *    |    *    | 
Seq: GTCGTTGTAGTATAGTGGTgAGTATTCCCGCCTGTCACGCGGGTGaCCCGGGTTCGATCCCCGGCAACGGCG
Str: >>>>>>>..>>>>........<<<<.>>>>>.......<<<<<....>>>>>.......<<<<<<<<<<<<.

Chr07.trna42 (20465590-20465519)	Length: 72 bp
Type: Asp	Anticodon: GTC at 34-36 (20465557-20465555)	Score: 69.8
HMM Sc=46.80	Sec struct Sc=23.00
         *    |    *    |    *    |    *    |    *    |    *    |    *    | 
Seq: GTCGTTGTAGTATAGTGGTgAGTATTCCCGCCTGTCACGCGGGTGaCCCGGGTTCGATCCCCGGCAACGGCG
Str: >>>>>>>..>>>>........<<<<.>>>>>.......<<<<<....>>>>>.......<<<<<<<<<<<<.

Chr07.trna43 (20418234-20418148)	Length: 87 bp
Type: Met	Anticodon: CAT at 35-37 (20418200-20418198)	Score: 64.2
Possible intron: 39-51 (20418196-20418184)
HMM Sc=40.70	Sec struct Sc=23.50
         *    |    *    |    *    |    *    |    *    |    *    |    *    |    *    |    * 
Seq: GGGGTGGTGGCGCAGTTGGCtAGCGCGTAGGTCTCATAgcattactgagttATCCTGAGGtCGAGAGTTCGAGCCTCTCTCACCCCA
Str: >>>>>>>..>>>>.........<<<<.>>>>......................<<<<.....>>>>>.......<<<<<<<<<<<<.

Chr07.trna44 (19274578-19274505)	Length: 74 bp
Type: Val	Anticodon: CAC at 35-37 (19274544-19274542)	Score: 81.5
HMM Sc=53.50	Sec struct Sc=28.00
         *    |    *    |    *    |    *    |    *    |    *    |    *    |   
Seq: GTCTGGGTGGTGTAGTCGGTcATCACGCTAGTCTCACACACTAGAGGtCCCCGGTTCGAACCCGGGCTCAGACA
Str: >>>>>>>..>>>...........<<<.>>>>>.......<<<<<.....>>>>>.......<<<<<<<<<<<<.

Chr07.trna45 (16695104-16695033)	Length: 72 bp
Type: Cys	Anticodon: GCA at 33-35 (16695072-16695070)	Score: 81.7
HMM Sc=56.10	Sec struct Sc=25.60
         *    |    *    |    *    |    *    |    *    |    *    |    *    | 
Seq: GGGTCCATAGCTCAGTGGTAGAGCAATTGACTGCAGATCAATAGGtCACCGGTTCGAACCCGGTTGGGCCCT
Str: >>>>>>>..>>>>.......<<<<.>>>>>.......<<<<<.....>>>>>.......<<<<<<<<<<<<.

Chr07.trna46 (16561466-16561395)	Length: 72 bp
Type: His	Anticodon: GTG at 34-36 (16561433-16561431)	Score: 45.5
HMM Sc=12.60	Sec struct Sc=32.90
         *    |    *    |    *    |    *    |    *    |    *    |    *    | 
Seq: GTGGCTGTCATCTAGTGGTtAGGATCCCACGTTGTGGCCGTGGAAaCCTGGGCTCAAATCCCAGCAGCCACA
Str: >>>>>>>..>>>>........<<<<.>>>>>.......<<<<<....>>>>>.......<<<<<<<<<<<<.

Chr07.trna47 (16560941-16560869)	Length: 73 bp
Type: Arg	Anticodon: CCG at 34-36 (16560908-16560906)	Score: 76.6
HMM Sc=57.80	Sec struct Sc=18.80
         *    |    *    |    *    |    *    |    *    |    *    |    *    |  
Seq: GGTCGCATAGCGAAGTGGAtATCGCGTTAGATTCCGAATCTAAAGGtCGTGGGTTCGAATCCCACTGTGATCA
Str: >>>>>>>..>>>>........<<<<.>>>>>.......<<<<<.....>>>>>.......<<<<<<<<<<<<.

Chr07.trna48 (15559230-15559154)	Length: 77 bp
Type: Glu	Anticodon: CTC at 35-37 (15559196-15559194)	Score: 42.7
Possible pseudogene: HMM Sc=46.70	Sec struct Sc=-4.00
         *    |    *    |    *    |    *    |    *    |    *    |    *    |    * 
Seq: TCTGTTGTAGTCTAGTTGGTtAGGATACTCGGCTCTCACCCAAGAGACCACCCGgGGTTCAAGTCCTGGCAGCAGCG
Str: .>>>>>>..>>>>.........<<<<.>>.>>.......<<.<<.......>>>.>>.......<<<<<<<<<<<..

Chr07.trna49 (10152529-10152459)	Length: 71 bp
Type: Cys	Anticodon: GCA at 33-35 (10152497-10152495)	Score: 63.7
HMM Sc=46.30	Sec struct Sc=17.40
         *    |    *    |    *    |    *    |    *    |    *    |    *    |
Seq: GGCGGCATGGCCGAGTGGTAAGGCGGGGGACTGCAAATCCTTTTtCCCCAGTTCAAATCCGGGTGTCGCCT
Str: >>>>>>>..>>>.........<<<.>>>>>.......<<<<<....>>>.>.......<.<<<<<<<<<<.

Chr07.trna50 (10148735-10148664)	Length: 72 bp
Type: Thr	Anticodon: GGT at 33-35 (10148703-10148701)	Score: 58.2
HMM Sc=29.20	Sec struct Sc=29.00
         *    |    *    |    *    |    *    |    *    |    *    |    *    | 
Seq: GCCCTTTTAACTCAGTGGTAGAGTAACGCCATGGTAAGGCGTAAGtCATCGGTTCAAATCCGATAAGGGGCT
Str: >>>>>>>..>>>>.......<<<<.>>>>>.......<<<<<.....>>>>>.......<<<<<<<<<<<<.

Chr07.trna51 (10104225-10104154)	Length: 72 bp
Type: Gln	Anticodon: TTG at 33-35 (10104193-10104191)	Score: 47.9
HMM Sc=21.70	Sec struct Sc=26.20
         *    |    *    |    *    |    *    |    *    |    *    |    *    | 
Seq: TGGGGCGTAGCCAAGCGGTAAGGCAACGGGTTTTGATCTCGTGATTCGGAGGTTCGAATCCTTCCGTCCCAG
Str: >>>>>>>..>>>.........<<<.>>>>>.......<<<<<.....>>>>>.......<<<<<<<<<<<<.

Chr07.trna52 (10095137-10095065)	Length: 73 bp
Type: Phe	Anticodon: GAA at 34-36 (10095104-10095102)	Score: 73.3
HMM Sc=47.90	Sec struct Sc=25.40
         *    |    *    |    *    |    *    |    *    |    *    |    *    |  
Seq: GCCGGGATAGCTCAGTTGGTAGAGCAGAGGACTGAAAATCCTCGTGtCACCAGTTCAAATCTGGTTCCTGGCA
Str: >>>>>>>..>>>>........<<<<.>>>>>.......<<<<<.....>>>>>.......<<<<<<<<<<<<.

Chr07.trna53 (10090220-10090148)	Length: 73 bp
Type: Met	Anticodon: CAT at 34-36 (10090187-10090185)	Score: 44.8
HMM Sc=26.10	Sec struct Sc=18.70
         *    |    *    |    *    |    *    |    *    |    *    |    *    |  
Seq: ACCTACTTAACCCAGTGGTtAGAGTATTGCTTTCATACGGCGGGAGtCATTGGTTCAAATCCAATAGTAGGTA
Str: >>>>>>>..>>.>........<.<<.>>>>>.......<<<<<.....>>>>>.......<<<<<<<<<<<<.

Chr07.trna54 (10034781-10034699)	Length: 83 bp
Type: Tyr	Anticodon: GTA at 35-37 (10034747-10034745)	Score: 61.5
HMM Sc=45.20	Sec struct Sc=16.30
         *    |    *    |    *    |    *    |    *    |    *    |    *    |    *    |  
Seq: GGGAGAGTGGCCGAGTGGTtaAAAGCGACAGACTGTAAATCTGTTGAAGGTTtTCTACGTAGGTTCGAATCCTGCCTCTCCCA
Str: >>>>>>>..>>.............<<.>>>>>.......<<<<<..>.>....<.<..>>>>>.......<<<<<<<<<<<<.

Chr07.trna55 (10014438-10014367)	Length: 72 bp
Type: Glu	Anticodon: TTC at 34-36 (10014405-10014403)	Score: 58.0
HMM Sc=31.40	Sec struct Sc=26.60
         *    |    *    |    *    |    *    |    *    |    *    |    *    | 
Seq: GTCCCTTTCGTCCAGTGGTtAGGACATCGTCTTTTCATGTCGAAGaCAGGGGTTCGATTCCCCTAAGGGATA
Str: >>>>>>>..>>>>........<<<<.>>>.>.......<.<<<....>>>>>.......<<<<<<<<<<<<.

Chr07.trna56 (9982719-9982632)	Length: 88 bp
Type: Ser	Anticodon: GCT at 35-37 (9982685-9982683)	Score: 69.7
HMM Sc=37.60	Sec struct Sc=32.10
         *    |    *    |    *    |    *    |    *    |    *    |    *    |    *    |    *  
Seq: GGAGAGATGGCTGAGTGGActAAAGCGGCGGATTGCTAATCCGTTGTACGAGTTATTCGTACCGAGGGTTCGAATCCCTCTCTCTCCG
Str: >>>>>>>..>>>...........<<<.>>>>>.......<<<<<.>>>>>>>...<<<<<<<.>>>>>.......<<<<<<<<<<<<.

Chr07.trna57 (9981430-9981359)	Length: 72 bp
Type: Gln	Anticodon: TTG at 33-35 (9981398-9981396)	Score: 53.0
HMM Sc=23.50	Sec struct Sc=29.50
         *    |    *    |    *    |    *    |    *    |    *    |    *    | 
Seq: TGGGGCGTGGCCAAGCGGTAAGGCAGCGGGTTTTGGTCCCGTTATTCGGAGGTTCGAATCCTTCCGTCCCAG
Str: >>>>>>>..>>>.........<<<.>>>>>.......<<<<<.....>>>>>.......<<<<<<<<<<<<.

Chr07.trna58 (9974727-9974654)	Length: 74 bp
Type: His	Anticodon: GTG at 35-37 (9974693-9974691)	Score: 49.8
HMM Sc=34.70	Sec struct Sc=15.10
         *    |    *    |    *    |    *    |    *    |    *    |    *    |   
Seq: GCGGATGTAGCCAAGTGGAttAAGGCAGTGGATTGTGAATCCAcCACGCGCGGGTTCAATTCCCGTCGTTCGCC
Str: >>>>>>>..>>>...........<<<.>>>>>.......<<<<.<....>>>>>.......<<<<<<<<<<<<.

Chr07.trna59 (9835731-9835652)	Length: 80 bp
Type: Leu	Anticodon: TAG at 35-37 (9835697-9835695)	Score: 53.9
HMM Sc=29.40	Sec struct Sc=24.50
         *    |    *    |    *    |    *    |    *    |    *    |    *    |    *    
Seq: GCCGCCATGGTGAAATTGGTaGACACGCTGCTCTTAGGAAGCAGTGCTAGAGCATCTCGGTTCGAGTCCGAGTGGCGGCA
Str: >>>>>>>..>>>...........<<<.>>>>>.......<<<<<.>>>..<<<..>>>>>.......<<<<<<<<<<<<.

Chr07.trna60 (9768725-9768654)	Length: 72 bp
Type: Val	Anticodon: GAC at 33-35 (9768693-9768691)	Score: 53.3
HMM Sc=15.30	Sec struct Sc=38.00
         *    |    *    |    *    |    *    |    *    |    *    |    *    | 
Seq: AGGGATATAACTCAGCGGTAGAGTGTCACCTTGACGTGGTGGAAGtCATCAGTTCGAGCCTGATTATCCCTA
Str: >>>>>>>..>>>>.......<<<<.>>>>>.......<<<<<.....>>>>>.......<<<<<<<<<<<<.

Chr07.trna61 (9677385-9677314)	Length: 72 bp
Type: Gln	Anticodon: TTG at 33-35 (9677353-9677351)	Score: 47.9
HMM Sc=21.70	Sec struct Sc=26.20
         *    |    *    |    *    |    *    |    *    |    *    |    *    | 
Seq: TGGGGCGTAGCCAAGCGGTAAGGCAACGGGTTTTGATCTCGTGATTCGGAGGTTCGAATCCTTCCGTCCCAG
Str: >>>>>>>..>>>.........<<<.>>>>>.......<<<<<.....>>>>>.......<<<<<<<<<<<<.

Chr07.trna62 (9668298-9668226)	Length: 73 bp
Type: Phe	Anticodon: GAA at 34-36 (9668265-9668263)	Score: 73.3
HMM Sc=47.90	Sec struct Sc=25.40
         *    |    *    |    *    |    *    |    *    |    *    |    *    |  
Seq: GCCGGGATAGCTCAGTTGGTAGAGCAGAGGACTGAAAATCCTCGTGtCACCAGTTCAAATCTGGTTCCTGGCA
Str: >>>>>>>..>>>>........<<<<.>>>>>.......<<<<<.....>>>>>.......<<<<<<<<<<<<.

Chr07.trna63 (9663385-9663313)	Length: 73 bp
Type: Met	Anticodon: CAT at 34-36 (9663352-9663350)	Score: 44.8
HMM Sc=26.10	Sec struct Sc=18.70
         *    |    *    |    *    |    *    |    *    |    *    |    *    |  
Seq: ACCTACTTAACCCAGTGGTtAGAGTATTGCTTTCATACGGCGGGAGtCATTGGTTCAAATCCAATAGTAGGTA
Str: >>>>>>>..>>.>........<.<<.>>>>>.......<<<<<.....>>>>>.......<<<<<<<<<<<<.

Chr07.trna64 (9588296-9588223)	Length: 74 bp
Type: His	Anticodon: GTG at 35-37 (9588262-9588260)	Score: 49.8
HMM Sc=34.70	Sec struct Sc=15.10
         *    |    *    |    *    |    *    |    *    |    *    |    *    |   
Seq: GCGGATGTAGCCAAGTGGAttAAGGCAGTGGATTGTGAATCCAcCACGCGCGGGTTCAATTCCCGTCGTTCGCC
Str: >>>>>>>..>>>...........<<<.>>>>>.......<<<<.<....>>>>>.......<<<<<<<<<<<<.

Chr07.trna65 (9582474-9582403)	Length: 72 bp
Type: Asn	Anticodon: GTT at 33-35 (9582442-9582440)	Score: 75.9
HMM Sc=56.60	Sec struct Sc=19.30
         *    |    *    |    *    |    *    |    *    |    *    |    *    | 
Seq: TCCTTAGTAGCTCAGTGGTAGAGCGGTCGGCTGTTAACTGATTGGtCGTAGGTTCGAATCCTACTTGGGGAG
Str: >>>>>>>..>>>>.......<<<<.>>>>>.......<<<<<.....>>>>>.......<<<<<<<<<<<<.

Chr07.trna66 (9535729-9535649)	Length: 81 bp
Type: Leu	Anticodon: CAA at 34-36 (9535696-9535694)	Score: 55.1
HMM Sc=33.60	Sec struct Sc=21.50
         *    |    *    |    *    |    *    |    *    |    *    |    *    |    *    |
Seq: GCCTTGATGGTGAAATGGTaGACACGCGAGACTCAAAATCTCGTGCTAAAGAGCATGGAGGTTCGAGTCCTCTTCAAGGCA
Str: >>>>>>>..>>>..........<<<.>>>>>.......<<<<<.>>>....<<<..>>>>>.......<<<<<<<<<<<<.

Chr07.trna67 (9524845-9524772)	Length: 74 bp
Type: Met	Anticodon: CAT at 34-36 (9524812-9524810)	Score: 59.0
HMM Sc=36.70	Sec struct Sc=22.30
         *    |    *    |    *    |    *    |    *    |    *    |    *    |   
Seq: GCATCCATGGCTGAATGGTtAAAGCGCCCAACTCATAATTGGcGAATTCGTAGGTTCAATTCCTGCTGGATGCA
Str: >>>>>>>..>>>..........<<<.>>>>>.......<<<<.<.....>>>>>.......<<<<<<<<<<<<.

Chr07.trna68 (4410408-4410337)	Length: 72 bp
Type: Trp	Anticodon: CCA at 33-35 (4410376-4410374)	Score: 75.8
HMM Sc=51.20	Sec struct Sc=24.60
         *    |    *    |    *    |    *    |    *    |    *    |    *    | 
Seq: GGATCCGTGGCGCAATGGTAGCGCGTCTGACTCCAGATCAGAAGGtTGCGTGTTCGATTCACGTCGGGTTCA
Str: >>>>>>>..>>>>.......<<<<.>>>>>.......<<<<<.....>>>>>.......<<<<<<<<<<<<.

Chr07.trna69 (2406273-2406201)	Length: 73 bp
Type: Phe	Anticodon: GAA at 34-36 (2406240-2406238)	Score: 73.3
HMM Sc=47.90	Sec struct Sc=25.40
         *    |    *    |    *    |    *    |    *    |    *    |    *    |  
Seq: GCCGGGATAGCTCAGTTGGTAGAGCAGAGGACTGAAAATCCTCGTGtCACCAGTTCAAATCTGGTTCCTGGCA
Str: >>>>>>>..>>>>........<<<<.>>>>>.......<<<<<.....>>>>>.......<<<<<<<<<<<<.

Chr07.trna70 (694111-694038)	Length: 74 bp
Type: Ile	Anticodon: AAT at 35-37 (694077-694075)	Score: 71.8
HMM Sc=52.60	Sec struct Sc=19.20
         *    |    *    |    *    |    *    |    *    |    *    |    *    |   
Seq: GGCCTATTAGCTCAGTTGGTtAGAGCGTCGTGCTAATAACGCGAAGGtCGCATGTTCGAGACCTGCATGGGCCA
Str: >>>>>>>..>>>>.........<<<<.>>>>>.......<<<<<.....>>>.>.......<.<<<<<<<<<<.

Chr08.trna1 (689324-689405)	Length: 82 bp
Type: Ser	Anticodon: GCT at 34-36 (689357-689359)	Score: 80.5
HMM Sc=45.20	Sec struct Sc=35.30
         *    |    *    |    *    |    *    |    *    |    *    |    *    |    *    | 
Seq: GTCGCTTTGGCCGAGTGGTtAAGGCGTGTGCCTGCTAAGTACATGGGGTTTCCCCGCGAGAGTTCGAATCTCTCAGGCGACG
Str: >>>>>>>..>>>..........<<<.>>>>>.......<<<<<.>>>>...<<<<..>>>>>.......<<<<<<<<<<<<.

Chr08.trna2 (1268683-1268764)	Length: 82 bp
Type: Ser	Anticodon: TGA at 34-36 (1268716-1268718)	Score: 80.7
HMM Sc=46.10	Sec struct Sc=34.60
         *    |    *    |    *    |    *    |    *    |    *    |    *    |    *    | 
Seq: GTCGATATGTCCGAGTGGTtAAGGAGACAGACTTGAAATCTGTTGGGCTTCGCCCGCGCAGGTTCGAACCCTGCTGTCGACG
Str: >>>>>>>..>>>..........<<<.>>>>>.......<<<<<.>>>>...<<<<..>>>>>.......<<<<<<<<<<<<.

Chr08.trna3 (1439583-1439654)	Length: 72 bp
Type: Asp	Anticodon: GTC at 34-36 (1439616-1439618)	Score: 69.8
HMM Sc=46.80	Sec struct Sc=23.00
         *    |    *    |    *    |    *    |    *    |    *    |    *    | 
Seq: GTCGTTGTAGTATAGTGGTaAGTATTCCCGCCTGTCACGCGGGTGaCCCGGGTTCGATCCCCGGCAACGGCG
Str: >>>>>>>..>>>>........<<<<.>>>>>.......<<<<<....>>>>>.......<<<<<<<<<<<<.

Chr08.trna4 (2096534-2096605)	Length: 72 bp
Type: iMet	Anticodon: CAT at 33-35 (2096566-2096568)	Score: 58.3
HMM Sc=28.10	Sec struct Sc=30.20
         *    |    *    |    *    |    *    |    *    |    *    |    *    | 
Seq: ATCAGAGTGGCGCAGCGGAAGCGTGGTGGGCCCATAACCCACAGGtCCCAGGATCGAAACCTGGCTCTGATA
Str: >>>>>>>..>>>>.......<<<<.>>>>>.......<<<<<.....>>>>>.......<<<<<<<<<<<<.

Chr08.trna5 (2109118-2109189)	Length: 72 bp
Type: iMet	Anticodon: CAT at 33-35 (2109150-2109152)	Score: 58.3
HMM Sc=28.10	Sec struct Sc=30.20
         *    |    *    |    *    |    *    |    *    |    *    |    *    | 
Seq: ATCAGAGTGGCGCAGCGGAAGCGTGGTGGGCCCATAACCCACAGGtCCCAGGATCGAAACCTGGCTCTGATA
Str: >>>>>>>..>>>>.......<<<<.>>>>>.......<<<<<.....>>>>>.......<<<<<<<<<<<<.

Chr08.trna6 (2350953-2351024)	Length: 72 bp
Type: Trp	Anticodon: CCA at 33-35 (2350985-2350987)	Score: 75.8
HMM Sc=51.20	Sec struct Sc=24.60
         *    |    *    |    *    |    *    |    *    |    *    |    *    | 
Seq: GGATCCGTGGCGCAATGGTAGCGCGTCTGACTCCAGATCAGAAGGtTGCGTGTTCGATTCACGTCGGGTTCA
Str: >>>>>>>..>>>>.......<<<<.>>>>>.......<<<<<.....>>>>>.......<<<<<<<<<<<<.

Chr08.trna7 (5725689-5725771)	Length: 83 bp
Type: Leu	Anticodon: TAA at 34-36 (5725722-5725724)	Score: 73.4
HMM Sc=34.50	Sec struct Sc=38.90
         *    |    *    |    *    |    *    |    *    |    *    |    *    |    *    |  
Seq: GCTGGTTTGCCCGAGTGGTtAAGGGGGAAGACTTAAGATCTTCTGCACATATGTGCGCATGGGTTCGAACCCCATAGCCAGCA
Str: >>>>>>>..>>>..........<<<.>>>>>.......<<<<<.>>>>....<<<<..>>>>>.......<<<<<<<<<<<<.

Chr08.trna8 (9609054-9609134)	Length: 81 bp
Type: Leu	Anticodon: CAA at 34-36 (9609087-9609089)	Score: 40.5
HMM Sc=23.50	Sec struct Sc=17.00
         *    |    *    |    *    |    *    |    *    |    *    |    *    |    *    |
Seq: GCATTGATGGTGAAATGCTaGACACGTGAGACTCAAAATCTCGTGCTAAATAGCGTGGAGGTTCGAGTCCTCTTCAAGGCA
Str: >>.>>>>..>>>..........<<<.>>>>>.......<<<<<.>>>>..<<<<..>>>>>.......<<<<<<<<<.<<.

Chr08.trna9 (10250725-10250797)	Length: 73 bp
Type: Lys	Anticodon: CTT at 34-36 (10250758-10250760)	Score: 87.7
HMM Sc=67.60	Sec struct Sc=20.10
         *    |    *    |    *    |    *    |    *    |    *    |    *    |  
Seq: GCCCGTCTAGCTCAGTTGGTAGAGCGCAAGGCTCTTAACCTTGTGGtCGTGGGTTCGAGCCCCACGGTGGGCG
Str: >>>>>>>..>>>>........<<<<.>>>>>.......<<<<<.....>>>>>.......<<<<<<<<<<<<.

Chr08.trna10 (12874692-12874763)	Length: 72 bp
Type: Pro	Anticodon: CGG at 33-35 (12874724-12874726)	Score: 68.5
HMM Sc=36.10	Sec struct Sc=32.40
         *    |    *    |    *    |    *    |    *    |    *    |    *    | 
Seq: GGGTGTTTGGTCTAGTGGTATGATTCTCGCTTCGGGTGCGAGAGGtCGCGAGTTCGATTCTCGCAACACCCC
Str: >>>>>>>..>>>.........<<<.>>>>>.......<<<<<.....>>>>>.......<<<<<<<<<<<<.

Chr08.trna11 (15380712-15380795)	Length: 84 bp
Type: Leu	Anticodon: CAA at 35-37 (15380746-15380748)	Score: 78.6
HMM Sc=55.60	Sec struct Sc=23.00
         *    |    *    |    *    |    *    |    *    |    *    |    *    |    *    |   
Seq: GTCAGGATGGCCGAGTGGTctAAGGCGCCAGACTCAAGTTCTGGTCCTCTAACGAGGGCGTGGGTTCAAATCCCACTTCTGACA
Str: >>>>>>>..>>>...........<<<.>>>>>.......<<<<<.>>>>....<<<<..>>>>>.......<<<<<<<<<<<<.

Chr08.trna12 (16035854-16035927)	Length: 74 bp
Type: Met	Anticodon: CAT at 34-36 (16035887-16035889)	Score: 47.1
HMM Sc=26.80	Sec struct Sc=20.30
         *    |    *    |    *    |    *    |    *    |    *    |    *    |   
Seq: ACATCCATGGCTGAATGGTtAAAGCGCCCAACTCATAATTGGcGAATTCGTAGGTTCAATTCCTGTTGGATGGA
Str: .>>>>>>..>>>..........<<<.>>>>>.......<<<<.<.....>>>>>.......<<<<<<<<<<<..

Chr08.trna13 (17194065-17194138)	Length: 74 bp
Type: Met	Anticodon: CAT at 34-36 (17194098-17194100)	Score: 39.6
HMM Sc=29.20	Sec struct Sc=10.40
         *    |    *    |    *    |    *    |    *    |    *    |    *    |   
Seq: GCATCCATAGTTGAATGGTtAAAGCGCCCAACTCATAATTGGcGAATTCGTAGGTTCAATTCCTGTTGGATGGA
Str: .>>>>>>..>>>..........<<<.>>>>>.......<<<<.<.....>>>>>.......<<<<<<<<<<<..

Chr08.trna14 (17558125-17558208)	Length: 84 bp
Type: Leu	Anticodon: CAA at 35-37 (17558159-17558161)	Score: 74.8
HMM Sc=52.40	Sec struct Sc=22.40
         *    |    *    |    *    |    *    |    *    |    *    |    *    |    *    |   
Seq: GTCAGGATGGCCGAGTGGTctAAGGCGCTAGACTCAAGTTCTGGTCCTCTAGTGAGGGTGTGGGTTCAAATCCCACTTCTGACA
Str: >>>>>>>..>>>...........<<<.>>>>>.......<<<<<.>>>>....<<<<..>>>>>.......<<<<<<<<<<<<.

Chr08.trna15 (17558966-17559049)	Length: 84 bp
Type: Leu	Anticodon: CAA at 35-37 (17559000-17559002)	Score: 78.6
HMM Sc=55.60	Sec struct Sc=23.00
         *    |    *    |    *    |    *    |    *    |    *    |    *    |    *    |   
Seq: GTCAGGATGGCCGAGTGGTctAAGGCGCCAGACTCAAGTTCTGGTCCTCTAACGAGGGCGTGGGTTCAAATCCCACTTCTGACA
Str: >>>>>>>..>>>...........<<<.>>>>>.......<<<<<.>>>>....<<<<..>>>>>.......<<<<<<<<<<<<.

Chr08.trna16 (17559823-17559906)	Length: 84 bp
Type: Leu	Anticodon: CAA at 35-37 (17559857-17559859)	Score: 68.8
HMM Sc=53.20	Sec struct Sc=15.60
         *    |    *    |    *    |    *    |    *    |    *    |    *    |    *    |   
Seq: GTCAGAATGGCCGAGTGGTctAAGGCGCCAGACTCAAGTTCTGTTCTTCTAAcGAGGgCGTGGGTTCAAATCCCACTTCTGACA
Str: >>>>>>>..>>>...........<<<..>>>>.......<<<<...>>>....<<<...>>>>>.......<<<<<<<<<<<<.

Chr08.trna17 (17921692-17921778)	Length: 87 bp
Type: Tyr	Anticodon: GTA at 34-36 (17921725-17921727)	Score: 74.4
Possible intron: 38-51 (17921729-17921742)
HMM Sc=42.90	Sec struct Sc=31.50
         *    |    *    |    *    |    *    |    *    |    *    |    *    |    *    |    * 
Seq: CCGACCTTAGCTCAGTTGGTAGAGCGGAGGACTGTAGttgcaagacagataATCCTTAGGtCGCTGGTTCGAATCCGGCAGGTCGGA
Str: >>>>>>>..>>>>........<<<<.>>>>>.....................<<<<<.....>>>>>.......<<<<<<<<<<<<.

Chr08.trna18 (18460865-18460937)	Length: 73 bp
Type: Lys	Anticodon: TTT at 34-36 (18460898-18460900)	Score: 92.4
HMM Sc=68.70	Sec struct Sc=23.70
         *    |    *    |    *    |    *    |    *    |    *    |    *    |  
Seq: GCCGTCTTAGCTCAGTTGGTAGAGCGCGTGGCTTTTAACCACGTGGtCGTGGGTTCGAGTCCCACAGACGGCG
Str: >>>>>>>..>>>>........<<<<.>>>>>.......<<<<<.....>>>>>.......<<<<<<<<<<<<.

Chr08.trna19 (18560135-18560208)	Length: 74 bp
Type: Ile	Anticodon: AAT at 35-37 (18560169-18560171)	Score: 64.5
HMM Sc=43.70	Sec struct Sc=20.80
         *    |    *    |    *    |    *    |    *    |    *    |    *    |   
Seq: GGCCTATTAACTCAGTTGGTtTGAGCGTCGTGCTAATAACGCGAAGGtCACAGGTTCAAGACCTGTATGGGCCA
Str: >>>>>>>...>>>.........<<<..>>>>>.......<<<<<.....>>>>>.......<<<<<<<<<<<<.

Chr08.trna20 (18563782-18563855)	Length: 74 bp
Type: Ile	Anticodon: AAT at 35-37 (18563816-18563818)	Score: 70.6
HMM Sc=48.40	Sec struct Sc=22.20
         *    |    *    |    *    |    *    |    *    |    *    |    *    |   
Seq: GGCCTATTAGCTCAGTTGGTtAGAGCGTCGTGCTAATAACGCGAAGGtCATAGGTTTGAGACCTGTATGGGCCA
Str: >>>>>>>..>>>>.........<<<<.>>>>>.......<<<<<.....>>>>>.......<<<<<<<<<<<<.

Chr08.trna21 (26622160-26622231)	Length: 72 bp
Type: Thr	Anticodon: CGT at 33-35 (26622192-26622194)	Score: 80.5
HMM Sc=54.30	Sec struct Sc=26.20
         *    |    *    |    *    |    *    |    *    |    *    |    *    | 
Seq: GCTTCCGTAGCATAGTGGTAGTGCGTTCGCTTCGTAAGCGAAAGGtCGCGAGTTCGATCCTCGCCGGGAGCT
Str: >>>>>>>..>>>>.......<<<<.>>>>>.......<<<<<.....>>>>>.......<<<<<<<<<<<<.

Chr08.trna22 (27430068-27430149)	Length: 82 bp
Type: Ser	Anticodon: AGA at 34-36 (27430101-27430103)	Score: 75.6
HMM Sc=36.20	Sec struct Sc=39.40
         *    |    *    |    *    |    *    |    *    |    *    |    *    |    *    | 
Seq: GTGGACGTGCCAGAGTGGTtATTGGGCATGACTAGAAATCATGTGGGCTTTGCCCGCGTAGGTTCGAATCCTACCGTCCACG
Str: >>>>>>>..>>>>........<<<<.>>>>>.......<<<<<.>>>>...<<<<..>>>>>.......<<<<<<<<<<<<.

Chr08.trna23 (27595011-27595091)	Length: 81 bp
Type: Leu	Anticodon: AAG at 36-38 (27595046-27595048)	Score: 74.0
HMM Sc=52.20	Sec struct Sc=21.80
         *    |    *    |    *    |    *    |    *    |    *    |    *    |    *    |
Seq: GTTGAGATGGCCGAGTTGGTctAAGGCGCCAGATTAAGGTTCTGGTccgaaaGGgCGTGGGTTCAAATCCCACTCTCAACA
Str: >>>>>>>..>>>............<<<.>>>>>.......<<<<<...........>>>>>.......<<<<<<<<<<<<.

Chr08.trna24 (28043940-28044012)	Length: 73 bp
Type: Phe	Anticodon: GAA at 34-36 (28043973-28043975)	Score: 78.3
HMM Sc=58.40	Sec struct Sc=19.90
         *    |    *    |    *    |    *    |    *    |    *    |    *    |  
Seq: GCGGGGATAGCTCAGTTGGGAGAGCGTCAGACTGAAGATCTGAAGGtCGCGTGTTCGATCCACGCTCACCGCA
Str: >>>>.>>..>>>>........<<<<.>>>>>.......<<<<<.....>>>>>.......<<<<<<<.<<<<.

Chr08.trna25 (28154682-28154754)	Length: 73 bp
Type: Ala	Anticodon: AGC at 34-36 (28154715-28154717)	Score: 63.4
HMM Sc=38.20	Sec struct Sc=25.20
         *    |    *    |    *    |    *    |    *    |    *    |    *    |  
Seq: GGGGATGTAGCTCAGATGGTAGAGCGCTCGCTTAGCATGCGAGAGGtACGGGGATCGATACCCCGCATCTCCA
Str: >>>>>>>..>>>>........<<<<.>>>>>.......<<<<<.....>>>>>.......<<<<<<<<<<<<.

Chr08.trna26 (28339780-28339851)	Length: 72 bp
Type: Phe	Anticodon: GAA at 34-36 (28339813-28339815)	Score: 75.2
HMM Sc=54.10	Sec struct Sc=21.10
         *    |    *    |    *    |    *    |    *    |    *    |    *    | 
Seq: GCGGGGATAGCTCAGTTGGGAGAGCGTCAGACTGAAGATCTGAAGtCGCGTGTTCGATCCACGCTCACCGCA
Str: >>>>.>>..>>>>........<<<<.>>>>>.......<<<<<....>>>>>.......<<<<<<<.<<<<.

Chr08.trna27 (28360849-28360778)	Length: 72 bp
Type: iMet	Anticodon: CAT at 33-35 (28360817-28360815)	Score: 58.3
HMM Sc=28.10	Sec struct Sc=30.20
         *    |    *    |    *    |    *    |    *    |    *    |    *    | 
Seq: ATCAGAGTGGCGCAGCGGAAGCGTGGTGGGCCCATAACCCACAGGtCCCAGGATCGAAACCTGGCTCTGATA
Str: >>>>>>>..>>>>.......<<<<.>>>>>.......<<<<<.....>>>>>.......<<<<<<<<<<<<.

Chr08.trna28 (28345878-28345807)	Length: 72 bp
Type: Thr	Anticodon: TGT at 33-35 (28345846-28345844)	Score: 79.3
HMM Sc=49.30	Sec struct Sc=30.00
         *    |    *    |    *    |    *    |    *    |    *    |    *    | 
Seq: GCCCCTATAGCTCAGTGGTAGAGCGTCAGTCTTGTAAACTGAAGGtCTGTAGTTCGATCCTGCATGGGGGCA
Str: >>>>>>>..>>>>.......<<<<.>>>>>.......<<<<<.....>>>>>.......<<<<<<<<<<<<.

Chr08.trna29 (28025604-28025532)	Length: 73 bp
Type: Phe	Anticodon: GAA at 34-36 (28025571-28025569)	Score: 78.3
HMM Sc=58.40	Sec struct Sc=19.90
         *    |    *    |    *    |    *    |    *    |    *    |    *    |  
Seq: GCGGGGATAGCTCAGTTGGGAGAGCGTCAGACTGAAGATCTGAAGGtCGCGTGTTCGATCCACGCTCACCGCA
Str: >>>>.>>..>>>>........<<<<.>>>>>.......<<<<<.....>>>>>.......<<<<<<<.<<<<.

Chr08.trna30 (27960268-27960195)	Length: 74 bp
Type: Val	Anticodon: AAC at 35-37 (27960234-27960232)	Score: 72.5
HMM Sc=48.10	Sec struct Sc=24.40
         *    |    *    |    *    |    *    |    *    |    *    |    *    |   
Seq: GGTTTCGTGGTGTAGTTGGTtATCACGTCAGTCTAACACACTGAAGGtCTCCGGTTCGAACCCGGGCGAAGCCA
Str: >>>>>>>..>>>...........<<<.>>>>>.......<<<<<.....>>>>>.......<<<<<<<<<<<<.

Chr08.trna31 (26245987-26245916)	Length: 72 bp
Type: Gly	Anticodon: TCC at 34-36 (26245954-26245952)	Score: 73.9
HMM Sc=46.20	Sec struct Sc=27.70
         *    |    *    |    *    |    *    |    *    |    *    |    *    | 
Seq: GCGTTTGTAGTCCAACGGTtAGGATAATTGCCTTCCAAGCAATAGaCCCGGGTTCGACTCCCGGCAAACGCA
Str: >>>>>>>..>>>>........<<<<.>>>>>.......<<<<<....>>>>>.......<<<<<<<<<<<<.

Chr08.trna32 (25533078-25533006)	Length: 73 bp
Type: Glu	Anticodon: CTC at 35-37 (25533044-25533042)	Score: 78.9
HMM Sc=53.10	Sec struct Sc=25.80
         *    |    *    |    *    |    *    |    *    |    *    |    *    |  
Seq: TCCGTTGTAGTCTAGTTGGTtAGGATACTCGGCTCTCACCCGAGAGaCCCGGGTTCAAGTCCCGGCAACGGAA
Str: >>>>>>>..>>>>.........<<<<.>>>>>.......<<<<<....>>>>>.......<<<<<<<<<<<<.

Chr08.trna33 (23667863-23667791)	Length: 73 bp
Type: Arg	Anticodon: CCT at 34-36 (23667830-23667828)	Score: 64.1
HMM Sc=43.80	Sec struct Sc=20.30
         *    |    *    |    *    |    *    |    *    |    *    |    *    |  
Seq: GCGCCTGTAGCTCAGTGGAtAGAGTGTCTGTTTCCTAAGCAGAAAGtCATAGGTTCGACCCCTATCTGGCGCG
Str: >>>>>.>..>>>>........<<<<.>>>>>.......<<<<<.....>>>>>.......<<<<<<.<<<<<.

Chr08.trna34 (23114028-23113957)	Length: 72 bp
Type: Asp	Anticodon: ATC at 35-37 (23113994-23113992)	Score: 29.0
Possible pseudogene: HMM Sc=24.80	Sec struct Sc=4.20
         *    |    *    |    *    |    *    |    *    |    *    |    *    | 
Seq: AGtCGTCGTAGTATAGTGGTgAGTATTCCCGCCTATCACGCGGGTGAcCCGGTTTGATCCCCAGCAACGCTG
Str: >>.>>>.>..>>>>........<<<<.>>>>>.......<<<<<.....>>>.......<<..<<.<<<<<.

Chr08.trna35 (23112075-23112004)	Length: 72 bp
Type: Asp	Anticodon: ATC at 34-36 (23112042-23112040)	Score: 60.1
HMM Sc=42.70	Sec struct Sc=17.40
         *    |    *    |    *    |    *    |    *    |    *    |    *    | 
Seq: GTCGTTGTAGTATAGTGGTgAGTATTCCCGCCTATCACGCGGGTGaCCCGGGTTCGATCCTCGGCAATGGCG
Str: >>>>>>>..>>>>........<<<<.>>>>>.......<<<<<....>>>>>.......<<<<<<<<<<<<.

Chr08.trna36 (23109673-23109602)	Length: 72 bp
Type: Asp	Anticodon: GTC at 34-36 (23109640-23109638)	Score: 60.8
HMM Sc=47.00	Sec struct Sc=13.80
         *    |    *    |    *    |    *    |    *    |    *    |    *    | 
Seq: GTCGTTGTAGTATAGTGGTgAGTATTCCCGCCTGTCACCCGGGTGaCCCGGGTTCGATCCCCGGCAACGGCG
Str: >>>>>>>..>>>>........<<<<.>>>>.........<<<<....>>>>>.......<<<<<<<<<<<<.

Chr08.trna37 (23109467-23109394)	Length: 74 bp
Type: Asn	Anticodon: GTT at 35-37 (23109433-23109431)	Score: 84.5
HMM Sc=59.40	Sec struct Sc=25.10
         *    |    *    |    *    |    *    |    *    |    *    |    *    |   
Seq: GCTGGAATAGCTCAGTTGGTtAGAGCGTGTGGCTGTTAACCACAAGGtCGGAGGTTCAAGCCCTCCTTCTAGCG
Str: >>>>>>>..>>>>.........<<<<.>>>>>.......<<<<<.....>>>>>.......<<<<<<<<<<<<.

Chr08.trna38 (23108834-23108761)	Length: 74 bp
Type: Asn	Anticodon: GTT at 35-37 (23108800-23108798)	Score: 84.5
HMM Sc=59.40	Sec struct Sc=25.10
         *    |    *    |    *    |    *    |    *    |    *    |    *    |   
Seq: GCTGGAATAGCTCAGTTGGTtAGAGCGTGTGGCTGTTAACCACAAGGtCGGAGGTTCAAGCCCTCCTTCTAGCG
Str: >>>>>>>..>>>>.........<<<<.>>>>>.......<<<<<.....>>>>>.......<<<<<<<<<<<<.

Chr08.trna39 (23108203-23108130)	Length: 74 bp
Type: Asn	Anticodon: GTT at 35-37 (23108169-23108167)	Score: 84.5
HMM Sc=59.40	Sec struct Sc=25.10
         *    |    *    |    *    |    *    |    *    |    *    |    *    |   
Seq: GCTGGAATAGCTCAGTTGGTtAGAGCGTGTGGCTGTTAACCACAAGGtCGGAGGTTCAAGCCCTCCTTCTAGCG
Str: >>>>>>>..>>>>.........<<<<.>>>>>.......<<<<<.....>>>>>.......<<<<<<<<<<<<.

Chr08.trna40 (23106764-23106694)	Length: 71 bp
Type: Asp	Anticodon: GTC at 34-36 (23106731-23106729)	Score: 49.6
HMM Sc=34.20	Sec struct Sc=15.40
         *    |    *    |    *    |    *    |    *    |    *    |    *    |
Seq: GTCGTTGTAGTATAGTGGTgAGTATTCCCGCTTGTCACGCGGGTGaCCCGGTTCGATCcCCGGCAGCGGCG
Str: >>>>>>>..>>>>........<<<<.>>>>>.......<<<<<....>>>>........<<<<<<<<<<<.

Chr08.trna41 (23091495-23091429)	Length: 67 bp
Type: Asp	Anticodon: GTC at 29-31 (23091467-23091465)	Score: 28.3
Possible truncation, pseudogene: HMM Sc=23.40	Sec struct Sc=4.90
         *    |    *    |    *    |    *    |    *    |    *    |    * 
Seq: GTCATTATAGTGGTgAGTATTCCTGCCTGTCACACGGGTGaCCCGGGTTCGATCCCCGGCAACGACG
Str: >>>..>>>........<<<..>>>>.........<<<<....>>>>>.......<<<<<....<<<.

Chr08.trna42 (23091361-23091288)	Length: 74 bp
Type: Asn	Anticodon: GTT at 35-37 (23091327-23091325)	Score: 68.7
HMM Sc=49.90	Sec struct Sc=18.80
         *    |    *    |    *    |    *    |    *    |    *    |    *    |   
Seq: ACTGGAATAACTCAGTTGGTtAGAGCGTGTGGCTGTTAACCACAAGGtCGGAGGTTCAAGCCCTCCTTCTAGCG
Str: .>>>>>>...>>>.........<<<..>>>>>.......<<<<<.....>>>>>.......<<<<<<<<<<<..

Chr08.trna43 (23088139-23088068)	Length: 72 bp
Type: Asp	Anticodon: GTC at 34-36 (23088106-23088104)	Score: 69.8
HMM Sc=46.80	Sec struct Sc=23.00
         *    |    *    |    *    |    *    |    *    |    *    |    *    | 
Seq: GTCGTTGTAGTATAGTGGTgAGTATTCCCGCCTGTCACGCGGGTGaCCCGGGTTCGATCCCCGGCAACGGCG
Str: >>>>>>>..>>>>........<<<<.>>>>>.......<<<<<....>>>>>.......<<<<<<<<<<<<.

Chr08.trna44 (23087859-23087786)	Length: 74 bp
Type: Asn	Anticodon: GTT at 35-37 (23087825-23087823)	Score: 84.5
HMM Sc=59.40	Sec struct Sc=25.10
         *    |    *    |    *    |    *    |    *    |    *    |    *    |   
Seq: GCTGGAATAGCTCAGTTGGTtAGAGCGTGTGGCTGTTAACCACAAGGtCGGAGGTTCAAGCCCTCCTTCTAGCG
Str: >>>>>>>..>>>>.........<<<<.>>>>>.......<<<<<.....>>>>>.......<<<<<<<<<<<<.

Chr08.trna45 (22251065-22250992)	Length: 74 bp
Type: Phe	Anticodon: AAA at 34-36 (22251032-22251030)	Score: 45.3
HMM Sc=20.10	Sec struct Sc=25.20
         *    |    *    |    *    |    *    |    *    |    *    |    *    |   
Seq: GCTGGGACAGCTCAGTCGGTAGAGCAGAGGAATAAAAATCCTCGTGtCAaCCAGTTCAAATCTGGTTCCTAGCA
Str: >>>>>>>..>>>>........<<<<.>>>>>.......<<<<<.....>.>>>>.......<<<<<<<<<<<<.

Chr08.trna46 (16221741-16221671)	Length: 71 bp
Type: Thr	Anticodon: AGT at 35-37 (16221707-16221705)	Score: 51.6
HMM Sc=22.60	Sec struct Sc=29.00
         *    |    *    |    *    |    *    |    *    |    *    |    *    |
Seq: GCTTTCATAGCTCAGTTGGTtAGAGCACCCGTTTAGTAAGCGGGAGGtCTTGAGTTCTCTCAATGAAAGCA
Str: >>>>>>>..>>>>.........<<<<.>>>>>.......<<<<<.....>>>>>....<<<<<<<<<<<<.

Chr08.trna47 (15690486-15690413)	Length: 74 bp
Type: Pro	Anticodon: TGG at 35-37 (15690452-15690450)	Score: 59.4
HMM Sc=32.20	Sec struct Sc=27.20
         *    |    *    |    *    |    *    |    *    |    *    |    *    |   
Seq: AGGGATGTAGCGCAGCTtGGTAGCGCGTTTGTTTTGGGTACAAAATGtCACGGGTTCAAATCCTGTCATCCCTA
Str: >>>>>>>..>>>>.........<<<<.>>>>>.......<<<<<.....>>>>>.......<<<<<<<<<<<<.

Chr08.trna48 (15280031-15279948)	Length: 84 bp
Type: Leu	Anticodon: CAA at 35-37 (15279997-15279995)	Score: 78.6
HMM Sc=55.60	Sec struct Sc=23.00
         *    |    *    |    *    |    *    |    *    |    *    |    *    |    *    |   
Seq: GTCAGGATGGCCGAGTGGTctAAGGCGCCAGACTCAAGTTCTGGTCCTCTAACGAGGGCGTGGGTTCAAATCCCACTTCTGACA
Str: >>>>>>>..>>>...........<<<.>>>>>.......<<<<<.>>>>....<<<<..>>>>>.......<<<<<<<<<<<<.

Chr08.trna49 (14355435-14355354)	Length: 82 bp
Type: Ser	Anticodon: AGA at 34-36 (14355402-14355400)	Score: 79.4
HMM Sc=43.10	Sec struct Sc=36.30
         *    |    *    |    *    |    *    |    *    |    *    |    *    |    *    | 
Seq: GTGGACGTGCCGGAGTGGTtATCGGGCATGACTAGAAATCATGTGGGCTTTGCCCGCGCAGGTTCGAATCCTGCCGTCCACG
Str: >>>>>>>..>>>>........<<<<.>>>>>.......<<<<<.>>>>...<<<<..>>>>>.......<<<<<<<<<<<<.

Chr08.trna50 (13853014-13852942)	Length: 73 bp
Type: Phe	Anticodon: GAA at 34-36 (13852981-13852979)	Score: 78.3
HMM Sc=58.40	Sec struct Sc=19.90
         *    |    *    |    *    |    *    |    *    |    *    |    *    |  
Seq: GCGGGGATAGCTCAGTTGGGAGAGCGTCAGACTGAAGATCTGAAGGtCGCGTGTTCGATCCACGCTCACCGCA
Str: >>>>.>>..>>>>........<<<<.>>>>>.......<<<<<.....>>>>>.......<<<<<<<.<<<<.

Chr08.trna51 (5898301-5898228)	Length: 74 bp
Type: Asn	Anticodon: GTT at 35-37 (5898267-5898265)	Score: 84.5
HMM Sc=59.40	Sec struct Sc=25.10
         *    |    *    |    *    |    *    |    *    |    *    |    *    |   
Seq: GCTGGAATAGCTCAGTTGGTtAGAGCGTGTGGCTGTTAACCACAAGGtCGGAGGTTCAAGCCCTCCTTCTAGCG
Str: >>>>>>>..>>>>.........<<<<.>>>>>.......<<<<<.....>>>>>.......<<<<<<<<<<<<.

Chr08.trna52 (5517483-5517403)	Length: 81 bp
Type: Leu	Anticodon: AAG at 36-38 (5517448-5517446)	Score: 74.0
HMM Sc=52.20	Sec struct Sc=21.80
         *    |    *    |    *    |    *    |    *    |    *    |    *    |    *    |
Seq: GTTGAGATGGCCGAGTTGGTctAAGGCGCCAGATTAAGGTTCTGGTccgaaaGGgCGTGGGTTCAAATCCCACTCTCAACA
Str: >>>>>>>..>>>............<<<.>>>>>.......<<<<<...........>>>>>.......<<<<<<<<<<<<.

Chr08.trna53 (3922666-3922594)	Length: 73 bp
Type: Ala	Anticodon: AGC at 34-36 (3922633-3922631)	Score: 63.4
HMM Sc=38.20	Sec struct Sc=25.20
         *    |    *    |    *    |    *    |    *    |    *    |    *    |  
Seq: GGGGATGTAGCTCAGATGGTAGAGCGCTCGCTTAGCATGCGAGAGGtACGGGGATCGATACCCCGCATCTCCA
Str: >>>>>>>..>>>>........<<<<.>>>>>.......<<<<<.....>>>>>.......<<<<<<<<<<<<.

Chr08.trna54 (3921402-3921330)	Length: 73 bp
Type: Ala	Anticodon: AGC at 34-36 (3921369-3921367)	Score: 42.9
HMM Sc=19.80	Sec struct Sc=23.10
         *    |    *    |    *    |    *    |    *    |    *    |    *    |  
Seq: GGGGATGTAACTCAGATGGTAGAGCACTCACTTAGCATGTGAGAGGtACGGGGATCAATACCCCGCATCTTCA
Str: >>>>>>>...>>>........<<<..>>>>>.......<<<<<.....>>>>>.......<<<<<<<<<<<<.

Chr08.trna55 (3921007-3920935)	Length: 73 bp
Type: Ala	Anticodon: AGC at 34-36 (3920974-3920972)	Score: 44.9
HMM Sc=26.20	Sec struct Sc=18.70
         *    |    *    |    *    |    *    |    *    |    *    |    *    |  
Seq: GGGGATGTAACTCAGATGGTAGAGCGCTCACTTAGCATGCGAGAGGtACGGGGATCGATACCCCGCATCTTCA
Str: >>>>>>>...>>>........<<<..>>>.>.......<.<<<.....>>>>>.......<<<<<<<<<<<<.

Chr08.trna56 (3920674-3920602)	Length: 73 bp
Type: Ala	Anticodon: AGC at 34-36 (3920641-3920639)	Score: 63.4
HMM Sc=38.20	Sec struct Sc=25.20
         *    |    *    |    *    |    *    |    *    |    *    |    *    |  
Seq: GGGGATGTAGCTCAGATGGTAGAGCGCTCGCTTAGCATGCGAGAGGtACGGGGATCGATACCCCGCATCTCCA
Str: >>>>>>>..>>>>........<<<<.>>>>>.......<<<<<.....>>>>>.......<<<<<<<<<<<<.

Chr08.trna57 (3920241-3920168)	Length: 74 bp
Type: Ala	Anticodon: AGC at 34-36 (3920208-3920206)	Score: 44.0
Possible pseudogene: HMM Sc=39.40	Sec struct Sc=4.60
         *    |    *    |    *    |    *    |    *    |    *    |    *    |   
Seq: GGGGATGTAGCTCAGATGGTAGGGCGCTCGCTTAGCATGCAAGAGGtACGcGGGATCAATACCCCGCATCTCCA
Str: >>>>>>>..>>>>........<<<<.>>.>>.......<<.<<.....>>.>>>.......<<<<<<<<<<<<.

Chr08.trna58 (3919823-3919751)	Length: 73 bp
Type: Ala	Anticodon: AGC at 34-36 (3919790-3919788)	Score: 63.4
HMM Sc=38.20	Sec struct Sc=25.20
         *    |    *    |    *    |    *    |    *    |    *    |    *    |  
Seq: GGGGATGTAGCTCAGATGGTAGAGCGCTCGCTTAGCATGCGAGAGGtACGGGGATCGATACCCCGCATCTCCA
Str: >>>>>>>..>>>>........<<<<.>>>>>.......<<<<<.....>>>>>.......<<<<<<<<<<<<.

Chr08.trna59 (1529319-1529248)	Length: 72 bp
Type: Asp	Anticodon: GTC at 34-36 (1529286-1529284)	Score: 69.8
HMM Sc=46.80	Sec struct Sc=23.00
         *    |    *    |    *    |    *    |    *    |    *    |    *    | 
Seq: GTCGTTGTAGTATAGTGGTgAGTATTCCCGCCTGTCACGCGGGTGaCCCGGGTTCGATCCCCGGCAACGGCG
Str: >>>>>>>..>>>>........<<<<.>>>>>.......<<<<<....>>>>>.......<<<<<<<<<<<<.

Chr08.trna60 (1528642-1528571)	Length: 72 bp
Type: Asp	Anticodon: GTC at 34-36 (1528609-1528607)	Score: 48.6
HMM Sc=28.20	Sec struct Sc=20.40
         *    |    *    |    *    |    *    |    *    |    *    |    *    | 
Seq: ATCGTTGTAGTATAGTGGTgAGTATTCCCGCCTGTCACGTGGGTTaCCCGGGTTTGATCCCCGGCAACGGCG
Str: .>>>>>>..>>>>........<<<<.>>>>>.......<<<<<....>>>>>.......<<<<<<<<<<<..

Chr08.trna61 (1528420-1528349)	Length: 72 bp
Type: Asp	Anticodon: GTC at 34-36 (1528387-1528385)	Score: 63.6
HMM Sc=44.90	Sec struct Sc=18.70
         *    |    *    |    *    |    *    |    *    |    *    |    *    | 
Seq: GTCGTTGTAGTATAGTGGTgAGTATTCCCGCCTGTCACGCGGGTGaCCCGGGTTCGATCCCTGGCAACGGCG
Str: >>>>>>>..>>>>........<<<<.>>>>>.......<<<<<....>>>>>.......<<<<<<<<<<<<.

Chr08.trna62 (1528015-1527944)	Length: 72 bp
Type: Asp	Anticodon: GTC at 34-36 (1527982-1527980)	Score: 61.6
HMM Sc=41.30	Sec struct Sc=20.30
         *    |    *    |    *    |    *    |    *    |    *    |    *    | 
Seq: GTCGTTGTAGTATAGAGGTgAGTATTCCCGCCTGTCACGCGGGTGaCCCGGGTTCGATCCCCGGTAACGGCG
Str: >>>>>>>..>>>>........<<<<.>>>>>.......<<<<<....>>>>>.......<<<<<<<<<<<<.

Chr08.trna63 (1527557-1527486)	Length: 72 bp
Type: Asp	Anticodon: GTC at 34-36 (1527524-1527522)	Score: 62.9
HMM Sc=47.10	Sec struct Sc=15.80
         *    |    *    |    *    |    *    |    *    |    *    |    *    | 
Seq: GTCGTTGTAGTATAGTGGTgAGTATTCCCGCCTGTCACGCGAGTGaCCCGGGTTCGATCCCCGGCAACGGCG
Str: >>>>>>>..>>>>........<<<<.>.>>>.......<<<.<....>>>>>.......<<<<<<<<<<<<.

Chr08.trna64 (1321616-1321530)	Length: 87 bp
Type: Met	Anticodon: CAT at 35-37 (1321582-1321580)	Score: 64.2
Possible intron: 39-51 (1321578-1321566)
HMM Sc=40.70	Sec struct Sc=23.50
         *    |    *    |    *    |    *    |    *    |    *    |    *    |    *    |    * 
Seq: GGGGTGGTGGCGCAGTTGGCtAGCGCGTAGGTCTCATAgctttgtcgagttATCCTGAGGtCGAGAGTTCGAGCCTCTCTCACCCCA
Str: >>>>>>>..>>>>.........<<<<.>>>>......................<<<<.....>>>>>.......<<<<<<<<<<<<.

Chr08.trna65 (450239-450169)	Length: 71 bp
Type: Ile	Anticodon: AAT at 33-35 (450207-450205)	Score: 20.4
Possible pseudogene: HMM Sc=20.10	Sec struct Sc=0.30
         *    |    *    |    *    |    *    |    *    |    *    |    *    |
Seq: ATCTGAATGGCGCAGCGGAAGCATGGTGGGCCAATAATCCACAGGtCCCAGGATTGAATCCTGCTCTGATA
Str: >>>.>>...>.>>.......<<.<.>>>>>.......<<<<<......>>>>.......<<<<.<<.<<<.

Chr09.trna1 (761579-761652)	Length: 74 bp
Type: Ile	Anticodon: AAT at 35-37 (761613-761615)	Score: 81.8
HMM Sc=58.30	Sec struct Sc=23.50
         *    |    *    |    *    |    *    |    *    |    *    |    *    |   
Seq: GGCCTATTAGCTCAGTTGGTtAGAGCGTCGTGCTAATAACGCGAAGGtCGCAGGTTCGAGACCTGCATGGGCCA
Str: >>>>>>>..>>>>.........<<<<.>>>>>.......<<<<<.....>>>>>.......<<<<<<<<<<<<.

Chr09.trna2 (1562361-1562440)	Length: 80 bp
Type: Leu	Anticodon: CAG at 35-37 (1562395-1562397)	Score: 61.1
HMM Sc=45.30	Sec struct Sc=15.80
         *    |    *    |    *    |    *    |    *    |    *    |    *    |    *    
Seq: GTCAAGATGGCCGAGTGGTctAAGGCGCCAGTTTCAGGTACTAGTccgaaaGGgCATGGGTTCAAATCCCATTCTTGACA
Str: >>>>>>>..>>>...........<<<.>.>>>.......<<<.<...........>>>>>.......<<<<<<<<<<<<.

Chr09.trna3 (2136536-2136609)	Length: 74 bp
Type: Ile	Anticodon: AAT at 35-37 (2136570-2136572)	Score: 79.5
HMM Sc=54.30	Sec struct Sc=25.20
         *    |    *    |    *    |    *    |    *    |    *    |    *    |   
Seq: GGCCTATTAGCTCAGTTGGTtAGAGCGTCGTGCTAATAACGCGAAGGtCACAGGTTCGAGACCTGTATGGGCCA
Str: >>>>>>>..>>>>.........<<<<.>>>>>.......<<<<<.....>>>>>.......<<<<<<<<<<<<.

Chr09.trna4 (2809390-2809462)	Length: 73 bp
Type: Arg	Anticodon: TCT at 34-36 (2809423-2809425)	Score: 67.8
HMM Sc=49.90	Sec struct Sc=17.90
         *    |    *    |    *    |    *    |    *    |    *    |    *    |  
Seq: GCGCCCGTGGCCTAATGGAtAAGGCGTCTGACTTCTAATCAGGCGAtTGTGGGTTCGAGTCCCACCGGGCGTT
Str: >>>>>>>..>>>>........<<<<.>>>>>.......<<<<<.....>>>>>.......<<<<<<<<<<<<.

Chr09.trna5 (2827022-2827094)	Length: 73 bp
Type: Arg	Anticodon: TCT at 34-36 (2827055-2827057)	Score: 68.5
HMM Sc=50.60	Sec struct Sc=17.90
         *    |    *    |    *    |    *    |    *    |    *    |    *    |  
Seq: GCGCCCGTGGCCTAATGGAtAAGGCGTCTGACTTCTAATCAGGCGAtTGTGGGTTCGAGTCCCACCGGGCGTG
Str: >>>>>>>..>>>>........<<<<.>>>>>.......<<<<<.....>>>>>.......<<<<<<<<<<<<.

Chr09.trna6 (7500176-7500247)	Length: 72 bp
Type: Asp	Anticodon: GTC at 34-36 (7500209-7500211)	Score: 69.8
HMM Sc=46.80	Sec struct Sc=23.00
         *    |    *    |    *    |    *    |    *    |    *    |    *    | 
Seq: GTCGTTGTAGTATAGTGGTgAGTATTCCCGCCTGTCACGCGGGTGaCCCGGGTTCGATCCCCGGCAACGGCG
Str: >>>>>>>..>>>>........<<<<.>>>>>.......<<<<<....>>>>>.......<<<<<<<<<<<<.

Chr09.trna7 (9448343-9448414)	Length: 72 bp
Type: Pro	Anticodon: AGG at 33-35 (9448375-9448377)	Score: 67.4
HMM Sc=34.70	Sec struct Sc=32.70
         *    |    *    |    *    |    *    |    *    |    *    |    *    | 
Seq: GGGCATTTGGTCTAGTGGTATGATTCTCGCTTAGGGTGCGAGAGGtCCCGAGTTCAATTCTCGGAATGCCCC
Str: >>>>>>>..>>>.........<<<.>>>>>.......<<<<<.....>>>>>.......<<<<<<<<<<<<.

Chr09.trna8 (9550748-9550820)	Length: 73 bp
Type: Arg	Anticodon: CCT at 34-36 (9550781-9550783)	Score: 69.1
HMM Sc=50.30	Sec struct Sc=18.80
         *    |    *    |    *    |    *    |    *    |    *    |    *    |  
Seq: GCGCCTGTAGCTCAGTGGAtAGAGCGTCTGTTTCCTAAGCAGAAAGtCGTAGGTTCGACCCCTACCTGGCGCG
Str: >>>>>.>..>>>>........<<<<.>>>>>.......<<<<<.....>>>>>.......<<<<<<.<<<<<.

Chr09.trna9 (13757550-13757622)	Length: 73 bp
Type: Glu	Anticodon: TTC at 35-37 (13757584-13757586)	Score: 45.1
HMM Sc=21.50	Sec struct Sc=23.60
         *    |    *    |    *    |    *    |    *    |    *    |    *    |  
Seq: GCCCCTATCGTCTAGTGGTttAGGACATCTCTCTTTCAAGGAGGCAgCGGGGATTCGAATTCCCCTGGGGGTA
Str: >>>>>>>..>>>>.........<<<<.>>>>>.......<<<<<....>>>>>.......<<<<<<<<<<<<.

Chr09.trna10 (13757687-13757770)	Length: 84 bp
Type: Tyr	Anticodon: GTA at 35-37 (13757721-13757723)	Score: 49.5
HMM Sc=32.60	Sec struct Sc=16.90
         *    |    *    |    *    |    *    |    *    |    *    |    *    |    *    |   
Seq: GGGTCGATGCCCGAGCGGTtaATGGGGACGGACTGTAAATCCGTTGGTAATATGtCTaCGGTGGTTCAAATCCAGCTCGGCCCA
Str: >>>>>>>..>>>>.........<<<<.>>>>>.......<<<<<..>>>...<<.<...>.>>>.......<<<.<<<<<<<<.

Chr09.trna11 (18150444-18150516)	Length: 73 bp
Type: Arg	Anticodon: TCT at 35-37 (18150478-18150480)	Score: 41.7
HMM Sc=28.30	Sec struct Sc=13.40
         *    |    *    |    *    |    *    |    *    |    *    |    *    |  
Seq: TCAcTCTGTAGTCCAACGGTcAGGATAATTGCCTTCTACATAATAGaTCCGGGTTCGACTCCCGGCAGACGAA
Str: >>..>>>>..>>>>........<<<<.>>>>.........<<<<....>>>>>.......<<<<<<<<<.<<.

Chr09.trna12 (18244251-18244322)	Length: 72 bp
Type: Gly	Anticodon: TCC at 34-36 (18244284-18244286)	Score: 71.0
HMM Sc=46.70	Sec struct Sc=24.30
         *    |    *    |    *    |    *    |    *    |    *    |    *    | 
Seq: GCGTTTGTAGTCCAACGGTtAGGATAATTGCCTTCCAAGCAATAGaCCCGGGTTCGACTCCCGGCAGACGCA
Str: >>>>>>>..>>>>........<<<<.>>>>>.......<<<<<....>>>>>.......<<<<<<<<<<<<.

Chr09.trna13 (18264745-18264829)	Length: 85 bp
Type: Met	Anticodon: CAT at 35-37 (18264779-18264781)	Score: 64.3
Possible intron: 39-49 (18264783-18264793)
HMM Sc=40.80	Sec struct Sc=23.50
         *    |    *    |    *    |    *    |    *    |    *    |    *    |    *    |    
Seq: GGGGTGGTGGCGCAGTTGGCtAGCGCGTAGGTCTCATAgcttctgagtaATCCTGAGGtCGAGAGTTCGAGCCTCTCTCACCCCA
Str: >>>>>>>..>>>>.........<<<<.>>>>....................<<<<.....>>>>>.......<<<<<<<<<<<<.

Chr09.trna14 (19720985-19721058)	Length: 74 bp
Type: Val	Anticodon: CAC at 35-37 (19721019-19721021)	Score: 81.5
HMM Sc=53.50	Sec struct Sc=28.00
         *    |    *    |    *    |    *    |    *    |    *    |    *    |   
Seq: GTCTGGGTGGTGTAGTCGGTcATCACGCTAGTCTCACACACTAGAGGtCCCCGGTTCGAACCCGGGCTCAGACA
Str: >>>>>>>..>>>...........<<<.>>>>>.......<<<<<.....>>>>>.......<<<<<<<<<<<<.

Chr09.trna15 (25542776-25542849)	Length: 74 bp
Type: Ile	Anticodon: AAT at 35-37 (25542810-25542812)	Score: 81.8
HMM Sc=58.30	Sec struct Sc=23.50
         *    |    *    |    *    |    *    |    *    |    *    |    *    |   
Seq: GGCCTATTAGCTCAGTTGGTtAGAGCGTCGTGCTAATAACGCGAAGGtCGCAGGTTCGAGACCTGCATGGGCCA
Str: >>>>>>>..>>>>.........<<<<.>>>>>.......<<<<<.....>>>>>.......<<<<<<<<<<<<.

Chr09.trna16 (26805571-26805650)	Length: 80 bp
Type: Leu	Anticodon: TAG at 35-37 (26805605-26805607)	Score: 69.5
HMM Sc=48.50	Sec struct Sc=21.00
         *    |    *    |    *    |    *    |    *    |    *    |    *    |    *    
Seq: GACAGTTTGGCCGAGTGGTctAAGGCGCCAGATTTAGGCTCTGGTccgaaaGGgCGTGGGTTCAAATCCCACAGCTGTCA
Str: >>>>>>>..>>>...........<<<.>>>>>.......<<<<<...........>>>>>.......<<<<<<<<<<<<.

Chr09.trna17 (27954131-27954048)	Length: 84 bp
Type: Leu	Anticodon: CAA at 35-37 (27954097-27954095)	Score: 78.6
HMM Sc=55.60	Sec struct Sc=23.00
         *    |    *    |    *    |    *    |    *    |    *    |    *    |    *    |   
Seq: GTCAGGATGGCCGAGTGGTctAAGGCGCCAGACTCAAGTTCTGGTCCTCTAACGAGGGCGTGGGTTCAAATCCCACTTCTGACA
Str: >>>>>>>..>>>...........<<<.>>>>>.......<<<<<.>>>>....<<<<..>>>>>.......<<<<<<<<<<<<.

Chr09.trna18 (26198272-26198201)	Length: 72 bp
Type: Cys	Anticodon: GCA at 33-35 (26198240-26198238)	Score: 81.7
HMM Sc=56.10	Sec struct Sc=25.60
         *    |    *    |    *    |    *    |    *    |    *    |    *    | 
Seq: GGGTCCATAGCTCAGTGGTAGAGCAATTGACTGCAGATCAATAGGtCACCGGTTCGAACCCGGTTGGGCCCT
Str: >>>>>>>..>>>>.......<<<<.>>>>>.......<<<<<.....>>>>>.......<<<<<<<<<<<<.

Chr09.trna19 (22967190-22967118)	Length: 73 bp
Type: Met	Anticodon: CAT at 34-36 (22967157-22967155)	Score: 42.2
HMM Sc=24.70	Sec struct Sc=17.50
         *    |    *    |    *    |    *    |    *    |    *    |    *    |  
Seq: ACCTACTTAACCTAGTGGTtAGAGTATTGCTTTCATACGGCGGGAGtCATTGGTTCAAATCCAATAGTAGGTA
Str: >>>>>>>..>>.>........<.<<.>>>>>.......<<<<<.....>>>>>.......<<<<<<<<<<<<.

Chr09.trna20 (22923072-22922999)	Length: 74 bp
Type: Val	Anticodon: AAC at 35-37 (22923038-22923036)	Score: 49.2
HMM Sc=31.80	Sec struct Sc=17.40
         *    |    *    |    *    |    *    |    *    |    *    |    *    |   
Seq: GGTGTCATAGTGTAGTTGGTtGTCACGTCAGTCTAACACACTGAAGGtCTCCGATTCGAACCCGGGCGACGCCA
Str: >>>>>>...>>>...........<<<.>>>>>.......<<<<<.....>>>>.........<<<<.<<<<<<.

Chr09.trna21 (19194776-19194695)	Length: 82 bp
Type: Leu	Anticodon: CAG at 36-38 (19194741-19194739)	Score: 50.0
HMM Sc=43.30	Sec struct Sc=6.70
         *    |    *    |    *    |    *    |    *    |    *    |    *    |    *    | 
Seq: GTCAAGCTGGCCGAGTTGGTctAAGGCGCCAGTTTCAGGTACTGGTccgaaaGGgCCTGGGTTCGAATCCCATTCTttGACA
Str: >>>.>>...>>>............<<<.>>>>>.......<<<<<............>>>>.......<<<<..<<..<<<.

Chr09.trna22 (7166123-7166051)	Length: 73 bp
Type: Gly	Anticodon: GCC at 34-36 (7166090-7166088)	Score: 28.1
Possible pseudogene: HMM Sc=33.70	Sec struct Sc=-5.60
         *    |    *    |    *    |    *    |    *    |    *    |    *    |  
Seq: GTCGTCGTTGTATAGTGGTgAGTACTCCCGCCTGCCACACAGGTGAcCCAGGGTTCGATCCCCGGCAACAGCC
Str: >>.>>.>..>>>>........<<<<.>>.>.........<.<<.....>.>>>.......<<<.<<.<<.<<.

Chr09.trna23 (6478452-6478379)	Length: 74 bp
Type: Arg	Anticodon: TCG at 35-37 (6478418-6478416)	Score: 82.3
HMM Sc=61.00	Sec struct Sc=21.30
         *    |    *    |    *    |    *    |    *    |    *    |    *    |   
Seq: GACCGCATAGCGCAGTGGAttAGCGCGTTTGACTTCGGATCAAAAGGtCGTGGGTTCGACTCCCACTGTGGTCG
Str: >>>>>>>..>>>>.........<<<<.>>>>>.......<<<<<.....>>>>>.......<<<<<<<<<<<<.

Chr09.trna24 (4430244-4430172)	Length: 73 bp
Type: Phe	Anticodon: GAA at 34-36 (4430211-4430209)	Score: 61.6
HMM Sc=57.40	Sec struct Sc=4.20
         *    |    *    |    *    |    *    |    *    |    *    |    *    |  
Seq: GCTGGGATAGCTCAGTTGGGAGAGCGTCAGACTGAAGATCTGAAGGtCGCATGTTCGATCCACGCTCACCGCA
Str: >>.>.>>..>>>>........<<<<.>>>>>.......<<<<<.....>>.>>.......<<.<<<<.<.<<.

Chr09.trna25 (4430003-4429931)	Length: 73 bp
Type: Phe	Anticodon: GAA at 34-36 (4429970-4429968)	Score: 63.7
HMM Sc=47.30	Sec struct Sc=16.40
         *    |    *    |    *    |    *    |    *    |    *    |    *    |  
Seq: GCGGGGATAGTTCAGTTCGGAGAGCGTCAGACTGAAGATCTGAAGGtCGCGTGTTCGATCCACGCTCACCGCA
Str: >>>>.>>..>>>>........<<<<.>>>>>.......<<<<<.....>>>>>.......<<<<<<<.<<<<.

Chr09.trna26 (3686755-3686682)	Length: 74 bp
Type: Val	Anticodon: CAC at 35-37 (3686721-3686719)	Score: 81.5
HMM Sc=53.50	Sec struct Sc=28.00
         *    |    *    |    *    |    *    |    *    |    *    |    *    |   
Seq: GTCTGGGTGGTGTAGTCGGTtATCACGCTAGTCTCACACACTAGAGGtCCCCGGTTCGAACCCGGGCTCAGACA
Str: >>>>>>>..>>>...........<<<.>>>>>.......<<<<<.....>>>>>.......<<<<<<<<<<<<.

Chr09.trna27 (2395580-2395509)	Length: 72 bp
Type: Cys	Anticodon: GCA at 33-35 (2395548-2395546)	Score: 81.7
HMM Sc=56.10	Sec struct Sc=25.60
         *    |    *    |    *    |    *    |    *    |    *    |    *    | 
Seq: GGGTCCATAGCTCAGTGGTAGAGCAATTGACTGCAGATCAATAGGtCACCGGTTCGAACCCGGTTGGGCCCT
Str: >>>>>>>..>>>>.......<<<<.>>>>>.......<<<<<.....>>>>>.......<<<<<<<<<<<<.

Chr09.trna28 (974316-974245)	Length: 72 bp
Type: Gln	Anticodon: TTG at 34-36 (974283-974281)	Score: 70.4
HMM Sc=46.60	Sec struct Sc=23.80
         *    |    *    |    *    |    *    |    *    |    *    |    *    | 
Seq: GGTCCCATGGTCCAGTGGTtACGACATTGGACTTTGAATCCAATAaCCTGAGTTCGAATCTCGGTGGGACCT
Str: >>>>>>>..>>>..........<<<.>>>>>.......<<<<<....>>>>>.......<<<<<<<<<<<<.

Chr10.trna1 (4174282-4174355)	Length: 74 bp
Type: Ile	Anticodon: AAT at 35-37 (4174316-4174318)	Score: 81.8
HMM Sc=58.30	Sec struct Sc=23.50
         *    |    *    |    *    |    *    |    *    |    *    |    *    |   
Seq: GGCCTATTAGCTCAGTTGGTtAGAGCGTCGTGCTAATAACGCGAAGGtCGCAGGTTCGAGACCTGCATGGGCCA
Str: >>>>>>>..>>>>.........<<<<.>>>>>.......<<<<<.....>>>>>.......<<<<<<<<<<<<.

Chr10.trna2 (4230001-4230074)	Length: 74 bp
Type: Ile	Anticodon: AAT at 35-37 (4230035-4230037)	Score: 71.9
HMM Sc=56.90	Sec struct Sc=15.00
         *    |    *    |    *    |    *    |    *    |    *    |    *    |   
Seq: GGCATATTAGCTCAGTTGGTtAGAGCGTCGTGCTAATAACGCGAAGGtCGCAGGTTCGAGACCTGCATGGGCCA
Str: >>>.>>>..>>>>.........<<<<.>>>>>.......<<<<<.....>>>>>.......<<<<<<<<.<<<.

Chr10.trna3 (5340841-5340915)	Length: 75 bp
Type: Trp	Anticodon: CCA at 35-37 (5340875-5340877)	Score: 40.8
HMM Sc=29.00	Sec struct Sc=11.80
         *    |    *    |    *    |    *    |    *    |    *    |    *    |    
Seq: CCAGCCTTAGTTCAATTtGGTAGAACACGGGTCTCCAAAACCCGATGtCATAGGTTCAAATCCTAcAAAGCTTGA
Str: >.>>>.>..>>>>.........<<<<.>>>>>.......<<<<<......>>>>.......<<<<..<.<<<.<.

Chr10.trna4 (6059351-6059425)	Length: 75 bp
Type: Asp	Anticodon: GTC at 35-37 (6059385-6059387)	Score: 61.3
HMM Sc=49.60	Sec struct Sc=11.70
         *    |    *    |    *    |    *    |    *    |    *    |    *    |    
Seq: GGGGAAATAGCTCAGTTGGTtAGAGTGCTGGTCTGTCACGCCAAAAGtCGCGGGTTCGAACCCCGCTTTCCCaCT
Str: >>>>>>>..>>>>.........<<<<..>>>>.......<<<<......>>>>>.......<<<<<<<<<<<.<.

Chr10.trna5 (9450418-9450490)	Length: 73 bp
Type: Lys	Anticodon: TTT at 34-36 (9450451-9450453)	Score: 87.9
HMM Sc=64.30	Sec struct Sc=23.60
         *    |    *    |    *    |    *    |    *    |    *    |    *    |  
Seq: GCCGTCTTAGCTCAGTTGGCAGAGCGCGTGGCTTTTAACCACGTGGtCGTGGGTTCGAGTCCCACAGACGGCG
Str: >>>>>>>..>>>>........<<<<.>>>>>.......<<<<<.....>>>>>.......<<<<<<<<<<<<.

Chr10.trna6 (12256124-12256196)	Length: 73 bp
Type: Phe	Anticodon: GAA at 34-36 (12256157-12256159)	Score: 78.3
HMM Sc=58.40	Sec struct Sc=19.90
         *    |    *    |    *    |    *    |    *    |    *    |    *    |  
Seq: GCGGGGATAGCTCAGTTGGGAGAGCGTCAGACTGAAGATCTGAAGGtCGCGTGTTCGATCCACGCTCACCGCA
Str: >>>>.>>..>>>>........<<<<.>>>>>.......<<<<<.....>>>>>.......<<<<<<<.<<<<.

Chr10.trna7 (16002999-16003079)	Length: 81 bp
Type: Leu	Anticodon: AAG at 36-38 (16003034-16003036)	Score: 71.4
HMM Sc=51.10	Sec struct Sc=20.30
         *    |    *    |    *    |    *    |    *    |    *    |    *    |    *    |
Seq: GTTGATATGGCCGAGTTGGTctAAGGCGCCAGATTAAGGTTCTGGTccgaaaGGgCGTGGGTTCAAATCCCACTGTCAACA
Str: >>>>>>>..>>>............<<<.>>>>>.......<<<<<...........>>>>>.......<<<<<<<<<<<<.

Chr10.trna8 (16010812-16010892)	Length: 81 bp
Type: Leu	Anticodon: AAG at 36-38 (16010847-16010849)	Score: 73.0
HMM Sc=50.60	Sec struct Sc=22.40
         *    |    *    |    *    |    *    |    *    |    *    |    *    |    *    |
Seq: GTTGATATGGCCGAGTTGGTctAAGGCGCCAGATTAAGGTTCTGGTCCGTAAGGgCGTGGGTTCAAATCCCACTGTCAACA
Str: >>>>>>>..>>>............<<<.>>>>>.......<<<<<.>.....<...>>>>>.......<<<<<<<<<<<<.

Chr10.trna9 (16913418-16913501)	Length: 84 bp
Type: Leu	Anticodon: CAA at 35-37 (16913452-16913454)	Score: 78.3
HMM Sc=55.30	Sec struct Sc=23.00
         *    |    *    |    *    |    *    |    *    |    *    |    *    |    *    |   
Seq: GTCAGGATGGCCGAGTGGTctAAGGCGCCAGACTCAAGTTCTGGTCCTCTAACGAGGGCGTGGGTTCAAACCCCACTTCTGACA
Str: >>>>>>>..>>>...........<<<.>>>>>.......<<<<<.>>>>....<<<<..>>>>>.......<<<<<<<<<<<<.

Chr10.trna10 (18478935-18479006)	Length: 72 bp
Type: iMet	Anticodon: CAT at 33-35 (18478967-18478969)	Score: 58.3
HMM Sc=28.10	Sec struct Sc=30.20
         *    |    *    |    *    |    *    |    *    |    *    |    *    | 
Seq: ATCAGAGTGGCGCAGCGGAAGCGTGGTGGGCCCATAACCCACAGGtCCCAGGATCGAAACCTGGCTCTGATA
Str: >>>>>>>..>>>>.......<<<<.>>>>>.......<<<<<.....>>>>>.......<<<<<<<<<<<<.

Chr10.trna11 (19761608-19761681)	Length: 74 bp
Type: His	Anticodon: GTG at 35-37 (19761642-19761644)	Score: 46.9
HMM Sc=34.50	Sec struct Sc=12.40
         *    |    *    |    *    |    *    |    *    |    *    |    *    |   
Seq: GCGGATGTAGCCAAGTGGAttAAGGCAGTGGATTGTGAATCCAcCACGCGCGGGTTCAATTCCCGTTGTTCGCC
Str: >>>>>>>..>>>...........<<<.>>>>>.......<<<<.<....>>>>>.......<<<<<<<<<<<<.

Chr10.trna12 (19886562-19886635)	Length: 74 bp
Type: Ile	Anticodon: TAT at 35-37 (19886596-19886598)	Score: 85.9
HMM Sc=70.60	Sec struct Sc=15.30
         *    |    *    |    *    |    *    |    *    |    *    |    *    |   
Seq: GGTCCCGTAGCTCAGTTGGTtAGAGCGTTGGTCTTATGAGCCGAAGGtCGCGGGTTCGAGCCCCGCCGGGACCA
Str: >>>>>>>..>>>>.........<<<<.>>>>>.......<<<<<.....>>>>>.......<<<<<<<<<<<<.

Chr10.trna13 (19892107-19892177)	Length: 71 bp
Type: Gly	Anticodon: CCC at 33-35 (19892139-19892141)	Score: 65.4
HMM Sc=28.10	Sec struct Sc=37.30
         *    |    *    |    *    |    *    |    *    |    *    |    *    |
Seq: GCGCATCTGGTGTAGTGGTATCATAGTACCCTCCCACGGTACTGaCCAGGGTTCGATTCCCTGGATGCGCA
Str: >>>>>>>..>>>.........<<<.>>>>>.......<<<<<....>>>>>.......<<<<<<<<<<<<.

Chr10.trna14 (20005645-20005715)	Length: 71 bp
Type: Gly	Anticodon: CCC at 33-35 (20005677-20005679)	Score: 65.4
HMM Sc=28.10	Sec struct Sc=37.30
         *    |    *    |    *    |    *    |    *    |    *    |    *    |
Seq: GCGCATCTGGTGTAGTGGTATCATAGTACCCTCCCACGGTACTGaCCAGGGTTCGATTCCCTGGATGCGCA
Str: >>>>>>>..>>>.........<<<.>>>>>.......<<<<<....>>>>>.......<<<<<<<<<<<<.

Chr10.trna15 (20895121-20895194)	Length: 74 bp
Type: Val	Anticodon: CAC at 35-37 (20895155-20895157)	Score: 81.5
HMM Sc=53.50	Sec struct Sc=28.00
         *    |    *    |    *    |    *    |    *    |    *    |    *    |   
Seq: GTCTGGGTGGTGTAGTCGGTtATCACGCTAGTCTCACACACTAGAGGtCCCCGGTTCGAACCCGGGCTCAGACA
Str: >>>>>>>..>>>...........<<<.>>>>>.......<<<<<.....>>>>>.......<<<<<<<<<<<<.

Chr10.trna16 (23793185-23793257)	Length: 73 bp
Type: Phe	Anticodon: GAA at 34-36 (23793218-23793220)	Score: 78.3
HMM Sc=58.40	Sec struct Sc=19.90
         *    |    *    |    *    |    *    |    *    |    *    |    *    |  
Seq: GCGGGGATAGCTCAGTTGGGAGAGCGTCAGACTGAAGATCTGAAGGtCGCGTGTTCGATCCACGCTCACCGCA
Str: >>>>.>>..>>>>........<<<<.>>>>>.......<<<<<.....>>>>>.......<<<<<<<.<<<<.

Chr10.trna17 (25020886-25020958)	Length: 73 bp
Type: Arg	Anticodon: CCG at 34-36 (25020919-25020921)	Score: 67.8
HMM Sc=49.10	Sec struct Sc=18.70
         *    |    *    |    *    |    *    |    *    |    *    |    *    |  
Seq: GATCGCGTGGCCTAATGGAtAAGGCGCTCGCCTCCGGAGCGGGAGAtTGTGGGTTCGAGTCCCACCGTGATCG
Str: >>>>>>>..>>>>........<<<<.>>>>>.......<<<<<.....>>>>>.......<<<<<<<<<<<<.

Chr10.trna18 (25095195-25095134)	Length: 62 bp
Type: Pro	Anticodon: TGG at 29-31 (25095167-25095165)	Score: 30.4
Possible truncation: HMM Sc=15.00	Sec struct Sc=15.40
         *    |    *    |    *    |    *    |    *    |    *    | 
Seq: GTAGCGCAGCTtGGTAGCGCGTTTGTTTTGGGTACAAAATGtCACGGGTTCAAATCCTATCA
Str: >..>>>>.........<<<<.>>>>>.......<<<<<.....>.>>>.......<<<.<<.

Chr10.trna19 (22351184-22351100)	Length: 85 bp
Type: Leu	Anticodon: CAA at 35-37 (22351150-22351148)	Score: 50.8
HMM Sc=34.20	Sec struct Sc=16.60
         *    |    *    |    *    |    *    |    *    |    *    |    *    |    *    |    
Seq: ATCAGGATGGCCAAGTAGTcTAGGtCGTCAGACTCAAGTTCTGGTCCTCTAATGAGGGgCGTGGGTTCAAATCCCACTTTTGACA
Str: .>>>>>>..>>>..........<<.<.>>>>>.......<<<<<.>>>>....<<<<...>>>>>.......<<<<<<<<<<<..

Chr10.trna20 (21320119-21320048)	Length: 72 bp
Type: Trp	Anticodon: CCA at 33-35 (21320087-21320085)	Score: 75.8
HMM Sc=51.20	Sec struct Sc=24.60
         *    |    *    |    *    |    *    |    *    |    *    |    *    | 
Seq: GGATCCGTGGCGCAATGGTAGCGCGTCTGACTCCAGATCAGAAGGtTGCGTGTTCGATTCACGTCGGGTTCA
Str: >>>>>>>..>>>>.......<<<<.>>>>>.......<<<<<.....>>>>>.......<<<<<<<<<<<<.

Chr10.trna21 (21248955-21248882)	Length: 74 bp
Type: Thr	Anticodon: AGT at 35-37 (21248921-21248919)	Score: 75.0
HMM Sc=46.80	Sec struct Sc=28.20
         *    |    *    |    *    |    *    |    *    |    *    |    *    |   
Seq: GCTTTCGTAGCTCAGTTGGTtAGAGCACCCGTTTAGTAAGCGGGAGGtCTTGAGTTCGACTCTCAACGAAAGCA
Str: >>>>>>>..>>>>.........<<<<.>>>>>.......<<<<<.....>>>>>.......<<<<<<<<<<<<.

Chr10.trna22 (20164547-20164476)	Length: 72 bp
Type: Gln	Anticodon: TTG at 34-36 (20164514-20164512)	Score: 69.0
HMM Sc=50.30	Sec struct Sc=18.70
         *    |    *    |    *    |    *    |    *    |    *    |    *    | 
Seq: GGTTATATGGTGCAGTGGTtAGCACTCCAGACTTTGAATCTGGTGaCCTGGGTTTGAATCCCAGTAGAACCT
Str: >>>>.>>..>>>>........<<<<.>>>>>.......<<<<<....>>>>>.......<<<<<<<.<<<<.

Chr10.trna23 (20001936-20001866)	Length: 71 bp
Type: Gly	Anticodon: CCC at 33-35 (20001904-20001902)	Score: 65.4
HMM Sc=28.10	Sec struct Sc=37.30
         *    |    *    |    *    |    *    |    *    |    *    |    *    |
Seq: GCGCATCTGGTGTAGTGGTATCATAGTACCCTCCCACGGTACTGaCCAGGGTTCGATTCCCTGGATGCGCA
Str: >>>>>>>..>>>.........<<<.>>>>>.......<<<<<....>>>>>.......<<<<<<<<<<<<.

Chr10.trna24 (17875365-17875284)	Length: 82 bp
Type: Ser	Anticodon: AGA at 34-36 (17875332-17875330)	Score: 79.4
HMM Sc=43.10	Sec struct Sc=36.30
         *    |    *    |    *    |    *    |    *    |    *    |    *    |    *    | 
Seq: GTGGACGTGCCGGAGTGGTtATCGGGCATGACTAGAAATCATGTGGGCTTTGCCCGCGCAGGTTCGAATCCTGCCGTCCACG
Str: >>>>>>>..>>>>........<<<<.>>>>>.......<<<<<.>>>>...<<<<..>>>>>.......<<<<<<<<<<<<.

Chr10.trna25 (17874845-17874764)	Length: 82 bp
Type: Ser	Anticodon: AGA at 34-36 (17874812-17874810)	Score: 73.8
HMM Sc=40.20	Sec struct Sc=33.60
         *    |    *    |    *    |    *    |    *    |    *    |    *    |    *    | 
Seq: GTGAACGTGCCGGAGTGGTtATCGGGCATGACTAGAAATCATGTGGGCTCTGCCCGCGCAGGTTCAAATCCTGCCGTCCACG
Str: >>>.>>>..>>>>........<<<<.>>>>>.......<<<<<.>>>>...<<<<..>>>>>.......<<<<<<<<.<<<.

Chr10.trna26 (15459283-15459210)	Length: 74 bp
Type: Met	Anticodon: CAT at 34-36 (15459250-15459248)	Score: 39.1
HMM Sc=27.20	Sec struct Sc=11.90
         *    |    *    |    *    |    *    |    *    |    *    |    *    |   
Seq: GCATCCATAGCTGAATGGTtAAAGCGCCCAACTCATAATTGGtGAATTCGTATGTTCAATTCCTGCTGGATGGA
Str: .>>>>>>..>>>..........<<<.>>>>>.......<<<<.<.....>>>.>.......<.<<<<<<<<<..

Chr10.trna27 (3031642-3031572)	Length: 71 bp
Type: Gly	Anticodon: GCC at 33-35 (3031610-3031608)	Score: 66.5
HMM Sc=44.80	Sec struct Sc=21.70
         *    |    *    |    *    |    *    |    *    |    *    |    *    |
Seq: GCACCAGTGGTCTAGTGGTAGAATAGTACCCTGCCACGGTACAGaCCCGGGTTCGATTCCCGGCTGGTGCA
Str: >>>>>>>..>>.>.......<.<<.>>>>>.......<<<<<....>>>>>.......<<<<<<<<<<<<.

Chr10.trna28 (760427-760354)	Length: 74 bp
Type: Ile	Anticodon: AAT at 35-37 (760393-760391)	Score: 81.8
HMM Sc=58.30	Sec struct Sc=23.50
         *    |    *    |    *    |    *    |    *    |    *    |    *    |   
Seq: GGCCTATTAGCTCAGTTGGTtAGAGCGTCGTGCTAATAACGCGAAGGtCGCAGGTTCGAGACCTGCATGGGCCA
Str: >>>>>>>..>>>>.........<<<<.>>>>>.......<<<<<.....>>>>>.......<<<<<<<<<<<<.

Chr10.trna29 (224323-224240)	Length: 84 bp
Type: Leu	Anticodon: CAA at 35-37 (224289-224287)	Score: 76.0
HMM Sc=52.80	Sec struct Sc=23.20
         *    |    *    |    *    |    *    |    *    |    *    |    *    |    *    |   
Seq: GTCAGGATGGCGGAGTGGTctAACGCGCCAGACTCAAGTTCTGGTCCTCCAACGAGGGCGTGGGTTCAAATCCCACTTCTGACA
Str: >>>>>>>..>>>...........<<<.>>>>>.......<<<<<.>>>>....<<<<..>>>>>.......<<<<<<<<<<<<.

Chr10.trna30 (163070-162998)	Length: 73 bp
Type: Ala	Anticodon: AGC at 34-36 (163037-163035)	Score: 63.4
HMM Sc=38.20	Sec struct Sc=25.20
         *    |    *    |    *    |    *    |    *    |    *    |    *    |  
Seq: GGGGATGTAGCTCAGATGGTAGAGCGCTCGCTTAGCATGCGAGAGGtACGGGGATCGATACCCCGCATCTCCA
Str: >>>>>>>..>>>>........<<<<.>>>>>.......<<<<<.....>>>>>.......<<<<<<<<<<<<.

Chr11.trna1 (5164897-5164968)	Length: 72 bp
Type: Pro	Anticodon: TGG at 33-35 (5164929-5164931)	Score: 68.5
HMM Sc=35.70	Sec struct Sc=32.80
         *    |    *    |    *    |    *    |    *    |    *    |    *    | 
Seq: GGGCATTTGGTCTAGTGGTATGATTCTCGCTTTGGGTGCGAGAGGtCCCGAGTTCGATTCTCGGAATGCCCC
Str: >>>>>>>..>>>.........<<<.>>>>>.......<<<<<.....>>>>>.......<<<<<<<<<<<<.

Chr11.trna2 (5169243-5169314)	Length: 72 bp
Type: Pro	Anticodon: TGG at 33-35 (5169275-5169277)	Score: 68.5
HMM Sc=35.70	Sec struct Sc=32.80
         *    |    *    |    *    |    *    |    *    |    *    |    *    | 
Seq: GGGCATTTGGTCTAGTGGTATGATTCTCGCTTTGGGTGCGAGAGGtCCCGAGTTCGATTCTCGGAATGCCCC
Str: >>>>>>>..>>>.........<<<.>>>>>.......<<<<<.....>>>>>.......<<<<<<<<<<<<.

Chr11.trna3 (5204111-5204184)	Length: 74 bp
Type: Arg	Anticodon: TCG at 35-37 (5204145-5204147)	Score: 81.9
HMM Sc=60.40	Sec struct Sc=21.50
         *    |    *    |    *    |    *    |    *    |    *    |    *    |   
Seq: GACCGCATAGCGCAGTGGAttAGCGCGTCTGACTTCGGATCAGAAGGtCGTGGGTTCGACTCCCACTGTGGTCG
Str: >>>>>>>..>>>>.........<<<<.>>>>>.......<<<<<.....>>>>>.......<<<<<<<<<<<<.

Chr11.trna4 (5205562-5205643)	Length: 82 bp
Type: Ser	Anticodon: GCT at 34-36 (5205595-5205597)	Score: 80.5
HMM Sc=45.20	Sec struct Sc=35.30
         *    |    *    |    *    |    *    |    *    |    *    |    *    |    *    | 
Seq: GTCGCTTTGGCCGAGTGGTtAAGGCGTGTGCCTGCTAAGTACATGGGGTTTCCCCGCGAGAGTTCGAATCTCTCAGGCGACG
Str: >>>>>>>..>>>..........<<<.>>>>>.......<<<<<.>>>>...<<<<..>>>>>.......<<<<<<<<<<<<.

Chr11.trna5 (6514394-6514473)	Length: 80 bp
Type: Leu	Anticodon: TAG at 35-37 (6514428-6514430)	Score: 69.5
HMM Sc=48.50	Sec struct Sc=21.00
         *    |    *    |    *    |    *    |    *    |    *    |    *    |    *    
Seq: GACAGTTTGGCCGAGTGGTctAAGGCGCCAGATTTAGGCTCTGGTccgaaaGGgCGTGGGTTCAAATCCCACAGCTGTCA
Str: >>>>>>>..>>>...........<<<.>>>>>.......<<<<<...........>>>>>.......<<<<<<<<<<<<.

Chr11.trna6 (7295702-7295776)	Length: 75 bp
Type: Undet	Anticodon: NNN at 0-0 (0-0)	Score: 23.4
HMM Sc=15.30	Sec struct Sc=8.10
         *    |    *    |    *    |    *    |    *    |    *    |    *    |    
Seq: TCCGtACTTAGCTCAGAGGGtAGAGAATGGGGCCCTtTAACTCCAAGGtCACTGATTCGAGTCTAGTAGTCGGAA
Str: >>>>.>>>...>>>........<<<..>>>>>........<<<<<.....>>>>.........<<<<<<<<<<<.

Chr11.trna7 (8348565-8348636)	Length: 72 bp
Type: Undet	Anticodon: NNN at 0-0 (0-0)	Score: 25.0
Possible pseudogene: HMM Sc=0.00	Sec struct Sc=25.00
         *    |    *    |    *    |    *    |    *    |    *    |    *    | 
Seq: GGATCTCTaAGCTCAaaaAGGGAAGAGCGCTCACCCTGTGAGAGGtTGGTGGTTCGAATCCACCGTGATCCC
Str: >>>>>.>...>>>>..........<<<<.>>>>>...<<<<<.....>>>>>.......<<<<<<.<<<<<.

Chr11.trna8 (8356145-8356218)	Length: 74 bp
Type: Arg	Anticodon: TCT at 36-38 (8356180-8356182)	Score: 32.9
Possible pseudogene: HMM Sc=9.40	Sec struct Sc=23.50
         *    |    *    |    *    |    *    |    *    |    *    |    *    |   
Seq: GGATCTCTaAGCTCAaaATGGCaAGAGCGCTCAATTCTTTTGCGAGGtTGGTGGTTCGAATCCACCGAGATCCC
Str: >>>>>>>...>>>>..........<<<<.>.>>>.....<<<.<.....>>>>>.......<<<<<<<<<<<<.

Chr11.trna9 (8865982-8866053)	Length: 72 bp
Type: Gln	Anticodon: CTG at 34-36 (8866015-8866017)	Score: 75.3
HMM Sc=51.20	Sec struct Sc=24.10
         *    |    *    |    *    |    *    |    *    |    *    |    *    | 
Seq: GGTCCCATGGTCTAGTGGTcAGGACATTGGACTCTGAATCCAGTAaCCCGAGTTCAAATCTCGGTGGGACCT
Str: >>>>>>>..>>>>........<<<<.>>>>>.......<<<<<....>>>>>.......<<<<<<<<<<<<.

Chr11.trna10 (9811150-9811235)	Length: 86 bp
Type: Tyr	Anticodon: GTA at 34-36 (9811183-9811185)	Score: 74.5
Possible intron: 38-50 (9811187-9811199)
HMM Sc=43.00	Sec struct Sc=31.50
         *    |    *    |    *    |    *    |    *    |    *    |    *    |    *    |    *
Seq: CCGACCTTAGCTCAGTTGGTAGAGCGGAGGACTGTAGttgcaagcagataATCCTTAGGtCGCTGGTTCGAATCCGGCAGGTCGGA
Str: >>>>>>>..>>>>........<<<<.>>>>>....................<<<<<.....>>>>>.......<<<<<<<<<<<<.

Chr11.trna11 (10086984-10087062)	Length: 79 bp
Type: Arg	Anticodon: ACG at 40-42 (10087023-10087025)	Score: 56.5
HMM Sc=44.90	Sec struct Sc=11.60
         *    |    *    |    *    |    *    |    *    |    *    |    *    |    *   
Seq: GGGTGGGgcctgTAGCTCAGAGGAttAGAGCACGTGGCTACGAACCACGGTGtCGGGGGTTCGAATCCCTCCTCGCCCA
Str: >>>>>>>.......>>>>.........<<<<.>>>>>.......<<<<<.....>>>>>.......<<<<<<<<<<<<.

Chr11.trna12 (10127997-10128081)	Length: 85 bp
Type: Met	Anticodon: CAT at 35-37 (10128031-10128033)	Score: 63.2
Possible intron: 39-49 (10128035-10128045)
HMM Sc=39.80	Sec struct Sc=23.40
         *    |    *    |    *    |    *    |    *    |    *    |    *    |    *    |    
Seq: GGGGTGGTGGCGCAGTTGGCtAGCGCGTAGGTCTCATAgcttctgagtgATCCTGAGGtCGAGAGTTCAAGCCTCTCTCACCCCA
Str: >>>>>>>..>>>>.........<<<<.>>>>....................<<<<.....>>>>>.......<<<<<<<<<<<<.

Chr11.trna13 (16302209-16302279)	Length: 71 bp
Type: Gly	Anticodon: GCC at 33-35 (16302241-16302243)	Score: 66.5
HMM Sc=44.80	Sec struct Sc=21.70
         *    |    *    |    *    |    *    |    *    |    *    |    *    |
Seq: GCACCAGTGGTCTAGTGGTAGAATAGTACCCTGCCACGGTACAGaCCCGGGTTCGATTCCCGGCTGGTGCA
Str: >>>>>>>..>>.>.......<.<<.>>>>>.......<<<<<....>>>>>.......<<<<<<<<<<<<.

Chr11.trna14 (16977442-16977513)	Length: 72 bp
Type: Gln	Anticodon: CTG at 34-36 (16977475-16977477)	Score: 75.3
HMM Sc=51.20	Sec struct Sc=24.10
         *    |    *    |    *    |    *    |    *    |    *    |    *    | 
Seq: GGTCCCATGGTCTAGTGGTcAGGACATTGGACTCTGAATCCAGTAaCCCGAGTTCAAATCTCGGTGGGACCT
Str: >>>>>>>..>>>>........<<<<.>>>>>.......<<<<<....>>>>>.......<<<<<<<<<<<<.

Chr11.trna15 (19065650-19065722)	Length: 73 bp
Type: Glu	Anticodon: CTC at 35-37 (19065684-19065686)	Score: 53.4
HMM Sc=46.60	Sec struct Sc=6.80
         *    |    *    |    *    |    *    |    *    |    *    |    *    |  
Seq: ACCATTGTAGTCTAGTTGGTtAGGATACTCGGCTCTCACCCGAGAGaCCCGGGTTCAAGTCTCAGCAACGGAA
Str: .>>.>>>..>>>>.........<<<<.>>>>>.......<<<<<....>.>>>.......<<<.<<<<.<<..

Chr11.trna16 (19084070-19084142)	Length: 73 bp
Type: Glu	Anticodon: CTC at 35-37 (19084104-19084106)	Score: 53.4
HMM Sc=46.60	Sec struct Sc=6.80
         *    |    *    |    *    |    *    |    *    |    *    |    *    |  
Seq: ACCATTGTAGTCTAGTTGGTtAGGATACTCGGCTCTCACCCGAGAGaCCCGGGTTCAAGTCTCAGCAACGGAA
Str: .>>.>>>..>>>>.........<<<<.>>>>>.......<<<<<....>.>>>.......<<<.<<<<.<<..

Chr11.trna17 (21119250-21119333)	Length: 84 bp
Type: Asp	Anticodon: GTC at 42-44 (21119291-21119293)	Score: 23.7
Possible truncation: HMM Sc=17.90	Sec struct Sc=5.80
         *    |    *    |    *    |    *    |    *    |    *    |    *    |    *    |   
Seq: GTTATTTTAATTAAATaataattaTGGTAAAATTTCTCTTTGTCAAGGAGAAGaTGCGGGTTCGATTCCCGCTATccgccAATG
Str: >>>..>...>>>..................<<<.>>>>>.......<<<<<....>>>>>.......<<<<<.<......<<<.

Chr11.trna18 (21173696-21173768)	Length: 73 bp
Type: Glu	Anticodon: CTC at 35-37 (21173730-21173732)	Score: 78.9
HMM Sc=53.10	Sec struct Sc=25.80
         *    |    *    |    *    |    *    |    *    |    *    |    *    |  
Seq: TCCGTTGTAGTCTAGTTGGTtAGGATACTCGGCTCTCACCCGAGAGaCCCGGGTTCAAGTCCCGGCAACGGAA
Str: >>>>>>>..>>>>.........<<<<.>>>>>.......<<<<<....>>>>>.......<<<<<<<<<<<<.

Chr11.trna19 (22026625-22026709)	Length: 85 bp
Type: Tyr	Anticodon: GTA at 34-36 (22026658-22026660)	Score: 73.8
Possible intron: 38-49 (22026662-22026673)
HMM Sc=41.90	Sec struct Sc=31.90
         *    |    *    |    *    |    *    |    *    |    *    |    *    |    *    |    
Seq: CCGACTTTAGCTCAGTTGGTAGAGCGGAGGACTGTAGttgttagttgtcATCCTTAGGtCGCTGGTTCGAATCCGGCAAGTCGGA
Str: >>>>>>>..>>>>........<<<<.>>>>>...................<<<<<.....>>>>>.......<<<<<<<<<<<<.

Chr11.trna20 (22032168-22032240)	Length: 73 bp
Type: Arg	Anticodon: CCT at 34-36 (22032201-22032203)	Score: 69.1
HMM Sc=50.30	Sec struct Sc=18.80
         *    |    *    |    *    |    *    |    *    |    *    |    *    |  
Seq: GCGCCTGTAGCTCAGTGGAtAGAGCGTCTGTTTCCTAAGCAGAAAGtCGTAGGTTCGACCCCTACCTGGCGCG
Str: >>>>>.>..>>>>........<<<<.>>>>>.......<<<<<.....>>>>>.......<<<<<<.<<<<<.

Chr11.trna21 (22395084-22395168)	Length: 85 bp
Type: Met	Anticodon: CAT at 35-37 (22395118-22395120)	Score: 47.5
Possible intron: 39-49 (22395122-22395132)
HMM Sc=33.30	Sec struct Sc=14.20
         *    |    *    |    *    |    *    |    *    |    *    |    *    |    *    |    
Seq: GGGGTGGTGGCGCAGTTGGCtAGCCCGTAGGTCTCATAgctactgagtgATCCTGAGGtCGAGAGTTCGAGCCTCTCTCCCCCCA
Str: >>>>.>>..>.>>.........<<.<.>>>>....................<<<<.....>>>>>.......<<<<<<<.<<<<.

Chr11.trna22 (23988232-23988313)	Length: 82 bp
Type: Ser	Anticodon: GCT at 34-36 (23988265-23988267)	Score: 80.5
HMM Sc=45.20	Sec struct Sc=35.30
         *    |    *    |    *    |    *    |    *    |    *    |    *    |    *    | 
Seq: GTCGCTTTGGCCGAGTGGTtAAGGCGTGTGCCTGCTAAGTACATGGGGTTTCCCCGCGAGAGTTCGAATCTCTCAGGCGACG
Str: >>>>>>>..>>>..........<<<.>>>>>.......<<<<<.>>>>...<<<<..>>>>>.......<<<<<<<<<<<<.

Chr11.trna23 (25128040-25127969)	Length: 72 bp
Type: His	Anticodon: GTG at 34-36 (25128007-25128005)	Score: 63.0
HMM Sc=33.70	Sec struct Sc=29.30
         *    |    *    |    *    |    *    |    *    |    *    |    *    | 
Seq: GTGGCTGTAGTTTAGTGGTgAGAATTCCACGTTGTGGCCGTGGAGaCCTGGGCTCGAATCCCAGCAGCCACA
Str: >>>>>>>..>>>>........<<<<.>>>>>.......<<<<<....>>>>>.......<<<<<<<<<<<<.

Chr11.trna24 (24647175-24647103)	Length: 73 bp
Type: Arg	Anticodon: ACG at 34-36 (24647142-24647140)	Score: 70.2
HMM Sc=51.90	Sec struct Sc=18.30
         *    |    *    |    *    |    *    |    *    |    *    |    *    |  
Seq: GACTTTGTGGCCCAATGGAtAAGGCGCTAGCCTACGGAGCTAGAGAtTCTGGGTTCGATCCCCAGCAGAGTCG
Str: >>>>>>>..>>>..........<<<.>>>>>.......<<<<<.....>>>>>.......<<<<<<<<<<<<.

Chr11.trna25 (24593743-24593671)	Length: 73 bp
Type: Ala	Anticodon: TGC at 34-36 (24593710-24593708)	Score: 63.7
HMM Sc=38.60	Sec struct Sc=25.10
         *    |    *    |    *    |    *    |    *    |    *    |    *    |  
Seq: GGGGATGTAGCTCAcATGGTAGAGCGCTCGCTTTGCATGCGAGAGGtACGGGGTTCGATACCCCGCATCTCCA
Str: >>>>>>>..>>>>........<<<<.>>>>>.......<<<<<.....>>>>>.......<<<<<<<<<<<<.

Chr11.trna26 (21150038-21149966)	Length: 73 bp
Type: Ala	Anticodon: AGC at 34-36 (21150005-21150003)	Score: 63.4
HMM Sc=38.20	Sec struct Sc=25.20
         *    |    *    |    *    |    *    |    *    |    *    |    *    |  
Seq: GGGGATGTAGCTCAGATGGTAGAGCGCTCGCTTAGCATGCGAGAGGtACGGGGATCGATACCCCGCATCTCCA
Str: >>>>>>>..>>>>........<<<<.>>>>>.......<<<<<.....>>>>>.......<<<<<<<<<<<<.

Chr11.trna27 (18362511-18362439)	Length: 73 bp
Type: Undet	Anticodon: NNN at 0-0 (0-0)	Score: 44.8
HMM Sc=22.50	Sec struct Sc=22.30
         *    |    *    |    *    |    *    |    *    |    *    |    *    |  
Seq: TTCTGAGTGGTGTAATTGGTTACACACTAGTAATAAAaACTAGTGGtTCCTGGTTCGAATCCGGGCTCAGATA
Str: .>>>>>>..>>>>........<<<<.>>>>.........<<<<.....>>>>>.......<<<<<<<<<<<..

Chr11.trna28 (18353298-18353225)	Length: 74 bp
Type: Undet	Anticodon: NNN at 0-0 (0-0)	Score: 41.9
HMM Sc=24.80	Sec struct Sc=17.10
         *    |    *    |    *    |    *    |    *    |    *    |    *    |   
Seq: GTtCTGAGTGGTGTAATTGGTTACACACTAGTGAtattaACTAGTGGcTCCTGGTTCGAATCCGGGCTCAGACA
Str: >>.>>>>>..>>>>........<<<<.>>>>.........<<<<.....>>>>>.......<<<<<<<<<<<<.

Chr11.trna29 (18342604-18342531)	Length: 74 bp
Type: Undet	Anticodon: NNN at 0-0 (0-0)	Score: 41.9
HMM Sc=24.80	Sec struct Sc=17.10
         *    |    *    |    *    |    *    |    *    |    *    |    *    |   
Seq: GTtCTGAGTGGTGTAATTGGTTACACACTAGTGAtattaACTAGTGGtTCCTGGTTCGAATCCGGGCTCAGACA
Str: >>.>>>>>..>>>>........<<<<.>>>>.........<<<<.....>>>>>.......<<<<<<<<<<<<.

Chr11.trna30 (18221201-18221129)	Length: 73 bp
Type: Arg	Anticodon: ACG at 34-36 (18221168-18221166)	Score: 72.0
HMM Sc=49.70	Sec struct Sc=22.30
         *    |    *    |    *    |    *    |    *    |    *    |    *    |  
Seq: GACTCCGTGGCCCAATGGAtAAGGCGCTGGTCTACGGAACCAGAGAtTCTGGGTTCGATCCCCAGCGGAGTCG
Str: >>>>>>>..>>>..........<<<.>>>>>.......<<<<<.....>>>>>.......<<<<<<<<<<<<.

Chr11.trna31 (18213953-18213881)	Length: 73 bp
Type: Lys	Anticodon: CTT at 34-36 (18213920-18213918)	Score: 87.7
HMM Sc=67.60	Sec struct Sc=20.10
         *    |    *    |    *    |    *    |    *    |    *    |    *    |  
Seq: GCCCGTCTAGCTCAGTTGGTAGAGCGCAAGGCTCTTAACCTTGTGGtCGTGGGTTCGAGCCCCACGGTGGGCG
Str: >>>>>>>..>>>>........<<<<.>>>>>.......<<<<<.....>>>>>.......<<<<<<<<<<<<.

Chr11.trna32 (17465852-17465781)	Length: 72 bp
Type: Asp	Anticodon: GTC at 34-36 (17465819-17465817)	Score: 69.8
HMM Sc=46.80	Sec struct Sc=23.00
         *    |    *    |    *    |    *    |    *    |    *    |    *    | 
Seq: GTCGTTGTAGTATAGTGGTgAGTATTCCCGCCTGTCACGCGGGTGaCCCGGGTTCGATCCCCGGCAACGGCG
Str: >>>>>>>..>>>>........<<<<.>>>>>.......<<<<<....>>>>>.......<<<<<<<<<<<<.

Chr11.trna33 (17465697-17465624)	Length: 74 bp
Type: Asn	Anticodon: GTT at 35-37 (17465663-17465661)	Score: 82.0
HMM Sc=56.90	Sec struct Sc=25.10
         *    |    *    |    *    |    *    |    *    |    *    |    *    |   
Seq: GCTGGAATAGCTCAGTTGGTtAGAGCGTGTGGCTGTTAACCACAAGGtTGGAGGTTCAAGCCCTCCTTCTAGCG
Str: >>>>>>>..>>>>.........<<<<.>>>>>.......<<<<<.....>>>>>.......<<<<<<<<<<<<.

Chr11.trna34 (16707312-16707241)	Length: 72 bp
Type: Gly	Anticodon: TCC at 34-36 (16707279-16707277)	Score: 73.9
HMM Sc=46.20	Sec struct Sc=27.70
         *    |    *    |    *    |    *    |    *    |    *    |    *    | 
Seq: GCGTTTGTAGTCCAACGGTtAGGATAATTGCCTTCCAAGCAATAGaCCCGGGTTCGACTCCCGGCAAACGCA
Str: >>>>>>>..>>>>........<<<<.>>>>>.......<<<<<....>>>>>.......<<<<<<<<<<<<.

Chr11.trna35 (16124149-16124078)	Length: 72 bp
Type: Cys	Anticodon: GCA at 33-35 (16124117-16124115)	Score: 70.5
HMM Sc=49.60	Sec struct Sc=20.90
         *    |    *    |    *    |    *    |    *    |    *    |    *    | 
Seq: GGGTCCATAGCTCAGTAGTAGAGCATTTGACTGCAGTTCAAGAGGtCACCGGTTCGATCCCGGTTGGGCTCT
Str: >>>>>>>..>>>>.......<<<<.>>>>>.......<<<<<.....>>>>>.......<<<<<<<<<<<<.

Chr11.trna36 (16113490-16113419)	Length: 72 bp
Type: Gly	Anticodon: TCC at 34-36 (16113457-16113455)	Score: 73.9
HMM Sc=46.20	Sec struct Sc=27.70
         *    |    *    |    *    |    *    |    *    |    *    |    *    | 
Seq: GCGTTTGTAGTCCAACGGTtAGGATAATTGCCTTCCAAGCAATAGaCCCGGGTTCGACTCCCGGCAAACGCA
Str: >>>>>>>..>>>>........<<<<.>>>>>.......<<<<<....>>>>>.......<<<<<<<<<<<<.

Chr11.trna37 (15166965-15166892)	Length: 74 bp
Type: Val	Anticodon: CAC at 35-37 (15166931-15166929)	Score: 50.8
HMM Sc=35.50	Sec struct Sc=15.30
         *    |    *    |    *    |    *    |    *    |    *    |    *    |   
Seq: GTCTGGGTGGTGTAGTCAGTcATCATGCTAGAATCACACACTAGAGGtTCCCGGTTCGAACCCGGGTTCAGACA
Str: >>>>>>>..>>>...........<<<.>>>>.........<<<<.....>>>>>.......<<<<<<<<<<<<.

Chr11.trna38 (14588630-14588551)	Length: 80 bp
Type: Asp	Anticodon: GTC at 42-44 (14588589-14588587)	Score: 48.8
HMM Sc=33.50	Sec struct Sc=15.30
         *    |    *    |    *    |    *    |    *    |    *    |    *    |    *    
Seq: GCCAccaacaaaTTGTAGTATAGTGGTgAGTATTCCGGCCTGTCACGCGGGTGaCCCGGGTTCGATCCCCGACAACGGCG
Str: >>>.........>>>..>>>>........<<<<.>>.>>.......<<.<<.....>>>>.......<<<<.<<<.<<<.

Chr11.trna39 (14415593-14415512)	Length: 82 bp
Type: Ser	Anticodon: GCT at 34-36 (14415560-14415558)	Score: 80.5
HMM Sc=45.20	Sec struct Sc=35.30
         *    |    *    |    *    |    *    |    *    |    *    |    *    |    *    | 
Seq: GTCGCTTTGGCCGAGTGGTtAAGGCGTGTGCCTGCTAAGTACATGGGGTTTCCCCGCGAGAGTTCGAATCTCTCAGGCGACG
Str: >>>>>>>..>>>..........<<<.>>>>>.......<<<<<.>>>>...<<<<..>>>>>.......<<<<<<<<<<<<.

Chr11.trna40 (10103354-10103275)	Length: 80 bp
Type: Leu	Anticodon: TAG at 35-37 (10103320-10103318)	Score: 48.2
HMM Sc=29.30	Sec struct Sc=18.90
         *    |    *    |    *    |    *    |    *    |    *    |    *    |    *    
Seq: GCCGCCATGGTGAAATTGGTaGACACGCTGCTCTTAGGAAGTAGTGCTAGAGCATCTCGGTTCGAGTCCGAGTGGCGGCA
Str: >>>>>>>..>>>...........<<<.>>>>>.......<<<<<.>>>..<<<..>>>>>.......<<<<<<<<<<<<.

Chr11.trna41 (10087618-10087547)	Length: 72 bp
Type: Asn	Anticodon: GTT at 33-35 (10087586-10087584)	Score: 79.0
HMM Sc=56.70	Sec struct Sc=22.30
         *    |    *    |    *    |    *    |    *    |    *    |    *    | 
Seq: TCCTCAGTAGCTCAGTGGTAGAGCGGTCGGCTGTTAACTGATTGGtCGTAGGTTCGAATCCTACTTGGGGAG
Str: >>>>>>>..>>>>.......<<<<.>>>>>.......<<<<<.....>>>>>.......<<<<<<<<<<<<.

Chr11.trna42 (9625018-9624948)	Length: 71 bp
Type: Gly	Anticodon: GCC at 33-35 (9624986-9624984)	Score: 49.4
HMM Sc=35.70	Sec struct Sc=13.70
         *    |    *    |    *    |    *    |    *    |    *    |    *    |
Seq: GCGGATATAGTCGAATGGTAAAATTTCTCTTTGCCAAGGAAAAGaTGCGGGTTCGATTCCCGCTATCCGCC
Str: >>>>>>>..>>...........<<.>.>>>.......<<<.<....>>>>>.......<<<<<<<<<<<<.

Chr11.trna43 (9218254-9218183)	Length: 72 bp
Type: Thr	Anticodon: CGT at 33-35 (9218222-9218220)	Score: 80.9
HMM Sc=54.30	Sec struct Sc=26.60
         *    |    *    |    *    |    *    |    *    |    *    |    *    | 
Seq: GCTTCCGTAGCATAGTGGTAGTGCGTTCGCTTCGTAAGCGAAAGGtCGTGAGTTCAATCCTCACCGGGAGCA
Str: >>>>>>>..>>>>.......<<<<.>>>>>.......<<<<<.....>>>>>.......<<<<<<<<<<<<.

Chr11.trna44 (6465964-6465893)	Length: 72 bp
Type: Pro	Anticodon: CGG at 33-35 (6465932-6465930)	Score: 68.5
HMM Sc=36.10	Sec struct Sc=32.40
         *    |    *    |    *    |    *    |    *    |    *    |    *    | 
Seq: GGGTGTTTGGTCTAGTGGTATGATTCTCGCTTCGGGTGCGAGAGGtCGCGAGTTCGATTCTCGCAACACCCC
Str: >>>>>>>..>>>.........<<<.>>>>>.......<<<<<.....>>>>>.......<<<<<<<<<<<<.

Chr11.trna45 (6334886-6334815)	Length: 72 bp
Type: Cys	Anticodon: GCA at 33-35 (6334854-6334852)	Score: 82.1
HMM Sc=59.90	Sec struct Sc=22.20
         *    |    *    |    *    |    *    |    *    |    *    |    *    | 
Seq: GGGTCCATAGCTCAGTGGTAGAGCATTTGACTGCAGATCAAGAGGtCACCGGTTCGAACCCGGTTGGGCCCT
Str: >>>>>>>..>>>>.......<<<<.>>>>>.......<<<<<.....>>>>>.......<<<<<<<<<<<<.

Chr11.trna46 (5179066-5178985)	Length: 82 bp
Type: Ser	Anticodon: CGA at 34-36 (5179033-5179031)	Score: 78.9
HMM Sc=46.60	Sec struct Sc=32.30
         *    |    *    |    *    |    *    |    *    |    *    |    *    |    *    | 
Seq: GTCGATATGTCCGAGTGGTtAAGGAGACAGACTCGAAATCTGTTGGGCTTTGCCTGCGCAGGTTCGAATCCTGCTGTCGACG
Str: >>>>>>>..>>>..........<<<.>>>>>.......<<<<<.>>>>...<<<<..>>>>>.......<<<<<<<<<<<<.

Chr11.trna47 (5172259-5172188)	Length: 72 bp
Type: Pro	Anticodon: CGG at 33-35 (5172227-5172225)	Score: 63.2
HMM Sc=26.30	Sec struct Sc=36.90
         *    |    *    |    *    |    *    |    *    |    *    |    *    | 
Seq: GGGCATTTGGTCTAGTGGTATGATTCTCGCTTCGGGTGCGAGAGGtCTCGAGTTCGATTCTCGAAATGCCCC
Str: >>>>>>>..>>>.........<<<.>>>>>.......<<<<<.....>>>>>.......<<<<<<<<<<<<.

Chr11.trna48 (5171638-5171567)	Length: 72 bp
Type: Pro	Anticodon: TGG at 33-35 (5171606-5171604)	Score: 50.3
HMM Sc=29.90	Sec struct Sc=20.40
         *    |    *    |    *    |    *    |    *    |    *    |    *    | 
Seq: AGGCATTTGGTCTAGTGGTATGATTCTCGCTTTGGGTGCGAGAGGtCCCGAGTTCGATTCTTGCAATGCCCC
Str: .>>>>>>..>>>.........<<<.>>>>>.......<<<<<......>>>>.......<<<<.<<<<<<..

Chr11.trna49 (5170545-5170474)	Length: 72 bp
Type: Pro	Anticodon: CGG at 33-35 (5170513-5170511)	Score: 63.2
HMM Sc=26.30	Sec struct Sc=36.90
         *    |    *    |    *    |    *    |    *    |    *    |    *    | 
Seq: GGGCATTTGGTCTAGTGGTATGATTCTCGCTTCGGGTGCGAGAGGtCTCGAGTTCGATTCTCGAAATGCCCC
Str: >>>>>>>..>>>.........<<<.>>>>>.......<<<<<.....>>>>>.......<<<<<<<<<<<<.

Chr11.trna50 (5167938-5167867)	Length: 72 bp
Type: Pro	Anticodon: TGG at 33-35 (5167906-5167904)	Score: 68.5
HMM Sc=35.70	Sec struct Sc=32.80
         *    |    *    |    *    |    *    |    *    |    *    |    *    | 
Seq: GGGCATTTGGTCTAGTGGTATGATTCTCGCTTTGGGTGCGAGAGGtCCCGAGTTCGATTCTCGGAATGCCCC
Str: >>>>>>>..>>>.........<<<.>>>>>.......<<<<<.....>>>>>.......<<<<<<<<<<<<.

Chr11.trna51 (5166248-5166177)	Length: 72 bp
Type: Pro	Anticodon: CGG at 33-35 (5166216-5166214)	Score: 52.2
HMM Sc=15.40	Sec struct Sc=36.80
         *    |    *    |    *    |    *    |    *    |    *    |    *    | 
Seq: GGGCATTTGGTCTAGCGTTATGATTCTCGCTTCGGGTGCGAGAGGtCTCGAGTTCGATTCTCGAAATGCCCC
Str: >>>>>>>..>>>.........<<<.>>>>>.......<<<<<.....>>>>>.......<<<<<<<<<<<<.

Chr11.trna52 (5165655-5165584)	Length: 72 bp
Type: Pro	Anticodon: TGG at 33-35 (5165623-5165621)	Score: 68.5
HMM Sc=35.70	Sec struct Sc=32.80
         *    |    *    |    *    |    *    |    *    |    *    |    *    | 
Seq: GGGCATTTGGTCTAGTGGTATGATTCTCGCTTTGGGTGCGAGAGGtCCCGAGTTCGATTCTCGGAATGCCCC
Str: >>>>>>>..>>>.........<<<.>>>>>.......<<<<<.....>>>>>.......<<<<<<<<<<<<.

Chr11.trna53 (5164039-5163968)	Length: 72 bp
Type: Pro	Anticodon: TGG at 33-35 (5164007-5164005)	Score: 68.5
HMM Sc=35.70	Sec struct Sc=32.80
         *    |    *    |    *    |    *    |    *    |    *    |    *    | 
Seq: GGGCATTTGGTCTAGTGGTATGATTCTCGCTTTGGGTGCGAGAGGtCCCGAGTTCGATTCTCGGAATGCCCC
Str: >>>>>>>..>>>.........<<<.>>>>>.......<<<<<.....>>>>>.......<<<<<<<<<<<<.

Chr11.trna54 (5162120-5162049)	Length: 72 bp
Type: Pro	Anticodon: TGG at 33-35 (5162088-5162086)	Score: 63.2
HMM Sc=26.30	Sec struct Sc=36.90
         *    |    *    |    *    |    *    |    *    |    *    |    *    | 
Seq: GGGCATTTGGTCTAGTGGTATGATTCTCGCTTTGGGTGCGAGAGGtCTCGAGTTCGATTCTCGAAATGCCCC
Str: >>>>>>>..>>>.........<<<.>>>>>.......<<<<<.....>>>>>.......<<<<<<<<<<<<.

Chr11.trna55 (5161308-5161237)	Length: 72 bp
Type: Pro	Anticodon: AGG at 33-35 (5161276-5161274)	Score: 67.4
HMM Sc=34.70	Sec struct Sc=32.70
         *    |    *    |    *    |    *    |    *    |    *    |    *    | 
Seq: GGGCATTTGGTCTAGTGGTATGATTCTCGCTTAGGGTGCGAGAGGtCCCGAGTTCAATTCTCGGAATGCCCC
Str: >>>>>>>..>>>.........<<<.>>>>>.......<<<<<.....>>>>>.......<<<<<<<<<<<<.

Chr11.trna56 (5160945-5160874)	Length: 72 bp
Type: Pro	Anticodon: TGG at 33-35 (5160913-5160911)	Score: 63.2
HMM Sc=26.30	Sec struct Sc=36.90
         *    |    *    |    *    |    *    |    *    |    *    |    *    | 
Seq: GGGCATTTGGTCTAGTGGTATGATTCTCGCTTTGGGTGCGAGAGGtCTCGAGTTCGATTCTCGAAATGCCCC
Str: >>>>>>>..>>>.........<<<.>>>>>.......<<<<<.....>>>>>.......<<<<<<<<<<<<.

Chr11.trna57 (5160371-5160300)	Length: 72 bp
Type: Pro	Anticodon: AGG at 33-35 (5160339-5160337)	Score: 67.4
HMM Sc=34.70	Sec struct Sc=32.70
         *    |    *    |    *    |    *    |    *    |    *    |    *    | 
Seq: GGGCATTTGGTCTAGTGGTATGATTCTCGCTTAGGGTGCGAGAGGtCCCGAGTTCAATTCTCGGAATGCCCC
Str: >>>>>>>..>>>.........<<<.>>>>>.......<<<<<.....>>>>>.......<<<<<<<<<<<<.

Chr11.trna58 (5159450-5159379)	Length: 72 bp
Type: Pro	Anticodon: CGG at 33-35 (5159418-5159416)	Score: 63.2
HMM Sc=26.30	Sec struct Sc=36.90
         *    |    *    |    *    |    *    |    *    |    *    |    *    | 
Seq: GGGCATTTGGTCTAGTGGTATGATTCTCGCTTCGGGTGCGAGAGGtCTCGAGTTCGATTCTCGAAATGCCCC
Str: >>>>>>>..>>>.........<<<.>>>>>.......<<<<<.....>>>>>.......<<<<<<<<<<<<.

Chr11.trna59 (5158927-5158856)	Length: 72 bp
Type: Pro	Anticodon: TGG at 33-35 (5158895-5158893)	Score: 68.5
HMM Sc=35.70	Sec struct Sc=32.80
         *    |    *    |    *    |    *    |    *    |    *    |    *    | 
Seq: GGGCATTTGGTCTAGTGGTATGATTCTCGCTTTGGGTGCGAGAGGtCCCGAGTTCGATTCTCGGAATGCCCC
Str: >>>>>>>..>>>.........<<<.>>>>>.......<<<<<.....>>>>>.......<<<<<<<<<<<<.

Chr11.trna60 (5158298-5158227)	Length: 72 bp
Type: Pro	Anticodon: TGG at 33-35 (5158266-5158264)	Score: 68.5
HMM Sc=35.70	Sec struct Sc=32.80
         *    |    *    |    *    |    *    |    *    |    *    |    *    | 
Seq: GGGCATTTGGTCTAGTGGTATGATTCTCGCTTTGGGTGCGAGAGGtCCCGAGTTCGATTCTCGGAATGCCCC
Str: >>>>>>>..>>>.........<<<.>>>>>.......<<<<<.....>>>>>.......<<<<<<<<<<<<.

Chr11.trna61 (5156727-5156656)	Length: 72 bp
Type: Pro	Anticodon: TGG at 33-35 (5156695-5156693)	Score: 53.9
HMM Sc=23.60	Sec struct Sc=30.30
         *    |    *    |    *    |    *    |    *    |    *    |    *    | 
Seq: GGGCATTTGGTCTAGTGGTATGATTCTCGCTTTGGGTGGGAGAGGtCTCGAGTTCGATTCTCGAAATGCCCC
Str: >>>>>>>..>>>.........<<<.>>>.>.......<.<<<.....>>>>>.......<<<<<<<<<<<<.

Chr11.trna62 (5155968-5155896)	Length: 73 bp
Type: Pro	Anticodon: AGG at 34-36 (5155935-5155933)	Score: 60.7
HMM Sc=29.90	Sec struct Sc=30.80
         *    |    *    |    *    |    *    |    *    |    *    |    *    |  
Seq: GGGCATTTGGTCTAGTGGTaATGATTCTCGCTTAGGGTGCGAGAGGtCTCGAGTTCAATTCTCGGAATGCCCC
Str: >>>>>>>..>>>..........<<<.>>>>>.......<<<<<.....>>>>>.......<<<<<<<<<<<<.

Chr11.trna63 (5155248-5155177)	Length: 72 bp
Type: Pro	Anticodon: CGG at 33-35 (5155216-5155214)	Score: 49.1
HMM Sc=23.70	Sec struct Sc=25.40
         *    |    *    |    *    |    *    |    *    |    *    |    *    | 
Seq: GGGCATTTGGTCTAGTGGTATGATTCTTGCTTCGGGTGCGAGAGGtCTCAAGTTCAATTCTCGAAATGCCCC
Str: >>>>>>>..>>>.........<<<.>>>>>.......<<<<<.....>>.>>.......<<.<<<<<<<<<.

Chr11.trna64 (5154703-5154632)	Length: 72 bp
Type: Pro	Anticodon: TGG at 33-35 (5154671-5154669)	Score: 68.5
HMM Sc=35.70	Sec struct Sc=32.80
         *    |    *    |    *    |    *    |    *    |    *    |    *    | 
Seq: GGGCATTTGGTCTAGTGGTATGATTCTCGCTTTGGGTGCGAGAGGtCCCGAGTTCGATTCTCGGAATGCCCC
Str: >>>>>>>..>>>.........<<<.>>>>>.......<<<<<.....>>>>>.......<<<<<<<<<<<<.

Chr11.trna65 (4047959-4047887)	Length: 73 bp
Type: Arg	Anticodon: TCT at 34-36 (4047926-4047924)	Score: 68.5
HMM Sc=50.60	Sec struct Sc=17.90
         *    |    *    |    *    |    *    |    *    |    *    |    *    |  
Seq: GCGCCCGTGGCCTAATGGAtAAGGCGTCTGACTTCTAATCAGGCGAtTGTGGGTTCGAGTCCCACCGGGCGTG
Str: >>>>>>>..>>>>........<<<<.>>>>>.......<<<<<.....>>>>>.......<<<<<<<<<<<<.

Chr11.trna66 (4046978-4046906)	Length: 73 bp
Type: Arg	Anticodon: TCT at 34-36 (4046945-4046943)	Score: 40.4
Possible pseudogene: HMM Sc=39.00	Sec struct Sc=1.40
         *    |    *    |    *    |    *    |    *    |    *    |    *    |  
Seq: ACGCCTGTGGCCTAATGGAcAAGGCGTCTGACTTCTAACTAGACGAtTGTGGGTTCGAGTCCCACTGAACGTG
Str: >>>..>>..>>>>........<<<<.>>>>.........<<<<.....>>>>>.......<<<<<<<..<<<.

Chr12.trna1 (1536225-1536296)	Length: 72 bp
Type: Ile	Anticodon: TAT at 31-33 (1536255-1536257)	Score: 41.7
HMM Sc=31.60	Sec struct Sc=10.10
         *    |    *    |    *    |    *    |    *    |    *    |    *    | 
Seq: GcGTAGAGCAGTTtGGTAGCTCGCAAGGCTTATAACCTTGAGGtCACAGGTTCAAATCCCAtcTCTGCAACA
Str: >.>..>>>>.........<<<<.>>>>>.......<<<<<.....>..>>.......<<....<<.....<.

Chr12.trna2 (2606191-2606264)	Length: 74 bp
Type: Met	Anticodon: CAT at 35-37 (2606225-2606227)	Score: 56.4
HMM Sc=30.10	Sec struct Sc=26.30
         *    |    *    |    *    |    *    |    *    |    *    |    *    |   
Seq: CGCGGAGTAGAGCAGTTtGGTAGCTCTCAAGGCTCATAACCTTGAGGtCACAAGTTCAAATCCTGTCTCCGCAA
Str: .>>>>>>..>>>>.........<<<<.>>>>>.......<<<<<.....>>>.>.......<.<<<<<<<<<..

Chr12.trna3 (6182007-6182078)	Length: 72 bp
Type: Gly	Anticodon: TCC at 34-36 (6182040-6182042)	Score: 35.6
HMM Sc=20.70	Sec struct Sc=14.90
         *    |    *    |    *    |    *    |    *    |    *    |    *    | 
Seq: GTGTTTGTAGTCCAATGGTtAGGATAATTGCCTTCCAAGTAATAGaCCTGGATTTGACTCCCGACAAATGTA
Str: >>>>>>>..>>>>........<<<<.>>>>>.......<<<<<.....>>>.........<<<.<<<<<<<.

Chr12.trna4 (6182846-6182917)	Length: 72 bp
Type: Gly	Anticodon: TCC at 34-36 (6182879-6182881)	Score: 42.0
HMM Sc=24.10	Sec struct Sc=17.90
         *    |    *    |    *    |    *    |    *    |    *    |    *    | 
Seq: GCGTTTGTAGTCCAACTGTTAGGATAATTGCCTTCCAAGCAATTGaCCTGGGTTTGACTCTCGACAAACGCA
Str: >>>>>>>..>>>>........<<<<.>>>>>.......<<<<<.....>>>>.......<<<<.<<<<<<<.

Chr12.trna5 (6184434-6184505)	Length: 72 bp
Type: Gly	Anticodon: TCC at 34-36 (6184467-6184469)	Score: 57.9
HMM Sc=39.70	Sec struct Sc=18.20
         *    |    *    |    *    |    *    |    *    |    *    |    *    | 
Seq: GCTTTTGTAGTCCAACTGTTAGGATAATTGCCTTCCAAGCAATAGaCCCGGGTTCGACTCCCGGCAAACGCA
Str: >>.>>>>..>>>>........<<<<.>>>>>.......<<<<<....>>>>>.......<<<<<<<<<.<<.

Chr12.trna6 (6185324-6185395)	Length: 72 bp
Type: Gly	Anticodon: TCC at 34-36 (6185357-6185359)	Score: 20.1
HMM Sc=10.50	Sec struct Sc=9.60
         *    |    *    |    *    |    *    |    *    |    *    |    *    | 
Seq: GCGTTTGTATTCCAAATGTTAGGATAATTACCTTCCAAGCAATAGAtCCCGGGTTCGACTCTGGCAAATGTA
Str: >>>>>>>...>>>........<<<..>>>.>.......<.<<<.....>>>>........<<<<<<<<<<<.

Chr12.trna7 (11509454-11509534)	Length: 81 bp
Type: Val	Anticodon: AAC at 36-38 (11509489-11509491)	Score: 45.7
HMM Sc=38.10	Sec struct Sc=7.60
         *    |    *    |    *    |    *    |    *    |    *    |    *    |    *    |
Seq: GTTGAGATGGCCGAGTTGGTctAAGGAGCCAGATTAACGTTATGGTccgaaaGGgCGTGGTTTCAAATCCCACTCTCAACA
Str: >>>>>>>...>>............<<..>>>.>.......<.<<<...........>>>>.........<<<<<<<<<<<.

Chr12.trna8 (11607592-11607673)	Length: 82 bp
Type: Ser	Anticodon: AGA at 34-36 (11607625-11607627)	Score: 67.9
HMM Sc=41.60	Sec struct Sc=26.30
         *    |    *    |    *    |    *    |    *    |    *    |    *    |    *    | 
Seq: GTGGACGTGCCGGAGTGGTtAACGGGTATGACTAGAAATCATATGGGCTTTCCCCtCGCAGGTTCGAGTCCTGCCGTCGACG
Str: >>.>>>>..>>>..........<<<.>>>>>.......<<<<<..>>.....<<...>>>>>.......<<<<<<<<<.<<.

Chr12.trna9 (12327624-12327696)	Length: 73 bp
Type: Lys	Anticodon: CTT at 34-36 (12327657-12327659)	Score: 87.7
HMM Sc=67.60	Sec struct Sc=20.10
         *    |    *    |    *    |    *    |    *    |    *    |    *    |  
Seq: GCCCGTCTAGCTCAGTTGGTAGAGCGCAAGGCTCTTAACCTTGTGGtCGTGGGTTCGAGCCCCACGGTGGGCG
Str: >>>>>>>..>>>>........<<<<.>>>>>.......<<<<<.....>>>>>.......<<<<<<<<<<<<.

Chr12.trna10 (14058861-14058933)	Length: 73 bp
Type: Lys	Anticodon: TTT at 34-36 (14058894-14058896)	Score: 90.8
HMM Sc=66.10	Sec struct Sc=24.70
         *    |    *    |    *    |    *    |    *    |    *    |    *    |  
Seq: GCCGTCTTAGCTCAGTCGGTAGAGCGCACGGCTTTTAACCGTGTGGtCGTGGGTTCGAATCCCACAGACGGCG
Str: >>>>>>>..>>>>........<<<<.>>>>>.......<<<<<.....>>>>>.......<<<<<<<<<<<<.

Chr12.trna11 (19090855-19090926)	Length: 72 bp
Type: Asp	Anticodon: GTC at 34-36 (19090888-19090890)	Score: 69.8
HMM Sc=46.80	Sec struct Sc=23.00
         *    |    *    |    *    |    *    |    *    |    *    |    *    | 
Seq: GTCGTTGTAGTATAGTGGTgAGTATTCCCGCCTGTCACGCGGGTGaCCCGGGTTCGATCCCCGGCAACGGCG
Str: >>>>>>>..>>>>........<<<<.>>>>>.......<<<<<....>>>>>.......<<<<<<<<<<<<.

Chr12.trna12 (19093004-19093075)	Length: 72 bp
Type: Asp	Anticodon: GTC at 34-36 (19093037-19093039)	Score: 69.8
HMM Sc=46.80	Sec struct Sc=23.00
         *    |    *    |    *    |    *    |    *    |    *    |    *    | 
Seq: GTCGTTGTAGTATAGTGGTgAGTATTCCCGCCTGTCACGCGGGTGaCCCGGGTTCGATCCCCGGCAACGGCG
Str: >>>>>>>..>>>>........<<<<.>>>>>.......<<<<<....>>>>>.......<<<<<<<<<<<<.

Chr12.trna13 (20255402-20255473)	Length: 72 bp
Type: Gly	Anticodon: TCC at 34-36 (20255435-20255437)	Score: 73.9
HMM Sc=46.20	Sec struct Sc=27.70
         *    |    *    |    *    |    *    |    *    |    *    |    *    | 
Seq: GCGTTTGTAGTCCAACGGTtAGGATAATTGCCTTCCAAGCAATAGaCCCGGGTTCGACTCCCGGCAAACGCA
Str: >>>>>>>..>>>>........<<<<.>>>>>.......<<<<<....>>>>>.......<<<<<<<<<<<<.

Chr12.trna14 (20258944-20259016)	Length: 73 bp
Type: Arg	Anticodon: CCT at 34-36 (20258977-20258979)	Score: 69.1
HMM Sc=50.30	Sec struct Sc=18.80
         *    |    *    |    *    |    *    |    *    |    *    |    *    |  
Seq: GCGCCTGTAGCTCAGTGGAtAGAGCGTCTGTTTCCTAAGCAGAAAGtCGTAGGTTCGACCCCTACCTGGCGCG
Str: >>>>>.>..>>>>........<<<<.>>>>>.......<<<<<.....>>>>>.......<<<<<<.<<<<<.

Chr12.trna15 (20494930-20495003)	Length: 74 bp
Type: Arg	Anticodon: ACG at 35-37 (20494964-20494966)	Score: 38.5
Possible pseudogene: HMM Sc=37.50	Sec struct Sc=1.00
         *    |    *    |    *    |    *    |    *    |    *    |    *    |   
Seq: GGGCCTGTAGCTCAGAGGAttTGAACACGTGGCTACGAACCACGGTGtCGGGGGTTCGAATCCCTCATAGCCCA
Str: >>>>.....>.>>.........<<.<.>>>>>.......<<<<<.....>>>>>.......<<<<<...<<<<.

Chr12.trna16 (21316944-21317016)	Length: 73 bp
Type: Lys	Anticodon: CTT at 34-36 (21316977-21316979)	Score: 86.7
HMM Sc=66.50	Sec struct Sc=20.20
         *    |    *    |    *    |    *    |    *    |    *    |    *    |  
Seq: GCCCGTCTAGCTCAGTTGGTAGAGCGCAAGGCTCTTAACCTTGTGGtCGTGGGTTCAAGCCCCACGGTGGGCG
Str: >>>>>>>..>>>>........<<<<.>>>>>.......<<<<<.....>>>>>.......<<<<<<<<<<<<.

Chr12.trna17 (22175148-22175220)	Length: 73 bp
Type: Lys	Anticodon: TTT at 34-36 (22175181-22175183)	Score: 90.8
HMM Sc=66.10	Sec struct Sc=24.70
         *    |    *    |    *    |    *    |    *    |    *    |    *    |  
Seq: GCCGTCTTAGCTCAGTCGGTAGAGCGCACGGCTTTTAACCGTGTGGtCGTGGGTTCGAATCCCACAGACGGCG
Str: >>>>>>>..>>>>........<<<<.>>>>>.......<<<<<.....>>>>>.......<<<<<<<<<<<<.

Chr12.trna18 (24113957-24114042)	Length: 86 bp
Type: Met	Anticodon: CAT at 35-37 (24113991-24113993)	Score: 70.6
Possible intron: 39-50 (24113995-24114006)
HMM Sc=44.70	Sec struct Sc=25.90
         *    |    *    |    *    |    *    |    *    |    *    |    *    |    *    |    *
Seq: GGGGTGGTGGCGCAGTTGGTtAGCGCGCAGGTCTCATAgctgtctgagttATCCTGAGGtCGAGAGTTCGAGCCTCTCTCACCCCA
Str: >>>>>>>..>>>>.........<<<<.>>>>.....................<<<<.....>>>>>.......<<<<<<<<<<<<.

Chr12.trna19 (24485457-24485529)	Length: 73 bp
Type: Glu	Anticodon: CTC at 35-37 (24485491-24485493)	Score: 78.9
HMM Sc=53.10	Sec struct Sc=25.80
         *    |    *    |    *    |    *    |    *    |    *    |    *    |  
Seq: TCCGTTGTAGTCTAGTTGGTtAGGATACTCGGCTCTCACCCGAGAGaCCCGGGTTCAAGTCCCGGCAACGGAA
Str: >>>>>>>..>>>>.........<<<<.>>>>>.......<<<<<....>>>>>.......<<<<<<<<<<<<.

Chr12.trna20 (24490737-24490664)	Length: 74 bp
Type: Ile	Anticodon: AAT at 35-37 (24490703-24490701)	Score: 75.7
HMM Sc=55.40	Sec struct Sc=20.30
         *    |    *    |    *    |    *    |    *    |    *    |    *    |   
Seq: GGCCTATTAGCTCAGTTGGTtAGAGCGTCGTGCTAATAACGCGAAGGtCGAAGGTTCGAGACCTGCATGGGCCA
Str: >>>>>>>..>>>>.........<<<<.>>>>>.......<<<<<.....>.>>>.......<<<.<<<<<<<<.

Chr12.trna21 (22476896-22476825)	Length: 72 bp
Type: Gln	Anticodon: CTG at 34-36 (22476863-22476861)	Score: 75.1
HMM Sc=50.70	Sec struct Sc=24.40
         *    |    *    |    *    |    *    |    *    |    *    |    *    | 
Seq: GGTCCCATGGTCTAGTGGTcAGGACATTAGACTCTGAATCTAGTAaCCCGAGTTCAAATCTCGGTGGGACCT
Str: >>>>>>>..>>>>........<<<<.>>>>>.......<<<<<....>>>>>.......<<<<<<<<<<<<.

Chr12.trna22 (19346808-19346736)	Length: 73 bp
Type: Glu	Anticodon: CTC at 35-37 (19346774-19346772)	Score: 68.7
HMM Sc=49.00	Sec struct Sc=19.70
         *    |    *    |    *    |    *    |    *    |    *    |    *    |  
Seq: TCCGTTGTAGTCTAGTTGGTtAGGATACTCGGCTCTCACCCGAGAGaCCCGAGTTCAAGTCCCGGCAATGGAA
Str: >>>>>>>..>>>>.........<<<<.>>>>>.......<<<<<....>>>.>.......<.<<<<<<<<<<.

Chr12.trna23 (18548693-18548609)	Length: 85 bp
Type: Tyr	Anticodon: GTA at 34-36 (18548660-18548658)	Score: 74.5
Possible intron: 38-49 (18548656-18548645)
HMM Sc=43.00	Sec struct Sc=31.50
         *    |    *    |    *    |    *    |    *    |    *    |    *    |    *    |    
Seq: CCGACCTTAGCTCAGTTGGTAGAGCGGAGGACTGTAGttgttcgctgttATCCTTAGGtCGCTGGTTCGAATCCGGCAGGTCGGA
Str: >>>>>>>..>>>>........<<<<.>>>>>...................<<<<<.....>>>>>.......<<<<<<<<<<<<.

Chr12.trna24 (18407662-18407589)	Length: 74 bp
Type: Arg	Anticodon: TCG at 35-37 (18407628-18407626)	Score: 82.3
HMM Sc=61.00	Sec struct Sc=21.30
         *    |    *    |    *    |    *    |    *    |    *    |    *    |   
Seq: GACCGCATAGCGCAGTGGAttAGCGCGTTTGACTTCGGATCAAAAGGtCGTGGGTTCGACTCCCACTGTGGTCG
Str: >>>>>>>..>>>>.........<<<<.>>>>>.......<<<<<.....>>>>>.......<<<<<<<<<<<<.

Chr12.trna25 (18055507-18055434)	Length: 74 bp
Type: Val	Anticodon: AAC at 35-37 (18055473-18055471)	Score: 63.2
HMM Sc=49.30	Sec struct Sc=13.90
         *    |    *    |    *    |    *    |    *    |    *    |    *    |   
Seq: GGTGTCGTGGTGTAGTTGGTtATCACGTCAGTCTAACACACTGAAGGtCTCCGGTTCAAGTCCCGGCGACGCCA
Str: >>>>>>>..>>>...........<<<.>>>>>.......<<<<<.....>>.>>.......<<.<<<<<<<<<.

Chr12.trna26 (17938263-17938192)	Length: 72 bp
Type: Cys	Anticodon: GCA at 33-35 (17938231-17938229)	Score: 74.8
HMM Sc=55.60	Sec struct Sc=19.20
         *    |    *    |    *    |    *    |    *    |    *    |    *    | 
Seq: GGGTCCATAGCCCAGTGGTAGAGCAATTGACTGCAGATCAATAGGtCACCGGTTCGAACCCGGTTGGGCCCT
Str: >>>>>>>..>>.>.......<.<<.>>>>>.......<<<<<.....>>>>>.......<<<<<<<<<<<<.

Chr12.trna27 (17936836-17936765)	Length: 72 bp
Type: Arg	Anticodon: GCG at 33-35 (17936804-17936802)	Score: 47.4
HMM Sc=36.60	Sec struct Sc=10.80
         *    |    *    |    *    |    *    |    *    |    *    |    *    | 
Seq: GGGTCCATAGATCAGTGGCAGAGCAATTGATTGCGGATCAATAGGtCACCGGTTCGAACCTGGTTGGCCCTA
Str: >>>.>>>..>.>>.......<<.<.>>>>>.......<<<<<.....>>>>>.......<<<<<<<<.<<<.

Chr12.trna28 (17936390-17936319)	Length: 72 bp
Type: Phe	Anticodon: GAA at 33-35 (17936358-17936356)	Score: 39.5
HMM Sc=26.70	Sec struct Sc=12.80
         *    |    *    |    *    |    *    |    *    |    *    |    *    | 
Seq: GGGTCCATAACTCTGTGGTAGAGCAATTGACTGAAGATCAATAGAtCACATGTTCAAACACTGTTGGGCCCT
Str: >>>>>>>...>>>.......<<<..>>>>>.......<<<<<.....>>>...........<<<<<<<<<<.

Chr12.trna29 (17935926-17935851)	Length: 76 bp
Type: Cys	Anticodon: GCA at 33-35 (17935894-17935892)	Score: 63.4
HMM Sc=51.40	Sec struct Sc=12.00
         *    |    *    |    *    |    *    |    *    |    *    |    *    |    *
Seq: GGGTCCATAGCTCAGTGGTAGAGCAATTGACTGCAGACCAATAGGtCACTGGTTCGAACCCAGTTGGGCCgtttCT
Str: >>>>>>>..>>>>.......<<<<.>>>>.........<<<<.....>>>>>.......<<<<<<<<<<<....<.

Chr12.trna30 (17858469-17858399)	Length: 71 bp
Type: Gly	Anticodon: GCC at 33-35 (17858437-17858435)	Score: 66.5
HMM Sc=44.80	Sec struct Sc=21.70
         *    |    *    |    *    |    *    |    *    |    *    |    *    |
Seq: GCACCAGTGGTCTAGTGGTAGAATAGTACCCTGCCACGGTACAGaCCCGGGTTCGATTCCCGGCTGGTGCA
Str: >>>>>>>..>>.>.......<.<<.>>>>>.......<<<<<....>>>>>.......<<<<<<<<<<<<.

Chr12.trna31 (16337300-16337228)	Length: 73 bp
Type: Glu	Anticodon: CTC at 35-37 (16337266-16337264)	Score: 79.6
HMM Sc=53.70	Sec struct Sc=25.90
         *    |    *    |    *    |    *    |    *    |    *    |    *    |  
Seq: TCCGTTGTAGTCTAGTTGGTtAGGATACTCGGCTCTCACCCGAGAGaCCCGGGTTCAAATCCCGGCAACGGAA
Str: >>>>>>>..>>>>.........<<<<.>>>>>.......<<<<<....>>>>>.......<<<<<<<<<<<<.

Chr12.trna32 (15003565-15003492)	Length: 74 bp
Type: Thr	Anticodon: AGT at 35-37 (15003531-15003529)	Score: 68.9
HMM Sc=45.60	Sec struct Sc=23.30
         *    |    *    |    *    |    *    |    *    |    *    |    *    |   
Seq: GCTTTCATAGCTCAGTTGGTtAGAGCACCTGTTTAGTAAGCGGGAGGtCTTGAGTTCAACTCTCAATGAAAGCA
Str: >>>>>>>..>>>>.........<<<<.>>>>>.......<<<<<.....>>>>>.......<<<<<<<<<<<<.

Chr12.trna33 (15002930-15002858)	Length: 73 bp
Type: Thr	Anticodon: AGT at 34-36 (15002897-15002895)	Score: 20.2
Possible pseudogene: HMM Sc=20.90	Sec struct Sc=-0.70
         *    |    *    |    *    |    *    |    *    |    *    |    *    |  
Seq: GcTTTGTAGCTCAGTTGGTtAGAACATCTCTTTAGTAAGTGGGAGGtCTTGAGTTTAACTCTTAATGAAAACA
Str: >.>>>>..>.>>.........<<.<.>>>.>.......<.<<<.....>>>>>.......<<<<<<<<<..<.

Chr12.trna34 (14572165-14572093)	Length: 73 bp
Type: Lys	Anticodon: TTT at 34-36 (14572132-14572130)	Score: 89.7
HMM Sc=65.30	Sec struct Sc=24.40
         *    |    *    |    *    |    *    |    *    |    *    |    *    |  
Seq: GCCGTCTTAGCTCAGCTGGTAGAGCGCATGGCTTTTAACCATGTGGtCGTGGGTTCGATTCCCACAGACGGCG
Str: >>>>>>>..>>>>........<<<<.>>>>>.......<<<<<.....>>>>>.......<<<<<<<<<<<<.

Chr12.trna35 (14571912-14571840)	Length: 73 bp
Type: Lys	Anticodon: TTT at 34-36 (14571879-14571877)	Score: 52.6
HMM Sc=34.70	Sec struct Sc=17.90
         *    |    *    |    *    |    *    |    *    |    *    |    *    |  
Seq: GCTGTCTTAGCTCAGCCGGTAGAGCACATGGCTTTTAACCATGTGAtTGTGGATTCAATTTCCACATACGGTG
Str: >>>>>.>..>>>>........<<<<.>>>>>.......<<<<<.....>>>>>.......<<<<<<.<<<<<.

Chr12.trna36 (12323594-12323514)	Length: 81 bp
Type: Leu	Anticodon: AAG at 36-38 (12323559-12323557)	Score: 74.0
HMM Sc=52.20	Sec struct Sc=21.80
         *    |    *    |    *    |    *    |    *    |    *    |    *    |    *    |
Seq: GTTGAGATGGCCGAGTTGGTctAAGGCGCCAGATTAAGGTTCTGGTccgaaaGGgCGTGGGTTCAAATCCCACTCTCAACA
Str: >>>>>>>..>>>............<<<.>>>>>.......<<<<<...........>>>>>.......<<<<<<<<<<<<.

Chr12.trna37 (12322820-12322740)	Length: 81 bp
Type: Leu	Anticodon: AAG at 36-38 (12322785-12322783)	Score: 74.0
HMM Sc=52.20	Sec struct Sc=21.80
         *    |    *    |    *    |    *    |    *    |    *    |    *    |    *    |
Seq: GTTGAGATGGCCGAGTTGGTctAAGGCGCCAGATTAAGGTTCTGGTccgaaaGGgCGTGGGTTCAAATCCCACTCTCAACA
Str: >>>>>>>..>>>............<<<.>>>>>.......<<<<<...........>>>>>.......<<<<<<<<<<<<.

Chr12.trna38 (12322011-12321931)	Length: 81 bp
Type: Leu	Anticodon: AAG at 36-38 (12321976-12321974)	Score: 74.0
HMM Sc=52.20	Sec struct Sc=21.80
         *    |    *    |    *    |    *    |    *    |    *    |    *    |    *    |
Seq: GTTGAGATGGCCGAGTTGGTctAAGGCGCCAGATTAAGGTTCTGGTccgaaaGGgCGTGGGTTCAAATCCCACTCTCAACA
Str: >>>>>>>..>>>............<<<.>>>>>.......<<<<<...........>>>>>.......<<<<<<<<<<<<.

Chr12.trna39 (12321222-12321142)	Length: 81 bp
Type: Leu	Anticodon: AAG at 36-38 (12321187-12321185)	Score: 64.9
HMM Sc=47.50	Sec struct Sc=17.40
         *    |    *    |    *    |    *    |    *    |    *    |    *    |    *    |
Seq: GTTGAGATGGCCGAGTTGGTctAAGGTGCCAGATTAAGGTTCTGGTccgaaaGGgCATGGGTTCAAATCCCACTCTCAACA
Str: >>>>>>>..>>>............<<<.>>>>>.......<<<<<............>>>>.......<<<<.<<<<<<<.

Chr12.trna40 (12320415-12320335)	Length: 81 bp
Type: Leu	Anticodon: AAG at 36-38 (12320380-12320378)	Score: 74.0
HMM Sc=52.20	Sec struct Sc=21.80
         *    |    *    |    *    |    *    |    *    |    *    |    *    |    *    |
Seq: GTTGAGATGGCCGAGTTGGTctAAGGCGCCAGATTAAGGTTCTGGTccgaaaGGgCGTGGGTTCAAATCCCACTCTCAACA
Str: >>>>>>>..>>>............<<<.>>>>>.......<<<<<...........>>>>>.......<<<<<<<<<<<<.

Chr12.trna41 (11364456-11364376)	Length: 81 bp
Type: Leu	Anticodon: CAG at 36-38 (11364421-11364419)	Score: 68.4
HMM Sc=45.70	Sec struct Sc=22.70
         *    |    *    |    *    |    *    |    *    |    *    |    *    |    *    |
Seq: GTCAAGATGGCCGAGTTGGTctAAGGCGCCAGTTTCAGGTACTGGTccgaaaGGgCATGGGTTCAAATCCCATTCTTGACA
Str: >>>>>>>..>>>............<<<.>>>>>.......<<<<<...........>>>>>.......<<<<<<<<<<<<.

Chr12.trna42 (412452-412371)	Length: 82 bp
Type: Arg	Anticodon: ACG at 43-45 (412410-412408)	Score: 20.2
Possible pseudogene: HMM Sc=21.90	Sec struct Sc=-1.70
         *    |    *    |    *    |    *    |    *    |    *    |    *    |    *    | 
Seq: ACGGGgTGgggcctaTAGCTCAGATaaTtAGAGTACATGGCTACGAACCATGGTGtCGGGGGTTCGAATCCTTACACCTGTA
Str: >>>>>.>>.........>>>>.........<<<<.>>>>>.......<<<<<......>>>>.......<<<<.<<<<<<<.

scaffold_13.trna1 (83065-83153)	Length: 89 bp
Type: Ser	Anticodon: TGA at 35-37 (83099-83101)	Score: 62.8
HMM Sc=28.80	Sec struct Sc=34.00
         *    |    *    |    *    |    *    |    *    |    *    |    *    |    *    |    *   
Seq: GGATGGATGTCTGAGCGGTtgAAAGAGTCGGTCTTGAAAACCGAAGACCATTCATtAGTGGTCCGGGGGTTCGAATCCCTCTCCATCCG
Str: >>>>>>>..>>>...........<<<.>>>>>.......<<<<<.>>>>>>>....<<<<<<<.>>>>>.......<<<<<<<<<<<<.

scaffold_13.trna2 (185960-186047)	Length: 88 bp
Type: Ser	Anticodon: GCT at 35-37 (185994-185996)	Score: 47.6
HMM Sc=32.30	Sec struct Sc=15.30
         *    |    *    |    *    |    *    |    *    |    *    |    *    |    *    |    *  
Seq: GGAGGTATGGCTGAGTGGCttAAGGCATTGGTTTGCTAAATCGACATACAATCTTcTTGTATCATGGGTTCGAATCCCATTTCCTCCG
Str: >>>>>.>..>>>...........<<<.>>>>>.......<<<<<.>>>>>>.....<<<<<<.>>>>>.......<<<<<<.<<<<<.

scaffold_13.trna3 (186311-186385)	Length: 75 bp
Type: Pro	Anticodon: TGG at 36-38 (186346-186348)	Score: 64.8
HMM Sc=33.90	Sec struct Sc=30.90
         *    |    *    |    *    |    *    |    *    |    *    |    *    |    
Seq: CGAGGTGTAGCGCAGTCtGGTcAGCGCATCTGTTTTGGGTACAGAGGGtCATAGGTTCGAATCCTGTCACCTCGA
Str: >>>>>>>..>>>>..........<<<<.>>>>>.......<<<<<.....>>>>>.......<<<<<<<<<<<<.

scaffold_13.trna4 (371242-371313)	Length: 72 bp
Type: Gly	Anticodon: GCC at 33-35 (371274-371276)	Score: 61.0
HMM Sc=40.20	Sec struct Sc=20.80
         *    |    *    |    *    |    *    |    *    |    *    |    *    | 
Seq: GCGGAATTAGCTTAATGGTAGAGCATAGCCTTGCCAAGGCTAAGGtTGAGGGTTCAAGTCCCTCCTTCCGCT
Str: >>>>>>...>>>>.......<<<<.>>>>>.......<<<<<.....>>>>>.......<<<<<.<<<<<<.

scaffold_13.trna5 (413138-413210)	Length: 73 bp
Type: Met	Anticodon: CAT at 34-36 (413171-413173)	Score: 55.4
HMM Sc=26.90	Sec struct Sc=28.50
         *    |    *    |    *    |    *    |    *    |    *    |    *    |  
Seq: ACCTACTTAACTCAGTGGTtAGAGTATTGCTTTCATACGGCAGGAGtCATTGGTTCAAATCCAATAGTAGGTA
Str: >>>>>>>..>>>>........<<<<.>>>>>.......<<<<<.....>>>>>.......<<<<<<<<<<<<.

scaffold_13.trna6 (399969-399898)	Length: 72 bp
Type: Asn	Anticodon: GTT at 33-35 (399937-399935)	Score: 81.5
HMM Sc=56.20	Sec struct Sc=25.30
         *    |    *    |    *    |    *    |    *    |    *    |    *    | 
Seq: TCCTCAATAGCTCAGTGGTAGAGCGGTCGGCTGTTAACTGATTGGtCGTAGGTTCGAATCCTACTTGGGGAG
Str: >>>>>>>..>>>>.......<<<<.>>>>>.......<<<<<.....>>>>>.......<<<<<<<<<<<<.

scaffold_13.trna7 (238513-238440)	Length: 74 bp
Type: Met	Anticodon: CAT at 35-37 (238479-238477)	Score: 55.3
HMM Sc=27.70	Sec struct Sc=27.60
         *    |    *    |    *    |    *    |    *    |    *    |    *    |   
Seq: AGCGGGGTGGAGGAATTGGTtTACTCATCAGGCTCATGACCTGAAGAtTGCAGGTTCGAATCCTGTCCCCGCAT
Str: .>>>>>>..>>>...........<<<.>>>>>.......<<<<<.....>>>>>.......<<<<<<<<<<<..

scaffold_13.trna8 (110703-110632)	Length: 72 bp
Type: Gly	Anticodon: GCC at 33-35 (110671-110669)	Score: 61.0
HMM Sc=40.20	Sec struct Sc=20.80
         *    |    *    |    *    |    *    |    *    |    *    |    *    | 
Seq: GCGGAATTAGCTTAATGGTAGAGCATAGCCTTGCCAAGGCTAAGGtTGAGGGTTCAAGTCCCTCCTTCCGCT
Str: >>>>>>...>>>>.......<<<<.>>>>>.......<<<<<.....>>>>>.......<<<<<.<<<<<<.

scaffold_13.trna9 (108321-108248)	Length: 74 bp
Type: Asp	Anticodon: GTC at 35-37 (108287-108285)	Score: 72.0
HMM Sc=53.20	Sec struct Sc=18.80
         *    |    *    |    *    |    *    |    *    |    *    |    *    |   
Seq: GGGGAAATAGCTCAGTTGGTtAGAGTGCTGGTCTGTCACGCCAGAAGtCGCGGGTTCGAACCCCGTTTTCCCCG
Str: >>>>>>>..>>>>.........<<<<.>>>>>.......<<<<<.....>>>>>.......<<<<<<<<<<<<.

scaffold_18.trna1 (13469-13542)	Length: 74 bp
Type: Trp	Anticodon: CCA at 35-37 (13503-13505)	Score: 71.9
HMM Sc=38.70	Sec struct Sc=33.20
         *    |    *    |    *    |    *    |    *    |    *    |    *    |   
Seq: ACGCTCTTAGTTCAGTTtGGTAGAACGTGGGTCTCCAAAACCCAATGtCGTAGGTTCAAATCCTACAGAGCGTG
Str: >>>>>>>..>>>>.........<<<<.>>>>>.......<<<<<.....>>>>>.......<<<<<<<<<<<<.

scaffold_18.trna2 (13637-13707)	Length: 71 bp
Type: Cys	Anticodon: GCA at 33-35 (13669-13671)	Score: 46.8
HMM Sc=26.50	Sec struct Sc=20.30
         *    |    *    |    *    |    *    |    *    |    *    |    *    |
Seq: GGCTAAGTAACATAATGGTAATGTATTGGACTGCAAATCCTGGAaTGACGGTTCGACTCCGTCCTTGGCCT
Str: >>>>>>>..>>>>.......<<<<.>.>>>.......<<<.<....>>>>>.......<<<<<<<<<<<<.

scaffold_18.trna3 (14609-14682)	Length: 74 bp
Type: Met	Anticodon: CAT at 35-37 (14643-14645)	Score: 52.3
HMM Sc=24.30	Sec struct Sc=28.00
         *    |    *    |    *    |    *    |    *    |    *    |    *    |   
Seq: GGGCTTATAGTTTAATTGGTtGAAACGTACCGCTCATAACGGTGATAtTGTAGGTTCGAGCCCTACTAAGCCTA
Str: >>>>>>>..>>>>.........<<<<.>>>>>.......<<<<<.....>>>>>.......<<<<<<<<<<<<.

scaffold_18.trna4 (138920-138993)	Length: 74 bp
Type: Trp	Anticodon: CCA at 35-37 (138954-138956)	Score: 71.9
HMM Sc=38.70	Sec struct Sc=33.20
         *    |    *    |    *    |    *    |    *    |    *    |    *    |   
Seq: ACGCTCTTAGTTCAGTTtGGTAGAACGTGGGTCTCCAAAACCCAATGtCGTAGGTTCAAATCCTACAGAGCGTG
Str: >>>>>>>..>>>>.........<<<<.>>>>>.......<<<<<.....>>>>>.......<<<<<<<<<<<<.

scaffold_18.trna5 (139088-139158)	Length: 71 bp
Type: Cys	Anticodon: GCA at 33-35 (139120-139122)	Score: 46.8
HMM Sc=26.50	Sec struct Sc=20.30
         *    |    *    |    *    |    *    |    *    |    *    |    *    |
Seq: GGCTAAGTAACATAATGGTAATGTATTGGACTGCAAATCCTGGAaTGACGGTTCGACTCCGTCCTTGGCCT
Str: >>>>>>>..>>>>.......<<<<.>.>>>.......<<<.<....>>>>>.......<<<<<<<<<<<<.

scaffold_18.trna6 (140060-140133)	Length: 74 bp
Type: Met	Anticodon: CAT at 35-37 (140094-140096)	Score: 52.3
HMM Sc=24.30	Sec struct Sc=28.00
         *    |    *    |    *    |    *    |    *    |    *    |    *    |   
Seq: GGGCTTATAGTTTAATTGGTtGAAACGTACCGCTCATAACGGTGATAtTGTAGGTTCGAGCCCTACTAAGCCTA
Str: >>>>>>>..>>>>.........<<<<.>>>>>.......<<<<<.....>>>>>.......<<<<<<<<<<<<.

scaffold_18.trna7 (40933-40861)	Length: 73 bp
Type: Glu	Anticodon: TTC at 35-37 (40899-40897)	Score: 55.4
HMM Sc=29.20	Sec struct Sc=26.20
         *    |    *    |    *    |    *    |    *    |    *    |    *    |  
Seq: GTCCCTTTCGTCTAGTGGTttAGGACATCGTCTTTTCATGTCGAAGaCAGGGGTTCGACTCCCCTAAGGGACA
Str: >>>>>>>..>>>>.........<<<<.>>>.>.......<.<<<....>>>>>.......<<<<<<<<<<<<.

scaffold_56.trna1 (47454-47542)	Length: 89 bp
Type: Ser	Anticodon: TGA at 35-37 (47488-47490)	Score: 62.8
HMM Sc=28.80	Sec struct Sc=34.00
         *    |    *    |    *    |    *    |    *    |    *    |    *    |    *    |    *   
Seq: GGATGGATGTCTGAGCGGTtgAAAGAGTCGGTCTTGAAAACCGAAGACCATTCATtAGTGGTCCGGGGGTTCGAATCCCTCTCCATCCG
Str: >>>>>>>..>>>...........<<<.>>>>>.......<<<<<.>>>>>>>....<<<<<<<.>>>>>.......<<<<<<<<<<<<.

scaffold_70.trna1 (31917-31990)	Length: 74 bp
Type: Met	Anticodon: CAT at 34-36 (31950-31952)	Score: 59.0
HMM Sc=36.70	Sec struct Sc=22.30
         *    |    *    |    *    |    *    |    *    |    *    |    *    |   
Seq: GCATCCATGGCTGAATGGTtAAAGCGCCCAACTCATAATTGGcGAATTCGTAGGTTCAATTCCTGCTGGATGCA
Str: >>>>>>>..>>>..........<<<.>>>>>.......<<<<.<.....>>>>>.......<<<<<<<<<<<<.

scaffold_70.trna2 (40752-40680)	Length: 73 bp
Type: Gln	Anticodon: TTG at 33-35 (40720-40718)	Score: 47.0
HMM Sc=17.50	Sec struct Sc=29.50
         *    |    *    |    *    |    *    |    *    |    *    |    *    |  
Seq: TGGGGCGTGGCCAAGCGGTAAGGCAGCGGGTTTTGGTCCCGTTATTCGGAGGTTCGAAaTCCTTCCGTCCCAG
Str: >>>>>>>..>>>.........<<<.>>>>>.......<<<<<.....>>>>>........<<<<<<<<<<<<.

scaffold_70.trna3 (34052-33979)	Length: 74 bp
Type: His	Anticodon: GTG at 35-37 (34018-34016)	Score: 49.8
HMM Sc=34.70	Sec struct Sc=15.10
         *    |    *    |    *    |    *    |    *    |    *    |    *    |   
Seq: GCGGATGTAGCCAAGTGGAttAAGGCAGTGGATTGTGAATCCAcCACGCGCGGGTTCAATTCCCGTCGTTCGCC
Str: >>>>>>>..>>>...........<<<.>>>>>.......<<<<.<....>>>>>.......<<<<<<<<<<<<.

scaffold_78.trna1 (20905-20976)	Length: 72 bp
Type: His	Anticodon: GTG at 34-36 (20938-20940)	Score: 63.3
HMM Sc=34.30	Sec struct Sc=29.00
         *    |    *    |    *    |    *    |    *    |    *    |    *    | 
Seq: GTGGCTGTAGTTTAGTGGTgAGAATTCTACGTTGTGGCCGTAGAGaCCTGGGCTCGAATCCCAGCAGCCACA
Str: >>>>>>>..>>>>........<<<<.>>>>>.......<<<<<....>>>>>.......<<<<<<<<<<<<.

scaffold_126.trna1 (21824-21750)	Length: 75 bp
Type: Trp	Anticodon: CCA at 35-37 (21790-21788)	Score: 40.8
HMM Sc=29.00	Sec struct Sc=11.80
         *    |    *    |    *    |    *    |    *    |    *    |    *    |    
Seq: CCAGCCTTAGTTCAATTtGGTAGAACACGGGTCTCCAAAACCCGATGtCATAGGTTCAAATCCTAcAAAGCTTGA
Str: >.>>>.>..>>>>.........<<<<.>>>>>.......<<<<<......>>>>.......<<<<..<.<<<.<.

scaffold_147.trna1 (18898-18971)	Length: 74 bp
Type: Ile	Anticodon: AAT at 35-37 (18932-18934)	Score: 81.8
HMM Sc=58.30	Sec struct Sc=23.50
         *    |    *    |    *    |    *    |    *    |    *    |    *    |   
Seq: GGCCTATTAGCTCAGTTGGTtAGAGCGTCGTGCTAATAACGCGAAGGtCGCAGGTTCGAGACCTGCATGGGCCA
Str: >>>>>>>..>>>>.........<<<<.>>>>>.......<<<<<.....>>>>>.......<<<<<<<<<<<<.

scaffold_163.trna1 (29835-29754)	Length: 82 bp
Type: Ser	Anticodon: GCT at 34-36 (29802-29800)	Score: 80.5
HMM Sc=45.20	Sec struct Sc=35.30
         *    |    *    |    *    |    *    |    *    |    *    |    *    |    *    | 
Seq: GTCGCTTTGGCCGAGTGGTtAAGGCGTGTGCCTGCTAAGTACATGGGGTTTCCCCGCGAGAGTTCGAATCTCTCAGGCGACG
Str: >>>>>>>..>>>..........<<<.>>>>>.......<<<<<.>>>>...<<<<..>>>>>.......<<<<<<<<<<<<.

scaffold_230.trna1 (12143-12214)	Length: 72 bp
Type: Pro	Anticodon: AGG at 33-35 (12175-12177)	Score: 67.4
HMM Sc=34.70	Sec struct Sc=32.70
         *    |    *    |    *    |    *    |    *    |    *    |    *    | 
Seq: GGGCATTTGGTCTAGTGGTATGATTCTCGCTTAGGGTGCGAGAGGtCCCGAGTTCAATTCTCGGAATGCCCC
Str: >>>>>>>..>>>.........<<<.>>>>>.......<<<<<.....>>>>>.......<<<<<<<<<<<<.

scaffold_234.trna1 (25592-25511)	Length: 82 bp
Type: Ser	Anticodon: GCT at 34-36 (25559-25557)	Score: 80.5
HMM Sc=45.20	Sec struct Sc=35.30
         *    |    *    |    *    |    *    |    *    |    *    |    *    |    *    | 
Seq: GTCGCTTTGGCCGAGTGGTtAAGGCGTGTGCCTGCTAAGTACATGGGGTTTCCCCGCGAGAGTTCGAATCTCTCAGGCGACG
Str: >>>>>>>..>>>..........<<<.>>>>>.......<<<<<.>>>>...<<<<..>>>>>.......<<<<<<<<<<<<.

scaffold_234.trna2 (22792-22720)	Length: 73 bp
Type: Glu	Anticodon: CTC at 35-37 (22758-22756)	Score: 74.6
HMM Sc=48.80	Sec struct Sc=25.80
         *    |    *    |    *    |    *    |    *    |    *    |    *    |  
Seq: TCCGTTGTAGTCTAGATGGTtAGGATACTCGGCTCTCACCCGAGAGaCCCGGGTTCGAGTCCCGGCAACGGAA
Str: >>>>>>>..>>>>.........<<<<.>>>>>.......<<<<<....>>>>>.......<<<<<<<<<<<<.

scaffold_351.trna1 (9568-9495)	Length: 74 bp
Type: Val	Anticodon: AAC at 35-37 (9534-9532)	Score: 72.5
HMM Sc=48.10	Sec struct Sc=24.40
         *    |    *    |    *    |    *    |    *    |    *    |    *    |   
Seq: GGTTTCGTGGTGTAGTTGGTtATCACGTCAGTCTAACACACTGAAGGtCTCCGGTTCGAACCCGGGCGAAGCCA
Str: >>>>>>>..>>>...........<<<.>>>>>.......<<<<<.....>>>>>.......<<<<<<<<<<<<.

scaffold_358.trna1 (16447-16519)	Length: 73 bp
Type: Ala	Anticodon: CGC at 34-36 (16480-16482)	Score: 68.3
HMM Sc=44.10	Sec struct Sc=24.20
         *    |    *    |    *    |    *    |    *    |    *    |    *    |  
Seq: GGGGGTGTAGCTCAtATGGTAGAGCGCTCGCTTCGCATGCGAGAGGcACGGGGTTCGATTCCCCGCACCTCCA
Str: >>>>>>>..>>>>........<<<<.>>>>>.......<<<<<.....>>>>>.......<<<<<<<<<<<<.

scaffold_387.trna1 (3510-3590)	Length: 81 bp
Type: Leu	Anticodon: AAG at 36-38 (3545-3547)	Score: 71.4
HMM Sc=51.10	Sec struct Sc=20.30
         *    |    *    |    *    |    *    |    *    |    *    |    *    |    *    |
Seq: GTTGATATGGCCGAGTTGGTctAAGGCGCCAGATTAAGGTTCTGGTccgaaaGGgCGTGGGTTCAAATCCCACTGTCAACA
Str: >>>>>>>..>>>............<<<.>>>>>.......<<<<<...........>>>>>.......<<<<<<<<<<<<.

scaffold_387.trna2 (11319-11399)	Length: 81 bp
Type: Leu	Anticodon: AAG at 36-38 (11354-11356)	Score: 73.0
HMM Sc=50.60	Sec struct Sc=22.40
         *    |    *    |    *    |    *    |    *    |    *    |    *    |    *    |
Seq: GTTGATATGGCCGAGTTGGTctAAGGCGCCAGATTAAGGTTCTGGTCCGTAAGGgCGTGGGTTCAAATCCCACTGTCAACA
Str: >>>>>>>..>>>............<<<.>>>>>.......<<<<<.>.....<...>>>>>.......<<<<<<<<<<<<.

scaffold_453.trna1 (15913-15829)	Length: 85 bp
Type: Met	Anticodon: CAT at 35-37 (15879-15877)	Score: 47.5
Possible intron: 39-49 (15875-15865)
HMM Sc=33.30	Sec struct Sc=14.20
         *    |    *    |    *    |    *    |    *    |    *    |    *    |    *    |    
Seq: GGGGTGGTGGCGCAGTTGGCtAGCCCGTAGGTCTCATAgctactgagtgATCCTGAGGtCGAGAGTTCGAGCCTCTCTCCCCCCA
Str: >>>>.>>..>.>>.........<<.<.>>>>....................<<<<.....>>>>>.......<<<<<<<.<<<<.
