# Supplementary material for: Conservation and Tandem Duplication of tRNA Genes in Plant Species
Source: Genes (Basel). 2025 Nov 1;16(11):1307. doi: 10.3390/genes16111307 (PMC12652284; doi:10.3390/genes16111307)
Supplement: Supplementary file 1 [file genes-16-01307-s001.zip › tRNA.prediction.out/Aam/Aam.tRNA.stats]

tRNAscan-SE v.2.0.12 (Nov 2022) scan results (on host nf-nf5468m6)
Started: 2025年 09月 22日 星期一 20:18:00 CST

------------------------------------------------------------
Sequence file(s) to search:        ./Genome/Aamericanus_586_v1.0.fa
Search Mode:                       Eukaryotic
Results written to:                ./tRNA.prediction.out/Aam/Aam.out
Output format:                     Tabular
Searching with:                    Infernal First Pass->Infernal
Isotype-specific model scan:       Yes
Covariance model:                  /opt/shared_software/anaconda3/lib/tRNAscan-SE/models/TRNAinf-euk.cm
                                   /opt/shared_software/anaconda3/lib/tRNAscan-SE/models/TRNAinf-euk-SeC.cm
Infernal first pass cutoff score:  10

Temporary directory:               /tmp
tRNA secondary structure
    predictions saved to:          ./tRNA.prediction.out/Aam/Aam.tRNA.ss
tRNA predictions saved to:         ./tRNA.prediction.out/Aam/Aam.tRNA.bed
Predicted tRNA sequences
    saved to:                      ./tRNA.prediction.out/Aam/Aam.tRNA.fa
Isotype specific
    predictions saved to:          ./tRNA.prediction.out/Aam/Aam.tRNA.iso
Search statistics saved in:        ./tRNA.prediction.out/Aam/Aam.tRNA.stats

Reporting HMM/2' structure score breakdown
------------------------------------------------------------

First-pass Stats:
---------------
Sequences read:         455
Seqs w/at least 1 hit:  29
Bases read:             375930249 (x2 for both strands)
Bases in tRNAs:         49271
tRNAs predicted:        656
Av. tRNA length:        75
Script CPU time:        12.10 s
Scan CPU time:          1133.16 s
Scan speed:             663.5 Kbp/sec

First pass search(es) ended: 2025年 09月 22日 星期一 20:23:52 CST

Infernal Stats:
-----------
Candidate tRNAs read:     656
Infernal-confirmed tRNAs:     595
Bases scanned by Infernal:  62391
% seq scanned by Infernal:  0.0 %
Script CPU time:          1.94 s
Infernal CPU time:            156.25 s
Scan speed:               399.3 bp/sec

Infernal analysis of tRNAs ended: 2025年 09月 22日 星期一 20:26:09 CST

Overall scan speed: 576823.4 bp/sec

tRNAs decoding Standard 20 AA:              477
Selenocysteine tRNAs (TCA):                 0
Possible suppressor tRNAs (CTA,TTA,TCA):    0
tRNAs with undetermined/unknown isotypes:   5
tRNAs with mismatch isotypes:               84
Predicted pseudogenes:                      29
                                            -------
Total tRNAs:                                595

tRNAs with introns:     	21

| Arg-CCT: 1 | Met-CAT: 12 | Tyr-GTA: 8 |

Isotype / Anticodon Counts:

Ala     : 27 (29)	  AGC: 13      GGC:         CGC: 6       TGC: 8     
Gly     : 47 (48)	  ACC: 1       GCC: 25      CCC: 7       TCC: 14    
Pro     : 48 (44)	  AGG: 12      GGG:         CGG: 10      TGG: 26    
Thr     : 22 (52)	  AGT: 10      GGT: 1       CGT: 4       TGT: 7     
Val     : 30 (28)	  AAC: 16      GAC: 2       CAC: 7       TAC: 5     
Ser     : 34 (34)	  AGA: 8       GGA:         CGA: 3       TGA: 12      ACT:         GCT: 11    
Arg     : 39 (33)	  ACG: 14      GCG: 1       CCG: 3       TCG: 3       CCT: 6       TCT: 12    
Leu     : 48 (40)	  AAG: 16      GAG:         CAG: 6       TAG: 8       CAA: 15      TAA: 3     
Phe     : 18 (16)	  AAA: 1       GAA: 17                              
Asn     : 31 (29)	  ATT:         GTT: 31                              
Lys     : 22 (24)	                            CTT: 12      TTT: 10    
Asp     : 33 (28)	  ATC: 2       GTC: 31                              
Glu     : 32 (26)	                            CTC: 18      TTC: 14    
His     : 20 (27)	  ATG:         GTG: 20                              
Gln     : 23 (24)	                            CTG: 11      TTG: 12    
Ile     : 25 (36)	  AAT: 18      GAT:         CAT:         TAT: 7     
Met/iMet: 38 (24)	                            CAT: 38                 
Tyr     : 14 (13)	  ATA:         GTA: 14                              
Supres  : 1 (0)	               CTA:         TTA:         TCA: 1     
Cys     : 21 (26)	  ACA: 2       GCA: 19                              
Trp     : 13 (14)	                            CCA: 13                 
SelCys  : 0 (0)	                                         TCA:       
