# Supplementary material for: Conservation and Tandem Duplication of tRNA Genes in Plant Species
Source: Genes (Basel). 2025 Nov 1;16(11):1307. doi: 10.3390/genes16111307 (PMC12652284; doi:10.3390/genes16111307)
Supplement: Supplementary file 1 [file genes-16-01307-s001.zip › tRNA.prediction.out/Aam/Chr01.bed]

Chr01	388543	388716	Chr01.tRNA50-ArgACG	720	-	388543	388716	0	1	173,	0,
Chr01	1830358	1830543	Chr01.tRNA48-MetCAT	642	-	1830358	1830543	0	1	185,	0,
Chr01	2284617	2284788	Chr01.tRNA47-GlyCCC	654	-	2284617	2284788	0	1	171,	0,
Chr01	2468485	2468658	Chr01.tRNA2-ArgTCT	673	+	2468485	2468658	0	1	173,	0,
Chr01	3236656	3236850	Chr01.tRNA3-TyrGTA	742	+	3236656	3236850	0	1	194,	0,
Chr01	3824958	3825131	Chr01.tRNA4-GluCTC	789	+	3824958	3825131	0	1	173,	0,
Chr01	4927142	4927316	Chr01.tRNA46-ValAAC	725	-	4927142	4927316	0	1	174,	0,
Chr01	5276759	5276932	Chr01.tRNA45-ThrTGT	662	-	5276759	5276932	0	1	173,	0,
Chr01	5702578	5702751	Chr01.tRNA44-LysCTT	877	-	5702578	5702751	0	1	173,	0,
Chr01	6816594	6816768	Chr01.tRNA6-AsnGTT	762	+	6816594	6816768	0	1	174,	0,
Chr01	7384664	7384838	Chr01.tRNA43-ValAAC	725	-	7384664	7384838	0	1	174,	0,
Chr01	7389574	7389748	Chr01.tRNA42-ValAAC	661	-	7389574	7389748	0	1	174,	0,
Chr01	8681305	8681478	Chr01.tRNA8-AlaCGC	601	+	8681305	8681478	0	1	173,	0,
Chr01	11538372	11538556	Chr01.tRNA10-TyrGTA	538	+	11538372	11538556	0	1	184,	0,
Chr01	23151746	23151925	Chr01.tRNA41-ArgTCT	526	-	23151746	23151925	0	1	179,	0,
Chr01	23440455	23440628	Chr01.tRNA40-LysTTT	915	-	23440455	23440628	0	1	173,	0,
Chr01	25798122	25798294	Chr01.tRNA39-CysGCA	821	-	25798122	25798294	0	1	172,	0,
Chr01	25798472	25798644	Chr01.tRNA38-CysGCA	709	-	25798472	25798644	0	1	172,	0,
Chr01	25798821	25798993	Chr01.tRNA37-CysGCA	821	-	25798821	25798993	0	1	172,	0,
Chr01	25799173	25799345	Chr01.tRNA36-CysGCA	821	-	25799173	25799345	0	1	172,	0,
Chr01	25799899	25800071	Chr01.tRNA35-CysGCA	821	-	25799899	25800071	0	1	172,	0,
Chr01	27436904	27437078	Chr01.tRNA14-ValCAC	804	+	27436904	27437078	0	1	174,	0,
Chr01	27489649	27489821	Chr01.tRNA34-TrpCCA	758	-	27489649	27489821	0	1	172,	0,
Chr01	28507376	28507548	Chr01.tRNA33-iMetCAT	583	-	28507376	28507548	0	1	172,	0,
Chr01	29350088	29350262	Chr01.tRNA15-IleAAT	818	+	29350088	29350262	0	1	174,	0,
Chr01	30013450	30013621	Chr01.tRNA32-GlyCCC	654	-	30013450	30013621	0	1	171,	0,
Chr01	30332672	30332844	Chr01.tRNA16-ProTGG	700	+	30332672	30332844	0	1	172,	0,
Chr01	30618919	30619091	Chr01.tRNA31-GlyTCC	707	-	30618919	30619091	0	1	172,	0,
Chr01	30739424	30739596	Chr01.tRNA17-CysGCA	821	+	30739424	30739596	0	1	172,	0,
Chr01	30996415	30996597	Chr01.tRNA18-SerTGA	807	+	30996415	30996597	0	1	182,	0,
Chr01	31462857	31463028	Chr01.tRNA19-GlyGCC	665	+	31462857	31463028	0	1	171,	0,
Chr01	33414254	33414427	Chr01.tRNA29-ThrTGT	607	-	33414254	33414427	0	1	173,	0,
Chr01	34285502	34285683	Chr01.tRNA28-LeuAAG	740	-	34285502	34285683	0	1	181,	0,
Chr01	35092520	35092693	Chr01.tRNA20-PheGAA	783	+	35092520	35092693	0	1	173,	0,
Chr01	35211005	35211177	Chr01.tRNA21-ThrCGT	805	+	35211005	35211177	0	1	172,	0,
Chr01	35978267	35978455	Chr01.tRNA22-MetCAT	641	+	35978267	35978455	0	1	188,	0,
Chr01	36058050	36058222	Chr01.tRNA23-CysGCA	821	+	36058050	36058222	0	1	172,	0,
Chr01	37003333	37003506	Chr01.tRNA24-ArgCCG	678	+	37003333	37003506	0	1	173,	0,
Chr01	37417528	37417700	Chr01.tRNA27-GlnCTG	712	-	37417528	37417700	0	1	172,	0,
Chr01	37417902	37418074	Chr01.tRNA26-GlnCTG	651	-	37417902	37418074	0	1	172,	0,
Chr01	37418276	37418448	Chr01.tRNA25-GlnCTG	712	-	37418276	37418448	0	1	172,	0,
