# Supplementary material for: Conservation and Tandem Duplication of tRNA Genes in Plant Species
Source: Genes (Basel). 2025 Nov 1;16(11):1307. doi: 10.3390/genes16111307 (PMC12652284; doi:10.3390/genes16111307)
Supplement: Supplementary file 1 [file genes-16-01307-s001.zip › tRNA.prediction.out/Aam/Chr02.bed]

Chr02	481782	481954	Chr02.tRNA26-HisGTG	630	-	481782	481954	0	1	172,	0,
Chr02	3673219	3673392	Chr02.tRNA2-LysTTT	769	+	3673219	3673392	0	1	173,	0,
Chr02	11274700	11274872	Chr02.tRNA23-GlnCTG	737	-	11274700	11274872	0	1	172,	0,
Chr02	22825271	22825444	Chr02.tRNA5-GluCTC	789	+	22825271	22825444	0	1	173,	0,
Chr02	22931263	22931437	Chr02.tRNA18-IleTAT	859	-	22931263	22931437	0	1	174,	0,
Chr02	23321838	23322009	Chr02.tRNA6-GlyGCC	665	+	23321838	23322009	0	1	171,	0,
Chr02	27049807	27049981	Chr02.tRNA8-ValCAC	815	+	27049807	27049981	0	1	174,	0,
Chr02	27224031	27224203	Chr02.tRNA17-TrpCCA	758	-	27224031	27224203	0	1	172,	0,
Chr02	30600458	30600631	Chr02.tRNA16-GluCTC	746	-	30600458	30600631	0	1	173,	0,
Chr02	30603250	30603432	Chr02.tRNA15-SerGCT	805	-	30603250	30603432	0	1	182,	0,
Chr02	30621525	30621698	Chr02.tRNA9-AlaAGC	634	+	30621525	30621698	0	1	173,	0,
Chr02	30942026	30942199	Chr02.tRNA14-ArgACG	642	-	30942026	30942199	0	1	173,	0,
Chr02	31740134	31740321	Chr02.tRNA10-TyrGTA	737	+	31740134	31740321	0	1	187,	0,
Chr02	34204309	34204481	Chr02.tRNA11-HisGTG	633	+	34204309	34204481	0	1	172,	0,
Chr02	34270017	34270189	Chr02.tRNA12-HisGTG	632	+	34270017	34270189	0	1	172,	0,
