# Supplementary material for: Conservation and Tandem Duplication of tRNA Genes in Plant Species
Source: Genes (Basel). 2025 Nov 1;16(11):1307. doi: 10.3390/genes16111307 (PMC12652284; doi:10.3390/genes16111307)
Supplement: Supplementary file 1 [file genes-16-01307-s001.zip › tRNA.prediction.out/Aam/Chr03.bed]

Chr03	1293162	1293334	Chr03.tRNA37-ThrTGT	830	-	1293162	1293334	0	1	172,	0,
Chr03	1435866	1436040	Chr03.tRNA36-ValAAC	725	-	1435866	1436040	0	1	174,	0,
Chr03	1971156	1971329	Chr03.tRNA35-LysCTT	877	-	1971156	1971329	0	1	173,	0,
Chr03	2024524	2024707	Chr03.tRNA1-LeuTAA	738	+	2024524	2024707	0	1	183,	0,
Chr03	2224518	2224690	Chr03.tRNA34-HisGTG	630	-	2224518	2224690	0	1	172,	0,
Chr03	6110938	6111117	Chr03.tRNA2-CysACA	555	+	6110938	6111117	0	1	179,	0,
Chr03	6111514	6111686	Chr03.tRNA31-AsnGTT	790	-	6111514	6111686	0	1	172,	0,
Chr03	6948782	6948955	Chr03.tRNA3-LysCTT	877	+	6948782	6948955	0	1	173,	0,
Chr03	6950646	6950821	Chr03.tRNA4-LysCTT	701	+	6950646	6950821	0	1	175,	0,
Chr03	6954115	6954288	Chr03.tRNA5-LysCTT	679	+	6954115	6954288	0	1	173,	0,
Chr03	20832287	20832459	Chr03.tRNA30-GlnTTG	735	-	20832287	20832459	0	1	172,	0,
Chr03	23656157	23656330	Chr03.tRNA10-AlaAGC	634	+	23656157	23656330	0	1	173,	0,
Chr03	23711072	23711245	Chr03.tRNA11-ArgACG	720	+	23711072	23711245	0	1	173,	0,
Chr03	24979480	24979654	Chr03.tRNA29-GluTTC	643	-	24979480	24979654	0	1	174,	0,
Chr03	25334273	25334444	Chr03.tRNA12-GlyCCC	654	+	25334273	25334444	0	1	171,	0,
Chr03	25876500	25876672	Chr03.tRNA13-ProTGG	685	+	25876500	25876672	0	1	172,	0,
Chr03	26217679	26217861	Chr03.tRNA14-SerTGA	807	+	26217679	26217861	0	1	182,	0,
Chr03	27120186	27120359	Chr03.tRNA28-ArgACG	713	-	27120186	27120359	0	1	173,	0,
Chr03	27430862	27431047	Chr03.tRNA27-TyrGTA	738	-	27430862	27431047	0	1	185,	0,
Chr03	27889234	27889405	Chr03.tRNA26-GlyGCC	665	-	27889234	27889405	0	1	171,	0,
Chr03	28483774	28483946	Chr03.tRNA25-TrpCCA	758	-	28483774	28483946	0	1	172,	0,
Chr03	28572338	28572512	Chr03.tRNA24-AsnGTT	827	-	28572338	28572512	0	1	174,	0,
Chr03	28652157	28652330	Chr03.tRNA23-AlaCGC	683	-	28652157	28652330	0	1	173,	0,
Chr03	28869052	28869234	Chr03.tRNA16-SerGCT	805	+	28869052	28869234	0	1	182,	0,
Chr03	29084213	29084386	Chr03.tRNA22-AlaTGC	691	-	29084213	29084386	0	1	173,	0,
Chr03	29859980	29860153	Chr03.tRNA17-LysCTT	877	+	29859980	29860153	0	1	173,	0,
Chr03	33240804	33240986	Chr03.tRNA19-SerAGA	774	+	33240804	33240986	0	1	182,	0,
Chr03	33458370	33458544	Chr03.tRNA21-GluTTC	607	-	33458370	33458544	0	1	174,	0,
Chr03	33636103	33636284	Chr03.tRNA20-LeuCAG	695	+	33636103	33636284	0	1	181,	0,
