# Supplementary material for: Conservation and Tandem Duplication of tRNA Genes in Plant Species
Source: Genes (Basel). 2025 Nov 1;16(11):1307. doi: 10.3390/genes16111307 (PMC12652284; doi:10.3390/genes16111307)
Supplement: Supplementary file 1 [file genes-16-01307-s001.zip › tRNA.prediction.out/Aam/Chr04.bed]

Chr04	435957	436129	Chr04.tRNA1-iMetCAT	583	+	435957	436129	0	1	172,	0,
Chr04	450726	450898	Chr04.tRNA2-ThrTGT	793	+	450726	450898	0	1	172,	0,
Chr04	456708	456881	Chr04.tRNA34-PheGAA	783	-	456708	456881	0	1	173,	0,
Chr04	520304	520477	Chr04.tRNA33-PheGAA	783	-	520304	520477	0	1	173,	0,
Chr04	727171	727344	Chr04.tRNA32-AlaAGC	634	-	727171	727344	0	1	173,	0,
Chr04	1171852	1172033	Chr04.tRNA31-LeuAAG	740	-	1171852	1172033	0	1	181,	0,
Chr04	1307875	1308057	Chr04.tRNA3-SerAGA	794	+	1307875	1308057	0	1	182,	0,
Chr04	1335722	1335904	Chr04.tRNA30-SerAGA	756	-	1335722	1335904	0	1	182,	0,
Chr04	1524236	1524409	Chr04.tRNA4-AlaCGC	683	+	1524236	1524409	0	1	173,	0,
Chr04	2075751	2075923	Chr04.tRNA29-iMetCAT	583	-	2075751	2075923	0	1	172,	0,
Chr04	2343972	2344144	Chr04.tRNA28-ThrCGT	802	-	2343972	2344144	0	1	172,	0,
Chr04	4273198	4273371	Chr04.tRNA5-GluCTC	789	+	4273198	4273371	0	1	173,	0,
Chr04	4275919	4276091	Chr04.tRNA6-ProTGG	700	+	4275919	4276091	0	1	172,	0,
Chr04	6011931	6012104	Chr04.tRNA26-GluCTC	789	-	6011931	6012104	0	1	173,	0,
Chr04	8066383	8066557	Chr04.tRNA8-ValAAC	719	+	8066383	8066557	0	1	174,	0,
Chr04	19119448	19119621	Chr04.tRNA24-ValTAC	718	-	19119448	19119621	0	1	173,	0,
Chr04	19864549	19864723	Chr04.tRNA23-AsnGTT	827	-	19864549	19864723	0	1	174,	0,
Chr04	22292785	22292972	Chr04.tRNA9-TyrGTA	744	+	22292785	22292972	0	1	187,	0,
Chr04	24044398	24044579	Chr04.tRNA11-LeuCAG	695	+	24044398	24044579	0	1	181,	0,
Chr04	24138117	24138291	Chr04.tRNA22-ThrAGT	736	-	24138117	24138291	0	1	174,	0,
Chr04	24138758	24138932	Chr04.tRNA21-ThrAGT	736	-	24138758	24138932	0	1	174,	0,
Chr04	24167570	24167744	Chr04.tRNA20-AsnGTT	823	-	24167570	24167744	0	1	174,	0,
Chr04	24643154	24643327	Chr04.tRNA18-AlaTGC	683	-	24643154	24643327	0	1	173,	0,
Chr04	25512524	25512696	Chr04.tRNA12-AspGTC	698	+	25512524	25512696	0	1	172,	0,
Chr04	29270146	29270319	Chr04.tRNA17-AlaTGC	637	-	29270146	29270319	0	1	173,	0,
Chr04	30061346	30061520	Chr04.tRNA16-IleAAT	807	-	30061346	30061520	0	1	174,	0,
Chr04	30292982	30293154	Chr04.tRNA13-ThrTGT	736	+	30292982	30293154	0	1	172,	0,
Chr04	31116776	31116947	Chr04.tRNA15-GlyGCC	665	-	31116776	31116947	0	1	171,	0,
Chr04	31537465	31537638	Chr04.tRNA14-ArgCCT	691	+	31537465	31537638	0	1	173,	0,
