# Supplementary material for: Conservation and Tandem Duplication of tRNA Genes in Plant Species
Source: Genes (Basel). 2025 Nov 1;16(11):1307. doi: 10.3390/genes16111307 (PMC12652284; doi:10.3390/genes16111307)
Supplement: Supplementary file 1 [file genes-16-01307-s001.zip › tRNA.prediction.out/Aam/Chr05.bed]

Chr05	109219	109392	Chr05.tRNA51-ArgTCT	746	-	109219	109392	0	1	173,	0,
Chr05	248408	248591	Chr05.tRNA50-LeuTAA	738	-	248408	248591	0	1	183,	0,
Chr05	696036	696210	Chr05.tRNA1-GluTTC	643	+	696036	696210	0	1	174,	0,
Chr05	1848560	1848740	Chr05.tRNA2-LeuTAG	695	+	1848560	1848740	0	1	180,	0,
Chr05	1849706	1849886	Chr05.tRNA3-LeuTAG	612	+	1849706	1849886	0	1	180,	0,
Chr05	2541678	2541850	Chr05.tRNA49-ThrTGT	793	-	2541678	2541850	0	1	172,	0,
Chr05	4210933	4211105	Chr05.tRNA4-ProAGG	674	+	4210933	4211105	0	1	172,	0,
Chr05	7685687	7685859	Chr05.tRNA47-GlnTTG	758	-	7685687	7685859	0	1	172,	0,
Chr05	19553630	19553802	Chr05.tRNA41-ProCGG	632	-	19553630	19553802	0	1	172,	0,
Chr05	19555343	19555515	Chr05.tRNA40-ProTGG	685	-	19555343	19555515	0	1	172,	0,
Chr05	19555957	19556129	Chr05.tRNA39-ProAGG	564	-	19555957	19556129	0	1	172,	0,
Chr05	19557541	19557713	Chr05.tRNA38-ProTGG	588	-	19557541	19557713	0	1	172,	0,
Chr05	19558156	19558328	Chr05.tRNA37-ProAGG	590	-	19558156	19558328	0	1	172,	0,
Chr05	19559303	19559475	Chr05.tRNA36-ProCGG	576	-	19559303	19559475	0	1	172,	0,
Chr05	19559739	19559911	Chr05.tRNA35-ProCGG	551	-	19559739	19559911	0	1	172,	0,
Chr05	19560101	19560273	Chr05.tRNA34-ProTGG	517	-	19560101	19560273	0	1	172,	0,
Chr05	19560836	19561013	Chr05.tRNA33-ProTGG	508	-	19560836	19561013	0	1	177,	0,
Chr05	19561619	19561794	Chr05.tRNA32-ProTGG	524	-	19561619	19561794	0	1	175,	0,
Chr05	19693573	19693755	Chr05.tRNA31-SerCGA	832	-	19693573	19693755	0	1	182,	0,
Chr05	19875099	19875272	Chr05.tRNA6-AlaTGC	662	+	19875099	19875272	0	1	173,	0,
Chr05	22979020	22979193	Chr05.tRNA7-ArgTCT	685	+	22979020	22979193	0	1	173,	0,
Chr05	23369725	23369897	Chr05.tRNA29-AsnGTT	790	-	23369725	23369897	0	1	172,	0,
Chr05	23923878	23924050	Chr05.tRNA9-GlnTTG	758	+	23923878	23924050	0	1	172,	0,
Chr05	24159839	24160013	Chr05.tRNA10-IleAAT	586	+	24159839	24160013	0	1	174,	0,
Chr05	25013975	25014147	Chr05.tRNA28-ProAGG	674	-	25013975	25014147	0	1	172,	0,
Chr05	26727910	26728081	Chr05.tRNA27-GlyACC	665	-	26727910	26728081	0	1	171,	0,
Chr05	26728692	26728863	Chr05.tRNA25-GlyGCC	593	-	26728692	26728863	0	1	171,	0,
Chr05	26729950	26730121	Chr05.tRNA22-GlyGCC	613	-	26729950	26730121	0	1	171,	0,
Chr05	26730825	26730996	Chr05.tRNA20-GlyGCC	665	-	26730825	26730996	0	1	171,	0,
Chr05	26732335	26732505	Chr05.tRNA19-GlyGCC	584	-	26732335	26732505	0	1	170,	0,
Chr05	26734840	26735011	Chr05.tRNA18-GlyGCC	665	-	26734840	26735011	0	1	171,	0,
Chr05	29277433	29277606	Chr05.tRNA16-AlaCGC	683	-	29277433	29277606	0	1	173,	0,
Chr05	29406491	29406665	Chr05.tRNA15-IleAAT	708	-	29406491	29406665	0	1	174,	0,
Chr05	30128342	30128516	Chr05.tRNA14-GluTTC	643	-	30128342	30128516	0	1	174,	0,
