# Supplementary material for: Conservation and Tandem Duplication of tRNA Genes in Plant Species
Source: Genes (Basel). 2025 Nov 1;16(11):1307. doi: 10.3390/genes16111307 (PMC12652284; doi:10.3390/genes16111307)
Supplement: Supplementary file 1 [file genes-16-01307-s001.zip › tRNA.prediction.out/Aam/Chr06.bed]

Chr06	150066	150239	Chr06.tRNA1-GluCTC	789	+	150066	150239	0	1	173,	0,
Chr06	156267	156441	Chr06.tRNA64-ThrAGT	720	-	156267	156441	0	1	174,	0,
Chr06	987407	987580	Chr06.tRNA63-GluCTC	789	-	987407	987580	0	1	173,	0,
Chr06	991540	991713	Chr06.tRNA62-GluCTC	792	-	991540	991713	0	1	173,	0,
Chr06	3417613	3417798	Chr06.tRNA61-MetCAT	643	-	3417613	3417798	0	1	185,	0,
Chr06	5105205	5105378	Chr06.tRNA59-ValTAC	762	-	5105205	5105378	0	1	173,	0,
Chr06	5115607	5115779	Chr06.tRNA2-TrpCCA	751	+	5115607	5115779	0	1	172,	0,
Chr06	5821396	5821568	Chr06.tRNA58-HisGTG	632	-	5821396	5821568	0	1	172,	0,
Chr06	6608123	6608297	Chr06.tRNA3-ValTAC	725	+	6608123	6608297	0	1	174,	0,
Chr06	6609192	6609366	Chr06.tRNA4-ValAAC	634	+	6609192	6609366	0	1	174,	0,
Chr06	6610730	6610904	Chr06.tRNA5-ValAAC	719	+	6610730	6610904	0	1	174,	0,
Chr06	6612485	6612659	Chr06.tRNA6-ValAAC	725	+	6612485	6612659	0	1	174,	0,
Chr06	7135125	7135297	Chr06.tRNA7-AsnGTT	743	+	7135125	7135297	0	1	172,	0,
Chr06	9795786	9795958	Chr06.tRNA55-GlnCTG	564	-	9795786	9795958	0	1	172,	0,
Chr06	12824076	12824260	Chr06.tRNA53-LeuCAA	783	-	12824076	12824260	0	1	184,	0,
Chr06	13884678	13884850	Chr06.tRNA52-GlyTCC	739	-	13884678	13884850	0	1	172,	0,
Chr06	14293592	14293766	Chr06.tRNA51-ValTAC	727	-	14293592	14293766	0	1	174,	0,
Chr06	14643027	14643199	Chr06.tRNA50-GlnCTG	729	-	14643027	14643199	0	1	172,	0,
Chr06	14645939	14646111	Chr06.tRNA49-GlnCTG	729	-	14645939	14646111	0	1	172,	0,
Chr06	14659342	14659514	Chr06.tRNA48-HisGTG	633	-	14659342	14659514	0	1	172,	0,
Chr06	15042599	15042771	Chr06.tRNA47-AspGTC	698	-	15042599	15042771	0	1	172,	0,
Chr06	15180043	15180215	Chr06.tRNA12-GlyTCC	739	+	15180043	15180215	0	1	172,	0,
Chr06	15319030	15319204	Chr06.tRNA46-ThrAGT	750	-	15319030	15319204	0	1	174,	0,
Chr06	16002848	16003020	Chr06.tRNA13-ProAGG	674	+	16002848	16003020	0	1	172,	0,
Chr06	16639045	16639219	Chr06.tRNA45-GluTTC	643	-	16639045	16639219	0	1	174,	0,
Chr06	16984890	16985064	Chr06.tRNA14-AsnGTT	845	+	16984890	16985064	0	1	174,	0,
Chr06	17027693	17027864	Chr06.tRNA15-GlyCCC	654	+	17027693	17027864	0	1	171,	0,
Chr06	18569923	18570095	Chr06.tRNA16-ProTGG	685	+	18569923	18570095	0	1	172,	0,
Chr06	18570925	18571097	Chr06.tRNA44-ProAGG	674	-	18570925	18571097	0	1	172,	0,
Chr06	18886756	18886938	Chr06.tRNA43-SerTGA	807	-	18886756	18886938	0	1	182,	0,
Chr06	19641282	19641455	Chr06.tRNA42-AlaTGC	691	-	19641282	19641455	0	1	173,	0,
Chr06	20235133	20235307	Chr06.tRNA41-AsnGTT	821	-	20235133	20235307	0	1	174,	0,
Chr06	20318552	20318724	Chr06.tRNA18-TrpCCA	758	+	20318552	20318724	0	1	172,	0,
Chr06	20766126	20766299	Chr06.tRNA40-AlaTGC	691	-	20766126	20766299	0	1	173,	0,
Chr06	21690327	21690500	Chr06.tRNA20-LysCTT	877	+	21690327	21690500	0	1	173,	0,
Chr06	22886891	22887064	Chr06.tRNA21-LysTTT	908	+	22886891	22887064	0	1	173,	0,
Chr06	24767193	24767374	Chr06.tRNA39-LeuCAG	695	-	24767193	24767374	0	1	181,	0,
Chr06	25146517	25146699	Chr06.tRNA22-SerCGA	789	+	25146517	25146699	0	1	182,	0,
Chr06	25383317	25383489	Chr06.tRNA23-AspGTC	698	+	25383317	25383489	0	1	172,	0,
Chr06	25533175	25533347	Chr06.tRNA37-AspGTC	698	-	25533175	25533347	0	1	172,	0,
Chr06	25536545	25536719	Chr06.tRNA36-AsnGTT	823	-	25536545	25536719	0	1	174,	0,
Chr06	25538019	25538193	Chr06.tRNA35-AsnGTT	820	-	25538019	25538193	0	1	174,	0,
Chr06	26401562	26401734	Chr06.tRNA25-AspGTC	698	+	26401562	26401734	0	1	172,	0,
Chr06	29481220	29481393	Chr06.tRNA29-AlaCGC	683	-	29481220	29481393	0	1	173,	0,
Chr06	29554129	29554303	Chr06.tRNA28-IleAAT	818	-	29554129	29554303	0	1	174,	0,
Chr06	30172901	30173075	Chr06.tRNA27-GluTTC	643	-	30172901	30173075	0	1	174,	0,
