# Supplementary material for: Conservation and Tandem Duplication of tRNA Genes in Plant Species
Source: Genes (Basel). 2025 Nov 1;16(11):1307. doi: 10.3390/genes16111307 (PMC12652284; doi:10.3390/genes16111307)
Supplement: Supplementary file 1 [file genes-16-01307-s001.zip › tRNA.prediction.out/Aam/Chr07.bed]

Chr07	693987	694161	Chr07.tRNA70-IleAAT	718	-	693987	694161	0	1	174,	0,
Chr07	1987451	1987622	Chr07.tRNA1-GlyGCC	665	+	1987451	1987622	0	1	171,	0,
Chr07	2406150	2406323	Chr07.tRNA69-PheGAA	733	-	2406150	2406323	0	1	173,	0,
Chr07	4410286	4410458	Chr07.tRNA68-TrpCCA	758	-	4410286	4410458	0	1	172,	0,
Chr07	9581776	9581955	Chr07.tRNA4-ArgACG	565	+	9581776	9581955	0	1	179,	0,
Chr07	9582352	9582524	Chr07.tRNA65-AsnGTT	759	-	9582352	9582524	0	1	172,	0,
Chr07	9643735	9643909	Chr07.tRNA6-TrpCCA	720	+	9643735	9643909	0	1	174,	0,
Chr07	9668175	9668348	Chr07.tRNA62-PheGAA	733	-	9668175	9668348	0	1	173,	0,
Chr07	9788961	9789134	Chr07.tRNA7-PheGAA	733	+	9788961	9789134	0	1	173,	0,
Chr07	9789235	9789408	Chr07.tRNA8-LysTTT	803	+	9789235	9789408	0	1	173,	0,
Chr07	9982581	9982769	Chr07.tRNA56-SerGCT	697	-	9982581	9982769	0	1	188,	0,
Chr07	9984521	9984693	Chr07.tRNA11-ArgTCT	583	+	9984521	9984693	0	1	172,	0,
Chr07	10095014	10095187	Chr07.tRNA52-PheGAA	733	-	10095014	10095187	0	1	173,	0,
Chr07	10148613	10148785	Chr07.tRNA50-ThrGGT	582	-	10148613	10148785	0	1	172,	0,
Chr07	10149339	10149523	Chr07.tRNA15-TyrGTA	538	+	10149339	10149523	0	1	184,	0,
Chr07	16560818	16560991	Chr07.tRNA47-ArgCCG	766	-	16560818	16560991	0	1	173,	0,
Chr07	16674542	16674716	Chr07.tRNA17-ValAAC	722	+	16674542	16674716	0	1	174,	0,
Chr07	16694982	16695154	Chr07.tRNA45-CysGCA	817	-	16694982	16695154	0	1	172,	0,
Chr07	17790979	17791152	Chr07.tRNA18-LysCTT	877	+	17790979	17791152	0	1	173,	0,
Chr07	19088328	19088502	Chr07.tRNA19-IleAAT	818	+	19088328	19088502	0	1	174,	0,
Chr07	19274454	19274628	Chr07.tRNA44-ValCAC	815	-	19274454	19274628	0	1	174,	0,
Chr07	19395120	19395302	Chr07.tRNA20-SerGCT	805	+	19395120	19395302	0	1	182,	0,
Chr07	20047641	20047823	Chr07.tRNA21-SerTGA	807	+	20047641	20047823	0	1	182,	0,
Chr07	20372640	20372812	Chr07.tRNA22-GlnTTG	704	+	20372640	20372812	0	1	172,	0,
Chr07	20396344	20396516	Chr07.tRNA23-GlnTTG	704	+	20396344	20396516	0	1	172,	0,
Chr07	20418097	20418284	Chr07.tRNA43-MetCAT	642	-	20418097	20418284	0	1	187,	0,
Chr07	20465468	20465640	Chr07.tRNA42-AspGTC	698	-	20465468	20465640	0	1	172,	0,
Chr07	20465611	20465783	Chr07.tRNA41-AspGTC	698	-	20465611	20465783	0	1	172,	0,
Chr07	21924953	21925125	Chr07.tRNA24-ProAGG	674	+	21924953	21925125	0	1	172,	0,
Chr07	23329152	23329325	Chr07.tRNA39-AlaAGC	634	-	23329152	23329325	0	1	173,	0,
Chr07	23930041	23930215	Chr07.tRNA25-GluTTC	643	+	23930041	23930215	0	1	174,	0,
Chr07	24470015	24470196	Chr07.tRNA38-LeuAAG	740	-	24470015	24470196	0	1	181,	0,
Chr07	24470612	24470793	Chr07.tRNA37-LeuAAG	740	-	24470612	24470793	0	1	181,	0,
Chr07	24771388	24771562	Chr07.tRNA36-AsnGTT	845	-	24771388	24771562	0	1	174,	0,
Chr07	25152235	25152419	Chr07.tRNA35-MetCAT	643	-	25152235	25152419	0	1	184,	0,
Chr07	26202737	26202911	Chr07.tRNA34-ValAAC	732	-	26202737	26202911	0	1	174,	0,
Chr07	27791028	27791200	Chr07.tRNA26-GlnCTG	737	+	27791028	27791200	0	1	172,	0,
Chr07	28467931	28468105	Chr07.tRNA33-IleTAT	849	-	28467931	28468105	0	1	174,	0,
Chr07	28468358	28468532	Chr07.tRNA32-IleTAT	859	-	28468358	28468532	0	1	174,	0,
Chr07	28469281	28469455	Chr07.tRNA31-IleTAT	849	-	28469281	28469455	0	1	174,	0,
Chr07	28849765	28849938	Chr07.tRNA27-GluCTC	789	+	28849765	28849938	0	1	173,	0,
Chr07	28994714	28994888	Chr07.tRNA30-IleTAT	859	-	28994714	28994888	0	1	174,	0,
Chr07	29079851	29080024	Chr07.tRNA28-PheGAA	783	+	29079851	29080024	0	1	173,	0,
Chr07	29226647	29226818	Chr07.tRNA29-GlyGCC	665	+	29226647	29226818	0	1	171,	0,
