# Supplementary material for: Conservation and Tandem Duplication of tRNA Genes in Plant Species
Source: Genes (Basel). 2025 Nov 1;16(11):1307. doi: 10.3390/genes16111307 (PMC12652284; doi:10.3390/genes16111307)
Supplement: Supplementary file 1 [file genes-16-01307-s001.zip › tRNA.prediction.out/Aam/Chr08.bed]

Chr08	689273	689455	Chr08.tRNA1-SerGCT	805	+	689273	689455	0	1	182,	0,
Chr08	1268632	1268814	Chr08.tRNA2-SerTGA	807	+	1268632	1268814	0	1	182,	0,
Chr08	1321479	1321666	Chr08.tRNA64-MetCAT	642	-	1321479	1321666	0	1	187,	0,
Chr08	1439532	1439704	Chr08.tRNA3-AspGTC	698	+	1439532	1439704	0	1	172,	0,
Chr08	1527435	1527607	Chr08.tRNA63-AspGTC	629	-	1527435	1527607	0	1	172,	0,
Chr08	1527893	1528065	Chr08.tRNA62-AspGTC	616	-	1527893	1528065	0	1	172,	0,
Chr08	1528298	1528470	Chr08.tRNA61-AspGTC	636	-	1528298	1528470	0	1	172,	0,
Chr08	1529197	1529369	Chr08.tRNA59-AspGTC	698	-	1529197	1529369	0	1	172,	0,
Chr08	2096483	2096655	Chr08.tRNA4-iMetCAT	583	+	2096483	2096655	0	1	172,	0,
Chr08	2109067	2109239	Chr08.tRNA5-iMetCAT	583	+	2109067	2109239	0	1	172,	0,
Chr08	2350902	2351074	Chr08.tRNA6-TrpCCA	758	+	2350902	2351074	0	1	172,	0,
Chr08	3919700	3919873	Chr08.tRNA58-AlaAGC	634	-	3919700	3919873	0	1	173,	0,
Chr08	3920551	3920724	Chr08.tRNA56-AlaAGC	634	-	3920551	3920724	0	1	173,	0,
Chr08	3922543	3922716	Chr08.tRNA53-AlaAGC	634	-	3922543	3922716	0	1	173,	0,
Chr08	5517352	5517533	Chr08.tRNA52-LeuAAG	740	-	5517352	5517533	0	1	181,	0,
Chr08	5725638	5725821	Chr08.tRNA7-LeuTAA	734	+	5725638	5725821	0	1	183,	0,
Chr08	5898177	5898351	Chr08.tRNA51-AsnGTT	845	-	5898177	5898351	0	1	174,	0,
Chr08	10250674	10250847	Chr08.tRNA9-LysCTT	877	+	10250674	10250847	0	1	173,	0,
Chr08	12874641	12874813	Chr08.tRNA10-ProCGG	685	+	12874641	12874813	0	1	172,	0,
Chr08	13852891	13853064	Chr08.tRNA50-PheGAA	783	-	13852891	13853064	0	1	173,	0,
Chr08	14355303	14355485	Chr08.tRNA49-SerAGA	794	-	14355303	14355485	0	1	182,	0,
Chr08	15279897	15280081	Chr08.tRNA48-LeuCAA	786	-	15279897	15280081	0	1	184,	0,
Chr08	15380661	15380845	Chr08.tRNA11-LeuCAA	786	+	15380661	15380845	0	1	184,	0,
Chr08	17558074	17558258	Chr08.tRNA14-LeuCAA	748	+	17558074	17558258	0	1	184,	0,
Chr08	17558915	17559099	Chr08.tRNA15-LeuCAA	786	+	17558915	17559099	0	1	184,	0,
Chr08	17559772	17559956	Chr08.tRNA16-LeuCAA	688	+	17559772	17559956	0	1	184,	0,
Chr08	17921641	17921828	Chr08.tRNA17-TyrGTA	744	+	17921641	17921828	0	1	187,	0,
Chr08	18460814	18460987	Chr08.tRNA18-LysTTT	924	+	18460814	18460987	0	1	173,	0,
Chr08	18560084	18560258	Chr08.tRNA19-IleAAT	645	+	18560084	18560258	0	1	174,	0,
Chr08	18563731	18563905	Chr08.tRNA20-IleAAT	706	+	18563731	18563905	0	1	174,	0,
Chr08	23087735	23087909	Chr08.tRNA44-AsnGTT	845	-	23087735	23087909	0	1	174,	0,
Chr08	23088017	23088189	Chr08.tRNA43-AspGTC	698	-	23088017	23088189	0	1	172,	0,
Chr08	23091237	23091411	Chr08.tRNA42-AsnGTT	687	-	23091237	23091411	0	1	174,	0,
Chr08	23108079	23108253	Chr08.tRNA39-AsnGTT	845	-	23108079	23108253	0	1	174,	0,
Chr08	23108710	23108884	Chr08.tRNA38-AsnGTT	845	-	23108710	23108884	0	1	174,	0,
Chr08	23109343	23109517	Chr08.tRNA37-AsnGTT	845	-	23109343	23109517	0	1	174,	0,
Chr08	23109551	23109723	Chr08.tRNA36-AspGTC	608	-	23109551	23109723	0	1	172,	0,
Chr08	23111953	23112125	Chr08.tRNA35-AspATC	601	-	23111953	23112125	0	1	172,	0,
Chr08	23667740	23667913	Chr08.tRNA33-ArgCCT	641	-	23667740	23667913	0	1	173,	0,
Chr08	25532955	25533128	Chr08.tRNA32-GluCTC	789	-	25532955	25533128	0	1	173,	0,
Chr08	26245865	26246037	Chr08.tRNA31-GlyTCC	739	-	26245865	26246037	0	1	172,	0,
Chr08	26622109	26622281	Chr08.tRNA21-ThrCGT	805	+	26622109	26622281	0	1	172,	0,
Chr08	27430017	27430199	Chr08.tRNA22-SerAGA	756	+	27430017	27430199	0	1	182,	0,
Chr08	27594960	27595141	Chr08.tRNA23-LeuAAG	740	+	27594960	27595141	0	1	181,	0,
Chr08	27960144	27960318	Chr08.tRNA30-ValAAC	725	-	27960144	27960318	0	1	174,	0,
Chr08	28025481	28025654	Chr08.tRNA29-PheGAA	783	-	28025481	28025654	0	1	173,	0,
Chr08	28043889	28044062	Chr08.tRNA24-PheGAA	783	+	28043889	28044062	0	1	173,	0,
Chr08	28154631	28154804	Chr08.tRNA25-AlaAGC	634	+	28154631	28154804	0	1	173,	0,
Chr08	28339729	28339901	Chr08.tRNA26-PheGAA	752	+	28339729	28339901	0	1	172,	0,
Chr08	28345756	28345928	Chr08.tRNA28-ThrTGT	793	-	28345756	28345928	0	1	172,	0,
Chr08	28360727	28360899	Chr08.tRNA27-iMetCAT	583	-	28360727	28360899	0	1	172,	0,
