# Supplementary material for: Conservation and Tandem Duplication of tRNA Genes in Plant Species
Source: Genes (Basel). 2025 Nov 1;16(11):1307. doi: 10.3390/genes16111307 (PMC12652284; doi:10.3390/genes16111307)
Supplement: Supplementary file 1 [file genes-16-01307-s001.zip › tRNA.prediction.out/Aam/Chr09.bed]

Chr09	761528	761702	Chr09.tRNA1-IleAAT	818	+	761528	761702	0	1	174,	0,
Chr09	974194	974366	Chr09.tRNA28-GlnTTG	704	-	974194	974366	0	1	172,	0,
Chr09	1562310	1562490	Chr09.tRNA2-LeuCAG	611	+	1562310	1562490	0	1	180,	0,
Chr09	2136485	2136659	Chr09.tRNA3-IleAAT	795	+	2136485	2136659	0	1	174,	0,
Chr09	2395458	2395630	Chr09.tRNA27-CysGCA	817	-	2395458	2395630	0	1	172,	0,
Chr09	2809339	2809512	Chr09.tRNA4-ArgTCT	678	+	2809339	2809512	0	1	173,	0,
Chr09	2826971	2827144	Chr09.tRNA5-ArgTCT	685	+	2826971	2827144	0	1	173,	0,
Chr09	3686631	3686805	Chr09.tRNA26-ValCAC	815	-	3686631	3686805	0	1	174,	0,
Chr09	4429880	4430053	Chr09.tRNA25-PheGAA	637	-	4429880	4430053	0	1	173,	0,
Chr09	6478328	6478502	Chr09.tRNA23-ArgTCG	823	-	6478328	6478502	0	1	174,	0,
Chr09	7500125	7500297	Chr09.tRNA6-AspGTC	698	+	7500125	7500297	0	1	172,	0,
Chr09	9448292	9448464	Chr09.tRNA7-ProAGG	674	+	9448292	9448464	0	1	172,	0,
Chr09	9550697	9550870	Chr09.tRNA8-ArgCCT	691	+	9550697	9550870	0	1	173,	0,
Chr09	18244200	18244372	Chr09.tRNA12-GlyTCC	710	+	18244200	18244372	0	1	172,	0,
Chr09	18264694	18264879	Chr09.tRNA13-MetCAT	643	+	18264694	18264879	0	1	185,	0,
Chr09	19720934	19721108	Chr09.tRNA14-ValCAC	815	+	19720934	19721108	0	1	174,	0,
Chr09	25542725	25542899	Chr09.tRNA15-IleAAT	818	+	25542725	25542899	0	1	174,	0,
Chr09	26198150	26198322	Chr09.tRNA18-CysGCA	817	-	26198150	26198322	0	1	172,	0,
Chr09	26805520	26805700	Chr09.tRNA16-LeuTAG	695	+	26805520	26805700	0	1	180,	0,
Chr09	27953997	27954181	Chr09.tRNA17-LeuCAA	786	-	27953997	27954181	0	1	184,	0,
