# Supplementary material for: Conservation and Tandem Duplication of tRNA Genes in Plant Species
Source: Genes (Basel). 2025 Nov 1;16(11):1307. doi: 10.3390/genes16111307 (PMC12652284; doi:10.3390/genes16111307)
Supplement: Supplementary file 1 [file genes-16-01307-s001.zip › tRNA.prediction.out/Aam/Chr10.bed]

Chr10	162947	163120	Chr10.tRNA30-AlaAGC	634	-	162947	163120	0	1	173,	0,
Chr10	224189	224373	Chr10.tRNA29-LeuCAA	760	-	224189	224373	0	1	184,	0,
Chr10	760303	760477	Chr10.tRNA28-IleAAT	818	-	760303	760477	0	1	174,	0,
Chr10	3031521	3031692	Chr10.tRNA27-GlyGCC	665	-	3031521	3031692	0	1	171,	0,
Chr10	4174231	4174405	Chr10.tRNA1-IleAAT	818	+	4174231	4174405	0	1	174,	0,
Chr10	4229950	4230124	Chr10.tRNA2-IleAAT	719	+	4229950	4230124	0	1	174,	0,
Chr10	9450367	9450540	Chr10.tRNA5-LysTTT	879	+	9450367	9450540	0	1	173,	0,
Chr10	12256073	12256246	Chr10.tRNA6-PheGAA	783	+	12256073	12256246	0	1	173,	0,
Chr10	16002948	16003129	Chr10.tRNA7-LeuAAG	714	+	16002948	16003129	0	1	181,	0,
Chr10	16010761	16010942	Chr10.tRNA8-LeuAAG	730	+	16010761	16010942	0	1	181,	0,
Chr10	16913367	16913551	Chr10.tRNA9-LeuCAA	783	+	16913367	16913551	0	1	184,	0,
Chr10	17874713	17874895	Chr10.tRNA25-SerAGA	738	-	17874713	17874895	0	1	182,	0,
Chr10	17875233	17875415	Chr10.tRNA24-SerAGA	794	-	17875233	17875415	0	1	182,	0,
Chr10	18478884	18479056	Chr10.tRNA10-iMetCAT	583	+	18478884	18479056	0	1	172,	0,
Chr10	19886511	19886685	Chr10.tRNA12-IleTAT	859	+	19886511	19886685	0	1	174,	0,
Chr10	19892056	19892227	Chr10.tRNA13-GlyCCC	654	+	19892056	19892227	0	1	171,	0,
Chr10	20001815	20001986	Chr10.tRNA23-GlyCCC	654	-	20001815	20001986	0	1	171,	0,
Chr10	20005594	20005765	Chr10.tRNA14-GlyCCC	654	+	20005594	20005765	0	1	171,	0,
Chr10	20164425	20164597	Chr10.tRNA22-GlnTTG	690	-	20164425	20164597	0	1	172,	0,
Chr10	20895070	20895244	Chr10.tRNA15-ValCAC	815	+	20895070	20895244	0	1	174,	0,
Chr10	21248831	21249005	Chr10.tRNA21-ThrAGT	750	-	21248831	21249005	0	1	174,	0,
Chr10	21319997	21320169	Chr10.tRNA20-TrpCCA	758	-	21319997	21320169	0	1	172,	0,
Chr10	22351049	22351234	Chr10.tRNA19-LeuCAA	508	-	22351049	22351234	0	1	185,	0,
Chr10	23793134	23793307	Chr10.tRNA16-PheGAA	783	+	23793134	23793307	0	1	173,	0,
Chr10	25020835	25021008	Chr10.tRNA17-ArgCCG	678	+	25020835	25021008	0	1	173,	0,
