# Supplementary material for: Conservation and Tandem Duplication of tRNA Genes in Plant Species
Source: Genes (Basel). 2025 Nov 1;16(11):1307. doi: 10.3390/genes16111307 (PMC12652284; doi:10.3390/genes16111307)
Supplement: Supplementary file 1 [file genes-16-01307-s001.zip › tRNA.prediction.out/Aam/Chr11.bed]

Chr11	4047836	4048009	Chr11.tRNA65-ArgTCT	685	-	4047836	4048009	0	1	173,	0,
Chr11	5154581	5154753	Chr11.tRNA64-ProTGG	685	-	5154581	5154753	0	1	172,	0,
Chr11	5155845	5156018	Chr11.tRNA62-ProAGG	607	-	5155845	5156018	0	1	173,	0,
Chr11	5156605	5156777	Chr11.tRNA61-ProTGG	539	-	5156605	5156777	0	1	172,	0,
Chr11	5158176	5158348	Chr11.tRNA60-ProTGG	685	-	5158176	5158348	0	1	172,	0,
Chr11	5158805	5158977	Chr11.tRNA59-ProTGG	685	-	5158805	5158977	0	1	172,	0,
Chr11	5159328	5159500	Chr11.tRNA58-ProCGG	632	-	5159328	5159500	0	1	172,	0,
Chr11	5160249	5160421	Chr11.tRNA57-ProAGG	674	-	5160249	5160421	0	1	172,	0,
Chr11	5160823	5160995	Chr11.tRNA56-ProTGG	632	-	5160823	5160995	0	1	172,	0,
Chr11	5161186	5161358	Chr11.tRNA55-ProAGG	674	-	5161186	5161358	0	1	172,	0,
Chr11	5161998	5162170	Chr11.tRNA54-ProTGG	632	-	5161998	5162170	0	1	172,	0,
Chr11	5163917	5164089	Chr11.tRNA53-ProTGG	685	-	5163917	5164089	0	1	172,	0,
Chr11	5164846	5165018	Chr11.tRNA1-ProTGG	685	+	5164846	5165018	0	1	172,	0,
Chr11	5165533	5165705	Chr11.tRNA52-ProTGG	685	-	5165533	5165705	0	1	172,	0,
Chr11	5166126	5166298	Chr11.tRNA51-ProCGG	522	-	5166126	5166298	0	1	172,	0,
Chr11	5167816	5167988	Chr11.tRNA50-ProTGG	685	-	5167816	5167988	0	1	172,	0,
Chr11	5169192	5169364	Chr11.tRNA2-ProTGG	685	+	5169192	5169364	0	1	172,	0,
Chr11	5170423	5170595	Chr11.tRNA49-ProCGG	632	-	5170423	5170595	0	1	172,	0,
Chr11	5171516	5171688	Chr11.tRNA48-ProTGG	503	-	5171516	5171688	0	1	172,	0,
Chr11	5172137	5172309	Chr11.tRNA47-ProCGG	632	-	5172137	5172309	0	1	172,	0,
Chr11	5178934	5179116	Chr11.tRNA46-SerCGA	789	-	5178934	5179116	0	1	182,	0,
Chr11	5204060	5204234	Chr11.tRNA3-ArgTCG	819	+	5204060	5204234	0	1	174,	0,
Chr11	5205511	5205693	Chr11.tRNA4-SerGCT	805	+	5205511	5205693	0	1	182,	0,
Chr11	6334764	6334936	Chr11.tRNA45-CysGCA	821	-	6334764	6334936	0	1	172,	0,
Chr11	6465842	6466014	Chr11.tRNA44-ProCGG	685	-	6465842	6466014	0	1	172,	0,
Chr11	6514343	6514523	Chr11.tRNA5-LeuTAG	695	+	6514343	6514523	0	1	180,	0,
Chr11	8865931	8866103	Chr11.tRNA9-GlnCTG	753	+	8865931	8866103	0	1	172,	0,
Chr11	9218132	9218304	Chr11.tRNA43-ThrCGT	809	-	9218132	9218304	0	1	172,	0,
Chr11	9811099	9811285	Chr11.tRNA10-TyrGTA	745	+	9811099	9811285	0	1	186,	0,
Chr11	10086933	10087112	Chr11.tRNA11-ArgACG	565	+	10086933	10087112	0	1	179,	0,
Chr11	10087496	10087668	Chr11.tRNA41-AsnGTT	790	-	10087496	10087668	0	1	172,	0,
Chr11	10127946	10128131	Chr11.tRNA12-MetCAT	632	+	10127946	10128131	0	1	185,	0,
Chr11	14415461	14415643	Chr11.tRNA39-SerGCT	805	-	14415461	14415643	0	1	182,	0,
Chr11	16113368	16113540	Chr11.tRNA36-GlyTCC	739	-	16113368	16113540	0	1	172,	0,
Chr11	16124027	16124199	Chr11.tRNA35-CysGCA	705	-	16124027	16124199	0	1	172,	0,
Chr11	16302158	16302329	Chr11.tRNA13-GlyGCC	665	+	16302158	16302329	0	1	171,	0,
Chr11	16707190	16707362	Chr11.tRNA34-GlyTCC	739	-	16707190	16707362	0	1	172,	0,
Chr11	16977391	16977563	Chr11.tRNA14-GlnCTG	753	+	16977391	16977563	0	1	172,	0,
Chr11	17465573	17465747	Chr11.tRNA33-AsnGTT	820	-	17465573	17465747	0	1	174,	0,
Chr11	17465730	17465902	Chr11.tRNA32-AspGTC	698	-	17465730	17465902	0	1	172,	0,
Chr11	18213830	18214003	Chr11.tRNA31-LysCTT	877	-	18213830	18214003	0	1	173,	0,
Chr11	18221078	18221251	Chr11.tRNA30-ArgACG	720	-	18221078	18221251	0	1	173,	0,
Chr11	21149915	21150088	Chr11.tRNA26-AlaAGC	634	-	21149915	21150088	0	1	173,	0,
Chr11	21173645	21173818	Chr11.tRNA18-GluCTC	789	+	21173645	21173818	0	1	173,	0,
Chr11	22026574	22026759	Chr11.tRNA19-TyrGTA	738	+	22026574	22026759	0	1	185,	0,
Chr11	22032117	22032290	Chr11.tRNA20-ArgCCT	691	+	22032117	22032290	0	1	173,	0,
Chr11	23988181	23988363	Chr11.tRNA22-SerGCT	805	+	23988181	23988363	0	1	182,	0,
Chr11	24593620	24593793	Chr11.tRNA25-AlaTGC	637	-	24593620	24593793	0	1	173,	0,
Chr11	24647052	24647225	Chr11.tRNA24-ArgACG	702	-	24647052	24647225	0	1	173,	0,
Chr11	25127918	25128090	Chr11.tRNA23-HisGTG	630	-	25127918	25128090	0	1	172,	0,
