# Supplementary material for: Conservation and Tandem Duplication of tRNA Genes in Plant Species
Source: Genes (Basel). 2025 Nov 1;16(11):1307. doi: 10.3390/genes16111307 (PMC12652284; doi:10.3390/genes16111307)
Supplement: Supplementary file 1 [file genes-16-01307-s001.zip › tRNA.prediction.out/Aam/Chr12.bed]

Chr12	11364325	11364506	Chr12.tRNA41-LeuCAG	684	-	11364325	11364506	0	1	181,	0,
Chr12	11607541	11607723	Chr12.tRNA8-SerAGA	679	+	11607541	11607723	0	1	182,	0,
Chr12	12320284	12320465	Chr12.tRNA40-LeuAAG	740	-	12320284	12320465	0	1	181,	0,
Chr12	12321091	12321272	Chr12.tRNA39-LeuAAG	649	-	12321091	12321272	0	1	181,	0,
Chr12	12321880	12322061	Chr12.tRNA38-LeuAAG	740	-	12321880	12322061	0	1	181,	0,
Chr12	12322689	12322870	Chr12.tRNA37-LeuAAG	740	-	12322689	12322870	0	1	181,	0,
Chr12	12323463	12323644	Chr12.tRNA36-LeuAAG	740	-	12323463	12323644	0	1	181,	0,
Chr12	12327573	12327746	Chr12.tRNA9-LysCTT	877	+	12327573	12327746	0	1	173,	0,
Chr12	14058810	14058983	Chr12.tRNA10-LysTTT	908	+	14058810	14058983	0	1	173,	0,
Chr12	14572042	14572215	Chr12.tRNA34-LysTTT	897	-	14572042	14572215	0	1	173,	0,
Chr12	15003441	15003615	Chr12.tRNA32-ThrAGT	689	-	15003441	15003615	0	1	174,	0,
Chr12	16337177	16337350	Chr12.tRNA31-GluCTC	796	-	16337177	16337350	0	1	173,	0,
Chr12	17858348	17858519	Chr12.tRNA30-GlyGCC	665	-	17858348	17858519	0	1	171,	0,
Chr12	17935800	17935976	Chr12.tRNA29-CysGCA	634	-	17935800	17935976	0	1	176,	0,
Chr12	17938141	17938313	Chr12.tRNA26-CysGCA	748	-	17938141	17938313	0	1	172,	0,
Chr12	18055383	18055557	Chr12.tRNA25-ValAAC	632	-	18055383	18055557	0	1	174,	0,
Chr12	18407538	18407712	Chr12.tRNA24-ArgTCG	823	-	18407538	18407712	0	1	174,	0,
Chr12	18548558	18548743	Chr12.tRNA23-TyrGTA	745	-	18548558	18548743	0	1	185,	0,
Chr12	19090804	19090976	Chr12.tRNA11-AspGTC	698	+	19090804	19090976	0	1	172,	0,
Chr12	19092953	19093125	Chr12.tRNA12-AspGTC	698	+	19092953	19093125	0	1	172,	0,
Chr12	19346685	19346858	Chr12.tRNA22-GluCTC	687	-	19346685	19346858	0	1	173,	0,
Chr12	20255351	20255523	Chr12.tRNA13-GlyTCC	739	+	20255351	20255523	0	1	172,	0,
Chr12	20258893	20259066	Chr12.tRNA14-ArgCCT	691	+	20258893	20259066	0	1	173,	0,
Chr12	21316893	21317066	Chr12.tRNA16-LysCTT	867	+	21316893	21317066	0	1	173,	0,
Chr12	22175097	22175270	Chr12.tRNA17-LysTTT	908	+	22175097	22175270	0	1	173,	0,
Chr12	22476774	22476946	Chr12.tRNA21-GlnCTG	751	-	22476774	22476946	0	1	172,	0,
Chr12	24113906	24114092	Chr12.tRNA18-MetCAT	706	+	24113906	24114092	0	1	186,	0,
Chr12	24485406	24485579	Chr12.tRNA19-GluCTC	789	+	24485406	24485579	0	1	173,	0,
Chr12	24490613	24490787	Chr12.tRNA20-IleAAT	757	-	24490613	24490787	0	1	174,	0,
