# Supplementary material for: Conservation and Tandem Duplication of tRNA Genes in Plant Species
Source: Genes (Basel). 2025 Nov 1;16(11):1307. doi: 10.3390/genes16111307 (PMC12652284; doi:10.3390/genes16111307)
Supplement: Supplementary file 1 [file genes-16-01307-s001.zip › tRNA.prediction.out/Aam/getAlign.sh]

#!/bin/bash
#$ -cwd
#$ -j y
#$ -S /bin/bash

mkdir chromWigs
mkdir chromElements
rm *temp*
rm *Temp*
python ../sortBeds.py Chr01.bed
hal2maf --refGenome Aam --refTargets Chr01.bed  Chr01.maf
phyloP --msa-format MAF --method LRT --wig-scores --mode CONACC --no-prune  Chr01.maf > chromWigs/Chr01.wig
phastCons Chr01.maf  --msa-format MAF --viterbi chromElements/Chr01_phastCons.bed --score

rm *temp*
rm *Temp*
python ../sortBeds.py Chr02.bed
hal2maf --refGenome Aam --refTargets Chr02.bed  Chr02.maf
phyloP --msa-format MAF --method LRT --wig-scores --mode CONACC --no-prune  Chr02.maf > chromWigs/Chr02.wig
phastCons Chr02.maf  --msa-format MAF --viterbi chromElements/Chr02_phastCons.bed --score

rm *temp*
rm *Temp*
python ../sortBeds.py Chr03.bed
hal2maf --refGenome Aam --refTargets Chr03.bed  Chr03.maf
phyloP --msa-format MAF --method LRT --wig-scores --mode CONACC --no-prune  Chr03.maf > chromWigs/Chr03.wig
phastCons Chr03.maf  --msa-format MAF --viterbi chromElements/Chr03_phastCons.bed --score

rm *temp*
rm *Temp*
python ../sortBeds.py Chr04.bed
hal2maf --refGenome Aam --refTargets Chr04.bed  Chr04.maf
phyloP --msa-format MAF --method LRT --wig-scores --mode CONACC --no-prune  Chr04.maf > chromWigs/Chr04.wig
phastCons Chr04.maf  --msa-format MAF --viterbi chromElements/Chr04_phastCons.bed --score

rm *temp*
rm *Temp*
python ../sortBeds.py Chr05.bed
hal2maf --refGenome Aam --refTargets Chr05.bed  Chr05.maf
phyloP --msa-format MAF --method LRT --wig-scores --mode CONACC --no-prune  Chr05.maf > chromWigs/Chr05.wig
phastCons Chr05.maf  --msa-format MAF --viterbi chromElements/Chr05_phastCons.bed --score

rm *temp*
rm *Temp*
python ../sortBeds.py Chr06.bed
hal2maf --refGenome Aam --refTargets Chr06.bed  Chr06.maf
phyloP --msa-format MAF --method LRT --wig-scores --mode CONACC --no-prune  Chr06.maf > chromWigs/Chr06.wig
phastCons Chr06.maf  --msa-format MAF --viterbi chromElements/Chr06_phastCons.bed --score

rm *temp*
rm *Temp*
python ../sortBeds.py Chr07.bed
hal2maf --refGenome Aam --refTargets Chr07.bed  Chr07.maf
phyloP --msa-format MAF --method LRT --wig-scores --mode CONACC --no-prune  Chr07.maf > chromWigs/Chr07.wig
phastCons Chr07.maf  --msa-format MAF --viterbi chromElements/Chr07_phastCons.bed --score

rm *temp*
rm *Temp*
python ../sortBeds.py Chr08.bed
hal2maf --refGenome Aam --refTargets Chr08.bed  Chr08.maf
phyloP --msa-format MAF --method LRT --wig-scores --mode CONACC --no-prune  Chr08.maf > chromWigs/Chr08.wig
phastCons Chr08.maf  --msa-format MAF --viterbi chromElements/Chr08_phastCons.bed --score

rm *temp*
rm *Temp*
python ../sortBeds.py Chr09.bed
hal2maf --refGenome Aam --refTargets Chr09.bed  Chr09.maf
phyloP --msa-format MAF --method LRT --wig-scores --mode CONACC --no-prune  Chr09.maf > chromWigs/Chr09.wig
phastCons Chr09.maf  --msa-format MAF --viterbi chromElements/Chr09_phastCons.bed --score

rm *temp*
rm *Temp*
python ../sortBeds.py Chr10.bed
hal2maf --refGenome Aam --refTargets Chr10.bed  Chr10.maf
phyloP --msa-format MAF --method LRT --wig-scores --mode CONACC --no-prune  Chr10.maf > chromWigs/Chr10.wig
phastCons Chr10.maf  --msa-format MAF --viterbi chromElements/Chr10_phastCons.bed --score

rm *temp*
rm *Temp*
python ../sortBeds.py Chr11.bed
hal2maf --refGenome Aam --refTargets Chr11.bed  Chr11.maf
phyloP --msa-format MAF --method LRT --wig-scores --mode CONACC --no-prune  Chr11.maf > chromWigs/Chr11.wig
phastCons Chr11.maf  --msa-format MAF --viterbi chromElements/Chr11_phastCons.bed --score

rm *temp*
rm *Temp*
python ../sortBeds.py Chr12.bed
hal2maf --refGenome Aam --refTargets Chr12.bed  Chr12.maf
phyloP --msa-format MAF --method LRT --wig-scores --mode CONACC --no-prune  Chr12.maf > chromWigs/Chr12.wig
phastCons Chr12.maf  --msa-format MAF --viterbi chromElements/Chr12_phastCons.bed --score

rm *temp*
rm *Temp*
python ../sortBeds.py scaffold_13.bed
hal2maf --refGenome Aam --refTargets scaffold_13.bed  scaffold_13.maf
phyloP --msa-format MAF --method LRT --wig-scores --mode CONACC --no-prune  scaffold_13.maf > chromWigs/scaffold_13.wig
phastCons scaffold_13.maf  --msa-format MAF --viterbi chromElements/scaffold_13_phastCons.bed --score

rm *temp*
rm *Temp*
python ../sortBeds.py scaffold_147.bed
hal2maf --refGenome Aam --refTargets scaffold_147.bed  scaffold_147.maf
phyloP --msa-format MAF --method LRT --wig-scores --mode CONACC --no-prune  scaffold_147.maf > chromWigs/scaffold_147.wig
phastCons scaffold_147.maf  --msa-format MAF --viterbi chromElements/scaffold_147_phastCons.bed --score

rm *temp*
rm *Temp*
python ../sortBeds.py scaffold_163.bed
hal2maf --refGenome Aam --refTargets scaffold_163.bed  scaffold_163.maf
phyloP --msa-format MAF --method LRT --wig-scores --mode CONACC --no-prune  scaffold_163.maf > chromWigs/scaffold_163.wig
phastCons scaffold_163.maf  --msa-format MAF --viterbi chromElements/scaffold_163_phastCons.bed --score

rm *temp*
rm *Temp*
python ../sortBeds.py scaffold_18.bed
hal2maf --refGenome Aam --refTargets scaffold_18.bed  scaffold_18.maf
phyloP --msa-format MAF --method LRT --wig-scores --mode CONACC --no-prune  scaffold_18.maf > chromWigs/scaffold_18.wig
phastCons scaffold_18.maf  --msa-format MAF --viterbi chromElements/scaffold_18_phastCons.bed --score

rm *temp*
rm *Temp*
python ../sortBeds.py scaffold_230.bed
hal2maf --refGenome Aam --refTargets scaffold_230.bed  scaffold_230.maf
phyloP --msa-format MAF --method LRT --wig-scores --mode CONACC --no-prune  scaffold_230.maf > chromWigs/scaffold_230.wig
phastCons scaffold_230.maf  --msa-format MAF --viterbi chromElements/scaffold_230_phastCons.bed --score

rm *temp*
rm *Temp*
python ../sortBeds.py scaffold_234.bed
hal2maf --refGenome Aam --refTargets scaffold_234.bed  scaffold_234.maf
phyloP --msa-format MAF --method LRT --wig-scores --mode CONACC --no-prune  scaffold_234.maf > chromWigs/scaffold_234.wig
phastCons scaffold_234.maf  --msa-format MAF --viterbi chromElements/scaffold_234_phastCons.bed --score

rm *temp*
rm *Temp*
python ../sortBeds.py scaffold_351.bed
hal2maf --refGenome Aam --refTargets scaffold_351.bed  scaffold_351.maf
phyloP --msa-format MAF --method LRT --wig-scores --mode CONACC --no-prune  scaffold_351.maf > chromWigs/scaffold_351.wig
phastCons scaffold_351.maf  --msa-format MAF --viterbi chromElements/scaffold_351_phastCons.bed --score

rm *temp*
rm *Temp*
python ../sortBeds.py scaffold_358.bed
hal2maf --refGenome Aam --refTargets scaffold_358.bed  scaffold_358.maf
phyloP --msa-format MAF --method LRT --wig-scores --mode CONACC --no-prune  scaffold_358.maf > chromWigs/scaffold_358.wig
phastCons scaffold_358.maf  --msa-format MAF --viterbi chromElements/scaffold_358_phastCons.bed --score

rm *temp*
rm *Temp*
python ../sortBeds.py scaffold_387.bed
hal2maf --refGenome Aam --refTargets scaffold_387.bed  scaffold_387.maf
phyloP --msa-format MAF --method LRT --wig-scores --mode CONACC --no-prune  scaffold_387.maf > chromWigs/scaffold_387.wig
phastCons scaffold_387.maf  --msa-format MAF --viterbi chromElements/scaffold_387_phastCons.bed --score

rm *temp*
rm *Temp*
python ../sortBeds.py scaffold_78.bed
hal2maf --refGenome Aam --refTargets scaffold_78.bed  scaffold_78.maf
phyloP --msa-format MAF --method LRT --wig-scores --mode CONACC --no-prune  scaffold_78.maf > chromWigs/scaffold_78.wig
phastCons scaffold_78.maf  --msa-format MAF --viterbi chromElements/scaffold_78_phastCons.bed --score

cat chromWigs/*.wig > Aam.wig
cat chromElements/*phastCons.bed > Aam_elements.bed
