# Supplementary material for: Conservation and Tandem Duplication of tRNA Genes in Plant Species
Source: Genes (Basel). 2025 Nov 1;16(11):1307. doi: 10.3390/genes16111307 (PMC12652284; doi:10.3390/genes16111307)
Supplement: Supplementary file 1 [file genes-16-01307-s001.zip › tRNA.prediction.out/Aam/scaffold_13.bed]

scaffold_13	108197	108371	scaffold_13.tRNA9-AspGTC	720	-	108197	108371	0	1	174,	0,
scaffold_13	186260	186435	scaffold_13.tRNA3-ProTGG	648	+	186260	186435	0	1	175,	0,
scaffold_13	399847	400019	scaffold_13.tRNA6-AsnGTT	815	-	399847	400019	0	1	172,	0,
