# Supplementary material for: Conservation and Tandem Duplication of tRNA Genes in Plant Species
Source: Genes (Basel). 2025 Nov 1;16(11):1307. doi: 10.3390/genes16111307 (PMC12652284; doi:10.3390/genes16111307)
Supplement: Supplementary file 1 [file genes-16-01307-s001.zip › tRNA.prediction.out/Aam/scaffold_18.bed]

scaffold_18	13418	13592	scaffold_18.tRNA1-TrpCCA	719	+	13418	13592	0	1	174,	0,
scaffold_18	138869	139043	scaffold_18.tRNA4-TrpCCA	719	+	138869	139043	0	1	174,	0,
