# Supplementary material for: Conservation and Tandem Duplication of tRNA Genes in Plant Species
Source: Genes (Basel). 2025 Nov 1;16(11):1307. doi: 10.3390/genes16111307 (PMC12652284; doi:10.3390/genes16111307)
Supplement: Supplementary file 1 [file genes-16-01307-s001.zip › tRNA.prediction.out/Aam/scaffold_234.bed]

scaffold_234	22669	22842	scaffold_234.tRNA2-GluCTC	746	-	22669	22842	0	1	173,	0,
scaffold_234	25460	25642	scaffold_234.tRNA1-SerGCT	805	-	25460	25642	0	1	182,	0,
