# Supplementary material for: Conservation and Tandem Duplication of tRNA Genes in Plant Species
Source: Genes (Basel). 2025 Nov 1;16(11):1307. doi: 10.3390/genes16111307 (PMC12652284; doi:10.3390/genes16111307)
Supplement: Supplementary file 1 [file genes-16-01307-s001.zip › tRNA.prediction.out/Aam/scaffold_387.bed]

scaffold_387	3459	3640	scaffold_387.tRNA1-LeuAAG	714	+	3459	3640	0	1	181,	0,
scaffold_387	11268	11449	scaffold_387.tRNA2-LeuAAG	730	+	11268	11449	0	1	181,	0,
