# Supplementary material for: Conservation and Tandem Duplication of tRNA Genes in Plant Species
Source: Genes (Basel). 2025 Nov 1;16(11):1307. doi: 10.3390/genes16111307 (PMC12652284; doi:10.3390/genes16111307)
Supplement: Supplementary file 1 [file genes-16-01307-s001.zip › tRNA.prediction.out/Aco/Aco.high.350.bed]

Chr_01	781465	782247	Chr_01.tRNA1-SerGCT	805	+	781465	782247	0	1	782,	0,
Chr_01	1003708	1004482	Chr_01.tRNA168-AsnGTT	845	-	1003708	1004482	0	1	774,	0,
Chr_01	2557778	2558550	Chr_01.tRNA3-GlyTCC	710	+	2557778	2558550	0	1	772,	0,
Chr_01	2561447	2562219	Chr_01.tRNA4-GlyTCC	739	+	2561447	2562219	0	1	772,	0,
Chr_01	2709521	2710294	Chr_01.tRNA5-ArgCCT	748	+	2709521	2710294	0	1	773,	0,
Chr_01	2709676	2710449	Chr_01.tRNA164-LysCTT	877	-	2709676	2710449	0	1	773,	0,
Chr_01	2718439	2719211	Chr_01.tRNA6-ThrTGT	775	+	2718439	2719211	0	1	772,	0,
Chr_01	2718760	2719532	Chr_01.tRNA7-ThrTGT	636	+	2718760	2719532	0	1	772,	0,
Chr_01	3028560	3029332	Chr_01.tRNA8-GlyTCC	710	+	3028560	3029332	0	1	772,	0,
Chr_01	3127941	3128712	Chr_01.tRNA9-GlyGCC	665	+	3127941	3128712	0	1	771,	0,
Chr_01	3664171	3664945	Chr_01.tRNA10-AsnGTT	845	+	3664171	3664945	0	1	774,	0,
Chr_01	4322834	4323607	Chr_01.tRNA11-GluCTC	789	+	4322834	4323607	0	1	773,	0,
Chr_01	4413667	4414440	Chr_01.tRNA12-LysCTT	763	+	4413667	4414440	0	1	773,	0,
Chr_01	4647558	4648331	Chr_01.tRNA163-ArgTCT	688	-	4647558	4648331	0	1	773,	0,
Chr_01	4995906	4996678	Chr_01.tRNA162-ProAGG	669	-	4995906	4996678	0	1	772,	0,
Chr_01	5000621	5001403	Chr_01.tRNA13-SerAGA	803	+	5000621	5001403	0	1	782,	0,
Chr_01	5010629	5011400	Chr_01.tRNA14-GlyGCC	665	+	5010629	5011400	0	1	771,	0,
Chr_01	5258095	5258869	Chr_01.tRNA15-ValCAC	824	+	5258095	5258869	0	1	774,	0,
Chr_01	5942401	5943182	Chr_01.tRNA161-LeuAAG	740	-	5942401	5943182	0	1	781,	0,
Chr_01	6079032	6079815	Chr_01.tRNA17-LeuTAA	684	+	6079032	6079815	0	1	783,	0,
Chr_01	6272383	6273157	Chr_01.tRNA19-GluTTC	721	+	6272383	6273157	0	1	774,	0,
Chr_01	6287073	6287846	Chr_01.tRNA20-ArgTCT	685	+	6287073	6287846	0	1	773,	0,
Chr_01	6766394	6767166	Chr_01.tRNA158-ProAGG	674	-	6766394	6767166	0	1	772,	0,
Chr_01	6943181	6943955	Chr_01.tRNA21-ValAAC	722	+	6943181	6943955	0	1	774,	0,
Chr_01	6960579	6961352	Chr_01.tRNA22-AlaTGC	691	+	6960579	6961352	0	1	773,	0,
Chr_01	7004873	7005645	Chr_01.tRNA157-ProAGG	674	-	7004873	7005645	0	1	772,	0,
Chr_01	7158737	7159521	Chr_01.tRNA156-LeuTAA	689	-	7158737	7159521	0	1	784,	0,
Chr_01	7162600	7163373	Chr_01.tRNA23-PheGAA	783	+	7162600	7163373	0	1	773,	0,
Chr_01	7242410	7243202	Chr_01.tRNA155-TyrGTA	735	-	7242410	7243202	0	1	792,	0,
Chr_01	7965179	7965960	Chr_01.tRNA154-LeuAAG	740	-	7965179	7965960	0	1	781,	0,
Chr_01	8114814	8115587	Chr_01.tRNA24-ArgCCT	691	+	8114814	8115587	0	1	773,	0,
Chr_01	8513781	8514552	Chr_01.tRNA152-GlyGCC	665	-	8513781	8514552	0	1	771,	0,
Chr_01	8683490	8684276	Chr_01.tRNA151-TyrGTA	665	-	8683490	8684276	0	1	786,	0,
Chr_01	8776860	8777635	Chr_01.tRNA25-ArgTCT	653	+	8776860	8777635	0	1	775,	0,
Chr_01	9017165	9017940	Chr_01.tRNA26-LysTTT	696	+	9017165	9017940	0	1	775,	0,
Chr_01	10997177	10997950	Chr_01.tRNA149-GluCTC	789	-	10997177	10997950	0	1	773,	0,
Chr_01	11049195	11049968	Chr_01.tRNA27-ValTAC	733	+	11049195	11049968	0	1	773,	0,
Chr_01	11081760	11082532	Chr_01.tRNA28-AsnGTT	779	+	11081760	11082532	0	1	772,	0,
Chr_01	11387276	11388049	Chr_01.tRNA29-ArgACG	725	+	11387276	11388049	0	1	773,	0,
Chr_01	11581050	11581823	Chr_01.tRNA147-PheGAA	783	-	11581050	11581823	0	1	773,	0,
Chr_01	12006201	12006981	Chr_01.tRNA30-LeuTAG	695	+	12006201	12006981	0	1	780,	0,
Chr_01	12180380	12181155	Chr_01.tRNA146-SupTCA	734	-	12180380	12181155	0	1	775,	0,
Chr_01	12888350	12889122	Chr_01.tRNA31-iMetCAT	583	+	12888350	12889122	0	1	772,	0,
Chr_01	12890907	12891679	Chr_01.tRNA32-iMetCAT	583	+	12890907	12891679	0	1	772,	0,
Chr_01	13783234	13784006	Chr_01.tRNA143-AspGTC	664	-	13783234	13784006	0	1	772,	0,
Chr_01	14039478	14040251	Chr_01.tRNA33-AlaTGC	563	+	14039478	14040251	0	1	773,	0,
Chr_01	14172965	14173738	Chr_01.tRNA34-PheGAA	783	+	14172965	14173738	0	1	773,	0,
Chr_01	14923164	14923937	Chr_01.tRNA35-AlaTGC	691	+	14923164	14923937	0	1	773,	0,
Chr_01	15076644	15077418	Chr_01.tRNA142-IleTAT	859	-	15076644	15077418	0	1	774,	0,
Chr_01	17058646	17059420	Chr_01.tRNA139-GluTTC	721	-	17058646	17059420	0	1	774,	0,
Chr_01	17902933	17903705	Chr_01.tRNA37-GlyTCC	739	+	17902933	17903705	0	1	772,	0,
Chr_01	18968946	18969720	Chr_01.tRNA40-IleTAT	859	+	18968946	18969720	0	1	774,	0,
Chr_01	20279594	20280374	Chr_01.tRNA41-LeuTAG	709	+	20279594	20280374	0	1	780,	0,
Chr_01	21648560	21649333	Chr_01.tRNA132-PheGAA	630	-	21648560	21649333	0	1	773,	0,
Chr_01	22286440	22287214	Chr_01.tRNA43-AsnGTT	846	+	22286440	22287214	0	1	774,	0,
Chr_01	22824448	22825220	Chr_01.tRNA45-GlnCTG	753	+	22824448	22825220	0	1	772,	0,
Chr_01	23734083	23734858	Chr_01.tRNA128-SupTCA	558	-	23734083	23734858	0	1	775,	0,
Chr_01	26626324	26627099	Chr_01.tRNA52-SupTTA	765	+	26626324	26627099	0	1	775,	0,
Chr_01	28602267	28603039	Chr_01.tRNA123-GlnCTG	722	-	28602267	28603039	0	1	772,	0,
Chr_01	29145966	29146743	Chr_01.tRNA122-ValAAC	592	-	29145966	29146743	0	1	777,	0,
Chr_01	31280390	31281164	Chr_01.tRNA64-GlnTTG	755	+	31280390	31281164	0	1	774,	0,
Chr_01	33663227	33663999	Chr_01.tRNA116-LysTTT	804	-	33663227	33663999	0	1	772,	0,
Chr_01	33743345	33744118	Chr_01.tRNA65-AlaTGC	691	+	33743345	33744118	0	1	773,	0,
Chr_01	35525468	35526241	Chr_01.tRNA69-AlaAGC	634	+	35525468	35526241	0	1	773,	0,
Chr_01	35951910	35952696	Chr_01.tRNA114-MetCAT	538	-	35951910	35952696	0	1	786,	0,
Chr_01	37181582	37182357	Chr_01.tRNA70-SupTCA	792	+	37181582	37182357	0	1	775,	0,
Chr_01	37597297	37598072	Chr_01.tRNA72-SupTCA	680	+	37597297	37598072	0	1	775,	0,
Chr_01	37971186	37971959	Chr_01.tRNA112-AlaAGC	634	-	37971186	37971959	0	1	773,	0,
Chr_01	39032290	39033064	Chr_01.tRNA110-IleTAT	859	-	39032290	39033064	0	1	774,	0,
Chr_01	39212106	39212878	Chr_01.tRNA74-GlnCTG	740	+	39212106	39212878	0	1	772,	0,
Chr_01	39578077	39578850	Chr_01.tRNA108-AlaAGC	634	-	39578077	39578850	0	1	773,	0,
Chr_01	40258599	40259374	Chr_01.tRNA75-LysTTT	798	+	40258599	40259374	0	1	775,	0,
Chr_01	40357427	40358200	Chr_01.tRNA107-ArgACG	725	-	40357427	40358200	0	1	773,	0,
Chr_01	40850830	40851614	Chr_01.tRNA106-TyrGTA	728	-	40850830	40851614	0	1	784,	0,
Chr_01	40996086	40996866	Chr_01.tRNA77-LeuTAG	695	+	40996086	40996866	0	1	780,	0,
Chr_01	41275180	41275952	Chr_01.tRNA78-CysGCA	785	+	41275180	41275952	0	1	772,	0,
Chr_01	41967022	41967794	Chr_01.tRNA104-ProAGG	674	-	41967022	41967794	0	1	772,	0,
Chr_01	42014827	42015599	Chr_01.tRNA103-LysTTT	804	-	42014827	42015599	0	1	772,	0,
Chr_01	42059732	42060504	Chr_01.tRNA102-LysTTT	804	-	42059732	42060504	0	1	772,	0,
Chr_01	42250192	42250966	Chr_01.tRNA101-AsnGTT	827	-	42250192	42250966	0	1	774,	0,
Chr_01	42282151	42282924	Chr_01.tRNA100-LysCTT	877	-	42282151	42282924	0	1	773,	0,
Chr_01	42406006	42406779	Chr_01.tRNA81-AlaTGC	691	+	42406006	42406779	0	1	773,	0,
Chr_01	42416035	42416808	Chr_01.tRNA82-LysCTT	877	+	42416035	42416808	0	1	773,	0,
Chr_01	42497254	42498026	Chr_01.tRNA83-ProAGG	674	+	42497254	42498026	0	1	772,	0,
Chr_01	42544026	42544799	Chr_01.tRNA98-ArgCCG	830	-	42544026	42544799	0	1	773,	0,
Chr_01	42629581	42630355	Chr_01.tRNA84-ValAAC	719	+	42629581	42630355	0	1	774,	0,
Chr_01	42678352	42679124	Chr_01.tRNA97-CysGCA	788	-	42678352	42679124	0	1	772,	0,
Chr_01	42860674	42861448	Chr_01.tRNA96-GluTTC	721	-	42860674	42861448	0	1	774,	0,
Chr_01	43192897	43193671	Chr_01.tRNA95-ArgTCG	823	-	43192897	43193671	0	1	774,	0,
Chr_01	43225824	43226596	Chr_01.tRNA85-GlyTCC	655	+	43225824	43226596	0	1	772,	0,
Chr_01	43655651	43656437	Chr_01.tRNA94-MetCAT	642	-	43655651	43656437	0	1	786,	0,
Chr_01	43751149	43751923	Chr_01.tRNA86-IleAAT	804	+	43751149	43751923	0	1	774,	0,
Chr_01	43779001	43779787	Chr_01.tRNA87-MetCAT	642	+	43779001	43779787	0	1	786,	0,
Chr_01	43991274	43992047	Chr_01.tRNA88-ArgACG	637	+	43991274	43992047	0	1	773,	0,
Chr_01	44083825	44084607	Chr_01.tRNA89-SerAGA	774	+	44083825	44084607	0	1	782,	0,
Chr_01	44223687	44224459	Chr_01.tRNA93-ProAGG	674	-	44223687	44224459	0	1	772,	0,
Chr_01	44642857	44643630	Chr_01.tRNA92-ArgCCT	691	-	44642857	44643630	0	1	773,	0,
Chr_01	44767744	44768516	Chr_01.tRNA90-TrpCCA	758	+	44767744	44768516	0	1	772,	0,
Chr_01	44776344	44777116	Chr_01.tRNA91-LysTTT	804	-	44776344	44777116	0	1	772,	0,
Chr_02	587651	588422	Chr_02.tRNA212-GlyGCC	563	-	587651	588422	0	1	771,	0,
Chr_02	850064	850836	Chr_02.tRNA1-GlyTCC	739	+	850064	850836	0	1	772,	0,
Chr_02	1748407	1749179	Chr_02.tRNA210-ProAGG	674	-	1748407	1749179	0	1	772,	0,
Chr_02	2916642	2917415	Chr_02.tRNA209-AlaCGC	683	-	2916642	2917415	0	1	773,	0,
Chr_02	3604865	3605640	Chr_02.tRNA5-SupTTA	755	+	3604865	3605640	0	1	775,	0,
Chr_02	4149675	4150448	Chr_02.tRNA6-ArgCCT	691	+	4149675	4150448	0	1	773,	0,
Chr_02	5898210	5898983	Chr_02.tRNA7-AlaAGC	634	+	5898210	5898983	0	1	773,	0,
Chr_02	6359996	6360769	Chr_02.tRNA8-LysCTT	877	+	6359996	6360769	0	1	773,	0,
Chr_02	6452534	6453316	Chr_02.tRNA206-SerCGA	789	-	6452534	6453316	0	1	782,	0,
Chr_02	6480419	6481203	Chr_02.tRNA11-LeuCAA	767	+	6480419	6481203	0	1	784,	0,
Chr_02	7811617	7812391	Chr_02.tRNA13-IleAAT	849	+	7811617	7812391	0	1	774,	0,
Chr_02	8568263	8569035	Chr_02.tRNA204-CysGCA	821	-	8568263	8569035	0	1	772,	0,
Chr_02	8954905	8955689	Chr_02.tRNA203-LeuCAA	767	-	8954905	8955689	0	1	784,	0,
Chr_02	8968905	8969689	Chr_02.tRNA202-LeuCAA	767	-	8968905	8969689	0	1	784,	0,
Chr_02	9939165	9939937	Chr_02.tRNA201-AspGTC	670	-	9939165	9939937	0	1	772,	0,
Chr_02	10201084	10201868	Chr_02.tRNA200-LeuTAA	693	-	10201084	10201868	0	1	784,	0,
Chr_02	10527331	10528112	Chr_02.tRNA21-LeuAAG	740	+	10527331	10528112	0	1	781,	0,
Chr_02	10690159	10690933	Chr_02.tRNA198-ArgTCG	823	-	10690159	10690933	0	1	774,	0,
Chr_02	12583383	12584155	Chr_02.tRNA22-CysGCA	821	+	12583383	12584155	0	1	772,	0,
Chr_02	14085584	14086359	Chr_02.tRNA25-SupTTA	657	+	14085584	14086359	0	1	775,	0,
Chr_02	14106446	14107220	Chr_02.tRNA27-SupTTA	698	+	14106446	14107220	0	1	774,	0,
Chr_02	14539695	14540469	Chr_02.tRNA28-ValAAC	711	+	14539695	14540469	0	1	774,	0,
Chr_02	14615155	14615929	Chr_02.tRNA29-ValAAC	722	+	14615155	14615929	0	1	774,	0,
Chr_02	14804018	14804800	Chr_02.tRNA30-SerAGA	534	+	14804018	14804800	0	1	782,	0,
Chr_02	16699996	16700780	Chr_02.tRNA191-TyrGTA	738	-	16699996	16700780	0	1	784,	0,
Chr_02	17698371	17699146	Chr_02.tRNA190-SupTTA	754	-	17698371	17699146	0	1	775,	0,
Chr_02	17786240	17787015	Chr_02.tRNA33-SupTCA	744	+	17786240	17787015	0	1	775,	0,
Chr_02	17931540	17932314	Chr_02.tRNA188-TrpCCA	720	-	17931540	17932314	0	1	774,	0,
Chr_02	22176458	22177230	Chr_02.tRNA185-CysGCA	821	-	22176458	22177230	0	1	772,	0,
Chr_02	22397522	22398297	Chr_02.tRNA38-LysTTT	774	+	22397522	22398297	0	1	775,	0,
Chr_02	22479826	22480599	Chr_02.tRNA184-ArgCCT	717	-	22479826	22480599	0	1	773,	0,
Chr_02	22929994	22930767	Chr_02.tRNA183-ArgTCT	691	-	22929994	22930767	0	1	773,	0,
Chr_02	23233866	23234653	Chr_02.tRNA39-SerGGA	621	+	23233866	23234653	0	1	787,	0,
Chr_02	23235234	23236007	Chr_02.tRNA182-ThrTGT	698	-	23235234	23236007	0	1	773,	0,
Chr_02	23252665	23253439	Chr_02.tRNA43-TrpCCA	720	+	23252665	23253439	0	1	774,	0,
Chr_02	23272893	23273665	Chr_02.tRNA45-AsnGTT	818	+	23272893	23273665	0	1	772,	0,
Chr_02	23303589	23304360	Chr_02.tRNA177-AsnGTT	696	-	23303589	23304360	0	1	771,	0,
Chr_02	23323866	23324638	Chr_02.tRNA48-AsnGTT	818	+	23323866	23324638	0	1	772,	0,
Chr_02	23395929	23396701	Chr_02.tRNA167-UndetNNN	542	-	23395929	23396701	0	1	772,	0,
Chr_02	23413362	23414136	Chr_02.tRNA61-TrpCCA	720	+	23413362	23414136	0	1	774,	0,
Chr_02	23432639	23433411	Chr_02.tRNA63-AsnGTT	818	+	23432639	23433411	0	1	772,	0,
Chr_02	23627761	23628544	Chr_02.tRNA157-TyrGTA	633	-	23627761	23628544	0	1	783,	0,
Chr_02	23628885	23629657	Chr_02.tRNA156-AsnGTT	779	-	23628885	23629657	0	1	772,	0,
Chr_02	23715520	23716292	Chr_02.tRNA72-ArgTCT	583	+	23715520	23716292	0	1	772,	0,
Chr_02	24552019	24552793	Chr_02.tRNA150-GluTTC	622	-	24552019	24552793	0	1	774,	0,
Chr_02	24553062	24553836	Chr_02.tRNA149-GluTTC	670	-	24553062	24553836	0	1	774,	0,
Chr_02	25264912	25265696	Chr_02.tRNA74-TyrGTA	738	+	25264912	25265696	0	1	784,	0,
Chr_02	25568974	25569747	Chr_02.tRNA145-PheGAA	783	-	25568974	25569747	0	1	773,	0,
Chr_02	25597758	25598546	Chr_02.tRNA144-SerGCT	617	-	25597758	25598546	0	1	788,	0,
Chr_02	25608936	25609708	Chr_02.tRNA75-ArgTCT	583	+	25608936	25609708	0	1	772,	0,
Chr_02	26181964	26182736	Chr_02.tRNA76-ProAGG	606	+	26181964	26182736	0	1	772,	0,
Chr_02	27613137	27613921	Chr_02.tRNA77-LeuCAA	777	+	27613137	27613921	0	1	784,	0,
Chr_02	27713558	27714333	Chr_02.tRNA140-SupTTA	721	-	27713558	27714333	0	1	775,	0,
Chr_02	28039710	28040481	Chr_02.tRNA78-GlyGCC	665	+	28039710	28040481	0	1	771,	0,
Chr_02	28980480	28981261	Chr_02.tRNA137-LeuAAG	724	-	28980480	28981261	0	1	781,	0,
Chr_02	29085930	29086704	Chr_02.tRNA136-ValCAC	824	-	29085930	29086704	0	1	774,	0,
Chr_02	29906877	29907652	Chr_02.tRNA82-SupTCA	690	+	29906877	29907652	0	1	775,	0,
Chr_02	30570120	30570902	Chr_02.tRNA83-SerGCT	805	+	30570120	30570902	0	1	782,	0,
Chr_02	30922086	30922868	Chr_02.tRNA134-SerGCT	805	-	30922086	30922868	0	1	782,	0,
Chr_02	31906680	31907464	Chr_02.tRNA86-MetCAT	643	+	31906680	31907464	0	1	784,	0,
Chr_02	32808479	32809251	Chr_02.tRNA131-ProTGG	689	-	32808479	32809251	0	1	772,	0,
Chr_02	33534042	33534815	Chr_02.tRNA90-AlaAGC	634	+	33534042	33534815	0	1	773,	0,
Chr_02	33547496	33548268	Chr_02.tRNA91-ProCGG	595	+	33547496	33548268	0	1	772,	0,
Chr_02	33920445	33921219	Chr_02.tRNA130-ThrAGT	829	-	33920445	33921219	0	1	774,	0,
Chr_02	34806181	34806962	Chr_02.tRNA127-LeuAAG	724	-	34806181	34806962	0	1	781,	0,
Chr_02	35124410	35125182	Chr_02.tRNA92-TrpCCA	751	+	35124410	35125182	0	1	772,	0,
Chr_02	35279751	35280525	Chr_02.tRNA126-AsnGTT	845	-	35279751	35280525	0	1	774,	0,
Chr_02	35331742	35332513	Chr_02.tRNA93-GlyCCC	654	+	35331742	35332513	0	1	771,	0,
Chr_02	35351189	35351960	Chr_02.tRNA94-GlyCCC	654	+	35351189	35351960	0	1	771,	0,
Chr_02	35488292	35489066	Chr_02.tRNA125-ValCAC	824	-	35488292	35489066	0	1	774,	0,
Chr_02	35517671	35518445	Chr_02.tRNA124-ThrAGT	829	-	35517671	35518445	0	1	774,	0,
Chr_02	35902234	35903007	Chr_02.tRNA96-AlaTGC	656	+	35902234	35903007	0	1	773,	0,
Chr_02	36283300	36284072	Chr_02.tRNA122-ProAGG	659	-	36283300	36284072	0	1	772,	0,
Chr_02	36608919	36609701	Chr_02.tRNA121-SerTGA	807	-	36608919	36609701	0	1	782,	0,
Chr_02	36870421	36871194	Chr_02.tRNA98-ValTAC	707	+	36870421	36871194	0	1	773,	0,
Chr_02	38085737	38086519	Chr_02.tRNA100-SerGCT	805	+	38085737	38086519	0	1	782,	0,
Chr_02	38269266	38270040	Chr_02.tRNA102-ValAAC	722	+	38269266	38270040	0	1	774,	0,
Chr_02	38422392	38423166	Chr_02.tRNA118-ValAAC	725	-	38422392	38423166	0	1	774,	0,
Chr_02	39190841	39191613	Chr_02.tRNA117-GlyTCC	739	-	39190841	39191613	0	1	772,	0,
Chr_02	39212939	39213710	Chr_02.tRNA103-GlyGCC	665	+	39212939	39213710	0	1	771,	0,
Chr_02	39434876	39435649	Chr_02.tRNA115-ArgCCG	657	-	39434876	39435649	0	1	773,	0,
Chr_02	39550506	39551280	Chr_02.tRNA114-IleAAT	849	-	39550506	39551280	0	1	774,	0,
Chr_02	39700142	39700916	Chr_02.tRNA113-ValAAC	725	-	39700142	39700916	0	1	774,	0,
Chr_02	40569625	40570407	Chr_02.tRNA110-SerTGA	807	-	40569625	40570407	0	1	782,	0,
Chr_02	40634728	40635502	Chr_02.tRNA104-IleAAT	849	+	40634728	40635502	0	1	774,	0,
Chr_02	40662702	40663475	Chr_02.tRNA105-ValTAC	715	+	40662702	40663475	0	1	773,	0,
Chr_02	41766485	41767260	Chr_02.tRNA107-LysTTT	729	+	41766485	41767260	0	1	775,	0,
Chr_02	41870082	41870854	Chr_02.tRNA108-HisGTG	630	+	41870082	41870854	0	1	772,	0,
Chr_03	2189795	2190569	Chr_03.tRNA156-AsnGTT	811	-	2189795	2190569	0	1	774,	0,
Chr_03	3190938	3191711	Chr_03.tRNA3-LysCTT	877	+	3190938	3191711	0	1	773,	0,
Chr_03	3195183	3195956	Chr_03.tRNA4-LysCTT	877	+	3195183	3195956	0	1	773,	0,
Chr_03	3749692	3750465	Chr_03.tRNA154-ArgTCT	646	-	3749692	3750465	0	1	773,	0,
Chr_03	3836627	3837401	Chr_03.tRNA5-AsnGTT	845	+	3836627	3837401	0	1	774,	0,
Chr_03	3913067	3913839	Chr_03.tRNA6-iMetCAT	583	+	3913067	3913839	0	1	772,	0,
Chr_03	3920961	3921734	Chr_03.tRNA7-PheGAA	783	+	3920961	3921734	0	1	773,	0,
Chr_03	3967649	3968421	Chr_03.tRNA8-ThrCGT	805	+	3967649	3968421	0	1	772,	0,
Chr_03	3967790	3968562	Chr_03.tRNA9-HisGTG	630	+	3967790	3968562	0	1	772,	0,
Chr_03	4115425	4116199	Chr_03.tRNA10-IleAAT	849	+	4115425	4116199	0	1	774,	0,
Chr_03	4217725	4218499	Chr_03.tRNA151-IleAAT	849	-	4217725	4218499	0	1	774,	0,
Chr_03	4226302	4227076	Chr_03.tRNA150-IleAAT	849	-	4226302	4227076	0	1	774,	0,
Chr_03	4230396	4231170	Chr_03.tRNA149-IleAAT	849	-	4230396	4231170	0	1	774,	0,
Chr_03	4253553	4254326	Chr_03.tRNA11-ValTAC	715	+	4253553	4254326	0	1	773,	0,
Chr_03	4684508	4685281	Chr_03.tRNA12-PheGAA	783	+	4684508	4685281	0	1	773,	0,
Chr_03	4957522	4958295	Chr_03.tRNA13-PheGAA	783	+	4957522	4958295	0	1	773,	0,
Chr_03	4965011	4965784	Chr_03.tRNA14-PheGAA	783	+	4965011	4965784	0	1	773,	0,
Chr_03	5047102	5047876	Chr_03.tRNA15-GluTTC	721	+	5047102	5047876	0	1	774,	0,
Chr_03	5091520	5092292	Chr_03.tRNA16-iMetCAT	583	+	5091520	5092292	0	1	772,	0,
Chr_03	5702512	5703286	Chr_03.tRNA17-AsnGTT	698	+	5702512	5703286	0	1	774,	0,
Chr_03	7126781	7127553	Chr_03.tRNA20-AspGTC	670	+	7126781	7127553	0	1	772,	0,
Chr_03	8396566	8397346	Chr_03.tRNA22-LeuTAG	709	+	8396566	8397346	0	1	780,	0,
Chr_03	8470437	8471212	Chr_03.tRNA145-SupTCA	744	-	8470437	8471212	0	1	775,	0,
Chr_03	8473987	8474762	Chr_03.tRNA144-UndetNNN	646	-	8473987	8474762	0	1	775,	0,
Chr_03	10236722	10237494	Chr_03.tRNA142-ThrTGT	791	-	10236722	10237494	0	1	772,	0,
Chr_03	10363519	10364293	Chr_03.tRNA24-SupTTA	811	+	10363519	10364293	0	1	774,	0,
Chr_03	10467156	10467930	Chr_03.tRNA25-AsnGTT	840	+	10467156	10467930	0	1	774,	0,
Chr_03	10601477	10602250	Chr_03.tRNA140-ArgACG	726	-	10601477	10602250	0	1	773,	0,
Chr_03	10723064	10723838	Chr_03.tRNA26-AsnGTT	780	+	10723064	10723838	0	1	774,	0,
Chr_03	14512411	14513183	Chr_03.tRNA34-AspGTC	670	+	14512411	14513183	0	1	772,	0,
Chr_03	14918671	14919443	Chr_03.tRNA35-TrpCCA	758	+	14918671	14919443	0	1	772,	0,
Chr_03	15605146	15605918	Chr_03.tRNA135-AspGTC	698	-	15605146	15605918	0	1	772,	0,
Chr_03	16119529	16120304	Chr_03.tRNA134-SupTTA	696	-	16119529	16120304	0	1	775,	0,
Chr_03	17120407	17121182	Chr_03.tRNA133-SupTCA	734	-	17120407	17121182	0	1	775,	0,
Chr_03	18243884	18244658	Chr_03.tRNA130-AsnGTT	824	-	18243884	18244658	0	1	774,	0,
Chr_03	20080822	20081595	Chr_03.tRNA127-LysCTT	877	-	20080822	20081595	0	1	773,	0,
Chr_03	20722019	20722794	Chr_03.tRNA39-LysTTT	729	+	20722019	20722794	0	1	775,	0,
Chr_03	22485346	22486121	Chr_03.tRNA41-SupTTA	703	+	22485346	22486121	0	1	775,	0,
Chr_03	22488667	22489442	Chr_03.tRNA42-SupTCA	690	+	22488667	22489442	0	1	775,	0,
Chr_03	22669176	22669951	Chr_03.tRNA45-SupTTA	703	+	22669176	22669951	0	1	775,	0,
Chr_03	24267114	24267889	Chr_03.tRNA122-LysTTT	739	-	24267114	24267889	0	1	775,	0,
Chr_03	24615215	24615990	Chr_03.tRNA121-SupTTA	781	-	24615215	24615990	0	1	775,	0,
Chr_03	24681084	24681859	Chr_03.tRNA120-SupTCA	792	-	24681084	24681859	0	1	775,	0,
Chr_03	25383690	25384465	Chr_03.tRNA50-SupTTA	657	+	25383690	25384465	0	1	775,	0,
Chr_03	26705463	26706238	Chr_03.tRNA118-SupTCA	769	-	26705463	26706238	0	1	775,	0,
Chr_03	26997553	26998326	Chr_03.tRNA52-ArgTCT	669	+	26997553	26998326	0	1	773,	0,
Chr_03	27184321	27185096	Chr_03.tRNA53-SupTTA	755	+	27184321	27185096	0	1	775,	0,
Chr_03	27187786	27188558	Chr_03.tRNA117-ArgTCT	519	-	27187786	27188558	0	1	772,	0,
Chr_03	27201074	27201847	Chr_03.tRNA116-ArgTCT	669	-	27201074	27201847	0	1	773,	0,
Chr_03	27906607	27907394	Chr_03.tRNA115-MetCAT	642	-	27906607	27907394	0	1	787,	0,
Chr_03	28119331	28120106	Chr_03.tRNA55-SupTCA	743	+	28119331	28120106	0	1	775,	0,
Chr_03	28445557	28446330	Chr_03.tRNA56-CysGCA	818	+	28445557	28446330	0	1	773,	0,
Chr_03	28445772	28446545	Chr_03.tRNA57-CysGCA	744	+	28445772	28446545	0	1	773,	0,
Chr_03	28445999	28446772	Chr_03.tRNA58-CysGCA	829	+	28445999	28446772	0	1	773,	0,
Chr_03	28979717	28980489	Chr_03.tRNA114-TrpCCA	758	-	28979717	28980489	0	1	772,	0,
Chr_03	29177020	29177795	Chr_03.tRNA60-LysTTT	774	+	29177020	29177795	0	1	775,	0,
Chr_03	29357182	29357954	Chr_03.tRNA62-iMetCAT	583	+	29357182	29357954	0	1	772,	0,
Chr_03	30847688	30848470	Chr_03.tRNA111-SerTGA	792	-	30847688	30848470	0	1	782,	0,
Chr_03	31152931	31153711	Chr_03.tRNA64-LeuTAG	695	+	31152931	31153711	0	1	780,	0,
Chr_03	31265527	31266299	Chr_03.tRNA110-TrpCCA	758	-	31265527	31266299	0	1	772,	0,
Chr_03	31550863	31551636	Chr_03.tRNA65-AlaAGC	634	+	31550863	31551636	0	1	773,	0,
Chr_03	31653630	31654411	Chr_03.tRNA66-LeuAAG	714	+	31653630	31654411	0	1	781,	0,
Chr_03	31807831	31808605	Chr_03.tRNA109-ThrAGT	844	-	31807831	31808605	0	1	774,	0,
Chr_03	31810636	31811410	Chr_03.tRNA108-ThrAGT	844	-	31810636	31811410	0	1	774,	0,
Chr_03	31862554	31863328	Chr_03.tRNA107-ThrAGT	844	-	31862554	31863328	0	1	774,	0,
Chr_03	32153428	32154201	Chr_03.tRNA106-ArgCCT	748	-	32153428	32154201	0	1	773,	0,
Chr_03	32235177	32235950	Chr_03.tRNA67-AlaAGC	634	+	32235177	32235950	0	1	773,	0,
Chr_03	32276467	32277248	Chr_03.tRNA105-LeuAAG	732	-	32276467	32277248	0	1	781,	0,
Chr_03	34387161	34387934	Chr_03.tRNA68-LysCTT	877	+	34387161	34387934	0	1	773,	0,
Chr_03	35094055	35094827	Chr_03.tRNA69-iMetCAT	542	+	35094055	35094827	0	1	772,	0,
Chr_03	35275894	35276668	Chr_03.tRNA102-SupTTA	811	-	35275894	35276668	0	1	774,	0,
Chr_03	35509197	35509968	Chr_03.tRNA70-GlyGCC	665	+	35509197	35509968	0	1	771,	0,
Chr_03	35791861	35792634	Chr_03.tRNA71-AlaAGC	634	+	35791861	35792634	0	1	773,	0,
Chr_03	35817682	35818454	Chr_03.tRNA100-AspGTC	698	-	35817682	35818454	0	1	772,	0,
Chr_03	36107329	36108113	Chr_03.tRNA99-LeuCAA	767	-	36107329	36108113	0	1	784,	0,
Chr_03	36348360	36349132	Chr_03.tRNA98-iMetCAT	583	-	36348360	36349132	0	1	772,	0,
Chr_03	36469429	36470211	Chr_03.tRNA72-SerAGA	803	+	36469429	36470211	0	1	782,	0,
Chr_03	36482802	36483583	Chr_03.tRNA97-LeuCAG	695	-	36482802	36483583	0	1	781,	0,
Chr_03	36548988	36549759	Chr_03.tRNA73-GlyGCC	665	+	36548988	36549759	0	1	771,	0,
Chr_03	36560364	36561135	Chr_03.tRNA74-GlyGCC	665	+	36560364	36561135	0	1	771,	0,
Chr_03	36895549	36896323	Chr_03.tRNA75-IleAAT	849	+	36895549	36896323	0	1	774,	0,
Chr_03	37629977	37630763	Chr_03.tRNA96-TyrGTA	737	-	37629977	37630763	0	1	786,	0,
Chr_03	38031818	38032591	Chr_03.tRNA95-AlaTGC	691	-	38031818	38032591	0	1	773,	0,
Chr_03	38282584	38283356	Chr_03.tRNA76-LysTTT	830	+	38282584	38283356	0	1	772,	0,
Chr_03	38515371	38516145	Chr_03.tRNA77-GluTTC	721	+	38515371	38516145	0	1	774,	0,
Chr_03	38517764	38518536	Chr_03.tRNA93-AspGTC	625	-	38517764	38518536	0	1	772,	0,
Chr_03	38555313	38556087	Chr_03.tRNA92-AsnGTT	845	-	38555313	38556087	0	1	774,	0,
Chr_03	38823930	38824704	Chr_03.tRNA78-ValTAC	750	+	38823930	38824704	0	1	774,	0,
Chr_03	38846269	38847042	Chr_03.tRNA79-ValTAC	626	+	38846269	38847042	0	1	773,	0,
Chr_03	38882876	38883649	Chr_03.tRNA80-ValTAC	742	+	38882876	38883649	0	1	773,	0,
Chr_03	39246957	39247731	Chr_03.tRNA91-ValCAC	791	-	39246957	39247731	0	1	774,	0,
Chr_03	39377244	39378016	Chr_03.tRNA90-HisGTG	630	-	39377244	39378016	0	1	772,	0,
Chr_03	39547993	39548767	Chr_03.tRNA81-AsnGTT	811	+	39547993	39548767	0	1	774,	0,
Chr_03	39606725	39607498	Chr_03.tRNA89-LysCTT	877	-	39606725	39607498	0	1	773,	0,
Chr_03	39989802	39990575	Chr_03.tRNA82-AlaAGC	634	+	39989802	39990575	0	1	773,	0,
Chr_03	40895590	40896363	Chr_03.tRNA83-ArgACG	725	+	40895590	40896363	0	1	773,	0,
Chr_03	40954811	40955592	Chr_03.tRNA84-LeuCAG	695	+	40954811	40955592	0	1	781,	0,
Chr_03	42241088	42241861	Chr_03.tRNA88-ArgACG	725	-	42241088	42241861	0	1	773,	0,
Chr_03	42324026	42324798	Chr_03.tRNA87-ThrTGT	791	+	42324026	42324798	0	1	772,	0,
Chr_04	1884117	1884901	Chr_04.tRNA122-LeuTAA	631	-	1884117	1884901	0	1	784,	0,
Chr_04	4509164	4509935	Chr_04.tRNA3-GlyGCC	665	+	4509164	4509935	0	1	771,	0,
Chr_04	4510822	4511593	Chr_04.tRNA4-GlyGCC	665	+	4510822	4511593	0	1	771,	0,
Chr_04	5393733	5394507	Chr_04.tRNA119-IleTAT	859	-	5393733	5394507	0	1	774,	0,
Chr_04	6358132	6358905	Chr_04.tRNA118-GluCTC	789	-	6358132	6358905	0	1	773,	0,
Chr_04	6858257	6859039	Chr_04.tRNA5-SerAGA	726	+	6858257	6859039	0	1	782,	0,
Chr_04	7592766	7593539	Chr_04.tRNA7-GluCTC	789	+	7592766	7593539	0	1	773,	0,
Chr_04	8909620	8910392	Chr_04.tRNA8-HisGTG	630	+	8909620	8910392	0	1	772,	0,
Chr_04	9164687	9165468	Chr_04.tRNA9-LeuAAG	757	+	9164687	9165468	0	1	781,	0,
Chr_04	11143804	11144576	Chr_04.tRNA110-LysTTT	804	-	11143804	11144576	0	1	772,	0,
Chr_04	11166006	11166778	Chr_04.tRNA109-LysTTT	804	-	11166006	11166778	0	1	772,	0,
Chr_04	16097805	16098577	Chr_04.tRNA106-GlyTCC	739	-	16097805	16098577	0	1	772,	0,
Chr_04	16122104	16122876	Chr_04.tRNA105-GlyTCC	710	-	16122104	16122876	0	1	772,	0,
Chr_04	19849451	19850225	Chr_04.tRNA27-IleAAT	752	+	19849451	19850225	0	1	774,	0,
Chr_04	20745370	20746142	Chr_04.tRNA30-GlnCTG	722	+	20745370	20746142	0	1	772,	0,
Chr_04	23944442	23945217	Chr_04.tRNA36-SupTTA	736	+	23944442	23945217	0	1	775,	0,
Chr_04	23949931	23950706	Chr_04.tRNA37-UndetNNN	646	+	23949931	23950706	0	1	775,	0,
Chr_04	23953325	23954100	Chr_04.tRNA38-SupTCA	744	+	23953325	23954100	0	1	775,	0,
Chr_04	24897626	24898401	Chr_04.tRNA96-LysTTT	774	-	24897626	24898401	0	1	775,	0,
Chr_04	26459157	26459932	Chr_04.tRNA42-SupTCA	734	+	26459157	26459932	0	1	775,	0,
Chr_04	27431006	27431778	Chr_04.tRNA43-AspGTC	698	+	27431006	27431778	0	1	772,	0,
Chr_04	30368006	30368778	Chr_04.tRNA85-GlnCTG	557	-	30368006	30368778	0	1	772,	0,
Chr_04	31568324	31569098	Chr_04.tRNA48-GluTTC	721	+	31568324	31569098	0	1	774,	0,
Chr_04	32004802	32005576	Chr_04.tRNA83-SupTTA	811	-	32004802	32005576	0	1	774,	0,
Chr_04	32069170	32069942	Chr_04.tRNA82-GlnCTG	722	-	32069170	32069942	0	1	772,	0,
Chr_04	36454316	36455096	Chr_04.tRNA54-LeuTAG	695	+	36454316	36455096	0	1	780,	0,
Chr_04	36674017	36674791	Chr_04.tRNA55-SupTTA	689	+	36674017	36674791	0	1	774,	0,
Chr_04	40143476	40144249	Chr_04.tRNA58-AlaAGC	634	+	40143476	40144249	0	1	773,	0,
Chr_04	40332372	40333158	Chr_04.tRNA72-MetCAT	642	-	40332372	40333158	0	1	786,	0,
Chr_04	40950890	40951663	Chr_04.tRNA71-PheGAA	783	-	40950890	40951663	0	1	773,	0,
Chr_04	42396891	42397663	Chr_04.tRNA67-ThrGGT	588	-	42396891	42397663	0	1	772,	0,
Chr_04	42612260	42613041	Chr_04.tRNA60-LeuCAG	695	+	42612260	42613041	0	1	781,	0,
Chr_04	45264023	45264798	Chr_04.tRNA64-LysTTT	696	-	45264023	45264798	0	1	775,	0,
Chr_04	45568767	45569539	Chr_04.tRNA62-ThrCGT	802	+	45568767	45569539	0	1	772,	0,
Chr_04	45731050	45731823	Chr_04.tRNA63-AlaTGC	691	+	45731050	45731823	0	1	773,	0,
Chr_05	709085	709877	Chr_05.tRNA2-TyrGTA	742	+	709085	709877	0	1	792,	0,
Chr_05	1169484	1170258	Chr_05.tRNA175-AsnGTT	845	-	1169484	1170258	0	1	774,	0,
Chr_05	1238665	1239437	Chr_05.tRNA3-GlnTTG	713	+	1238665	1239437	0	1	772,	0,
Chr_05	1539049	1539821	Chr_05.tRNA4-GlyTCC	739	+	1539049	1539821	0	1	772,	0,
Chr_05	1603663	1604435	Chr_05.tRNA174-AspGTC	698	-	1603663	1604435	0	1	772,	0,
Chr_05	1842113	1842895	Chr_05.tRNA173-SerGCT	805	-	1842113	1842895	0	1	782,	0,
Chr_05	2192628	2193400	Chr_05.tRNA172-AspGTC	670	-	2192628	2193400	0	1	772,	0,
Chr_05	2474143	2474915	Chr_05.tRNA6-CysGCA	821	+	2474143	2474915	0	1	772,	0,
Chr_05	2608220	2608992	Chr_05.tRNA7-AspGTC	670	+	2608220	2608992	0	1	772,	0,
Chr_05	2652073	2652845	Chr_05.tRNA8-HisGTG	630	+	2652073	2652845	0	1	772,	0,
Chr_05	2712548	2713322	Chr_05.tRNA171-IleAAT	852	-	2712548	2713322	0	1	774,	0,
Chr_05	2813553	2814335	Chr_05.tRNA170-SerGCT	805	-	2813553	2814335	0	1	782,	0,
Chr_05	2815548	2816321	Chr_05.tRNA9-AlaTGC	691	+	2815548	2816321	0	1	773,	0,
Chr_05	3049876	3050648	Chr_05.tRNA12-HisGTG	630	+	3049876	3050648	0	1	772,	0,
Chr_05	3175794	3176568	Chr_05.tRNA13-ValAAC	722	+	3175794	3176568	0	1	774,	0,
Chr_05	3177194	3177976	Chr_05.tRNA169-SerAGA	803	-	3177194	3177976	0	1	782,	0,
Chr_05	3609798	3610580	Chr_05.tRNA14-SerTGA	807	+	3609798	3610580	0	1	782,	0,
Chr_05	3839393	3840167	Chr_05.tRNA166-AsnGTT	811	-	3839393	3840167	0	1	774,	0,
Chr_05	4003224	4003996	Chr_05.tRNA15-ProTGG	663	+	4003224	4003996	0	1	772,	0,
Chr_05	4091796	4092578	Chr_05.tRNA164-SerGCT	805	-	4091796	4092578	0	1	782,	0,
Chr_05	4114906	4115679	Chr_05.tRNA163-ValTAC	782	-	4114906	4115679	0	1	773,	0,
Chr_05	4465382	4466153	Chr_05.tRNA162-GlyCCC	654	-	4465382	4466153	0	1	771,	0,
Chr_05	4477583	4478357	Chr_05.tRNA16-AsnGTT	811	+	4477583	4478357	0	1	774,	0,
Chr_05	4635963	4636735	Chr_05.tRNA161-GlnTTG	713	-	4635963	4636735	0	1	772,	0,
Chr_05	4645215	4645989	Chr_05.tRNA160-GluTTC	721	-	4645215	4645989	0	1	774,	0,
Chr_05	4818214	4818988	Chr_05.tRNA17-GluTTC	721	+	4818214	4818988	0	1	774,	0,
Chr_05	5283585	5284357	Chr_05.tRNA18-ProTGG	689	+	5283585	5284357	0	1	772,	0,
Chr_05	5395240	5396012	Chr_05.tRNA19-iMetCAT	583	+	5395240	5396012	0	1	772,	0,
Chr_05	5396944	5397716	Chr_05.tRNA20-iMetCAT	583	+	5396944	5397716	0	1	772,	0,
Chr_05	5601030	5601802	Chr_05.tRNA21-TrpCCA	758	+	5601030	5601802	0	1	772,	0,
Chr_05	5741566	5742338	Chr_05.tRNA22-AspGTC	698	+	5741566	5742338	0	1	772,	0,
Chr_05	6370289	6371061	Chr_05.tRNA25-TrpCCA	758	+	6370289	6371061	0	1	772,	0,
Chr_05	6735295	6736068	Chr_05.tRNA159-GluCTC	789	-	6735295	6736068	0	1	773,	0,
Chr_05	6792411	6793184	Chr_05.tRNA158-GluCTC	789	-	6792411	6793184	0	1	773,	0,
Chr_05	6865233	6866005	Chr_05.tRNA28-ThrTGT	827	+	6865233	6866005	0	1	772,	0,
Chr_05	7006156	7006928	Chr_05.tRNA29-ProTGG	689	+	7006156	7006928	0	1	772,	0,
Chr_05	7290387	7291160	Chr_05.tRNA157-GluCTC	789	-	7290387	7291160	0	1	773,	0,
Chr_05	8489519	8490292	Chr_05.tRNA154-ArgTCT	688	-	8489519	8490292	0	1	773,	0,
Chr_05	8628382	8629167	Chr_05.tRNA153-TyrGTA	738	-	8628382	8629167	0	1	785,	0,
Chr_05	8639241	8640014	Chr_05.tRNA30-ArgCCT	691	+	8639241	8640014	0	1	773,	0,
Chr_05	8814909	8815684	Chr_05.tRNA31-SupTCA	792	+	8814909	8815684	0	1	775,	0,
Chr_05	9362757	9363530	Chr_05.tRNA151-AlaAGC	634	-	9362757	9363530	0	1	773,	0,
Chr_05	9362903	9363674	Chr_05.tRNA150-GlyCCC	654	-	9362903	9363674	0	1	771,	0,
Chr_05	9364914	9365685	Chr_05.tRNA149-GlyCCC	654	-	9364914	9365685	0	1	771,	0,
Chr_05	9458986	9459759	Chr_05.tRNA32-PheGAA	783	+	9458986	9459759	0	1	773,	0,
Chr_05	9473899	9474684	Chr_05.tRNA33-MetCAT	642	+	9473899	9474684	0	1	785,	0,
Chr_05	9661066	9661839	Chr_05.tRNA148-AlaCGC	683	-	9661066	9661839	0	1	773,	0,
Chr_05	9835619	9836393	Chr_05.tRNA147-IleAAT	849	-	9835619	9836393	0	1	774,	0,
Chr_05	10274675	10275448	Chr_05.tRNA146-GluCTC	789	-	10274675	10275448	0	1	773,	0,
Chr_05	10474000	10474771	Chr_05.tRNA34-GlyGCC	655	+	10474000	10474771	0	1	771,	0,
Chr_05	10884413	10885197	Chr_05.tRNA144-LeuCAA	795	-	10884413	10885197	0	1	784,	0,
Chr_05	10926864	10927639	Chr_05.tRNA36-UndetNNN	646	+	10926864	10927639	0	1	775,	0,
Chr_05	10930417	10931192	Chr_05.tRNA37-SupTCA	744	+	10930417	10931192	0	1	775,	0,
Chr_05	11026751	11027525	Chr_05.tRNA142-SupTTA	725	-	11026751	11027525	0	1	774,	0,
Chr_05	11083419	11084193	Chr_05.tRNA141-SupTTA	811	-	11083419	11084193	0	1	774,	0,
Chr_05	11114525	11115297	Chr_05.tRNA38-HisGTG	630	+	11114525	11115297	0	1	772,	0,
Chr_05	11190212	11190986	Chr_05.tRNA139-AsnGTT	845	-	11190212	11190986	0	1	774,	0,
Chr_05	11387450	11388222	Chr_05.tRNA138-GlnCTG	746	-	11387450	11388222	0	1	772,	0,
Chr_05	11435843	11436615	Chr_05.tRNA39-AspGTC	698	+	11435843	11436615	0	1	772,	0,
Chr_05	11561817	11562591	Chr_05.tRNA40-GluTTC	721	+	11561817	11562591	0	1	774,	0,
Chr_05	11572512	11573284	Chr_05.tRNA136-AspGTC	624	-	11572512	11573284	0	1	772,	0,
Chr_05	11714639	11715413	Chr_05.tRNA135-ThrAGT	736	-	11714639	11715413	0	1	774,	0,
Chr_05	11718968	11719740	Chr_05.tRNA134-ProTGG	663	-	11718968	11719740	0	1	772,	0,
Chr_05	11875204	11875977	Chr_05.tRNA133-AlaTGC	607	-	11875204	11875977	0	1	773,	0,
Chr_05	11900281	11901053	Chr_05.tRNA132-AspGTC	698	-	11900281	11901053	0	1	772,	0,
Chr_05	12180267	12181039	Chr_05.tRNA131-ThrTGT	791	-	12180267	12181039	0	1	772,	0,
Chr_05	12189886	12190660	Chr_05.tRNA41-GluTTC	705	+	12189886	12190660	0	1	774,	0,
Chr_05	12194359	12195133	Chr_05.tRNA130-AsnGTT	811	-	12194359	12195133	0	1	774,	0,
Chr_05	12318242	12319016	Chr_05.tRNA129-IleAAT	849	-	12318242	12319016	0	1	774,	0,
Chr_05	12583990	12584762	Chr_05.tRNA128-TrpCCA	758	-	12583990	12584762	0	1	772,	0,
Chr_05	12656814	12657586	Chr_05.tRNA127-LysTTT	804	-	12656814	12657586	0	1	772,	0,
Chr_05	13107334	13108107	Chr_05.tRNA126-LeuTAA	646	-	13107334	13108107	0	1	773,	0,
Chr_05	15808131	15808905	Chr_05.tRNA123-IleAAT	747	-	15808131	15808905	0	1	774,	0,
Chr_05	16669520	16670294	Chr_05.tRNA120-SupTTA	709	-	16669520	16670294	0	1	774,	0,
Chr_05	17370728	17371518	Chr_05.tRNA118-MetCAT	641	-	17370728	17371518	0	1	790,	0,
Chr_05	17637279	17638054	Chr_05.tRNA116-SupTCA	663	-	17637279	17638054	0	1	775,	0,
Chr_05	18872188	18872960	Chr_05.tRNA113-GlnTTG	766	-	18872188	18872960	0	1	772,	0,
Chr_05	18883195	18883970	Chr_05.tRNA112-GluTTC	673	-	18883195	18883970	0	1	775,	0,
Chr_05	19702238	19703011	Chr_05.tRNA110-AlaTGC	691	-	19702238	19703011	0	1	773,	0,
Chr_05	21568020	21568793	Chr_05.tRNA108-ArgTCT	688	-	21568020	21568793	0	1	773,	0,
Chr_05	23809678	23810450	Chr_05.tRNA106-AspGTC	698	-	23809678	23810450	0	1	772,	0,
Chr_05	24172688	24173460	Chr_05.tRNA105-GlnTTG	735	-	24172688	24173460	0	1	772,	0,
Chr_05	24777289	24778060	Chr_05.tRNA104-GlyGCC	531	-	24777289	24778060	0	1	771,	0,
Chr_05	27702536	27703318	Chr_05.tRNA47-SerGCT	805	+	27702536	27703318	0	1	782,	0,
Chr_05	28334412	28335187	Chr_05.tRNA100-SupTTA	755	-	28334412	28335187	0	1	775,	0,
Chr_05	30861270	30862045	Chr_05.tRNA52-SupTTA	747	+	30861270	30862045	0	1	775,	0,
Chr_05	31127561	31128336	Chr_05.tRNA53-SupTCA	792	+	31127561	31128336	0	1	775,	0,
Chr_05	33292963	33293745	Chr_05.tRNA56-SerAGA	794	+	33292963	33293745	0	1	782,	0,
Chr_05	34288346	34289119	Chr_05.tRNA59-GluCTC	789	+	34288346	34289119	0	1	773,	0,
Chr_05	34416847	34417619	Chr_05.tRNA60-GlnTTG	617	+	34416847	34417619	0	1	772,	0,
Chr_05	35784395	35785176	Chr_05.tRNA90-LeuAAG	740	-	35784395	35785176	0	1	781,	0,
Chr_05	36607697	36608480	Chr_05.tRNA63-LeuTAA	684	+	36607697	36608480	0	1	783,	0,
Chr_05	36612780	36613553	Chr_05.tRNA64-LysCTT	877	+	36612780	36613553	0	1	773,	0,
Chr_05	37025418	37026190	Chr_05.tRNA88-CysGCA	821	-	37025418	37026190	0	1	772,	0,
Chr_05	37057896	37058670	Chr_05.tRNA87-ValCAC	824	-	37057896	37058670	0	1	774,	0,
Chr_05	37057977	37058751	Chr_05.tRNA86-IleAAT	724	-	37057977	37058751	0	1	774,	0,
Chr_05	37212959	37213732	Chr_05.tRNA85-AlaTGC	691	-	37212959	37213732	0	1	773,	0,
Chr_05	37362100	37362874	Chr_05.tRNA65-ValAAC	722	+	37362100	37362874	0	1	774,	0,
Chr_05	37566704	37567478	Chr_05.tRNA66-ValAAC	722	+	37566704	37567478	0	1	774,	0,
Chr_05	39119862	39120651	Chr_05.tRNA67-TyrGTA	743	+	39119862	39120651	0	1	789,	0,
Chr_05	40480154	40480936	Chr_05.tRNA69-SerTGA	807	+	40480154	40480936	0	1	782,	0,
Chr_05	40480323	40481095	Chr_05.tRNA83-AspGTC	698	-	40480323	40481095	0	1	772,	0,
Chr_05	40483166	40483938	Chr_05.tRNA82-AspGTC	698	-	40483166	40483938	0	1	772,	0,
Chr_05	40969474	40970248	Chr_05.tRNA81-ArgTCG	823	-	40969474	40970248	0	1	774,	0,
Chr_05	41013467	41014240	Chr_05.tRNA70-ArgTCT	688	+	41013467	41014240	0	1	773,	0,
Chr_05	41909565	41910337	Chr_05.tRNA73-AspGTC	670	+	41909565	41910337	0	1	772,	0,
Chr_05	42140020	42140791	Chr_05.tRNA74-GlyGCC	665	+	42140020	42140791	0	1	771,	0,
Chr_05	42651294	42652066	Chr_05.tRNA75-ProTGG	689	+	42651294	42652066	0	1	772,	0,
Chr_06	400569	401351	Chr_06.tRNA1-SerGCT	805	+	400569	401351	0	1	782,	0,
Chr_06	508797	509571	Chr_06.tRNA2-IleTAT	865	+	508797	509571	0	1	774,	0,
Chr_06	739032	739804	Chr_06.tRNA3-ProTGG	689	+	739032	739804	0	1	772,	0,
Chr_06	906863	907635	Chr_06.tRNA4-GlyTCC	739	+	906863	907635	0	1	772,	0,
Chr_06	1246185	1246957	Chr_06.tRNA5-GlnTTG	764	+	1246185	1246957	0	1	772,	0,
Chr_06	1274992	1275764	Chr_06.tRNA140-GlnCTG	712	-	1274992	1275764	0	1	772,	0,
Chr_06	1344028	1344800	Chr_06.tRNA139-GlyTCC	685	-	1344028	1344800	0	1	772,	0,
Chr_06	1864731	1865504	Chr_06.tRNA138-LysCTT	877	-	1864731	1865504	0	1	773,	0,
Chr_06	2281358	2282138	Chr_06.tRNA6-LeuTAG	695	+	2281358	2282138	0	1	780,	0,
Chr_06	2465379	2466150	Chr_06.tRNA7-GlyGCC	665	+	2465379	2466150	0	1	771,	0,
Chr_06	2501334	2502106	Chr_06.tRNA8-GlnTTG	715	+	2501334	2502106	0	1	772,	0,
Chr_06	2761099	2761871	Chr_06.tRNA9-TrpCCA	758	+	2761099	2761871	0	1	772,	0,
Chr_06	2811487	2812259	Chr_06.tRNA11-TrpCCA	758	+	2811487	2812259	0	1	772,	0,
Chr_06	2879260	2880034	Chr_06.tRNA12-ValCAC	772	+	2879260	2880034	0	1	774,	0,
Chr_06	2995106	2995877	Chr_06.tRNA13-GlyGCC	665	+	2995106	2995877	0	1	771,	0,
Chr_06	3224629	3225401	Chr_06.tRNA14-GlyTCC	739	+	3224629	3225401	0	1	772,	0,
Chr_06	3239142	3239932	Chr_06.tRNA15-TyrGTA	736	+	3239142	3239932	0	1	790,	0,
Chr_06	3466169	3466952	Chr_06.tRNA137-LeuTAA	684	-	3466169	3466952	0	1	783,	0,
Chr_06	3610987	3611761	Chr_06.tRNA17-GluTTC	721	+	3610987	3611761	0	1	774,	0,
Chr_06	4044271	4045046	Chr_06.tRNA135-LysTTT	774	-	4044271	4045046	0	1	775,	0,
Chr_06	4560804	4561578	Chr_06.tRNA134-ValAAC	722	-	4560804	4561578	0	1	774,	0,
Chr_06	4677466	4678239	Chr_06.tRNA18-ArgACG	725	+	4677466	4678239	0	1	773,	0,
Chr_06	4693583	4694356	Chr_06.tRNA133-LysCTT	877	-	4693583	4694356	0	1	773,	0,
Chr_06	5006183	5006956	Chr_06.tRNA132-AlaCGC	683	-	5006183	5006956	0	1	773,	0,
Chr_06	5097797	5098570	Chr_06.tRNA130-ThrAGT	657	-	5097797	5098570	0	1	773,	0,
Chr_06	5252770	5253544	Chr_06.tRNA19-ValAAC	722	+	5252770	5253544	0	1	774,	0,
Chr_06	5522526	5523300	Chr_06.tRNA129-ValCAC	791	-	5522526	5523300	0	1	774,	0,
Chr_06	5592851	5593625	Chr_06.tRNA20-IleAAT	849	+	5592851	5593625	0	1	774,	0,
Chr_06	5614280	5615053	Chr_06.tRNA128-ValTAC	715	-	5614280	5615053	0	1	773,	0,
Chr_06	5733578	5734352	Chr_06.tRNA127-GluTTC	705	-	5733578	5734352	0	1	774,	0,
Chr_06	5799905	5800686	Chr_06.tRNA126-LeuCAG	695	-	5799905	5800686	0	1	781,	0,
Chr_06	5958045	5958817	Chr_06.tRNA21-AspGTC	670	+	5958045	5958817	0	1	772,	0,
Chr_06	6221637	6222410	Chr_06.tRNA22-AlaTGC	656	+	6221637	6222410	0	1	773,	0,
Chr_06	6419925	6420699	Chr_06.tRNA124-GluTTC	705	-	6419925	6420699	0	1	774,	0,
Chr_06	6559579	6560351	Chr_06.tRNA23-GlnCTG	722	+	6559579	6560351	0	1	772,	0,
Chr_06	6573328	6574100	Chr_06.tRNA123-CysGCA	821	-	6573328	6574100	0	1	772,	0,
Chr_06	7231642	7232425	Chr_06.tRNA26-SerAGA	639	+	7231642	7232425	0	1	783,	0,
Chr_06	8036599	8037384	Chr_06.tRNA121-TyrGTA	738	-	8036599	8037384	0	1	785,	0,
Chr_06	8420531	8421303	Chr_06.tRNA120-LysTTT	804	-	8420531	8421303	0	1	772,	0,
Chr_06	8590577	8591350	Chr_06.tRNA119-ArgTCT	688	-	8590577	8591350	0	1	773,	0,
Chr_06	9159038	9159824	Chr_06.tRNA30-MetCAT	642	+	9159038	9159824	0	1	786,	0,
Chr_06	9169426	9170212	Chr_06.tRNA31-MetCAT	642	+	9169426	9170212	0	1	786,	0,
Chr_06	9526377	9527148	Chr_06.tRNA118-GlyGCC	660	-	9526377	9527148	0	1	771,	0,
Chr_06	9567154	9567926	Chr_06.tRNA32-LysTTT	804	+	9567154	9567926	0	1	772,	0,
Chr_06	9596641	9597423	Chr_06.tRNA33-SerAGA	698	+	9596641	9597423	0	1	782,	0,
Chr_06	9637147	9637929	Chr_06.tRNA34-SerAGA	803	+	9637147	9637929	0	1	782,	0,
Chr_06	10104134	10104908	Chr_06.tRNA35-AsnGTT	811	+	10104134	10104908	0	1	774,	0,
Chr_06	10619289	10620061	Chr_06.tRNA36-GlnCTG	606	+	10619289	10620061	0	1	772,	0,
Chr_06	10620238	10621009	Chr_06.tRNA37-GlnTTG	608	+	10620238	10621009	0	1	771,	0,
Chr_06	10621377	10622149	Chr_06.tRNA38-GlnTTG	729	+	10621377	10622149	0	1	772,	0,
Chr_06	10622061	10622833	Chr_06.tRNA39-GlnTTG	597	+	10622061	10622833	0	1	772,	0,
Chr_06	10624747	10625519	Chr_06.tRNA41-GlnTTG	729	+	10624747	10625519	0	1	772,	0,
Chr_06	10748933	10749705	Chr_06.tRNA117-ThrCGT	783	-	10748933	10749705	0	1	772,	0,
Chr_06	11635747	11636522	Chr_06.tRNA116-LysTTT	729	-	11635747	11636522	0	1	775,	0,
Chr_06	11737394	11738167	Chr_06.tRNA115-GluCTC	789	-	11737394	11738167	0	1	773,	0,
Chr_06	11744308	11745081	Chr_06.tRNA114-GluCTC	754	-	11744308	11745081	0	1	773,	0,
Chr_06	12052829	12053602	Chr_06.tRNA42-GluCTC	789	+	12052829	12053602	0	1	773,	0,
Chr_06	12618298	12619071	Chr_06.tRNA112-IleAAT	637	-	12618298	12619071	0	1	773,	0,
Chr_06	13217307	13218080	Chr_06.tRNA44-PheGAA	783	+	13217307	13218080	0	1	773,	0,
Chr_06	15952917	15953691	Chr_06.tRNA106-GlnTTG	811	-	15952917	15953691	0	1	774,	0,
Chr_06	17265296	17266070	Chr_06.tRNA104-IleAAT	849	-	17265296	17266070	0	1	774,	0,
Chr_06	17466673	17467445	Chr_06.tRNA103-ThrTGT	793	-	17466673	17467445	0	1	772,	0,
Chr_06	17976149	17976921	Chr_06.tRNA49-ProTGG	696	+	17976149	17976921	0	1	772,	0,
Chr_06	18886807	18887579	Chr_06.tRNA50-TrpCCA	668	+	18886807	18887579	0	1	772,	0,
Chr_06	22597106	22597881	Chr_06.tRNA98-AsnATT	665	-	22597106	22597881	0	1	775,	0,
Chr_06	22689745	22690518	Chr_06.tRNA55-GluCTC	789	+	22689745	22690518	0	1	773,	0,
Chr_06	23019080	23019852	Chr_06.tRNA56-ProCGG	651	+	23019080	23019852	0	1	772,	0,
Chr_06	23894291	23895065	Chr_06.tRNA95-TrpCCA	701	-	23894291	23895065	0	1	774,	0,
Chr_06	23923426	23924201	Chr_06.tRNA93-ProTGG	628	-	23923426	23924201	0	1	775,	0,
Chr_06	24136969	24137744	Chr_06.tRNA61-ProTGG	628	+	24136969	24137744	0	1	775,	0,
Chr_06	24602851	24603625	Chr_06.tRNA90-IleAAT	833	-	24602851	24603625	0	1	774,	0,
Chr_06	25754728	25755500	Chr_06.tRNA64-ProTGG	689	+	25754728	25755500	0	1	772,	0,
Chr_06	26453744	26454519	Chr_06.tRNA86-IleTAT	733	-	26453744	26454519	0	1	775,	0,
Chr_06	26486835	26487609	Chr_06.tRNA67-AsnGTT	811	+	26486835	26487609	0	1	774,	0,
Chr_06	27118080	27118855	Chr_06.tRNA82-LeuCAA	718	-	27118080	27118855	0	1	775,	0,
Chr_06	27144284	27145056	Chr_06.tRNA71-AspGTC	698	+	27144284	27145056	0	1	772,	0,
Chr_06	27785217	27785989	Chr_06.tRNA80-ThrTGT	827	-	27785217	27785989	0	1	772,	0,
Chr_06	28147899	28148680	Chr_06.tRNA79-LeuAAG	740	-	28147899	28148680	0	1	781,	0,
Chr_06	28959561	28960334	Chr_06.tRNA78-LysCTT	877	-	28959561	28960334	0	1	773,	0,
Chr_06	29183057	29183832	Chr_06.tRNA74-LysTTT	729	+	29183057	29183832	0	1	775,	0,
Chr_06	30354198	30354972	Chr_06.tRNA76-GlnTTG	811	+	30354198	30354972	0	1	774,	0,
Chr_07	905265	906038	Chr_07.tRNA2-AlaAGC	634	+	905265	906038	0	1	773,	0,
Chr_07	1289767	1290539	Chr_07.tRNA159-ProTGG	689	-	1289767	1290539	0	1	772,	0,
Chr_07	1678604	1679390	Chr_07.tRNA158-TyrGTA	737	-	1678604	1679390	0	1	786,	0,
Chr_07	2091056	2091828	Chr_07.tRNA3-AspGTC	698	+	2091056	2091828	0	1	772,	0,
Chr_07	2459962	2460736	Chr_07.tRNA4-ValAAC	722	+	2459962	2460736	0	1	774,	0,
Chr_07	2461045	2461819	Chr_07.tRNA5-ValAAC	722	+	2461045	2461819	0	1	774,	0,
Chr_07	4063086	4063861	Chr_07.tRNA156-LysTTT	774	-	4063086	4063861	0	1	775,	0,
Chr_07	4142094	4142868	Chr_07.tRNA155-IleAAT	849	-	4142094	4142868	0	1	774,	0,
Chr_07	4744322	4745093	Chr_07.tRNA154-GlyGCC	665	-	4744322	4745093	0	1	771,	0,
Chr_07	5528393	5529166	Chr_07.tRNA152-AlaAGC	624	-	5528393	5529166	0	1	773,	0,
Chr_07	5668695	5669467	Chr_07.tRNA7-GlnTTG	701	+	5668695	5669467	0	1	772,	0,
Chr_07	5669831	5670603	Chr_07.tRNA8-GlnTTG	735	+	5669831	5670603	0	1	772,	0,
Chr_07	5670096	5670868	Chr_07.tRNA9-GlnTTG	707	+	5670096	5670868	0	1	772,	0,
Chr_07	5670361	5671133	Chr_07.tRNA10-GlnTTG	707	+	5670361	5671133	0	1	772,	0,
Chr_07	5670626	5671399	Chr_07.tRNA11-GlnTTG	586	+	5670626	5671399	0	1	773,	0,
Chr_07	5671479	5672251	Chr_07.tRNA13-GlnTTG	735	+	5671479	5672251	0	1	772,	0,
Chr_07	5671767	5672539	Chr_07.tRNA14-GlnTTG	629	+	5671767	5672539	0	1	772,	0,
Chr_07	6045767	6046539	Chr_07.tRNA151-LysTTT	804	-	6045767	6046539	0	1	772,	0,
Chr_07	6121405	6122177	Chr_07.tRNA15-HisGTG	630	+	6121405	6122177	0	1	772,	0,
Chr_07	6434280	6435061	Chr_07.tRNA150-LeuAAG	740	-	6434280	6435061	0	1	781,	0,
Chr_07	6434370	6435143	Chr_07.tRNA149-LysCTT	877	-	6434370	6435143	0	1	773,	0,
Chr_07	6478999	6479772	Chr_07.tRNA148-AlaTGC	656	-	6478999	6479772	0	1	773,	0,
Chr_07	6755050	6755831	Chr_07.tRNA147-SerGCT	582	-	6755050	6755831	0	1	781,	0,
Chr_07	6960883	6961665	Chr_07.tRNA16-SerCGA	765	+	6960883	6961665	0	1	782,	0,
Chr_07	7003036	7003808	Chr_07.tRNA145-CysGCA	821	-	7003036	7003808	0	1	772,	0,
Chr_07	9246150	9246923	Chr_07.tRNA18-ArgACG	732	+	9246150	9246923	0	1	773,	0,
Chr_07	10833302	10834086	Chr_07.tRNA142-LeuCAA	767	-	10833302	10834086	0	1	784,	0,
Chr_07	11372448	11373230	Chr_07.tRNA21-SerCGA	789	+	11372448	11373230	0	1	782,	0,
Chr_07	12345529	12346301	Chr_07.tRNA141-GlnTTG	764	-	12345529	12346301	0	1	772,	0,
Chr_07	12462985	12463756	Chr_07.tRNA23-GlyGCC	665	+	12462985	12463756	0	1	771,	0,
Chr_07	12560926	12561710	Chr_07.tRNA140-LeuCAA	767	-	12560926	12561710	0	1	784,	0,
Chr_07	12771097	12771878	Chr_07.tRNA24-LeuAAG	740	+	12771097	12771878	0	1	781,	0,
Chr_07	12772630	12773402	Chr_07.tRNA25-GlnTTG	735	+	12772630	12773402	0	1	772,	0,
Chr_07	13638469	13639243	Chr_07.tRNA138-ArgTCG	823	-	13638469	13639243	0	1	774,	0,
Chr_07	13913412	13914194	Chr_07.tRNA27-SerTGA	807	+	13913412	13914194	0	1	782,	0,
Chr_07	14202896	14203680	Chr_07.tRNA28-LeuCAA	767	+	14202896	14203680	0	1	784,	0,
Chr_07	14794799	14795571	Chr_07.tRNA29-ProTGG	689	+	14794799	14795571	0	1	772,	0,
Chr_07	16899997	16900771	Chr_07.tRNA135-SupTTA	811	-	16899997	16900771	0	1	774,	0,
Chr_07	16926321	16927096	Chr_07.tRNA134-LysTTT	729	-	16926321	16927096	0	1	775,	0,
Chr_07	17110651	17111425	Chr_07.tRNA33-AsnGTT	790	+	17110651	17111425	0	1	774,	0,
Chr_07	17881523	17882297	Chr_07.tRNA133-AsnGTT	813	-	17881523	17882297	0	1	774,	0,
Chr_07	18461855	18462629	Chr_07.tRNA34-IleAAT	669	+	18461855	18462629	0	1	774,	0,
Chr_07	18655147	18655921	Chr_07.tRNA132-SupTTA	811	-	18655147	18655921	0	1	774,	0,
Chr_07	20293547	20294326	Chr_07.tRNA39-ArgACG	606	+	20293547	20294326	0	1	779,	0,
Chr_07	20294223	20294995	Chr_07.tRNA125-AsnGTT	748	-	20294223	20294995	0	1	772,	0,
Chr_07	20341034	20341822	Chr_07.tRNA122-SerGCT	545	-	20341034	20341822	0	1	788,	0,
Chr_07	20342502	20343274	Chr_07.tRNA43-ArgTCT	583	+	20342502	20343274	0	1	772,	0,
Chr_07	20358737	20359508	Chr_07.tRNA44-CysGCA	649	+	20358737	20359508	0	1	771,	0,
Chr_07	21367942	21368715	Chr_07.tRNA51-IleAAT	686	+	21367942	21368715	0	1	773,	0,
Chr_07	21392224	21392999	Chr_07.tRNA52-LysTTT	702	+	21392224	21392999	0	1	775,	0,
Chr_07	21413100	21413874	Chr_07.tRNA118-SupTCA	667	-	21413100	21413874	0	1	774,	0,
Chr_07	24103321	24104096	Chr_07.tRNA57-LeuCAA	735	+	24103321	24104096	0	1	775,	0,
Chr_07	27508622	27509397	Chr_07.tRNA59-LysTTT	725	+	27508622	27509397	0	1	775,	0,
Chr_07	27637474	27638249	Chr_07.tRNA109-LysTTT	729	-	27637474	27638249	0	1	775,	0,
Chr_07	27643998	27644773	Chr_07.tRNA60-LysTTT	729	+	27643998	27644773	0	1	775,	0,
Chr_07	27790649	27791421	Chr_07.tRNA61-TrpCCA	758	+	27790649	27791421	0	1	772,	0,
Chr_07	28937334	28938116	Chr_07.tRNA63-SerAGA	803	+	28937334	28938116	0	1	782,	0,
Chr_07	28949808	28950583	Chr_07.tRNA106-SupTCA	644	-	28949808	28950583	0	1	775,	0,
Chr_07	30668445	30669217	Chr_07.tRNA104-ThrTGT	802	-	30668445	30669217	0	1	772,	0,
Chr_07	30668535	30669307	Chr_07.tRNA103-ProAGG	674	-	30668535	30669307	0	1	772,	0,
Chr_07	31612247	31613021	Chr_07.tRNA102-IleAAT	718	-	31612247	31613021	0	1	774,	0,
Chr_07	32147410	32148182	Chr_07.tRNA65-HisGTG	630	+	32147410	32148182	0	1	772,	0,
Chr_07	34252961	34253736	Chr_07.tRNA98-LysTTT	729	-	34252961	34253736	0	1	775,	0,
Chr_07	34276351	34277133	Chr_07.tRNA70-SerAGA	794	+	34276351	34277133	0	1	782,	0,
Chr_07	34296348	34297120	Chr_07.tRNA72-iMetCAT	583	+	34296348	34297120	0	1	772,	0,
Chr_07	35049136	35049907	Chr_07.tRNA97-GlyCCC	654	-	35049136	35049907	0	1	771,	0,
Chr_07	35967589	35968362	Chr_07.tRNA73-LysCTT	877	+	35967589	35968362	0	1	773,	0,
Chr_07	36338322	36339095	Chr_07.tRNA74-PheGAA	783	+	36338322	36339095	0	1	773,	0,
Chr_07	36620501	36621274	Chr_07.tRNA96-PheGAA	783	-	36620501	36621274	0	1	773,	0,
Chr_07	36782022	36782795	Chr_07.tRNA95-PheGAA	783	-	36782022	36782795	0	1	773,	0,
Chr_07	37267695	37268468	Chr_07.tRNA93-AlaCGC	683	-	37267695	37268468	0	1	773,	0,
Chr_07	37585122	37585894	Chr_07.tRNA75-iMetCAT	583	+	37585122	37585894	0	1	772,	0,
Chr_07	37777309	37778081	Chr_07.tRNA91-AspGTC	698	-	37777309	37778081	0	1	772,	0,
Chr_07	38109968	38110750	Chr_07.tRNA76-SerTGA	792	+	38109968	38110750	0	1	782,	0,
Chr_07	38112473	38113248	Chr_07.tRNA89-LysTTT	736	-	38112473	38113248	0	1	775,	0,
Chr_07	38253150	38253922	Chr_07.tRNA77-ProTGG	663	+	38253150	38253922	0	1	772,	0,
Chr_07	38413473	38414246	Chr_07.tRNA78-GluCTC	719	+	38413473	38414246	0	1	773,	0,
Chr_07	38649016	38649791	Chr_07.tRNA79-ThrAGT	586	+	38649016	38649791	0	1	775,	0,
Chr_07	39403216	39403988	Chr_07.tRNA87-GlyTCC	710	-	39403216	39403988	0	1	772,	0,
Chr_07	40037945	40038718	Chr_07.tRNA86-ArgCCG	678	-	40037945	40038718	0	1	773,	0,
Chr_07	40109869	40110655	Chr_07.tRNA85-MetCAT	642	-	40109869	40110655	0	1	786,	0,
Chr_07	40403730	40404512	Chr_07.tRNA84-SerAGA	794	-	40403730	40404512	0	1	782,	0,
Chr_07	40689906	40690680	Chr_07.tRNA83-ArgTCG	823	-	40689906	40690680	0	1	774,	0,
Chr_07	41965018	41965791	Chr_07.tRNA81-AlaAGC	634	-	41965018	41965791	0	1	773,	0,
scaffold_9	120296	121071	scaffold_9.tRNA1-LysTTT	696	+	120296	121071	0	1	775,	0,
scaffold_9	195625	196400	scaffold_9.tRNA2-LysTTT	696	+	195625	196400	0	1	775,	0,
scaffold_9	207421	208196	scaffold_9.tRNA3-LysTTT	696	+	207421	208196	0	1	775,	0,
scaffold_14	4187	4961	scaffold_14.tRNA2-SupTTA	703	-	4187	4961	0	1	774,	0,
scaffold_33	36483	37256	scaffold_33.tRNA2-ArgCCG	743	-	36483	37256	0	1	773,	0,
scaffold_118	14982	15757	scaffold_118.tRNA1-LysTTT	696	+	14982	15757	0	1	775,	0,
scaffold_933	0	475	scaffold_933.tRNA2-SupTCA	644	-	0	475	0	1	475,	0,
