# Supplementary material for: Conservation and Tandem Duplication of tRNA Genes in Plant Species
Source: Genes (Basel). 2025 Nov 1;16(11):1307. doi: 10.3390/genes16111307 (PMC12652284; doi:10.3390/genes16111307)
Supplement: Supplementary file 1 [file genes-16-01307-s001.zip › tRNA.prediction.out/Aco/Aco.high.350.fa]

Chr_01.tRNA1-SerGCT	TTCTTTCTTCTTTTATTACTACTACTTCTCTCTCTCTCTCTCTCTCTCTCTCTCTCTCTCTTCAAAGGTAAGGTTTTTGAGTGGATTTGGTTGTTCAGAGAAAGAGAAACACAGCCGAACCTTCAGCTTTGCTTTGTTCTCGTCTGCTTCATTTGGCTTGGACAAGATTTAGTTACAGAAATGTCCTGGTAAAATGTTAAAATTACGAAAAGTGTACGATGTGATAATGTGACCAATCGACAGTTGTCCTTGTGAAATGTGGAATTCTGATTGGTTGGCCGGTTGTGGTTTGCTTTTTCTCTTTTTGAATGTTTGATATAAGTATTTATGCAGAAATCCTTATAACAAGTGTCGCTTTGGCCGAGTGGTTAAGGCGTGTGCCTGCTAAGTACATGGGGTTTCCCCGCGAGAGTTCGAATCTCTCAGGCGACGATATTCTTTTTTTGTTTACTTTTCTAGTTTCTATTCCTCAGGATTATCTCACATTATTCCAAAGATAAATGAATAAGAAGATACTCTCATTTCAATTTTGTTTACCAACAAAAGTTCGTTCAAATCCTTAGAATAAAAGAAAAACAATTTGGGATTAATAGTTTGTATTCTTCACGTGCCACGTCCAGCACTCTTCCAACATAACATGCTATTGGTAGGGATGGTTTGAGGCTTTGAGGATGAAGTTGTTGAGTGTGTGTGTGAGACAATGGATTGCAGTTGTAGTTTCATCATTCTTGACAAAAGATAATAATTTTGCGGGGAAAGATTGTTTGTCAATCAAATCAAAA
Chr_01.tRNA10-AsnGTT	AGCTTTGATCTGCACAAGTTGCTAATATCTAGTATTTCGAAACTCGAACAACGTAATTATACATAAAAAGTGCAGTTTTCAACTTAAAGAAAATTATATATAGACTTACAGGCCTTCCCTTGAAGAGTTGTTTAGCTCGGGAGAGTAACAGGGCTGTATTTTGTTGTTGGGATTTCCTTATAGAATCAATCGCCGAACTTGATGCATATACACCTGCAGTAAAATATAAGCTACATCAGTACATTTGTCATTTCTTCTCGTATTCTCTCTATTGCCTTCTACCTATGTCCTGCTTCTAACCAAAAACAATTTACGTTTATAATTTATTAAAACAAATTAATATTAACAAAGCTGGAATAGCTCAGTTGGTTAGAGCGTGTGGCTGTTAACCACAAGGTCGGAGGTTCAAGCCCTCCTTCTAGCGTTTTTAACTAATTTATTTATGTTTTTCCTTTACTATTGCTTTTTTTGTGTGTTTGTGTCTATTAACTGCATTAAAAATCTGTACTGATGCAAGAAAGAAGAAAGAAAAAGAGTAACACACCAGGTCCAGTAGGGAAGATAAAGTGTTGAAAAGGTTGTTGAACATGAACAAGAATCACCACTCCAGCTTCTTCATCTTTCTGCTTTTTATCAACAACATGACTAGTACTAGTACTGCCATATAAGAACAAGTTATCAAGAGTCCACTTGAGTGCATAAATACTCTCATCACTTTCATCAACTGCCACCAACACTCTCTTCTTCTCCTTCTCTTCTAACACTGGGGGCATT
Chr_01.tRNA100-LysCTT	AGCACTTGTGTATCTGCTAAACCATATCATCCTTATAAATACTGATTAAAGAGTTTCCAACTTCCTACTTGTTTGATAAAAGTGTTGAGCAGCTTAGCCTTAAATGTATTTTCTTGGCAGCACACATCATGGTTATAGAACACATTAAGAACCTGCAGTGGGCAATTGTCATAGTCAGAAACAAACAACTATCTATCTTATACAACTTAGAATGATACCATCTTTTCTTTTCTTTTTCTTCGAATGATACCATCTAAGTATCATCTAAATCAATTACGCAAGCTTTACCTATCCCAAAAACAATGACTATTGGGTGAATATAAATTTATAAAGTTACCATTAGAACAAAAGCCCGTCTAGCTCAGTTGGTAGAGCGCAAGGCTCTTAACCTTGTGGTCGTGGGTTCGAGCCCCACGGTGGGCGTCATTGGGTAAGAATCTTTTTTATTTTATATTTTTTTACCCTTGTTACAGTACTTTGTTTTGATTTTTTGTGACTTGTGATAAATGAAAACAAGTTGAAATGATCTTGTACATTATTTTGTTCGGATCCTTCCAACTAAAATGCTCATCACATGCCAGTACTTCCTAAATATTCAGACCCCCTTGGCCCCTACCCACTAAAAAGAAAGCTAACTGATATCCTTGTTTTGACATTTGCCTGCTCTTTTCACAATAATGATCGAGTAAAAAGAAGGGATGGAGGAAACCTCCAAAACTATTTACAGAGGTAGGTAGTGATCGAATGCAACAAGAACAACTTTGTACCATCAG
Chr_01.tRNA101-AsnGTT	GAATATCCAATGCAGCACATAAAGAGAGAAGAAGAATTCGTTTGACTTGAGTGATATACTCTGTATAACAAACTCTCTCTCTGTCTGGCTGATGTGAACAAATAAAATCTCATTTCAGTTATTACTATTTACTAATTGGTGAAATGTTGGGGCCAAGGCCCAAGGGCCAACTCAGTGGAACCATCGCCCGCGACTAGCGGTACTAGCTAGTAAAAGAGGATGACGACTAATACAATCTCTATAGGCCAGTGCACAGTATAGCAGCATTTCACTCTTAGAAATATTGCCCGTTGGTCACTTTTGTATGATATTTTATAATACATAATTTCGAATTTAATCAGTTACAAAGAGCTGGAGTAGCTCAGTTGGTTAGAGCGTGTGGCTGTTAACCACAAGGTCGAAGGTTCGACCCCTTCCTCTAGCGAAATTGGATTCATATTTTTTATTTTATTTATTAAAGCAACCACTTCTTTTTATACACGTGTTGAGTATCACGTGTTATACACGAGCCTTAGGGTTTTGTTGGAATTTTTTATTCATTACAGAAGCTTGAGAAGAAAGGCAAACAGAACACTAGAAGCTGGGAACGAAGATTTGCTAACCTAAAACCCTAGATTTGCTTCTCTCTCTGTAAACGAAGAAGAAGAAAAACTCTTAAAAAATTGCAGAAGAAGATGGACAAGAATATGATTGCAGCTCTAGAGGGGTTAGCTCCAGCTGATCAGCAGAAGATGCAAGCTTTAATCGAGAGTCTTCAGATGAAAGACAGGTTCG
Chr_01.tRNA102-LysTTT	TCAAGACATTGGAGGATGGAAGCAAAGCTTGCATGTGATATAAGTACTCCTCCTTGTACAGGCCGAGATCATATTTTAAGTTTGTTAATCAATGTGTGTACTAATTGGTACATGTTATTGAGATCATTTCACCCAAAAAAAAAAAAAAAACTTTCAATTGGTCACATTTTTTTATTTTTATTTTTTTGTTAAATAAATTGTGTAATTTTTTTTTTTTGATAAAGGCATAAATGTTCTTGTATGGCACAAAAATATCAATAATAAACATCATTCAATTAATGGAACAAAATGGAGAAACATTTAAGGGACAAATTGAATATATAGCCAATTGCAGTGAAATTAGCAGAATAGCCGACTTAGCTCAGTGGTAGAGCGCGTGACTTTTAATCCCGTGGTCGAGGGTTCGATCCCCTCAGTCGGCGGTATCCACTTTATTTTTTTGGGAGAAACTTAATTTAATTTTTTTTACCTAGCATAAAAAAATAATCGACAAAATACCTATTAACATATTTAATCGCTTGCATTTTGCAAAAAAAGAATTTTTTTTTTAAAAAAAAATGAAAAAAAGTCTACTTGTTTGCAAATCATTTTTAACAAGGCCATCTTTATCACTCAAAATCCCAAATCATCACTCAAACAATCCAGAATATCTATTGTCAGTGTTTCAGTTTCTCACCAACTAGCTGGTGAAGAAACATTCATGCAATAAATAAGTGTTTCAGTACCCTTACTTAGAGCATTCCCAATGGTAGGTTTTAAATCCCTTTTAGAC
Chr_01.tRNA103-LysTTT	AAAGAAATAACCAAAAAACACATAATATCTTATTAAAGAACACATAATGGAGGTTATTTTTTATTATAGAAAAAAGAGGAGAAGAGAGAAAAAAGAGATTTGTTTGGGAAAAAAAAATAACAAAAGAGAGAAAAAAATTATTAAAATTTTAGTTAGATAACTCTTAGTAGAAGGTGTAAATAAATTTATTAGAGATTTATTTAATCTTTTAGATAGCTATTTGTAAAGAGCCGGGTTTTAATATCTAGTTTTATTGGTTGTTTATTGTTTAACCTATGTTAATCTTTCATATCTCAAAGTGAAATATTTTGATTGTGAAATATCCATCTATTGGTTAACATATCAAAATGGCCGACTTAGCTCAGTGGTAGAGCGCGTGACTTTTAATCCCGTGGTCGAGGGTTCGATCCCCTCAGTCGGCGATGATAACTGTTTTATTATACCTTTTTATATACTGGCGTCAAGGCTTTCAAAATTGTTATCAAAGTCTAACTAGATAATTTTGGGTTGGGTTTTAGACTTCAAACTTATGAGTGTGAAATTTTCAGGGCTAGGGCTGGGGCCTTTTTGCTTGCTGATATCAAGATCCTGAATGTTTATATCCTGAGCGCTTGTGGTTGGGTGGGGGTTTGTTGGTTACTACAGTACTGAGCACAGTACCCTGACAAAAGCCCAATACCCAATTCAATCGGTTAGCCACTGGTGCAATCTGTTCACAGTTACATTTCAGGCCCAATTGGATACCCAACACAACCATTGGTCTACAGTTTTG
Chr_01.tRNA104-ProAGG	TTTAGCCCGATTGACTTTTAAAGTTACTGTATTGACTAAGGGCTCGTTCGGCAAATTAGGAGAAGTTCTGAAGGAATTTCCGGGAAAGTAGCAGTTGAAGAAATGAGAAAAAAGAAAGAAGAACGCTAATATAGAATACTTCTCTAAAAATTCTTTTCTCGACTTATGGAAAGTACTTTCTATTTTCTTGTTTAAGGTTTGCTGCGAACATCTTTTTTACTTCTTTCCTTTTAAAAAGTTAAAAAACAGTAAAATACATTTCAACGTTGTTGCCGAACGGGCTTTAAGTGTGAGAAGATTAATTAATTTTCAATTTATTATGTTAAAACTTAAAAGCCATAATAAGAATTGGGCATTTGGTCTAGTGGTATGATTCTCGCTTAGGGTGCGAGAGGTCCCGAGTTCAATTCTCGGAATGCCCCATTTCTATTTCCTGGGCCCTTATAGCTTAGTGGTAGAGCGCCAGTCTTGTAAACTGGAGGTCCTGCGTGAGGGCACTTTTGATTTTTTGCTGAACAAATCTTAACCCTGTTAACTATGGATACTTTTGATTTTTTGCTGAACAAATCTTATAACCCTGTTTGTGTGTTACGTAACAGTGCCCCTGAATTACATGAAACTGCCAAGGATCTTTTAGGATAAGTTCACGAATCTAATCTATATTATAACCGGCACTTATAAAACTTGGTAAAGAGACAAAGGATGGTCAAGATTTGTACAAGAGACTGTAGAGATTGGGATTTATTGAGATTCTAGAGATTGGGTTATTTAA
Chr_01.tRNA106-TyrGTA	ACTAAGGTGGTGTTTGTTTTTCATTCAACAGTCTGAATGACTGAACTTAAGTGGGTGGACCACCGTATTCAGTCTTCAGACTGTTTGTTTTCTACTAATCATTAAGTACTTAATCTATTTCAGCAGCTAAAAGTTCAGTTAAGTCATTCAGACATCAAATTTGGCAGAATGGATCACTTAATGACTGAATGTATTAAGTGATCTTCAGAACTTAATGAGTATTCAGTGCTTAACTGAAGGAAAAACAAACGATACCTAAGGGAGAAGGGAGCTTGACTGCTTGAGGTTTGGTTTAGCAATAAATTTTAGATATGGATATTATAACTTTATTAATGTTTATAGTCATAAGACCGACTTTAGCTCAGTTGGTAGAGCGGAGGACTGTAGTTGTAGCAGCTATCCTTAGGTCGCTGGTTCAAATCCGGCAAGTCGGATTTCTATTTTTTTTAACTACAATCAAAATTCATTATTTTTTTAAAGAAAAAATTAGGCCGTTTTAACTACAATCAAAATTCATTATTTTTTTAAAGAAAAAATTAGGCCGGTTAAACCTAAATGCCTATACCACAACCAGAATTCCAAAGCAGATACCAACAAATGATTTCATTAAAAAAAAAAAGAAAAAAGATAGCAACAAATATGTATTATTTTAGTTCATATTACATATTGCTTTTACAGTTTTACAATATTCTGAAGAAGAATGGCAACTGAACCAGCACATAGCGCTAATGGGAGCACAAGGTATTGTTGTTATGTTTTCATAACAGTTGTTTGATTCTCATCT
Chr_01.tRNA107-ArgACG	ATTTCATATCAATAATCTATGGGTGTATTTCGAATTTGAAGAACAAACTAATTTGCAATGTATGTTTTTCTTTTAATTATAAGTTTATACATTGAAACCAGAAGAAAAACATGACAATAGTAGAAAACCTCCCAATTTTTTCGATTTTTCGGAATATCCGCGAATATTCGGACAATATTTCGCAAGAACCATATTTGCCAAACCTCCCCATTCCGACACTGGCGTTGGGATATTCGCGGAATAATCCGGTTTTTCAAGGTTCGGATATTCGAGATTATTCGATTTTTTCACCTATGGTTAGCACTCATTTGTTTTGTTATATTGTTAAAATTAGCCATGCTTACACCAATGACTCTGTGGCCCAATGGATAAGGCGCTGGTCTACGAAACCAGAGACTCTGGGTTCGATCCCCAGCAGAGTCGAAGTATTCGCTCTTTTTTATTCTTTTTTTTTTCCCAATACATCCAAGCACCTGGCATCAAACTTCACTGCCGGCCTGAAAGCAAATTCATATTTTTGTTATTCTTTCCAAACCAACAAGCGGCACTACACTCATACAGTCATACATGATGACAGGGACAGAGTACTGGAATGGTCCCATGTCCACCATCACCAAAATAGCTGGTCCTCTTTGTCATGCATTCACTTAAGAATCAAAGTTGGTCATAATCTAAATCTCTAATCCAGTTTCGAAAGATTGAATGTTGTTATATCACCTAATGCATGCAAGATTACAATATGACTTTGGTACACTGATGCACTTAACCTGCCT
Chr_01.tRNA108-AlaAGC	ATTATTAAAATAAAATAATATTAACATAAATAATAGATCAATCATTAATGCTAGATGGCAAAGAATACTCGAAATGCGTCTAATCATGTGTGTTTTTAGCTTGCCGATAATACATTCCTATCGGTCATAATATCAAAACCCCTCTACCATTAATTGTTGACAAATATAGTTTCTTATTTTTGATAGCAATTGTTCACAAAGTTTCTTCGCAATGGCTATGGAATGTTGGTATTATTACCAGGTGAAAGACTTATGTTGGTGTTCTTCACTTGGTAAAACAGTAGTACATTTTTTATTTTGTTTTCGTTATATAAATATATATTATATGTTTGATTTAACTGCAAACCCATGGGGATGTAGCTCAGATGGTAGAGCGCTCGCTTAGCATGCGAGAGGTACGGGGATCGATACCCCGCATCTCCATTTTTCTTTTATTAACATAACATATATATTTTAGTTCGAGATAATGACAAGCTAAAGTGGCGACTTCACTCTACCCAGTTCATCCACGACACATTAACTTGCGTGCCATTCTCTCTCTCTCTCTCTCTCTCCCAATCAGATTATCAGAATTTAAAAACCGGAACAACCAAGAGTAGAGAAAGAAAGAAATATTTGTTTCGCTCTTCGCTTCTTCTTTTTCTTTAGTTTTATCGTCTTCTTTCTTCTTTCTTCTTCTTCAGTTTCAACGATAAAACATGACTATTAATCCTTCTTCACAAAAGCCAGGTACTTCTAGTCTTCTTCTACTACTACCTGTCTCTGTCTCTAAT
Chr_01.tRNA11-GluCTC	TCGTAAAGATATTGTCGATATTTCGACTAACTGATTAGTAAAACAATAAATCTTAGTTTTCCATAAAAAAAATTAAAAGAAAGAGGTTAGCTGTGACGATTTCTTTAGCCGTTTAGGTATCAGTTCTTTCATGGCTTCTCAATGTTTGTTGTGCTTGGCAGATTGAGATAGGCCTAACCTTTTTACATGCACTGCAATATGCACTTTTTATGGTCCCAGTAGCTTGATGGACAAAGCATCGAAAGAATGTGATCTCATATGGATAGGCTGTCTAAAGCATAAAATTTGCCTTCAGACCATGCTTCTGTATAGTTTATTAATATAATAACTGTAGAAAGTATTTCAACAAGTCCGTTGTAGTCTAGTTGGTTAGGATACTCGGCTCTCACCCGAGAGACCCGGGTTCAAGTCCCGGCAACGGAACTCTTTTTTTTTGGTTTTTCACTTTCTTATGCACTACTTTTTAGCAGAACCTACACGAAGCTCGCCTACCATTTTCCGACATATGTTTGAAAGAATTTGAGAGTTTTAAGTACAAGTGTATAACAACTGGGAAGAAAGAACAGAATCTGGAAGACTGAAATATACAGGAAATCTCTCTGATATCAATTTCATACTCTATAGTTTTCCACCATCATAATTACTGTACTTTGAAATTTTCTCTGCCATTGCCCATAGGAGGTATCAATCAGTTGTTGTAGGTAAACTATTTTCTTAATTACCAATCAAATAACTAGTCTTGCAAACTTGCATAAAGAAAACTGGAACTTTCG
Chr_01.tRNA110-IleTAT	GGTCATCATCATCTTCATCAAAACATGTTGCCTTATATGTCTCGCAAGTAGAGTGCTGGAATTCTCTGGTGGTGTATGTGTTTATTAGTTGTAATGCAGTAGTTTGTCTTGCTTTGTTTGAATTATTGCAATGTTGCAAGTAAGTAACAAAAAATCCCTCTTGGATTGTAGGCTCCTGATACTACCAAATATGTATGTTATTTAGATGTATCTCTATGAATCTATGATAAAAAATCAAGGGTAGCAATTGAATGTATTATTGACTCCCCATGGATGCAATTATTAGTAGTCTATACTCTATAGCTAGCTTGGAAATGATTTATTTTGTAACAAAATGTAACCATGTAATTGGTCCCGTAGCTCAGTTGGTTAGAGCGTTGGTCTTATGAGCCGAAGGTCGCGGGTTCGAGCCCCGCCGGGACCATATGGTGATTCTTAGTTATGCATCATTGTCAGGATATTTTTTTGCTAGTAATCTAGTCTATTTGTAGTCAGATCAAACTTGCATTGAAGCTACACGTAGCAAAATAAAATATGTGTCACTGTATCAAGAAGGACAGCTATACACACACATGTCAATCCCACATAAACTTGAAGTTTAATAAATACCACAAAGCACCAAACAACAAACCAGGAAGAAAAGAATAGATAAACCAAGCAACAAGCACAAGTGCAACACCAAGTGAGAAAAATATGGCGAGCAGTGATGAATTTCGTTTGGTATCATCTGGAATAGATCAAGAAGGTAGATTACCAAGGAAGTATACAGAAGAA
Chr_01.tRNA112-AlaAGC	TGGTGGAGAAAAACGTATCATGGCACACTTTTAACAACGCATTCGATTAGAGGCTATGCCCTCATTACTGTATAAGAAGGCCTACGTGTGCCCGCAAAACATGAAATTGCTTTACAATTCAACAGCACAAACAACCTTCAATGTTTTACTGGATGATCACTGGATCCAACAACTATCACCATCTCTGTCAAATCATGAGACCATCTGATCGATGAATCTGTTTGAAACTGGTCCGTTTCTTGAACCTGGAATTGCAAAATGTGCATGTTCTAGGCTCTTGTATGTATGTGTTTTGTTAGGTGGAGAAGGTCAGATGATAAATGACTATAATCCATAAAAAATAACAAAAAGGGGATGTAGCTCAGATGGTAGAGCGCTCGCTTAGCATGCGAGAGGTACGGGGATCGATACCCCGCATCTCCATATTTTTTTTTTCTTTTGTTCTTCTCTTCACCTCTGCTCAAAAAGTGTGTTGAAAGGGAAACTGCAAGGCTGGCTTTTAGCTTTAATTCTTTAATTCTTTCTTTGTTTCTTTGTTTCTTAACAGACAAAAAGATTGGAACTTGAAACCTTCTTAAAGTCCACATGTTCAACTTTCCCAAACTCTTCTTCTTCTTCTTCTTCAAATCAAACCTTAGTGACTTAGTGTATGACAAATCTCTTTTTTTTGGTATTTTTTTAATTTTCTTTCTAATTTAGTCGAAATAGATGGTTGTCAGCCTTTGACATTTAAAACCAAAAAAACTCATTGATATCATCAACACACCACAACA
Chr_01.tRNA114-MetCAT	TGCATCAACGACCCAATTATTTCCTCTCATTGATGGTTTTGCAGGTAATCCGATCTTCTCTAACATTTTTTCTTTTCTTAATTTTAACTATATAAATAATAAATAAAATCAAAGAAAGAGAGAGAGAGAGAGAGAGAGAGAGAGAGAGAGAGAGAGAGATCTATTAACAAAATATAAAAAGAGACGAAAAGCTTCAAGATCAGAATGCTGGTTAAATTAAAAAAAACGGATACATATCGGCCGATATTTATGAGAAAGGAAGACGAGAAGACATAACGAAGTTGACTTTAACACGCGGATACATTATTATTTGCTTGATATAATATTTAAATATGAGAAAAAAAAACAAAGGGATGGTGGCGCAGTTGGCTAGCGCGTTGGTCTCATAACTATCTGAGTAATCCTGAGGTCGAGAGTTCAAGCCTCTCTCACCCCAGAGGTTGGGTATTCGATCCACGCTCACCGCAACTTTTCTTTTTTTTCCTTAAATGAATGTGCATGAATCATAATACACATTTGTTACATGATTTAAGCTCACCGCAACTTTTCTTTTTTTTTCCTTAAATGAATGTGCATGAATCATAATACACATTTGTTACATGATTTATCTGTGTAGACACATTTTGTGTGTAATCAACATTATATAAGATACTATTTTGCTTTTGTATAGAAGTCATTAGCTTGTTTGCTTTCCAAGCACATTGTTAATATAATGGTGCTCAATAATGCAGTATACAACTCAAACTATGCTTAGGACTACTACATGATTCAAATATTAGATATTGG
Chr_01.tRNA116-LysTTT	ACTTAAAAAATAATTATTTTATAAAATTTAATAAATTAATATAATTTATAATATTTAATAAAATTAATAAGTTAAAACTTGAATAGTAATCGAAAATGGATAAATTAAAATTAACCGGTTAAGACACTAGTAAAAAAAGAAAACAAAAAGATAAGGGTTCAGTGAGGGCCAAGTAAGGGTCGAGTTAAGGACTGAGTCAATGTCTCAAAATTTAGGCCTCAGTCCAACCCTAAAATTTGCGAGGACCGAGTTGCAAAGGTCGAAAGAGTCTTTTTATAGGTTTGGGTTGCCTAGGGTTGAGGGCCTAGGACCAAGATTCAAAATGAAACAATTGTGTTATCTTACATAAGGCCGACTTAGCTCAGTGGTAGAGCGCGTGACTTTTAATCCCGTGGTCGAGGGTTCGATCCCCTCAGTCGGCGATCTTGCTTTTTTTTTTTTTAAGAGTTGGACTTGTGGAGAAGCAGACCACCTTACACAAGTCAGCCCATAAATTTGGACCGGCCCATCTTCTTATAATTTAAGTTTAAAAAACTAATCAAAGCAGAATCACAGTGCAATGAAATGTTGAACATGCAAGGTTACTTTCATGGGTTTTCTTCTTACTCTCATGGTTGAAACGTTGACATTTTTATTTAAATTATAATCTATCAATATGTCATATCAAATGAGCTATTTTAAATCAGTTGTCAAAGAATTGCCGAGTCCTATGCAGGCTGCAGCATGTACTGTAAAAGGTTATCATATATGTATCAGCTAAAAAAACAGTTCT
Chr_01.tRNA12-LysCTT	GAATATTCATATTGCACCTTACCTGGATTGTCTATCTCAAGGAGTTTCCACTGTCATGGTGTCCTATTCTAGTTGGAATGGAAGCAAGTTGCATTCTGACAAGTTTCTACTAACAGATATTTTGAAAGATAAGCTTGGTTTTAAGGTAAGAGAGTTTCTCCTTGGAATTGCTAACATTGTATTCACACAGCTGATTTGTTTTCTTTTCTCACGTAGTACATGTTGATCAAGTTTAACTTGACATTTCTTCTTGGAGGTATTTTGTGTTTATGTTAGACGATAGAAATGGCTCATGTTGGCGTGCAGTCTCTTTATGTAATCATAGTTATCACATTAAGGTCATTTTCTCTGCCTGTCTAGCTCAGCTGGTAGAGCACAAGGCTCTTAACCTTGTGGTCGTGGGTTTGAGCCCCACGGTGGGCTTCTCTCTCACACAAATGCACACACAAACTCTCCATCTTTCCTTCTTCTTCCCAAATATCAAAGCTCGTACCTTTTACATAGTAGAATCAAGGTGATGAGAATGGAAAACTATGTTTGGTTTTTCTAAAATTTTGGAAGGGATCTCCACATTTTTTTGTAATGATTTTTCTTCTCATATTTGAACTATGCATAATGCTTTATTCCGTCCTTTTGTTATTAATTTGGTAAATTATCTTTAGTTCTTGGTAGGTGCGACTTTGCGAGTCAGCGAGTGTTATTGCTTATCCTAAGATTGTCATGCATCTTCTTAAGGCAAATGGTTTCCACAGGGGTTTGTGATATCTGACTGG
Chr_01.tRNA122-ValAAC	CAGGACCAGATGAACCACGTCCTCCTCCTCTGCTTCCACCACCTCCACCTCCACCAGTTTTTTTGTTGTTCTTGATCAGATCTTCAAGTGACATATCCAAAGCACTAGACATCTTTACGAAGATGATGATGAAACCCTAGGAGAGAGAAAGAGAAAAAATTGGGAAGAAAGAAGATGATAATGATGATGGTGAAGATGAAATCGTAAAAAATATCTGAGGGAGAATGAGACTCAGAGAGAAAGAAGTTAGCGGAGAATCACGACTTTTAGGGTTTTGTTTTTATGGGAAGAAGTCGGTTCGTTTTAGTACTATTTCAATATATCTGTTAAATTTAGAAATGCAGCATGTCGGTTTCATGGTGTAGTTGGTTATCACGTCAGTCTAACACACTGAAGGTCTCCGGTTCAAACCCGGGCGGCGAAGCCATGTTACAAAAGTAGAGGACAAACGCGCTACAAACTGCGCGGCAAGTCCTTTCTGGATAGCAAACCCGATTCTCCTAAATACATATTCGTTCGAACTTGCAGTCATCACATTGCTATCCATTATTTTCTGCGCGGCAATCCAATTTTCTGCACTCTCTTGAGATTTGAAGTTTAACTTTAATTCCAAGTTTACCTTTTTTTTTTCTCTTACCCCCACAATTACGTTTCTTCTTTTCAAATAAATTATGTTCTTAATCTCTTCTTAAATGAAACAATTTCAATTCAAATTTCAATGAACTATCTGTTGTGTAGATTTGTTTAGCAAAATAAATTCAAACTATTGCCCAGATA
Chr_01.tRNA123-GlnCTG	TTCTATCCATTCAGGTGGAGGAAGAAATGTAGTAGTAGTAGAATGAAGATAACTTGAATTAGAAGGACAAAAGGTTGAAACTTTACCTGGTTTTGAAGAATGGGTTGATGCCAAAAGAGGGTTTTGAGATTCTCCATTGTTGGAGAGAAGTAGTGAAGTGGAAGAAGAAGAAGAAGAAGAGAGAAGTTGAAATCTTCTGAGGAGTGAAGTTTTTCTCATTTGAGAGATCAGTCAGGTGAGCCAGCCAGTAAGATTATTAACAGTGTTTTTTCTTCAGGGCAACCGAATCGTGGTTATTAACGTCTTACTAATTGATTATGTATTTTAAATATTGGAATTATGAACAAAATGGTCCCATGGTCTAGCGGTTAGGACATTGGACTCTGAATCCAGTAACCCGAGTTCAAGTCTCGGTGGGACCTTTATCTTTTCCCAATTTTTTTTTATTTAAATAAAACCTTTACCTTTTCCCAAATTTTTTTTTATTTAAATAAATTTCAAAGAATTTGGCCAAAAGGACATTACCAAAAAAGTAGTTGTGACAAACTTGTAGATCTTATGTCATCTCCATCTCCAATGGTTGTGCTATTTTTAGGGGTGCCGAGCGAGCCGAGCTTTGGTATGTTCAAGCTCAGTTTATTTAGAAATAAGTCGAGCTCGAGCCGAACCCAAATTTTGTACGAGTTTTTTTTTATGTTCAAGCTCGGCTCGTTTAGGTATGCGAACAAGCTCGAGTCGAGCCCGAGCCGAGCTCGAACTGCTCGATTAAATT
Chr_01.tRNA128-SupTCA	CTGGTTCTATACGAAAACCTAACTGGAGGAAATCATTGGATGTCGAAGCATGATGAGAAATGACTGAATATTCTAATCCGCTTTTTGAGACATTTAGAAGAAGACAAGAAGCATAAATCTGTATGGATACTGCTACAAGCTAATGGAGCCAAGAAGCATAAATCTGCATTCAACAAAAGAACTCTATAACGATTTTAATAATCATGGTGAGTAATGTGTCCCTATCAATTCTACTTAATAATATTCTAGAAATCTGTGTTGCATACTCTTCGTACGTAGCGACCACAAGGAGATGTGTCTTAAGAATAGTCTTAATTTATCTTTTGACAAACTTATGGTATGCATAATAAGCTAGAGTAACTCAGTTGGATAGAGCGTGTGTCTTTCAAAGCACAAGGTCGAAGGTTCAAGCCTTTCCTCTAGCATCTTTATTTTCTTAGTATAGTTTTTTAAATTTAGCATCATGTCGATAATAGTGTCACATTTACTATGCACTAAGGCGTAGTTGTTCAGGTGTCGAAATTTTCGTTTGGAGCTGTATTTTCTTAATATCGGAGAATAAGGCCTTCAAGGTAGAGTGTTATTCTTTTTTTTTTTTTTTTCAGTGAAGAAAGTACGGTATTAGGAACCTTATTTAGTTCCTTGACAGCAGCATCAATTTAAAGTATTGTTTGTGTAGAAGCAATGTGCCCAAGGAAAATTCTGCTACTTATAACATCAACGAATGTTGAAATTGAAGGGATCTGTAAATTGACTTCCAATAGAAGACTCCAAC
Chr_01.tRNA13-SerAGA	TGCAGTCAAGTACAAAAAACTTACATTTTTTTTGGCATCAAACGTTTTGAAGTCGCTAATATACCATCAACCTTTTGTCGCAATTGATGTGAAACTGTTAGCGACATTTTTTGTTATCTTCACATAAAAAGTTGACTCTTCTACGTAGAAAATGATCTCAAATGTGTGCTAAATTTCAAAGGTACAAACTTATTTATGAATTATTGATTTCTCAGACTGAACCAGTTCTATGGACAGCGTAGTGAAATATCATTTTTCTTACTTATTAAAAAAAAAATGGGAAAAATATTGGTCACCAACTTATTCTGGGAATTTGTTTGATAATTGTACTACTCAAGAATAACATCTAAGTGGTCGTGCCGGAGTGGTTATCGGGCATGACTAGAAATCATGTGGGCTTTGCCCGCGCAGGTTCGAATCCTGCCGACCACGTTTTTAAAGTTACACTACCGCCTTTTTTTTCCAAACTCTTCTCACAAGATTATAATATATATATTTTTTTAGTTAATTACAGATAAAAATTCTTAAAAAGAAAGACAAATTATAGATAAAAATTAGCTCTATTTTCTAATTGTTTCTACGCGTATATGAAGTGTATGTCTTTGTCAAACACACCAAGAGGATAAATAAAGTTCTAGATACATGCACAAAACAAGGTCACAAAATGACCAAATTAATGAATAGAAGCATCTTTAATTTCCATGTAATAGTCTAACTGTGAGCTGATTTTCTCAAAATCGAATCAACTTGAGATATATGGAAGAAGCTTCCAGTCCACTGAA
Chr_01.tRNA132-PheGAA	ATATGCATATGCTATTCTGTATATCAAATGATTCTGTGTATGATCAGCTTACCTTAAGATAACCTTTAAGCATGAGGGCCATGGAATCTGTTAACTCTTGAGGAGTGTTTTTAAGGTGGAGGTTGGAACCTAATCCTCCAAAGTAGCCAAGGATATCGTTGCTTCCGATAACAAGGGCATATAAAGATTTTGAAAAGTGCTTTTGTGCTTCAACCGTTCCTATCTGCTGAACTAGTTCTGTAAATACTGTTGAGTAGTATTCTATTTGTTTGCTAAGAGGAATTGCTTGTTTCTGCACATACAAATTGTAAAACCAACATATTAATAAATGGAATATATAAAACTAAGAAGCGGGGATAGCTCAGTTGGGAGAGCGTCAGACTGAAGATCTGAAGGTTGCATGTTCAATCCACGCTCCACGCTCATCGCAATCTTATTAAGTTAATTTTTTTTTTTCAAGTAAAATTTGGAAAGAATAAAGTGTGTTTTTTTTTCTCTTTTTAGTTGTAAAAAAACAAATCTTACAAAAAGCTTGTCAGTGCCATCTAAGATTCCAGCTCCACCAGAAGCAAAGCTGACTCCACCAATGAAGGCATTAGTCTTATTCGAAGCTGATCTGATTGAGAGATATGGTGGGGAACTTGGTAAACCAACCTTGTCAGCTGCAAACATGCACATAATAAACATATTTCACTATGATGTTTCATCTTGAGATTATGTTTTTTTTCAAAGGATTACCTACTATACCACTGTGCATATATATAGAGAGAGAG
Chr_01.tRNA139-GluTTC	TAAAAATAAATGTGTTAATTTTAAAATCGAAAAATTTCCAAAATTTCGATAAATATCGGTTTTTGCCGATTTATGCCACGAATATCCGATAAATGCCGACCGAGATGGGGTGTTTTAATATCCGAATATATGCCGTACCGTGCCGATCTCTGAAAAAACGGAAAATATCGCGAATATCCGACCGGCAAGAACGATATTTTCACTTATGGTTGAATCACAATACAAGAAGTTGCTGAAGTATATATAATGGGACTATGGGAGAAAGGTTAAGAAAATAACTAAATAAGTACTGTATTAAGTAGCTTTAATTAATATATAATATTATATACTGTACATTAAACTATCAGTAATCCGTTGTAGTCCAGCCTGGTTAGGATACCTGGCTTTCACCCAGGCGACCCGGGTTCAAATCCCGGCAACGGAACTTTTAAATTTTTTTCTTCAAGAAGAAAAAACTGTATATTAAATCAAACCACTTGCAAATTGCTTGTTTATACATTTTTGTCAGACTTCAGACTTCAGAGCAGAAAAACAGGGGGGGGGGGGAGGGAGGGGGTAGGTTTCCACTTTCCACCATTTAAAATTAAAATCCAGCTACATGAAATGAAGAAAACCATAAGGCCATCTCTTCAGTTAATTCATTTTTCTTATGAGTAGACTCACCTTCAATAGAAAAGCGACACAGTGGACAAGTTTTGCGAAACAAATTCAACCAATGATCCACACACATTCTATGAAAAACATGGAAGCAAGGTAGTGTACGTATCTCATCGC
Chr_01.tRNA14-GlyGCC	ACCCAAAATAACAAAAACAGCTTCTTTCCCAATCATTTTCTTCCCTTTCCATAATGGTCCTCTTGGTCTACCATCATGATAATGTCTATTAGTACCAAAAATTGATTCATTTGAAGTAATTTGATGAATTGGGTTTTGAAAATTAATAAAAAAAGATAAATCTTTCAAGGGAATTAAAAGATTTTGATAAACTCTTGAAGAGAAAATTGGAATTCTCGATTTCAAAATGATTCGAAACGCCATTTTCAAAACCCAAGCTTTCGGGGTTTAGCAGCACAAGGGTTTAACTGACAATAAAACAAAATGATTGTTTGAATTAAATACCTTTATTTTGCTGAAATGAACAAGAAGCACCAGTGGTCTAGTGGTAGAATAGTACCCTGCCACGGTACAGACCCGGGTTCGATTCCCGGCTGGTGCATTTGAAGTCTGTTTTTCTTTTTTTTGGCAATTTTGTAATAGAAAACCCTAATCAAAAGCGGCGCAAACATAATTATAATCTCGTGAACAATCAACGGTCCAGATTAGAAATCTAGCAAAACTGGTCCAACAGTTTAAAACCCTTTCCACTCTCGATAAATAGATACAAACTCGATTCCTTTCTTCCGTCTTCTTCGTTATTAAACCCTAAAGCAAGAAAAACCCTAGCTTTCTGGTTTCGAAAAAAAAAAAAAATGGTAAATCTTTCTCTTTTCTTTCTTCAAGTTTATGTTTTTCTTGTTTTTTCTTATTGATTGATTAATGGGTTTTTGTTATTTTTCTTTTTAAGAC
Chr_01.tRNA142-IleTAT	TATAGATGCATTTGAGTGTTAGTTGATGATCCACAAACTCCTAGGAGATCTTGTGATTCATCCTAGGTGCTTTGGAAAGAATAGTTCACTTGTCAATGGAATGTGCTACAAGTCAATCTCTTGATACTGTATGTCTGTATGTAAAAGGCCACTACTATGGTCTATGGGTTCAGGATTCATGGGAGCTAGCTAGTAGCCTATTCAATATTTATTGACTTGGAAGTTGCATGTGATACATACATGGTCATACAAAAATTGGAATTTTGCATCTCAATTGAAACACAAATTGAAAAAGGTTTAGCAATGTACCAAGCATTTATATACTATACTCATTGAAAAATTGGCAAAGAGGTCCCGTAGCTCAGTTGGTTAGAGCGTTGGTCTTATGAGCCGAAGGTCGCGGGTTCGAGCCCCGCCGGGACCATTTCAAAAGGTGTTCTTTATTTTTTATTTTTTTTTACATCAGAATATATGTATTCATGGTTCTACACTTAAAATTTTGTTTTATTTTTTTGAACGAGGTAGATGATTGAATCATAGGTTCCCTTTAAATTCATTTAAAAAAAAATAAAAAATGAATGACATAGAAATAATTTTCAATATTAAATAATATACAAAACTGAGTCAGCAGATTGCTTGTAATGCATGCATGATAGATAAGGATTGTATCTAACTAAACCAAGGGCTTTGATGTATGGTTAGTGATGAACATGATCAGGCAATGGAGGGACCTAAGACTGGGACAGAATCACAAGACATTCCAAATTCTGATAT
Chr_01.tRNA143-AspGTC	AGTAGCTAATATAATGCAATTTAATAATAAAGATTAAAGAACAGTCCAAAATGTTGATGGCACCAACAAGCAAAACCAAAACTAGGTGTGGGTTGTTGTTTTCTGAATCCAAGAACAAAACCATGTGATGTGTGTTTGTTTGTATTGAGTTCTGCTATGCACACTATTACAGAAAGTCAGTAATAATAATTTATCCTTGAAGCAGACTTTCTCTAAAATTTATTAGAAGGGAAATCAAACTTCAAAACCAATTAGAAGTCACATTGAATGCAGGTCATGGGTCTCCATAATAATGTTAAACATACATCCCTGAGAAATATGAGCATGTAGCAATGTGCTTAGGAAACAAAGTCGTTGTAGTATAGTGGTGAGTATTCCCGCCTGTCACGCGGGTGACCTGGGTTCGATCCCCGGCAACGGCGTTAAGACTTTTTTTTTTTTTAATCAGTAAACAGGGTTATAGGGACCCTTACCCCATTAAATTACGTGTGGAAATTTATATCAACAATCAGCTGTTGACGTGTTTCGAACCCATGACCTCTCCACTTTGTGAGAGGGGTGCTACCATTAAGCCACAGGCTCATTCGTGCGTTAAAAACCCAAACTTTTGAGTTGGTACTTGAGATGTGTATAGCACTTGCTTGCAATTCAGCCCAAACTCGCCTAGCACGATTCTGGAGGTTAACCCATCGGGACTGTCGCGTCACATTTGATCCAAGGCCCAGCGCAGCCCAAAGTGATACACTGCAGTCCAGGTGTCCAGTGGTTAATA
Chr_01.tRNA146-SupTCA	CTATTTGTTACCACATTTGCTATGTAGCAGCAGAATCCATGGTATTTCAATTTAAACTCATTATAAATTCCTTTGTTCACAGAAGAACTCCTTAACAATTTTAATAACCATAGCGAGTAGTGTATCCCTATCAATTACTTATAATATTCTAGAAATCTATATTGCATACTCTATTTTTGTAGCGCCTCCAAACATTATTTTGCTTATTGAGATTATTTTTTACCTAATACAGATTCCGAAGATTTTAAAAAAACTTTTATTGATAATTGTAGTTTAATGGAATTATATAGGAACCACAAGGCAATGTGTCTCCAGAATAGATTTAACATTTAGCATAGTATGCATATTAAGCTGGAGTAGCTCAGTTGGTTAGAGCATGTGGCTTTCAAAGCACAAGGTCGAAGGTTCAAGCCCTTCTTCCAGCATCGTCATTTTTTTAGTATAGTTTTGAAATCTAGCATTATGTCCATAATAGTATCACATTTACTATGCGTTAAGACTTAGTTGATCAGGTTTTGAAAAAAAAATAATTTGGTGTTGTATATCCTTATTATCAGACAATAGGGTCTTCAAGGTACAATATTAGGAACCTTATATTAGTTTCTGGATAGAAGCTTCAATGTAAACTATTGTTTGTGTAGAAACAATTTGCCCAAGGAAAAATTTGCTACTATGGCCCTGCTTGGTTACCCCGCAAAAATTTGCATGAAATTTAGCCTAATTTAATATGCTTGAAACTCTTGATAATTAGTTTTATGCACAAAATTTATGCAAA
Chr_01.tRNA147-PheGAA	CTCTAATACCATTTATAACGACCTGACCTCGATATTGTCTCCACTTAGCCACTGCGGATTTCTGACAGTGTGGGGTTTTACAATTTAAGGTAAAATTTTGATCAATCTAGTATCGTTTTGGAGGACAGATCTTGGTAACATCTGCTCATTTTTAGTTAGAAAATGGAAGATAAAAGAAGAATATTTGCATCATCTGCTCATTTTGTTGGTTCTTGATGCTCAATGGTCAATTAATGACTCATGTCAATGCAAATAGTACTACACGTAGCTGGCATGGATTAATGAGGAAGTAAGAAGACTTTAATATAAACATAATATATATAAATATAATGGTACAATTCAACAAAGAAGCGGGGATAGCTCAGTTGGGAGAGCGTCAGACTGAAGATCTGAAGGTCGCGTGTTCGATCCACGCTCACCGCATTTAATTAAAATGTTTTTTACCAAGGCTAGAACCCATTCTTTCTGGATTTTGTGTACCATGGGCCAAAATGTTTTTTACCCATTTTTTACTGTGAAAGGCTAGAACCCCATTCTTTCTGGATTTTGTGTACCATGGGCCAAGTTTTTTTTTTTTTTTTTTTTCAAATAAAAAAGCTAAAATCTGAAGGCCAAGATTGATGCAGGTTTTGATCATATTTACATGCATGTATCATTATATGGCACTCAAATGAATCAAAACAATTGTAGAGTGCATAAAAGATCTATATATCCAGCGCAATACTGTCATGAGTGCACAAAACATTGATGCATTGGAGATGACTGTCATTGGA
Chr_01.tRNA149-GluCTC	CCCCCCACGAATATCTGATTTATGTTCAGATTCTATGCCAAACGTACTGAGTCCACGGAAGCTGTTGTTAACACAAAATCTATATATAAAGGATTGTCCTTAGAACTTAAAGATCGATTCTTCCTTTCAGTGTTGTGGGAGTACAGGCAACGTTGTAAGACATATTCATTTCGATGTATGAATGAACTTCATCTGCAATTTAATTTCATGTGTACGTTTGCAATAAGTTACAGTAATATTCTGGACGAGCTCCCACATTTCATCTGTTTCAGTAGCAGCAATTGCAAACAAAAGCTGAAAAGCCATGGACCGGTATTTATATGAATGAGTGAGTGATATGTTAACAACAATCCGTTGTAGTCTAGTTGGTTAGGATACTCGGCTCTCACCCGAGAGACCCGGGTTCAAGTCCCGGCAACGGAACATTTTTTTAATATTTATTTTATTTATCTTCACCAAATGGATTATTCTACCAACTATAAGTAACAAGATTCACTATTTTAAGGGGGATTTAGGTTTTGTCACAAAACTTATATACTAATTAGGGAATAGACATTTTCTTTTTGTTAATTAGGTTTTGGACACGAACCGCCGAACCGGTAGCTGAACCAGATAACATTCAAAAATGGCCAAAATACCCCCACTTCAAATCTTCGTCATTATCAAACTGATCTTGAAGAACTTTCATCTTTGAAGCAAGAGCACTTTACACAATTCAAGTACCTTTCGTAATGTTTCTTTTCCACATGAAGTTTGATCTCTCTCTATCTCAC
Chr_01.tRNA15-ValCAC	TACAATATGTAGAGATTTCCTGTACAAATTGGATTACAGATACAACATGAATTCATTGGAAAAACACTGTGAATCATGGATCATGGCATGGGCATGCAGTTTTAAGAGCACCCGGTGTCACCTACTCACCCTTTTCCTGTACATACAAATAAAAGGGAAGATGACTAAATGAGCATAAGAAATTTCTCCAAACTAATATGCAATTGTTTGTCTTGCAAATCTAGAAGATGGAACTAGGGTAAATAATTTTTCGTAAATCCCAATAAATTAATTAGTCTCAATTTATTGAATCATATTTGACTGTTAATACTTTTTTTCATATTAGTTTTATTGTTTTAATTAAACAGTCAGTCTGGGTGGTGTAGTTGGTTATCACGCTAGTCTCACACACTAGAGGTCCCCGGTTCGAACCCGGGCTCAGACATGTTTTATTAACTTCTTGATTTTTTTCAATCACCACTTTAACAACGAAAGCAGAAAGATTATATCAAATATATTTTACAATTTTCTTTTTCAATTTCGTTTTATTCTTCAAATTCACAAAGTGAGAGAAAGAGAAAGAGAAAGAGAGAGAAAGAAAGAAAATGGATTGGGGAAACGTAACAGCAGAAGATCTAATTGATGCACTTAGAGAAGTAGATTGGTCATCACCACCTCGTCCTCTTACTGAATTCTTTTCTCGATTCACTTTACCTCGATCTTATTCTAGATGGAATAGTCGTCTTAAATGCAATCTTTACTAGTAATTTCTCTTCCCCTAAATTCTATTTCAAA
Chr_01.tRNA151-TyrGTA	CATTGCTTTAATCAAATCACATATATATGCAATTGTAATATCATAATTCAATAACATCTAGTATTCCCACCATATGTTTACATTATTGTACATTTGTAATAGATCGATTTGGGTCACCATTCACCATTTATACATTGCCACACTGGGACATGTCAGAGATAGGCGCGCGCACAACCAGTCGGGGGCTAATGTTTGCCCCCTATAAAATGCATCTGCATCCAAATGGAAAATCAACCAAGCAGACATTAAAAATAATAATAATAATAATAATCTGGATCATCAAAGCGAAATTAGAAGTTCAAATCCACTATTTTTAGTCTAATTGTCATGGATTGGTTCTTTGATACTAACCGACTTTAGCTCAGTTGGTAGAGCGGAGGACTGTAGTGGTTACATAGCTATCCTTAGGTCGCTGGTTCGAATCTGGCAAGTCGGATTTTTTTAAAATATAACACTGCATTTTTTTTTGCAAAGCCCAAATTAAGCCCAATATGAATCTAAAGCGAGATAAGTTCAATGAGCCCAACCCGATATATGAATGATCAGACTTGCACCCAAACCCGACAAGAATTGAGCTAAACCCGTAAACAATAACCCATCTTCTTCGACTTCTCAGTTTTCTCATCAAGTCTCTCTGTCTCACAGAACAATATTCAGATTATCATCTCGTTTCTTGTCGTTTTACATCAAGTGAGTTTCGTGACTTTTGTTTTCTTACTTGTTCGCTATAACCCATCATCATCATCATCATCACACATAGATAGATTGAAATCGTTAATTTTTATT
Chr_01.tRNA152-GlyGCC	TTTTCCTACTTTCTGGTGTTCTCAAGGAATTTGGGGAGATTAATTCTGGTACTGTAAATTATTATGTGCTATTTTTCATTGAAGTTGTCTGAGGCAACAGAAGGAGATGAGTTCAATGTAAATGGAGAATAATACCACCAAGAGCCTCCTCTTAAGCATGGATGTGTAAGAAGTTGCTAATACACCCCCAACCTTAAGCTAGGATGTGCAAGTTAGTGTTTGAAAGTAAAATTGACTAAAATAATTGCAGCACAAAATGGAAGCTTATGGTAATATCTTTTACATTTTCTTCTAAGCATCAAACGGAGTGTATAACTGTATATAGAAAAGTGAATGCTTTCTAACAACGAGCACCAGTGGTCTAGTGGTAGAATAGTACCCTGCCACGGTACAGACCCGGGTTCGATTCCCGGCTGGTGCATCTTGTATATTTTTTTTTAAATTTTCATAAGAATTGTGAAGCTTTGGGCATTTTTCTCTGTTTTTTTTTTTGGTAAATGGGCCACTTTTCTCTGCATGACTGCATCATAATTCATAACATCAATCCATCATCACTCTTGAGTCTTGCTTCTTGTCTTCTTGATGCTTCTTTTCAGCTTTGCCTTTAAGCAGACTACTGTACAATGGATACTTCTTGGCAGTAATGGATATCAATCATCTTGTGCTGATTGTCAAGATTGCTGAGTGAGAAACCCAATAAGAACTTTAATGGGCTTTTGGGCTATTTTGGGTTTTCTTCCTTTTGTGGTAAAAAGGCACAGAAGTCAGAAC
Chr_01.tRNA154-LeuAAG	AATCTTTTTCTTTAGCCCTTTATATTATATTAGTTGCAAATTTGCAGCTATGATTCCTATCTAAGTAGGTGTCAATGGGGTGGGTACAGCGCAACCGGTAAACCTCCAAGACTTGCTGGTTTGTGAAATTTTCCAGATCCTACAGTGCACGATAAAAATATTGCATTCTGTCGTTTGTATGGGATTTGGATCCTCACTTCTTGGAATTTATCTATTTTGTTAGCATCAAGCCATCAAACAAGCAGATATAGGGTGTATAATGTATGTTGAAGTTCTTATTAATACAGTTGGATAATAGCTAGAAGTCCAAAATTATAGATAATAGTGTTTTGGAATTCTAGTAAGAAAATGTTGAGATGGCCGAGTTGGTCTAAGGCGCCAGATTAAGGTTCTGGTCCGAAAGGGCGTGGGTTCAAATCCCACTCTCAACACAACACGTCTTTGTTTTTTTTTTCATTTCTTTGGGCCTCATGGGCTTCAGTATTATCAGCAATCTATGTCTGTTGGCATGCTGCGATACCAAATCAGGTTCTCAATGCACATGGATCCAAATCCTTTTTTGCTGGAACCCTGTCTTGCAATCAATATGACTGACAACCACTGTCCCCTCTCTCCCTATCAATGGTTTTGTATCTACTTCATACACATGATTTCAAGTTCTAAGTACCATTCTGGATGGCTTGAGTTTGAATCAGGCCAGAGAGTTATTTGAACAGGACACCTAACTCCAAGTTGAGCCCTATTTCGGTTCTCTGTGGAGGCGTGGTGAAGTTCAAAGGTG
Chr_01.tRNA155-TyrGTA	CCGAGTGGTGATGAACTGAATTATGTCTGTGGATCTTGGGTTAGTAGATTAGTAGTACTAGTATGGAGAGGGGGTTGCCATTTGTTTGATACTTTGATCATACAAGTTGTATGTACAACTACATTTTATGCCATTGTTGATAATGCAGATTGCAGATAATGACAGATTCTGAAAAAAATAATAATAATAATAATATGATGCAATCTCAATGGGAATTTCAGCAACAGAACAAAGCCCATATTGATACAAAGTGGAGAAGAAGAAAAAAAAAACAGTAAAGCCCAAAATATACAATTCAGCCTACTTTAAGACTTAAATAAATAAATATTATAGCTAGAGTTAAACAACAACCGACTTTAGCTCAGTTGGTAGAGCGGAGGACTGTAGTGGGCAATACCTGTCAGATATCCTTAGGTCGCTGGTTCGAATCCGGCAAGTCGGATTTTTTTTTTTTTTTTCTATTATTTTTTGTGTAAATCAAATTAGAAACCAAATTAATCCATAATACGATATGTTTCTCATTTTATACAAAAAGTGACTTATTCTTCGTATTTTTGTTATCAAGATCAAAACTTCAGATCACACTTTTGGATCATTGCAAAGATCTACCATGGATTGGCCAGTAGTGAGAGAATGTGTACACTCTTTTCAGTTTTGTCCTACTGCTTGCAACTCCCCCATTTCTTAATATACAGAAAAACTTAAAACAAACAAGTACTACTTGAGATATTTCATGGCAGATTTTATTTTACTAGCTTAAAAGCACCACTCAATATCAAAAAGAATAAATTT
Chr_01.tRNA156-LeuTAA	TTTGCGAAGGGATAAAGTTTGATAAATTATCCTATATGAATATTGATCCCATAGCTAACGGTAAGACTCCATTATAGATAATGACATTAGGTCATGTTTATTCATAGTTGGGAAACGGTAGGTTTATTGAATTATTGTGACAGTGTTGCCTCTTTCTGGTGAGTGGTGAGGGAATTTCTCAGTCTGACAAAAATAGTATATGGTTCTCCGCTTCAGAATTCTTCATTCCAAAAACTGTCACAATAACATATTGAAACCAATTAGGGAACCTGCTCCCAAGCCCACGCCAAGATTTATAGAATAATGTAGACTTAATGGTATAATTACATTAAAATGTCAAATAATAACAAGCTGGTTTGCCCGAGTGGTCTAAGGGGGAAGACTTAAGATCTTCTGTGCATTTGTACGCATGGGTTCGAACCCCATAGCCAGCAATTTTTTTATTTAAGGAAATCAATTTATTTTATTTTTTTTTATTTGTTTCACGATCACTTGAATGTAGAGAACAAAGCCAATAAATAATATAATCAATAAAAAAAAAAAAAACTAAAGAAAACTTTAGATAAAATGCAGCAAATAAATGCATTATGCAAATTGCAATGCTACTACTACAACTACCTGCCAAAACACTATCCTTATCTCAAATCCCTTTTCTCCCTAATCATGTTGTTAATAATGTTCTGAACTTTATGACGTTTTATAGTGGAGAGACTGAGAGAATCTACTATTAGTAACAGTAGTTTGTACTACAACTGAAGAACAACCTTTGCAAGAAGTGTAGATA
Chr_01.tRNA157-ProAGG	CAGTGCTCCATGTCAGGACCCGAATCTCGGAAAAAATATTGACATGCTTCATTCCAAACTGTATCCAGAACATAATCATATGATCACATTCATATAGTCTTTTGGTAGTCAGATTCAGGAAGGTTGGGAAATGATTTTAGTGTTGGACATTCCATATGGAGTAGCATTCCTGAAAATTGCTTTTAGAAACTATGCAACTATGGATTGGTATGGTAGGGGTACAGCATTATCCTGAAAATATGGAAGTTAGTACTTTTGAGTTTTGTCTCTAGACACTACTTGTTTCCTGGGTTTCCATTTCTCTTTCCATTTAAAGTAATATTAATGATATTTCATTTTAGTGCAGCAGCGGGCATTTGGTCTAGTGGTATGATTCTCGCTTAGGGTGCGAGAGGTCCCGAGTTCAATTCTCGGAATGCCCCGTTAGACTTTCACTTATTGTTGGTAATTTTTTTTTCAATTAAGCAAAGACTAAGTACTGTCTATATTCTCATTTAATTAATCATAATAGTTCTTGTCTCTTTTTCTTTCTTTTTTCATTTCACTGGAGCACATGGAACAACCGAAATAAGAAGCTCAAGATAATCATTATGTTCCAATCATTCACTTGCTTAACTAGATTACAATTAGGCTTTGTCCATCATTATTTTGAATAATGTACTTGCCTCTCTGTATATTTAGAATATTGTGAGGATTTCTCCTGGCAGTCTATTAAGAAGGATTTAATTAACGTTTTATGTAGAACCTATGCATAATGACGTGTCAAGTGTAT
Chr_01.tRNA158-ProAGG	TTATTTCAGATCAAATTTTTAGATTTTCTCGAATACATTAATCTGGAAATTGTATTTCTAACTTAAAAATTGAATAAAAACGGAGATGAGAGACGGAAATCGAATGCGATCAGAAAGAGTTTACCTGCAATTCGAAAATGTTCTCGTCGCCAAACGAAACCCTAAAGAGACTAGTCGGAATTATTTCTCAGATTTCCACAACGTTAATGAAATTTTACGGTGTTTTACAGACTTGCGAATCGAAGAAATACTGTATGTACAGGGGTTTTTGCTCTACAAGTGTGACGGGACAAGTTCATAATTTTATGTGTTGAAATTTTATCTAAGGGTTTCTGGAAACAATCACAAATGGGCATTTGGTCTAGTGGTATGATTCTCGCTTAGGGTGCGAGAGGTCCCGAGTTCAATTCTCGGAATGCCCCAATAGTTTTTTGTTGACTTTTTTGTTTTTTTGTTTTTTGTTGACTTGCATTAAAAATTCATAGTAACATTATTTTTTCACAAATGCCTTAAAAAGAAAAGAATTTCCCCTTGTGTTTTAGCTCTTGAACCATACTCGATGTGAGGTTATATTGCTAATTAATGTGGATAAATTGTTCATAAAACTTGCAAAAGTTGATTTGAATTTGGCTTTTAACCATTAGAAAGTGTTTAGAAATTTAGGATAAAACATAACAAATTATCGTCTCAAACAATGGGAACTCAAGAAACTTAGCTCAGAAGAAGTGTGCGTCCGTGTTTCAGACTTTCCAGGACCACTATAGTGCCTCAT
Chr_01.tRNA161-LeuAAG	CACATCACATCTCTGCTCAGCTGAAATCATGATCCAAAATCAGATTATTTCAGCAGTCCCCATTTCGAAATTTGTAGGATTAAAAGTGTTCTTCTGCCAAATCTTGTTCTTCTTAACACTATTGTACAACCACCAGATAGCACAATGTAATCGTGCCAATGGCAATGTGTGAAGAAAATCATTGGCATCTATCATTTCATGGGCTAGTAGTAAAACTTCCATGGCCTTGGCCCATGACTCAACTGGTGATGGACGCAAGGTTTTTTAGAAAGATCCATTTCCAATTTCTGACCACTCCAGCCAGTGAAATAAGAATATGATAATTGAACTAACAACTTTAGCAACAAAATGTTGAGATGGCCGAGTTGGTCTAAGGCGCCAGATTAAGGTTCTGGTCCGAAAGGGCGTGGGTTCAAATCCCACTCTCAACATAAAATTTTAAATTTTTTTTTTTTTTTCCACTTTCCACTTTCAAGTTTCAAGTTTCAAGCCTCATTGATCTCCAAAATACTGCAGCTTCTAAGTTGTTCTTGTAGCTTCATGTCACCTCTACCTTCTCTCAACAATGATTCTTATTAACCCCACTACCTTGCGACAACGTTGATGATGGTGTTTATCAGAAAAATCCTCTTCGCCACAAAAAGAAATCCTGAATTGGGTCTAGTAAATGATACATCTTTCTCCATCTTGGATTCTTGGACATAGTATATATATGTGTTATCCTTATTGATACTGAGTGCTCATATGTCCAACTAACGTCCTTACTTGCAAAAGAAATTGT
Chr_01.tRNA162-ProAGG	CAGTTAAGTAGATGCTTGTACCGAATTTATGAGTTTGTTCCATATTCATGATGGATGATGAAATTGATTGGTGGCCAGGTAATTGGTAAATAGAGAAATGAAAGCAAAGCAATTAGCAATTAGCAAATAGCAAATAGAGAGAGTTGTGCTGTTTCGTCTCTCCGACAGAACTTGAAAAAGCGTTGTTGCGCTTTCTCCTCTCCCTGTACATTTTGTAATTTAGCGCAAAAGGTAGAACGTTGATTGGTTGCTGTCGAATCCAATTTTCAGCCCAATATAAATAAAGTAGTTTGGGTTGGATCAAAACGTTAACCAATTTATAATAAACGTTGATTCTCTTAAATAAGATTGGGTTATTGGTCTAGTGGTATGATTCTCGCTTAGGGTGCGAGAGGTCCCGAGTTCAATTCTCGGATAACCCCAGATTTTTTTTTTGTTTTTTTTTTTATGACCACACATTATCTAAAATTTGGACAGACTTCTGTTGAACAGCCGATGAAACTCATTTAGTCTATACTTAGGTGTCTACACCAAAACAATTAAGGTTTTAGTCTATACTTAGGTACCTAAGAATCAAACTCACATTAAGGTTTTCAGTAACTAAAAATGTCATTCACGTAGGTGTCTACACCAAAACAATTCTCTTTACAGGAAATTTTCTCATGTTCCAACATCAATAGACAAAAAAGGGTGTCTACACCAAAACAAAACTACAAAAGCATTAACTAAGCCAATTTGTTTAACAAGAATGGACAAGTGTAATAAAGAATAT
Chr_01.tRNA163-ArgTCT	GAGTATGATTTCTTTCTTTACAGTAGATTGTGTATCATGGAATGTTAATTTGATATTCAGTGATACAATCAAACTAAAGCTTTACTAATTTTAATTCAATAAGAAATGGGGGTGTAGCGTGTAGGATGTCAAGATTTAGTAATCCAAAGTTTAGTTGGCAACATGGTCAGCTTCATGAATCATAAGGTATGGATACCTGCTCGAATGAACATGTTGCAGCAATGAGCAAGGAAGACAATCGAATAAAGCGAAAGTGACTGTCACCTGGATGTTACGGTTATTGCTGAAGTCAATAGGATCGCAATGTTTATTGGATTAATAGAATTATGTGACAAACATCAGTAAAAAAAGCACCCGTGGCCTAATGGATAAGGCGTCTGACTTCTAATCAGGCGATTGTGGGTTCGAGTCCCACCGGGTGTGCGTCAATTTTTTATTTTTTCTACTTTTTATCGAAATCAACACAACCATCATTTTGTTATCTAATCATGGCATCATGCTATGCTCAGTCTGGAAATCCAGTAATGCCAGCAAGCAGCACAAACATAAAGTTTTAGTCATGCCAGTAGATGATTAAACCATTATTTTGCCATTATAGAGACTGCATCTCCAAAAGCCCAAAACACTTGCTCTCTGGGGCAGACATAGGCGCATTTACAATAGTTGCACACAAAAAAAAAAAAAAAACAGTCAGTACTGCCAATGCCAATCAGATCTAGAGTCAAGACCTACTACAAGCATTAACAACTCAATCAAATGCTACAACTCCACAT
Chr_01.tRNA164-LysCTT	ATAAAATTACCAAAAAACCATGACTAAAGGGGTATTTTAGTCAGAATTAGGTGACAAAATTCTAAAGCTCAATTCTCTCATTAACTGGGATTTACCCCTGAATTTTATTCAGGTTTATAATAATAATATAGATTAGAAATTTAGAACATAACCGGTTTATAATAATAGTATAGATTAGAAATTTAGAACATAACCGGGACTTACCCTGAATTTTATTCAGGTTTATAATAGGTTTATAATAGTAGTATAGATTAGAAATTTAGAACATAAGCGAAAACTTTTTGGTAAAGCAAATAAAATATCAAAATAAAATATGAATTATCATTATATATCGACAAGAACAAACAAAAGCCCGTCTAGCTCAGTTGGTAGAGCGCAAGGCTCTTAACCTTGTGGTCGTGGGTTCGAGCCCCACGGTGGGCGTCCTATTAAAAGGAGTTTTCTTTTTCGTTTCTTTGATATTTAATTATTTATGACCATGACAAAAAATGAAATGAAAAAACTCCGCGCCAGGTAGGGGTCGAACCTACGGCCTTCTGCTTAGGAAACAGACGCTCTATCCACTGAGCTACAGGCGCATTTCATACTAATAGTTGGAATATAAATTACATCATTGTTTGTACTTAAATATTTTGTTAACCTCCAACCCTATGTGGTACCTCTAAAACTATAGTGGAGTTTTTTTTTTTTTTTTTGGAAGCTAGTATTAATAAGTTCAGGAAAAACTACAGATTATTTAAACAGACTCGGGTAGACTACATACAACTGCAAGC
Chr_01.tRNA168-AsnGTT	ACACGGTTTGAGACTTTATGAAAGAGTTGGATTTGCATGTTCGGATATTTTTTCCTACCCTGCTTCATATCCACTTTTACAATAGGAACTTTTTTTTTTATTAGGTTCCCACTCCCCACTACCAAAATCCACCTTGCACTGGGAATGGTCGCTCATTGAATGAGATGATGGACCCTGAAAAATATGCGCAAGAAAAGATTGTTAAAATTAGCGAAATATGAAGAAGTAAATCTGGTAAAATTCTGATAAGATACTGATTCTTAATGCTCATATCTTGTCATCTTGATTTCTAGGTGTTATTATTTGTAAAATTGGTATTAGATATATTAGTTGTAATATATATCAACAAAGCTGGAATAGCTCAGTTGGTTAGAGCGTGTGGCTGTTAACCACAAGGTCGGAGGTTCAAGCCCTCCTTCTAGCGTTTCCTATAAATCTTTTTTTTTTTTTTTTTTTTTTCTCGTTTCAAAGCAAACCCAGAAATGCGTGCGTAATTCATGAACAACCAATTGACCACGTAACCAATCACCACTCCAGTTGCATTGCACGAAGCTAAATTGTGTTGTTACTTCACTTGTTAAAACTCAGTAGTTTCTTTTCCTTGAGTTTCCCTCTCTCAGAATCAGAAGTCAGATCTGCAATTATTGTTGTGATCAGATGGCACAACCACCACAAATTGCAATACTAGGTGCAGGCACATTTGTTCGAACTCAATACATTCCTCGTCTCAGTGAGATTGCTCATCTCGTTGTTGTTAAAGCTCTTTGGAGTCGT
Chr_01.tRNA17-LeuTAA	GGCTTATACTTGGCTTAGTATGAAGCCTAGAACATCGATCTCCATGTCTACAAGCTCCGATCTTGAAATAAAATGGACAATTCACACGATCTTTCTCAGTTCCAAAGATTGAAGCTAAGTGCTCCGCCATTGAAGAAGGAAATTATCTATTGCAGTTTTCAGATCTAAGAGATCAGAGATCGAAACAAGAAGATATCGATGTGAATTGGAGATTGGGTTATAAAGAGAAAACAAAAGGGGATCACGAAACGAACAAAACTAGGGTTCCAACTCCCCAGGTCGGTATTTTATATGTGATTATAACGTATATTTAATATATGTATTAGTTATTCAAACCTATTAACATGTAAGCTGGTTTGCCCGAGAGGTTAAGGGGGAAGACTTAAGATCTTCTGCACATAAGTGCGCATGGGTTCGAACCCCATAGCCAGCATTCGTAAAGCATTCGTTTTTGTTTTTTAAAAAATAAAATTTTATTGATAAGCTCAACAAATTACACAGATTCTCCTAAATACATATTCGTTCTAAAAAATAAAATTTTATTGATAAGCTCAACAAATTACACAAAAGTAGAGGACAAACGCGCTACAAACTGCGCGGCAAGTCCTTTCTGGATAGCAAACCCGATTCTCCTAAATACATATTCGTTCGAACCTGCAGTCATCACGTTGCTATCCATTATCTTCTGCACTCTCCTGAGGAGCTCAACTGCTTCTGAGCCTAGCAATCCAAATGTGCCAAATGCAAAGGGGATGAAACTATGTTGGTTAGCCCTACAAGCTC
Chr_01.tRNA19-GluTTC	ACATTAGCTATTGTATATTAAAATGAAAAGGGTACAAAAATAACTTCAAACAATGGAATCTATATGTATATAAATTAAATAATCTAAAAATAAAAAATAAATATTATTTTACTTTTTATATTATAGAGATGTAATAATCTCAATACGTAATTTTTTTTCCCTTTCATTTGTCTGGGCACATAAGTCGTGCCCCTTGTGTCGTTCTTTGCACGCATACACACGTGCACATTCACATAGGATATTTTATGCATTTACAACCTAAATTTCAACTAGTATCTATTGCACAAAGTATTTATGGATATGAATCACGTAACCTAATAATATACAAAAGATAGAAAACCAATCATAAATCCGTTGTAGTCCAGCCTGGTTAGGATACCTGGCTTTCACCCAGGCGACCCGGGTTCAAATCCCGGCAACGGAATAATTTTTATTTTTTCCAACCAAAACCGACAAAAAAATCATAACTGTGGGACCATATAAAATTAAATACTATGTGCTAGAATGCTACTGTTTACTAAAAAATCTAAAAAAAAATATACTCTCACTTTCTAAATGGGTCAAGTTTCCATCTGTCGTATACCTTGCTCCTCAAGAATCAAGATATTAACAATAAATAAATATATAAAAACGTGGGTCTTTCTTTTTTATTTCACTTTCCCATCTACCTCTTTCTTTCTTCCTCTTCATCTTACGCTCTTCTTCTGTTGCTGCATCGGTGCAAAGACTTTTTTTTTCTTAAACAGAGTGAAAAAACTTGAGTAATCAAAGATG
Chr_01.tRNA20-ArgTCT	AATGGTGATGTTGAGCCTGATACTGGGATTGCATTTGTAATAACTAGTGCTGCCATCCCACTTGAACCTACCAAAAGAAATTGATTTGAAACTACGTAGTTTTCTGATTCTTAACAACAAACCAACTATCTTAATAAGTAAAATTCTACTTGAGACTCTTGCATTAAAAAAAAAAAAAAAAAAACAGTGGATTGTATGTGTACCTTGGAAAAGAGATGGCAGTGTAAACTCCAAGCCAACTAGAAACCAGAGAAAAGCTCTGGAGATGGTCGGTTCATACTTGAGGGGAAAGATAAGAGAAAGGAACTTAACTTAGATTTTATATTTGGTTTTGGTAAGAAAAACAACAAGCGCCCGTGGCCTAATGGATAAGGCGTCTGACTTCTAATCAGGCGATTGTGGGTTCGAGTCCCACCGGGCGTGCTTTAGAAAGGTTTTTTTTTCACAATAGTTTTTTTATTTTTATTTATGATCTTTGATGTGAAATTACTTTTACAACCCTGAACCACTAATTTACAAATTATGAATTGAACTATTGAAGGAAACAATTTAGTACTTTCATTTATTGGAGAACTTTCAGAAACTTATGATTCATTCAACTTCAGATAATGAATATAGTTCATTATGATACATTTTTTATTTTACCTATCAACAAAAGTTCTAAATAGACCTTCTTACACTGGAAAACACACAAGCAACTGTTAAACTAGTAAAAATTTGTCTCTCACAACCCTTCGATAATCGATACTATTGTTACATAAATATTTTACATA
Chr_01.tRNA21-ValAAC	ACAGGTGAACTACTGCATGCTTGCGCGGCCATAAGCCCATAAATATTGATGATGCCCATAATTCGATCAACTAACTATAGTGGACATCATGGCCATAATCTTGATTGAATGTTGAATTGTTGTTTGGTACAGGATCTTATTGATGATAAAATCAGTTTGTAGACGTCGTCGCCTTACGGGTATATCATGCCTCCATGATTTTCCTTCCATTTGTAATTTTATTTTATTTTTTGGGTGAAATAATGTGTATCTTTTTGATAATATAGTCTTGATGATGTTCACTTTATTGACAGAGTATTGAATGATTGAATTTAAGATTTTTAGTATTTTCAGTTTGAAAAGACACTAAAGGTTTCGTGGTGTAGTTGGTTATCACGTCAGTCTAACACACTGAAGGTCTCCGGTTCGAGTCCGGGCGAAGCCATAATATTCTTTTACAAATTTTTATTTTAAATAAAGACTTGTGGACTGGGCTTGGGCCCAATCCTGGAATCTCAATTATTACAGATTTACAAGAAAACTAAGACCGAATCCAAAAGATCCATTGATTCATATAATTTTGTTCACCAAACACCTATTTATTGGGCTGAACTAAAGTCTGAAACTAACGAACTAGTATTGAAGAGTACATGTTCGGTAACGAACTAGTATTGAAGAGTACATGTACCCAAATTATAAAATAGATAAAACCAGATAATCCTAGTAACCCGAATTTATGTTTTAAAATAGTATATTTATGTTATTTTTTCTTTAAAAACATCATAAAAATGGGGG
Chr_01.tRNA22-AlaTGC	GGTTAGAAACCTTTTTCTTTATTCAGTATGGCATGTATGGAGACAAAATTTAAATTCTACAAGTGAAACTAAATTGCTTGCAATTGTTGTACATATATAGATCTAAATAACTCAATTTTTTTGTGATCTGTCATGCCAGAAATCTTTTGCTAATAATGTGCACATATATATAACATATGCATGAGAGTAACAATTCAATCGATATGTTGAAACTGTTGATAGTAGAGAGAACTTTGCACCATGCCATTATGCCACATTGGAAACAAATATTTCACTTCAGTGTTCAGTGTAGAAAAGAGTGTTGTTATAAGAGGAAATTATTTTAATCCATTCAATTCAGATACGTCAAAGGGGATGTAGCTCAAATGGTAGAGCGCTCGCTTTGCATGCGAGAGGTACAGGGTTCGATCCCCTGCATCTCCATTTCCAACTGCATTTTCTTTTCTTTTTTTTTTTTACACAAATTTCTGTATAAAATGAACAGGTGATTTGTGAATTATCCTTAGACCAACAGAGAACTGATCTAAGGTTCACGAGTTCCCAAAAAATTTGTACTCAAAGATGGCAGAAATTCTCATTATAAGGAAAATCAATTTTTAATCAATGTGAAAGGATTATTTGTATCGATTTCGCTACTTACCATTTTAGACTGTATAATCAGTTCCTAGAAAGTGAAAAAGCCTAGAAAGTGAGAGTAAAGAACCAAGAATAGGCAAAAAAAAAAAAACTCAGGTTAAGAGAAGCCCTTCCCACTGTTCTTAGTTTCTTATTAG
Chr_01.tRNA23-PheGAA	CCTGCTTTCTTTGACATTGATAATAATTTGATTTATATTCCTTCTTCTTTCTTTCTTTATCTAATCTACTCTAATCTAATGAAACTCAATTACAACCCCAAGAAGAAGAAGAAGAAGAAGAAGAAGAAGAAGAAGAAGAAGAAGAAGAATAAACAAGTGTTTGTGAGGTTTAGCTGTGCTATGAAGCAAGATAGATAGATAGATGCCAATGGAAACCAAGATGACTGATATAGAGTTTCCTTTCACAAATGCCTGCGCGCATGGATAATGGCTAGAAACGATAACTAGAAACCATTTTGGATATTTTATGTTTAGAATATTATTTTATTTATGTTAATAAAAATAACTAAGCGGGGATAGCTCAGTTGGGAGAGCGTCAGACTGAAGATCTGAAGGTCGCGTGTTCGATCCACGCTCACCGCAAATGGTTTTTTTTTTTTATTTCACTAAATAAGTTTCTTTTTTCCACTAAATAAATTTCTATACCAATCACATACTTCATGACCTAGAATGACTGCCTTGATTCCCAAGTCTTACCATTTTAACAACACAATCAAATCAAGCATACAGCAAAACTACATTTTTTTTTTTTTTTGGTTCAGTCATCTTGCTTGAAGTTCTCTGTGTTTCATTGTCTCAAAGAGAAGATATGAGTGTTGTTAAATCCAAGATTGAGTCTATTATTTTGAGGTTTGTTCAAAGAAACAAAACAACAGAATCAGCAGCAGCAGGTAAGTCGTCTACCAACAATACCCAAGTCAGAAGAATTTCTG
Chr_01.tRNA24-ArgCCT	CTAGATGCATCAAAACCAACTGAGTGTTGTGAAGAATATTAAGGAATATAATTGCCCGCGGAATGAAGGTCACAGAGATAAGCTAAGGATGTTGATCTGAATGCATTCATGCCAACATGTGTGTATAACCGCGGTTAGAAATAAAAGGATCTTTTATAGTTCATCTGTCATACGAGTATATAATGCATGGTGTGTCATTGTTCACCATTGTTTTATTGTCACTCTTCGAATTGTAAAGATAAGAAGAATAGATAGAAGATCGAGGAAACAAGATGAAATCAGGGGAGACCCATTGGCTATTCTTGAATATATATACAAAATATTATTTTCACCTTGAATGTCAAGCAAATGCGCCTGTAGCTCAGTGGATAGAGCGTCTGTTTCCTAAGCAGAAAGTCGTAGGTTCGACCCCTACCTGGCGCGAAAACTATTGGGTGTTTTTTTTTTTATTCTTCCGAAAGATACAATTTTGCCAAGAAAAAAATGTGCATCACTGCATCATGCTCTGAATCTACTACATACAGTATGGCAATTTATTTCATTCAACTTACAAGTCTCAACAACATCTATCAATGCATTAGGAAATTATGCGACTGATGCTTTGAAGGTAGAATTTCCTCTCATCTGACTATCCAAAAATGATTGATTGATTGGGCTTTGAAGATAGGATTTCCTCTCATCTTATCTGAGTATCCTACTTTCTTTCTCATAGCCAACCTAGTTGGCCTTTTTGGTGGTGGAGTGGCCTTCCAAAGGGTCAGACTTGTTGGTTG
Chr_01.tRNA25-ArgTCT	ATTAAGCCTACTTTTGCTGGTTAAAACACATTATAACTCTTGCTTTCTTAATTTAAATTTTTTCCTTTTAACATCACAAGACATTATTTTTTTATTTTTCTGATAAAGCAAAACAAGACACTTTGACCACTGTGATTCTAAATTTTTTATATGATCATCCTACTATTTTCTTTCCCATAATCATCTTTTCTTTACTTATGCGGTGTAGGGGTACTATATACTCCAACCAATAAAAAACACGCCACGTGGCATACTCATCAAATCTCACAGGTCGTTCATTACTCGACCTACTTGGAGGCCGCCCATGGATTTTAATAAAATGTTTGCATTTACAATGTTGTGCATACTTAGCTGGTGTAGCTCAGTTGGTTAGAGCGTGTGGCTTCTAAACCATAAAGTCGAAGGTTCAAGCCCTTCTTCCAGCATTTGCATTTACTGTAGCATGTTACTTACTGTTTCCTTGGATGTCTAATTTCAGATATCATTTGAGATTTAAAGACTAGAGAATTGGTTATTAAGGAATCTAAGGATTAAAGCATTTATATGTAAATAAAAAATAATCTAACAACCAATAATAAGTTAGGACAATAGTGATCCAAATTATCAAAAAGAAAAATAATTATAGGTTCAAAATGTCAAAAAAAAAAAAACAAATCGACGTATCTCATTGACTGGAAAGAAGCAAATGAGATTATTGAGCTATTCTTTGAAGAAGAATGATATGAACAAACAAAGACTAACAGAGAAATAGTCATTGGAGAGAAGATACAAATAC
Chr_01.tRNA26-LysTTT	GGTTGTTTGGCATAGGCCTGTCGTAATGGACAAAAAGTTCTCAGTATTAATAACTTTAGCAACCCATGGTCAATAGAGGCTTGGCATACATATTATTGTGTATCCACTTCTTAGGTTTACATTACTCACTTATCTGGGTAGGCTTGTAGTTTTTCAATAAACTAAGTTAACTGTAGAAATACTTACTATTGCTGAAATATAGCTGTAAATGATACCTTTCCTTTCTTCCTTTCAAGAACACAATACACGTTGGCAGGAATTAGTTTTTAAATGTGAATAGATGATCAAATAGGACAAGAATATGGTGTTTGTTTACAATATTTTAATGTTGATCATATTTTTATTAATTGGCTGGTGTAGCTCAGATGGTTAGAGCATGTGGCTTTTAAACCACAAGGTTGAAGGTTCAAGCCCTTCCTCCAGCATTTGCATTTTTGGGAATAATTTAACGTTTAGCATTATGTACATATGTAGTTAGCGTGGCTGTTAGAATGGATAATATTGACCCCAATTTTTTACCTGAATCATATGCCTTGATGATTGATATATCCACGTAGGTAGCTTTTATTTTACTTTTTGGTTAATCAAACTAAATTATTAAAAATAGATAATGATAGATATTAGAGATAGATAATGTTTGTGTTTGGACTTTGAGTGTTGATAGAGTTATCTAGACATAGGCATTATTTTTACTAACAACAATTTCTATAAACATGAAAAATGCAATTCCTGTAATCTATTTGTAAAACGAATTTCGACATGATTGACTGCATTG
Chr_01.tRNA27-ValTAC	GCAATGATGGGTTTTTTCCAATGATAATTGAAATGTGGGTTTCGTAGTTTTTGAAAAGCGCCAAGACAAGACTGAATCAGATGTTTCAGTTGAATTTTTTGGATGCAGAGATAGCTTTTAGTTCAGATAATCCACGTACATGAATTGGATTTATCATTAGTAGAGCTAGAAATAGATCTAATGTGAAGAAAACACAAAGAGAAAGAATACAAATTCACTGTAACGAACTTACTTGTTGAAGAAACTTAGAACATTTTCGAGTGGAAAAAAGATCACGAGGAGGGAGGTGGATGCCTATCATTCTTATTTTTTGGTATTATTATTTGTGTAAGGAAGTAAGACACAAAAGAGTTTCTGTAGTGTAGTGGTTATCACGTTAGTCTTACACACTAAAGATCCCCAGTTCGAGCCTGGGCAGAAACATTGTTATTTTTGGTTTTGCCTTTTTTTTTTTCAAATGGCTATAGATTGAATTTACCACCTGTGTGTTTTCTTTTTCTGTTTGATTTGCAATCCTTTTTTTTTTTTTGGGGTGAGATCAGTAAGTTTGTAAATGGTGAAAGGGATCGAATCCCAGAAGTATCATACCAACCATGGTCTGTGTTGCGATTTTTTAACATTCATGTCCTTAAACGTAATAATGTAAACATATAATTACTGACTTACTGTAATATTCAATCAGTAAAAACTGAAGAGTTTAAAAGCCTTTTTTTTCAATAATCATCACTTATATATAACTTAGAGGTCTGAAATATTACAGAATAGTGAATCCT
Chr_01.tRNA28-AsnGTT	ACATTGTCTTTCTACCCGTTAAATACGATGAAGAATGAAATTGTCATAGTTGATAGTAGTGGTGACTATCAAGGTTACTATGATATTGAAAAACAAGAAGTCAAGGAAATTCTGATCCATGGAACCCATTCCTCTCGATGGGATTCACAAATAGTTCCTCATGTTGGCAGCCTCATTTCTCCTAGAAGCATTGCTTGTACAAATGATATACATCAAGTTTCATCCGCGAAATCAAGAAAGCCTATCAGATTCAGACTGAAGAAGAATGTGAAGAAACCGCCATAACCCTTTACTTGCATCACTAGAGCACTATGAGCCCATGACCAATATGTGCCTGAATTTGTTGTTGTTCCTCAGTAGCTCAGTGGTAGAGCGGTCGGCTGTTAACTGATTGGTCGTAGGTTCAAATCCTACTTGGGGAGATTTGATTCATTCTGAATTAAATTTATGTGATAGATGTTTTTTGTTTTCCTATTTATCCTTTTTGAAATGTTGCCAGTTTATACAAACCATAAGTTATGTTGTTTAGGTTGATTTCGTTTTGTAATTATACTGATTATGTTATTTGAATCAGCAGTCTCATTCCATATGCTCTAGCTTTAAAAGCATTTTGCATTTTTGCTGTTGTTCTGGAAATCAAATCAGAATGAGCTTAATTGACAAGCTGCTAAATGTATAACCTTACAAAACAGGATTATGTACTCTAATAATTCCTTGATTTGGAATAGTACGACCAGAAATTGCATAAAAACAGTTCAGATACAAATGTTCA
Chr_01.tRNA29-ArgACG	TCGCCAATTCAAACTCAGATCACACATATCAGAGAGAGAGAGAGAGAGAGAGAGAAATTACCTGTGAACACCAGTGTGTAGAACAGAAACCACCGAGAAATCCTAGGTAGTAGAAGAGAGAGAAAGAGAGAGAGTGGTGATTGCCGAAGAGGGTTTCGTTGTTTGATTTGATGGGAAAATTATTTGGAACAACGAATCGGAAATTTTTTTCTCGTTTGACAAGCAAACCAATTCTTTGTAAAAAAATTCCTTCCGGGTCTCCCAGGTTTAAACCCATAACCCGACCTGGAACTTGGAATAAAAACCTTTAAAGATTTATAATTTTAAACGAGTATGTATATAACAAAAGTGACTCTGTGGCCCAATGGATAAGGCGCTGGTCTACGAAACCAGAGATTCTGGGTTCGATCCCCAGCAGAGTCGATTTATTATTTTTTTTCTAACCACTTTTCGGTTTTTGCCGGCAAACATCAAATATATCGTTTTTTTTCTCCCAAAACTTTTCTTGCACTCTATCTTTCACTTATTCCCAAAAGTTAAACCTAGGGTTCTTCAACACAATCGATCAATCGATCAAAACGAAGATGAACTACAACACAAACAACAATAACGACACCGATCGTCTCACTTCATTACCAAAACCAATTCGAAATCACATACTCTCTTTTCTTCCAATTCAAGATATAATCAGAATCCGTACACTTTCAACTAAATGGCTTAACATATGTTCTTTTCTCACTCATTATGATTTCAATCAACTTTCTTTCCCTAAT
Chr_01.tRNA3-GlyTCC	TATTTTTTTGAAGTCCGTCTCTTAAAAACCTTTTAGAATCTGTACTGTTTGCAAGTAGCATTGTCTCAAAGCTTGTATGCTTCCTCGCACATCTCAATCGTTATTTCTTGATAAAACATCTCAATCCATTTCAAACCTTAGTACAGTAGTATAATTTTTGTTTTTGTTTTTTCAATAGAATCTAAATTTCATTTCTATCAATTACTTTTTTGTCACTCTAAAATGACTTTACTCTCCAAAATAATTAGTCCTCGTATCTCAAGTCTGATTGGGCAAGAAAGAAAACTTTAGTCCTTCGGGATCTTAAGTAATTCTACATATAAGTTCATGCCCTAAAGTTATCATCAACAGCGTTTGTAGTCCAACGGTTAGGATAATTGCCTTCCAAGCAATAGACCCGGGTTCGACTCCCGGCAGACGCAATCATTTTGTCTTTTTTTTTGGTTGTTGAAAGGAAATACAAATTTTCATTTTTGTCCTTCGTATGAAGGTTTTGGTTTATTGCTTAGATGTACAAGGACTTTGTATACATGTCTGAACTTGTTATTTTTTTTTTTTATTTCCAGAAGAATATATATATATCTCAAAATATATCATTTTTCTATCACCCTTTCTCCTTGGGCATACCGTAACAGGCCAACAACCTTACATGCAAGGAACAGGGAATGCCCAGGGCAGAGCTCCTGAACAAGACATTACAGCTACACCAGCAAATGCAACCACCAAACTACCATAGATATTCATGTTCAACATTTGCAATGCCTGATCCATT
Chr_01.tRNA30-LeuTAG	CTGTATGTTATTGATTGTTGATATGAAAAAGAAAAAGGAAAAATAAAAGAAAGAAGAACTTTCTTCATGCTGCAACTCAGGATAATTTTCTCCACAACTCTTTGCATTAAGCTCCTACACCCACACTATATACTGTCCCACCTTACTGCAGTCTGCATTGCCTTTAATTAAAACTAGTTGTATTTTTTTCAAGAACAGCAACCCTCATGTTTTGAAAAATTAGAATCAGGTCCATAGTTAAGATATATATATATATAGGCCTCCAAGGTTGAGCACTTGGGCCTTTTAGGCTTTTTGCCACAATTTAGAACGCATATATAATGGTTTTGCTAATACTAATAAACAATAACGACAGTTTGGCCGAGTGGTCTAAGGCGCCAGATTTAGGCTCTGGTCCGAAAGGGCGTGGGTTCAAATCCCACAGCTGTCAGTATTTATTTTTATTTTAAAGAATAATTTTTTTTGCAAAATGTAAGAAAAAAGTGTGAGAATCGGCACTGGAGTCTGGATTATGCATAAATAAAGGTGGGTATTGCAGCTTGCAATAGTAACAAGAGTAAAATTTAAGTTTATTCCTAATGCTGTTTACATCATTTATTTACTACCTTAACTAGAGCTATCAGTCTATCACAATTACAAAGAGGTGGAACTTGGAAGGACAATAGGACAAAGTGTTGGTCACTTCTTGTTTGTGATCTGATTCATAAAACCATTGAAAGCATCCAAAGAATCTTTATAAGAAGCCGATAATTCATGTTCAAACATGTTAGCAAGCGAGTC
Chr_01.tRNA31-iMetCAT	GCAATGAGCCTATCACCATTAATTGGATTGCCTTCATTATCAACTACACCACTTCGATCAACATCCGTGTCAAAAACAATTCCTAAATCAGCTGATTGTTCTAATACCGCAGCTCGAGTAAGGGACATAGCAACTTTGTCTTCAGGATTTGGAATGTGGTTAGGGAACATTCCATCTGGTCGAAGATTTAGTGAGCCAAATGTGTCTGCCCCAAGCTCATCCAATACATTCCATGCAAAAAACCCTCCTGAACCATTTCCAGCATTCACAATTATCTGCAATTTATTTGCAAAATCATAAAATTACTATTTGTTCTAACATATTATTATTACTTTGTAATAAAACAACATATCAGAGTGGCGCAGCGGAAGCGTGGTGGGCCCATAACCCACAGGTCCCAGGATCGAAACCTGGCTCTGATAATTTAATTTTTTGCTTTTAAATCTTTTTGTCCCATGGGCCTATAAAGCCCACAATAAAAACTCTTTTTAGGCCCATAAAGCCCACATTCATGAAGATGAACAGCCAGAAAGAAAAGTGTGAATTATGAACCTTAAATCCTTCAAGTGGAGTATCAAAATGCTCTGGGTGATTTACCCTTTCCTTGATGATATCGCGAAGGTGCTTGGAATAGGTGCTCATAAAATCAACTCTTACTGGGGAAACGCCGTCCTTAGCAAGTGAAGTCTTCGCAAACCTGTTTGCATACTTACGGGCAGCTTGGTCACATATTTCTTCGACATCAGTTGAGCACAATCCACCCTTGGGAGTA
Chr_01.tRNA32-iMetCAT	TAAAAAAGAACCCGAAAACACATCAGAAAATTGCAATAGTTCAGTTTTGATAAGATTTAAACGTTCCGCAGTAATAAAGAGAGATCACTAAGTGAGCCTAGGCTGCGATGATATGTCCCATATTGATTAAAAAGAGAAATTCAACATAATTTAAATAAAATTAAGTTTAATACTAATACTATCAAAAGAAATATATGTTGTTATTTCTTTGTGGTGTCGTAGCCAATTCTTATTTATCTAGAAGTGGCTTTGATACCATCTAGAAATAAATGATATATTTCAATTGTTTTAAATCATAAAATTACTATTTGTTTCTAACATATTATGATTACTTTGTAATAAAATAACATATCAGAGTGGCGCAGCGGAAGCGTGGTGGGCCCATAACCCACAGGTCCCAGGATCGAAACCTGGCTCTGATATTAATTTTGCTTTAAATCTTTTTACTCATCCAGAACTGGCTTTGATAACATGTAAAAATAAATAATTATATATTTCAATTGTTTTAATAATTAAAATATTTTTCTAGGTTCAGCACAATGGACATTCACTTTTAAAAATAGAGAAAAAAAAAATAATTGTTGTAAATGAAAGTATGGATGTCCAGTCCAATCCAGAGCTCAAAGCCCAAGCCCATTCGCCATCTCTTATCTCTATCTAGGTGTGGGCTTTATCATCAGACAGGTGTCAACAGCAGGGATCCAGGTGGCACTCAAATATGCTTAATAGGCATGACTTATAAAACCTATATGTATAGGTGCTGGTGTATATA
Chr_01.tRNA33-AlaTGC	CATATTGGAGTTGCCTGGATCATATCTGTTGGCTAATTAAGCTTCCCATAGTAAACGTGCATCCTACCTTAATTAAGGCAAGAGTCATGTCATAAACATTGGACCCAAATTTGAGGTCAGGGGCCATAGATGCAAAAAGCAAAAGGGTAGTTAGAATTAGAAATACCTACATCAATATATTAAATAGACTTGGTTTTCTTCAATGAAACATTGAAATCTTCCTTCTGTTAAGAAACCGATCAAAGGTCTTAATATTTGGTACTGTGGCTTCAGAAGTTGCAGGGAGAGAAAAGAGTTCTAACGTACAACAGAAGTATCTAGAACATTAGAAGAGTTGACATCTTACAAATGGGGATGTAGCTCAAATGGTAGAGCGCCCGCTTTGCATGCGAGAGGTACAGGGTTTGATCCCCTGCATCTCCACATCTTTTATATATCAAAAAATAAAAAATAAAAAATAGAGTTGACATCTTCAATTATGGCCAGGGCAGCTCACAGTGGAGTTCCCTTCACTGTCATGTTTTATACTTTTATGCCTATGGTCTTACCCCCTTTTTTTTAAAATAAAAAGCAGCATTTATAAAAAATAAAATGATATGCTTAGCATTTATTCAATTTTTTGATTCAGTTTAGAATGCAGACCGCAGACGTTAACTGCATCTGCATCCTTTTTCGGCAGGAAGTTGGTCATGGATCCACTGACAAAGTGACAAGATCCTTGAGTCTCCTATTCAAATTTAGATTTAAACCAGGCAAAACCCTATTAATCATAC
Chr_01.tRNA34-PheGAA	AGATTATATAATAAGTTAATGCGACATAAAAACAGTTTGCTCAATACACCATATTCAGGTGAAATGATTAGCATAAGTTAGATGGTACGCATTCTCTTGAACACCACAAACGAACGAGTGAACGACCAACAAGGAAAGATGCCCATGTAATACTGTGGATGCCTGCATGGAATGTAACTGTAACCAACTTGAAAATGAGATAATTCAAGTTTGTTAAACAATTAATGTGAAGCAATTAAATTTAGGCAAAGTGTTAATTAGCATAATTAATCTTTTTTAATTAATTAATTTAAGACATCTAATCACCACATTGTGATATGTATCTACAACTACAAAATATCAACAAGATGGCGGGGATAGCTCAGTTGGGAGAGCGTCAGACTGAAGATCTGAAGGTCGCGTGTTCGATCCACGCTCACCGCATTTTGTTCCACACTTTTTAATTCTTTTTCTTTCTCTATTTTTAATTCTTTTTCTCTCTATGTTTTTTTCTCTGCAAAACCTTCACTAAAATGTAATTTATGTAAGACAATCCAGGTAATCAAAAACTCCCTAAACACACGCAACTCATGTCTGCAGTGCACTGGCAACTACTACTACTAGCATTCCATGTCTGTTGCGCAACTCATGTCTGCAGGGCAATCATTTTTATACCAGTCAATGAATACAAAGAGACTGCATGTGCCTAGCTTGTAAGAATTTTGATGGTGGTAAAACAGAATGAGATCGATCTCCCACTCTCAACAAAAAGGATATATAAGCTTCTTCAAATA
Chr_01.tRNA35-AlaTGC	ATCATATTGTGATTATGAAAGGTATTTTAGTCCAAAATTTGTTGAAAACTACGTTCTTTTAGGATATTTTCATAACAAATAATTGAACTCCACTGAATACATAACAAATGTCGAAAAAATGAGTGTACCTTCCTTGTGGCATTTCCACAATTCCACCTATCACTTATAGAATTTACATAGCACCAATTGAGGTACCAAATGGCATACGTGGACCACCCAATCAAAAAAAACCATTAGGATGCTCTTATTAGCTTCTTCTTTTAAGTTCTAGTCTCTATGAAGTTTAAATGTTTTGACAGGTCAACAATATTTTACATATTTAATATTAAGTTAAGTTAATAAGCAAAAACGGGGATGTAGCTCAAATGGTAGAGCGCTCGCTTTGCATGCGAGAGGTACAGGGTTCGATCCCCTGCATCTCCAATCTTTATGTTTTTTTTATTTTTGTTGTTGATTTATAATATTGTATTATATTTATAAAGTCAAAGTCATGTAGATTATGAAATTAAATCATCATAATTAAAATTTTGGTAGGCTGAAGTGGGGTCTTTCTTAAATGCTACAATTTAATTTCGACCATAACAACAACCCCCATAGTTTGCAGCCTAACAAATTCCACGAGATACCATCCTTTTTTTTTCTCAACATTTAACAAAATAAAATTAACATGAAAGTAGTATAACGACCTTCTTAACATTTTGAATTCTTCAATCTCCTTCTTCCTCTTTCTAACTAGTACTTAAGTTCAATTCCTCTTAATAGAATGGTTCCAA
Chr_01.tRNA37-GlyTCC	ACTGAGAAAAGAACTTGGGACGAAGAAATGCATGCAACTCTTTTGAGTGGCTAAAGCTGGTTGCGTACCATAGTAACCTAACCTGTGTTGCAAACTTGCAATGTATACATATACTGTATATAGTGATAGTGAAACCTACCTAAATGACAATCTTGGGAAGAAAAAATGTGCACTTGTTTGGCAATATTTTCTGTGTGTTTACGAAGGGTGATTTTGAAAAAAAATTCACCCAACCATTTACTCCATACATTGTACAAACAGCACCAATGCAGTGTTGATTGCTGGAGTCGACATGCCTGTTAGGTATTGTATGTGATAAATAATAAAGTATTTCAACTAGCATGTCAACAGCGTTTGTAGTCCAACGGTTAGGATAATTGCCTTCCAAGCAATAGACCCGGGTTCGACTCCCGGCAAACGCAATTAATTTTTATTTTTATAAAGTAATATCAAAAGTATATTCCAAAACATAATCTGTATTTCAACTACCCAGTACCAACTGTTTGTTTGATCAAATCATCAAAAGACTTCAACCTTACTTTATCTATATACAATCTACATACATACAAGTCAATACTACTACTATGCTCACTCCTTTGTACACTTTTGAATGATTGTATTTTTTTTTTTCACTCAAACTTGTTTGTTAAGCTAAATCATACACTCATCAAACAAACCACCCCTTTACTTTTCTTTGTCTTGGTAGCTTTGCCATGGTTGGGAGGTTCTATAATGGAGTGATCTATTGGATTTGGAGAGAGAATGGGCTTCT
Chr_01.tRNA4-GlyTCC	CTCCAGATATCATAACATGGGTTTTTAGTATTTTTATCATATTGGCATTTTAAAATCATAATTAATACTACAAGTTGTTCTGATCCCAAGTTTACAATGAGCAATGATTATTCTCTTTACATAATTGAATACTCTTTTCCTAAAGGGAAAATTGAAATGAGTTTGATCTACCTGTTCTTGCTATTAAGTGTACTCTTAAACATAACGCTGACTTGCTACCCAACTGTGCCTAAACACGTAAAACCTATTTTGAAGAGAAAAACACATTTTCCCTCATCGAAGGTGAGGTAGAACACATTTTGACATTTTTTTATTTATATAACGAATGTTCAGAAATAAATTCAACAACAGCGTTTGTAGTCCAACGGTTAGGATAATTGCCTTCCAAGCAATAGACCCGGGTTCGACTCCCGGCAAACGCAATTTTTGCCTCTATTAATAAGTCCTCTTCAAAAGGTTTTTTTTTCACCATTAATAGCTCAAGAAGTTTCCAACTTTTTTGTTCTTATAAGAATGTCTAACTTTAATCTCAAGAAGAACCTTGTCAAAACTAAAATTACATCCTTATTTTCCTTCAATGTTGTTGCATGGGTTTAAAAGCCGCCAACAAGACAGCAACCTTACATACAAGAAAACCTGTCATTCCAACCAAGATCTCTTGCGGCGTCAAGGCTATGGGCGTAGTTCCCAAACCATACTTCACAGTTACACCAGTGAATGCAAATGCTAATGCCAAGCTTGATACTGGACCCTTCAATTGTTTAAAGAGTTG
Chr_01.tRNA40-IleTAT	AATGGAAAAGACATCATCCATTACCACAATAGATCTGCAAAGAGGCATTGATACATGCATTTCTTTAGCTTATTTAAGACTTAAGCTTCATTATTCCTTCAAATTTCAAACTATTGAAGCATTATTTGATCAAGATTTCAGTCAGCATCAGACATCCCCTGCCCCAGCTGCCAATACTTGAAATGTAATACTGTTATAATAGCATGAAGTTTTATTTTGTTCATTAATATATTAATCAAAAGAGACCACAACTCCAGAAGCCTGTAGCCAGATGAACATGTTTACCACAATTGCTTAAAACTAATTGATCATTTGGTATTATAATATATTAGTGAATCAATAAACAAAATGGTCCCGTAGCTCAGTTGGTTAGAGCGTTGGTCTTATGAGCCGAAGGTCGCGGGTTCGAGCCCCGCCGGGACCATTTCAACTCATAAGACGAAAAGTGTGTTTTTTTTTTCATTTTAATAACTCTATGCAAAATGCAAATTGCAAAGACAAGTTTTACAGGTGATTGTGATGACTTTTATGGAATTTAAAATTTATTAGCTTTATCTTCAATCTTAACAAAATGTAGAAATGCTTAGTAAAAAAAAAAAAAAATCTGTTTGATGTCACAATTACCTTGGGTGAAGAGGAGTTTCATTCTCATGAGATAGAGCCATGCAATTCCCATTTGAGAAATTATAGAATGTCGACTCCGGCCAAGATGATTGGAATTTCCTTGCAATTTCCTCTCTAGTTTTCGACGTTTGGGAATAGGTAGATGGAAGC
Chr_01.tRNA41-LeuTAG	GTCGGCCTAATGTTTCACAAATGAGTATTGATGCCGCTAAGAAGTGGGGAGCTCAGGTGGTTATCGTCACTAGTAATCCTGAAGGAAGCAGAGATGTCGTAGATGCATGCAAGGGTGTAGGAATTCCAGCATTTGGCCCCATCTGGGATTCTTAATCTGCTTGTTTAAAGTATTAAGTACTACTTTATAGTAATCAGAGTCCAATCATAAAAAAATGATTGGTTTCAGTTTTTCTTTCCATTAGGAATAAAACTTGTAAATGGGTTGTTTACTATTAGTGTGTAATTTCAAGTTATGGGACATATTATTTACATAATAATACTTTAGTACAAGAAAAAATAATATGTGTAGACGGTTTGGCCGAGTGGTCTAAGGCGCCAGATTTAGGCTCTGGTCCGAAAGGGCGTGGGTTCAAATCCCACAGCCGTCAATTTGTTTTCTCTTTTTTTTCTTTCCCATGTGCCAGTTGATCTCAACTGGTAAAAACCTAACACAAGATGCTAGCTAGACTTTACCTATCATTGGAAGGGAATAAAGAGTCAATTCTTTGCAGGTGTCAGTTGGGCCCAACTGGTAAAACCTCTGGGTGATGATACTAGAGGTCTGGGGTTCGAATCCCGCCAGCATTACCGAGTTACTGATCTCATTAAAAAACAGGCTTACCAAACCATTTTTGCCTATCAAAAAAAAAAACTAAGAAGTTGGAAACGTCCAAATTGTTGAAGATCTATGCTGGGATATAGACCTAGATATTATTTGACTCATAAACTGACTTAGTAC
Chr_01.tRNA43-AsnGTT	CATCTAATGTTATTGTTTTTTATGTTATTATTTTACCATATTGGCCTAATTAGTTGCCAATGACACCATAGGAAGACAACAACTCTGCTTTTAGAGAAATATTTTCAACTGCAACATTAATTAGGTTATGGTATGGTTGTTTATTCTATTTCTATTATGAGGTTTAGAGTTGTGGAATTACTTAGACCATATGAACTGCTAAAAGATGTTAAAGAGTGAGGTCATCTATTTCTAATCCCATAGGCTTTGTTTGCATGTCTTCAGTAGGTTATTTATCTTTCTTCATTATCATATTGTACAACGTAGATGCAAACTGGCAAGTTTTGCTAACTTTCTGTCTTTGAAAAATTGTTGGAGTAGCTCAGTTGGTTAGAGCGTGTGGCTGTTATCCACAAGGTCGAAGGTTCAAATCCTTCCTCCAACACTTTTGCATTCAACACTATTATCTCTTGGTTGCTAACCCAAGAAAAAAAAAATTCAGATGAATATATCAAGTCTCTTATTTTCTAATTCTTCAACTAGCTTATTTGATCTATATTTGGTGTACCTTTTTCGCTATATTATATCTTTTATTATCGTTCGCTGTGTTTATTCAAGAACTAAGGAAATAATCAACTTGAGTCCCACATAAACTTATGAGGTTCAACTTGACCTTTAAAATGGAAAATTTAAAAACATAATCTATTTTTCGAACGAAACTCTGCATACGTGTCAAAATATAAGTGGATATTATATGGGCTTTTACTGTAGCTAATAGCAGGCCACTTGACAAGT
Chr_01.tRNA45-GlnCTG	AGCAACTAACTTTTATTTATTGAAAACATAAGCATTTATACAAGACCTGCTGATCGGCTCAAATAACCGAAACATCACCATTTACAAAAATATACAAACTAAATCTTTTATAAATCCTACATTCTTGCAAAGTCCCAAGTCGATCTAAATTGTTACAGAAAGGAGTTTTAAAGTTAGCATCTGTCTTTTCTTTCTTGGAAGTGAACATAAAAATTAGAAAGGTTTCATTGATACTGCTTTGAGTAATGCATTTTGAAACCTATGAGCTATTAGACATTAGAACTTGCTATATTCATTTAGATCACGATTGTCGGTGCAAAATCATATTTTGTTATCAATTTCTCAACTAAGGTCCCATGGTCTAGTGGTCAGGACATTGGACTCTGAATCCAGTAACCCGAGTTCAAATCTCGGTGGGACCTTAATTTGTTTTAACAAAGAATTGGGCCAAAAGGCCAAATTCCGAACCTGTTTTGCCAAAAAAAGACATTATAAAAAACAACGAATTGGGCAACAGGACAGGATTCAAAATGGGTTTAGTCATAAGGCAAAACTTCAAATTGAATTAGTTTGCAAGACATACAATTTTTTGGACATAAATACCCCTATATGAAGTCTTTATGTGTTTTCTGGAATAAACCACGTCTCATTCTTCTTCGTTCTTTAACTCAGGTTTTCTTCCCCGTTCTCTAACTTTGTAATTTCTCAAGTACAATGAAATAAGTTTCTTTCTTCATCGTTCGTCTTTTTCTTGTAGAATCTCCATTCATTC
Chr_01.tRNA5-ArgCCT	ATACTAAATTAAATGATATTATACATTTCCCCAAATTATTGGAGGTGCCCTGAGAGGAATTGTTTTTGAATGTGTTTTTTTGTTTTCTCCTTGTAGTTTTCTTTCCTGTTTTATCTCAAGTAACTCCACCATGTTTGTATGGTGTGTGGTGTGTGGCTTGCAGTTGTATGTAGTCTACCCGAGTCTGTTTAAATAATCTGTAGTTTTTCCTGAACTTATTAATACTAGCTTCCAAAAAAAAAAAAAAAAACTCCACTATAGTTTTAGAGGTACCACATAGGGTTGGAGGTTAACAAAATATTTAAGTACAAACAATGATGTAATTTATATTCCAACTATTAGTATGAAATGCGCCTGTAGCTCAGTGGATAGAGCGTCTGTTTCCTAAGCAGAAGGCCGTAGGTTCGACCCCTACCTGGCGCGGAGTTTTTTCATTTCATTTTTTGTCATGGTCATAAATAATTAAATATCAAAGAAACGAAAAAGAAAACTCCTTTTAATAGGACGCCCACCGTGGGGCTCGAACCCACGACCACAAGGTTAAGAGCCTTGCGCTCTACCAACTGAGCTAGACGGGCTTTTGTTTGTTCTTGTCGATATATAATGATAATTCATATTTTATTTTGATATTTTATTTGCTTTACCAAAAAGTTTTCGCTTATGTTCTAAATTTCTAATCTATACTACTATTATAAACCTATTATAAACCTGAATAAAATTCAGGGTAAGTCCCGGTTATGTTCTAAATTTCTAATCTATACTATTATTATAAA
Chr_01.tRNA52-SupTTA	TTATTATTACTTTATGAATGCTCATTTCAGTACTGCATTATTTTCTTACGCTGATGTTTGGTCGGTGCTATATGGTGTTTTTGACAATATCAGAATAAAACATAACATTTTTTCCCCATGCACTATGCCAATTGCCTAACGTATTCTACCACTAACTTCTAAAACTTAGATTTTATTTTATTATTATGGTTTTTTTTTTTTTTTTTTTTTAATTCTTTTTTTGTACTTGTGTGGTTGGAACTCTCTTTTCTTTGTTATTGTGAATTTTGCGAGACACTTGAGCAAAAATTGCTCTATAATGTGAATAGTTGATAACAAGGTTTGACATTTAGCATAGGGATGCATAATTAGCTGAAGTAGCTCAGTTGGTTAGAGCATGTGGCTTTTAAAGCACAAGGTCGAAGGTTCGAGCCCTTCCTTCAGCATCTTCATGTTTTTAGTATAGTTTTGACATCTAGCATAATGTGCATTATAGTGTCACGTTTATTATGCACTAAGACATAGTCTGATGGGCATTTACTTTGTAGTCGATCTATTGCATTTCAGCTTATAGAGACAAATTTTATGTATGCTATTGCTCTGGTATTGCACATGATAAGTTCATTCCAGTCTAAGGTTGTATGCATAATAGTTTTATAAACAAATTTTGAATCCTTTTCAACATAGTATTATAACTATTATTTCGAATTATTAAATTTGGGAAAAATAGGCGTGTCATTGGCATTAGGATTAGGGGTGGCAATCAGGTCGGGTCAGGTCAGGTTCAGGTCAGGTC
Chr_01.tRNA6-ThrTGT	AAAGCTAAACAATGTTCTTATGGTGATGATGCACTGCTTTCAGTGAATAAAAGTCTGCAATTAGGCTAATTTTGCAATCTTTTTTATTCAGTTTTGCTTTCTTATATTATTTTGGCCCTACTTTATGAACCGCTTTGTTGATTGGCTTTTCATTCTTTTTGGGAACTTTAGTTGGTTAATGATTTCGTTCTTCATGCGAGACAAGCTGGTGGGAATGAAATGGCTTAGAAGCTATGGAAAACACAGACCACTCTAGAGGTTATTTTTGTTCTCAACCTTTTCTTACCCATCTGCATTCTTTTAGTTGAATCAAGATTGTTTTTTATCAGTGTGGAAGATTTTTAACAGCTGCTCCCGTAGCATAGTGGCAGTGCGTTCGCTTTGTAAGCGAAAGGTCGCGAGTTCGATCCTCGCCGGGAGCTTCTAATGATCTTTAATCAAATTTATTAAGTACCTTTCTCTCTCAAAAAAAGGAAGAAATTTTTTAGCAGTGATGTCTTTTCTTTAACCACAGTATTTATTGACTTGCAGTACATATTTTCTGGGTTAGAAACTAGGGAAAACACAGACCACTCTAGAGGTTATTTTTGTTCTCAAAATTTCTTATTCATCTGCATTCTTTTAGTTGAATCAAGATCGTTTTTTATCAGTGTGGAAGATTTTTAACAGCTGCTCCCGTAGCATAGTGGCAGTGCGTTCGCTTTGTAAGTGAAAGGTCGCTAGTTCGATCCTCGCCGGGAGCTTCTAATGATCTTTAATCAAATTTATTAAG
Chr_01.tRNA64-GlnTTG	TCCAAGTTTTGTGTAAACCTAGCACATTCTATGTTTGGTGGTGTTGACAATATGATCAAATGTGGTTTTAAATCTACCTTTGTTGCCTCAGGCACTGTAAGTCTTGGTTTCCTGAATTGTAAGCTTTGACCACTGTGATTTCTGAAATTCCGATTTAATCATCCTATTATTTTGTTTACATAATCTTCTTTTCTATACGCGTGGTACTATGTTGTTTCGCATTTTCCATTGCTGAACGCAAGACACTGTAGCAGATATTACTTTTTATTATGATCGGGATGATTTAAGTAGGAGCACAAGATCGTGTCATTTTTAGAAAATATTTGCATTTAGGATGTTGTGCATAATTAGTTGGTGTAGCTCAATTGGTTAGAGCGTGTGGTTTTGAACCACAAGGTCGAAGGTTCAAGCCCTTCCTCCAGCATCGTTATTTTCCTACAAATAACTTTGGCATATAGCATAATGTGGGCGATTTTGTCAAAACCCTAGAGGTTTGTGTTTTTATTTGCAAATACCCCACTAAAGATTTTAATTTTGTCTTAACCACACAAAGATAACGATTCTGTCTAGAGGTCGTTAGCAGAATCTGACGTGTTTTATTTAATAATAAATATATCTTATGTGATTTTAACTTAAATAAGTTAACATGTGTTTTAATCTGGTTGAACAGATGTGTTATGATCCAACGGCTGTGATATGTTCAAAATCTATTTAAACCAGTCATCTTCTTCCCCAAAATGGTGACATTAAAATTGCAAGAAAACTGTGAAATTG
Chr_01.tRNA65-AlaTGC	AAACTACATCTCTAGCACTGTATGGACGGTGAGTTAGCTTGAACCTCTCTGAGTTCCACCATGCTTGCACCTCGGCAACTTCTGATTCAAACCTGCCTTCTTCTTCCATAATCTGTCAACAGAATTACATCTCATTAGAAATTAGAAATATAAAAATGAAATAAAGTAACTTTATTGGTACATATAAAACCTGTAACTGTTGTGCCTAATGGCTAAATGGGGGCAGTAAGTACAACTCCCATTAGTAATAATGACTTTCCAAGAACCGGAGTGCAAATTCTACTGTATCTCATGCAAAATTAATATTGTTTTGATTAAAGACGTAATATTCTATTTAATTAACAAAAAATGGGGATGTAGCTCAAATGGTAGAGCGCTCGCTTTGCATGCGAGAGGTACAGGGTTCGATCCCCTGCATCTCCACTTAATAATTAGAAATACACTTTTTATCTTTATTTTTTTTCCTCCAGGCTAAATGAGATGAATTAAACCAGCAAAAGCCCAATTAGCACAGCCATAGAGGTGACACACCACACCTAAGTACCTAACTGTGTCTTGTTGGTGTGCAGTGTGCACCCTCACCTAGTCACCTTCAGGCATGGAAATGTAATGGAGCTCTAGGACAGTGATGCCATGATAATGTCCCCAAGAAAGAACAAAAACAAGGTTTGGAAAAGTGTGCCAGCACTGTAGTGTTGGATATGAACTTGGAACTTTTATATTGACATGCATCAACATTCGTAGTTCCTAATGCCTACAACCCAAGGCTATTG
Chr_01.tRNA69-AlaAGC	CTGAAAGAAAGAAAGAAAGAAAGACTTACAAAGTAAATTGTATGGAAGATGATATGAGTTGAATTGTAGAAAGAGAAGGAATGTGAATGTGAATGTGAATGGTTGTTGTTGTTTGTTGTTTGCAATGTCATTGCATGTTGTTTGTTTTATTTAAAGTGATGAGATGAGAGTTTCAAACATCGAAAGCTCCGCCTGATGTGAAGCCGGTTGAGGAGAGTAGAAGAGTGTAGTTAGTAGTTACAGTCATACAGATTCGTTAAGAGAGTAGTTCAACAACCAACAACTCCACTGGGCATTGGTGGTACTATATATTCGATATATTTTAATAATTTCAAGACTTACCAAACAATGGGGATGTAGCTCAGATGGTAGAGCGCTCGCTTAGCATGCGAGAGGTACGGGGATCGATACCCCGCATCTCCACTTTGAAACAAAACTGTAACTGTTTTTTTTTTATTATTATTCGTTCGTTCGTATTGTTTTTTTATTAATTTGTTCTGCAATTAATTATTGGTTATGCATAGTAAAACAAAAAACCTAAGGCAATTGTTTTATGTTCTTCATTTTTAAGTAAGTATTTCTCTTAAGTTTCTATATTGAAAAAATATTTTATGAGATTTACGCCATATGTACTGAGATTGTTCAGGAGACATGGTCCAAGTCCGGTGAAGAAATGAAAACAAACAAAGTCGAGAGGGAAACAGCCCGGATCGGTAGTGGGAATAATTCCCACAACAAACATTGCCCCCGAAATTCTCAGATGCATGTTTGAT
Chr_01.tRNA7-ThrTGT	TTTATCAGTGTGGAAGATTTTTAACAGCTGCTCCCGTAGCATAGTGGCAGTGCGTTCGCTTTGTAAGCGAAAGGTCGCGAGTTCGATCCTCGCCGGGAGCTTCTAATGATCTTTAATCAAATTTATTAAGTACCTTTCTCTCTCAAAAAAAGGAAGAAATTTTTTAGCAGTGATGTCTTTTCTTTAACCACAGTATTTATTGACTTGCAGTACATATTTTCTGGGTTAGAAACTAGGGAAAACACAGACCACTCTAGAGGTTATTTTTGTTCTCAAAATTTCTTATTCATCTGCATTCTTTTAGTTGAATCAAGATCGTTTTTTATCAGTGTGGAAGATTTTTAACAGCTGCTCCCGTAGCATAGTGGCAGTGCGTTCGCTTTGTAAGTGAAAGGTCGCTAGTTCGATCCTCGCCGGGAGCTTCTAATGATCTTTAATCAAATTTATTAAGTACCTTTCTCCCTGAAAAAAAGGAAGAAGATTTTTATCAGTGATGTCTTTTCTTTAACCACAGTATTTATTGACTTGCAGTACATATTTTCTGGGGTCAACTGTGTATGTAGGTTTCTAGATTTAGGTGCCTTCAAAAGCAATGGAGGTTGTGGAATTCATGTAGGTTTATTGACTTGCAATACATATTTTCTGGCTTGGTGAATGTTGCAATGAGTTGTTTATATCTTGCAAAAGTATTATATAGCACAGTTATTTGTGGATAACCACAAAGATTAAATGGTATGTCAATGTTTAGCAACTTAACAGTAGTGTAGTATAA
Chr_01.tRNA70-SupTCA	ACTACAAAGTTGAGTACAAGTTGTGGATCCAAGTTTTGAGTAAAGCTGATCGGTGCTATATTTTGCATTGTTTATTAGGTTAGAGCATAACGTTTTTCCTCAGGCACTAAGCCAGTTGGATGCTTGAATATTAACCTATTGGACCACTATGAACTATAAAACTCAGATTTTATGCTACTGATATGTTTTTGTTTATCTTATCTTCATTTTTTTTATATACTTGTGTTGGAACTCTCTATTCTTTCGTTATGTGAATATAGCGAAACAGTCGAGCAAAATAATTCCCTATAGTGTGAATATTTGATCTATTGAACCACAAAGGTTTGTGATTTAGCATAGGATCATAATAAGCTGGAGTAGCTCAGTTGGTTAGAGCGCGTGCCTTCAAAAGCACGAGGTCGAAGGTTCAAGCCCTTCCTTCAGCATCTTCATGTTCTTAGTAGGGACGGCTCAAGTAAATTAGGGGCCTTGGCAGCCCAGGCCAAAGAAATAGGAAAAACCGCATAAAAAATAGGAAAAAAAAAAATAAACATTTAGATTCCATACCAATATTTTTGAAGAATTTTAATTGAAAAAAAATGAAAAATAATAGGAAAAAACCTAAAAATAGAGCAAGATAAGAAATAGTTTTGAAATATTTCAACGAAATTGGCTGTTCAGCCAACTCCTGGTTCTTAGTATAGTTTTGAAATTTTATGAATCAGACCAAATTAATGCTTAGCGAAAGCATTAGTGTCACATTCATTATGCAATAAGACTTGGTTTGATTCACATT
Chr_01.tRNA72-SupTCA	TATTTGTTACCACATTTGCTATGTAGCAGCAGAATCCATGGTATTTCAATTTAAACTCATTATAAATTCCTTTGTTTCACAGAAGAACTCCTTAACAATTTTAATAACCATAGCGAGTAGTGTATCCCTATCAATTACTTATAATATTCTAGAAATCTATATTGCATACTCTATTTTTGTAGCGCCTTCAAACATTATTTTGCTTATTGAGATTATTTTTTACCTAATACAGATTCCGAAGATTTTAAAAAAACTTTTATTGATAATTGTAGTTTAATGGAATTATATAGGAACCACAAGACAATGTGTCTCCAGAATAGATTTAACATTTAGCATAGTATGCATATTAAGCTGGAGTAGTTCAGTTGGTTAGAGCATGTGGCTTTCAAAGCACAAGGTCGAAGGTTCAAGCCCTTCTTCCAGCATCGTCATTTTTTTAGTATAGTTTTGAAATCTAGCATTATGTCCATAATAGTATCACATTTACTATGCGTTAAGACTTAGTTGATCAGGTTTTGAAAAAAAATAAATTTGGTGTTGTATATCCTTATTTTCAGACAATAGGGTCTTCAAGGTACAATATTAGGAACCTTATATTAGTTTCTGGATAGAAGCTTCAATGTAAACTATTGTTTGTGTAGAAACAATTTGCCCAAGGAAAAATTTGCTACTATAGCTAACAAATAATGTTGAAATTGAAGGGCTCTCTAAATTCCAAGAGAACACATATTGATATTGGAGCTGACATACGACAAATATTACCACCACTGTTACT
Chr_01.tRNA74-GlnCTG	ATCCGAAGCCTATGTAAATTGAACTTATCAACTATTAATATTTTTTTTTCTCTCCTAACTTCCATAAGAATAAACGTCCTTATAACTACTAATGAAAAAAACGTTCTCCTAACTATCGATAAGTACCGATCTTAAGAAAAATTACTTTTAAGAAGAATTATTCTCATCTTCGAAAAGATTACAGACGCCAAATTCACCTTGTTACTTTGAAAAGATATTCAAGTTAATCATCTATCATTTGCTTCATGTCTATATGTCAATAGCTTCTTGTCCAGTCGGATGGCTAGGTTGTAGCATCTAGTATACAAAGCCGCATGAAAAAAATAACATGTTCACATTTAGCCATAAATGGTCCTATGGTCTAGTGGTCAGGACATTGGACTCTGAATCCAGTAACCCGAGTTCAAGTCTCGGTAGGACCTTTTAGTGATTTTCTTTTTCTAATTTTTTCCAAAATCCTGACAAGTTCAGTGGTATTCTATTGTAATTTGAGTTCAGATAGATGGGTATTTATTTATAGATGGGTATTTATTTCAGTCTCTCTCGTGATGTTCTTGAGTTCTTCTTCCATCTTCCCTCCAAAATTCAGAACGAAAAAACCCAACCTAATGAAAAACTTCTGTTCGTCACTAATTTATTGAAGAAATTGTAATTTACATATGATTTTGATTTTGAAACGGTGAAAATCCCTAATTTGTTTGTACAAGAATGGATGCAAAAGACATTCTAGGGTTGCGAAAGACGTTTTCTGCATCTCAAGAGAAGAAATCTC
Chr_01.tRNA75-LysTTT	ATGTTATTTCCAGTACTAGGAAAAAACCGAGTTTCCATTTCATGTCATACCAAAGCTTGCTGCCTTGAGGGTTCTTGATGGCGCCTTTAAGGTTGCTTGAGTTGTCTCTTTGTCTTGACTTTAAAAGTTTATCCAGAATGTTGCTTAATCAATTTAGGCTATCAAGTGGATTGTTTTTTTAATTTTATTTCAATTTGATAATTGAGTCTTATCTCAAACTGAAATTTTACAGCATCTCATTAACGTTGGCAGAGATTGGTTTTTATATGTGAACAGATCGAAGACAACCACAATGTCATGTTTATTTAGAATATTTTAATGTTTACCATATTTTATTTAATACTAATTTGGCTGGTGTAGCTCAGTTGGTTAGAGCATGTGGCTTTTAAACCACAAGGTCGAAGGTTCAAGCCCTTCCACCAGCATTTGCATTTTTCTTGAATTTTTTTGCCATTTCTTTATGTGCATATTTAGTTAGAGGGACATTGAACAATGTGCCTTGATGATTAAAATATTTTCACATGAACAATATTTATTTTATTAATTGTTTTATCAAACAACCCACGATTTTTGTATTTATTCTGTGTTTAAACCTAAAAAGTGTTCCTATCCGAACGTATGCATTTTTTTAACTAGCCAGTTTCTATAAAAGACAATTTTTATAATCTTTAAAAAGAGAAGACAATTTCGGTCAGCTAATTGTTAAAACAATTTTTTGACATATTTCTTTTCAAAGGGAGTCAATAAGCTAAATATTTTCCGTAGTACCAACAAG
Chr_01.tRNA77-LeuTAG	CTGAAAAAGTCAGTTCAAATTGCTAGTGTGTAAGGAGATGTGGAAAAGAAATAGAAGAAAACATTTTGGTTACTCGCAGACTTGTAAAATGTAAAACACAGTTTTAATTTCTATTCACTCCACACTGAAAGCAGTTTCATTCAGTGATATCAAATGTTACGGTAGCACTTACCTAGTGCTAAAATTTGAAGATTTAGTCACAGATTAACACAATATTATATATATTAAACTATTGTAAAACATTCACAAATAGACAGTTTGACACAATATATATTAAACTATTGTAAAACATTCACAAATAGACAGTTTGACACAATATATATTAAACTATTGAAAAACATTCATAAATAGACAGTTTGGCCGAGTGGTCTAAGGCGCCAGATTTAGGCTCTGGTCCGAAAGGGCGTGGGTTCAAATCCCACAGCTGTCAATTTTTTTATTTTATTTTTTTGAATAAAAAACAAATTTTCGAGGGGTAAATGAAGTTTGTGGATCATTTTTTTATTTTATTTTTTTGAATAAAAAACAAATTTTCGAGTGGTAAATGAAGTTTGTCGATCGAGTTTTGCATCACTGCAATATACGTCGATTATCTCTCTGCTTTTATAGGATTATAGTGAATTTAGTTCAATTATACAATGGATTATTGCAGAGGTAAGACATGTTGAAGAAATCTAGAATGACCTTACTTGCTCTTTACTTCAACTAGTTGAGTATTTCTATAAGTAATATGTTATTTCTCACCTAATTTTTAGGTGGGTCAGTCTTCGGGTTTAGCTC
Chr_01.tRNA78-CysGCA	GCGCGCTTGTCCTCTAACTTTGTATAATTTCTGAAATTTTAATTAATAAATTTTTTATTAATAAAAAAAAAAAAAAAAAATTTGGTTGCGTGATGAGTATCCATTGCCCTTTTCGAGACTACGATGGATGCACAATTGGTGCGTTCTGCCCTCATATTCAGGGTGTGCCTGGAGGTTGCTCCTTAACCCTTCGTTTCCAGGAGCAGACAGTCTTTTTGTTTGTGTGTTTTATATTGTAGGAGTTCTTGTGAAGAATGTTCCTGACAATCACATTTAGCTCCAGAGTTTAGATTCTAGAATGGAATCATGTATCAAATTGTTAATCTTTTATGACAATTATTGCAACATATGGGTCCATAGCTCAGTGGTAGAGCAATTGACTGCAGATCAATAGGTCACCAGTTCGAACCTGGTTGGGCCCTTAGGTGTATTTAGTTATCTTTTAAGAGGAAATTAGGCCAAAAACATTTCATACTATTTAGCCATATAAACACACAGCCTGTTTTTTTTTTTCTCTTTCTCTCTACTAATACATTTCTTGTTACAATTAGCAATCTTTAATCATACATAACATGTTGACATGCTTGACACACAAAGTACACAAGTCTAGTTGCGGGCAAACTCATTGTACACTTCAACCTTCCTTCCATTTAATGGTTGTGTAGGCCTTGAGTTGTTCTTGAATGATGCTGACAATGGAGCTTTCAAAGCTTCAACTTGATCCTTAGATATTTGTCTTACCTTGCCGAGGATGGTCCAAATAACGTTTTCA
Chr_01.tRNA8-GlyTCC	AGTATTTCACTGTATAGCATTTTACACCAGGCAAACTTTTCGTTAAACCTAATTAATTAAGGACGACGACGAATGGCAGCTAGAGCCTAGAAACATGATATGATTATTTCCCAGTAAAATGTCAACAATATATCCATTGGTAATGTCTGGTATCTACCAACTCGGTGTTAGAAATGATGACATGATCGATGAACTATTTTGTTTATGGGATTATATGTAGTCCTTGCAAAATCCTTCACTTACCACTAGTTACTCTTAGCAGAAGCCATGTTGAAAGTTGAGTGGTGGAAAGGAATTTTCACACTGAGAAATTTATAACTTAAATTAATAACTTGCACTTGCAAGTAACTGCGTTTGTAGTCCAACGGTTAGGATAATTGCCTTCCAAGCAATAGACCCGGGTTCGACTCCCGGCAGACGCAATTAAACTTTTTGTTACTCTCTCCAAATTTCACATCCAGCAGAAATGTGAAGGCTTAAATGATACTTGTGTTCTGTAAAATATTTATTGAATGTACATGCATACAGGATACAGCACTCTTGTAGTCTCTCTGTTTTTATTTTTTTAACAAAAGTGCTATTTCTATTTCAGAAGCAATATTACACTAGTTGCAGTACATGTGCTGTGCTCATAGGCAGTACCTGCATTATCAAAATACAGAATGAGACCTAATTCAGGATCTAGGTTCACAAACCACAGTTGAGAATCATCTGAACTCAGGGATCTCTTAGCTAGCAGCAGATCTGCAGGCATATCAGCCTCTCTATACGA
Chr_01.tRNA81-AlaTGC	ATGATCCAACATTTCATTGTTGTTCAGTAGTGACATTCAATTCTTAAATGGACCACAACATGGGATCCAATTTGTGTTTAGAGGTCGTATAGAGTATAGACCTTATTCCAATCCCACCTTGTTTGTCTTTGATCTGACTTGGAGTGACTTTTCTTGTTTGGACTTTGAAAGATCATTATTGTATAAATAAAATAATTGAATTATTTTTTATTTTTTCAATTCACAAAAAAAAAATTGAATATTTTTTTCTCCACAAAAATAATTATTAATTAACTTCTAATTATTTTAAATATATAATTGTTTAATTCAAAACGTTTTTAACATTTCAAATTCAATGAAATTGCACACTTGGGGATGTAGCTCAAATGGTAGAGCGCTCGCTTTGCATGCGAGAGGTACAGGGTTCGATCCCCTGCATCTCCATAATTCATAATATTTTTTTGTGTAGCTCCTTTCATTGACAATAATTGTTAATATATTTTTTAATAAATGTATGGGTTCTATTATTTTTATATACACTCTACGCGTCAGTATTTTCAGACAGGTCAAGAAGGTTCACTTCCAGAACACCTTTTGAGTATATAATTCTTCAAAGTTAGAATTTACAACCTTGCTAATCAATTAGTGCAATGTTGCCAACCTCACTCATAGTTGTATCATTCGGTTGGTACAAATTAAATTATATAAAGATAAAGATGATCTCCAATTAAATCATCATTACAACTTTCATACATATAAGATCAACCATTTTTAAGTATTTTAATAAATATAAA
Chr_01.tRNA82-LysCTT	TGATGAACTTGATCATTTCGATCGTACTCTCAATCTTCATTACTATTGAAGTTATGGAATCAAACAATCTACTTTTGTAAAAGCATGCAGATCTTGTATCTGTGATTGGTCAAACAGCTCTGATCTTGCTCTTAGGTAGTGTTGTACGTTCTAACTCTCATTATGGCTTTCGCGACAGTATTGAATGGAATTTTTATGTGAAGTCTCTTCTTTTGTGAATTGTGATCATACATAGTATCATGTCAAAATCTTCAGCCTGGACTTTCAAGCTAACTATTAGTGCAATAGCTTTGTATTGTTGAGTTGTTGTTAACATTAGATTACATTACATTTATCTAATAATAGCATAAGCCCGTCTAGCTCAGTTGGTAGAGCGCAAGGCTCTTAACCTTGTGGTCGTGGGTTCGAGCCCCACGGTGGGCGTTATTGTTACGTTTTTTATCATTCTCCATTTTATGATTCCTTCCATCAAGTTTTGTTCACAATAGCATGAATTGAACCTTAATCAGTATCACTCGTATGAACACCATGGTGGTCAAGTTAACACAATCTATGTCAGCAATCAGTTGTCAAGTCCAACTACTGTATTAATAACTAATCATCAGCATTGATTTTGTTGCCTTTGGACCTACACACACCAACAAGAGAATTAAAATGCAGATGTTTTTCGGTTTTGTTAGTGGTTGCAAGATATATACAGAATGTTCCACTCTATATAATTTACTCAATCAATTCAACAAACATGTGCGACCCTTAATGTTGATAATTGTTAT
Chr_01.tRNA83-ProAGG	GTATATATAGAGGATGCGCGCTGTAAGAATTGCTATCTAGCTAGGCTTCAATTTTTCTTCAATGTACTATGGCATCGGAGATGCTTTTAAGTGCTCCTTATGGGCAACGACCAAGCAGCACACCCACACTAGGCATCCATGTTGTTGAAAAAGGTTATGAGATGGTTTTGGCAACATGGTTGTGTTGGCTATGGACTATGGTGGCAGCTGAATGGTATTGGTGTCAACTCAAGCTAAGATGTAACCTCACTCAAATTGGGCTATTCTGATATACATAGGATTAGGTGGAGGTCAGAAGTTGTTACTTAGTTACATAGAATAAATTAATTATGTGAGCACTACCACAACAAGGGCATTTGGTCTAGTGGTATGATTCTCGCTTAGGGTGCGAGAGGTCCCGAGTTCAATTCTCGGAATGCCCCATTTTCTTTTTAACATTTTCTTAAAAGTTTACTAGCTTTATTCACTGGAGATTGAAGAATATCCATGCAAATGTGCTCTAGCGAGCTTTAATGGCCCCTGCATTTTTTTTTTTTACTCCAGAAATTTAAAAAGATGGATTCTCAAAGTTGGAAACAATAGTAGTTGGTCACAGACTGACTGACTGACACTTTTCTTCACCCATTTTTAACACCCATTTTTAACAGTTACCGACATCTCGTTTCTGGCGTTTTCTTTTTTTATCTTTTCTCCATTTGGGGGGTTCAGTAGTCAGTACTTCAGTTCTTTGTCCCAACATGTTTGTCGTGATCATCTTTTTTTACTATTCTTT
Chr_01.tRNA84-ValAAC	CCACCACCTCCACCTCCACCAGTTTTTTTGTTGTTCTTGATCAGATCTTCAAGTGACATATCCAAAGCACTAGACATCTTTACGAAGATGATGAAACCCTAGGAGAGAGAAAGAAAAAGATTGGGAAGAAAGAAAGATGATAATGATGATGGTGAAGATGAAGATGAAATCGTAAAAAATATCTGAGGGAGAATGAGACTTGAGAGAAAGAAGTTGCGGAGAATGACGATTTTTAGGGTTTTGTTTTACAGAATGAAAATGGATTATGTTATGTATATACCTATGTGGTGGAAAGTCGGTTCGTTAGTATTAGTTGAATATATATGTTAAATTTAGAATTACATCAAGGCGGTTTCGTGGTGTAGTTGGTTATCACGTCAGTCTAACACACTGAAGGTCTCCGGTTCGAGCCCGGGCGAAGCCATTTACTGTGATAATTTTTTTTTTTCTTTTTCTTTCTTAAATCACGCCTGATTCTGGAAAGGAAGGAGTTTTACTGTTACATTTGACAGTGTGGTTGTAACAATGTTACGGTGCCGGGCAAAGCCATTTACTATGATTTTTTTTTCCTTTTTCTTTCTTAAATCACGCCTGATTCTGGAAAGGAAGGAGTTTTACTGTTACATTTGACAGTGTGGTTGTAAAAATGTTACGGTGCCGATAGGTGCCATCGGTTACTATGGGAGGAGGGACAAACCTGCACCAACAAGAAATCTCTTTCTTGTTCCTATGCCGGACCAGCAACCAACAAAGAGGTTTATACCACAAGTGGGA
Chr_01.tRNA85-GlyTCC	CTTTCAAAAACCTGCGATTGCTCCTCCATTACATCTTTGAGAATATTTTTGGCTATCCAAGTAAGACTACATACTATTCCTGTTGTTCAAAATGTCGCTGGCATTCTTGCAGTCCATCTCCAAAATCGTTTTGGTATCCTAGAAGTGTGACCTTGGGTGTACATTTCAATGAATGTTGGATCAATGGAATGACTAGGTACATATATTGGAACTTCCAATAAAATGGTGAATATATAGTTTATTCTATTTCATCCATTTACAACTCCTTCTGATCGATCATCTCAAGTTTAACCCTAGTTACCCTTGGTATATTTCTACATGTACTAGATTTTGTGCATTAATACCAATAAGCGTTTGTAGTCCAACGGTAAGGATAATTGCCTTCCAAGCAATAGACCCGGGTTTGACTCCCGGCAGACGCAATTTTTTTTTCATTTTAGCATATTCTATTGGAATTTGAATGCATTGCCCTAGCTTTAGAATGAACTAGCCATTTAGCCCATACACAACATTAGGTTTGTTGTTTCTACGTGACACAACATTAGCATTAGTTGCACACCTTCCCCATTGACTACGGATTCGAGCCATAGTACACGGTTTCATAAAATTAATAGAGCAGGTTTTATACGAAGAAAATTTTGCTCAGCATGTTCCATTTGATACAGGTAGGAGAAGAACCCGACTAGGTATTCGATACAGGTCGAAGAAGAACCCGACTAGGTATTGTTAAAAAAAAAAGAAAGGAAGCAGAACCATCCATCTTATAAAACTA
Chr_01.tRNA86-IleAAT	AAAAGGTTGCCTTTCCTTTAGTGCTTTTATTTAGTGCTTTTATAATGTATGAGGTGAAAATGATAATATTTTACTAGTACATTTCTGATTTGAATTATGTTTCCAGAGTTTCACATATTGTGAATGTAATATTCTGTCGTATGGTGTTTCTATGCATATTTCTTTTCTATCCAAGTATAGTTTTGAATTCCATAAATTAGTGAACCCATCAAAATTTTAAAGCTTTCTCCTTAGTTGTCTTTTTCATCTCCTCCATTTAATAAAGTCTTTACTAACATAGAACAATCAATGGGAGGCATCATTATAAGTTTTGGTCTTATAGCATTTTATTGTTTTACTGAAGTTACCAAGGCCTATTAGCTCAGTTGGTAAGAGCGTCGTGCTAATAACGCGAATGTCGCAGGTTCAAGTCCTGCATGGGCCATTTGCACATTTTGTGATTAAAGTTTCCTTAAATTTTATAATCTCTTTTCCCTGGTGATTATTAAAGTATATAACTATTTATAGAATGGTACTATATTAGATGAGAATGTCGATAAAGTTCCCATTGTTAGGTACATTTACGAATTATTGCAACTCACAGATTTTTTTACTCTTGCATTCAAGCATTTCCTTCCAAAGTTCAGTACGATCTGTACTGACTTTGGTATTTCTCAAATATAAAGCATAAAGCCAGTATCATAAAAGACTACGATAATTTGCAGATCATCAAGGAAAAATCTTAGGAGAGTGTTTGGTCCCTACTCCTAAGTGCTATGGATCAAAGTTTTTCTA
Chr_01.tRNA87-MetCAT	GAAACGCTGCAAACAAAACCAGTAAAACAAAGTTGAATTCTCATCTGTTATTAGTGTTTGATAAAATGCCTAAGAGAAAGAACTTCAAATAAAAACAAATCCTTTTAACTATTCTAATAATCTGTATCAAAATCTGTAATTTCAAGTTGATAGTAGAAATTACGAAATAAATTAATGAATTATTCGACGGCCGGAATTTACTGTCTTAAGTAACTCTGTAATCTGTTTGACTTTTATCCTTTTAGTTTCACTGTTTCAGTGTACAAAGAAGGAATAGGAAACTGACATTTCGAATTTAAAGCCTTAACATTTTGGTTATTATAATTATATATTTCCAGCGTTAGCACAACGGGGTGGTGGCGCAGTTGGCTAGCGCGTAGGTCTCATAGCTAAGCGAGTGATCCTGAGGTCGAGAGTTCGAGCCTCTCTCACCCCAAAACAAATTTTTAATTATTTAATACATCACTGCTGATTTATTATTACAGTATTTGTTTGTTATTCCTGTTCAATACCAGTATGACAGTATCTTCATCCATGGTTCAAGTTGAGCTCTTTCATTTATTTCTCTCTTAGTTTTGCAAATAAAAAAGTTGAGATAGTTCTTAGTTTTGCAAATAAAAAAGTTGAGATAGTTAGATGTGTCACTATGTGCCTAAACACATCACTGCTTCTGCCATAGCCATGTTTCCTACATCTCTCCACGCAAATAACAACAGTAACAGTGTGGCAGGCTTAATGCAAGCCTCACATTGTCCTAAAACAAACCCACACAAAACACAAGATTTA
Chr_01.tRNA88-ArgACG	CCCTAACGAAGGATTTTATCTTATATGTTGTTATTTCATATCCTTGTATCAGGTATAATAAGACTATGATTTACCCAAGGAAATTATTATTAAGAGAGCTTGAATAATACAATGATGATTCAAATTTAAGGATTTTTATTTTGTTTTCCTGTCTAGAATGTTTTCATCTGAGGAAACTCTAGAGAGGAAATAATTGTATCTTTTCCCCTGGGGACAACAATAATTTACTGTGACCATGAGCTGATGAGCATTGACAGCTTCCACCATGAGCAATCTCATACTGTAGATGCTTGTTGATTAGATTTGTAATTCACTAACTCAATGTATTTACTCACTGTAATAATAAAAATGACTCTGTGGCCCAATGGATAAGGCGCTGGTCTACGAAACCAGAGATTCTGGGTTCGATCCCCAGCATAGTCGTTTAAATTAGATTTTGTTTCTTGTTTAGTTTAATTAAATTTAAATTTCACATAAAATTTGAGTAACTAAATTTGCTAAATTTCAGTTCATTTTTCGGAAACAATATACAGCATTTTTTATTTTTTATTTTATTTTTTTTTAAATAAAATTTAAATTTTATTGATAAGCTCAACGAATTACACAAAAGTAGAGGACAAACGCGTTACAAACTGCGCGGCAAGTCCTTTCTGGATAGCAAACCCGATTCTCCTAAATACATATTCGTTCGAACCTGCAGTCATCACGTTGCTATCCATTATCTTCTGCACTCTCCTGAGGAGCTCAACTGCTTCTGAGCCTAGCAATCCAAA
Chr_01.tRNA89-SerAGA	CCGTCTGTTTGGTTTTAATATGCGGACGGCATGTGACATGCCGTCCGATTGTAATTTTTAGTAGGACGACATGTAACATGCCGTCCGGTTCTACCAATCCACCTTCAAATCCACCTGTGGGCAGCCTACCTCCGAAATCCACCTCCCCTTGGGAAGCTCTTTTTGTCTACAAGGTGGATTTATCCACCCCACCTCCAAAATCCACCTTGCATTGAGAATGCTCTTAAAACAACTACCAAAATAGACCGAGGTTTGAACTCTGAAGTAAGTAAAATGGTCCAAGGGTCTAAACTTAAAAATCCTGTAAATATTAGTTTAGATAATATTTAGTATCATTAAAAATGTCAAAGGTGGTCGTGCCGGAGTGGTTATCGGGCATGACTAGAAATCATGTGGGTTTTGCCCGCGCAGGTTCGAATCCTGCCGACCACGTTTTACAATTTTTGTTTTTTGTTATTTTTTAAATCATCTCATCTCTCCACGTGTTCAGATCTCCAGCAATCCTGCTTCTTTTATACTCCGACAACCTGAACTCACGTGTTCAGATCTCCAGCAATCCTGCTTCTTTTTATACTCCGACAACCTGAACTCACAAGTACTCAAACAACTGAAAACAACAAAATCCAAAACAAGATCTCAACTCAATCAATCTCCCAACACCTCTTTTTTCTGTTCTTTTCTTTGAGACGTTTCTTCAAACACTTTGTATTCCAATTACCAAAACCATGACTCTGAAAGCAGTAACCCTAACTCATGTTCGTTATCAAAAGGGAGATCAATTT
Chr_01.tRNA9-GlyGCC	TGCAAATTGTGCTTGGAGTATTGTCTGTAAACAGTGTGTGTTGTTTTGGGTAGGTGAAGTGTAAGTGTAAAACTACTGCCGGTGATATACACAGATGTAACATTCCTCAGTCCTCCCCACGATACCTCTAACCTCGATCTATCAAAATGTCCATTCATGGCCATTTTTGTTCATGGATCTTTTTAATTTGTGGTTGTTCAATGCTGATAAAGTGACAAATGATCATGATATATATATATATGTTGGTTATTAATTAGACCATGCAAGAAATTCTACGACAAAATGGTTATTATTAATTATGACAAAATGATAATGAATATGATTTTGGTTTAGTTTAAGATAAGCAACAAGCACCAGTGGTCTAGTGGTAGAATAGTACCCTGCCACGGTACAGACCCGGGTTCGATTCCCGGCTGGTGCATAATGTTTTGGACTTTTTTTTTTTTTTTTTTCCGTTTATTTCTTTCTGTGCATTTTCAACTTTTTCTATTTTCTGCCACTTCTTGGTGACTAGAAACAACCACAGAAGAAGAAATTCTCTGGTTTTGTTCATGGATCTTTCTTATTTGTGGTTGTATCAATACTGACAATCTGTCCATTTTAAGCAATCAATTTCTCTAATCTTACCCTACTGATCATACTACCGACACACGACAAGTTATTTAGTCCATTGTCGCCATCATCCTGAAATCGTAAAAATTTAGCTTTCTTAATTATATTTAAGACTTTATGGTTTTAACAATGACATGAATCTCAGGACCACATCTGAGT
Chr_01.tRNA90-TrpCCA	TACGTAGATATCTAGACATGGGGTTTTACTGTAGTAATGAAATGAAATGAAAATACATGGAAGCTTCCAAGATATAGCAAGGAGCCAAGGATGATTGAGAGATGTGAAAGCATATAGCTCAAGAGCCAGATTCAGAGTAGCCCGGCCATATATATCTAAGCCACGAAAGAATGCAGGCAATTTCACTAGTTACTTATCAAATCCAAGTGTTTTTACATTTTAACAACAACGACAACCAGAACAAGAAAAGCAAATCCATATGTGAATTGTTGTCTGTTTGTAAGCTTTACCCTCAGTTTGAGAATACCGACAATGTTTATATAATATATTTGACATTTATAAAACAAAGTGGATCCGTGGCGCAATGGTAGCGCGTCTGACTCCAGATCAGAAGGTTGCGTGTTCGATTCACGTCGGGTTCAATTTTTTTCCATTTTAAAACTTTTTACTGTTCTTAAATCCTAGGATCATAAAATGTAAAAAATACCTTTTAGCAGAAAATATATAAAAAATGAAACTTGAATGCAAATTCCTTTTTCTTAAAAAAGTAACTTATCTTTAAACAGTGGGTTACAAATTAGAGTCAGATAATCCCAAATTATATAATTTTATTTTTGGCTAAACAGAACTTTTATTGTGGAAAGTGATAGTAGCAATTGATCGTGTTCACATTAACATATAATCACATGCACTATAATTGTTGAATGTGAACATCCAAGTAAACTAGTCCAATTCACACTTGACAGTCTTTATTCCCTCTCTTCACGACAAG
Chr_01.tRNA91-LysTTT	AATAGGCCACATACTGTCTGTAACAAGTTCTATGTTATATAACGAAACAAATTTTTACCTCCCCAACTGTCGCAAATCTAGAACCATAAACATTAAATGCTAGACATTTTTAAAAACCAAGACCTTGAAGAGGAGCTGAATCTTTTGCCAACAGCTTCATGTTTTTTTTCTTGACCACACAACCCGAACACTCAGTTTGTTGTAAAAAACAAAGTAGCCCAGTTTAGTTAAGCCTTAAAAATAACAGTCCAACGCCCAGGTTACCATTTCCATTGCTATTTCCACTGAATTCAGCAAGAAATTGAAATGAAATATGATAGGTATAATTATATACATTTATTAGCATCAAAGCCGACTTAGCTCAGTGGTAGAGCGCGTGACTTTTAATCCCGTGGTCGAGGGTTCGATCCCCTCAGTCGGCGACATATTTAACTTTTTAAAATTATTCTTTTTTTTATTTTTTTTATCCCATAGGTAGAAATTTACTATCTGCTGAATCTATGTACATTTAACTTTTTAAATTTATTCTAAAAAAAAATAGAATGACTTTTGAAGCTGGATGAAAACCAAATTCCAAAATTTATTGGACATAATACATGAATGAAAGATTGTTTCTGGAGCCAGTTAAGCCCAACTGGCCTTTATTCACACACTTAAAAATAGAGAAAGCTTGCGCTCAAATCATAAAATTTTTACAGCACACAGTAGTTCTACTTGGGGTCGAAAGTCCTAAGAGCCCCAGGTACATTTTGCTTAGTACTCAGCAACCTCT
Chr_01.tRNA92-ArgCCT	TATAATAAAAGTACAAACCTTAATTGCTCGTAAGTCATAAACTCTCTGTTTTAATCTGAGACAGAGAGAGGGATATGGTTTTAGCACTTTGATTATTCTTCTTCTTCTTCCATAACAGCCTGAATGCAACTGAAGAGTTGTGCTATGATCCTAGTTTACATCTTTTGATACTAATATATAGATTCATCTAATAAATAATAATACTCCAGCCTGAAATGCAAATGAAGAGGTGTGCTACGATTGTAATACGTGCTGATTCATATGAATCCAATCCTCAGTAAATAAACTCTGCACCAATATCACATTTTATTAGGGTAAAATCATTACAATTTTCTAGCCATGCATGAAAGGCGCCTGTAGCTCAGTGGATAGAGCGTCTGTTTCCTAAGCAGAAAGTCGTAGGTTCGACCCCTACCTGGCGCGTTATATTTTCTTTCACTTGTTTTGCTGTAAATGTCTGTCAAGAAAGCTTCTTTTTTTTTCTTCTGAAAAGCAAGATGATGATATATGATAATTCAGCTGAAGGCTGAAGCGCATAAGATGGGCATTATTCATGTGTGTAGAAAAAGAATAATATATGATACATAACCCGCTCTCCCCAACAAAATTAATAATAACAATCCTTTGAATTTGAATCATACAATCAAGCTCTTTTTTCTTTTGTTGTTCTACAGATAAAACTCAAATCTCTATTAGCTATTTACAAAAAAATATAATATTGAAAAAATAAAAAGTAAATAAATTAGATTTACAAAGAAAAGTCAAAACTATTA
Chr_01.tRNA93-ProAGG	GAATGCTTGTTTCTGTTCAATATTATAGGGGACTCAATCTAACAGTACAATTGTATACTGTTTCAGTTTTGTATATTCTTTGGTTACTCAAATCAATAAATTTTACCTATCAAAAAAATTTTCTGCATATATAATTTCATTGTTTCATAGTGGTTGTGGATTTGGGTAAGGTTGCCACTACAAAGAGCAATTCATAGTATTATTTTGGTAGTGAAGTTTTTTACCACATTCAGTTAATTACATTCACATTTTACAGTCACAATAGACAATGCATTCTATAGGAAAAATGTGCATTTGGTCAAAAGTTCTAAATTTTGTAATAAGTAGCTTTTTACTGTGACAACAGAAATGGGCATTTGGTCTAGTGGTATGATTCTCGCTTAGGGTGCGAGAGGTCCCGAGTTCAATTCTCGGAATGCCCCTTTTTTGGTCTGAACCCTTTGCATAATAAAAAAACAATTGCACCTAAGACATTCTTCATAATCTGACCAAATCATTTTAATTCCTATCTGGCGTGCCACACTTCTTCTTCTATGATATCTTTGTCATTACTTTTTGTTTCTTCCCAACTAATTTTAGCGGCAACTATGGGTAAACAAATTTTAAGGCTAGGAGAAGAGCTTTGAAGAATAGCGGTGGTAGTTGCGTTACTGCTGTCTGCCTCATAGTGAGAAGAGCTCGGAAAATGCGATTGTTCTTGTTGATGGTTACTGCTGTCTGCAACATAGTGAGAAGAGCTAGGAAAATGAGATTGTTCTTCTTGTTGATGGTT
Chr_01.tRNA94-MetCAT	AAACCCCCTTCACTTCTGTATCTTCATCCATATTTGATGTGCAAAGAATCTCTTTCTTATTTCTCTAAAATAGGGGTTTGAAGGAAGAGAAAGTTTGTTTGAACTTTGAATAGTGTTGTTTATAACTTTATACTTTATTGTTATTGAATTGGAAAAGATAGAAAGTTGAAAAAAGATTTATGACTATTTGGGTCTCTACTCTCTAGTGTTTGTGTTTCCCACTAAATATATATGCTTTTCTTCAAAGTTCAAAATTTTGAATTTTCAGTTTAGAAAAAACAATTGAATTTTAAATTTAAAGTCTTATTAATATTTAATATAATATATAATTTTACGTTATTAGCACCAATGGGGTGGTGGCGCAGTTGGCTAGCGCGTAGGTCTCATAGCTAAGCGAGTGATCCTGAGGTCGAGAGTTCGAGCCTCTCTCACCCCAATGTTTTTTTTTTTTTGATTTTTTTATTCCTGTGTATTATCTTCATCCATGGTTCAAGTTCAGCTCTTTCATTTATTTCTCTCTTAAAGTAACAACAGTAACAGTGTTGAATGAAAACATATGGAAAAAAGATGGATGAAAACACCAGTCTAGAAGCAGATTGCTAATAATACCTTTGTGCATTGTTTGTGTGGATATATATTTTAGATTTTGTGAGGGTTGTCAAAACAATTAAAACAAACCTCTCTCTTCTCTTTTCATGGTTTGGTTGTGGAGTTTGAAGACTGCAGAGAATTTTATATGTGTAGCTTACTTGTATGTGGGTGTGTACATCCAATCACAAAATGCCA
Chr_01.tRNA95-ArgTCG	GATTCAGAATCCTGTGGTGCATATTAACTGGAAGTTCAATTATAGGACTTGGAGGTGCATGATGGGGTGAGACACGGCATCACACCACGAAGCATTGGGGAAATGGCATGGGATTTATTACAACTGATATCATAAACTGGTTCTTACCACCCCACCCCACCCCCCCTTCCGGCCACCCTTAACTTGATGAAAATGAATCGGCCATGGCATTAGTGCTTGTACTAGCTACTAGGCGACTAAACACAATATGGTTCATAGTAGAGGCATAAAGTACCTGTGTCAATGACAGTAACTGATCCTCAAGAGTTGTATATGGTTATATATTATTCAACTGCAAAGATATCACAAAAGACCGCATAGCGCAGTGGATTAGCGCGTTTGACTTCGGATCAAAAGGTCGTGGGTTCGACTCCCACTGTGGTCGGTTTATTTTTTACTACTTTTTCTTTTTTTTTTTTCCTCTTGAACACCCCCGACAATACTTAAACACCCTTGTTTAGTTAATTAATTTGGTGTTGCTGTTCTTCACAACCTCATTAGATTAGATTATAGTCTTGCTAAGCTCTTTGAATCATTACCGAGTCACATACTCACATGCAAGATTCACAATAAAAATTAATAAAACATATAACCAACATTAGTAAACTCTCACACAACTTAATCTCACACTTTATAATACATTATTTTTTCTCTTCTGACTTTCTCATAAGCTCGTTTGCTTATAATCATGATAAGCTTCTTCCCCCAATTCCTGCAGTTATACACAGTTACACA
Chr_01.tRNA96-GluTTC	GTTCGGTTCTACCACCTGTGGGCAGCCACTTTTCAAAATCCACCTCCCTTTTGAGACATTGTTTTAGGTTTCAAGGTGGATTTATCCACCCCACCCCCAAAATCCACCTTGCATTGGGAATGCTCTGAGTGGTGTGGGTGTTTTCTCTTAGTCATGGAAGTTTAAAAGCATGATTAAGACATTTTTGTTTTGGCTAATTTTTTTGTTTTAAGTGAACCTCTGCATTGATTTGTGATTTAATTACAGATGTATGCAAACTTGCAAAGTCTTTTCATACAAAATAGAGATTATTGTTAACAAATTTTCTTATTAATATATCAATATAATAAAGGAAAGAATATTATCAACAATCCGTTGTAGTCCAGCCTGGTTAGGATACCTGGCTTTCACCCAGGCGACCCGGGTTCAAATCCCGGCAACGGAATATTTTTTTTTCCTGACAGACCCGGATTCATGCCTAAAACTACATAACGCTCCTTAAGGTTGAATTAAATGAAAGAAAAAGGCTAATTGATTTTTCATCACCATGGTTCACCTGAACATTGTATTTTCCTTAAAAGAAAATTATCACTAACTTAGTATCATTTTTCTTTTTCTTTTTTTGCAAAATGAAAGTGTTTTCTACATTTAAAGATATTACAAATATACATTTTCTCCACATAGGCACATTTGTTATCTTTCACTCCACGTAGCTATTAGCTATACTGTATTTCGTTCACCATGAATTTTCACCCAGAGTCTTACTACATTAAATCTTGTAATCCCAAAAGGTAA
Chr_01.tRNA97-CysGCA	AATTCCACAATTGATCAAAAGTGGAAGGAAATGTAATAATCATCATAATAAGTTTTCCAATCTAAAATAACATCCACAATGCTAGCCCAACAACATTTGGTTGGCTGATGGCAGGAGTGATGAAAAGATTTTCAGCAACTTCAGCTGTCTTTCTAATATAGTTATGGCATCCAAGCTGGGTGGATGTGGCCTTGTTTTAGAACTATAGTAATTTTATGAAAAAATTATTTTCCAAAATTTTGCATGTGGTAAATTTATTTTCCGGTAAGAAGAAACTATTGCTAGATGGGCCGGTCGGTCAGTGTTTAAATTTATTGTCATTGTAAATTTGTAATAAACTATTGCAAGATGGGTCCATAGCTCAGTGGTAGAGCATTTGACTGCAGATCAAGAGGTCACCAGTTCGAACCTGGTTGGGCCCTATTCTTTAATTTTTTTTTTTCTTCATTCCACATTATAACAAGTTAACAACTTCAACAGTGCTATACTGCTGTGGGTTATGAAATCTTAATTTGTCAAAAATACCAAGCAGATAGAATCATAGAACAAAATACTTTTTTAGGCTGGGTTACATCCACGCCTCTACGTTACCGGAGTAACCACACTACAAAGACTTGTTATTAGAGTAGTCACACTACAAAGACTTGTTTTCGCTTTGCTCCACCTAAGCAGCCACATCACCTCGATTTCTTTTGAACAAGGCCCAAAGGCTAATCCACCATGGAGTGAATCTCCTAAAATTACATGGCAAAATTCCTCCAACCGCAGTCAT
Chr_01.tRNA98-ArgCCG	GAGAACAATATTACGATCGCTGTGAATAAATTTTTCTTTCGTTCTTTCTTTCTCATTCTCTCCTTCATGCGATTTATTCCGATCTGATCGAAAGAGAAGGGAAAGAAAGATTAAAGAAGTTATTAGTTTGGATTGAGATCTCTTCTTTTTCGGTATAGTAAGTTAGATGATTATTGGTAATTGGTAAGTTAAGTGGTTTGCATCTTCTTAATCTTTGTTTAATCATCTCTTCTAAATTCTAATTCTTTCTAATTGATCTTGGGAAGATTATTATGCAAAAAGACGAAAACAAAAGTGAGCATGAGTATGACAGACTGACAGTGTATGAATGAAAGAATTAGACAGAGAGAGGTCGCATAGCGGAGTGGATATCGCGTTAGACTCCGAATCTAAAGGTCGTGGGTTCGATTCCCACTGCGATCAGATCACACCCTTTTTTTCCCGGTCTTCCTGCCAAAAAGACACCAGACTAATGCAACTTTGAACAAAAGTAGTACCTGCATTGCACTCCTGTGTTATCAAAAGCATAAACCACATGGAATGATACCTAATGTTGAACACTTTAAAGGGAGAGAAAAATGTAGAACACTATAAAGAACAAAACCACTACTGTACTAGCATAATCCATAAACGGAAAATGAGTAACAAATATTTCAATCCATAACTACTTGTTTAACAGCAAGACCACAATTAAGGAAAATGATTCATTTGAAACAAAACCAGTACTGATACATATTTGATGTCAGGTCTAGTGTTAAAGCTTCTGTGAACTG
Chr_02.tRNA1-GlyTCC	TTTGAAGGAATTCAGATTCCTGGAAAACATGACTAAAATCCCTAAACGTTAGGAGAGAAGATCGGAAAGCAGATTCTGGCATATAAGGAAGTTATAGAATTTGGTTTCCATTTTTTAAAAATGGTAACCAGTTTCTAAAGGTGATCGGGACAAATATGGTAAGTAAGGATCTCCGATCAGAATCCCTTCTAAGTTGGACTCTTTTTCTCTCTTTTTCGATCACTCTTCCGACTCTCTCTCCTACTATTGTCTGTTCTACCCTCAACTTTCCTGGAATTTAGATTCCGTGAACCAAACACAGCTATATAAGTATCTATAAATTAGTATAGATTAGAAAATACCATTAGTTAGCGTTTGTAGTCCAACGGTTAGGATAATTGCCTTCCAAGCAATAGACCCGGGTTCGACTCCCGGCAAACGCAAATAATTTTTTTCCCCTAAATCATAAGGCTCTTCAGCGACTACCATCTCATAAGCCCGTTGGACTTTCTAATAAGGCCTTTTAGCCCAACTTTCGAATTGTCCAATGATCGTACGATACGTGGCAAGTGAATGAATGATATTTGCTGGGTATTTTATGACGTGGCATAAAGCACAAAAGGTCAAATGCACTTTTTATCTGCCACAGAGAGAGAGAGAGAGAGAGAGAGAGAAAGAGTCTCACTTTTTGGCAGACGTAGCAACTCGTTTGTCATCCCTTTACACCAAATCGCCACCGCAAATGGCGGCGAAATCCAACTCAAACCACCTTCCAACACCGATTTTAGATACC
Chr_02.tRNA100-SerGCT	CTTCAGCTTCATCAGTACCAGGAGCATTATCACCAACAGCTGAACCAGATACACCATCCACCACTTTAACTCCAGGATCTTCACCATCCGGAACTTCAACCCCAGATGTTCGTCCTACTGTTACACCACCAAATTCAGCTGCCAGTTTTTCGACAATCTCTTTACCATCAGTCCTAGTATCTCTTATTGGATTTATGATTCTTAACTAATTAAGTAGTTGATTTTTCATTATTGGTTATGTAATTGTTATTCAAATTTATGTGTTTGCATTTGATATTAATTTTCTTTATTCAATGAGGGTGTATTATAATCATTATTAAATATGAATTATTTCCTTTTCATTCAACAACGTCGCTTTGGCCGAGTGGTTAAGGCGTGTGCCTGCTAAGTACATGGGGTTTCCCCGCGAGAGTTCGAATCTCTCAGGCGACGGTTAATTTTTATTCTTTTTTTTTACGGATTTGGGCCTGAAAAGATCTACTTTTAGTCCAAACTTTTTATATATGGATTTGGGCCTGAAAAGATCTGCATAAAGACCAACACATTTCCATCTCTAACCCTACCTTGTTCATAACCCAAATGATAACTACTATATAGTTTCACACTATAATCATGTTTCTTCATCAGGGCCAATTTGGGCAGATACTAAAAATGAAAAGGTTAGCCACATGTAACAACACTACCCCAAGCACAAAAAATGTTGCTTAGCTACTTAATATTTCTTCAAGTTGATCAGTAATGAATAATTCAAGAGCATTTCTTCTTCCAGATGTTACTTGGAT
Chr_02.tRNA102-ValAAC	GTTGGGAAAGTATACAGTGTTGCTTCTGCAAATTGAGTCAAAAACTTGTGCTTCCAAAATGACAACTTCTCTTCCTCCTCCAAAACCTCTTTTGATTGCAACACCATCTGAAGAGGGACAATTTCCAGTACTCATTTTTCTTCATGGCTTTCTTCTCTTTAATAAGTTTTATTCGCAATTAATTCAACACATCGCTTCCCATGGATTCATCGTTATTGCTCCTCAGGTCAGTTAATCATTTTAGCTATTTCAACTTGATTCTTAGTTAGTTAAAAGATTCAAATGCAATTTTGAAATAGCACCACTGTTATTATGAATACATAGCTAATGGTAAACAAAAGTGTCATCAGGGTTTCGTGGTGTAGTTGGTTATCACGTCAGTCTAACACACTGAAGGTCTCCGGTTCGAGTCCGGGCGAAGCCATAATTTATTTTTTCATTTTAATTCTGTCTTTAATTTCATCATGGTTTATTTGATTATTTCATCTCCTTGTTAATATGTAATTATGTATTCCTTTGGATAAAAAATGGCTATTTTAAATAGAGTATCGCTAAAATATAACAAAACTGAGTTGGAATGTCTTCATGAAATTTCTTTCTTATAAGGATATAAATTTATGGTTTTACTTGATATATTAGTTGGCAAACTCGAAAATGCCAAATCTCCAGGCAAAGATTCAACCATATGTGAGAGGGGCCTAATAGTAATTGCATGTCCCAATTTCACAAGTCCTGCACTTTTTGTGAGATTTTACTTGTGATGAGAATCATCAA
Chr_02.tRNA103-GlyGCC	GAGCTACTGATTATATCTGGTGCATTCCCTTTTGTTCTTGGAGTTTTTAATAAAGTACTATCTGCTTTGTTGATCCACACACTTCCACTACAGTATAATGTTTATGCTATACTCGTATTTCATATTCATAGTCTCCTGTCCATTACAATTGTTAACTTGACGTGGGTATGTTTCCTTGATGGAAAATTGGCAAAACACCTCTCTTTAATTCTACGCTTTGATAGCAAAAGTGTCTTGCAATATCAAAACTTGGTATGGTATGGTATAAGTTCGTTGAATTGCTTGTCTCTGGATGTAAAGGAGCTTTTATTAATAGTTATATATTCTTGTATGTGCAATCATACAACGAAGCACCAGTGGTCTAGTGGTAGAATAGTACCCTGCCACGGTACAGACCCGGGTTCGATTCCCGGCTGGTGCAATTTGTTTTCTTTTAAAGATTTTTTATTCTGAGTGATAACTGATAAGGACAAAACCGACAGATTACATGTTTCCCGCATTTGACGGAAGATTTTCATGAAAATAATGCCACGTGGACGGATATAAACTTTAGTTGACTAGTCTTATAAATCAACAGATCCGTTTTCTTGTCCATTTGCAAACCCATGGGCATAGGAAATGAAAGAAACTGACCCACCACACCCAACACCACCTTGGTTTGTGTGAACCCCACCCAATCTTTTTGGCTCTTTTCTTCCAGTCTTTTTCCTTCTTTTTTTTTTTGTAGGTAGGGTTTTGTTCATTTTTAGGGTTACACATAACACTATGATT
Chr_02.tRNA104-IleAAT	GAAATATCCACCGACGGACGGACGTTTTCATGTGATTCTTCTGATGGGCAAAATATTGTGCTTGTGATTACAAACAGGAGAATTGGTTCATTTAATTCTTGTTGTACATACTTAATTTCTTGTACTAGTTGCATAACTTTTTATTAAATTTTTAACCTAAGGATCAACATGAAAATGAAAACGAAAGTAACATCACTAGAACAAATTAATCAGCATATACTAAGCCAATAGACAAAACAAATAATATGTCTAAACCCGTCACCCTGAGGCAGGCAAATCTGATAGTAAATGTGGTTTATGTAAATTATATTTATTAATTTTAATTAAAAATAATAAATACTAATGTGATTGGCCCATTAGCTCAGTTGGTTAGAGCGTCGTGCTAATAACGCGAAGGTCGCAGGTTCGAGACCTGCATGGGCCAAACAATTTTCTTTTTAAATCTTAATCTGATTGCAAAGATCATATCTAATGAAACAAAAACCTAACTATTTATTAAACTCACCAAAGTGAAATCAAAAGGTTTGCATGACTCAATCATTCAACTACCTACCATGCAACTGTTGTGACTTGTGAGTATAATTCAATCTTAAAAGGTAGGCTAGGAAATCAGAACACAGATAAGGCATATCAGCAAAAGAACTCCCTTCCATCGGGGAATGACATTACAAAAAAATAATTTTGGCTTTGTATCATCTCAACATCCAAATTGTTACAATCTCACCTCTTATCCTCACTCTTTGTGGGTTCAATAACCCTTACAAACAGTACGTA
Chr_02.tRNA105-ValTAC	CGTGCACATCCATCTTCATTGTTATGCAAAAGTTCATACTTTTGGGTGGGAGGCAGGCACTCTGAAGTCTGAACTACCTATGACTATGATAACATGGTTGAAATACTGATCACTGACCATATCTTTAATCTTTATCATCTTGATATTAATATCTATATACTATATCATAGGGAACACCACTTTCTAGATATAAGATTCAAATTCTCAACCAAGAAACAATAACCAAACCCAGTAAATTGAAGAAAAAATAAACTGTACCTGACTACCTTCAGAGTTCAGTCTAAGTCAAAAATAACTTCAAATTCTATTTAAGGAATACATATATAGAGTAACAAAACATAGCATCGAATGTTGCTGTGGTGTAGTGGTTATCACGTTAGTCTTACACACTAAAGGTCTCCAGTTCGATCCTGGGCAGCAACAGTATAATTTCTTTTATTTTTTTTTAACAAATTTTATTGATAAAATTTGAGGATTTACACAAAAGTAGAGGACAAACTGCGCGGCAAGTCCTTTCTGAATAGAACATGTCTTTTTTTTTTTTTTGCGCATATAAATTCAGTTTACTCATTTTCTGAGTCAGAGAAACCAAGTAACCAACACAATTAGTCCAGATTCCAAGCTTCACAAAAAAGAATAAAAGGTGATGGTATAATACAAGCACCTATAATATATTGCTCAATGCCTCAATCTAAGCACAAGGAGTAGTCAAGGACCACCACTCATTAAAATTGAAAATGAAGCTTCAATTCTCTGTTTTTTATCAAATTTGC
Chr_02.tRNA107-LysTTT	GAAGCTTTGCTGCCTAAAGCATATTAACTCTTGCTTTCTTGAGTTTAAATTTTTTCCTCTTAAGAGCACAAGACATTATTTTTTTTTTTTTTTTTTTATTTTTTGATTAAGCAAAACAAGACACTTTGACCACTGTGATTCTAAATTTCTGATATGATCATCCTACTATTTTCTTTCCCATAATCATATTTTCTTTACTTATGCGGTACTATTTTGATTCACATTTTTCTTTGAGCAACACAAGACATTTGGGTAGACAATGTTTTTTACCGTGAATAGATATTATAAATAGGAACACAAGGTCATGTATTTTAATAAAATGTTTGCATTTAGCATGTTGTGCGTACTTAGCTGGTGTAGCTCAGTTGGTTAGAGCGTGTGGCTTTTAAACCACAAAGTCGAAGGTTCAAGCCCTTCCTCCAGCATCTGTATTTACTATAGCTTTGATATTTTGGCATAATATTCATATTTACCTTAAGTTGCTCATTTTGTTAGAGTTTGATGGTTTTTAACCTCAAGGTTGAGTTCAAACCCTTTTTATACAATCTATATTTTAATTGCCAGTTTTACTACAATTTGCAATTTGGTGCGTTCAATCATGTAATGAAATTAGTTTCAATTCTTTTATATTGTCATCATTCAAGCCTAGAACTAATATGTTACACATCTGTTTTCATCCTCGAAATCGTTGTGATCTTTAGAAACTAACACAACTGTTGAGAAGCATGGTCATTAATGAAGATGAAGATAGCTGGCGGACGAAATTGAGTAGAAA
Chr_02.tRNA108-HisGTG	TGTATCGGAAATGTTCTCTCTCAAGATTGCGTTACGCGGTAACATGAAATTCTTCATGTTTACAAGAATCTCTAGAGAGAGAAAGAGTGAGATTTAGTGAGAGAAAACCACCTTATGAAGGTTTAATGGTGGTGAAGAGAGAGAGTGAGTGAAGCCGTTGAAGAAAAAGAGAGAGAGAGAGGGAGAGATGTGAATTTGAATTTTTTGGTAATGAAAACGTTATAATAATAATGCAACGTGTCGGTCGTGTCGTTTTTTTGTTATTTAATACAAGATTTGAATTACGGATCTAGAGGAGACGCGATGTTGTATTCTATTTAAATAATGGAGTTCAAAACTATGTCAACAAAGTGGCTGTAGTTTAGTGGTTAGAATTCCACGTTGTGGCCGTGGAGACCTGGGCTCGAATCCCAGCAGCCACACTTTCTTTTTTTCTCTTTTCTTTTGGTGTCGAAATTGCGTATATCTCTCTTTTTCCAAGAATAATACTGTGTTTTGAGTAAAATCGAAATTGCGTATATCTCTCTTTTTCCAAGAATAATACTGTGTTTTGAGTAAAATCTTCAAAGTGAAATGGTGAATGATGGTTGAAGATGAAAACAATATAACATTATCAACTCAAGCTTCCTTGCACTCGCAAACTCAATATTTTATTAGAAGAGAATCAAAATTGCTCATCATTTCCAATAATGATGAATGTTGATGTTTTTACAATAAAAGAATTAGTAACCAACATAATCGTCATAATTATAGTCATAATCATCTTTACATG
Chr_02.tRNA11-LeuCAA	TATAACTACAGTTTTTAATAACCAAGTTCGATCCTATATTCAACTCTTGTAAAGATGAATTATGCTCGATCATGCAATAACAAAACATGGTCTATAAACATGGTCTTTCATGTCTAGGTTTGAGAGTATTTGGTGTAGTATTGCATCAGGTAAATCACTGATTCTGTCTCTTATCACTTGTAGCCATGATTGTGTATATTCACACCTCTCTCTCTCTCTCTCTCTCTTCTATGGTTTTGTTTTCAAGCAAGTAGCAAAACGGCCTAGAGCCCTAGAGGACCATTTTGCAGTTTTAGATTGGCCGAATAGGTTACCAATATATATTAAAGAGAGACTTAATAAACAAATAAGTCAGGATGGCCGAGTGGTCTAAGGCGCCAGACTCAAGTTCTGGTCTTCGAGAGAGGGCGTGGGTTCAAATCCCACTTCTGACAATTTTTGTTTTTACATTTTTTTTTTCTTTTTGGGCTCAAACAAAGCAAAATTGTGCAAAGGATAGTATCAAGGGAATCTACAAATTAAATGGCAAAATGGTATTTTGGATACCTGAAATTACATTACCATATTTTTTGTAGCGCAAATGAGGCATTTTAGAGAGTCAAGAAAATATCTGAATCAAGCTTGTTTGATAATTGACATACTTAGAAATGGTTCAATTGTATCCATTATTGTGTGCATGAATAATGTACACAGTACTCATTGCGTGAAAAGTCCTTCCATGGAAGACAATATAATGTAGAGGATCAATCTTAGGTAAGCCAGTGAGGTATTACGTTTTCTTCGA
Chr_02.tRNA110-SerTGA	CATATATATGCTGTCATATATAATTAAGAATTTAAGATAATAAATTCATATCACATTTATAATTAAGTGAATGAAGGGTCTATGTAATGACCATGAATCACAAAAAATGCCACAAGTGCTAGATGATTGTATGAGTAATAGCAATGGTAGGTATGGGTGCATTGAGAACTTGAGAATTGAGATGGTGTTCGGTGTTGTGTGTTCACCGTATATGCACAACATCTGTACACGCATGCTCCAACAGAACAATTGCTTGGAGCACATGCAGTGACATAAATTAAAATTTCTAGTTTGTGTGTGATGTGATCATCTTTGTTATTGATTATGAATCTCTTAAAAACCCAACGTAGGTCGATATGTCCGAGTGGTTAAGGAGACAGACTTGAAATCTGTTGGGCTTCGCCCGCGCAGGTTCGAACCCTGCTGTCGACGTTTTTGTGGTTATTTTTTATTTTTTTTCCTTCTCAAGTTTTTGCTCTATAATTTCAAAGGAAAAAAAAAAACTAACAAGTATTGCCGTATTGGTGTACTACTACTTTACCAAAAGAAAAAAATAACTAGTGTATTACTGTATTAGTAATTTAGTATGAATGTGGCCTAACATGACTACATTTAGGACTGCAAGACTCCAGAGTAGTCTTACAATAAAATAAATAAATTAAATGATATTGTTAGTTCATGAAGTGGTCTTAGAGATAGATATATACTTTTACAACCAGAATTCACATCTCATGGTTTTCTCCATGCCCAATTTGGCATTTTAGAGTTTAGACCATATTTCG
Chr_02.tRNA113-ValAAC	GAAGTAAAGGTATTGAAGATAAGGAGAGATTCATGTAATAAGCCTAAATGTGAATAGATGGATAGAATTGAAGTCATTAAAGAGTATGGAGAACTAGTTTTGATGACTTGTGCATGAAGTTGTTTTACTTGGGATTTTGATTTAATGGTGGTGGGTTTTTGAAGAAGAGATTTTAATCTTGTTGAAGTCACACTCATTTTTTTCTTAAACCCTGAACCAGTGAACTCTCTTCAGTCTTCTCTCTTTGCTCTCACTACTTCACTAGCTTCAAAGACCAAACACGAGTCCAAAGCCAAACCCTTTCTAATTCTAACTAATAAATACTTTTAGTTTTTACACTTTAGCAGAATGGTTTCGTGGTGTAGTTGGTTATCACGTCAGTCTAACACACTGAAGGTCTCCGGTTCGAACCCGGGCGAAGCCAATCCTTGAATGTTTTTTATTTTTTATTGCGTGAAATAAAACCTAGTTGGCTGCTGCTGCACATGTTATATGAAGAAAGAAAGTTCTAGTAAGAGATATTGATCCTCATTCTAAAGTTCATCGCCTTATTCTCTCAGCCAATGGGTACTGTCATATTCCCTATTTCCCTTACATTTCTTCACCAAGGTTTAACAAGTTTGTTATATACAAGAAAAAGTTCAGAGTAGAAGAGATTGATCCTTTGAAGTTTGAACTGAGAAAAATAAATCTATTATTAGTTGGAAAGTAATAAGAATTAAGAAGAAACTAAGAAAGCCTTTCGTTAAGAGATCATCAAATGCTTAATCATTT
Chr_02.tRNA114-IleAAT	ATCAATTGTCATGACAGACTCCAATTAAAATTTGTTGCCTTGCTCTATTTGCATGTATGCCTGTCCTCTATGACATTACACATTAGCACGAGAAGTTGTAGATTAGCAAGATCATCATTAAGTAAAAGTTGATTTTCAACGGCTAGTATCCAGTTTCCAGTTTGCTCACAACTTGTGTTTTATTTGGGGAAGAATATATGCCAGTGTTTATGGTAGGTTGTGCACTTCACCTTCTTCTTACTAAAGAGGGAATACATAGATGGCTACTTTTAACCAAATCCATCATTTCTCCAGCATCCTAATTTGATTAAATATCAACATATAAATAAATTGACTATGATAGACAAAAGGGCCCATTAGCTCAGTTGGTTAGAGCGTCGTGCTAATAACGCGAAGGTCGCAGGTTCGAGACCTGCATGGGCCAAATTTTATAATTTTTTTTTTTGTTTGCTATTTCTCTGTTTTTAGTCATTTTGTTAAAAAGAAAATAAGTAAATGGTAAGGTTCTGACGTTCTGTAGTTTTGTCCCAAATCATTAGATTTCTTGTGCGTAGTTTAGGAAGTTGATTGGAAATTTGTAATATCTTACAAATGTACAAACGATTATTTCAAATAGTCGCACAACAGTATTTAAGCAGAAAAAACACCATGAAGGCTACAAAATCTGATTCATTAACATTCCTGAAGCGATGATGAAGACAATACGATGCTTAAACGAAAATATTTTCACCAAAGAAAGTAACTCTTAAAAGCTAAGTATACCAAGACAAAAAG
Chr_02.tRNA115-ArgCCG	TCTGTCCAAGTTTTGCTGTAATCGAAAAACTCCGTCTTTTAGAACTGAATGTTGTGAAGTTTTGGTGGGAAATTTCACCATTATTGTGAAGAGATGAAGGAAGAAGAACAGAAGAAGTCAAACTCAAAGCCATTGCTCGAAAGCAATCAGCTTTCAGCTTTTCTTTTCCGCCTTATCTAACAAAAAACTAATTCCACGTAGAACCTGTTTAGGGTAATGATTGCAAGAATCCGCGTCACCGTTAGTTTCATTGACTTTGCCCGTTTATTTTGTGACACGTGTAAGAAAACCCAATATCTTGTAGATATAATTGGATAATATAATATTAAGTGAGATTAATAGCAAGTTCTGTTCGCGTGGCCTAATGGATAAGGCGCTCGCCTCCGGAGCGGGAGATTGTGGGTTCGAGTCCCATCGTGAACGTTTTTGTTTTTTTTTTATCTCAAAGGCCCACTTTCTTTCAATGGTTTTTGGAAACCATATATGACCCGATCCGACCCGTAAAAGATCGGGTTACACCTTCTACACGAAACTCAACCTAAAACCCTGGGCAAGAAAGAAAGAAAGAAGAAAATGTGAATTGCAGAAATCGTTTTATGCAGAGCAAACATCAAAAGAAAAATAAAAATAAAATTTAAACTTTATTATATATACTCATGGGAAGTAGAAGGCTTGTTAGAGATTTTCTTGTAAAGAAACTTCTTCATCTTCATCTTCAACCCCAACAGGTTTGTTCTTCATGACTAAACCTTTAATTATTTGTTCTCATTGTT
Chr_02.tRNA117-GlyTCC	TGGTCATGCAGAATCAATCAAACTGGCAGTTCACATTAACGAAGAAACATTGCAAATTTGCACATTGTATCTCACTTAAGCCTGCGGCAACGACCTGGACTAGGTGCTTTCCATTATATTAATCAAGTAGGATTAAGTGATTAACATTGTATCAAGATATTGAGATTACGTCATGTGTATAAATCTTTTCAAGTTGACCAGTACAAGGTTACGCCATGTTAATTTGATTCTTTGATTGTGATTTGTGTCTGTGTCCAAACTCCAAAGTTCCGTTTGGATTTTGTTATGTTTGAGGTTAACTTGTTTGTTTTATAATTAATAATAATGAAAGACCAGTGTTGACATCAACAGCGTTTGTAGTCCAACGGTTAGGATAATTGCCTTCCAAGCAATAGACCCGGGTTCGACTCCCGGCAAACGCAACTTCATCCTATTTTTTTTACTGTCCTGACCTGACAGAGTTTTGTGAGGCAAACATCTTTCTTGCACACTTCCACTACATGGTTTACTTGCTTCTAGTTTTATTGTTTTATGTCTCTATGCAAGGCTCTGTCTCTGCATATAAAGCAAATGGAGTAAGTGATCGATAAAGGCCAAGTCTTTGACATCGATCAGTATATGAAAAGTTCACGACATTGACCCCAGCAGCCTCCAGGGCTCCAGGGATGTGATTGTGTTGAAATAAGTCATATTACATGTTGGAAAGGGTTTAAGACTTTAAGTAACATGACAAAGGAAAAATTCTTGCAGTTAAATATTCCATTATTATCGA
Chr_02.tRNA118-ValAAC	TAGAGCTGTAATCTGCAGCTGCAGGGTGCTTACATATATAGTTACATCAGGCCATCGGGGTAATCAGTAATGTAATCCAAGTATCCAACTAGGACCTCAACTTGTACTCTGTAACTGTAACCTTTGTCCATTTCTTCAATAATACAAAATGCAATATTCATTTCTCTTTATTAAAGAAGCTTGGTTTAGGTGCATTATAGCAAATGCAGGATCATAGAATTGATTCCAAACTTGGCAATTGGCATACACATCAAAGCTGGTAACTGAAATATTGGCATGGAGGAAAGTGAAAACATGAGTGGTTCAAGACTTGCGAACATATATAGTGCAGAGCAATAATATGACACGAAGGTTTCGTGGTGTAGTTGGTTATCACGTCAGTCTAACACACTGAAGGTCTCCGGTTCGAACCCGGGCGAAGCCATATCCTTTGGATTTTAATTTTGTGCTCGTCCACCAATTTTCTCTTGGCAGAGCACATTTTCCACAGTGATTTCATTTTTGCCCAAAAGCAACTTAAGTAACATCAGAGTGTCAATTGTCATTAAAACCTGAAGAACCACTAAGAAGGCATGATTAATATTTATTTTTTTGGTAGATAGGTTTGGCCATATTACTAATCTCTACAAAAAACCATACTATTAATTAATTCATTTTTGTATGTAGTATATATGTATATGTTTAAAGTTTAAAATTTAAACTACTCAAATTTACATTTATTTTTTCCTCTTAACATTCTTCGTAAACTTGAAGACAAATGGATGAAAGTCAAAT
Chr_02.tRNA121-SerTGA	ATATACATAAAATATCACCACCAAATTCTTGGATTGTGACACGAGACAGAGAAGTCATTGTAAATAACTGTGACAAATAGATGTGTATCTTGTACTACTAATTATATAATCATGGTGTACAGGAAAATAAAGGCATGATGCAGATGAAATGCCGGGCAAATAATCATGTTACAGAGGTGGTAATAATACAAATATATATAGTTTTCTCGACAACTTGAATTTTATTTGCTTAGACATCAACTGGGAGATAGTTTTTTTCTGTTTTGGTTAGAATAAAGCAGGGTGAGGATCACAAACGTTTATACACTATATATATATATATATAAACGATAACAATTCTAAACAGAAAAGTCGATATGTCCGAGTGGTCAAGGAGACAGACTTGAAATCTGTTGGGCTTCGCCCGCGCAGGTTCGAACCCTGCTGTCGACGATTTTTTTTTTTTTTTCCCCTTATATCTGTTATACAAGGTGAAGGAAACTTTTCCTTCTTTCTTTATACAAGGTGAAGATAGGGAAACCTTTTGTAATGAACTAATGATGTGATGTAAAGCTTAGTGAACGCACCATATGTTTGGAGTCAAATAATAATTACCCAATCATGGGGAGAAAACATGAATTATTTAGTCGATGATCTGCCAGTAATTATTCAGTTGAGTACAGCTTATGGAGTCTCATATACAGAGCTTAAACACTGCTTAAAAGTTATTACAAACTCATGATGGTTTTGCTAATAACAACAGAAAACTTCAGGCCCTGTTTACTTGTGGAGAAATTTTCCAG
Chr_02.tRNA122-ProAGG	TTTAAAGAAATAGTAATAAAAAAGAAGAAAATTACCAGATTGGGAAGTTGAGGAAGGCGATTGTGTCTCGGCATCACTATCAATTGAACACATTTTCTACAAAATCAACTTCTAAGTTGTAATTTTTTTTTCTAAAATCGAGAAATAATCAAACTTGACCTAAAAATTCGCAGTTTCGGAGAGAGAGAAAGAGAGTTAGGGATTAGAAAGATCGTTTTGGGAATTTTTTGGAGGGAAAATGATCAACACATCGATGTGTTTTCCACCATTTTTGGCAAAATTTACACGGGGCAGCTAGAAGTACAGAATGTTAGTAATATTATTGTATTTTTCTAGATAATATACAAAAAGGTCATTTGGTCTAGTGGTATGATTCTCGCTTAGGGTGCGAGAGGTCCCGAGTTCAATTCTCGGAATGGCCCATTTCTTTTTCTAAAATGTACATATTTTTATTTTTTTTAACAAACAGATACATACATGAACCAGAGCGATTTTGTGGACATACAGTTTTTTTCTGTCCACAAGACAGCGTTATATTATTGGTCCACCTCATAAAAACTTCCACACATGAACGGTCATTTGCTTTATAATACCACAATTAATTAGTTTAAGGTTCACAAATTACAACTTTAATCACATTTGTCCCGATGATATTCGTTTCACGGTGTTAAACTTTATGTTAGCGGTGACAGCGTTAAATTTTCCTTCCATTAGTATCATACATATACATATATCATTTTGGCTACATTTAGTAGTTAGCAGATAACTTAGT
Chr_02.tRNA124-ThrAGT	CCCAAAAAGTTACCCCATCTAGTTAGTGTTTGGTGTTTATAGATCAAACACCATTATATTACTAATAAGTAGTACAAGCACTAATATTAAAGGAACTTAAGAACCCTATACATTAGAAGTCTTTTGAGGATCTTTAACAAAAAATGATTTTTCTAATGAAAGTCTTTCCCTTCTTTAGAGGAGTCACACACACTTATGAAGATTCCCCTCCTTTGGTTGGTTAATCAAGCATCTAAATCTAATTATGTTTTCTCACCTAGGGTTTTGTTTTGTCACACTTCTAATGTTTTAATTTTTAATGATTACAGTTATATTATAGATATATTTAATATTTAACATGGACGTGTAAAGCTTCCATAGCTCAGTTGGTTAGAGCGTCCGCTTAGTAAGCGGGAGGTCCTGAGTTCAACTCTCAGTGGAAGCATTGTTTTTTCTTTTTGCTTTATTTATTTTTTTGCAACAAATCAATCTGTGTTGAAATTGTTCTTTTAGTGAGAAAGGCTAGCAGAACTTTAAATGTTCTATCATTTGTGACAAGTATCAGTATGGCCATGCCCATGAACGTATGTGTGCCCGCCCACCATTCGCAAAGGTTACCCCTTTCGAAAAATTAATCTATACGCAAGAATATCGATTAACAAGTGATTCTAAAGTTATGCAAGTAGGCTAAAATTATTAATCAAATTTGTTACTTTTAATTTGAAATTTTGAATGAGGTAGCTTAGACAAGTCTTTATTACAAACAATGCAACAAAAGTATGGAATGGAAGAACA
Chr_02.tRNA125-ValCAC	TATAACTAAATCATTTTGTATTAAGCTTTCCTAGTTCGTTTAAGAAGTGGGGGGGAAACTTTGTCAAGCTGGCCTATATGTAACATTTTATTTGTGAGTTTTGTTAGAAGCTGACAATGTAAATACAAATTTCTCATTATTATGCTCAAGCTTCAAACCCTATATTGAACCCTCATCATCAGATCTCATGGCCATTTGCCGAATTGCCATTTTCCAATGTGTCAATAATGCAGCAGACTTGTGAAGCCTGCCCATATGAGCAGCAGCACTAAGTCTGACAATCAGGGGCCTTTATGCTCAAAGTCTCAAACCAGGGATATTATATTGTGTTTAGCAGTTCAGGCAAACAAGTCTGGGTGGTGTAGTTGGTTATCACGCTAGTCTCACACACTAGAGGTCCCCGGTTCGAACCCGGGCTCAGACATTTTTCTTTTTTTTTTACAAATGATTGCAGCCTTGCAGGTTCTTAACTTCGTATATTATTTTTTTCTTCTATTTTTGCTTTAGTCCAAATTATTGTAATTACACATATTTCTATTTGAACATACTGATTGATTTAATATCATCTTTTATTTTTATTTAAATATTGAAATGATGGTATGTGTAATGGTTTTTTTATTTTTTATAAAGAAAAAATTTATAAGATTTGAGACAAAGAATACAGCATGATCAGCCTACACATAAGAGCATTTCCAATGGTAAAACACTTTTAGTGGTGCCACATAGGATGGTTTTAAGGAATTTTGGAGTTTTCAATGGTTTTAGCGAAAAAAA
Chr_02.tRNA126-AsnGTT	TGGGAGGTGTGTAAGCTGTTTGGTTGGCCACCTGCCACTCTTAGTGAACCCACCTGGACTTTCGAAATTTTGCGAAATGTAACGAATTTTTAAACTATGTATCCAAAGCTCCACTTCTGAGGGCCATATTTGTTTTTTTTTTTTTTATATATCTTTTTAATAAGCCAACGTCTTCCCACAGTCCTAGTGTTGTTACAATGCTATCAAAAGAATAGAGTAAAACATATTTCTGATCATGTAAGGTACACCATATTTTTTATCTGTCATTTATTTAAAAAATAATTCTAATATTCAATTTCCGGATTTTAGTTTTTGATATTATTATAGTATCTTATACATCTATCAACAAAGCTGGAATAGCTCAGTTGGTTAGAGCGTGTGGCTGTTAACCACAAGGTCGGAGGTTCAAGCCCTCCTTCTAGCGTTGTGTGTGTCTTTTTTTTTTTCACTTTGTTTCTTCTCCCCGCTTAAATATGTAACTTTCTCACTCTTCTTCTTCAGTATAATTTCAATTTTTTTTTTCTCCATTTCAATAAATCAATTGATTAATCAATCTAATTGCAATTGTAATGGCGAACTCTGATTCAAATCTAATTCCTCCTCTACCTCCGGTAAAACTTTCTTTCTTTCTCACTTTTCTTCTACACTTAAAAATGTTCATTTTAATAATCCAATAATCTGTTTTGCTTGTGCTTGTATATGTTTCAATTGCAGAAAAAAGATAACATTGTTCCAATCGGAACAAGACTCACTGTATGTTCTCAACAACTATTA
Chr_02.tRNA127-LeuAAG	ATATAACTTTTATGAACTGTCTCTAAAAACGACTAGAACTATGTGGGGCTTGATCCCGTAAGTGGAGTAAGGTAACATCCTCTCCCAGGGTACGTAGGCAGCCCAGAAGTAAATTGGGAATCAACGCACACACACACAAAAAAAAATCCCAATCGCGCAAAGAAAAAATGATGCATGGTGGCCGGAATGGTAAAGGTGTTGTACGCAAATTACATTGAACACTGGGACTCTGGGAGTGAACTTAGTTGGGATGTCCAGTGCATCAATGGGAAGCAGAGTTCTCCCTGCTAGATTATTGAAGTTGACAATAATTTGGTTATAAATTATTGTTCTACAAACATTACAACAAAGTTGATATGGCCGAGTTGGTCTAAGGCGCCAGATTAAGGTTCTGGTCCGAAAGGGCGTGGGTTCGAATCCCACTGTCAACATTTCTTTTTATTTTTTTTTTCTTTATTTGTCACATACAGTAGGCCTTTTTCACGCTTGGTTTTCACCTTGCTTATCATTTTAAGCTGGTTTTTCTATGAGTTTGTGACATAATGTATAATTTGTGTATATTTACATCTGTGCAGATTAACAGTAAATAATTAAGTTATATATTAACAGAAACTTATGAGACTGACAAAATTACTTAGTATATACCAAAACATATAGAGATCTCAAACATATACAATAGGAAAATCCATAATATGATTGTATTTAAATAATCCAACTGGCGATACATTTTGATAACAATATATTTCATTGAGATACAGACGCTTGAGACAGAGTATATATA
Chr_02.tRNA13-IleAAT	TTTTGGAAATATGCCCACTTCTGGCTCCTAACAAACAGGTATAGATATATTGTGTCTTGTGTTCTATTAGATGTTTCACCAAGAGAGTGGTGGACAATCTGGAGTCTAGTGTTTCGGGTGCAGGCACAGGTACAGGTAATGTTCAAACATAGCATGCAGCTGTTATTTACATTTTACAGTAGATCATTTAAAGATGAACAGCCACCATGGACACTGGACGCAAAAATTGTACACTAATAAAGCCTCCAAAATGCATGATATGATCTGACATGAATTTCATTGATCATTTGCAGAATCGTAATTTGACTTGTATTGGATTTATTATCAAAGTTGGGATCTCTACTCAAACTGGCCCATTAGCTCAGTTGGTTAGAGCGTCGTGCTAATAACGCGAAGGTCGCAGGTTCGAGACCTGCATGGGCCATATTTTTAACAATTTTTTTTTCACAAAAAATATGTCTTTATCTGCTTCAAGAACATTTCATTTTTCTATATCTTTGTATCTATTTTGTAAATGTAGTGGAAGTTCTATGCCGGAGAATTGGAGAAGATGATCGGAGAAAGGAAGGTTTTGAGTGATTGAGAGTGGCTGAACTATCTGAGCGTTGATAGCTGCCTACGTATCTGGAAGGGGCGATCCAGAATCAAGCCAAACGTAGTTCCTTTTATAGGTGGCTTAGGTTGTGGATCAAATAATGACTCAACGTTCGGATCATAAAGTGTGCGGATATTCAGGGATTCAATGAAATAGATTCGTAACTGTCGTATAATTTG
Chr_02.tRNA130-ThrAGT	ATAAGAGGAATTTGGTGCGAAGTTAAATACTTGATATATTAATCTCGTTTACTTAGGAAACTGGTTTTATTTAAAAAGAAAAAAAAAATCGTATTCTTTTAGACTAAACTATTGTCGAATCTACTTTCCAAAATTATAAAATTAAAAGATTTCTGAATTTTCTCTATTTTCTTAGAGATTGAAATACCTCAAACCAAACACAACCTCAATATTAGAAAAGATGGTCTCAGTATTAGAAATGATGATTTACATGTTGAATTGATTTATCTTCCCATTGGTGATTTTCTTTGTAATGTTGATTTCTTTTGGTACGTTATCAATTTATTTAAGATTCATTACTGACATGGAAAGCTTCCATAGCTCAGTTGGTTAGAGCGTCCGCTTAGTAAGCGGGAGGTCCTGAGTTCAACTCTCAGTGGAAGCATTTTTTATATTTATTTTTAAATCTTGTTATCTCACATTTGAAGCTTTTTAATTTTTAGCTTTTTTGCGAACAGATTCAAAGGAAACAAAATGGCAGTAGTAAAGTTTTCAACTAAACGAAGAAATATTTTTTTTGCTAAGGGTAATTTGTATTAAATGAAAAAATAATCAATATGTGTACAAGAGAAAGGTGATAGGCATAGACTATAGACTGCCACATTAGAGCATCTCTAATGGGTCTCCTAAAACCTAAATTATAGGAATTCCGAAAAAAACAGCACCCTAACGCGTCGTCTATAATTTTAGCAGCCGGCTATCCACGTAGGATGTGGTGGGCCGGTCTACTAAAAC
Chr_02.tRNA131-ProTGG	CAGGTGCTCTTAACAACTCAACAAATAATAGTTGCACGCAAGGATGAAGAGACTGCCAAGGACAATATAATGATCTAATAAAGTTTAGTATTACTAATGAGGTGAGAATTCAGTACTACTCCAGAATCTTCGAAGCTCGACAATTGAAAGCCAAGGCAGGGTTCGAGGCACAAAAAAAGCATAAAAGGTGCATCCAAAAGATGAACAAGGAATCAAGGACTAGCATAAATAGATCAATGGTTTGCATTTACTGATCCCATTGTTAGCAGAGTTGATCCCATTATGTAGTTAAATCCATTGTTGAGAAATGATGTGGTTAAGTAAGATAAAATGAATTTCCAAATCAACAAGGGCATTTGGTCTAGTGGTATGATTCTTGCTTTGGGTGCAAGAGGTCCCGAGTTCGATTCTCGGAATGCCCCCTTTTTCTCCCTTCCAATATTTCTTTTTTCATTATTTTGTTATTTTTGTCATATAAATCATCATACAGTATAAAATAATGTCAACCTTCTTTTTTCATTATTTTGTTATTTTTGTCATATAAATCATCATACAGTATCAAATAATGTCAACCAACCAACTGATGGGCCACATTTTATTCATGATTCAACAACCCCCTGTCCACCTAAGCAGTAGGATTCAAGTTAGGTTGAGCACTCAGCACTCTGATGCTTCTTTGTCAAGTTGAGTAAAGCCAACTGACTACATACATCTGATCTAACAAACTACCACCAACATAATCCATCACATAATTAAGTACCTATATTTTTTG
Chr_02.tRNA134-SerGCT	GTCCCCAACTCCCCATGTTACAGAAATCTATTTGCCTTCAATCCATGAGGCTAGACCAGATGAATAACCTATTGTTATGTCATGATTTAATCATATACTGAGTTTAAGGAATGAAATTTCTTGTTTTTTGGTAATCACATTGTAAAAAATATCAAAATGTAAGTAAAACCCACTTAATCCAACCATCCAACCCAAGGTGTCCTTAGTACACTATATTACTTGTGTTAAACTGAGAAAATTCATTATTAGGATTGATTGATACAAGTGATCCTAGAAGGCTTGAACCAATATCTACAGTAAGCATTATTTTACATGTTAATTTTATTCTATGTAGGGCATATAACAACAGAGTCGCTTTGGCCGAGTGGTTAAGGCGTGTGCCTGCTAAGTACATGGGGTTTCCCCGCGAGAGTTCGAATCTCTCAGGCGACGAATTATATATTTTTTTTTAATTGTTTTTTCACATTAATCTTCTTTCAATAATTGCTACTACAAGTAAGCTTTATGTCCACTTCATTCATTTTTCTTTCTTTCATTCACAAATCACAACAACTTTAACAAAGAAAAAAAGAATTCTGTCTATGAACTTATATGTAGCATTTAATAATCACTAAAAACAGTATTATTAACAAAAGATCTATTGATCCCATCCCTTCTTTAAAAACAACAAGATCATTTACCTTCTTTCATTTCTTTTGCTTTTGTTACTTTTCCCCTTTCCCCTCTTTCATCATGCTTTTATATCTTTACTACCCTCCTCTTTGATTCCATTGCTTTTGTAG
Chr_02.tRNA136-ValCAC	TAACCTAGTGGGCTTGATCACTTGAATTTCAATCTTATTGACATACATGTCACTAAATTTCCATACTATGTGCCGAAAACATGTTATTTATATGGATTATGGAAAGCTTTCTTAAATAAAAATATATTTCATCAGAATATCTGTTACGCACAGTGCAAGTTGTGCAATGACGCCAAAAGCCTTGGGCTTTGTTTCTTTGTTTCTTTGTTCTGTTACTTAGTTGAGCCATTAGCTTATGAGTTATGAAGTTTAAAATACAAAGATCACAATCATGTAGTGAGGTAGGTGATTGGCCTACAGACCAACTATGTAATTAATATTAATTATAAATGACGTTTGTGTTCATTGTAGTCTGGGTGGTGTAGTTGGTTATCACGCTAGTCTCACACACTAGAGGTCCCCGGTTCGAACCCGGGCTCAGACATGTTTCTTTCTTTTTTTTATAGTTTTTCCTTTTTAACAAGGGCATTTACGTAAAAACAAGAAACCGCCACCACTGCAAAAAGACTGGAACAACACGTTTTGGTCATCGAGCTTTCTTCTTCGTTCTTCTACCTTTCTTCACTTGAATAAACTTGTGGAATTGCTTTCTTCACAATCTTTCTTCTTCTTCTTCTTCTTCTTCTTCTAAAGAAAATTAAATCGAGAGAGAGAGAGAGAGAGAGAGATCTGGTTTTAATCTGGTTTTAATTGATTGATAGTCGATAGAAAGAAAGATATAAATGGATTGGGGAAACGTAACAGCAGAAGATCTGGTAAACGCACTACGAGAAG
Chr_02.tRNA137-LeuAAG	TGTGAATATAATGAATTTATCAAGTAAAATGATTATTTTTATTTTGTTAAAATTAATTTTTAATTAAAATTATCAAAATTTAAAACTTATTTGGTTTCAGCCAAAGCTCGAATTAAACTCGAGCTTGTTCAATTAAAACTCGGCTCGAGCTCGTTACTATTGAGGCTCGACTCGAGCTCGACTCGAATTTATATGAACCGAGCTTGAACATGTAAAGCTCGAGCTCGTTCGGCTCGTTTAACAGCCCTACTTGCCCAAATATAATACTAAATCCTGTCCTTTAATTGCACAAATCCAAATTCAGTTTTACTAATACCTCATAAACCCATTATAGGAACTCACAATCAATTGTTGATATGGCCGAGTTGGTCTAAGGCGCCAGATTAAGGTTCTGGTCCGAAAGGGCGTGGGTTCGAATCCCACTGTCAACATTTTTTTGGATTGCTAGGCTCAGAAGCAGTTGAGCTCCTCAGGAGAGTGCAGAAGATAATGGATAGCAACGTGATGACTGCAGGTTCGAACGAATATGTATTTAGGAGAATCGGGTTTGCTATCCAGAAAGGACTTGCCGCGCAGTTTGTAGCGCGTTTGTCCTCTACTTTTGTGTAATTTGTTGAGCTTATCAATAAAATTTATTTATTAAAAAAAAAAAAAAAAAAAAAAAGGTGTGGATTTTTTACTATCGTATAATCAAAATAAAAACTAGATATCTTAACGGAAAAAAAAAAAAAAACTAGATTTTGGGCGAGGAGCCGAGGATTGATATTGAAGAAATTTATAT
Chr_02.tRNA140-SupTTA	GGATTGCCCACCTTAGATGACATAGGAACTAAAATGTGATTATTTTGATACAAGTATTTTGATACAAATGTGTATGTAATAAACTAAAATGATGCATACTTTTGTTGCATACTTTTGGCAACAATAAGTAGTCGAGAGATAGAGACATGTAATTTGTTAATTCAATTCTTCCTTTTGATGAACTGCTATGTAAGCGTTGTAAATGATGACATGATAGGCATTGTCGACATTAGATTGTAAAGTATATTTTTATGAATACAGGTGGGGGTCTGCCTAATCCTAGCTTAGTTTTATTTAGAACACAAGGTCATGTCTTTTCAGAAAATATTTGTATTTGATGTGAATAATTAGCTGGTATAGCTCAGTTGGTTAGAGCGTGTGGGTTTTAAACCACAAGATCGAAGGTTCAAGCCCTTCTTCCAGCATCTTCATTTTCTTATAAAAATTTTGACATTTCGATCAAAGCAACATCTGTCATCTTCAAGTTGTTAGTTATTGATGTCACGTTAGAAGTCTTTCCTTCAATTACTTGTATTTTCAAGTAATTAATTAATTTTGTAGTTTGAACAACCATTCTATCAACATGTTTTGAGGTATTATCGTGGTCCTTTGATTTGTACTGTTGACTACATCACTGCTGCTCTCTCAAATGTTAGCTTTTCCTCAACTCTTCAAGTAGGTTAAGTTGAGTATGAGTTTATAGAGTTTGATTTCCTTTTGTAATGGAACGTCTCTTTGATTATATAGTCCTGAATAAGTTGCAAAGCTTGCATAG
Chr_02.tRNA144-SerGCT	GCATCATACATAATAAAGATAGTAGATGGTATTGGAACAAAAAAAAATATTGAAATAATGAGTTCTGTCTTGGGTGAGTTATTTAGTGACAGGCGTGGCTTGAACCATTGAAGTCAAAACATAAAAAGCAATTGTGCCAAAATCCATAGCTATATTTTGATTTCCCCTCTTTTCTATTTGAGTATTCCCGTTATTAAAATGCAATAATTCGAATTTCATTGATTAACTTAAACTTAAAAACGGATAAAAAAAAATGGATCTTTTGTATCTGTATAAAGATAGAATAAAAAAAAGAAAAAGACTTTTTATTGACTTCATGTGTAACATAGTCATTATCCTTTGTTCAATTGGGAGAGATGGCTGAGTGGACTAAAGCGTCGGATTGCTAATCCGTTGTACGAGTTATTCGTACCGAGGGTTCGAATCCCTCTCTTTCCGCCTCTTCTGATGACTTGAGATTTTCTTTCCAAGCGGTAAGGCAACGGGTTTTGGTCCCGCGACTCGGAGGTTCGAATCCTTCCGTCCCAGAGCTGTCCAATTCTATCCGAATAAAGATTGCTTTGTTCTATTAAATAATAAATAAAAGAAAAATCTTCTGTTTAAGATTAAGAGTGTAATGTTTAATTTATTTAATCATTTTCTATTTCTAATGATTCAGAAAAGAATTGTATGTTTTACTTTCTTTTTCACAAATCGAATCGAGCACTGATGATATACAGAATCGATTTGTGATACAGGTAGGATAGGAATAGGGATCAATACAACGATCAATCTCTCCCATAATAATA
Chr_02.tRNA145-PheGAA	TTTCTTATCAACAATGGGTGGTAGTGTTGGTACTGCTTTTTAATATTTTCACATGTACGTACGTGTTTAAGCAACATATATCATGTGTGTGTAAGCAACATATCTATTGGCCTTTTTCAAACAATTTGTTTGACAAATACACATGCATGCATCAACATGTGAATAACTTTAATCAATGGCTACGAAAAGAAAAAGCCTTGCAATATTCATGGATGCATGGACTACTCTACTATGTACATACTACTAGTAGACTACTGACTAGTAGTAGTCCATATATTATACAATGGGATGGTTTTTGAAACTAAAGTTGTTAGGTTATATGTTATAACGTACAAAAAGTAATAACAAATGCGGGGATAGCTCAGTTGGGAGAGCGTCAGACTGAAGATCTGAAGGTCGCGTGTTCGATCCACGCTCACCGCATTTCTTTTTTTTTCTTCTTTTATTATCTCAGTTCTTCTGGGCTTTTCTGTTTTTTTTCTTCTTTTATTATCTCAGTTCTTCTGGGCTTGTGCTTAAAAGCTTCATGAGGTTTTTAACATACTAGTGCCTTCTGGGCTTGTGCTTAAAAGCTTCATGAGGTTTTTAACATACTAGTGCAACATGCACTGAAATAATAAGTCATATTATGATCATCAGATTTGGTTATTATATCACCTCTTGGCTCTTTCTTTAGCTTCCTCATCTTCATTTTCTTTTATGGTTTTCCAATTGGCTGCCTGACACTTTTTCTTGTATACAGTTTATTTCTTTTTGCAAATTTAGCTGCTGCT
Chr_02.tRNA149-GluTTC	TGGTGTGATTAGATTCATGAAACAACACAGTAATTACCCATAGCAAGCACATCACATTATCAAATGACTTCGAAGCATGACAGAAGCAGAATCAATGAAAACGTTTACATTGAAGGAGATGCATCGGTAAGAACCATTCATATGTAATGTCAGTTGCTGTAATTCCTAGTTCATTTTCCCAGGATGTTAGAAAGACTGTTTTTACAATGAGGCACAACTTATGCCAGAATATAGAAAAAACAATAGAAGGATGGATTATACCTTCAAAAGAACAAAGTTTCATTTGTCACACGTCTCCCTAACCTATGCGAAACAAATAATAAAATAAATAGTAACAACTTAAATATCAATCCGTTGTAGTCCAGCCTGGTTAGGATACCTGGCTTTCACCCAGGCTACCCGGGTTCAAATCCCGGCAACGGAATAATTTTTGTTTTTTAAAGATTTATTTGGAATACAAAGAGTCACACAGTAAGAGAAAGGGAGGCAGTGACAGAAAGAGAGGGAAATCATAACCATTTTCGAAGCCCTAATCCCAAATGGTTATTTTAAAGATTTTCTTGGGATACAAAGAGTCAAACAGTGAGAGAAAGGGAGGGAAATCATAACCATTTTCGAAGCCATAATCCCAAATGGCGGGAAAAATTGGCGCGAAAATAACTGAAATATTACACCCGAAATTTTCTCTATTTATACCCAATCGCTCTTGCTTTTTCTATCCCTTAATATTCATTAGAAAACCAGTTCACCAGTTTTCCAACTCTTTAAAAATGG
Chr_02.tRNA150-GluTTC	TACCTATTTTTTTTCTACTTTCTTTGCTTCAGTACTACTGAAACTAAAGTTCCAGCTAGAGGAAAAGCTTTGATTCCAACTGATTTGAGCATTGCTATACTAGAAGGAACTTACGCTCGTGTTGGTAAATTTTTTCACTTGGTTTATTAAAGATGAATCTAAACCCTAGTTATAGTTTTTGCTTGTTTAATGAATTAGGTATTTATTTTGTGTTTGGGTTTGTAGCGTCGCGATCGGGTTTGGCGTGGAAGCATTCGATTGATGTGGGTGCAGGTGTGATTGATGCTGATTATAGATGACCTGTTGGTGTGATTTTTTTCAATCATTCGGATGTATTATTGTAGCATCAATCCGTTGTAGTCCAGCCTGGTTAGGATACCTGGCTTTCACGCAGGCGACCCGGGTTCAAATCCCGGCAACGGAATAATTTTTTTTTTTAAAGATTTTTTGGGATACAAAGAGTCACACAGTGAGAGAAAGGGAGGGAAATCATAACCATTTTCGAATCCCTAATCCCAAATGGTTATTTTAAAGATTCTTTTGGGATACAAAGAGTCACACAGTGAGAGAAAGGGAGGGAAATCATAACCATTTTCGAAGCCCTAATCTCAAATGGCGGGAATAATTGGCGCGAAAATAACTGAAATATTACACCCGAAATTTTCTCTATTTATACCCAATCGCTCTTGCTTTTTCTCTCCCTCAATATTCATTAGAAAACCAATTCACCAGTTTTCCAACTCTCTAAAAATGGCAAATCAACAAAACCCTCAA
Chr_02.tRNA156-AsnGTT	TAGTAGAAACTCGGAGAGACAGAGAGGGGACTCTCTCATACCTGCAAACTCCTAGGATGATAAGTAGGTCCCTTGTTTTTGGCAGGAATAGTTCCAGCCTTTGTTGCCCCTCGGTAGAGTGAGTCTACTTAGCGAACTGGCAGGACGCGGAGATCTATTGATCAATATGAATCTCGGGAGTGGATGGTTGACCGCCGCCCCCCCCCTTTGTCCTGGAGGCTCTCCGGCCGGAGAGGGGCTTGCTATCGTCACCCTTTCTCCCGGTGTATGTTAAAAAAAAGTTAGAACCCTTTTTTGTTCGGTCATAGGTTGGTCCAAAGAACGAGAGTCGGCTTCCTTAAGTCCGTTGTTCCTCAGTAGCTCAGTGGTAGAGCGGTCGGCTGTTAACTGATTGGTCGTAGGTTCAAATCCTACTTGGGGAGAATTTATAGTTATAGCTTTTCTGACCTAGCGACCCCTTTCTCCTTAGTTTCTAAACTTGCAGAATCGTGGAACATAAAAAGTGGGAAGTTTCTTGTTGGAAATTTCTTCCTCACTCTCGTATAGGTGAACTTGGTTCGTTCAATTCTTAGGGATAAGAAGGATCCACTGGGAATGAATGGGAAGACTTGAGTAGTATCTTCATTAGCCGGAAGGAATTAGTCTCCACAGCGTCATTCGAAGAACGAACAAGACAAGAAAAGGGTGACTGTTTAGGTAGGATAGATGGATGTGGTCCAATGGCTAAAGCTCTGCCAGCTTCTTGTAGACTGGCAGTCTCCGAGTTGTTTTT
Chr_02.tRNA157-TyrGTA	GGCTCGTTCAGTCACTTCACTCGCTGCTCGCTGGCTCGTTCATTCACTTGCTCATGAACTCGCTTCGCTGCTTCGCCAGAAGCGACTAGTCGCCTCCTTTCCTCCGCCGAAAGATGCTTAGCCAGAAGCGACGAAGGGGGGGCTGGGGAAGGCCGACGATTACATGAGGGGGAAGCTGTCGTAGAAGCTTTGCCCCTTGCTTTACAGAGATTGTTATGAACTGACTAAATGACTATATTATCCCGGAACGCTAGCTAAGCTAATAGTATGAGTTCCCTTCAATAAAATCAATAAGAAAGAACGCCGCCTCCTTCTTAGAACCCATTGAGGGGGGCCTCGAGCCCGGGAAGGGGAGAGTGGCCGAGTGGTCAAAAGCGACAGACTGTAAATCTGTTGAAGTTTTTCTACGTAGGTTCGAATCCTGCCTCTCCCACTTGTTGTAGACTTAAGAGAAGAGAAAGGAGTCATTCGTCAGCGTAGGAAGGCCAACCGAGCGAAGCTCTTTTTTATTTTGCCGTGCCGTGAAGTGAAATTGTATCGTATGTTAAGAGATTGGCGAACTACTACGATCTATAGATTCCCCATCTATATCCAATCCCAACGAGAATAGAAGCGACTAGCTTCCGGCTGGCTTGGCTTGTAGTCGTAGTCTTTTAGTCTCTGTAGTCGGCATTCCTACACGCACGCGCCCGCCAGAATGCCTCCTTGGTTCGGGACGAAGCCAAGCCGATACATACGATAGGCGAAGGAAGCACCCCCCACATAGCGCCTGGGGAAGGAACG
Chr_02.tRNA167-UndetNNN	CATTCTTTTTTTTCGCCCCTACCTGAACCAGAGGAATTCTATATAATCTGAATTGGATCCTTATCTTTCCTTAGGGCTACCCCGGTATAATCGAGTTAATCACTCGAATATTCTAATTCTATTTATATATATATAACTAAATGATATACCAATACCCTATTTCTATATTCTAGATATTTCATTTATAATTATATCTTTATCTAGAATATATATCGAATCTAATCTAATAATATAATATGTTACTATACACAATAGTATTAGTATTCATATTATGAATATGCATAGTTAAGACTAAGCTAAATTCTAGTAGTTTACTAAAGTCCTATGCACGGCATAATTTATTTATGTGAGCCCGCTTAGCTCAGGGGTTAGAGCATCGCATTGTAATGCGATGGTCATCGGTTCGATTCCGATAGCCGGCTTTTCTCTCTTGTCTTTTTTTTTTTACATTTACATAATATATAATATAATTAGAGTCTCCTTGAAATCAAGGAATATGAAAAGACTCTCCCCCCTTCTCCAGGATCGCTGATCCATTATGGCTTAGAGCTTCCAACTATGAATCCAAAATGGATTGGAGCAATTAGATCTCTAACGAACAAGAAAAAAAGTATACCTAATAGTATATACAATAAAAAGAGTCTGGATATGGATACAATTAATCTCATTCTTCTTGTAATACAGTACTAGTACTACAATGGATTTAAATGGATTAGCTTCGTTTATCGTTTAGTTCAGTCTTAATTTAGGTTTATTCTGTAAATCAAAATCC
Chr_02.tRNA177-AsnGTT	TTTCCATATGATGATTTCTTCACTTTCCATATATATGATGATTTCTTACCTTTCCATATGATGATTTCTCACTTTCCATATGATGATTTCTTCACTTTCCATATATAGAATAGAAACAGATAGGCTAGAAACGACATTTCTTATGTCAATGACACCAAGGGATATTAACTGAATGGAATTGGGATATGGATGGAATATAATGAAATAGAGCCACTTGGGGTTCCCTATGAAATGAGGCATGGAACGGAGCCATTACGAAGAAGTTCCGGTAGTTACGAAGGAAGCTTCGGGCTCATATTGGTCATGGGTGAGAACGGGAATTGAACTCTATGAGATCGAATTTGCCGTTGTCCTCAGTAGCTCAGTGGTAGAGCGGTCGGCTGTTAACTGATTGGTCGTAGGTTCGATCCTACCTGGGGAGATTTGATTCATTCTGAATTCTTTAATTCAGAATGAAAGGGCTCACTTTGGCCGTTAGGAGTAGGTAACCGTTCCCTGTCTTTGTTTCTATATGCATTCTATCTCATCGTATCACATTCTGTTCTGCGATATTGAGAATCGCCGTCAATACCTCGGTGTAGATCCGGGATAATCCCTTGTTCCATAGCCCCAGGGCTATTTACAACTAGCCAATTAAGAATTCTCAGATGTACTAGTACTCGCAGTGCATCAAAGATGCAGTCATCGATTCTCCGAGAGGCCACAATTGCCGCGAGCAAACATATTAATGACGCGTAACACATTTTTGCTATGCTACTAATACTGTACTTG
Chr_02.tRNA182-ThrTGT	TTTTTTTCGCCCCTACTGAAACCAGAGGAATTCTATATAATCTGAATTGGATCCTTATCTTTTCCTTAGGGCTACCCCGGTATAATCGAGTTAATCACTCGAATATTCTAATTCTATTTATATTATATATAACTAAATGATATACCAATACCCTATTTCTATATTCTAGATATTTCATTTATAATTATTATCTTTATCTAGAATATATATTCGAATCTAATCTAATAATATAATATGTTACTATACACAATAGTATTAGTATTCATATTATGAATATGCAATAGTTAAGACTAAGCTAAAATTCTAGTAGTTACTAAAGTCCTATGCACGGCATAATTTATTTTATGTGAGCCCGCTTAGCTCAGGGGTTAGAGCATCGCATTTGTAATGCGATGGTCATCGGTTCGATTCCGATAGCCGGCTTTTCTCTCTTTGTTCTTTTTTTTTTTACATTTACATAATATATTAATATAATTAGAGTCTCCTTGAAATCAAGGAATATTGAAAAGACTTCTTCCCCTTCTCCAAGGATCGCTGATCCATTATGGCTTAAGAGCTTCCAACTATGAATCCAAAATGGATTGGAGCAATTAGATCTCTAACGAACAAAGAAAAAAAGTATACCTAATAGTATATACAAATAAAAAAGAGTCTGGATATGGATACAATTAATCTCATTCTTCTTTGTAATACAGTACTAGTACTACAATGGATTTAAATGGATTTAGCTTCGTTTATCGTTTAGTTCAGTCTTAATTTAGGTTTATTCTGTA
Chr_02.tRNA183-ArgTCT	CTGCGCATCTCATGAGTGCATCTTCTTGGTAGATATTAAGTACTGTACTTTTATCTTGATAGCTGAATTTGCTGGTGTATAACAATGCAGTGTTAGTCATGGCATTTTATTATGAACAAGTGAGTTTTACAGATGAATGGTGCAAGTAAGTGAAAGCAATAACCAGGCAATCCACAGGTTTGCATTTATAAATGGAATTTCCTTTGGTTTTGAAACCCCAATTCTCCAATTGCTGCACAACAGTATCTTCTAGAAGCAGTAATGCTAAACTATGCTTGAGTTGGAATGTTTGGTCTGGTTCACATTTTAAATGAATCAAATTTATAATGGAGCAATAAAAGAGCACAGCAGCACCCGTGGCCTAATGGATAAGGCGTTTGACTTCTAATCAAGCGATTGTGGGTTCGAGTCCCACCGGGTGTGTTTTTTAAATATATTTTATATTTTTTTTTATATAAGTTTTATGGCTGTGCTTGTTTCCATGTAAAGTTTGTAAGGATAATAACAATTCACTTATTTGGACAGAAATACTCTTTATGATCACATGTCTAATCATATACTACATACACACTAAATGTAATAAAACTATACCCTACCCCAATGAACCCTAGTTAGAATGCAACCTGTTGTAACGTCCTGAGATTTCGTTTTGCTCATCCCGGTGCATCGAGCACCATACCGCTCGCTAATGTCAATATTGTCCCCCTTTAGTCACTGCAGATATCCAGCAGTAGAAGGTTTTGGATCAGGGCCCACCTATGTGGTTTACCCCA
Chr_02.tRNA184-ArgCCT	TATGTTCATCAGATTCAAGTGAAGATACTCATTTATACTGGTGTTGCTACTTGCTACTAGAGCATCTCATTCATTCTTAATATGACTCACAATCTCCATTTGCAGAAAGCCAGATGCCCTCAACTCTATACAAATTCTCTACCATCTTCTCTATACTCTAGATAATTAATACCAATCCCTAAAGTTGCAAATCATCCATATGTTATGTCAAGTTGAAAAGAAAGTACCAACCGGCGATGATACCGTCGGCAACACATACTTAACTTACAAAATCTATTAATCAATTACTGATATATTTTTAAACATTTATAAGATTTATTACTTTAACAATGGTTATCTTACAACAAATAGCGCTTGTAGCTCAGTGGATAGAGCGTCTGTTTCCTAAGCAGAAGGTCGTAGGTTCGACCCCTACCTGGCGCGTTCTAATAAGATTTATTAAAAAAATTATTTTTATAACAAATAATAATGTTTTAATGTTTGTGCATTCAATGTGTTCTTACATGGTGCAAAAAGTGTGTAGAACTTCCAGTTCTTTGCACATTTTTAAGAACCACCAATTGTCATACAATTGAACACAAATCTTTATAAAGCACTATACATTCCTAAGTACTTAAGTAGCTATTAGATATCCAGTTTGTGAATATATAAAATTGGCTAGTTGGTTTTATCAGTTTTTTTAAGTAATCTGATTTTCCATTAAAGGTCATCACATTAGTAAGAACTGTGAATTATATAGTTGGTGACTTGGTGGAAAGGTACACCATCAATAG
Chr_02.tRNA185-CysGCA	ACAGAAAATGATAAATAGCAATGTGATGACGACGGGTTCCAATGACTATGTATTTCGTAGGATTGGTTTTGCTATTCAAAAAGGGTTTGCAGCGCAGTTTGTAGTGCGCTTGTCCTCTAAATTTGTATAATTTCTCAAATTTTTTATCAATAAAATTTGTTTTGGTTAAAAAAAAAAAAACTTGGTTTCACCCAGGTAGAAGTCGAAGTAAATTCTCAAGCTTGGGGCTCATACCTCTTGGTTTTGTAACTAATAACAAATAAACAAAAAATGCTTATTAGTGAATTTTGTATGAGTGTGACGTTGAATTTAAAAAACTATTATAAACATATCAATTCTTTAACACCTAAGGGTCCATAGCTCAGTGGTAGAGCATTTGACTGCAGATCAAGAGGTCACCGGTTCGAACCCGGTTGGGCCCTCAATCCTTTTTCTTGTTTTAAACAAATTAACTGCAAACATTTACACTACGACAGTAAATCCTTTTTTTTGTTTCTAACAAATTAACTGCAAACATTTACACAACGACAGTAAACGTTTTGTCGGCCCGTTTCCAAATCTCCTGTCGTTTTCTCTTTCTCTCCAAATAAAATAACGGAAAGTTTTCCCAAAATGCATCTCGATTTCTTACTTTAAAGTTTAAACAACAACTACTCCACTTACTTCATCTTTCCCAATTTCCGATCGATCGATTGATAACTCATTCAAATTCATCTTCAAATCAATCAATCGATCGATTGAATCGGAAATAAGTATGGCAGCAGCAGCAACA
Chr_02.tRNA188-TrpCCA	GAAGAAAAATATGATATTATAGATGATGGTGAGAATGGGGCTAAATATTTCAATAGGAAAAATTAAAATTATTTTTTGTGCGTAGAAAAACTAAAATTAAATTATAACATGTAAAACTATACATGTTGACTAACAACCGTGTATTGCACGGGTTCAAATCCTGTCATCCCTATCTATTATTTCTTCTACGCGCAGTAATGAAAGATTCATTAAGATCAATGAAAATTGGACATACATAATCCTTTATGATACTATATGCATGTGCAAGATATGGTAGGGGTTACAAAAGCAATTCCTTTATTTATATTTACTTTAACGGTATTTTATATTGATTGTGATAAGATAAGAAAGCGCTCTTAGTTCAGTTCGGTAGAACGCGGGTCTCCAAAACCCGATGTCGTAGGTTCAAATCCTACAGAGCGTGATTCTGTTCTTCTTAGGTCGAATTACAATTACAATGAAATAACTTTACTAACTTGAGGGGCAATCCGAATTTGACCTCCGCCTTTCTTTAATACGCAGGAGGTCAATCAAAAAAAGAGATGGTTGTTATTTAAAAAGAGATGTTACTGAATCAAAGGTCCAACTGATCGTCGCGCCTGTATTGCAAATATGCAGTTACGAATAATCCAGCCAAAGTAATAGGAATTAGGCCTAACACGATTCCAAATAGTAAAACTTCAATCATTTCAATTTGTTTGTTTGAAAGGGTAGGTAAAAGGGGGAGGTAATATCTATCCCTAAATATTAATCCAAATCGCCCGTGAATCTCAA
Chr_02.tRNA190-SupTTA	ATATCATAAAAAAAAAAAAAGCAATTGAGACAAACTACAAAATTGAGTACAAGATCTGGAGCTAAGTTTTGAGTAAAGTCGGTCGGTGCTATATGGTGTTGTTGACAATATCAGGTTAGATGTGCCAGTTGGAAGCCTAACGTATTCTACCACTGACTTCTAAAAATCAGATTTTATTCTATTATTATGGTTTTTTCTTTAGTTTAAATTATTTTCTTATACTTGTGTGGTTGGAACTCTCTTTTCTTTGTTATTGTGATTTTTGCAAGACACTTGATCAGTAGAAATTGCTCTATAATGTGAATAGTTTGATCACAAGGTTTGACATTTAGCATAGGGATGCATAATTAGTTGGAGTAGCTCAGTTGGTTAGAGCGTGTGGCTTTTAAAGCACAAGGTCGAAGGTTCGAGCCCTTCCTTCAACATTTTCATGTTTTTAGTATAGTTTTGACATCTAGCATAATGTGCATTATAGTGTCACGTTCACAATGCACTAACACATAGTCCGATGGACATTTACTTTGTAGCCGATTTATGACATTTCAGCTTATGGAGACAAATTTTACCTATGCTATTGCTCTGGTATTGCACCTGATAAGTTCATTCCAGTCTAAGGTTTTTTTCGTTTTTTTTTTTTTTTTTTTTTATGAAAATTCCCCTTTGTGGGGCGGGGTTTGGCTGGACCCCTACCTGTCCATTAGATAGGAAAAATTATAGCTTTTAAGGGGGACTAGGCCTTACCTTACAGAAAAACCTAGTCTAGCAACATGGGCCT
Chr_02.tRNA191-TyrGTA	GGACCCGACTACTGAATGACTAATTTTGGTATGGACAAAATAATATAAATGGACTCAGCACGGAACGTTATCCAGTCCCAGCTTGTTCCATTCAATTTGTTGTTTTTAGTTTACTCCCTATTAGGCATCGGTGAGACAAGCTATGGATGTAGTGTGTATATCTGACTGGGGTGGGGGTTAATAAACATAATCTTATTCCATTCAGCTTTTGAATCAGGAAAATTCTTTAAAATGGATGTATCAGATCTCATGTAATGAGAGGCTCAAGGGAAAATGGGGCTTGAGGTTTTGTTTAGCAATAAATTTGATTCATGAATACTATAACTTTATTGGCGATCGTTATCATAAGTCCGACTTTAGCTCAGTTGGTAGAGCGGAGGACTGTAGTTGTATCGGACATCCTTAGGTCGCTGGTTCGAATCCGGCAAGTCGGATAAGTTTATGTTTTCTACATTTACGATCAAATAATAGGCGACCAATATTCTCTGGAAATAATATTTTTTTGCAAGAAACTTTTCTTTTGAAAATAATTTGTTTATTCCATTTTTAGTAGATATGATGATTTTTAGGTAAATACTATGATAATATACTTCAAAATTTTGATTTTATATATATTTTGTATAACAAATTGATATATTAATCGATACATTCGATATAAAATATCCACTGATAGATTCCAATGTATCCCGATATATCTTTTTGGAGATCGATACATTAATCGATACCGATATTTTGTACTATCAAAAGGTACAAAATATCGATATCGACTAATGTATCGATCTTA
Chr_02.tRNA198-ArgTCG	TCGATAAATTTTTTTACAAATTGTTTCTCTTTTTGGTGTTCGGATCGGATCGGTTTTTCCTTTAGTATTATCCAAACCGAACCAAAACAATAATGGATATCCAAAAACCATTTTAAGTGATCCATTAATCCAAATGGATATCCAAAAGTCTAAAATAATGGATTGGATCGGTTTTGGATCGGTTTGGATCTCGGATCGGTTTGGATAGTTGACAGGCCTACATCTGATAACAACCAATCAAGGTTGTTGCAAATAAGTGTACGGCCCATAAAATAAATAAAGTCCATGTCTGCATGTATTTTGATGTTTATCTCTTGTCAGATAGTTTTAGCAAGAGAAACTTGACATGTGACCGCATAGCGCAGTGGATTAGCGCGTTTGACTTCGGATCAAAAGGTCGTGGGTTCGACTCCCACTGTGGTCGAAAAAATCATTTTGTCTCTTTTAATTTTAATGCTTTTTTTGCTACGTTGAGTATGCATGTAGGCAGGCATGTTGTTCTGCTTTGTTTACAACCCTTAAGTTAGGAATCAATACCAAGACCATGTAACAAAGTAAGCTACAGCCTACAGTACTGTTCTTATGATTAAGTTGAATTGAAGAAGCACTCAATACAGTTGCCAATCTTGTGTCAAATCAAATATTTATGCAAATGTTTGGAGAAGTCTGATGGAACCATTGAAACCAACTAAGGATTTTCATGGCAGAATGTTAATCATATATTCTTCCTCAGTTCCTTCCTTTTCAATTTTCCTGCATTTGGGCTCCAATGAC
Chr_02.tRNA200-LeuTAA	ACATGCTCCAATTTTGAAGTAAAAAGGACAATTAACTCTATCTTTTTCTGTACCAAAGATCGAAGCTAAGTGTTCAGCCATGTTATTAAATCCAAATCTCTCTCTCGATCAAATGTTTGTGTTTGTTATTAGAGCTTCTAATAGATAAACCAGAGAACGAAGGTTCTAGAAAGAGAGATATCTAATCTAAGTAAAGTTGATGTTGTCGAGGAGATCGAAGGATGAAGACCGCTTTTTGCTTACGTTTTAGATGATAAAAGAACAACCGTTTGATTAAAAGAAGGGAAGATAAATTTTTATTTCTTTAATTACGTTATTATATATTGTTTGTGCCTAATATTAACGAATTAGCTGGTTTGCCCGAGTGGTTAAGGGGGAAGACTTAAGATCTTCTGCACGATACGTGCGCATGGGTTCGAACCCCATAGCCAGCAGGGATTTTTTTTTTATTTGGCCATATGCATTTTTTTTTTTTTTGTTATCAACATCTAAAACCATTATATTAAAAAGAAATATGAGCATCCACAGACTGCAACATAACATCAGGATAATGTCCCATTGCCAAATGAGTATAAGCCCATTTTGCAATATCATGAGCCTTGGCATTACAAACCCTACTAATCCAAATAAAAGAAACAAGTTCAAAAGATGAGGATAAAGCAACAATATTTTGGAAAATGGCAGAAGTTTGCCAATCAAGGTCTGGAGTTTGATTTCCTCCCTTCAAAGCTTCCATCACTGTCCAGTTCGGTTCGGTTCCAGTTCCAGTTCGATTTGACCGGTT
Chr_02.tRNA201-AspGTC	CATCGGAAGCAATGGACTTGCCGGAGAAGGAAGTAGACGATGACATGGTAATTGGTGGCAAAACAAGAATGAGGTATTGGCTTGGCGCTCCACTTCCCAATAATTTGACTTTGGATCAACCAGTGAATACCTCTTGGGCTTGTTTTGTGTTTTGTCTAGGCCTGGTCCAAGACCAAAAGGCTAGAGTCCAGAGTCAAAGCCCATGAAATTTATTGGATTTTTAATCAACAGGTAGAGGGGTCATTGGGCTTTGATTATGCCGATCTAATAAATTAAGGCTGATAAGAGCAGTAATTATCAAAGATTTATATTAAATTAAAACAAATAAAAAAACAATAATTATCACTAAAGTCGTTGTAGTATAGTGGTAAGTATTCCCGCCTGTCACGCGGGTGACCCGGGTTCGATCCCCGGCAGCGGCGAGTTTTTTATTTTTTTAATGGTTTTTCGGTTGTCTTATGCAAATTTCTCATAACCATGATCTCTGTTCGAAGTGACCATAAAAGTGCTTTTTTTTTATAAAGTGACCATAAGAGTGCTTTAATGCACTGTTGATAAAGAATTTTTACGGGGTCTTGGTTCTTTCTTCTCTTCGTAAATTAACGTTGAATAAATCCTTACCTTCCTTTCCTTTTTACCTTCAAATGAAGGTATTCAATGGCAGTACTTTCTAGTTTTCTATTGTTTGCTGTGTTGCGTTATAATATGCTTCCAATTTGCTGATGTGAAACCATAATATAACCTTATGCCAAAAGTTGGCCAAAGCACCTTA
Chr_02.tRNA202-LeuCAA	TGCCAAACTAGTTGGCTATCTTTCCACACAATTCGTCAATTCCACCTATGGTTTGTAATGCTTATGTTGGAGTATTTATTGTGTTTTGCTAAGTAGTTCTCTCCATTCAATTAAGTTTGCTAATAGTATTATTGAATACCTGGTGATTAAAGTTTCCCATTTACTTATACACACAAATATGGACTTTTAGACGTGCAAGTAGTAGTTGGGATACAATCCACCTTCATTTGCAAGTTTTTTTTTTGAGTAAATGGACCTTGCATGGAAAGAAGGTACATGTATGATGTATCTAATTCTAAGCTATTTAGGATCGTAGATTATTATGTACTTAATGAGAAATTGATCACAACGTCAGGATGGCCGAGTGGTCTAAGGCGCCAGACTCAAGTTCTGGTCTTCGAGAGAGGGCGTGGGTTCAAATCCCACTTCTGACATTTCTTTTAATGGTTTTATATATATACATCAACCATATAAATTTTAGGGTAATATCCCCAAAAAACCCCATATTTAGGTGCCTCTTCCCCAATAGGCCGACATGGGGTCATCTTCTCAAACAAACTCTTTGACTAGATTATATTTTTTAGTAGGTCAAAATTACCCTTATATTCTAAACTCAAAAAACAGAAAAGAACAAAAAAATAGTTGGTGTATAACTTTTTGGTTTTAACATTTAAAAATATTATAACTTTGTATTTTAGAAATCGAAAATCAACATGATTTATATGGTTGGAAAGGTCTCGACGAGATCTTTCAAACGAGATCCCACATGACTATAAAATTTTAA
Chr_02.tRNA203-LeuCAA	CGCCATTTCTCAATCTCAATCTGAATCTGAATCAAGAACAACATGAACAATTAAAACCGAATTCAAATAACATTGAAATTGACAATTTGACAAAGAGATAGTATGCATAGATGATGTTCTTCAATCATTATGAGCATGATCGTATGTATACCTTGTTGCTCTTTTGCTCTCTTGTCTTCAAGCTGGAAACAAAATGATTCTTTCACACTTGGGTGTTTTTCACCTAAATCGGTCGTTATATCATTTGGGAACTCACCGAGTTAATCCCGAAACTCTTTGCTTGTTTGACTGTTTTATTAATTCAAGATTAAATTGTAAAATATAAAATACTTGAGATTGCTCACAACAACGTCAGGATGGCCGAGTGGTCTAAGGCGCCAGACTCAAGTTCTGGTCTTCGAGAGAGGGCGTGGGTTCAAATCCCACTTCTGACAGATTTTTTAATTACAATTTTTTTTCTTTAAAATTCATCCTTCTAGTTCTTCGTTTTTAAAAAAAAAAAATTTAAAGCAGAATGGTTTCAGACTTCTGCCACTATATTTCTTCTCACATTTTAGTTTTCAAGAGATTATTTTGGGACAATCGCTATGATATTAAGAACATCTCTTGCCACAATGCCACCCCTCAAGCCTGATAAAATTCAAACTGTAATCACCAATCTATATATCTATATAATAGCTAAACCCAATGGGTCCAACACTCTCTTTCCTATGTGGCACTCTATATGATCATCAAGCTCTCACCAATTTTCTCCCATAAAACAATTAAAAAAGAAAAAGAAAAT
Chr_02.tRNA204-CysGCA	AAAAAAAAAAGTCCAGTCGATCATGTTGAAAGAGAAATCATCTACCATTATAGTATTATTATACTACTAGTGACTTTCTTCTGTAGTGAATCAGTGAGGTCAAAGTCATCTTCATTACTAAATACTGATGATGATAGAAGAGAAAAGAATGTTCATGCATGACATGGTATATGATACGAGTGGTAAAGTGAAAGTACCAAATTACCAATAATGCTCGGAAGAAGCTTCAGAGTTCAGAAATATCATGAATCCGAAATCCCTTGAAGTAACAATTCATCCTTCATGTCAGCCTGTCAGGTATGTTTACAGATTTAAATATTGATGTATTACATTGAGCTAATAACAACCAAGGGTCCATAGCTCAGTGGTAGAGCATTTGACTGCAGATCAAGAGGTCACCGGTTCGAACCCGGTTGGGCCCTCATTGAAGTGTTTTTTTTTTTTTTGAAATATAGCTATTGGTTTTGCATGAAATAGCCTGGACAATAAGAAGAAATAGATCCCAATGGAAAGTTAAGGACCAAGGGGAAGGGGGTTGGGGTGGGGTGAGCCTTGTTTGTTTGGTAGTCGCATTTGATTTGACAGTGTAAGTGCGTAACAATGTTGCATTGGACTCGAACTGAACTTAAGAGAGACGGCATATCAATTGTTATAGACCATCTTCACAGATATACATTGGAATCTCTCTTGGATGTCAATCAGTTCACTTCACAGAAGTGTCAATGTAAGCAGATGGTACTCTTTTAGTCTTCTGTGAAGTTGATAGGGGCAT
Chr_02.tRNA206-SerCGA	GTTCTCATGTAATTCTTAGGTGGGTTAAAGCCTTTAGGCCTAGTTCGTGATTATGAGGCCCATGCTCCCATGATGACATGATGTGGTCGTCTGGTGTTCTTCAGCGAAAGCAAGTCCATGTGTAGTAGTATTGCTCGAGCAACAAAGTGGGGATGTGGACGCTTTAGTGGCAACAATAGTAGTATCTATTTATAGCCTTTGGGCTGTCTTTGTAAGCCCTTGGACTCTATCCTTGTAACCCTTCGGACATGAATATTAACAATTTTTTATATTTATTTATTTTTTAAAAAAAACCTACGTAATGATTTATTTTAGTTATATAATGTAGAACTTGAACACAGTTAATAAAGGTCGATATGTCCGAGTGGTTAAGGAGACAGACTCGAAATCTGTTGGGCTTTGCCTGCGCAGGTTCGAATCCTGCTGTCGACGTTTTTAATTTCCCCCTTTTCTAAAACCCTTTAATTTCTCTCAATTTTTTCATTCTCTTCTTCACCACCAAAACCCTCTCTAAATCTTAAAAAAAAACCCTAATTTCTTCAATCTGAATCAAACCCTTAAACCCCTCAAAACTCTGTAATGGCACAAAACTTAGAATCTAGAATGTATGAATCAAATTACCCATAAGTAGGAAGTAGATATGACAGTCAGTAATGATTGTTGTAAAAACAATAGCAGATATGTGTGCATATGTAACTTTTTCGTTCTATTATGAACCATGTTGCTGAGACCATGAATCTCGATTTAGAGGTATGTTAACATTTTTTTTTTTCTCGAAACTC
Chr_02.tRNA209-AlaCGC	AATCGAGAACAGTTTAAAGTACTCCAACTCATAGTTTAAGATTTCAATTTCGGGCGAAATTTTATTTTTCAAAATTACGGCATATGCCAACACTGGAAATCACAGTGTAAGCTGAGATTTCGTGATATTGAATTCTCAAATACCGTTGAAATTTCACGAAATGTGTGACGAAATTTTAAACTATGCTTCAACTACAAACATGTGTTTTCCATATTTCAAATAACATTCAAAAATTTCTACTTTTAAATAAAAATAAATATAGCATTTTAAAATGGTTATATTTAATCATGTTCATTAGCGTAATGATTAAGAGGTTATATTTTAAACAATGTAAACAAATATCATGATTTGGGGGTGTAGCTCATATGGTAGAGCGCTCGCTTCGCATGCGAGAGGCACGGGGTTCGATTCCCCGCACCTCCACTTTTATTTTTTGATTTTTTTTAATTTTTTCTTCAATTCAAAACGAAGCAAAAATTTCAAACTTGTTCTACAAGAAAACCTTTTTACACCTTTTTACTCTTAATTCAAATCAATTCTTTGTTGAAAAAATTATTAAACTTGAAGAGCATGATGAAAGTTGATGACTTCATGGTCTATATTTCTTCAACAAAATCTCTCACAAGTTCAAAAATTTATACCAAAATCATGGAAAAAACCTTCTTCCCAAACATTATTTCAACAAAAAATTCCAACTTTTGATGAAAAACTTCAACTTGATTCCATTTCTTCATCTCTTCAAACTTTTGCAAACCAAGGTAACTTAATTAAAG
Chr_02.tRNA21-LeuAAG	CCAGTGAGATAATATAACTCTGCCTTGAGGCTTGAGATGTTTTAACAAGGTATAACGTCATTTGTCAAAGCACAAAATTTTATCTAAGTGTTCTACATCATACAACTCAATCCAAATACATCACTTTGTTTCATATGGATTTGTTTTGTCAGGCATGTTTTTCTTTTGGTGGACTAAAATGAGATACAGTATTTGAATTTGAATCACTTATTAGTGGTATTTTACTATTGAAACTCCATTTTATTTCCAGCCTTAATTCCAATTAAATAAGCTAAATTCCCACTAGAGCAAACAATTACCCATGTATTAAAACCTTTGTAGTATATTCTAACAGTAAAATATTAAAAACGGTTGAGATGGCCGAGTTGGTCTAAGGCGCCAGATTAAGGTTCTGGTCCGAAAGGGCGTGGGTTCAAATCCCACTCTCAACATCTAATGTGCATATTTTTTTATTATTTATTGGACTTATTTGAATTCTTTTATGTTGGTTTTTTTTTTACTGAATACTAAAGAAAGAATTGTAATTTGTTGATAGCTGTAGTTGGTGTATTAACCTATTTCTAGATTAATGCATTCATTAGGTCAGGTCGTTGTTGGACTGACCAAAGGGGGATTTAAGATCGGGGGTGGTTGCACCTCGATGAGATCGAGATTGCCTACGTACTGTAGCTCGAGGGAATGGAACTTAGAGATCAAGCCATCGTAGTTCTGATTATATAGAAGGTGAAGGGACGAAGATCATGGGATCTTGCAGATTCTCCGACATCTTTATGATTGTGTA
Chr_02.tRNA210-ProAGG	TGCTCCAGAATGTTCTCATCTTCATCTTTTTATCTATTGCTTCTCGGTTTCTTTTATTGATTTATTCTTAAAGCCTCTGTCGCACCATACTGAATTCCAGCATATGGCACTTACAGAGCCTATGCTATGGATCTTCTGAGTCCCTTTTCCACTAATTCTAGTTGGCCATCTGGTTCCGAGCTTCTAAGTTGACCGCATAAGCACGCTGCAAAGCAACCTGAACAATGACATGCACCCCATGTTTCATGCTCAAAACCAGTCTGACAATTATAGGTGAATGAACACTTTGAAAGTAATAATCAACCTAAATCGACAAAAATGATTATATCTAAACCATATACACAAGTAAAGGGCATTTGGTCTAGTGGTATGATTCTCGCTTAGGGTGCGAGAGGTCCCGAGTTCAATTCTCGGAATGCCCCACTTCCATTATTAATTTATTTTTTACCATTACTGATTACTGATTAGAATGTCAATCATGGATTTGGGCTTCAGCCCATAATTGGGTATGGATCGATGAAATTGGATCATTGCCCGAAATATGCAATCGTGTGTCTTCTCTTTTCTTGGAGCATAAACAAGTCAGAACTCAGAAGAAAAGTTTTCTGCAAGTCATCTTCACTCTTTAGGCTTCTAAGCATTGAGCTTGAATTGAAATCTCGGCTCGTTTACAAAAGAACAAAGGTAATGGTAATGTGTTCTTCATTTCTTTATATATCTTAAAGCTTCGATCTTTTTGCCGAGTTGGGTGTTTTTAGTATTAGTATTTAGT
Chr_02.tRNA212-GlyGCC	AAACGAATTCAAAACCCTATGAATTAGGGTTTTGAAATAATTTCGAATGTGAATTAAGAAGATAATGAACTTTTTCTTATAACTCGCGAACTCGCTCGACCAGTCGTCTGACACAACGGGATGAGTGAGAAAACCTAGTTGGTTACTTGGAAGAAAGCTGAAGAAGATACCTAAAAGTTTTCTTTACTCTTACTGGATATTTTTTAGATTAATATCTGCAACCAAGCCCACGAATGCTGGGCTTCGTACAAACTCATTTGGATGGTTTTTATCTTGGGCTTTATCCTTTTACTTTTTCTTATTGGATAAGTAAATATTTATTGATGAGAAGAGAGAGGGAAAAAAAACAAGCACCAGTGGTCTGGTGGTAGAATAGTACCCTGCCACGGTACAGACCTGGGTTCGATTCCCGGCTGGTGCACTTTATTTTATTTTTTGTTATTTAAATTTTATTTTTTGCTATTTAAAAAAGACTTGCACCACCATTTGTATTCATAAAAGCATATGGCCTTTATTTACCTTCTATCACACTACTAGCACATTTCGACGTTCTCAACGAATGTTGTTGTTGTTTATTCAAACCTTCAAAACCAGGACGACAATCACTTTCTAGAATGAGTTGTATATAATTTTTCTCCGTCATCGTCTTCTTACTATCAATCCCATCATCTAGTGTGACATTGTCTGATTTCTCTTAATTCAAGTTCGTTAGCATTTTCTTGAACCTTTGAGCAACTTGAGTTATGAGAGCTTTCAGGCAATGTTACTTCT
Chr_02.tRNA22-CysGCA	CAAAACGTCCAAATGTATCCCATAAAGGTTGTTGGGTATCGGCATATGATAGATCACCGGGTAACAAAAGTACGTCATAGTCGGTTTTGTTGATGTGTAATAGGGTTGAAGCTGTCCACTCTGTCTGTCCAAGATCGCCTGTAAAGTTGTTATTGTGAACAGAATCATCAAAACACTGGCCTCATGCATACTATATGCTAAATGAAACACACTGATGGAGTCACAGGATGAAAAGCATGGTTGCAGGTTTGTCTATTGCTTAAAGCAAGATTGAAATTCAACAAATGTGGTATCCTACCATTTCTAACAAAGTATTAAAATATATTATTACAAATATCTAAACAACAAGTGGGTCCATAGCTCAGTGGTAGAGCATTTGACTGCAGATCAAGAGGTCACCGGTTCGAACCCGGTTGGGCCCTTTTTCATATACATTTTTAACTTTTTTTTCTTTTTCTGAAGAATAGTACTGGAGTTGAAGTGTAGAATAACTACCTGCTACAGCAAATTCAATGGGAAACTTTGATGGAGGTGTCTTGAAGGAAAATTCTTTTTCAGCTCCACCACAACAATAGTAGTATGTCATGCCAGGTTCCAATGGTCCAATCTTAACATGATGAATCTTGCCAGATTTGTAAAAGAAGTATCGATATGTTGTATGTTCACCTGTCATAGACATATCATATTTTCCTGGCAGTTTACCGTATTCAACAGTTGAAGGAGCATTTTTATCAGTTGTAACCCATGACACTCTCATGTGATCTTTTCCCAC
Chr_02.tRNA25-SupTTA	AGGAAGAGCCGAAGAAATGCACAGTTATCACTTCAAGCTACTGGAGACAAGAAAGCAGAAATCTGCATTCAACAAAAGAACCCCATAAATGAGTTTCATAATCAAGGTGAGTAATGTGTCCCTATTTATACTATTTGATAATATACTAGTAATTTGTATTGCATACTCTATTTCTTACAAAGGGCCTATAGATTACTATTTTGCGTCTTCGTATTTTTTCTTACGTAGTATTGATTTTGAACGCAATTAAATTAGGTTATTATTGATAATAAATTGAACTTTACTGCATACAACCACAAGGTCATGTGTGTTGAGAATAAATTTGACGTTTAGCATAGTATGCATAATAAGCTGGAGTAGCTCAGTTGGTTAGAGCGTGTGGCTTTAAAATCACAAGGTCGAAGGTTCAAGCTCTTCCTCTAGCATCTTCATTTTCTTAGTATAGTTTGATATTTAGCATTATGTGTGTGACACTGTTGCATTTACTATCCACTAAGAGTCTAAAACTTAATTTACGAAACTAAAGTAACCCAGAAAAATAATACTAAAATTCAATAGTTCAATCTCAATTTGCTTTGATCCGCAATCAACTATTTGATTATGTTAGTTCTCTTTTTCTTTGGTGCTCTCTTATGTTTTCTTATTCATCTTCTATCAAAGATTTGCCCGAATCTCAATTCCTATAAGCATTTTAGGTATCGTTCTTTTTTTTTTTTGGATCAAATTGTGATATGTTGTTATTGATGTATTGAACTTAGGCTGTGATTAATATGAT
Chr_02.tRNA27-SupTTA	AACCAATTTTCCTATGCAGTGAAACAAAAATTATTGGACCGCGGTGTGATTAGTAGCAAAAATGTAGAAATTAGTTCATGGACTATTCACAACTTTAACTAAAAACGGCTATCTATGGGTGACACAGTCAACATATTGTTTGTTTTTTTCTTTTTAAATGTTTATAACAAACATTTCGATTTGAGTTTTCTTATTAGTTTTTTTAGACAAATTTGCATAATTTGATGTATTCTTTGACCGGTTATGTAAATGTGCTTCTGGTCCATCTATTTGAATGAAACATTTAAATAGGAACACAAGATCATAACATTTTTTGAAAATATTTGCATTTAGCATGTAGTGCATATTTAACTGGTGTAGCTCAAATGGTTAGAGCGTGTGGTTTTAAACCACAAGGTCGAAGGTTCAAGCCCTTCCTCCAGCATCTTTATTTTCTAACAAGTAGCTTTGACATATATCATAATGTACATAATTAGCTGGAGTAGCTCATTTTGTCAGTCTCTGGCTTTCTAAGACAATTATGCTGCAGTGGACCATGTAAGGAAATTACAATCAATTCTATGATATTGTCATCATATTCATACTGTTGTGTTCCACACACCTGACTTCATCCTCTGAAATTGTTTTAGACTATTTTTACAGCTTTCTACTTTTGTTATTGTTTTCAATAGCCCATATTGTGTGTTATACTGTTATACTGATGTCCATCTGCCTCACCATATTGTTTTAAACTATTGTTTTAACAACATAGGCTATTGTTTTCCATATTTTGTA
Chr_02.tRNA28-ValAAC	AATGCTTACACTGGGGACCTGACAGCAATTTATGTTCGAACGTGATGTGGCCCTATAAGCGTGTATACCTGACTATATAGGCTATTTAAAGCACACCTACAAATTGTAATCCATGCACGAAATTCATTAATTGTGGATTCTTCGTCAATGGTCTAGAAAAAATCCAATCGGTGAATGTGGATCCTTCCTCTTCTTTTTAAGTTGACACTTGACAGTCTACTTGCAACATAAGCAGAATAAAATCTCTAGAAATTGATCCCCTGTATGATTTGAACTTAATAGCAATGGATTTGGGGTTTTAGGTGTTTTTTTTAGCTCGTATTGGATAACAACAACACTTGTGCATCAAAGGTTTCGTGGTGTAGTTGGTTATCACGTCAGTCTAACACACTGAAGGTCTCCGGTTCAAGTCCGGGCGAAGCCATTTCAATGAGAACATTTTTTCCTTGTTCGTTTTTGTTTCAACCTTTTAACTTTTGTTTTGGCTTTTGAGTATAGGCAAAATGTCATGCAACAGCAGAAACTTTTGCGGTCGGCAGACGCCTACTAATCTTCCTGACTTCCAATTTCATGACAGTCAGTGGCTCAGTGCCTGCAGCTTCTTGGAGCTGAGTTGTCCAACTGATCAGGGAAAAAGATTGCAAAATACAATGTTCCGTCTCCTTCCATCTGACTTGCAATAAGTTGTGAATCACTAAACATTGTAAGTACATTTATTTTCAGCTCCTAAGCCATTCTAGGGTCGCACGCATATCTCCATCAAAAAGATGTATT
Chr_02.tRNA29-ValAAC	ACCCTGGATTAAAATATCCAGCAAAACTATACTGTGTCGTACTTGTGCCTTTTAGATACTTAGCCAAAAAAAAAAATCTATATATATTTTGTAACCAAAAGAATTCTGGAATACCGGTGAATTCTTATATTGTTAGCTATTCTTAATTGGCTGCTGTCTTTTGCTTTCAGTATGAAACCTGATGATGTTATCACAACATGCTGATCAGGACAGTAAACTCTTAGTTCTTGGTGATTAATAGTTAACAATAACTTAACATTCAATCAAAAAAAAAAAAAAAGTTTATTCAAAACGACAAAACCTAAGGCTTTAACGGGTAATAAACGTTTCAAATTATTGACTGTCACTAAGGTTTCGTGGTGTAGTTGGTTATCACGTCAGTCTAACACACTGAAGGTCTCCGGTTCGAGTCCGGGCGAAGCCATTGTTCTACAATTATTTATTTTTACTTTTTTCTTACTGGGGTTACAGATCCATCATCTCTACCTGGTAAAGTTGGATACCACCATCACCACAAACAGCTGCAACGTGTTACTTGTGTCCTCTTACTCTTGCTTGAACTTATATGATAGTGATATAGACCTTCAATTAGGAGTTTAGGACCTCCGCAAATCTCCAATGTCAAGCTACATTCAAACAGATGACAGGGCTGGTTTTGGTGGTACTGTATTATTAGGGACAGTGTTGACGAAGTTCTAATTGCATATTCTGCAGTGTCTACTACGTATACAAGGTCTATACTATTCCCAAAACTCAAGGCATTGCACAAGGCTT
Chr_02.tRNA30-SerAGA	ATTGAAGAACAACTAAAGAAGGGAATTGAAGATGGACTCGAAGCACATCAAATGGCTTGCAATCTAGCGGATCTAGCATTGTATAACTCATTCGATAGATATACTTTGTCGCCATTTGCCATGGAAGCTCGAAAGGCAGGAGTCAAGCATCAAGGTGGAAAAATTGACGATATTACTGTCATTGTCGCATACATTGTGTCCTGATCGAGAGGACATGAAACCTTGTAGTTTTTGTTTTGTTGTTTCTATTGTGCAATCTTCTTGTAATTAACTTCAATTTGATCAAATTAATAAAAGTACCTTTTTTATTTTATATGCAATACAACATGAACATTTGCAAAAGCTAAAGAGTGGTCGTGCCAGAGTGGTTATCGGGCATGACTAGAAATCATGTGGGCTTTCCCCACACAGGTTCAAATCCTGCCGACCATGTTTATTAACATGAACATTTGCCAGAGTAAATATAAAATCATCAATTCAGCTTAATAAGTATCATTTAGCTCACAAATAGAGTAGAGTTTATTAGACATATCTAAAGTACTATCAAATAGCTCACTAATCACATTCTTGTAATGCAAGTAGGGAATAAGTAATTCAAGTTCTAGTAGGTTTCCTAATTGTGTCAAGGGAGTTATCTATATAAAGAGCTCCAAAAACGAATTTCTTAGCGAAGATTGATGATTGATGAATTATTGATTGATGATTGATGAATTATTATTTAGTTTATTGTCTTTCAATTTAGTTTTTACTTCAAGTTCTTTATATTCCACAATCTACTTTCA
Chr_02.tRNA33-SupTCA	GCCGGTCACATAGTGTATTTACATGCGTGATCGAGAGTAGGTGGGAAAAGGACTCCACTACTAATCTACGGTTTGCAAGACTAAACCTTGTAGATCTCGCTGGTTCAGAAAGGTAATAAGCACATGATACCTGTTGAATCACAAAATTTGTCTGCATATCTAATTTTGTAGTACTAACAACTACAATTTAGAGCAGGCAGAAAACATCTGGTGCTGAAGGCGAGCGGCTCAAAGAAGCAGCCAACATCAATAAGTCATTGTCGACACTAGGGTACTTGTGCAAACCAACTTTCTTTAGTGTAATTATATAGGACCACAAGGCCACGTGTCTTAGAGAATATGCATAATAAGTTGGAGTAGCTCAGTTGGTTAGAGCATGTGGCTTTCAAAGCACAAGGTCGAAGGTTCAAGCCCTTCCTCCAACATCTTCATTTTATTAGTATAGTGTTGAAATTTAGCATCATGTCCATAATAGTGTCACATTTACTAAGCGCTAAGACTTAGTTGATCAGGTTTTGAAAATTTTCTTTAGGTGTTGTATATCCTAGCTTATTATCAGAGAATAGGGTCTTCAAAGTAAAGTATCAGGAGCCTTGTATTAGTTTCTGGATAGAAGCATCAATTTAAACTATTATTTGTGCAGAAGCAATCTGCCCAAGGAAAAATCTGCTACTATAGCATAGCAAAGAATGTTGAAATTGAAGGGCTCCTTAAATTCCTATAGAAGACTCCAACATTCATTTTGATACTGGAGTTGGCATACGACAAATATTAC
Chr_02.tRNA38-LysTTT	CATCGTGTCTTACTAGCAATAAAGCATTGTTTGGTAGCTGAGTAGATTGATAACGTATTACTTTAGTTTCTTGGATGCTTTTCAAATGTCCTTACAAAGGTACCCTTCAGAGAAACAAAAATCCTTCGACTCTCGGTAACCTGCAGTTTAGGGTTCAACCACTATGATCATATTTAATTCTTTTAATACTTTGTTTTCCTGATTTTTTTTTTCTATACTTACGTAGTACTCTCCTTTCTTTATCTCTATGGAGAACACAAGACACGTTGGCAGGGATTGGTTTAGAATACGACCAGAATGTCATGTTTGTTTTGAATATTTCAATGGGTCTACCATATTTTACTTAATTGGCTGGTGTAGCTCAGTTGGTTAGAGCATGTGGCTTTTAAACCACAAGGTCGAAGGTTCAAGCCCTTCCTCCAGCATTTGCAATTTTTTGGAATAGTTTTGACGTTCGTCATTATGTGCACATTTAGTTGAACGGCTTGCCAAATTAGAGATTTTGAACTCAATTTTTTTTCTTGATTCATGCGCCTTAATGATTGCAGTATTTACACCTAAATTTGTGCCTTAATTTTTTTTTTTATCAAACAATCTCCAAATGATTAAAGATTTCTAAACAACCCCTAAATTTATGCCATTGTTCTGACTAACCACAATTTCTATAAGTTTAGAAGAAAAAATGCATTTTCTGTCAGCTAATTATAAAACCAGATTTTCGTCAAATTTCGTTGCACAGGTAGTCAATAGAGCATTTCATTTAGTTGCCAGTGAT
Chr_02.tRNA39-SerGGA	GAAACCATTGTATATAAATATAATCACGATCGAATTTCATAGTATAAAATATGAATTCATCCGAGGATTCCGATTCATTCCAATTCATTGGTTTAATCCGGTATAAATATCAGAAAAAAAAAACGACTTACAAATAGATCTATTCATGTTTGTTTTTAATGGCTTTTCACAAGAAGAAATATCGTTTTTTTATCTCCCAGAGGAAAATCTTTCTTTGATGAAACGAAACGTTTTCTATTTTTTTGATTCTATATTATCATTTTTATAATGAATCGGTCATACCTATACTGCAATACTCTGAATGGCTCGCTATTCACTCGGTTTCGGGGTCATAATCATAAGATTCTGTAGGAGAGATGGCCGAGCGGTTCAAGGCGTAGCATTGGAACTGCTATGTAGGCTTTTGTTTACCGAGGGTTCGAATCCCTCTCTTTCCGTACCTTCACCTAATTCACGAACATTACTGACTGCAACGTATCAATCAAATCAAATAAGAACAATAGATACCCTTATTCCAATAGTTATAACTTCGATATTCTATAATTGCTGCGGTACATAAAATATTGGAAAGAGTAGCCAAAGCATGAAAATATTCCCTCGATCCATTTTTGATACATGAAGGGTAGAAAAGAAAATCCAGAGCAAGCCCCTTTCTTTACCTTAGGTCGATTTACTTCGCCAAAAAGGAGGCTAAATTCTCCGAACCCTGTTTTTTTCTTATTTTAGTTAGGTTCAAGTTTGGCGGGAATAATATTCTACGACTCGCAACTCCTTTATTTTCAAACCG
Chr_02.tRNA43-TrpCCA	AAAAAGAAGAAATGGCAAGAGAAATTTGCTATCAATGGAGGAAATAACGATGTGGAAAACAAGCCGGGGATTCTCTACAATGACACTGTAGGCCAATGAAAGGGATGTAGCGCAGCTTGGTAGCGCGTTTGTTTTGGGTACAAAATGTCACGGGTTCAAATCCTGTCATCCCTATCTATTATTCTTCTACGCGCAGTAATGAAAGATTCATTAAGATCAATGAAAATTGGACATACATAATCCTTTATGATACTATATGCATGTGCAGATATGGTAGGGGTTACAAAAGCAATTCCTTTATTTATATTTACTTTAACGGTATTTTATATTGATTGTGATAAGATAAGAAAGCGCTCTTAGTTCAGTTCGGTAGAACGCGGGTCTCCAAAACCCGATGTCGTAGGTTCAAATCCTACAGAGCGTGATTCTGTTCTTCTTAGGTCGAATACAATTACAATGAAATAACTTTACTAACTTGAGGGGCAATCCGAATTTGACCTCCGCCTTTCTTTAATACGCAGGAGGTCAATCAAAAAAAGAGATGGCTGTTATTTAAAAGAGATGTTACTGAATCAAAGGTCCAACTGATCGCCGCGCCTGTATTGCAATATGCAGTTACGAATAATCCAGCCAAAGTAATAGGAATTAGGCCTAACACGATCCAAATAGTAAACTTCAATCATTTCAATTTGTTTGTTTGAAAGGGTAGGTAAAAGGGGGAGGTAATATCTATCCCTAAATATTAATCCAAATCGCCCGTGAATCTCAATAACC
Chr_02.tRNA45-AsnGTT	AAAAAAAAAAAAAAATTGTGTTTTTTTTTTCTATTTTTTGAAAAAATAATAATATCGATTATTATTTCAATAGTCAACCCCCGCCTCATAATAATATCGATACTACCTAGTATTGTCATAATCCATAGAATATTTCTTATGTCAATGACACCCAAGGGATATTAACTGAATGGAATTGGGATATGGATGGAATATAATGAAATAGAGCCACTTTGGGGTTCCCTATGAAATGAGGCATGGAACGGAGCCATTACGAAGAAGTTCCGGTAGTTACGAAGGAAGCTTCGGGCTCATATTGGTCATGGGTTGAGAACGGGAATTGAACTCTATGAGATCGAATTTGCCGTTGTTCCTCAGTAGCTCAGTGGTAGAGCGGTCGGCTGTTAACTGATTGGTCGTAGGTTCGAATCCTACCTGGGGAGATTTGATTCATTCTGAATTCTTTAATTCAGAATGAAAGGGCTCGCTTTGGCCGTTAGGAGTAGGTATATAAAATAAATATATAAGATAAAATAAATATATAAGAAAGTAAAACATACAATGAATGTATAATAGATTCGATCCAGAAATCTATTTTCCTTCATTTTATTTAATCGATTTTCCTCCCTATTTGGTTATTAGCCTACCAATATATTATATTATAATAATTATAATATCTATATTATTTATGATATTATATATAATTAAAATATAATTTAATCGTTCGAATCTTTGTTGCGGAGTCTATAAATTATGTGTTCCCTGGTTGAATCATAACGACTTAACTTCCATT
Chr_02.tRNA48-AsnGTT	ACTTCCATATGATGATTCTTCACTTTCCATATATATGATGATTTCTTACCTTTCCATATGATGATTTCTTCACTTTCCATATGATGATTTCTTCACTTTCCATATATAGAATAGAAACAGATAGGCTAGAAACGACATTTCTTATGTCAATGACACCAAGGGATATTAACTGAATGGAATTGGATATGGATGGAATATAATGAAATAGAGCCACTTTGGGGTTCCCTATGAATGAGGCATGGAACGGAGCCATTACGAAGAAGTTCCGGTAGTTACGAAGGAAGCTTCGGGCTCATATGGTCATGGGTTGAGAACGGGAATTGAACTCTATGAGATCGATTTGCCGTTGTTCCTCAGTAGCTCAGTGGTAGAGCGGTCGGCTGTTAACTGATTGGTCGTAGGTTCGAATCCTACCTGGGGAGATTGATTCATTCTGAATTCTTTAATTCAGAATGAAAGGCTCACTTTGGCCGTTAGGAGTAGGTAACCGTTCCCTGTCTTGTTTCTATATGCATTCTATCTCATCGTATCACATTCTGTTCTGCGATATTGAGAATCGCCGTCATACCTCGGTGTAGATCCGGGATAATCCCTTGTTCCATAGCCCCAGGCTATTTACAACTAGCCAATTAAGAATTCTCAGATGTACTAGTACTCGCAGTGCATCAAGATGCAGTCATCGATTCTCCGAGAGGCCACAATTGCCGCGAGCAAACATATTAATGACGCGTAACACATTTTTGCTATGCTACTAATACTGTACTGCTCTGCT
Chr_02.tRNA5-SupTTA	CTTATTATTACTTTATGAATGCTCATTTCAGTACTGCATTATTTTCTTACGCTGATGTTTGGTCGGTGCTATATGGTGTTTTTGACAATTTCAATTTAGAACATAACATCTTTTCCCCATGCACTATGCCAGTTGGACGCCTAACATATTTATCACTGACTTCTAAAACTTAGAATTTATTCTACTATTATGTTTTGTTTTTGTTTTTTTAATTCTTTTTTTGTACTTGTGTGGTTGGAGTTCTCTTTTCTTTGTTATCGTGAATTTTGCGAGACACTTGAGCAAAAATTGCTCTATAATATGAATAGTTGATGACAAGGTTTGACATTTAGCATAGGGATGCATAATTAGCTGAAGTAGCTCAGTTGGTTAGAGCATGTGGCTTTTAAAGCACAAGGTCGAAGGTTCAAGCCCTTCCTTCAGCATCTTCATGTTCTTAGTATAGTTTTGACATCTAGCCTAATGTGCATTATAGTGTCACGTTCACTATGCACTAAGACATAGTCTGATGGACATTTACTTTGTGGCTGATCTATAGCATTTCAGCTTATAGATACAAATTTTACGTATGCTATTGCTCCGGTATTGCACCTGATAAGTTCATTCCAGTCTGAGGTTGTATGCATAATAGTTTTATAAACAAATTTTGAATCCTTTTCTACATAGTATCATAACTGTTATTTCGAATTATTAAATTTGGGAAAAATAGGCGTGTCAATTCTTGATTGGCATTAGCATGCAATGGTAGTTTAAGTACTTCGTCATGTTAATAGTC
Chr_02.tRNA6-ArgCCT	TGTCTTCTTATGCTTCTTTCTCATATTAATTGTATTCATTGTTTGAAGATGTAAGTTATAAGTGTTAAACTAATCTACTTTACATACTGTATTACTGTATTCCTCTCTTTCTGACTTGCCAGAACAATTAAGAATAGCAAATTCTCTTCTCTCTCTTTCAATGTGTGTATTTGAAACTTCTGCCAATGTGCAATTAAAAATAGTAAACTGTTCTTACTTATGATTTATAATTAATGAAATACTCAATCATTGAAAAGTGAAGTGATCAACTTGGCTACATACAGTAGTTACTTTTTACCAAACAACAATGCTGTGAATAAATATTACCATCTATAAAATGTTATCAAAATGCGCCTGTAGCTCAGTGGATAGAGCGTCTGTTTCCTAAGCAGAAAGTCGTAGGTTCGACCCCTACCTGGCGCGTAAAAATAAGATTTTTTCTTTTCCTTTTTCCCTCCAAAACCAAAGTTGGCAGGGCAGGTGAGTGGATTATTGCAAGAATTTACTAAAGGGAATCTCTGCTACAGATTCGTTTTTTCCTGCAAAGTGATGCAGAGACTCAAAATAGACAACACACTATCACAGTACAATACATGCCAGAGTCTGAGAATGTTGGCAATTCAGGAAACTTTGCTGCAAAAGCAAAACTTTTACCTGCAAAAGTTAAGTTCTATGTGGTTGGGGCAGAGTAATCTAGACAGGCTAGCTAGATCTATTCTGGCTAAATCAGATTCACTTTAAAGGCAAGGCTTTTATTATTGTTTATTTCTGTG
Chr_02.tRNA61-TrpCCA	CGAAAAAGAAGAAATGGCAAGAGAAATTTGCTATCAATGGAGGAAATAACGATGTGGAAAACAAGCCGGGGATTCTCTACATGACACTGTAGGCCAATTGAAAGGGATGTAGCGCAGCTTGGTAGCGCGTTTGTTTGGGTACAAAATGTCACGGGTTCAAATCCTGTCATCCCTATCTATTATTCTTCTACGCGCAGTAATGAAAGATTCATTAAGATCAATGAAAATTGGACATACATAATCCTTTATGATACTATATGCATGTGCAGATATGGTAGGGGTTACAAAAGCAATTCCTTTATTTATATTTACTTTAACGGTATTTTATATTGATTGTGATAAGATAAGAAGCGCTCTTAGTTCAGTTCGGTAGAACGCGGGTCTCCAAAACCCGATGTCGTAGGTTCAAATCCTACAGAGCGTGATTCTGTCTCTTAGGTCGAATTACAATTACAATGAAATAACTTTACTAACTTGAGGGGCAATCCGAATTGACCTCCGCCTTTCTTTAATACGCAGGAGGTCAATCAAAAAAGAGATGGCTGTTATTTAAAAGAGATGTTACTGAATCAAAGGTCCAACTGATCGCCGCGCCTGTATGCAAATATGCAGTTACGAATAATCCAGCCAAAGTAATAGGAATTAGGCCTAACACGATTCCAAATAGTAAAACTTCAATCATTTCAATTTGTTGTTGAAAGGGTAGGTAAAGGGGGAGGTAATATCTATCCCTAAATATTAATCCAAATCGCCCGTGAATCTCATAACCAAGAA
Chr_02.tRNA63-AsnGTT	AATAAAAAAAAAAAAAAATTGTGTTTTTTTTTTCTATTTTTTGAAAAAATAATAATATCGATTATTATTTCAATAGTCAACCCCCGCCTCATAATAATATCGATACTACCTAGTATTGTCATAATCCATAGAATATTTCTTATGTCAATGACACCAAGGGATATTAACTGAATGGATTGGGATATGGATGGAATATAATGAAATAGAGCCACTTTGGGGTTCCCTATGAAATGAGGCATGGAACGGAGCCATTACGAAGAAGTTCCGGTAGTACGAAGGAAGCTTCGGGCTCATATTGGTCATGGGTTGAGAACGGGAATTGAACTCTATGAGATCGAATTTGCCGTTGTTCCTCAGTAGCTCAGTGGTAGAGCGGTCGGCTGTTAACTGATTGGTCGTAGGTTCGAATCCTACCTGGGGAGATTTGATTCATTCTGAATTCTTTAATTCAGAATGAAAGGGCTCGCTTTGGCCGTTAGGAGTAGGTATATAAATAAATATATAAGATAAAATAAATATATAGAAAGTAAAACATACAATGAATGTATAATAGATTCGATCCAGAAATCTATTTTCCTTCATTTTATTTAATCGATTTTCCTCCCTATTTGGTTATTAGCCTACCAATATATTATATTATAATAATTATAATATCTATATTATTTATGATATTATATATAATTAAAATATAATTTAATCGTTCGATCTTTGTTGCGGAGTCTATAAATTATGTGTTCCCTGGTTGAATCATAACGACTTAACTTCCATTTTT
Chr_02.tRNA7-AlaAGC	TCATTTCTTATAGTTTTAGAGACCAAGATAAAAATCTCTGACACTATTTTTAACTTTAGAAATTGCATAAGAGATGAGATTTTGTATAATATATATTTTAAACCTCATTATTCTGATCATAATAAAATGATAGAGTCCAATTATCTTGTTCCATACATAATTTTTTGGAACACCTAATTTTCGTATGATTAAAATGTTAACCTTTTCACTCTTAAAATATAACAAAATGAATATGTTCAGGTAATTAAATTAAAAATAATATGCTGTAATCAGGTCAATGTTTGGTAGAACAAATGATCATAATAATTGTAATTGGTTTTAATATTATCATTTTGAATTATATTCAAGTTGGGGATGTAGCTCAGATGGTAGAGCGCTCGCTTAGCATGCGAGAGGTACGGGGATCGATACCCCGCATCTCCATTTTCTTTTTTTCCAAAACTCATTACTAATCCAACGGCTATCAACTGCCGTCCGATTCTAACACGAAAACTCATTACTAATCCAACGGCTATCAACTGCCGTCCGATTCTAACACGAAAACTCATTACTAATCCAACGGCTATTAATCCAAACTCATTACTAATCCAACGGCTATCAACTGCCGTCCGATTCTGACACGAATCTCAAAGAAAAGAAGAAAACGACAAAAACTGACATCAAAACAAAAGGAATCATACTCAGCAACTTCACTCACTCACTTTTCAATGGCGGGTTCTGCCGTCTCTTCACCATTTTTAAATCTGTCTTTCTATTTGTCTTCTTTCTTCTTC
Chr_02.tRNA72-ArgTCT	CCATAAAGGAGCCGAATGAAACCAAAGTTTCATGTTCGGTTTTGAATTAGAGACGTTCAAATGAAAAATGATGAATGGCGTCGACTATAACCCCTAGCCTTCCAAGCTAACGATGCGGGTTCGATTCCCGCTACCCGCTCCATATTATATTTATATTAATTAATTATAAATTATATATGATATGATAGATATTATGATGATATATGATAATGGCGCGTGTATTATTAATGTGAATAAATGTAAATGCACATCTTTTCTGAAATTCTCTCACATACAATCCCATTTTTTTACGAGCAGGATATAGAGATAGGAAGGGGAAAAAATTCTAAAGAAAAAAGTCGGAATGAAGGGCGTCCATTGTCTAATGGATAGGACAGAGGTCTTCTAAACCTTTGGTATAGGTTCAAATCCTATTGGACGCAATTTGTTTCCATCTATTTTTTATATTTCATTTAATTTATATATATGTCTCTATGTCAAGAAATCCATTTTGAATTATTTGAATATAGAGAAGTTTATGAACTATTCCCCTTGTACTAAGAATGATAAATTTCTTTATGTTTGTTCCTGAAGTATAAACCGCTCCGTCTGTTCCTGAATAGCTTCCTTCAAAAGGACTTCCGCTTCTTCGGTGAATGTCTTGGTCGAAGATATGATTTCTTGGAACTGAGGTTTATTACTTTTTAAGTAGCTGCGCAATTGAGCGAGAAATTTCTTTACTTGTCCAATTTCTAACGAATCAAGATACCCATTTGTTCCGGTATAAATCGTC
Chr_02.tRNA74-TyrGTA	CTTGTTCGGCAAAGACCCAGGAATGCATTACTTGTCTTCCTAAAAGTAGAAAAGAGATAAGTTAGTTCGGCTAATCACAAAACCAGATTTGGAAAGTAATTTTCATAAGTTAGAAAATGCCTTATTCCTCAAGTCTTGGGGATTGGCTTTCTCCTTCCGTCTTTCTTCTTTCTTTAAAAACTCCTCTCCCCGAAATTCCTTCCCGGTTTCTTAAAGGTTGCCGAACGGGCCCTAAGGATATAAGTTTTAAAATAAATAGATCAGGCAATGTGGGAATAGAAACACCAAAAAACAATGTTCTGTGGAAAGAATTAAGATATACTATAATACATGTGATACAATTGCATCGACCGACTTTAGCTCAGTTGGTAGAGCGGAGGACTGTAGTAGTAGCAGATATCCTTAGGTCGCTGGTTCGAATCCGGCAAGTCGGATTGTTTTTAATATTTCAATTCTTTTTTTTTGCATGTTCCATCAACACTGAAAAATTTATCATGCTCATTTTTTTTATTGCCAGAGGTAAATAGGTAATAAGTTTTACATTAAGCAGATAAAGGAAACACGAAATGATAATTCTAATATCCTTGAAGATGTTTTTTTTTTGAGTTCCATTATGTGTTTTATTTTGTGTGTGCATGACTAGCTCCAAGCTTCCAGATGTTGCGTGTATGTTTTTTTGTTTTTTTTTTGGCTAAGTAGAACTGCTATTGAATAGAAAACATAATTCTTACGGCGCCAAATAGAAGTGGTGAGAGAAAAGAAAAGAAAATTACCGATGGTGCTA
Chr_02.tRNA75-ArgTCT	CATAAAGGAGCCGAATGAAACCAAAGTTTCATGTTCGGTTTTGAATTAGAGACGTTCAAATGAAAAATGATGAATTGGCGTCGACTATAACCCCTAGCCTTCCAAGCTAACGATGCGGGTTCGATTCCCGCTACCCGCTCCATATTATATTTATATTAATTAATTATAAATTATATATGATATGATAGATATTATGATGATATATGATAATGGCGCGTGTATTATTAATGTGAATAAATGTAAATGCACATCTTTTCTGAAATTCTCTCACATACAATCCCATTTTTTTACGAGCAGGATATAGAGATAGGAAGGGGAAAAAATTCTAAAGAAAAAAGTCGGAATGAAGGGCGTCCATTGTCTAATGGATAGGACAGAGGTCTTCTAAACCTTTGGTATAGGTTCAAATCCTATTGGACGCAATTTGTTTCCATCTATTTTTTATATTTCATTTAATTTATATATATGTCAAGAAATCCATTTTGAATTATTTGAATATAGAGAAGTTTATGAACTATTCCCCTTGTACTAAGAATGATAAATTTCTTTATGTTTGTTCCTGAAGTATAAACCGCTCCGTCTGTTCCTGAATAGCTTCCTTCAAAAGGACTTCCGCTTCTTCGGTGAATGTCTTGGTCGAAGATATGATTTCTTGGAACTGAGGTTTATTACTTTTTAAGTAGCTGCGCAATTGAGCGAGAAATTTCTTTACTTGTCCAATTTCTAACGAATCAAGATACCCATTTGTTCCGGTATAAATCGTCACTACCTG
Chr_02.tRNA76-ProAGG	ATTGATTCCGTGTCCGATATTCTTATAGTTGCAAACTTGTAGGCAGGGAGCCAAGAGTTGCAAACTTGCAATTGAAACAACACATCTTTTGGTTCAGAAGAGACGTCTCCTGATGAATCATCAATAATAGGACTAATGATAGTAATATTAGTAGATTATAGGGATAAAATTGGAAAAATAATGAAAAATTGCTTATGTGGCAGGGCGAGTTCGTCTTAGATTGTAAGATATTTTTGCCATTGGGTGTTGCGCTTTATATTAAACGAAGAATTTATTTATTATCATTTTCTTTCTAGAGCAATACAAGATCGAAGAGATAACATAGTAAAGAAAATCTTACAATAAGAAAAGGGTATTTGGTCCAGTGGTATGATTCTCGCTTAGGGTGCGAGAGGTCCCGAGTTCAATTCTCGGAATGCCCCCACTTCCACTGTTTAATTGTTTTTTTATATCTTTGTTGCATGGCCCATTAGGCTTTTTAGGTTGCAACCCCCATATATATTATGAAATTGTAAATTAAGTTGGACCAAATATTTTCAATTAAGGCCCTGCTTGGTAGCCCGAGAAAACTTTACATGTGCAAAGTTTTGTCTCCGAAGATTTTTGCATAAGCAAAGCTTTGCTAAATAAATATTTACCAAAGTTTCCATGTGCTTGGTGATATACTGCAAAAATTTGTTAAATAAAAATTTGCAAACTTTACATGTGCTTGGTAAATGGCAACTACGCAATTTTTTACCAAAAATTAAAACAATACCAAGTACATTAATTA
Chr_02.tRNA77-LeuCAA	AATCCACCTGTGGGTGGTAGAACCGGACGGCATGTTACATGCCGTCTGTTTTTTTTTTAAGTATTACGTAGTGTTTTAAAAGTTTTGGACTCTCGGACGGTATGTCACATGCCGGTTTTTCTAAAAATCCACTTTCTCTTACCAAAGAGTCCACTCTGCGTTGGGAGACTACCACCCAGGTACAAATACACCTCTCTCTTTGAGGTGGATTTTGCCTAGGTGGACCTACGTGGAGGTGGATTTATCCACCCTGCATTGGGAATGGGAATGCTCTAACCTAATGTGCTGTGAATGTCTGTCGACGTAGAGATTTGGTCTTATAGTTTGTTGTTATACGAACTAACAACAACGTCAGGATGGCCGAGTGGTCTAAGGCGCCAGACTCAAGTTCTGGTCTTCGTGAGAGGGCGTGGGTTCAAATCCCACTTCTGACAAATTCTTTTTATTTTCCCATTATTCCATAGCCTAGTTTTCTACTTTTTCATGTCCTCTGCTTAACATTTCTGTTTTCTTTATGCCAAAATGTCTACTTCTGTAGACTGTAGCATTGATTCACCAATATTTTGAATAAGATATACATCTATTTCTTCATTTCCAATTCAATGATACTCCAATAGTCCATAGTCACTCCATACATGATACATCCATAAAAAAAATAAAGACTGGTCATGAACTATTAGACTATATAGGGTGCTAATGGCAATTGACCAAGGTTATGTCTTTAGATCAAAACGGTGGGAAAGAAAGAAGATTCACAATGCTCAAACTTGACCAGATCTCATGC
Chr_02.tRNA78-GlyGCC	TGCAACAAGAACACGCAATATAGAATCAACAAAGAGTTTTCTTTGTAATAAATAAAGGTTCCCTTTGGCTTTCCTCCTACGCTTGCTTTCGGTATAAACGAATTTGCTTGACTCTTCATACAACAACAACAACCATCATCATGAACGTATCAGGCGTAGTAATGGCTTCAATGGCTGTTGCTTCCCTTACTGCAATCTCTATGGCTTCTTCTTCTTCTCCACGTTTCACTGGCAATTCAGAAAACTTAGCTTTCAAAGAGGTATGTTTTGCATGCAAGTCATATTTCTTCAAAACTAGCACTTTAGAGAATAAAGATACTAATATTTCATTACCTCTCAATTTACAAGAAGCACCAGTGGTCTAGTGGTAGAATAGTACCCTGCCACGGTACAGACCCGGGTTCGATTCCCGGCTGGTGCATTTGAATTTTTGGCTTTTTTTTTTTGTTTTTGGTTTCCTAAATGTCTGTTTTGGGTATTGTGGATTATCAGGAGGCTTGTTCTTGTTCATGTTGGAGCCTAGATCAATACAACACTTCATCGAGCAAAGCAAAAGATAGATTTCAACCAAGATTCGACGGCTTGAGATTCATTGAAACACTAGTCACAGGACACAGATGAACAATTTAGTTGCTATCTAACAGAATAAAAGATGCAAGCTTTACAAAATTTCTAAAGGAGAAGCAGATACTGTCATGCATTTTGATAGTCTATAGCTAGTTTATGTATCTTGTTGCCAACGAAAAAACACTTTTTTTCTTTTTTCTCTCT
Chr_02.tRNA8-LysCTT	TAAATAAAATATTTTTAGAATACCGAAACATACCCCCCCAAAAAAAAAAAAAAATCAATTTGCAGGAACATTTTTTGAATTAGATTAAACCTCCAACAAATTCTAGTGATGGAATCTTCTTCTTCATTTGTTGGCTTTTGGTTCAAGTTGTTAGTGATGAATAATGATAAAAAAAATTAGGTTTTTCTTTTTCAACTTGAAGTCTAGTGAAACCCAAAGATGCATTGGAGTCTTGTTAACCACCTTGATGCCTAGTGAATGGAATTGACTTAAATCAATCAATTAGGTTGTTCTTAAAAAAAAAAAAAAAAAGGTTTTATTACTTTTGATAGCAAGTTAATATATATATAGCCCGTCTAGCTCAGTTGGTAGAGCGCAAGGCTCTTAACCTTGTGGTCGTGGGTTCGAGCCCCACGGTGGGCGTGTGTGGTAGACAATTTAAGTCGAGATTGGCCGAGTTGGTCTAACGCGCCAGATTAAGGTTCTGGTCCGTCGTGGGTTCGAGCCCCACGGTGGGCGTGTGTGGTAGACAATTTAAGTCGAGATTGGCCGAGTTGGTCTAACGCGCCAGATTAAGGTTCTGGTCCGAAAGGGCGTGGGTTCAAATCCCACTCTCGACACTAAATTACTTTTTTTTATCTTTTCATATAAACTAATGGCATGTGGTGTTTGAGTTTCTAAATACTACAATAGGTTCTAATCTAATAAGGTTCTCGATTCCAAGTAGAAAACGTACTACTCTTGCATGTTCTCTCTCTATATACAGAAGAAAA
Chr_02.tRNA82-SupTCA	TATTTGTTACCACATTTGCTATGTAGCAGCAGAATCCATGGTATTTCAATTTAAACTCATTATAAATTCCTTTGTTTCACAGAAGAACTCCTTAACAATTTTAATAACCATAGCGAGTAGTGTATCCCTATCAATTACTTATAATATTCTAGAAATCTATATTGCATACTCTATTTTTGTAGCGCCTTCAAACATTATTTTGCTTATTGAGATTATTTTTTACCTAATACAGATTCTGAAGATTTTAAAAAAACTTTTATTGATAATTGTAGTTTAATGGAATTATATAGGAACCACAAGGCAATGTGTCTCCAGAATAGATTTAACATTTAGCATAGTATGCATATTAAGCTGGAGTAGCTCAGTTGGTTAGAGCATGTGGCTTTCAAAGCACAAGGTCGAAGGTTCAAGCCCTTCTTCCAACATCGTCATTTTCTTAGTATAGTTTTGAAATCTAGCATTATGTCCATAATAGTATCACATTTACTATGCGTTAAGACTTAGTTGATCAGGTTTTGAAAAGAAAAAAAAAATTGGTGTTGTATATCCTTATTATCAGACAATAGGGTCTTCAAGGTACAATATTAGGAACCTTATATTAGTTTCTGGATATAAGCTTCAATGTGAACTATTGTTTGTGTAGAAACAATTTGCCCAAGGAAAAATTTGCTACTATAGCTAACGAATAATGTTGAAATTGAAGGGCTCTCTAAATTCCAAGAGAACACATATTGATATTGGAGCTGACATACGACAAATATTACCACCACTGTTA
Chr_02.tRNA83-SerGCT	TTAGTTCTAAAGTGTATAGCAGAAGACAATAAGCTTGGTCAGCTCAGTTTTTTTCAGATGGAAAATCATGAATTTTATTTATATTTATCTACATTGCCAGTTGATTATTTATCTATTGTGTATATGGTGCAAAATGATTTAGTGGAGAGGAAGAAGTGAAGACACAAAACACACAAAGTCAAAGCTATACTGTTGCATGAGAAATTACTTAATAACTCTTTATATTAGAGAAGATATATTTAATTTTAGTGAAAGAGAAATGGATTTTTTTGGTAAAAATTTAGCATCAGAGATTATTATTATTATATTAGAATGACACATGAATTCATGCAACATGAACTTTCAACAAAGTCGCTTTGGCCGAGTGGTTAAGGCGTGTGCCTGCTAAGTACATGGGGTTTCCCCGCGAGAGTTCGAATCTCTCAGGCGACGAAATATTTTTTTTTTAATTTTGCAAACAACAATCCGAAATAACCCGATAAACTACACGTTATATAAACAATCCGAAATATACGGTATGCCGTTCTTTTGTTATTACTTTTTGTCCACTAGTTTTATCCATCATTTACAAGTGGGCAACAGAAAAAATATTCTATTAATTAATTAATTAATAATAAATAATTATCAATTAACAAACCCCACTAAAAGACAAAAATCCCGCTCTCTAATCTTTAATCTCTATCATCTTCTTCTTTCTTTCCACCCAAAAACCATTTCATTTCTTCATTTTTTTCAAAAAAACCCTAATTTCTTCTCTTTTTTCCCCAAATCTCTCAAACCCT
Chr_02.tRNA86-MetCAT	TTTTGTGTAATTCTTTGAACTTATCAATAAAATTTGTTTTAATTAAAAAAATATAAAAAATAAAAAATTATTTGGTGAGGAGCATTACCTTTTTCTTCAAGACATAAAAATCGATCTTGGATGTTAGTGGTATTGAATCAACAATTCAACATGGCATGCCCTAATTACATATCACACATTGATCATATTTTGGCTGAATGAGGTTAAATTATATATTTATGAAAGATTGAAAGTAATTTTTATTTTTTTTGATAAGTAACTTTTTTGTAATTATCTTTGCTATTTGCCCAGATCATTTCTTTTCGTGTGGTATGTATTCTATTAAATCATTTAGCATTATGTGCAACGTTGGGGTGGTGGCGCAGTTGGCTAGCGCGTAGGTCTCATAGCTAAGAGTGATCCTGAGGTCGAGAGTTCGAGCCTCTCTCACCCCATTGTTTTTGCTTTTTTATCGACCCAAGGTTTTGGATCTATGTTTTGGGCCTTCGCTCCGTTGGCTAAAGTGATTCCTGCACTAAGATATGGTGAGACAAAAATGTATGTGAGGACATAGTTTGCCATGGCTTGAATGGCCATCATATCTCTTTTGAGGATGAAACAGGATAATCCATATATGGTTTGCTGTACACAAATAATTCATGAACCAATGAACACAGAATTTGTACAGTACAAATCTAAGTCGAGGATAATTTTGCGCAAACATGCAATGATCAATGGTTTTTTTTTTTATTATTATTATTAAAAAAATGCTAAGAATTTTTATTAATATGCCAAATAAGCTTCA
Chr_02.tRNA90-AlaAGC	TAAACCTAATTAAAAATAAACTAAATCTAATCTATCAGTCATACTCCTCCATTTTTATTTTAGATTTACAAGATACAGTATGTCAGTATGTGGCGAAAAAGAAACTCTACATCAAACTATCTTTTTTCAATTTTCAGCTCCAACAAAATCAGTTTTTCAACATAAGCTCAAGGCCAATATGATTAGCGTCTAAAAAGTAGTAAAAACTAAAGAGCCAGTGCACAGTGCCAAAAGCCCAAAACCAAAACCAACTTACAGATTTGTTACAAAGCCATCTGTGTGGAACTATGGATGTCTTAGAAGAAATGAAATAGGTATTGAAGTATGAATTTTCTAGAGTTACAACAAAAGGGGATGTAGCTCAGATGGTAGAGCGCTCGCTTAGCATGCGAGAGGTACGGGGATCGATACCCCGCATCTCCATTTATAACTTTTTTTTTATGGGGTTTCTTTTTTATCATAAACTTGAAGATAATACCTCTTTATGGAGAAGCCGATTTCCAGTCATGGCGTGTTGGTAACCATGGCCACTATTTTTATTACCATGGCTCAGTCCATAATAATTATGTTTATATTGTTTTATGTAACCAACGGGACAACCAAGATTCAAATATGCATGACATACACAAGTCCTTGATGAACTCATACTATGGAAAAAGAAGAAAGATAAAGGTCCACAAGAATACTGAAATGGAATGAGAAAAGGACCTTGTATTCATGTAAAGTATATATCAAATGATGTATAAGTAATCAGTGATTCAGTGTATTGATCG
Chr_02.tRNA91-ProCGG	GCCGTATGCCGTACCGTGCCGATCTCCAAAAAAACGGAATATATCGCGAATATCCGGTCGACAAAAACGATTTTTTCACCTATGCTTCTAATAAGGATGCTAGAGTCCCTTTTTTTCATGGAACACTCTCATCAAGGAAAAACCCAAATTTAACTACATCTTAATCTAAAAAATAGAAAGACAAATGCGCTTTTTAATAGCCTTACATAATGATTATTAAAAAAAAAAAAAAAAAAATAGCCTTACATAATGGGAAAAAAGAACTCTCTCTGTCACACACATTATTTTGCACATAGAATTCTAAATATAAGTATTGTTAAGTAGTTTAATTGGAAGCTTTTAGGCAAGATGGGCGTTTGGTCTAGTGGTACGATTCTCGCTTCGGGTGCGAGAGGTCGGGAGTTCGATTCTCCCAACGCCCCAATTTTTTGTTTTTTGGGGTTCTGAATAAAAGTTGGCCTAAGACCCATATTAGGACACAAGCCCAGACCCATTATATCTGTTGCTCACTTGCTCTTCCATATTTTTTTTGGGAACTCATTTTGTTTTTTTGATAAACTTCTGGGATCTCATGATCAGCTGAAACAAATATAAGTAGACATTAAAGTAATTTTTAAGAATACGCTGGTTCAGAGTAGAGAATCCATGGTTCACGATTTAGTTTTGTCAGATGCGCAAAAATGGCAGTCTTGTGTAGTAAACAAGTAATAATGCTGTGCAGCTCAATGGAAATCCGCTACTGACCACAAGCAAAGTTGACAACAAGGTAAAA
Chr_02.tRNA92-TrpCCA	ATATATAGTTAGACTGTATTCATGCTATGAAGTTTATGATCAATTCATCCACAAAGATAATAACTGTGCAGTCTTACGGAATTAAAAGCGGTGTGATCATAGTAACCAGATGCAGCAGATGCAAAGTTGGCTCCTATAAGAAGGTTCTTCCCTGATGCCTGGGGACTAAGGTAAGCTGGAGGGTATGTTGTAAACCCTAGAGTGTCAGCTGCAAAATGAAATTATATATGTTTCATTAACATACCACAGTAATAGTTGTCTAGTTGAAAGCAATCATAAAAGTTGCCTGATGATTTTTAATCCAAGTATTAATAGTACTTAATTATGTATTAATTAATATTACCATCACAGGATCTGTGGCGCAATGGTAGCGCGTCTGACTCCAGATCAGAAGGTTGCGTGTTCGATTCACGTCAGGTTCAGATATTATTTTATTTTTTTCTTATTTATTTTTGTTTGGTCTAAATGTATAGATATCAATTACCACATAATTTTTTATTTTTTTCTTATTTATTTTTGTTTGGTCTAAATCTATAGATATCAATTACCACATAACATAATGAAGTAAAATATCAGAATTTTGCCCAATGTGACATTAAACACAAAAAAGAAACTGAGATTTAGAAATAAGAAAAAAAAAAAAAAGACCAAAAGTGTTCATTTCATTTATAGAAAAGTGGATGGTGCAGACTTACCAGTAATATCAGTGGCAAGCTTTCCATTACAAAACCTTCCAGTAGGACTTTTAGTAACAAAATCTCTTCCATAAGGA
Chr_02.tRNA93-GlyCCC	TGTATGAAAATATATATATCTGTTCAATAGGGTAGCAAATTTGGTTAGAATAAATTGCAAAAAACATGATCAAAGCAAAAACATATGAATATATATAAAACCTACCTTGGTAGCTTTATTTTGTTTTGCAAAAACCAAAAGGATTTGAATCCCAACACAATGAAATCCATATCTCACAAAAATCAGATGGTTTGGTAACTCTTCTCTGCCTTTCTCTCTCCCTCTCATTGCTTCCTCTCTCTCTCTCTCTCTCTTTTCCTCTCTTCTCTTCATCTTCATAGTGAAGACTGAAGGCCTTTCTTGTTTCTTACTTTCTTCTTGTATCGTTTTGTCACAAGCGTTAGCACAAAGCGCATCTGGTGTAGTGGTATCATAGTACCCTCCCACGGTACTGACCAGGGTTCGATTCCCTGGATGCGCATTCATTTTTTGAATTTTTCATGATATGAGCATAGGTGAAAATATCGTGCGTGCCGGGCGGATATTCGCGATATTTTCCGTTTTTCCAGAGATCGGCACGGTACGGCACACGGAATATATTCGGATATTAAAACACCCCATGCCGGTCGGCATAAATCGGATATTCGCGGCATAAATCGGCAAAAACCGATATTTATCGAAATTTTGGAAATTTTCAATTTTAAAATTAACACATTTATTTTTAATCCCCCCGAAGTAGAATTTTTGATGAGATTATCAAAAAAAGGTCCAAAAGGCCCTAGACGTTTGGAAACTTTCGCGACGAACTTGATGGCCCTCCAAGAGCAATAT
Chr_02.tRNA94-GlyCCC	CACCCTTGTATTTGTGTTCTGTTTTCTTAAACATCTAAGGGTTTTCAATACTCTTTAAAAAAAAAAAAAAAAAAAAGGGTGAGGGTTTTCAATACATTTAGTAAGAAAAGAAATACTAGCATTCATCAACAATATTAAAAATAAAAATGATAAAAGGAGTTGGTAATCTCACCTGAAACCTAGCAAAACATATTTGAATCCCAAGATCATGATAGCCATATCTCAAAAAAATTAGATGTTGAGGACTTGAGGTAACTGTTCTCTGCTTCTCTCTCTCTCTCTTTCTGCACTCTTTTCTTCACCAATAAGCCTTCATTCCCTATATAGGTATTTTACAATTTTATCATAAAGCGCATCTGGTGTAGTGGTATCATAGTACCCTCCCACGGTACTGACCAGGGTTCGATTCCCTGGATGCGCAATTTTATTTTTCTTTTTTAGCTCTGTGCCTCTCTCTCTCTCTCTCTCTCTCTCTCTCTCTCTCTCTCTCTCTTTCGGAAGTTTCAAGCAAAAACACAGAAAACCCATGTCACAAAGAACAATTTCACAACTCAATAACATTGGAAACAAACTTTTCCAACATCTTATCACATGTAAATCACCTTTTCAACTTTATCAAATTCAAGCCCAAATCTTACTTCATAACCTTCATCCCAACTCAACAATCACATCTCAATTTATTAAAACTTGCCAATCTTTAAACCTTTTAAACTTAGCCCTCCTTTTATTTCATCAAATACAAACACCCCATGTTTTTATATGTAATTCTAT
Chr_02.tRNA96-AlaTGC	TTAGTAAGCTCTTGTCGATGACTTGTCCTAGCATTGCATATATATTGTTTGTCACTGAAACAACGTAACTTGGATAGATCGATAGATGAAATCAACTACTTGTCTACTTACACTTATTTCAAATCCCATAATTAAGCAGTAAAATACATATATATGCCTATATGGTGCAGTGGCAGTGGCAGAGGCAGCGCGCATTTTTCATTGTAAAAATCTTTGGTGCTTATTATTGTAAAGAGTTTCAAAACAAAATCAAGATTACATACAACTCCCAAAAGAGATGAATGAAAATCATCTCTTTTGAAAGATAATTAAACAGGTCAGATGTTCTTGCCTTGTTCACTTAGCATGATGGGGATGTAGCTCAAATGGTAGAGCGCTCGCTTTGCATGCGAGAGGTACAGGGTTCGATACCCTGCATCTCCATTATTTTTTTTATTTTTTTCTTAATATTGGGACATTCCATTTTGGGCTGGTATTAGTGGACCTTTAAAGTACTGGATCGGGTCCAAACAGGTTCAGTCTTGGCCCAACCCAGTGACAGTACAATTAACAGTAGTTTGTGTTGAGAAAAAGTTGGCACCAAACAGAGTACATGGTCAACTTCTTTCGGTGCAGAAAGATAGTACTAGTGTACAACTACTTAGTAATCAATCAGTATAAACAACAAAGAGAAAGAGAGAGAGAGAGAGAGAGAGAGAGAGAGAGAGAGCTGCAGCTGCTTTAGTTGGACTTGTGTTTTGTTTGAATTGTCATTTGGATAAAAAGGATTGCCA
Chr_02.tRNA98-ValTAC	CACAGGATACTCACTGTCCAAAATATAGCTGTCGGGGTGTCATTAAAGGCAACTCGTGCAAGACCAAAGTCACAAATCTTGAGTTTACAGTCAGCGTTGGCAAGAATATTCTTTGGCTTCAAATCCCGGTGAAAAACATTAGCTGCAAAACGCACAAGCATAAGTCTACCTAAACAGAATCACAAATGGAAAAAGCAAACAAAAGACACATATTTGAAGGGTGAAGTAGGTGTGGATTCAGGTCAATGGAATATTGGAATTCCACTATTACCAACTTATCAAGTTGGTGCATTCAAACTAGCTTTACAGTGTCCAGATCATAACTATCAAACTTAATAAATGATAAAGATGTTGCTGTGGTGTAGTGGTTATCACGTTAGTTTTACACACTAAAGGTCCCCAGTTTGATCCTGGGCAGCAACATTAATATTCATTTTTTTTCAGCCAAAAATAAAAACTTAATAAAAGATAACCTGTAATAAAACAGAATCATAGATAACCTGTGTGTATGTACTTCAGGCCCCGAAGCAGCTGATATAGAAAGAACTGATAATGTTCAAGGGTCAAATCATCGTTTGCTTTGATAACCTGGTGTAAATCAGACTCCATGAGTTCAAAAACAACATATATGTCCTTGAATTCTCTTCTTGAGGGAGGTAACAAGATGTGCTTGATTTCCACAATATCAGGATGACGAAGGAGTCTAAGAAGCTTGATTTCCCGAAGAATGCGTGTGGCATCAGACACATGCTCGAAGATGTCGTTGATCTTCT
Chr_03.tRNA10-IleAAT	GGGTTTAAATATCAGTAAGGTCTATGATTAAAAAAACACCCCAACAGTAATAAGAAAGCAATTCAGTTGTTTGGTGGAGAAAATGAGTGTCAGTTGGATATATACTTACACTCTTTGAGAAGCTGAAATGAAAGCATCAACTTTTGGAGCAGCAATTGTGGCACAAAATAGTAAAGTTCCAACACCCAATCCTGCTATTTCACTTGCTGTTATGTTTTCCATCTCTTTCCACTCTTCTTCAATCTCCTCAACCCTTTCGTCTTCTTCATCTGCTATTCACAGAAAGGTTTTATCCACTTTCCATTATAGTTTTATTAAATATAATTAATATTCAATTTATATTAACAATTGGCCCATTAGCTCAGTTGGTTAGAGCGTCGTGCTAATAACGCGAAGGTCGCAGGTTCGAGACCTGCATGGGCCATTTTAAAGCTTTTTTTTTTAAATTATTTATTTGTGGACTTTTTATTTCTCTGGGTTGGGCTTTAAACTTTACAGTCAAAAAGTCAAGCCCATATCTAAGCCCAAAATGATTCTCTTTCTGCCCTATTTAATCGAAGCAGCTGGTTTAGGGTTTGAAGACAGTTTCTCTCACTCAGCAAGCAAAGAAGATGGCGGAAAGGGAGCGATTATGTAAAGCTTATGGTGTGTGTGGGTTGAAAAGAAAAAGAAAAAAAAAAAAAAATCATATGAAATCCTTAATACTAATTAAGGAAAAAATGAAATTTTTTTCTTTCCAACTCCGCCCATGCCATAGGCTTTACATTTTCTCTC
Chr_03.tRNA100-AspGTC	AAGAGAGAGCTCGGCAATGGGTATATACAGTTGGTGTTGAAATTTGCATTGAGGTTGAAGATGGTGGTGGTGGAAGGTGGAGGGAAGAATATGAGAGATATTTGGTGGGAAATGTAGAAAAAAATGTGAGATACAGATAATTTGAAATCAATTGGGCTTGGGATTTGGGTTTGGGGTTGTATCTCCTACACATACGCGTATCACCGTACCCTTCACTATTACTTCAGTTGCAAATGTGCAATATGGGATATTGTTCTTTACCACACATTCCTGAATCTTGATATGTGGGACTTAGGAGAATCCCTTGGAGACTAAATAAGAGAAATTCTAAAAACACAGTGAATGGAAACGTCGTTGTAGTATAGTGGTAAGTATTCCCGCCTGTCACGCGGGTGACCCGGGTTCGATCCCCGGCAACGGCGAAATATTTTTATTTTAATGATTATTAAGAAAAAAAAAACATTACAAATGACAAGTAACCTAGGTCTCAGGAGTCGTGGATCATCAATATCGGGAATGTATCTGCTGCAAGCTTTCGGGCATTTACTTGTTGAGCCATATAAGCTTTCTTGATTTGCTACAATTTTATGAGTTGATGTGTGCTAGGCATTCACTGTTTTCTGCATGAGTATAATGGTTCTGGTAGTCACTTTAATATATGCGTATAAAAGCTCAAGCTCGACAAGTTGTGAAATATACCTGGAGTACAGTACTGTTAGTTTCGTGAGATTGGCACAAGTCACTTTAGTATATTTGCCTGCATGTATCCTGG
Chr_03.tRNA102-SupTTA	GAATATAGGATGTCGGTCCAAGTTTTGTGTAAAGCTAGCGCATTCTATATTTGGTGGTGTTGACAATATGATTAAGTGTGGGAACCTACCTTTACTGCCTCAGGCACTATAAGTCTTGGTTTCGTTAATTGTAAGTTTTGACCACTGTGATTTCTAAAATTTTGATTTAATCATTGTGCGTAATCTTCTTTTCTATACGTGTGGTACTATGTTGTTACGCATTTTCTTTTGTTGAACGCAAGACACTCTAGCAGATATTACTTTTTATTATGAATGGGATGATCTAAATGGGAATACAAGATCATGTAATTTTTAGAAAATATTTGCATTTAGGATGTTGTGCATAATTAGCTGGTGTAGCTCAATTGGTTAGAGCGTGTGGTTTTAAACCACAAGGTCGAAGGTTCAAGCCCTTCCTCCAGCATCCTTATTTTCCTACAAGTAGCATTGACATATAGCATAATGTATTAATGTACATAATTAGCTAGAGTAGCTCATTTTGTCAATCTCTGACTTTCTAACCTCATGATTAAGGTTTAAGTCTTTCCTCTAGCATTTGCATTTTGATTGCCAATTCTACTAAAATTATGATGCATCGACCATTTAAATGAAATTACTTCCAATTATATTGTCATCATACCAAAGCCTAGAAATATCTACTATTGTCTTCCACATATTTGTTTTCATCCTAGGAATTGTTTTAAACTATTTTTATAGCTTTCTACTTTTGTTCTTTTGATTAACCCATATTGTGTGTTATACCGATGTCCATCT
Chr_03.tRNA105-LeuAAG	CATATAACTTTTAAACCTAGCTACTTTGCATACAAAAAAAACACACAAAAGTTACTCAAACATACAAAAGTACTAGTAAGAGTTAAGAAGAACATTACCTTAATAAATCCAATGTAATCAATTCAAGAGTTGAAAACCCTAGTTGTTGTTGTTGTTGATTGAAGGAGCCATGAACATCATGGACTCTTTTTATAAGTTGTAGAAGAGTGTAGTATTTATAGTTTTCGTTTTACTCATGGATTAGGATTCATTATAACAGTAATAATAGAATTTTACTTTTGATAACAAGATAACATATGTACAAGCCCGTCTAGCTCAGTTGGTAGAGCGCAACGACCTTGTGGTCGTGTGTCGAGATGGCCGAGTTGGTCTAAGGCGCCAGATTAAGGTTCTGGTCCGAAAGGGCGTGGGTTCAAATCCCACTCTTGACATGTTTTTTTATTTTTTTTGTTCTGACACAAACTTTGTTCTTCTTATAGAAAATTAGAAAACTTTATTTTTTATTTTCTTGGCAAGTGTTTAGATTTTAAATTAATATAAACAAAACTGTACAGGGGTTGAGAGGGTGCGACAGGCACTTACCCTGTTGCATGAGTTTCCCAGCCCCTGCCCAGTTCCAAATGGTGTCTTTTAGAAACAGTGCAGTCTCGGCTGGCTTGAACATTTCTCGACACTTTTGTCATTGGATGTCTTCCAGATGAAAGCATGACCAGATTTTTGTGCCCACCTCCGTCACTCTGTGGCACGATTGCCACTCAGATAGCAGTCACTCAATAGTGTT
Chr_03.tRNA106-ArgCCT	ACTAACTACTGCAGTATTATGAACAACCAGTTGTTTGAAAAGCAATTGGAAACTGATCATCAATATAATGGGTGTTGTGTGCATTGAGATTGAAATGCATTTGACATGCTAGAAAATGTTGTCTCGAGTCTTGATTGAAGAATACAACTTTGGTCACATGTCAGTGATGGCACGTACTTAAGTATTTTTGGAAATTACTAACATTTATTGCGTTGCGTCCAGATATTTTCTTTCAATAATATCCAATCTCCAGAATCCATGGTCTTTGGAGAGTGACAAGTTTTGGACCAGGTCAACCAATGTGAAAATAAATGGTGTTATTTTTATGATTAAGTTAATTGACATCAACAGCGCCTGTAGCTCAGTGGATAGAGCGTCTGTTTCCTAAGCAGAAGGCCGTAGGTTCGACCCCTACCTGGCGCGATTTCATTTTACATTTTTAACTAATTCACATTTAGTTTGACATGAAATGTAGATGCTGGTTGAAATCCATTGTTGAAAATTTAGACCTACAGGCATATTGAGAGTCAGCGTGCGTGTGTGTGTGTGGTTGACGGAAGAAAGGAGTTGCAGAGGAAGACTACTGTTCTGTTCAGAGAACTACAATCACAATTCACAACAATCTATTCCAGATAATTAACCAATAATAAGTATTACTTCATTAGCAACAATCATCAGTTCCAACTTCATCCCTAAGTAAGTATAAGCTAACATCATCCATACATTTCTGACATTTATATTAAGTACAGTTAAGGTGGTTTCAGTAGTATTAC
Chr_03.tRNA107-ThrAGT	AAAGTTACTGATTAAGGAAAGATAATAAAATTTGATCAAAATGTTCATCAAATGTATTTGCTATTTCAGCTAGTTTGTAACCAAATACATGATATAGCAATCAATCTGCTAGTTACTACACTAAGGACCAATTCCACCAGCACCTCCAATATTGCAAGCTATAATGCAGTCTCTAGCACATTTATTGCGACTTTCATTCCCACTGCAATGCTTCATACAATCATCCAAACATTACAGGTTCAACATACAAGAGTAAAGCAATCACAAGTCTGGAGTTAGCCATCTTAATTTGCTTCTTTATAATATTAATATATCAATATGTAAATAACGATATTAGTTTCTGTCAAAAAGCCTTCATAGCTCAGTTGGTTAGAGCGTCCGCTTAGTAAGCGGGAGGTCCTGAGTTCAACTCTCAGTGAAGGCATTTTTTTTCAGTTTCTTTTCAACGGGTTTAATGTATTATCTTTGTGGACTTTTTATATCTTATGGGCTTTCGTTTGTGGTTTAGGCCCACAAATGTATTTGTTTCTCGACTTCTCGTCCTTCGTTCGTCACAAATTCCTCTCGTTGTCAAACAAACAAACAAACCACCGATCGATTGATCAACTCTTTCTTTCTCGAGCTTGTAAGTAATTATTTCTACTTTTTTTATGTAGTTTCGATTGTTCTGTTAGATTATAATCAATTTGTTTCAATTCGAAGATTCAGATTTTCTAGGGTTTGTTGTTCATTTTTTTTTTGTTTTTATTTTATATAAGATTTTCGATTAGTGTT
Chr_03.tRNA108-ThrAGT	TATATAGTAACTAATACTAAAAAGTAAGAGCATCTCCAATGGTCTCTTAAATTTAAGATGCCACCTAGGCTATTTTTATAAATTTAAGATGATGTTTTTCACCCATCTCCAATGGTTTCTTAAAACATAGTACAAAAGTGAGGCCAAAAAAATAAAAATTATTAAAATCAATTAGAAAAAAGAGTCCACGCAAAAATTTGTAAAGTACAATGACCGAAATGTGTAAAATATCCACTCTTGGTTTGTTTTATTGTAGTTGTAATAAAATGACAGTAGATATAAGTATCAAAAACTCTTGATTTGTTTTATTGTAGTTGTAATAAAATGACAGTAGATATTGGTATCAAAATGCCTTCATAGCTCAGTTGGTTAGAGCGTCCGCTTAGTAAGCGGGAGGTCCTGAGTTCAACTCTCAGTGAAGGCATTATTTTAGTTTCTTTTCTTTTTGTGCTGTTAGACTTAGAGGAGATGTCAGAGCTATGGAGGACAGTACAAACCATTAGACCTCTGCTGAACCATGCATGAACCTGACAAGCTTGTTTGGAACTTTGGATGCCACATCCCAGGGTTAAATACACAATCAAAACTGCATACGCAGTCCTTAGATGGGCGGATGGCCATTCAAGACACTCTTATGACTCAAGACAGGTTAGTGCAATGGAAATCTCTGAAAATATCTACCTGTATCATGCTAGCCATTCAAGACACTCTTATGACTCAAGACAGGTTAGTACAATGGAAATCTCTGAAAATATCTACCTGTATCATGCAATA
Chr_03.tRNA109-ThrAGT	AGTAAAGCAATCACAAGCCTGGTGGAGTTAGCCATCTTAATTTCTTTCTACTAAGATTGTGAATACAAATTAAAAAAGTCATGGCATACGTACATTACATATATAGTGTTTGAAACTAGGAATGACCACCTAATAATTAACTGCAAAGATTCTAGCAATTAGATATTTTGATTATTTTTTTTTAAAAAAAAGATATATATTTTGATATACCATTTATGGTTTCACATCTTGATTTTATTACATCTTCATTACATTTCGAAAATCTCTATTTAATACTATCGTTTGTTTTAAATATCCACTCTTGAGCTTAATACGGATAAGTAAATGACGATAGAACTGACTATCACAGAGCCTTCATAGCTCAGTTGGTTAGAGCGTCCGCTTAGTAAGCGGGAGGTCCTGAGTTCAACTCTCAGTGAAGGCATTTTACTGCAAGTTCTTTTTTTTCTCTTTTTTTTTTATTTTTTTTGTATATAACTTTTTAATTATGACCTAACTAAGATGATCATATACAGATTATTCCATGTTTGTTTGTTAGTATTTGTTTCAATTGCTTCATTAAAATTTAAAGTTTTAAACATCACCACTGCAAACAAATATGATTCTTGTGATTCTATATTCGCGATGGGTGCAACTGAATTTCGTTATTCATGTAATCTAACAATCTAACATTAGCTTGTGGAAACCACTCTTTGACTAGTTTAAACCAATGATGTAACCACTCTTGAAGCATTAGAGCATGCAATTCAGCAGGGCTGGGGAAGTGTTTGTAGA
Chr_03.tRNA11-ValTAC	TCTTTTATCAATAAAAAAAACACTTTAAGATGAACAAGAGATGGGTTGGGCTTACTAATTTTAAACTGTTGAGAAAAACGTTGGGCCTATTAATTCATCTATCATTTGTACTGTATTTTTCAGCCCAACTCCAACCACACTGCCGAATTATTGAGTACCCATGTATTGAGATTATTGACATAATTATGTAAAATATCATTTACCTTCATGTACACAATGTTGAGATTGGCTAAGGGTGTGAGATGGGATGAGATGGGTTGTTTTTCACGTACATGTTTCCAATGGAAGTTATGCGCGGAGCGCGTGCAGTGACATTATTGTACATTTAATTCATACATAGATAACAAAACGTTGCTGTGGTGTAGTGGTTATCACGTTAGTCTTACACACTAAAGGTCTCCAGTTCGATCCTGGGCAGCAACATTGTTGTACATATTTTTTTGGAAACGCAAATAAATATGACCCCAAATGACTATTATTTTTGGTGATAAACAGTACACCAAGGGTATTTTTGGTGTCATATTTATTGAAGTTTCCAATAAAAAAAAAAAACAACTTATGACACCATTAATATTCATTTTTAACCAAAATAAAAATAAAATAATAATAATAATATTCATTTTTGTTTGGGGTGCCAATTTCCATTCTTGCCCATTAGGATTTTGTGATAGACATTAGACAGTACCAATGAACATTAGGTGTGAGCCTAAGAGGTATTGCATGTTGGGCTACAATATAGCCCAATAGGAAAATTATCTGCCAAGCAGTTCGGA
Chr_03.tRNA110-TrpCCA	ACATCCAACGGTCACAGTTCATCATACAAATCCAATGGTCCTTATTTAAAGAAGAATCATTTTCTCACATGTCACATCGATCATTCAAACAAAAAAAATAAACAAAAAGTATTATTTAAGTACTAAGGGTAATATAGGAAGAAAAATTAGCTAAAAGACAAAAACAAAATTTTAAAGAGAATCTTTGTGCTTGTTTGGGAAAAACTTTAGACTTGTTGCTTATTTGGGAATGTTGTGCCTAATGTTGTACTTATTCGGGAAATTACCCTATAAATTTTATAATTTACAAAGTTATCAAACTTTATATTATTGGAATATATAATTTACAGTACATTGATTAATCAAATATTGGATCCGTGGCGCAATGGTAGCGCGTCTGACTCCAGATCAGAAGGTTGCGTGTTCGATTCACGTCGGGTTCAAAACAATTATTTTTTTCCTAATTAAATATCACATCAAAATGACGAAATTACCCTCCTAATATCAAAATGACGAAATTACCCTCCTAATTAAATATCACATCAAAATGACGAAATTACTCTCAAAAGTTTTTTTTGCTGTGTTACTGAAGAACGAGAGATGTCGAAACCCTAGGTTTATTATTTTTGTTGAAAACCCTTTTAACACTTTATATTCCCATTTCTTCCATTATCGAAGAAGAAGAACAAGTAGAGAAGAATTACGAAAGAGCGAAAGAAAGAGATGGAACATCAAGAGCAGCAAAACAATGAATACGAAATACCAGATAAAGGAGTGATAGATGCAGATGTTC
Chr_03.tRNA111-SerTGA	CCAATGGAATTATTGTTCCTACAAATACATGAAAATATCTCCTTAACTATTACCATCGATCAGCCTTGACAATATTCTAAAGCGCGCATTCTTTGCAATAATTCTCATTTCGTTGATGCTTTCAGAAATAGGCGAAAACACAAACAACACATTTTTTACGTTTTTTATACATGCATTGCTCATAAATATCATATTTAGAATTGAAGATCAAAACAGAAACACATGGATGTATGAAATTAAAAAGCCTTCTAGAGCCTTGAATAACTGATGTTAATCTAGTGGAAGGAGCAACTGTAATATTTTTGAGTAATAATTATTAATTATTTAGTTTGTTAACATAATCAACAAAAGTCAATATGTCCGAGTGGTTAAGGAGACAGACTTGAAATCTGTTGGGCTTCGCCCGCGCAGGTTCGAACCCTGCTGTTGACGTTCTCTTTTTGTAAAAACCCTGCTTTTTTTTTCTTCTCTAGTGTAATGTTTTCCTGTATAAATCAACCAAAGTGAAAATGTTTGCCTATGAAAGTATGAAACTCGACACTCACAGTTGCATGATATTAAGATGGTGTTCTAACTTCTAACAAGTAATGAGTGGCAAAAACAACAAGGGAATAATATTAAATATCTAATGATCAAGGCCACGGTTTCCTGTCCCCATTTTCCTGAATTTCATGTCAATAATCATGCCCCCCTACTTTCTTATTTGCAATCAATCTCAAAAGTCTTCCAAAATTTCATCATATGTTTCTATGGCCACTAGAAACTATGTAGGTCCTATTATT
Chr_03.tRNA114-TrpCCA	AATACTCCCTCCGTCCCAAATTATAAGTACCTTTTGAAATATTCTACTTATTAAGAAAACATCATTAATTGTTTGTCTAGTAACTCTAATTTCTAATTTACCCCTATTTAATACTAATTACAATGCCTAACTTTTCATTAGAATAATTACTCTAATTTCAAAGCAAGAATAGTATAGACAAATGAATCATTTAACTTAATTAATATGTGTTCAAAAATCAAAAGTGACATATATTTTGGGATAATCTAAAATGGAATAAGGTACTTATAATTTGGGACAAAGGGAGTATATAGACAGACGGGCTGTGCAAACAGTATAGATATAGTAAATATCACATTTGTACAAGCACTGGATCCGTGGCGCAATGGTAGCGCGTCTGACTCCAGATCAGAAGGTTGCGTGTTCGATTCACGTCGGGTTCATTTTTATTTTTATTATTTTTAATTTTTTCTCTCTCTGGCAATAAAATGACATAATTAACCTCAAGCCTTTTCACGTATTACTGAAGAAAAAAAATACTCCGTAGCAACTAGCAAATCTTTCTACAAAGTTGATGTCGAAACCCTAGGTTTAGGTGTTCAAAACCCCCAAACATCAAATTCCAATTTCTCCATTTATCGAAAAATTAGGGTTTTTGAAATTGAAAGATAGAGATGGAACATCAAGAGCAAGACAACGAACATGAAGTGTATGGAGGTGAAATACCAGATGAAGGTGAGATGGATGCTGATGTTGAGATGTCTTCTAGAGCTGAAGATGGTGATGAAGAAGA
Chr_03.tRNA115-MetCAT	CAATGTAGCAACCATAGAAAAAGAATGAAGGAAAGAGAACTGACCTGACCTTGGGGGCAGAGGGTTTTTTTTTTTTGACAAGAGTATGTATGTATGTATGTATGTATGTATGTATGTATGTAAGAGAGAGAGAGAGAGAGTTATGAGGAAAATGAAGAGTCGTTGTTTGGTGTCAGGTCAGGACGTCAGGTGTGTTTATTATTCGGACCGGAAACAATGGCCTTGAGTTTTTTAGGGCGATTTCAACGAACACCAAAAACTGCAAAACCTTTTACCCGGTCTTTATTATGCTTTGCAGTTTACAATCTTGTTTTAATATATTACTTGAGTCCATCTATTCTAACATAGACGGGGTGGTGGCGCAGTTGGCTAGCGCGTAGGTCTCATAGCTAATCTGAGGAATCCTGAGGTCGAGAGTTCGAGCCTCTCTCACCCCAAAACCCTTTTTCTTTTAAAATTCCCTAAAAACAACCTTATTAGATTGGTTTTTGGATTATAGAGATAAGATGTTGCATTGGTTTGGATCGGTTTGTAACACGTCGGTTCGGTTTCGGATTGTAATAATAAAAAACCAAATTAATCAGTTTGGTTTTTGGTTCCCCCAAATCCAATCCAATTCGATCCGCGCACACTTTGCATTGCATTATTGGCGGTCACCAACACACTTTGCATGGTGGATATAATTTTAACTTTGATTGTGAATATAATTTTACTTTCAATATAAAAAAACTTTGCAATTGTGGATGGTGGATAAATTATACTGTGGCATGTAGAAATGTAGTATGTG
Chr_03.tRNA116-ArgTCT	CCCATTATAAAATTGAACATTAAAAAAATCAAAATTGAAGCAGAGTTTAAAATTACAAAATTTTAAATTTACCTATTGAAGCTGAAGGGTTCAAGAGAGAACAAAGAGATGAAGAGAGAAGCTGGAAGATTCAAGAGAAAACAAAGAGACGAATTGCTGGAGTTATGGTTTATTGCAAAGAGGCAGAGTAGAGATAGAAATTGTGGACCTTTTGATACCCGTGTGAGAAACCGACAACTTAAGCCCATATACTGTCTTTGTCTAGTTATGTTTATCTCCCCATGTTTGTGTGTCCACGTACAGTATAATATAGATAGATCGGTAAATGGTAAAATCCATTTCAAAAATGGGTACCCGTGGCCTAATGGATAAGGCGTCTGACTTCTAATCAGGCGATTGTGGGTTCGAGTCCCACCGGGTATGTTATGTATGTATGATTTTGTTTTTTTATTTTTTCGCAAATTATAAATGATAAAATAATGCATACAAAGAAGAAGAAGAAAGAAGAGCAGAGATGGATTCGAGGTTTGAGGAGAAAGAGTTTGTAGCTTGTTGCGGAAGCATCAAATTTGCTCAACAATTGGCTGCTGCTGCTGATGGTTCTGATAACTTAGAGGAATTAGTAGAAACTGCTCGTGATATTTGGTTCAATAAGGTAATCTTTACTTTACTTTACTTGGGGTCCGTTCATCTCTTTATTTATTTAATTAAGATGATGATTTCTATGATTGATCTTCTTCTTCTTCTTCTTCTTGTTGATTTAAATACGTAGG
Chr_03.tRNA117-ArgTCT	TTAGTCGGTGCTGCGCACCGGTTAATTTTAATTCGTCCGTGTCTGATTACCATTCGAGTTTTAACTTATTAATTTTATTAAATATTACAAAATAATTATTTCTTAAGATTCTCATTATATTTTGTTAATTTAATTATTTTTTTAATAAAAATTCAGCCCATAAATTAAAATATGTTAAATTACAATAAAACCATTATTTAAAAGGTATTATGTAAATTGACTAAAAAATCATAACTAAAAGGGTATTTTGGTCAGAATTAGGTGACAAAATTTTAAAACTCAATTCTCATTAACCGATACTTACCGCTGAATTTTATTCAGGTTTATAATAGTAGTGTAGATAATAATGGGTACCCGTGGCCTAATGGATAAGGCGTCTGACTTCTAATCAGGCGATTGTGGGTCGAGTCCCACCGGGTATGTATGTGTGTATGTACGATTTTATTTTTAATTATTAATTTTTGCCCATAAATTAAACAATTTTTTTTTTTTTTTTGCTCAATAAATAATGCATACAAAGAAGAAGAAGTGCAGAAATGGATTTGAGGTTTGAAGAGAAAGAGTTTGTAGCTTGATGCGGAAGCATCAAATTTGCTCAACAATTTGCGGAAGCATCAAATTTGCTCAAGTTTGTAGAGATGGATTTGAGGTTTGAAGAGAAAGGTTTAGACCACGTAAAACAATGTTGATTATATCGTCTGATCATGTGTTGTTTATTTTTTTGAATTGCGATTAAGTGGCTAATCATTTTCAAATACAACAAATTACATAG
Chr_03.tRNA118-SupTCA	GTACAAATCCAATTAGGGGTTTTTAATCCATATACGAATCGTCTTTCCCATTCATCAATATGGTTCAATGTCCTATTGAACCATATTGCTGACAACGCTTTCTGTTGACAGTGTTATTAGTTAATATTGGTTGCGAATAAGAAATCCACAATATCTCAACCATCATCTGACTTCTAAAACTCAGGATTAATTCTCATATTATTTTTTTTTCTTAAATCATATAGTAGTGTGGTTAGAACTCTTATTTCATTTTTTTTTACTGGAAGTGTAATTAAGCAATGTCATGATATGTAGGACAACAAAGTCAAGTGCTTTTATAAATTTGACATTTAGTGTAGTATACACAATAAGCTGGAGTAGCTCAGTTGGTTAGAGCGTGTGGCTTTCAAAGCACAAGGTCGAAGGTTCAATCCCTTCCTTCAGCACCTTCATTTTCTTAGATAGTTTTGGCATTTAGCATAATGTTCATTGTGCATAATAATGCCAAATTCACAATTCAGTAAAACTTAGTTTGATTAAGGTTCAAAATTCCGCATTTGGAGTTGATGCCTAATGGCTATCAGAGATCACATTCCATGTTCTTGATGAACCAATACGTGGAACTGGGTAAAAATCCTATTATATTAGTAAATCTGGTATATGGACTTTCATTTTGTCTTTTCAAATAAAAATATATTTGAGATAGTTTTCTAAATTATAGTGATGTTCAAGAGAATTTACTAGAGTTAACTACAAATTTATTTCATAGGCAGAACTTCATAGGGGAAAAAATATG
Chr_03.tRNA12-PheGAA	AGCTTCCTTGTATGATTTGTCGTGTGTTTAATTTGTAATGTATGTTTTTCTTTTAATTATAAGTTTATATATCGAAATCAGAAAAAAAAAAAAAGAAAGTGCAGAAAACCTCCCAATTTGCCGAATTTTTAGCGAATATTCGCGAAAAATTCCGGTTTTTTGAATTTGCCAAACCTCAAAAATCCGACACGGGAGGTCGGATATCCGCCCCTAAACGATTTTTTCACCTATGGCTGTAAGCTAAAGTATATCCTCAACAAGCTTAAGTACCAGGTTGTGAAAGTAGTTGGTAGCTCATGTAAGTTGATATTTAGATCAAATAATTATTAATTCAAGTTACAAACAGCAACGCGGGGATAGCTCAGTTGGGAGAGCGTCAGACTGAAGATCTGAAGGTCGCGTGTTCGATCCACGCTCACCGCATCTATATTTTATTTTTTGGTTTTGATTACTATGGGCCTACAACCTCTTATTTTTTGGTTTTGATGACTATGGGCCTACAACCTCTTTCAAGCCCGGCCCTCCTAGTTCATTTAATCCAATGGTTCCATGGCTTGTAGTCCCACTTCTGAGGGCCCAATTGTTTTTTTATTTTTATTTTTTTCCCAAAAGGAGGATTTTTAACATGGAATTATGTTTTTCTTTTTCTTCATAAATATTTTTGCCAAAATTTGAAATTTTTTACTAAATATTTATAAACTAAGTACCCAATATAGGAGGTTGCATGACTTATGCTTCCAATATACATGAATTCTTTACCAAGTGGCAAGTAC
Chr_03.tRNA120-SupTCA	GCAACAAACTACAAAGTTGAGTACAAGTTGTGGATCCAAGTTTTGAGTAAAGTTGGTCGGTGCTATATTTTGCATTGTTTATTAGGTTAGAGCATAACGTTTTTCCTCAGGCACTAAGCCAGTTGGATGCTTGAATATTAACCTATTGGACCACTATGAACTATAAAACTCAGATTTTATGCTACTGATATGTTTTTGTTTATCTTCATTTTTTTTATATACTTGTGTTGGAACTCTATTCTTTCGTTATGTGAATATAGCGAAACAGTCGAGCAAAATAATTCCCTATAGTGTGAATATTTGATCTATTGAACCACAAAGGTTTGTGATTTAGCATAGGATCATAATAAGCTGGAGTAGCTCAGTTGGTTAGAGCGCGTGCCTTCAAAAGCACGAGGTCGAAGGTTCAAGCCCTTCCTTCAGCATCTTCATGTTCTTAGTAGGGATGGCTCTAGTAAATTACCGGCCTTGGCAGCCCAGGCCAAAGAAATAGGAAAAAGCGCATAAAAATAGGAAAAACCGCATAAAAAATAGGAAAAAATAAATAAACATTTAGATTCCATACCAATTTTTTTGAAGAATTTTAATTGAAAAAAGATGAAAAATAATAGGAAAAAACCTAAAAATAGAGCAAGATAAGAAATAGTTTTGAAATATTTCAACGAAATTGGCTGTTCAGCCAACTCCTGGTTGTTAGTATAGTTTTGAAATTTTATGAATCAGACCAAATTAATGCTTAGCGAAAGCATTACAGTGTCACATTCATTATGCAATA
Chr_03.tRNA121-SupTTA	GAATGTGTTTTACTGGAGTGTAAATTCAACATAAGCTGATGAGGTACGTATTTAATTTGTTTCATGTTCGTTAAGGTTCTTAATAGTCAATGTACTATTGAACCATCTATGTTACAATGATTTCCGTTTACAGTGTACGTTGTTAGTTAGCATAAATTGCGAACAAGAAATCCACAACATGATATTACTTCTAATTTCTAAAACTCAGGATTAATTCTCATGTTAGTTTTTTTTTTTCTTAAATCTTATTTACTTGAAGTGCTCTTAAGTGTTAATAGATGATATGTAGGATGACAAAGTCATGTGTTCTTATAAATCAGACATTTAGGCATTTAGCGTATACCCAATAAGCTGGAGTAGCTCAGTTGGTTAGAGCGTGTGGCTTTTAAAGCACAAGGTCGAAGGTTCAATCCCTTCCTCCAGCATTTTCATAGTATACCTTTAGCATTTAGCAAAATTTGCATTGTGCATAATAGTGCCATATTCACAATGCACCGAGACTTAGGGCCTGTTCGGTAAACTAGGAGAAGTTCGGAAGGAATTTCCGTGAAAGTAGCAGTTGAAGAAATGAGAAAGGAAAAAGGAGAAAGAAGAAAGCTAATATAGAAAACTTGTTTAAAAATTCATTTCTCAACTTATGGAAAGTACTTTCTATTTTCTTAATTAAGGTTTGCCGAACATCCTTTTTACTTATTTCCTTTTAGAAAGTTAGAAAATGCATTCTAACGTTGTTGCCGAACAGGCCCTTAGTTTGATCAGTTTTGAAAAGTTCATT
Chr_03.tRNA122-LysTTT	CCTGAGTTTTAATCAAAGTTTATTAATTACTTCTCCTATCTAAATTCAGCATTCGGAAAAATGTTTATTTGACATTTACTTTGACCAGGCTTTGATTTACAATGTCCAAGATATCTTTCCCTTGCGGGTCTCGGTAACCTACATTTTAGGGTTTAGCCACTATGCTCATATTTATTTCTCTTAATACGTACTTTGTTTTCGTGATTTTATTTTTCCCCATACTTATGTACTACTCTCCTTTCTTTATCTCTTTGAAGAACACAAAACACGTTGGCAGGGATTGGTTTAAAATACGACCAGAATGTCATGTTTGTTTAGAATATTTCAATGGGTCCACCATATTTTACTTGGCTGGTGTAGCTCAGTTGGTTAGAGCATGTGGCTTTTAAACCACAAGGTCGAAGGTTCAAGCCCTTTCTCCAGCATTTGCAATTTGTTGGAATAGTTTTGACATTCAAGATTATGTGGGTATTTAGTTGAAGGACATGCTAGATTGGAGATATTGAACTCAATTTTTTCCTTGATTCATGTGCCATAATCATTGCAGTATTTACTCATAAATAGCATTTATTTTAAATTTTTTTTATCAAACAACCTCCAAATGATTAAAGATTTCTATCAACCCCTAAATTTATGCAATTGTTCTGATTAACAATTTCTATAAGTTTAGAAAAAAATAAGGTGCATTTTCTGTCAGCTATTTGTAAACCCAGTTTTTTGTCAAATTCCCTTGCATAGGGAGTCAATCGAGCATTTCATTTAGTTGCCAGTGATA
Chr_03.tRNA127-LysCTT	TAAACACTCTATATATTAAATTGTTTTTTCATTAGAACATGCAATAGTTTCCAGCCTTCCTTCACCCTCCTGGCTCCTTCTCTCTCTTCTCTCAAAGTGTTTTAAGTGTTGCATGAACTCCCATATTTCCTGGAATAAATGTACTGTACGATCGCGATGGCGGCAAATACAACACTTATTCACATTTAGTTCAGGGGATAATATTTCCAACTTGGTTCCACCTTCCTACATACTGATGATCTGTACTGCATGGTGAGAATGAATCTGAACGACTGAACAAATTTGAAAGTCAGGGAAACATGTTGATTTTTGTTTCATCTTATATTTTATTTGTTACATATAAAACAAAAGCCCGTCTAGCTCAGTTGGTAGAGCGCAAGGCTCTTAACCTTGTGGTCGTGGGTTCGAGCCCCACGGTGGGCGAACCAGTTGATAATTTTTTTTTTTTTTTTGGTGCAAGTTTTTTATGCTTTTGATCATAATTGTGGAGAGATTCAACTTTGTATGAGTGATAGATAGTAAGAAAATAAGAGCAAGATTAGTACACTCACTGAGATAATTGAAATGACGATGAGAGAAAACTATAGCCTGAGCTGCTCTGATTCAGTATGTCTGTATGTGGTGCAGTGTGCGTTTAAAGTATAAATACCTTTGAAATCATTTAAATTGTCAAAAACATACTGAGGCTAAATTCAAAATATTTACATCAGAAAGATGAAGAACAAGAACAAACTCCAATTTATCTCATATACCATCCTTCAGCAAATAGCTCT
Chr_03.tRNA13-PheGAA	TTCTCACATTCTAATAAAAGTAGCTCTCTTTAGCATAAGTATGAAAGGTGCATGAACTGATGATGAACTGGTAAAATCAAAATGTCACTTTGTATTTATGGACTAGTACGTCTACATGCACCTCATACACTCGGGGTCTGAAAGGAATGGTGACTATTGGGGAGAGAACTCAAGATCAATCGAACCAGCATCATTCATAGTGAAGGGTCAAACTGTCAAATTAAGAATGCTGTAAGCTAAAGTATATCCTCAACAAGCAAGCTTAAGTACCAGGTTGTGAAAGTAGTTGGTAGCTCATGTAAGTTGATATTTAGATCAAATAAATATTAATTCAAGTTACAAACAACAATGCGGGGATAGCTCAGTTGGGAGAGCGTCAGACTGAAGATCTGAAGGTCGCGTGTTCGATCCACGCTCACCGCATCTATATTTTATTTTTTGGTTTTGATGACTATGGGCCTACAACCTCTTTCAAGCCCGGCCCTTCTTGTTCATTTAATCCAATGGTTCCATGACTATGGGCCTACAACCTCTTTCAAGCCCGGCCCTTCTTGTTCATTTAATCCAATGGTTCCATGGCTTGTAGTCCCACTTCTGAGGGCCCAATTGTTTTTTTTTTTTGGTAATGAAAAGATTTTTTCTTTTTTTTAGCAATTTTTTGGAAATACAATGTTTAGAAACTGTGTTTGAAAAGAATAAATTAAAGGTGACATAGAAGGGATGTCAATGGGGTCGGCATTGTTCGATCTTGATTAAACGAGCTTCAAACTGCA
Chr_03.tRNA130-AsnGTT	ACATCCATGCACATTAGAGTCTAATGAAGTTGATGTTACCTCAGTGACTTTTACAATATTATTGTTGATGGGGGAGGGGTAACTCAAATGATAATCTTATATGCAGTAGAATGTCGCAGATATAGTTGCAGACACAGAAGCAAACCAGACAGTAAACCTTTAGAAATGGTATAGCCTATGATGACTCTATGAGGGTGTTTTAAGTTAATAGGGTGTTGCTCAATTGCAACACAAGATCCATCGTTCTTTGCAAATGGTAACTTGCATTTGTGACTGACATTCACAAATAAGATTCTTTTACAACCATTCTTTTAGGTTTTTTTTTTTTGGTTACGTAATGTGCCTAACTAGCTAGAGTAGCTCAGCTGGTTAGAGCGTGTGGTTGTTAACCACAAGGTCGAAGGTTCAAACCCTTCCTCTAGCATCTTCATTTAGATGCATTCTGAGAAAAGAAAATATATTCTATAGGATCCTAGAGTAGGAGCAAGTGTGATGTGTGACTAAAGTGCAGTCCATATATCATGTCTGATTTTCATATTGTGTAGTTTAATATTTTATTACTTTAAGTATTTTGTTGCATAACTATTTAATAATTTTAATAGGGCCTTTTGGAGGAAAGTTGTCTCACTAGGATCAATATTGGTGGATAAAGTAGCATTTTGAATCATATGAAGAACAGGATATGAACGAAATGGTTACACTTCGCTCCTTCGTAGGTGATTAAATCTTATATTGTCTTCATTGATCACATTTATAACAATCGCTCTCACTGAT
Chr_03.tRNA133-SupTCA	TATTTGTTACCACATTTGCTATGTAGCAGCAGAATCCATGGTATTTCAATTTAAACTCATTATAAATTCCTTTGTTTCACAGAAGAACTCCTTAACAATTTTAATAACCATAGCGAGTAGTGTATCCCTATCAATTACTTATAATATTCTAGAAATCTATATTGCATACTCTATTTTTGTAGCGCCATCAAACATTATTTTGCTTATTGAGATTATTTTTTACCTAATACAGATTCTGAAGATTTTAAAAAGACTTTTATTGATAATTGTAGTTTAATGGAATTATATAGGAACCACAAGGCAATGTGTCTCCAGAATAGATTTAACATTTAGCATAGTATGCATATTAAGCTGGAGTAGCTCAGTTGGTTAGAGCATGTGGCTTTCAAAGCACAAGGTCGAAGGTTCAAGCCCTTCTTCCAGCATCGTCATTTTCTTAGTATAGTTTTGAAATCTAGCATTATGTCCATAATAGTATCACATTACTATGTGTTAAGACTTAGTTGATCAGGTTTTGAAAAGAAAAAAAATTTTGGTGTTTTATATCCTTATTATCAGACAATAGGGTCTTCAAGGTACAATATTAGGAACCTTATATTAGTTTCTGGATAGAAGCTTCAATGTGAACTATTGTTTGTGTAGAAACAATTTGCCCAAGGAAAAATTTGCTACTATAGGTAACAAATAATGTTGAAATTGAAGGGCTCTCTAAATTCCAAGAGAACACATATTGATATTGGAGCTGACATACGACAAATATTACCACCACTGTTAC
Chr_03.tRNA134-SupTTA	GGATTGCCCACCTTAGATGACATAGGAACTAAAATGTGATTATTTTGATACAAGTATTTTGATACAAATGTGTATGTAATAAACTAAAATGATGCATACTTTTGTTGCATACTTTTGGCAACAATAAGTAGTCGAGAGATAGAGACATGTAATTTGTTAATTCAATTCTTCCTTTTGATGAACTGCTATGTAAGCGTTGTAAATGATGACATGATAGGCATTGTCTACATTAGATTGTAAAGTATATTTTTATGAATACAGGTGGGGGTCTGCCTAATCCTAGCTTAGTTTTATTTAGAACACAAGGTCATGTCTTTTCAGAAAATATTTGTATTTGATGTGAATAATTAGCTGGTGTAGCTCAGTTGGTTAGAGCGTGTGGGTTTTAAACCACAAGATCGAAGGTTCAAGCCCTTCTTCCAGCATCTTCATTTTCTTATAAAAATTTTGACATTTCGATCAAAACAACATCAGTCATCTTCAAGTTGTTAGTTATTGATGTCACGTTAGAAGTCTTTCCTTCAATTACCTGTATTTTCAAGTAATTAATTAATTCTGTAGTTTGAACAACCATTCTATCAACATGTTTTGAGGTACTATCGTGGTCCTTTGATTTGTACTGTTGACTACATCACTGCTGCTCTCTCAAATGTTAGCTTTTCCTCAACTCTTCAAGTAGGTTAAGCTGAGTATAAGTTTATAGAGTTTGATTTCCTTTTGTAATGGAACGTCTCTTTGATTATATAGTCCTGAATAAGTTGCAAAGCTTGCATAG
Chr_03.tRNA135-AspGTC	GGTTTTACCAGTTGAGCCCAACTGACACCTGCAAAATTAAAAAAAAAAAAAAAAAACCCGTCCCACGTTGTTAGATTTTTTATGGTTATTAAAACACCAGCAAGGGTATATGCGTCATTATATAGGCTTGTCCTTCTGCCTACTGAAACGTTGCTGGTATCCTTGGGCCTAATAAAACCTTATATTTTGTCCTTGGGCCCAAAACACTATACTTAAACACCCAAAAAATATCCAAAAATTTTATGTAAGAATAATTAAGCCATTAGTTAAAATTATTTTTTTGAAAAATGTTTATAGAGTATGAAAGGTTTCATAGTTTTGATACAGTATGTGGATTTGTACACAACAAGGTCGTTGTAGTATAGTGGTAAGTATTCCCGCCTGTCACGCGGGTGACCCGGGTTCGATCCCCGGCAACGGCGTTTTAATTTTTGTACTACATTTAATATTATTTAACAAAAACTTTTTATTTATCTCGTAATTAAACTGTTGAACACCATTTTCTGATTTTCATGATTAAAAAAATAAAGTTGCTCAGTGCTGACTTGCCACAATGGGTTTTTGTTGTTTAGAAATGAAACCATTGTCAGGATCATTGTCACTGTCACTACTACCAATAACTAGTTGTTGCAAAGGAAGAGGAAGAGGAAGAGGAAGAGGAAGAGGAAGAAGAAGAGGTAGTAGTACTAGTACTAGTAGTGGACAAGTTGTTTTGCTTTGGTGTTCTAATTCTAATTCTAGTTCTAGGGTTTCAACAACTTGGATTCGATCT
Chr_03.tRNA14-PheGAA	CTTATTCTCACATTCTAATAAAAGTAGCTCTCTTCAGCATATATATAAGTATGAAAGGTGCATGAACTGATGATGAACACCAATATTATAAAATCAAAATGTCACTTTGTATTTATGGACTAGTACGGTCTACATGCACCTCGATCATATACTCAGGGTCTGAGAGGTATCGGCCGGTGACTATTGGGGAGAAAACTCAAGATCGATCGGACCGGCATCATTCATAGTGAAGGGTCGAACTGTCATATTAAGAATGCTGTAAGCTAAGTACCAGATTGTGGAATAGGTGGTAGCTCATGTAGGTTGATGTTTAGATCAAATAGTTATAAATTCCAGTTATAGACAACAATGCGGGGATAGCTCAGTTGGGAGAGCGTCAGACTGAAGATCTGAAGGTCGCGTGTTCGATCCACGCTCACCGCATGGAATTTTTATTTTTATTTTTGGCCGAACTAATAACAGATCACTTCTGAGGGCCCAATTTTTTTTTTTTTTTCTTTCTGATGATAAAAAGATTTTTTTTTTTAGCAATTTTTTGGAAATACATTGTTTTTAACTTGTCCAGAAATTGTGTTTCTTCTAGAAAAGAATAAATTAAAGGTGACATAGAAAGAATGTCAATGGGAATGGGTTGATCGACACCGTTCGATCTTGATTAAATGAGCTTCAAACTACACTCGTTATAATAATTATGAGTTTGAACTAGCTAAACCTTGAGCCAAGCCTGTGTAGATAATCTGATTTACCAACGACAATCGAGCTTGACAAATATG
Chr_03.tRNA140-ArgACG	GCTGTTGATAAGCTTTACAATAGTTGACTAATTGAAGATCAAATAAGACTTTATTGGAAAGAAAACCATCCTAAGTAGAATTTGTAGTGCTTAAATTTCATAAAAGATTAATGTAGAATTTTTCAATTTTTTTAGGATTTTTTTTTCCTTATTTTGAGCTAGTTAGAGATACCCTACTAGTTTAATTGATTGTGAGTTAGAATTAACCAAACCTTGTTTCATATTTTGAATGATCCTTGTGAGTACATTTTTATTAATTTTGTGGTGAAGAAAATTGTTGGCATTTGAATAGTTTGAGAATGTCATAACCATGATAAAATATATTGAAATGAGTCAGTTATTCAACAAATGACTTCATGGCCCAATGGATAAGGCGCTGGTCTACGAAACCAGAGATTCTGGGTTCGATCCCCAGTGAAGTCGTTTCCCTTGTCACTATATTTTTTTTTTTTTTTTTCCTTTTGTTTTTTTCAGGACTAACAAAGATAACATTTCATTGTCAATAAACCTGAAGAAAGAATAAGGAATACTTCCAACCCTTGTACACAAAATACATATATATAATTCACAATATACACCACCTGAATAAATCCGTAAATCTAATTATGAACCTCATCGACATTATGTTCCCTGCCTCCTAACATCAGTACATGCCACCACCTACATTACTTACCGAAACCAAAAAACTTTGCAATGGAGAACTTGTTCTTTGGACGCGTCACTGGTTCAGGTTCAGGTGCTGGAATTGGTAATGGCTTTGCTTTAGTAGCTGT
Chr_03.tRNA142-ThrTGT	ATCTAACGGCTTCAAACCCAAGTTGCCACGTGGTAAAAGGATTATTCCTCGTCAACATAAGTGTATACGTTTAGGGGTATTGTAGGAAGTTTATATCGAAATACGAGTCAAATAAGAGATTGACCGGGTCAACTAGCGTTTGACCAACGTCTGTTACAAATGTGTGGGGTTTCTCTAAATAAGTTCAAATCTGTGGGGTAAGTCTAATTAAATTGATAAATCTGTGGGGTAAGTCTAATTTGCCCTTTGGAAAAAGTGAAGATTTGTGGCTATGTATGGTCTTGATAAACAATGAGCATTTTCTTTTATAAATAAATTTTAATAATAGAAAATAACTATTTAGCGTCAGAGCCCCTATAGCTCAGTGGTAGAGCGCCAGTCTTGTAAACTGGAGGTCTGTAGTTCGATCCTGCATGGGGGCATTTCTTTCTAATATTGTTGTTGTTTTTTTTTTTTTCCTTTTCATTTTAATCTTTTTATGAGAAAGAGAAATGGTGGAAATGGAATGCGCTCTACAGTCTACACTTTGTATTCTCATGGTAATGCTTTAAATTTTTTTTTTTTTTAATTTTTTTTCAAAGTTTTTATGATCATATGAGTTGTTTGGTGTTTTGGGTTCTTGATCGAGGATTAAGCTTGGATTTATTTGAAAGTAAAGAAATATAGATTTTGGTAAATTTAGATATCAATCCCTTTTGGTTTTATTGCTAAATTGTTTGTGGTTTAGAAAATTAGAATTTAGAATAATCAGGGAATTGCGATATAGACAAAC
Chr_03.tRNA144-UndetNNN	CTTTCTCAGAATTACTTTAATAACTGTAAGTGAGTCAGCCTTAAACTATGACATGAGTTGCTTGAATGAGGTCGCTGATGCAAGTTTTTTGTAAAGATAACAGGTGCCATACTTGGTGGTCATGCCAATAGATCAAGAGTATTTTAAAGCCTGCTGCTGCAGGCACTGTATTCATAAAAATATAGGGCACTGTAACTCAAGCCAAAACTTAAAATTCAGGAAACCAGAGTGGTCAGAACCAAGACTTGCACTGCCTGCAGCATTAATAGCTACCATAGCTTAGTTTTATTTAGAACACAATGTCATGTCATTTTAGAAAAAAATTGCATTTAGACTGATGTGCATAATTAGCTGGTGTAGTTTAGTTGGTTAGAGCGTGTGGCTTTTCAACCACAAGGTCGAAGGTTCAAACCCTTCTTCCAGCATCTGTAGTTTTTTTACAGTAGCTTTGACATTCAATCAAAGCGACATCTGTCTTCTTTAGCCATCTTCTCTCTTATGTTCTTAGTCATTGATGTCATGTTAGAGTCCGTTACTTAAGTTACCTGTTATTTTCAAGTAATTAATTATTTCCGTAGTTTGAACTGCCATTCTATCAGCATGTTTTGAGGTACTTTCTTAGTCCTTCTCTTTAATTAGTAGTGTTGCCTACATCACCGCTACTCTCTCAAATGGTATCTTTTGCTCAACTCTTCAAGTTGGTTAAGGTGACTACGCGTTCATAGAGTTTGATTTCCTTTAATTATGGAATGTCTCCTTCATTACATAGTCCTGA
Chr_03.tRNA145-SupTCA	GCAGATTGCACATTTGAAGGGTAATTTTCACTAATTTAAAAGTAATCACAGCTACGAGGTAAATGTTTGATTTTTCCCTCAAACATTTTAGCTTATGCAATCATATATATAGAACTATGCATTCCAAAAGAACTCCTTAACGATTTTTAATAATCATTGTGAGTAATTTATCCATATCAATTCTAGTTGATAATATTCGAGAATTCTAAATGTTATTTTGATTCTTGATATTATTTTTTTCCAATAATACAGATTGTTGATCCAATTGAAATAACGTTTATTGATAATTGTAGTTTAGTGTAATTATATAGGACCACAAGGCCACATGTCTTAGAGAATATGCATAATAAGTTGGAGTAGCTCAGTTGGTTAGAGCATGTGGCTTTCAAAGCACAAGGTCGAAGGTTCAAGCCCTTCCTCCAACATCTTCATTTTATTAGTATAGTGTTGAAATTTAGCATCATGTCCATAATAGTGTCACATTTACTAAGCGCTAAGACTTAGTTGATTAGGTTTTGAAAATTTTCTTTAGGTGTTGTATATCCTAGCTTATTATCAGAGAATAGGGTCTTCAAAGTAAAGTATCAGGAGCCTTGTATTAGTTTCTGGATAGAAGCATCAATTTAAACTATTATTTGTGCAGAAGCAATCTGCCCAAGGAAAAATCTGCTACTATAGCATAGCAAAGAATGTTGAAATTGAAGGGCTCCTTAAATTCCTATAGAAGACTCCAACATTCATTTTGATACTGGAGTTGGCATACGACAAATATTAC
Chr_03.tRNA149-IleAAT	CGCCCCCTAGACGACATGATCAGCTAAAAACCAAAGGAAGAAACACGAATAAAACATCATATAGAGCTATCAACTGGTTATAGCACGTCCTGCTAATAAGTACTAATAACTCCAAGCTTTGCAGGTTCTGACTTCTGAGACACATGACAGGAAAGCTGAGTGTAAACCATTGAGGAATGCAATATTACACAAGCCCATGGTCTCATCTATGGGTCAAAGGAAGATGGAGGTCCACTTCTGAAAATATTAGCCCATATAATAATCAAGAAGCCCAACTCTAAAATCCAAGACCATGATGCTCTTACAATTACCCAGTACAGTACAATATATTTTGACACAGATCCCAAAGAGGCCCATTAGCTCAGTTGGTTAGAGCGTCGTGCTAATAACGCGAAGGTCGCAGGTTCGAGACCTGCATGGGCCATTTTTTAAGTTTTTTAAACTTTCTGTTTCTCACCAATAAAGTTTTTTAAACTTTCTGTTTCTGTAAACTTTCTGTTTCTCACCAAAATTCTTGTTGTTCTTCCCCTTTTCCATGAACACAAGTGACTGTTCTGCATATGAGAAGTCTAGGATGGTTTAGTATAATCTTAATGTCCGTATTATTATCAGTTAAAAATACAAGTATGAAACCAAATATGTCCAACATCTAGAACAGCTTCTAATAACTTGTCATGTCTCCAGTCTCAGTTGATACTTGATAGTCACGATTAGACTGTCACTGTTAGTTTGCGTATGCATTTGTTCACATATGTACATTCATACGAAGACTAG
Chr_03.tRNA15-GluTTC	ATAGTTTCTCAATTCAATCAAAACCCAAAAAATATTTCACTTCAAAGATTCTACTTAAAGATTTTTTGCATTTAAAAATCATTAAACAAAACCTTTTCTAAAATTTCTATGGTTATTTTCATTGAAGGAAATATAAAAAAAAGCTAGAGATAACGAGTATGGAGAAAAAACTCACTTGTGGGGATGGTGATGATAGAAATTGCAATACTTCTTCAAGCTCAGTCGCCATTGTTGTCTTGCTGTTCTTCCTTCTGTACTACAGAAGAAGAGAAGACAAGGGTTTAAGAAGCCTTTAGAGTCATTGTTATTATTAACATTAATTATATTAAAGTGGAAAGAAGTATCAACAATCCGTTGTAGTCCAGCCTGGTTAGGATACCTGGCTTTCACCCAGGCGACCCGGGTTCAAATCCCGGCAACGGAAGCTTTTTTAATTTGGATCGGGTTAGGGTCGTTTGTTATACCCACCCACCCATATAACAACTGTTGTTCTTCTTTCTTACCTTAAACCTTCATCAAGTTGTGGAAGAAAGAAAGAAGAAGAAGAAGAAGAAGATAAACATTTCCCTCCATTTTCTTTTCCCACCAAAAACCATGCTTTCATCACTCCAAAACCCTCGTTTTTTAATCTTACAATCACAATTTCAATTCAATTTCACCTCTAAAACCCTAAATTTCTCTTCAAAAAGACGTCTTTTTCACTTTTCAAATGCTCTTAACTCATCACAAGCAATTTCAGAACAACCCCAAACCATATCTCCAACCTTAAAAACT
Chr_03.tRNA150-IleAAT	TAGCGTGCTGTCGTTCCAAAAAGTAAGTAATAGCCGCGAAATGTGCAGGTTTAGACCCAAAACTTCTGAATACCATATTTGTGATGAAAAGTTTAAAACAGATAACTCTCTCAGGTAATTATTAATTGATTGGAACCATTGATTCAGGAACACAATCCCATGGGCCGAAGGCAAGAGTTTATAGGTCCTTAGATGCCCACATCGAAATTATTGGCCCATACAACAATTGTGAAGCCCAAATGGCCCATGCAAGAGATTAGACTTTAGAGATATCTGTCCTACACATAAGTCTATGAAATTGATGGTATATATAAATAATAATCATTAAATTGTATCTTCTAACAACAATTGGCCCATTAGCTCAGTTGGTTAGAGCGTCGTGCTAATAACGCGAAGGTCGCAGGTTCGAGACCTGCATGGGCCATTTCAAAGCTATTTTGTTTTTTTTCATGTTGTTATTCGTTCCATGAATTGCTCCCAAGTTCTCATTAAACAAACTAATAATGTGATTGTGATGTTGTTGTTGTAGTTCCCTTTATCACTAATTTTATTTTCTGATCTATCTAGGGTTTTTTTTTTTTGTTGTTGTCTCATAAGAATCGTCATCATGGAAGTTGGTATACAGTAGATATATATATTTTCAAGTAGAGGAAATGGTTAATGTTGAGTCAAATTACTAAAATTTCAGGTAAAAATTCCTTCTTATTTTGTTTGTTACAATTTGATTCTTGTTGTATTGAGATTTGAATCAATAAACATAGAAACATATATATA
Chr_03.tRNA151-IleAAT	TCCTATTAGTCAAGAGAACAAAAAATTTTATATGTGTAGCCAACTTGTATGTGGGTGTGTACACCCAATCATATGATGCCACGTGTCTATAAAATGGTTGAAAAACTGATCAAGCCCACTAGGGTTAACTAAACCCATACTAGGTTATATTATTATTGCCACATGGCATTTTGTGATTGGGTGTACACACCCACATGCAAGTAAGCTACACATATAAAATTCTCTGGTCAAGAGAATAATAGTGGTTAACTAGGTTACTTATACTGTTTTGGCTGCATTTGCCTTGGTTGTTGTCAATTGGACTTATTAAAATATTTATATATTTTTATTTTGACTTTATACACAAAAATGGCCCATTAGCTCAGTTGGTTAGAGCGTCGTGCTAATAACGCGAAGGTCGCAGGTTCGAGACCTGCATGGGCCATTTTCCCGTTTTTTATGCTTTTTTTTTGTTTTTTTGTTGCTGCTGACATTTTTTTTTTTTTTTTTTTGATTGGTAAGCAGGGTTGTGGGGACCCTTACCCCATTAAATTACGTGTGGAAACTTATATCAACAATCGGCTGTTGACGTGTTTCGAACCCACGACCTCTCCACTTTGTGAGAGGGGTGCTACCATTGAGCCACAGGCTTATTCGCAGAAGTTTCTGATAATTTGAGGGAAGCATTTTGTAATATTAAGGGTAAATTACGGTGTCTTTTGTTTGATCTTAGTTTTGTTATTTAATGCCGTGGCAGGTATACATTCAGACCAACTGACCAAGGTCGCTGAAGCA
Chr_03.tRNA154-ArgTCT	TAATGTTTAAACATATCATCAAGTACAACGTACAACGAAGCCTACAAAATGTGAGATGATTCCTCAGGCCCTCAGGCTCAAGTGCTTAACCATAGTAAGCTTCAATGTATTGTATGATGTGCACAAGGACATGCTGATAGAAAATAAGTTTAGATATAAAATGAATCAAGAGTCAAAACCAAATTAAATCGTTAAACATAAACATGATCAAGCCATCAAGCACAATCTACATAGACATGAGATGACGATCCCTCAAGGCCAAATTACTGGGTGCGCTTATCAGATATTGCTTTTCATTGGGTGCACTTACTAAACCAAATGATCAAAGAATAGAGCATTAAAATACCAAAGTACCCGTGGCCTAATGGATAAGGCGTCTGACTTCTAATCAGGCGTTTGTGGGTTCGAGTCCCACCGGGTATGTTGTACTGCATTTCTCCTCCACTTTTGTATGTTTTTTTTTTTTTTTTTACAATCTCTAAAATGTTGCTGTCATAATAAATTACAAGTGTTTTGTACATTTAGATGAATAACATGCATCTATCTATGTATGTAAGATGATTTCACTTAACAAGCTCTTCCTTCTTCCCTGCTTCTTCCAGCTCTCTTAATCCTCCAACCTTCAATTCAATTTCCTCAATCAGCTCTTCACGCCACAGTGCTGCTCTAGCCGATTCTTCAATATCTTCTTGCTGTATGTATCAACAACATCATATTATTTCTAATTAAGTTTATATACTTATGAGTTATGATCGACCACCTCCTTAATTTAT
Chr_03.tRNA156-AsnGTT	TTTCTTTAAGTATGATATGAATGGGGTTCCTTCTTAGCTGTTAATTTTAGAGTGGGTCATTGTTTTTGCTATTTAATTGGGGGAAGACTCTGTCATCTACCTGTTTAACTCTTATTTAGTTCGGAATGAAAATTAAGAAAAACAATTCCTATACAGATCAGAATTTTTGTTATACTTTGTTTTCGCAAACCTTCTTTTCCTTGCTTATGTGTTGAGAACTTTTGTATATCCTTATAGTTGAATAACTACAAACAACGGAGCAGAAATTTCTCATAGATATATAAAATAGGATCACAACAACATATGTGAATATTTTGAATGATATTTTTGGTTAACATAATGCATAACTAGCTGGAGTAGCTCAGTTGGTTAGAGCGTGTGGTTGTTAACCACGAGGTCGAAGGTTCAAGCCCTTCCTCTAGCATCTTAATTTAGATGTATTCCGAAAAAAGAAAATACATATTTTAGGATCCTACAGTAGGAGCAAATGGCATGTGTGACTAAAGCATATAGTTATTTTATTTTCTATTTCTTTAAAGCATTCTGTTGCATAATCAATTATGGGATTGACATTGTTTGGATATGGGACAATAATTGCTTAAGTATTTATATGTTCAGGTAGTTAGTTAGCGTATAATGCTAATCTGCACTGTCGTGGTTGGAGGTCTATATATTGTATTCCTCTCAAGGAAGCATTTAAAGAATCTTTATGAGCATCTGCATCAGATTCTTTGGTGGTTCTGTTGAAATATTATTGAACTATAGGTGCAGAGC
Chr_03.tRNA16-iMetCAT	ATTACCATCAATTTTCATACCCTATCACCATATCATTCATATCATCTCAATTTCTTCATACTCCATCACTATTACCTCAACTTTACACTTGTATCTCATCTCCACCATTTTTTTACATTATTATATATGTATAACGTTTAGGATCAAACCCTGTCCAAAACATTTATCCACCACACATTACAAAAATCTATACAAATATTGAGGTTTATTATAATGATGGTCCTTGATATTTAAATAGATAATTAAAATGAGGGGTGGATGAATGCTTTGGACAATATTTCGGTTCTAAGCACTATGGATCGATGTTTTTTGTAAGTTTAAATTATATATTTTCTAACTTACTTTCAAAAATCAGAGTGGCGCAGCGGAAGCGTGGTGGGCCCATAACCCACAGGTCCCAGGATCGAAACCTGGCTCTGATAGTTCAGAAGCAGCTTCTCTCCACATTTTTTTTTTCCGCGGCAATAATTATTTTCTCACCCAAAATCAAAATTAGGGTTTCTTCAAACTTCAAACATCTCTCTGTTTACTTTACTTCTCTCAATCGAAGCTAATTTTTCCCTAAATTACACATTTTGGCAGAAGGAACGAAATCAAATGTAAGTAAAATCACTTTGCAATTCAAATTTCTTTTCTTATGGTATAGTTCTTGTTAAATTTCAAAATTCTATTAGATTAGTTCAATTTGTGTTTCTCTAATGATGATCTCGTAATCTAATACAGTAACAATTTAATGATATTATGAGACGTACATTGTTATATCTTGTAAGGT
Chr_03.tRNA17-AsnGTT	CCATAGAAGTTGCACACACAGCTGATCGGATCATCAACAGTTTTCTTTCAGCCATGCTGCCTCCATTTGTGAGCTTTATCCAAACTACAAAACATTTGGGCTTCTAAATATCCAAGCTCATATGTAGTGAAAAGCCCAATTTTAAGGCTTGACTGAAGGTTCAAGTTCATAGATGGTCATACTCCATTGAACCTTGGAGAGGGTTGAAAATGTTGGCTCATTATATGATCAGAATCTTTTTTTCTTTTTTGGGGTGGAATCAAAATCGTTTTAGTGCATTTGAAATTTGGAGAAAAAAAAGCTTTCATCTTGATTTACATTAGAACTAGAATTTAGGCCACAAAGCATGAGCTGGAGTAGCTCAGTTGGTTAGAGCGTGTGGCTGTTAACCACAAGGTCGAAGGTTCCAGCCCTTCTTCTAACGTGTTTTTTTTTTAAACCATAGGTGAACACGATGGATATCATGAATCTCCAACTTCTTGCGCATATTATTTTTTCTTAGTCAGTATTCAATAACAAAAATGTTGAATTTAATTGAAAGAAATGGTTTATTTGTCCACATCCTGCTTCAGTGCAAATAAACCAAGCAGAAATGTTCAATTTAAGAAGCTTTATGTACCCAAGTCATTCGACTGAATGTAACAATGTGGGTTGTGAATGAGCCTGTGGCTCAATGGTAGCACCCTCTCACAAAGTGGAGAGGTCGTGGGTTCGAAACACGTCAACAGCTGATTGTTGATATAAGTTTCCACACGTAATTTATTGGGGTAAGGG
Chr_03.tRNA20-AspGTC	GATTGTTTGATTGAAAAAATTTGTCATGCATTTTGAAAAAAAAAAGTTATATATTTTTTTTTTTGTTATTGGAAGTTGTGTATAAATTTTTTATTGATCAAGTTTTTAGGTGATGCAAATTTTGAGGCGAATAGTAAGATTTTAGTGCGTAGCCTCACCAAAAATCCTGGCTATACTCCACTGGTTATATAATTTAGGGTAAAGGGTTCTATATGAAAAGATGACCATGTGTGGGTGACAACAGTTTACTGTTCCAAGTTGGCCAAAAGTAGTCCTTACCAAAAGTCCATTGGGTTTTGATTACTAAAGTTCCGTACAAATATATACAAAAGGCACTAGCAATCACTGAAGTCGTTGTAGTATAGTGGTAAGTATTCCCGCCTGTCACGCGGGTGACCCGGGTTCGATCCCCGGCAGCGGCGCTATTTTAAATTTTTAATGTTTTCCCCCAAAATTTTCACTTCCAGAGGCCCTTGGTGTCACTATAGATTAAAATGCCTTGCCACAGTACTGCCTCAACTGTAGATAAGCAAAAACTAACTATCACATTCTGAAATATCACAACTTTTTTTGGAGTATGTTTTCTGTTGGTGAAACTAGCAGCAAGTCAGTCCTCCAACAAAAAGGTATCGCTTGGTTCATTCCAATGGAATGGTTGTTTTGGGTCCCATTTTTAAGTCCACTGTTAGGGCATTCCCCATGGGAGGTGATATCCATCTCCCGTCAGCGCCACATAAGCAAAATCCACCTTGAAAAGGTGAAAATCCACTGG
Chr_03.tRNA22-LeuTAG	CATACCAATATGAATTAAAGTACTGTAGGTAACTAAATGCGAGGGTTCCTTGATTCATCTACTTCATCATTCTAAAACTTTGCATATTTTAGTCATGACAACTCCATAAGTGACAGCTTAAAATAATCGATACCGCCACAAAATGAGTACAAACAAAACACGGTGGAATCATTTCCCAGAACCTCTTTCTTCTGCCGAATGATATAAGTATATAACTAGGTTTAGAACTATAGGTTAAAGAAATTTCGGCCGGAACAAATGTTTGTGAATTAATTAGGTTTCAACAATAGGTACCTATAGAACTCGAAGAGAGAGATTATATATTTAACTCGATAATGTCCATACATGTAGACGGTTTGGCCGAGTGGTCTAAGGCGCCAGATTTAGGCTCTGGTCCGAAAGGGCGTGGGTTCAAATCCCACAGCCGTCAAATGTTTTTTTTTTTTTTTTTCCCAGGGTAGTGGGTATTAGGCATATATGCATTTGCATTGCTGTTGCAATGTTAAAAATACAATCTTCATACATCCAACCTGGAATTCCATATTGCACATCCTTTTTTTATTTTTTTTTATAATCCATATTGCACATCGTGATCCAACTTATTTGAACTTTTGAAGTATGTTGCAGGGTAAAAGGGTTCATTGGCCCAATGCCATAAGCCCCAGTGTGATGTGTGCTCATGCAGTCATGCCAACCATATGGAACATGACCCACCCCGCAAAGAAAAGATACACGTATTGTACCTTACTACCTTTGCTTCACTTACAAACTTGAGTCTTG
Chr_03.tRNA24-SupTTA	TCGGTCCAAGTTTTGTGTAAAGCTAGCGCATTCTATATTTGGTGGTGTTGACAATATGATTAAGTGTGGGAACCTACCTTTACTGCCTCAGGCACTATAAGTCTTGGTTTCATTAATTGTAAGTTTTGACCACTGTGATTTCTAAAATTTTGATTTAATCATTGTGTTATTTTGTTTACGTAATCTTCTTTTCTATACGTGTGGTACTATGTTGTTTCGCATTTTCTTTTGTTGAACGCAAGACACTCTAGCAGATATTACTTTTTATTATGAATGGGATGATCTAAATAGGAATACAAGATCATGTAATTTTTAGAAAATATTAGCATTTAGGATGTTGTGCATAATGAGCTGGTGTAGCTCAATTGGTTAGAGCGTGTGGTTTTAAACCACAAGGTCGAAGGTTCAAGCCCTTCCTCCAGCATCCTTATTTTCCTACAAGTAGCATTGACATATAGCATAATGTATTAATGTACATAATTAGCTAGAGTAGCTCATTTTGTCAATCTCTGACTTTCTAACCTCATGATTAACGTTTAAGTCTTTCCTCTAGCATTTACATTTTGATTGCCAATTCTACTAAAATTATGATGCAGTCGACCATTTAAATGAAATTACTTCCAATTATATTGTCATCATACCAAAGCCTAGAAATATCTACTATTGTCTTCCACATATTTGTTTTCATCCTAGGAATTGTTTTAATTACTTCCAATTATATTGTCATCATACCAAAGCCTAGAAATATCTAGTATTGTCTTCCACATATTTGTT
Chr_03.tRNA25-AsnGTT	TTTTTTTTTATTGGCAAGTGGGGTTGAGGGGACCCCTACCCCTATTAAATTACGTGTGGAAACTTATATCAACAATCAGCTATTGACGTGTTTCGAACCCACAACCTCTCCACTTTGTGAGAAGGGTGCTACCATTAAGCCACAGGCTCCTTCACGTAAATGATATAACATTACCGCCTATGAGGGGGTGTTAAAACTTTTAACTAAATAGGGCGTTGATCTGTCAACTACCGCGCAAGATCTGTCATTGTTTGCGAAATATAACTTGCATTTGTGACTGACATTCACAAATAAGATTTTTTTTAGACCCATTCTTTTGATTTTTTTGGATACATAAATTTGCATTATAAGCTAGAGTAGCTCAGTTGGTTAGAGCATGTGGTTGTTAACCACAAGGTCGAAGGTTCGAGCCCTTCCTCTAGCATATTGGTTTAGATGTATGCTGAGAAAAGAAAATACATATTTTAGGATCCTAAATTAGGAATAAATGTCATGCGTGACTAAAGTGTAGTCTAAATGTCCTGTTTGCTTTTCATATTGTGTAGTTGTAACAGGGTTTTTGGAGGAAAGAGTTGTCTCAGGATCAATATATATTGTTGAATTAGTGGCATTTGAGATCATACGAAGATCTGATTTTGAACGGAACGGGTTAGAATTCAATACTTCACAGGTGATTAAATCTTAAAAGTATTTGCTGGTCATATTTGATCAATGTTTGTATAGAATGGAAGTACTTTTGTTGTAGTTCACAAATTGCTTAGATTATGGGAGACA
Chr_03.tRNA26-AsnGTT	TTCTTCAAAACACATCCATGCACATTAGAGTCTAATGAAGTTGATGTTACCTCAGTGACTTTTACAATATTATTGTTGATGGGGGAGGGGTAACTCAAATGATAATCTTATATGCAGTAGAATGTCGCAGATATAGTTGCAGACACAGAAGCAAACCAGACAGTAAACCTTTAGAAATGGTATAGCCTATGATGACTCTGTGAGGGTGTTTTAAGTTAATGCTCAATTGCAACACAAGATCCATCGTTCTTTGCAAATGGTAACTTGCATTTGTGACTGACATTCACAAATAAGATTCTTTTACAACCATTCTTTTGGTTTTTTTTTTGGTTACGTAATGTGCCTAACTAGCTAGAGTAGCTCAGCTGGTTAGAGCGTGTGGTTGTTAACCACAAGGTCGAAGGTTCAAACCCTTCCTCTAACATCTTCATTTAGATGCATTCCGAGAAAAGAAAATATATTCTATAGGATCCTAGAGTAGGAGCAAGTGTGATGTGTGACTAAGGTGCAGTCCATATATCATGTCTGATTTTCATATTGTGTAGTTTAATTTTTTATTACTTTAAGTATTTTGTTGCATAACTATTTAATAATTTTAATAGGGCCTTTTGGAGGAAAGTTGTCTCACTAGGATCAATATTGGTGGATAAAGTAGCATTTTGAATCATATGAAGAACATGATATGAACGAAATGGTTACACTTCGCTCCTTCGTAGGTGATTAAATCTTATATTGTCTTCATTGATCACATTTATAACAATCACTCTCACTGAT
Chr_03.tRNA3-LysCTT	TAAATTTTCAGCTAATAAATGATGAAACAACATCTAGAACTTGTAAAATATGGAAGTAAGAACTCTTAATGGTATATTGAAGAATTGAACATGTTCACTTGTTCAGTCTGCATAAATGCATAACCGCGGTTCCAACTGAAGCCGTTAAAACACCCATTTGATTCTGAGTATCATTGTATCAACAGTAACAACACCCACATGATAAGACTGGTGATGGTAGTAACTGTAGATTGCATATTGCATGAGAATTGGGGTGCAAAAGTTTCCATGATTTTTACGGTCAAGGTGTTTGAGATTAATTACAAATGATTTTTACGTTATAATAATGTTTCAATCAAGAAGTGCAACAAGCCCGTCTAGCTCAGTTGGTAGAGCGCAAGGCTCTTAACCTTGTGGTCGTGGGTTCGAGCCCCACGGTGGGCGAATAAATATTGATTTTTTTTTAAACTCTGTTATTATTTTTTTTTTACTCTCTTATCACAGAAAAAAAAAAAAAAAAAAACAGCGCAGCCACAATTTGGCTGAGAGTACATTTTCCATTATTGTTTTTCAAAAACATACAAAAAAAATTACCTTTCACACATTGAGTTTCATACAGAAATGACACCAGAAGGTCCCAAATGATTGGAAACTCCCCATTAACCTACAACAAAATCTCTTAGTACTATCACCTGCGTCTTTAAAATGTTTGAAGAGCCTTTGACAAAGCCGTGAGAAATACAGAAGGATCTTTTTAATCATCTCACTTGGGAAGGGGAACAACGCAAACCAGA
Chr_03.tRNA34-AspGTC	TGAGGCACCTCTCCTCCCAAAAATAAGAGATCTTCCGCCATTGGGATATCACCTTGATGGACTTTTGAGCATCAGTATCCCAACTCGAAGTCACAGACTTAAGTTGATCCTCGATTTTCAGAAACACTTGGTGACTCTTGTCAATGTCCTTATTCAGCTGGACATTCTCTTTTCTTGAAGAATCGAGCTTCAACTTCAGATCCTTGTTTTGAGCTCCGAGGGAGGTGACCTCAGCGTTTGCCTTCTGCAGCAGTTCTGCTTTCTTCCTAGCGTGCTCAAGGTTACAAATCCACTTATTGCGAATCAGGTTCATCTTGCGAACACTTCAAAAAAAAAAAAAAAAAAATGAAGTCGTTGTAGTATAGTGGTAAGTATTCCCGCCTGTCACGCGGGTGACCCGGGTTCGATCCCCGGCAGCGGCGTTATTTTTGGTCAGCAGCTGGGATACAACAGGGGGACCCTTTGGGGCTTCTTCTCTTTGCTTTGGTCTTGCATCCATTGATACACCGCATTCAGTCAGAATGCCACTTGGAGTTGCAGGCATGGTACTTAGATGATGGTACTCTGATTGGTAGTACAGAACATGTGGCTAGAGCTATTCGTATCATTCAGGAAAGAGGACCATCTCTTGGGCTCGTGCTTAATGTGTCTAAGACAGAGTTGTTCTGGCCTTCTGTTGATCCTGACTGCTCCTATCCAGATATCTTTCCGGTTGGTATATCATATCCTCAGCGAGGGGTTAAGTTGCTTGGAGGGGCTGTAAGTATTGATG
Chr_03.tRNA35-TrpCCA	TTATAAAGTTATATTTATTTTGTCTTGGATTAATGATTTAATGCGTCTATTTTTTAAAAAAAAAAATTAGATGTATTATGATATGTTCTGGATATCTAGTAGGTTTTGATGGGTTGGGTTCAGGTTTACCCGTGAAACAACGAGTTGAGTTTAGGTTTGAAAATATATACCCATTAACATAATATAATAGGTTGGGTTTGGGGTTAGATAGTTAGACCTGCCAATTCGTTAGACCCGACCTGGAACTTACCAAACCTGATTGCCACCCCTATCAGAGACTCATAGGCCTACATGTCTATGCTCAAACGTTTAAGTGTTAAATCACAATTAACTCTGCGTTATAACAAACAGGATCCGTGGCGCAATGGTAGCGCGTCTGACTCCAGATCAGAAGGTTGCGTGTTCGATTCACGTCGGGTTCATTTTTTTTATCTCACGTGATTTCAATTCAAACCACGAGATGCTTGGTTTATTCTTTCTTTTTCGAAATCAGTGCTTTTGAGTTTTGACAAAAAAGACGTAATTTCCGAAATGTACTGAGGGCATAAACGACAATCTCCATGTTGCTTTGGTGCCCGTTTCCACCGTTATCTCTTAAACCCCTTTCTCTCTCTTCTGTCTTTCTTCTTCTTCTTCTTTCCTCAAAACATTTTCTTTCTCTCTCTCTCTCTTTCTGTAATTAAACCCTAACAATTTCTCTCTCTCCTTCTTTCTTCCTCGAGATATTAATCAATTGACAGTAATGGCACTAACTTCACTTTCTCAAAAACCC
Chr_03.tRNA39-LysTTT	AGTGATATTAAGCCTGCCTTTGCTGCTTAAAACACATTAACTCTTGCTTTCTTGATTTAAATTTTTTCCTTTTAACATCACAAGACATTATTTTTTTATTTTTTTGATAAAGCAAAACAAGACACTTTGACCACTGTGATTCTAAATTTCTGATATGATCATCCTACTATTTTCTTTCCCATAATCATCTTTTATTTACTTATGCGGTACTATTTTGATTCACATTTTTCTTTGAGCACACAAGACACTTGGGTAGACAATATTTTTTACCGTGAACAGATGTTATAAACAGGAACATAAGGTCATGGATTTTAATAAAATGTTTGCATTTAGCATGTTGTGCATACTTAGCTGGTGTAGCTCAGTTGGTTAGAGCGTGTGGCTTTTAAACCACAAAGTCGAAGGTTCAAGCCCTTCCTCCAGCATTTGCATTTACTGTAGCATGTTCACAATAGTGATATCCAAATTATCAAAAATAAAAATAATTATAAGTTCAAAATGTCAAAAAAAAAAAAAAAAATCGACGTATCTCATTTACTGGAAAGAAGCAAATGAGATTATGGAGCTATTCTTTGAAGAAGAAAAAAAGATATGAACAAACAAAAACTAAGAAAGAAATAGTCATTGGAGAGAAGATACAAATACTACATAAGATAAGTCAAACGTCAAAATAGAGAATCTCAACAACAATGAAATAATTTATTTATATTATTTTGAGAAAATCCTACATGTTATTATGTAAGGTAGTATTTTCAATAGAAAATATTACATTGCC
Chr_03.tRNA4-LysCTT	GTGTAAATAGACACCGGCGCAGTTTATAGTTCCAGACTTTAATTAGGTAGTCATCTCCTGCAAAAAGCCATAACTTTTAAAACAAGTAATTCTACCACCAGACTGGGTGACATTATTTATGCTCTTAAGAATAACAAATAAGCAAATTCTATAAGACAGCGTAGGTATGGATATGTAAACAATCATATGACAAGCAAGTGTACATGGCATACTGCATGAGGATTGGGGTGCAAAAGTTTCCATGACTGTAAGTAACTGTTTGGGGGTCAGTAAATTGCGGTTAAGGTGTTTGAGATTATAATTAAATGATTTTTATGTTATAATGATGTTGCAATCAAGAAGTGCAACAAGCCCGTCTAGCTCAGTTGGTAGAGCGCAAGGCTCTTAACCTTGTGGTCGTGGGTTCGAGCCCCACGGTGGGCGAATAAATATTGATTTTTTTATTCTCTTATTAATTTTTCACTACTTCAAAGTTTCCAACGTGTAAAAATGTAACATGATTCTTCCATAAGCTAAATATCACAAAAATGTAACTAAATATCACACAAAAATGTAACACGACTCTTCCATACGAACTTCAATACTATTCCACAGAAACAGTTAGCCAAGGCGACTCTTTAAGTGTGACAGCTCATGCCCCTACCATGAGATGGATCTGGTGAAAGAGAGACATAAATCACAATTGTAATGTACAACAGGAAACATGCCTTTCCTTTCTACACTCAGCTTCGACATAATACTACATCTGTAACCTTAACTCTACATACAAAAAT
Chr_03.tRNA41-SupTTA	GAAAGAGCCATAGACATGCTTGGTTAATGCCCACAAGCTACTGTAGATAAGAAGCAAAAATATCCATTCAACAAAAGAGCTCCATAGTGATTGCAAATTTGGAATAATCAAGGTGAGTAATGTGTCCCTATCTATTCTACTTGATTATAGACAGTAATTTGCATAGCATACTCTATTTCTTACCTAAAGCCTGAATAGTAGTTTACATGTTGATAAAATATCTTAGTACAAATCTCGAAGATATTTTAACGATTTTTTATTGATAAATTGAAGTTTAGTAAAATTGTATAGGACCAAAAGGTTATGTGTTTTGAGAATAAATTTGACATTTAGCATTGTATGCATAATAAGTTGGAGTAGCTCAGATGGTTAGAGCGTGTGGCTTTTAAAGCACAAGGCCGAAGGTTCAAGCCCTTCCTCCAACATCTTCATCTTCTTAGAATAGTTTTACATTTAGCATTATGTGCGTAGTTACTATGCACTAAGACTTTACTTGATCAGGTTTTTCTGGCAATCAGAGAATAGGGTCTTAAAGGTATTAGGAACCTTATGTTTAGTTTGTGGATAAACCATTGATCTAAAATACAATTGTTTGTGCACAACAGTAAATTTGGAGTTAGCTAATTGCCTATTGTCTACTGCAATTGTTTATTTGACTACTACAACAAATGATCTCCTATGAGATTGCATTTTGCTTATTGCAGATTTATCAAGTGATGTACTGGGTAACTGGTGGTGTAGTGTCAGGTGATGTACTGGGTAACTGGTGTTGAAC
Chr_03.tRNA42-SupTCA	TATTTGTTACCACATTTGCTATGTAGCAGCAGAATCCATGGTATTTCAATTTAAACTCATTATAAATTCCTTTGTTTCACAGAAGAACTCCTTAACAATTTTAATAACCATAACGAGTAGTGTATCCCTATCAATTACTTATAATATTCTAGAAATCTATATTGCATACTCTATTTTTGTAGCGCCTTCAAACATTATTTTGCTTATTGAGATTATTTTTTACCTAATACAGATTCTGAAGATTTTAAAAAAACTTTTATTGATAATTGTAGTTTAATGGAATTATATAGGAACCACAAGGCAATGTGTCTCCAGAATAGATTTAACATTTAGCATAGTATGCATATTAAGCTGGAGTAGCTCAGTTGGTTAGAGCATGTGGCTTTCAAAGCACAAGGTCGAAGGTTCAAGCCCTTCTTCCAACATCGTCATTTTCTTAGTATAGTTTTGAAATCTAGCATTATGTCCATAATAGTATCACATTTACTATGCGTTAAGACTTAGTTGATCAGGTTTTGAAAAGAAAAAAAAAAATTGGTGTTGTATATCCTTATTATCAGACAATAGGGTCTTCAAGGTACAATATTAGGAACCTTATATTAGTTTCTGGATAGAAGCTTTAATGTGAACTATTGTTTGTGTAGAAACAATTTGCCCAAGGAAAAATTTGCTACTATAGCTAACAAATAATGTTGAAATTGAAGGGCTCTCTAAATTCCAAGAGAACACATATTGATATTGGAGCTGACATACAACAAATATTACCACCACTGTT
Chr_03.tRNA45-SupTTA	GAAAGAGCCATAGACATGCTTGGTTAATGCCCACAAGCTACTGTAGATAAGAAGCAAAAATATCCATTCAACAAAAGAGCTCCATAGTGATTGCAAATTTGGAATAATCAAGGTGAGTAATGTGTCCCTATCTATTCTACTTGATTATAGACAGTAATTTGCATAGCATACTCTATTTCTTACCTAAAGCCTGAATAGTAGTTTACATGTTGATAAAATATCTTAGTACAAATCTCGAAGATATTTTAACGATTTTTTATTGATAAATTGAAGTTTAGTAAAATTGTATAGGACCAAAAGGTTATGTGTTTTGAGAATAAATTTGACATTTAGCATTGTATGCATAATAAGTTGGAGTAGCTCAGATGGTTAGAGCGTGTGGCTTTTAAAGCACAAGGCCGAAGGTTCAAGCCCTTCCTCCAACATCTTCATCTTCTTAGAATAGTTTTACATTTAGCATTATGTGCGTAGTTACTATGCACTAAGACTTTACTTGATCAGGTTTTTCTGGCAATCAGAGAATAGGGTCTTAAAGGTATTAGGAACCTTATGTTTAGTTTGTGGATAAACCATCGATCTAAAATACAATTGTTTGTGCACAACAGTAAATTTGGAGTTAGCTAATTGCCTATTGTCTACTGCAATTGTTTATTTGACTACTACAACAAATGATCTCCTATGAGATTGCATTTTGCTTATTGCAGATTTATCAAGTGATGTACTGGGTAACTGGTGGTGTAGTGTCAGGTGATGTACTGGGTAACTGGTGTTGAAC
Chr_03.tRNA5-AsnGTT	ATTGGTAATGACGAGGAATAATCATAGGAAATCTTAGAGTGGCCATGAATGATGGTGTATTGGTGTTGTTGGTCTTCTTCCAAAAGAAGATAGGTGTTGAGCAACAGTGCATGCAGTTAAGGAAGAATAATGTGAAGAAGCGAGTTGATTTGTCGTAGGCTGCAACTGATAATGCATGGTTCTAGCAATACCAGTAGTAGCCATTCTTGGAAATTGGAAGAAAATGAAGAGGATTGAAATGTTGCATACTTGCTTAAGGGTTGATCAGTTAGTCCATGCAAAGAGCCATTGCTTTGTAAAAGGAATTTGAATTGTAATATATAGTTTAAATTAATTAAAAGAATATCAATGCTGGAATAGCTCAGTTGGTTAGAGCGTGTGGCTGTTAACCACAAGGTCGGAGGTTCAAGCCCTCCTTCTAGCGATTTTTGAATTTTTTTTTTTTTTTTTCTAACTATTTTTGATTGGTAGGTAGTTAACTAATTTTGTTTGTTTTGTTTAATTTTTGAAGTCACTAAGATTTTGTTTAATTCTTGATTGTGGAGTGAGTTCACTACCTACCAAATACCTTGTCATCCCTTTTAGGTCCAAGGTATATAGATCATGTTCTCCTTATAAAAAGTGACTCCTACCTATGGAAGAGGCATTTTGGTCTTGAGCCCTGCATCAGTTTCTCGCACTCTTGGACTATACTTTGATATATTGCCACCCATATGTATAAGTACAACTTCCTTTCATCAGATTCCACTTCTACATTACACAGGAAATTACTGC
Chr_03.tRNA50-SupTTA	AGGAAGAGCCGAAGAAATGCACAGTTATCACTTCAAGCTACTGGAGACAAGAAAGCAGAAATCTGCATTCAACAAAAGAACCCCATAAATGAGTTTCATAATCAAGGTGAGTAATGTGTCCCTATTTATACTATTTGATAATATACTAGTAATTTGTATTGCATAATCTATTTCTTACAAAGGGCCTATAGATTACTATTTTGCGTCTTCGTATTATTTCTTACATAGTATTGATTTTGAACGCAATTAAATTAGATTATTATTGATAATAAATTGAACTTTACTGCATACAACCACAAGGTCATGTGTGTTGAGAATAAATTTGACGTTTAGCATAGTATGCATAATAAGCTGGAGTAGCTCAGTTGGTTAGAGCGTGTGGCTTTAAAATCACAAGGTCGAAGGTTCAAGCTCTTCCTCTAGCATCTTCATTTTCTTAGTATAGTTTGATATTTAGCATTATGTGTGTGACACTGTTGCATTTACTATCCACTAAGAGTCTAAAACTTAGTTTACGAAACTAAAGTAACCCAGAAAAATAATACTAAAATTCAATAGTTCAATCTCAATTTGTTTCGATCCGCAATCAACTATTTGATTATGTTAGTTCTCTTTTTCTTTGGTGCTCTCTTATGTTTTCTTATTCATCTTCTATCAAAGATTTGCCCGAATCTCAATTCCTATAAGCATTTTAGGTATCGTTCTTTTTTTTTTTTTTGGATCAAATTGTGATATCTTGTTATTGATGTATTGAACTTAGGCTGTGATTAATATG
Chr_03.tRNA52-ArgTCT	ACGGAAAGCAAAGCCTTTCTCTCTCTTCTTTTGTCTTTGTTTCTCTCTTCACTCTTAGTTATTTTTCCTCGTGATTACCAAGCACCTTCATATGAGTTTAAGCAAAATTTCTGTAAAAACAAATTATAAAAAATCTTTTGCAAAAAACTGATTTCCAATTATTACTGTGAAAGAAGCACAACCCGAGTTGCGACTTTTCTCTGTGATGATGCCCTGAGCTGAATTAGGATATTGCAAACACAAGCTGGGGTTACAAGTTACAACTCTTGAGATAAAAATCCACAGCTAAATGCTTCAGTAATTTAATATGTATATATATGGGTAATTGGTAAAATCCATTTCGAAAATGGGTACCCGTGGCCTAATGGATAAGGCGTCTGACTTCTAATCAGGCGATTGTGGGTTCGAGTCCCACCGGGTATGTATGTGTAGATTTTTTTTTAATTATAAATTTTTAGCCATAAATGATAAAATAATGCATACAAAGAAGAAGAAGAAGAAAGAAGAGCAGAGATGGATTCGAGGTTTGAGGAGAAAGAGTTTGTAGCTTGTTGCGGAACCATCAAATTTGCTCAACAATTGATTGTTGTTGATGCCGATAACTTAGAGGAATTAATAGGCATTGGCAATTAATGCCTATTTAGGAAATAGGACGCTTTTAATTGGTATTTAGAGTATGGGGCACCTTCCCGTCAGTTGACTGCTATGACTAACTGTTGACTCAAGTCAAAGAACTCATATTTTATAAATACCCATAATACCTCGCACAGCTG
Chr_03.tRNA53-SupTTA	CTTATTATTACTTTATGAATGCTCATTTCAGTACTGCATTATTTTCTTACGCTGATGTTTGGTCGGTGCTATATGGTGTTTTTGACAATTTCAATTTAGAACATAACATCTTTTCCCCATGCACTATGCCAGTTGGACGCCTAACATATTTATCACTGACTTCTAAAACTTAGAATTTATTCTACTATTATGTTTTGTTTTTGTTTTTTTAATTCTTTTTTTGTACTTGTGTGGTTGGAGTTCTCTTTTCTTTGTTATCGTGAATTTTGCGAGACACTTGAGCAAAAATTGCTCTATAATATGAATAGTTGATGACAAGGTTTGACATTTAGCATAGGGATGCATAATTAGCTGAAGTAGCTCAGTTGGTTAGAGCATGTGGCTTTTAAAGCACAAGGTCGAAGGTTCAAGCCCTTCCTTCAGCATCTCCATGTTCTTAGTATAGTTTTGACATCTAGCCTAATGTGCATTATAGTGTCACGTTCACTATGCACTAAGACATAGTCTGATGGACATTTACTTTGTGGCTGATCTATAGCATTTCAGCTTATAGATACAAATTTTACGTATGCTATTGCTCCGGTATTGCACCTGATAAGTTCATTCCAGTCTAAGGTTGTATGCATAATAGTTTTATAAACAAATTTTGAATCCTTTTCTACATAGTATCATAACTGTTATTTCGAATTATTAAATTTGGGAAAAATAGGCGTGTCAATTCTTGATTGGCATTAGCATGCAATGGTAGTTTAAGTACTTCGTCATGTTAATAGTC
Chr_03.tRNA55-SupTCA	GTACAAATCCAATTAGGGGTTTTTAATCCATATACGAATCGTCTTTCCCATTCATCAATATGGTTCAATGTCCTATTGAATCATATTGCTGACAACGCTTTCTGTTGACAGTGTTATTAGTTAATATTGGTTGCGAATAAGAAATCCACAATATCTCAACCATCATCTGACTTCTAAAACTCAGGATTAATTCTCATATTATTTTTTTTTCTTAAATCATATAGTAGTGTGGTTAGAACTCTTATTTCATTTTTTCTTACTAGAAGTGTAATTAAGCAATGTCATGATATGTAGGACAACAAAGTCAAGTGCTTTTATAAATTTGACATTTAGTGTAGTATACACAATAAGCTGGAGTAGCTCAATTGGTTAGAGCGTGTGGCTTTCAAAGCACAAGGTCGAAGGTTCAATCCCTTCCTTCAGCACCTTCATTTTCTTAGATAGTTTTGGCATTTAGCATAATGTTCATTGTGCATAATAATGCCAAATTCACAATTCAGTAAAACTTAGTTTGATTAAGGTTCAAAATTCCGCATTTGGAGTTGATGCCTAATGGCTATCAGAGATCACATTCCATGTTCTTGATGAACCAATACGTGGAACTGGGTAAAAATCCTATTATATTAGTAAATCTGGTATCTGGACTTTCATTTTGTCTTTTCAAATAAAAATATATTTGAGATAGTTTTCTAAATTATAGTGGTGTTCAAGAGAATTTACTAGAGTTAACTACAAATTTATTTCATAGGCAGAACTTCATAGGGGAAAAAACATG
Chr_03.tRNA56-CysGCA	ACCAAGTGTAACTTAATTAAAAATACAATAAGCTGGCCAAATGCAAATTACCCACTTCAAAATGGGGGTAAAAAAATCCTTAAAACGAGAAGATAATGTTTATTACTCTGAATGAACTAGAGTGGTATATCCACTTCAAAAAAATGGAAAATTAACTAAACAGATTCATGCATATTAGTCCCAGTAATAGCAACAATATGAACCACAACAGAGATTAAAGACTAAAGAGACTAGAGCTATGTTTTTTAATCTTACTAAAAAAAGAGTAAACTATAGCACAAAACTTACATGACAGAATCATGTAAACTAATGACAGTAATTAGTAAGATTTCAAGTCCAAAGTCAGTAATGGGTCCATAGCTCAGTTGGTAGAGCATTTGACTGCAGATCAAGAGGTCACCGGTTCAAATCCGGTTGGGCCCTTTTTATCTGAGCAGTTCGCTGCAAACTTGTTACTGGTTCCCCTATGCTTTTTATCCTTAGGAACTACAGTATGGCATTTACTAGACATGAGTCATGACCATGTAAAATGATTTTCTAGAATATCAAAAGAGATTTAACAGTTGGGTCCATAGCTCAGTTAGTAGAGCATTTGACTGCAGATCAAGAGGTCACCGGTTCAAATCCGGTTGGGCCCTTTTTATCTGAGCGGATCGCCACAAACTTATTACTGGTTCCCCTATGCTTTTTATCCATAGGGTACTACCTATATCCTTAGGAACTACATATGGCATTTACACGAAATGACCATATAAAATGATTGTTTATAATAT
Chr_03.tRNA57-CysGCA	TAAAGACTAAAGAGACTAGAGCTATGTTTTTTAATCTTACTAAAAAAAGAGTAAACTATAGCACAAAACTTACATGACAGAATCATGTAAACTAATGACAGTAATTAGTAAGATTTCAAGTCCAAAGTCAGTAATGGGTCCATAGCTCAGTTGGTAGAGCATTTGACTGCAGATCAAGAGGTCACCGGTTCAAATCCGGTTGGGCCCTTTTTATCTGAGCAGTTCGCTGCAAACTTGTTACTGGTTCCCCTATGCTTTTTATCCTTAGGAACTACAGTATGGCATTTACTAGACATGAGTCATGACCATGTAAAATGATTTTCTAGAATATCAAAAGAGATTTAACAGTTGGGTCCATAGCTCAGTTAGTAGAGCATTTGACTGCAGATCAAGAGGTCACCGGTTCAAATCCGGTTGGGCCCTTTTTATCTGAGCGGATCGCCACAAACTTATTACTGGTTCCCCTATGCTTTTTATCCATAGGGTACTACCTATATCCTTAGGAACTACATATGGCATTTACACGAAATGACCATATAAAATGATTGTTTATAATATCAACTAGAAATTTACAGTTGGGTCCATAGCTCAGTTGGTAGAGCATTTGACTGCAGATCAAGAGGTCACCGGTTCGAATCCGGTTGGGCCCTTTTTATCTGAGCAGATCGCTGCAATCAAATTACTAATTCCCCAGTTCCCTATACTTTTTAGTTTCAACACTATTTATCTAATTCAATAATTGTGATGAAAAATATATCACAACAGTCATACAC
Chr_03.tRNA58-CysGCA	TGCAAACTTGTTACTGGTTCCCCTATGCTTTTTATCCTTAGGAACTACAGTATGGCATTTACTAGACATGAGTCATGACCATGTAAAATGATTTTCTAGAATATCAAAAGAGATTTAACAGTTGGGTCCATAGCTCAGTTAGTAGAGCATTTGACTGCAGATCAAGAGGTCACCGGTTCAAATCCGGTTGGGCCCTTTTTATCTGAGCGGATCGCCACAAACTTATTACTGGTTCCCCTATGCTTTTTATCCATAGGGTACTACCTATATCCTTAGGAACTACATATGGCATTTACACGAAATGACCATATAAAATGATTGTTTATAATATCAACTAGAAATTTACAGTTGGGTCCATAGCTCAGTTGGTAGAGCATTTGACTGCAGATCAAGAGGTCACCGGTTCGAATCCGGTTGGGCCCTTTTTATCTGAGCAGATCGCTGCAATCAAATTACTAATTCCCCAGTTCCCTATACTTTTTAGTTTCAACACTATTTATCTAATTCAATAATTGTGATGAAAAATATATCACAACAGTCATACACATCATGTTTCAGGGCAGCCCAATAAGAGACAAACTGGAGGCATGAAACTCAGATCTCCAACTTCTCGCCAGAACCATTAGTTAGGTTTCAAAGGTCAATGCATGAGGGAAAAGAAATTTTCTCACCAATACTTTCAAGATGTATTAGTGAAGCTATGTTGATCAAACTACGGGTTTTAAATCATAATAAGATGTTAAGAATGCCTTCACTACTGCCGACTCCACTAC
Chr_03.tRNA6-iMetCAT	ACTAATAATTCAGTTAAGTCATTCGAACTTAAAATTTGGCAGAATGGATCACTTAATGATTAAATGTATTAAGTAATATTCAGAACTTAATGAGTATTCAGTGCTTAATTCTAGGGAAAAAAAAAATACCATAATATATACTCCATGCAATAATCATAAAGTGTTGTTTTTGGTATTTCTTGGGTTAACCATTTGTCGTGGGTCGGCCATAAAGGTTCAAGGGAAGCGAAGCTGGGCCGAAGTTTTATTTGGAATGGTAGTTGGGCTAAAAGCCTTTGCTTAATGTCTAGTTTAACAAAAGACCATTAAAGTTAAGTATAAATATTTATATTTCTATAACAATATTAAAAATCAGAGTGGCGCAGCGGAAGCGTGGTGGGCCCATAACCCACAGGTCCCAGGATCGAAACCTGGCTCTGATATAACGAGTAGCTTCCAAAAGGTGCCAAACTTTTTGCTCTCTCAATATTCCTTTTTTTTTTCTTTTAGTCCCACAGCAGTGAGACAGTGGCCATACTTGAACAGAATGTGTTCTGCTGAAGGATTTAGCCTCTGTGTGCCCTTAAGTCTGATACAAACCCGAAACTAAACCTGGTCGATGAATCAGGACCTCACGATCAGAGTGTGATTACCGGATAGTGGCTACCATGCATGGTTGATGGGTCTACTAGTCTCTGAGGATAGGTCTCAGCTATGGCTGAGGTTGTCGTAGGGTTGTCTGACAGGTTCGAAATCTTTTCACTTTTTTTTTTTAGGTTGTAAGAATAAAATG
Chr_03.tRNA60-LysTTT	TCTTACTTCTCTATTATATATTTGCTGGTGATCAACCTGAGTTTTAGTCAAAATTTTATTAATTACTTCTCCTATCTAAATTTAGCATTCGAAAAAATGTTTAACTGACATATCTTTCCCTTGCAGCTCTCGGTAAACACTATGATCATATTTATTTCGTAATACATTGTTTTCCTGATTTCTATGATCTAATATAATTCTCTTAATACTTTGTTTTCCTGATTTCTTTTTTCTACACTATCAAGAACACACGACACGTTGGCAGGAATTGGTTTAGAATACGACATTATGACCAGAATGTCATGTTTGTTTAGAATATTTCAATAGCTCTACCATATTTTACCTAATTCGCTGGTGTAGCTCAGTTGGTTAGAGCATGTGGCTTTTAAACCACAAGGTCGAAGGTTCAAGCCCTTCCTCCAGCATTTGCAATTTTTTGGAATAGTTTTGACGTTCAGCATTATGAGCATATTTAATTGAAGGACCTGCTAGATCGGAGATTTTAAACTCAATTTTTTCCTTGATTCATGTGCCTTAATGATTGCAGTATTTACACGTAAATAGGATTATTTTAAACTGTTTTTTATCAAACAACCACCCCTAAATCTATAAAAAAAAAATTTAAAAAGTGCAGTTTCTGTCAACTAATTGTCAAACCAGATTTTCGTCAAATTTCATTGCAAAGGGAGTCGGAAGAGCATTTCATTAAAGATACTGGTTGTGATTTATCATATAGAATAGGTGCTTCTCATTGTCAGCAGTTACATGACTTTAC
Chr_03.tRNA62-iMetCAT	GAACAAACAAATCAATCTCTTTACTTGAAAACTCAAATTGTTCAAGCTTTTTCTTGAATTCAATTTGTGAAGAAGGTTGTTTGGTTAAATTAATCACAAATTGAACAAGTGTGGGATTAGAATTACCCAAAATCGAAATCAATTTATCTGAAATTCTTCTCTGTAAATCTAAATTTTTCTTCGTCGACGACATGTTTGATTGAAATTTCTCAACGATTTTTTCAAGATTTATTAGCAAGGTTTTTCTCCTGTTCCTTATATGATTCGGGATGAAAATTCCGATTTGGGCGGCAACTTTATAGTCCGGACTTTAAAGGATATTATACTTTTATATGAACTTGATTACAAGAATCAGAGTGGCGCAGCGGAAGCGTGGTGGGCCCATAACCCACAGGTCCCAGGATCGAAACCTGGCTCTGATAGTAGCTTCTTGCTTAATTTTAATATTTTTTTTTTTTTTTTTTTTTTTTTTCTTAACATTGTAATTCAAATTTTATTGATAAGCTCAACAAATTACACAAAAGTAGAGAACAAACGCGCTACAAACTGCGCGGCAAGTCCTTTCTGGATAGCAAACCCGATTCTCCTAAATACATATTCGTTCGAGCCTGCAGTCATCACGTTGCTATCCATTATCTTTTGCACTCTCCTGAGGAGCTCAACTGCTTCTGAGCCTAGCAATCCAAATGTGTCAAATGCAAAGGGGATGAAACTATGTTGGTTAGCCCTATAAGCTCCGTCATGTTTCTCCACTTTTGCCGCTGCTGCATTG
Chr_03.tRNA64-LeuTAG	TTAATTCTGTGGTAAATCTGTTAGGTAAACCCTTGATCAAACATTCAAAGTACACATAATTAGTGTATGAATTTCGCCACTTTTTTTATTTTATATTTGCCACTTTTCATTAATTTCCATGCTCTATACATATATCTAGAGTTCCTTATCAATTTACTCTTGTGATATCCATGGGAAGATCATGACTTGTATATATGTTTGCAGGATGAGTAAAATTTTAAGCTCCAAATTTTGTATGCATACTGGTGAAAGTTCTCCCAAATGAAGAAAATATATCACCAAATCTGGACATGATATTCATTAGTAAATATTTATATATATATTTATGATTACAAAATCTAAACAACTACGACAGTTTGGCCGAGTGGTCTAAGGCGCCAGATTTAGGCTCTGGTCCGAAAGGGCGTGGGTTCAAATCCCACAGCTGTCATTTAATTTTTTTTTTTTTTTTTTCGTCTTCTACTAAAAGCCCAGTTTACTATTTTTTTTTTTTTTTTTTTTTTAATAATAAATAAATTTTATTGATAAGCTCAACAAATTACACAAAAGTAGAGGACAAACGCGCTACAAACTGCGCGGCAAGTCCTTTCTGGATAGCAAACCCGATTCTCCTAAATACATATTCGTTCGAACCTGCAGTCATCACGTTGCTATCCATTATCTTCTGCACTCTCCTGAGGAGCTCAACTGCTTCTGAGCCTAGCAATCCAAATGTGTCAAATGCAAAGGGGATGAAACTATGTTGGTTAGCCCTACAAGCTCCGTCATGTTTCTCCACTT
Chr_03.tRNA65-AlaAGC	GACAATACTTTAAATTGGATTCAGCTTGTTGTAAAGGTGTTTTGAGTGTGGGTAAAGATTGTTGGAATGAAATGTTCACATTTTTCCCTGATAATTTCCCCAATACACTCAAACATTATTGTCATACCAAATAAAAATGTAACACTCACACAGTCATATGGGACAAGGGACTACATGTTTCATGTTTCATTTGTGCAATCCAATAATTGAGACTTAAATATTAATTGATCTGTTAATCTTTTATTTTCATCTGTAGCATCTACTGAGTTGGGGTGCCCTTGATATATATGTGGTACTAATTTTGTTTTTTATCCAATAAAATATAATCTAGTTGGAAGAATAACACGAAAGGGGATGTAGCTCAGATGGTAGAGCGCTCGCTTAGCATGCGAGAGGTACGGGGATCGATACCCCGCATCTCCACAGTTTTTTTTTTTTTTTTTGTAGTTTGGACTTGGACTTGGGCTTGGGCTTGGACTTGGGCTTGGGCTTGGGTTAAAAAGAACATGGGCCATGCTCACTTTTTGTTTTTCTTGTCATCTTGCATGTCATTGATAGCTAAGTGTGTTTCCCACTAAAATATCCCATGCAATAAACCAAAATCCACAAAAGCACCAATCCTTTTCAAAAAGAATCACAAACACAAATCATGAACCACAAGTTTAATCTTCTAAACATCAACCATACATTTTGGTATATATTTCTAATATTATAAAATGGAAGAAATCATGTATATTTGTTTAAATCCAAATTAATAATCTCATTTTCATAGG
Chr_03.tRNA66-LeuAAG	ATAATACAAAAAGCTCGCATAGTGAATCTGCAGCTTAGGAGAATCCTGATATGTTTTATTAACAAAGTATTGCTGTATTAGCAACAGATCCACCGGGATGTTACACCTGCAGTAATCTATATTGGTGTGCATTTACATATATATTTTGAAGCGCAAAGCTAACTCTTATTATTATTTATGAATTATGGTTACCTAAATCAATGGTATCTTTCATGCCATACATTCTTTTGCACTTTAACTGTTGTTTGTATCCATGTAATGTACTATCCTAGAGATGGTGGTGGACTTTGGTGTAAATGCCTGCAAATAATTACACGTTATAAACTATTAAGATGCTACAATGACAACAAGTTGATATGGCCGAGTTGGTCTAAGGCGCCAGATTAAGGTTCTGGTCCGAAAGGGCGTGGGTTCAAATCCCACTGTCAACACAAATGTTTTTTTTCCTCCTTTTTTGTTATTAATCTGCAACTCTGCAATCTGTCCTTTTGCCCCCAAAGATTTTTTTTTTTTTCCAAAAGAATCACTTTATTCATACTTGAAAGAACTTATACAAAGATGGGGGGACAAGCACGACACAAATTAACTTTCCAAAAATATCCTAATCTAGTAATCTCGAGGACAACCGCAACACAAATTAACTTAAGATATTTTTCGAAATACCCTAATCTTTTGCTTATAGCTCAACTAATCAAAATATCAAAGATGTCGGCAATTCATTTTGTCTCCTCAATATATGAAGAGGTTATTCTCAGATTTTGTAATTCAAATTATTGTTCCA
Chr_03.tRNA67-AlaAGC	TTACTAAATTTACAAATTAAAAATTAAATTTTCATGAGTCGGATTCTTGTATCTCATGCAAGCACGTGTATGCAAGTATATCGATCGATCTCCACTGCACATGATGAAAATTAGTTCAAGTAAGTAATGTCACAAGCTAGAGAGTAGAGATACTAACTAAGAGATCACAAATAGACGAAGACAACACAATCATTTATCCAACAAAATCCACAAGAATAATCAGTTTTCTAAAAAAATTTAATTTGGACTTACTAACTTGTGATTAAACAAGGAGACGATCTGTACAGGTTGGGTTGATTCAGAGCCATGACATTGTGATTATACTGCACTCTTATTTACCATCAAAGTATGGGGATGTAGCTCAGATGGTAGAGCGCTCGCTTAGCATGCGAGAGGTACGGGGATCGATACCCCGCATCTCCATTTCTACAAGTATTTTGTTTTTAATTTGCATTATTTTTTTTCCTAAACAAGTTATTATCCATTTCATATATTCCCCATTTAGGCTATCTGCAACTACGCTAGCATGTGATGTAACTGTGAACATGTATTAAGGTCAAACATACAATCCCACCTAAAACACGACATAATAAAACAGAAACTGCTATTACCAGTTCAATCATCATATAACGAGAAACATATCTTCTCTTCTCTGTCAGTTTGAATTATAGTTATTGTATTTTGTTGCAGAAGAAAGAAATAAAACAATACAGAGTTAGACATCTCCCTAACCATATATATATATATATATATCTCATGTGTACCTCACGCCA
Chr_03.tRNA68-LysCTT	TAGCATCTCGTTGTGTTCGTGCGGAAAGTAGTGAGAGACCCTCAATGACAGAATGCGTAAAGGAACTGCAAGTGATTTTCTATACAAATGCAAAAGCTAGAGGTATAGGAATGCATACAAGCAGCAGAATGGGTTGAAAGCCAGTTCAATCAAGAGAATTTTTTTTCCTATAAATGAATCTTTTTCAAACAAAACATGTTCTGCGTCTGTAGTACCTATGGATCCACTGATGTAAGTGAAACTTCTATAGGAAATAGGAATGTTGGTCACTTGGTCTTTATGAGATGAAGCCAAAGTTGTACAATAATTGATTATTATAATTATATTATAATCCAAACTATAAACAACAAGCCCGTCTAGCTCAGTTGGTAGAGCGCAAGGCTCTTAACCTTGTGGTCGTGGGTTCGAGCCCCACGGTGGGCGATTCACCAATTTTATTTTTTTCTTCTTTCATTTTGGGAAAGAAAAAAGGAAATCTTTTTCTCTTACAGTAGTTTAATTATAACAAATCATTAAAATTTTCTGCTTAGTGCTTACCATACTAAAAAAAAAAAAAAAATATTAATTAATTTCAATTTTTTAGAATCAAATTTTATTGATAAGCTCAACGAATTACACAAAAGTAGAGGACAAACGCGCTACAAACTGCGCGGCAAGTCCTTTTTAGATAACTATAAAAGGATCAATTTGAATAGATATTTTTTTTTTCTTTTTCCATTTTGGGAAAGAAAAAAGGAAATCTTTTTCTCTTGCAATAGTTTAATTATAACAAA
Chr_03.tRNA69-iMetCAT	ATATCATGATTCATGATTCATGTCATAGTGACATAGTATAGCAACTGTTTTGACAAGGGGGTCCATGTTGGTAGAAGTGTAGAACTTATCAGTGTACCCATGTTGAATGGACAGAGCCGTGAGCACGCACCAGTGACACTGTCAAGAGATTTATTCGTCAAGCATTGGCACTTGGCAGCACTAGTGCACTACAGAGGTGAGATGTATTGATCCAGCATTGTTGATTTGCATTTCCAAGTAGGAATACGCACACTGCATGAAGTAGGGATACAGATCACTGAACACTGGTAGCTCAAGAAGGATTTCAAAGATTGGTTATCAATATTAATGTTTGCTCTATGGTATCAGAAATCAAAGTGGCGCAGCGGAAGCGTGGTGGGCCCATAACCCACAGGTCCCAAGATCGAAACTTGGCTTTGATATTTCTTTTTTATTACCTTAAGAAGGTATTGCAGCCCTTGGGCCTTAAAGAGTAAAGCTTGATCCAATCTCTTGGGCCTTTTATACTTTTAATGGGCCATATCTGCTTTTTACTGTTTTACATTGTAACGATCCATTACATTGGGCTTTTCAGTTTTTAAAGTGGACGGAAGAGTCCAGTTAGTCACTTACATCCATTTGGTTATGTTTCATGCACGTCTGATGAACAAATAATCTTTTTTGACACTAGATCATCGAGACATGTCTGCCAAAGTACCAATGAACAAATAATGTTGTCTAGATAACCTTGTTTTTAAGTTTTAGGATTGAATATAGAATACCTCTCCACTTA
Chr_03.tRNA7-PheGAA	ATGGACGCCGACAGTTATAAATGGTGCATAAGGTTTCTTGTAGCTAGTGTCTTATTCCAGCTTTTGTGTCGGTTGAGAATAATATAAGCCAATAATAAACTATAAGAAGATTATAGACTATAGAGTCTTTGTTAGGTAGAGTAGTATTTAAATAACAATCCATTGGCAAACTGCAGAAGTGCAGAGTGAAAACAAAACTTTGTAGTTTTGTAGTTTGTATTTTGTAAAACCAAATTCACACTTGTACTGAATCAATCGTCATCAAATGTGGAGCAGTTGGTAGTTAATATAGCTTTTTCGTATGTCAAAACATTCAATATTACATATTTAAATGAAATGTTTACAACAAAGCGGGGATAGCTCAGTTGGGAGAGCGTCAGACTGAAGATCTGAAGGTCGCGTGTTCGATCCACGCTCACCGCATTTATATTTTTTTGTCAACTTGACTATGGGCCTCCTGTAAGCCCGGCCCTCTTAAGAATATGCTTGTCAACTTGACTATGGGCCTCCTGTAAGCCCAGCCCTCTTAAGAATATGCATTTTATAAGACTAGTTATAACCCGTGCCTACGGCACAATTACTTTAATTATTATTATTTTAAATTTTATTTATATTTTTTTTTTGTCTATAACTTTTATTAAATACTTATTTTAAATTTTGACTTAATATTTTTTATTTGTTGCATCCAACTAATTTATATTTGTGTTTATTGTAGTTGATATATTTCTTACTTTGATCGGGAATAACAATACCACGTTTGGCTTTAGTTTTTT
Chr_03.tRNA70-GlyGCC	ATCTATCTCATTTTTAAATTGGTTTGGTCTTTACCTATAATCTTTGAAAACAACAAAATATATAAAAAATTGGGTTCCAGTCAAATAAGATATGGATTTGAGATTTTGAGCTACCCTAACCCTACCCTTTAAATTATTTTGGCCTTGCAGATTCATAATCAAACATCATTTTATGGTTGTTCAAAATTATTAAAATTAGAAATCATGGAAAAGACATTTTGATATGTATGTTCATCATGTTGTTGGATTCTAAAATACTTTGCAATCACGAGAACATCTTTCAAATCTAAAACCCTATAAATTATAACGTTTTTGAATACTAATTTATTTGGCTATTTAAACGCATCAAAGCACCAGTGGTCTAGTGGTAGAATAGTACCCTGCCACGGTACAGACCCGGGTTCGATTCCCGGCTGGTGCATATTTTTTTTTTTTTTCCTTTTTGCATCATCTCAAAGCACCAGTGGTCTATGCTGATGAAGACAAGGCGACAGGAATGACGACAGTTTTGATGCTACTGGAAGAGGCCTTTGTTAAAGTTAGCAAGGGGAAAGGGGGATGTTTTTTGGTGGAGAGACCATTGGATACCTTGATATAACCTTTGGGTGTTGGTTGGGATGGCTCAAGGTGGCCGAGACAGTAAGTGGCTGCCCGAACTTAATCTATGAGACGAAGACGCCGGTCTTTATACATGGGCTGGGAGGTTTTTAATTGGTGAGAAGCTTATTAGTGGCCACTTCTGAGCTATGTATGTCTAAATCTTTACTACTT
Chr_03.tRNA71-AlaAGC	GAGCGATCAATGGAGAGTTTAGCAGATGGTAGTGAAGGTTCTTCATTAGCTTCGTTTGGATTCACTGAGTTGTCTTCATGGAATGATGAAGATGTTGAGTTGTTTTGAGTTTCAGGTGAAGAAAAATGTCTATTGTGAGAATGAAGATTAAAGAGAGATGGAATGGTTTTGTGAAATCCATTAAAGAGAGCTTGTGAATTTGCTAATCTTCTCAGCATTTCTACTTACTTACAAGACTGTTTCTTCTTCTTCTTCTCGTCTACACTCTACTTCCTTCTGTTTTGCTGTTTCTCGAGCTCTCAAAATACGCTTTACGTAGAATACAAAGAATTTACAGAAACTATCAAAGTGGGGATGTAGCTCAGATGGTAGAGCGCTCGCTTAGCATGCGAGAGGTACGGGGATCGATACCCCGCATCTCCACACAGTTTTTTTTTTTTTTCTCTATTTATATTTTTACTTTTTTAGACCTAAAAGCTTCCTTCTCCCTGGGATTAACTGGTTATACTACAAGTGATGGGGCAGCTGAAGAAACAGAATCTCTACTGCTAAATTTGTAGAATTTTTGTATTTTTTCGTTTGTTTGGCTGACCTGACGATGCTAATAAGCATGCTGATCAGGGTGTATTTGATTTTTTGAGCAATAATATTTCTACTTTGCCAATTGCCATGGTTGATTTTTTCAACTAGGAGTTTAACATATCCATGATGCGGCATCTTTGTCACGCTCCTAAAAATGCATATTGGTTCATAAACATGCATAGCTGACAAAT
Chr_03.tRNA72-SerAGA	CAATCTCTTTGGATAGTTTGAGGCTCATTTATTTGGCTTTCTCCATTATCTTATTTTACCAAATAACGACACAACGTGACCACGCACCAGGACCCAAATTTGTGAATCCTCTGCTCTAGCCTCTACTAAATGAGCTATTCTCCAAACTAATTATAGAAGTAATAGAGGTGGTCATTTATATAACTTATTAGTGAACTCATCTGTCGTCTGAAGTGTGACTTGTGTGAATGCATGAAGGGAAACATGCATGATTAATGATGTACATAGGTGTGTTTGTGGTGCGAAGGGGATCATACATTCGTCAAAAACATAGTGATGAATTAATGTTGGAGCGAAATTTAGCATGTGAAGTGGTCGTGCCGGAGTGGTTATCGGGCATGACTAGAAATCATGTGGGCTTTGCCCGCGCAGGTTCGAATCCTGCCGACCACGTTTTCTTTTGATTTTTTTCCAAATCTCAAACGTTTTAACGACCTTATCTTTCTTTCTTTCCACTCTTCTTCTTCTTCTTCTTCTTCTCTGCAAATCAAGCTGAAGTGAACTGTGAGAAGTAGTAGTTGTTAGTAGTAAAGAGAACTTTAACAATGGCTACTTCTGCTTTAATAACTTCATCATCAATTCAATCTTCCTATCTCTCTTTCTCTTCAATTTCAAAGCTTAGTTTTACTTCAAAACCAAACCATGTTTTTCTTCTCAAAAAACCCACCTCAAGCTTTCCTCTTCGCTTCCCACTTGACCACCAATCCAAAAATTTCTTGGGGTTTTCAAATTTTCATAAACAA
Chr_03.tRNA73-GlyGCC	GTCTCTCACAAACCTACCTATATGGGTTTCGACTATGATTTTTATCTTTCATGGGGATTACCCTTGGTAAAAATAATCACAGAGAAAAGCTTCCAACCACGATATTTTGACACTGGAAATCACAGTGCAAGCCAAGTTTCGTGATACTGAATTTTCAAATGTCGGTATATACGATTGATTTTGACATTGAAATATCGGCATATACCATTGAAATCTCACGAAATTTAACGAAAATTTTAAACTAGGCTTCCAAGTTCCAACCATCGAGATCTTGCCCAAAAAGAAAAAGAAAAATAGAACCCAAGAAGTGGAAAATGATAAATGTATTGAAACTTTGTGATACTATCAGAGCACCAGTGGTCTAGTGGTAGAATAGTACCCTGCCACGGTACAGACCCGGGTTCGATTCCCGGCTGGTGCAGATTTTTTTTGTCATTTTCAAATATCTGTAAATAGTTTTTTCCAAAGCATAAACCAAAAATACAAAAACAGCACCATTTTCATTGGCTAAATGCCACACCATGGCTCTAAAAGTCTCTAACCATGCTTCCACCGAAACTGCACCACCAAAAAAATGTCACCCCACCACCCCCAAAGTCCAAATTATACTGCAAGAACAAATGCTTCTAGCTCACATCTATAATGCCTATATCTACAGCGAAGCAGACAGGTTTTGGTTTCTTTGCATTCCACAGAGTTTGTCACTTTGTTGTGCTTTGTTTATGGGCCGGATTTTTATCAACAAGAAACATTCGAACATGGTTTCTGGCC
Chr_03.tRNA74-GlyGCC	CAATACTAACACGAGAAGATCAAGAAATCTGCTCACCCCTAGAAATGTACCAGTTCGGTTCGATTTTTCGGTTTTCCAGTTTTTTTGCTCACCCCTAGAAATATGAGATACCTTATTTGAAAAAAAAATTGAGATACCCCCACTTCAAGACATAGGAGATTTATAGCGGGAGATTAGTTTTCTGATGGATGGCTTACATAACACCATATTTTAAAAAAGGGGTGCATCTTAATTTTTTTTTCAAATAGGGTATCTCAAATATCGAATTTTTAATGGGGTATGTCCAAAAATATCTATGTTTCACTTGATCAAAATTCAAAAAGAAACAAAATTTTGCAACTGTGTCTAGAGCACCAGTGGTCTAGTGGTAGAATAGTACCCTGCCACGGTACAGACCCGGGTTCGATTCCCGGCTGGTGCAGATTTTATGTTTTTTTTATTCATACAATCTTGGTTAAATTACATCCATGAAGTCAAGTTCTTAAGAGGAAAGAGAATAGTTCAGGTCCAGTTTGTGAGTTTTTTTTGTTGTTGAAGAATGCAACTTCATTAGCTGGAGTGGATGAACATTGAATGCGGTTGGGAGAAATTCATCCTCGTGCAACAACTTTATCAAAAAACGTACTCAAAAGCTTATGAAAATGTTTTCAATTCTACCTAGAGCTTCTGCAAGATGTGGAGTTTATATCATATGATGATAACAAGAAACTTGGTGACAATTGATGCGAAAATGAGTATTTCTTCCCAATTGATCGTTGTCGTCGAATGTCT
Chr_03.tRNA75-IleAAT	CGGTTCTTCTATGCCCGCCCAGATCTGAGAGGTCCTCTCTTGCCCGCTCAAGTGTGATATCAAATTTGATGAAAACACCAAATTTTCACCAAATTTAGTGAAAATTTGATAAAACTTTGATACCAACTCAAATTTGATGGTCCATTAGAGATGGATTTTTCCCTTTTTTCACCAAATATAGGTTTGATACCATGTTTGATGGTCCATTAGGGATGCCCTTAGGTTAGTTATGGAGTCTAAGTTTAATCCTCGTGTCAAGTGTCAAAGTGTCAACGTTAATGAAGGCTTTTACCATTAAATCATGAACTGTTCATGAACTTATACTATCGTTATCGAATGACTTTCAAATTGGCCCATTAGCTCAGTTGGTTAGAGCGTCGTGCTAATAACGCGAAGGTCGCAGGTTCGAGACCTGCATGGGCCATCATTTTTACGTTTTTTTCTTTCCTTGTCAACCTTTTTTTTTTTTTTTTTGCCCCTTCCAACTCTCTGCATAGTAGACTGCTCACCTCACTGTATTACTGCAACAAAATATCTTAAAAAGTCTTGCTACTCCTTATTCATTTGCATTTTACCATAATAAGAAACAACCTTACTAGATTCTTCCCTAAATAATGAAATCAGGACCTGAGTATGTTGGCAGTTGTATGTCGATGTCTGACAAACACAACCAAGTGTCAAACTTCATGTCTGATACATAAAGAAGTAAAGAACCCAACTGAAGCTTGGCACATATAAGAGCTATACTTTCTTGGATGATTCTCATCTATATCA
Chr_03.tRNA76-LysTTT	GATTAAATAGTTTAACTCTCGTTTTCAATCACATATATGTGCACTCTCCATTATAATCAAGGCTTAAAAAAAATCACCTAACATTACCTTGTATAGGAAATTCTCTCAACATTTCCTAACTAAGACTTACAAGAAAGATTAAACCTTTCATGGAAAATCTCCAAAACTAATCTTCGTGTTTAAAGACTTGATAGCAAAAGTTCGAAATATTAACTTATTAACGTGTAGATATTTGATATTTCTTTAAAATTCGACAAAAAGAAAAAGACAAATTTGTTCGGAAGAAGCTATGTAAATGCTTATAGGCCATGCTTATATGTAGAAAGACTTAAGTATAGGTGTCAGAAAAAGCCGACTTAGCTCAGTGGTAGAGCGCGTGACTTTTAATCCCGTGGTCGTGGGTTCGATCCCCACAGTCGGCGTTTTTTTGCCCAGAAAACTTGTACGGATCGAAATGGGTACCCACATTTGGTCCACTAACTGAAGTACAAATCAGAAATCAGATCATTTTGGGCTGTTGGGCAAATTCACGGGCCTAGAGTTGTCTCCTACAGTGGCCATTTCTGTCTTGCCTTTTTACTTTTTCTTTTTCTACAACTCTATACAGTAGATACTGAACTTGTTGATGAAGTGATTTGTCAAGTTTGGTTGGAGATTTTTATAACAGTAATTTACTTTTCAACCTGCCATCTATGCATTTGCAAGACACTGGCTTCATGGTAATGACAGTGTTTCAGATTTTAAACAATGTCAATGACTCGGGGATGGTTTA
Chr_03.tRNA77-GluTTC	TGTCTGCAAAGCCTATTGTGCCTTTGCAAGCAATCACAACCTCAAGGTTGTCATGCCGCATATGGATGCTGGTTCTTGTCATCATATTCTAAAGGTTAGCTGTTTATTGCGATGGTTTTACTACCTGAGGTCTGAGGATGTTATAAACACTTTTATGTTCTATCTAGGCAAAAAAAATATGTCATAAAACCAAGAGCTTCAAAGAAAAGAAGCCAAAATGTGTGCAGTACTGTAGTAATAGAAGGAACAGAAATCAAGTTAGGGTTGATATCAATTGAAATTGATGATCTGGGTCTATAATTTGATAGAAGATAACAATTTAAAGCAAAGGAGTGAAATTCCACCATAAATCCGTTGTAGTCCAGCCTGGTTAGGATACCTGGCTTTCACCCAGGCGACCCGGGTTCAAATCCCGGCAACGGAAATTCTGATTTTTTTTTTAAACGAAAAAATCTACACCGATGTATGCAAATTCCCGGTCTGTGATAACTTCCCATCTATGATAACTTCTAGTTTTTGGTTGTTGGCTCTAAAGGTGCCACCCACCCAAACTTCCCATCTATGTTTACTCTTAGAACCTAAGAGGCACCACGCCCCATTTTAGATCCCATGAATATTTCATGGTATTTGATTTACTTCAATATCTCAACACATCTGAAGTAGATTGATTGTATTATAATGTTTACTAATTTAAGTAAACGCAGAAGCTATTGTTAATCTTTTTTTTATTATTATGAAAAAGCTATAGTTAAGTTGTTAACCTAAACAACCATG
Chr_03.tRNA78-ValTAC	GAGAGAGACGGACAGTTTTAGTTTAGTTTAAGGAGAAACCCGTGTTTGATAGCATACAATAAGTGTTCAGTTGGCCCATCATTTTCAAGCCAAAGTAATCAATATGGATCCAACCTCTTGTCCCTTTGCAAGGAGTGGACAAATTGCAGTAAAGTTCTCCTCAAATCATTCCTCCTGGTAAAAATAAATAAATCTCCTCAAAGCATTGTTTGTTTGTTTTTTTGGTTACCAGTTACCACGACAATACAAGGTAAATCTCACTGGCACGGCTATACCAAACAGTTGTTGGAATGGGTTTAAGCTTATATGTAAAGATTAAATATGTTAGAGTTCAAGTCTTTACAACATACGTTGGTGTGGTGTAGTGGTTTATCACGTTAGTCTTACACACTAAAGGTCCCCAGTTCGATCCTGGGCATCAACATTTTGCTTCTTTTTTCTTTTTTCCTTTCTTTTAATATGTAAGAGAGTTTACATATCGAAGAGCTACTACTAAATGTGAACAACAGCTACTTAACTTAACCCATAATATAAACTCCAATCTATAACAGAGGACGAGGACTTAATCAACATCTGATCACTTAATTCAGACTCATTCGTAAGAATTATGAATGAGAAGATGGATGAACTGGCTTCCTCTCCCAGTACTGTTACTGTCAGTCTCAGGTATATATATACTTTCTCAAGTAATTTAATAGTATAAACAATATGTTAACTCACAAGTGTACGTACCTATATTTCATTGATTTGTTTTGCATTTCCTATAGTTCTTCT
Chr_03.tRNA79-ValTAC	TTTTAGTATAAATTAGGTTTTGGAGCCGGTTTTTATCTTTATTAGGGTTTAGAGCTTATTTTCGAACCAACAACTAAAAAAACCCGGTTGAACCGAAAATATTTTCAAAATACCTAAGTTTACCCTTGAAACTCACGTGATCTGCACATGATCACTAACCCTAATATTGGTTTGATCAGGGGCATTTTGGCCATTATAAACAATTACTTGGGTCAATTGTCGGTTCAGCTCTAAACCCTAATAAAGATAAAAACCGACTCCAAAACCTAATTTATACTAAAAAGTGGTGACCAAAACCTAAATCATCCGACCGTTTAAGAAGAGCTAAAGAGGTTTTCTTGTATGTCAGAGTTGCTGTGGTGTAGTGGTTATCACGTTAGTCTTACACACTAAAGGTCTCCAGTTCGATCCTGTGCAGCAACATTGCAATCTCTTTTTTTACCTAGTAGCACTTTTTTTTGGTAGAAAATGATACATCCTTGGCATTTGATATCAACATCTTTTGTTTTTGCTTGTTTCTGTCACTCAGGCAGTCAGGCCACAGCACATTTCGTGGAGAATGCCACATTAAAAAAAAAAAATCTTTTAATGATGGAAATTTCATTGCAGTGGAAACTTTAAGAAAACCAATTTTTTAATTATTGGAAATTTTATATTAATGGAATTGGAAAGGATATTCACTGAAACTATTAAAGGGATGGTTCATAAATAATTTCCATGTATTGTAATAGGAAACCTTTGGTTAGAGAATGTATTGGGTAATTTTTATCAGT
Chr_03.tRNA8-ThrCGT	AGTTTTGGGAAGTTTGTATAAGAAAAACTGAACCAAAACAAATATAAATCAAGCAATTAAATCAAACTACTTCAGTGTTCAACAAAAGAGAAAGAGAGAGACGTACATGTGGATATTGGGGAAATGGAAGATTGTGATCGGGAAGTAGAGATGATAGTTCAATGCGAACACCAGAGACTATTAGGGCAATTCCACACATTCTTTCTCTCTCTCTCTCTCTCTCTGCTTTTCTTCTTCTTCTTCTTCCACTTTCTCTGTGCTTCAAATTCGATTAGTGTAAACCCTACACTTCATTCAACGATTGTAATTAATGATTATATTACTATAGTTGATCATAAATAGCAAAAAGTGCTTCCGTAGCATAGTGGTAGTGCGTTCGCTTCGTAAGCGAAAGGTCGCGAGTTCGATCCTCGCCGGGAGCTAATTTTTGTTTCTGTTTTTATTATTGAGGTTTATTACTTTATAGATAATAGTTGCATCTTTGCATGTGAGTGGCTGTAGTTTAGTGGTGAGAATTCCACGTTGTGGCCGTGGAGACCTGGGCTCGAATCCCAGCAGCCACAAAGTTTTTATTTTACTTTTTATACCTTCTTCTAATAAGTTTGAAAATGTCTTAAGCAATCCCATAGCCAAAAAAATTTATTTTACTTTTTATACCTTCTTCTAATAAGTTTGAAAATGTCTTAGAGCAATCCCAATGGGAGGGCAGTTTGGTGCCCTCCACGTAGGTGTCACATAAGCAAAACCACATTTAAAATCACCTTCTACCTAT
Chr_03.tRNA80-ValTAC	TCTATGCCCAAAGGCCAAAATTTATTAGCTTGTATATTCAAGCTCGGTTCGTTTATAAGCAAGCCAAGCTTAATTTTTATAAGAGCTTGGTATGTTCAAGCTCGATTCGTTTATAAATGAGCTCGAGCCGAGTTTTTAACAAGCCGAGCTCGAGCTGTTCGGTTTAACAGCCCCCCACTTTGATCGTAACTTGCTTTTCTTGTAAACTAGAAGGGAAATTGGGGCAATTATCTGTCTTTGTAGTTTTTACAAGTGTACATGTATCCGATTAGAGATGCCTGGATATCCAATTTTTAATATTATTTACACATTGTTATTATATTAGTGCATCAAATAAATGCATCATAGATGTCGGTGTAGTGTAGTGGTTATCACGTTAGTCTTACACACTAAAGATCCCCAGTTCGAGCCTGGGCATCGACAAGTGTTTTCCCCTTTTTTTTTTTATTTCCTTAAAAAAAAACACTTTATTTTTTTGTTATGTTTTTTAAAGAATTTACATTTACTTGTTTGGCAAGAAAGGAAAACTCCAAGTCGGGTATATACAGTATTCTACTTTATACCAATATATTCTCAAATGCTTGTCATTTTGTCAAGTAGTAACCCAACAGTCAATAGTGGCGATTTTTGTTCTCAAAACTCTAAATAAATTGAATATCTTCAAACAACTAAACCTACACCTACACACAACACTACTATCAAAATCAAAAAGAAAGATGGTGACACTAATAGTAGCGACGACAATGGATCCGGCGTCTATTGGTCCTGCTTCT
Chr_03.tRNA81-AsnGTT	ATACAGCTCGAAAGGCCATTTCTCTAAAGACAATGGATTGAGAGTGGAAGTGAAGGTGGGTAGAACTTCTGTGATGGAAATGAATTAATGAAGGAAGGATTAAAATTAAAGAAAAATACTACTTTTTTTGTTTTGTTTTTATATATTTACTCCAATAATAATGGAGAATCTAAGATCAGCCAATCCTACTTGGAAAATCATGATCTTTAATAGTACAGGGGTACCCATAGAACAGTACAGTACTGCACTAAAATATAGATTAAATTATCTGAGTCGACTCACTGAGTCAGTTGGGTACGATTTTATTGAATTTTATTTTATTCGATTATTTCAAATCCAATCATAAAAAAGCTGGAGTAGCTCAGTTGGTTAGAGCGTGTGGCTGTTAACCACAAGGTCGAAGGTTCAAGCCCTTCTTCTAGCGCGTTAATTTTTTTTTTCTTCTTTTATTTTTTGCAAAAACACACACACTAACTAAAAATCACACAACTCAAAGGATTTTGGTCTCATATTCATCTCTATATTGTAGATATCCAATATCCTTCTGTGTGCTTTTTGCTTGGTAATATAAAAGCTCCTATTAGGATGTTTCATAACATATTTCACAAGGCTAAGTTGGCTACGCTCAACGACCTAAGTATGGTACATTGTATATGAAGCTCAATGCATTTCCGACCTCATATAATAAAGTGTACATTTTACTCAACTGAAACATGTCATACAACATTAATACAGCGTATACATTTCTTGGAGCAGGGTCAAAATGATATCTTG
Chr_03.tRNA82-AlaAGC	GAAGTCACAAGTCACTAGAGTAGACATGTTTTACTGTTGAATATTGGTATTTGACAAGCACGTTGGTTTGAAGGATCTTGTGTGGATTTGTGAAGAAAAGTCTTCTTGGTTCTTTTTCTCCCTCAACAGGACTGCTGGCAACATAGCTTTCTAGCATAAAGAGAAAAGCTGCACTGCAATTCAATTTGCCCAGTGATGTTAGATTGATGGATCATGGATTTCAGAAGAGAAAAAAAAAACACCTGAACAAGTAATAGAAAGAGAAGGACGAATTATGCAGAATCCAATCTGGTGATTTTAAATTTGTATAAAGTAAATTTAATTAATAATACTGATTATTCAACACGCATGGGGATGTAGCTCAGATGGTAGAGCGCTCGCTTAGCATGCGAGAGGTACGGGGATCGATACCCCGCATCTCCAATATTACTTTGTTTTCCTTACCTTTTCCATAGTCGGCTGTGCAAATCTTGTTCTTCTGAGTTCTGGCCAATGTAACTATATAATGGTTGGTTGATGTTTTTTTCCTCTCTTTTTTTGCAAATGTGAATGACGACATGTCCAATACGCATCTACCTGAGTTCATCATGTCGATGTATATGAGATAGTGACAATACTTTCAAGAGACACAGTTACTATGCTTCACTGTATACTGTTAGAGCATCAGTACTATGAGCACTAAAGAATGAGGGTATTAGGTGTAAAGCACAAGCACTCCTTTCTTCTCCAAATGCAAGGCCAAGCTTGCCACTTGTTTTCACAAGTGTACCAAC
Chr_03.tRNA83-ArgACG	GGTTTGAATTGATTGAGTTGTTAGAGAAATGAGAAGAAGAAAAAAAGTTAAGAAACTTACCAGTGAAGAGAGATGTAGTGGATAATTGAGCTTAGTTGTTGAGGGGGTGAAGGATAGTGGGTTGTTAGTGAAGGTTAAGGGGAACGTTGGAGCTGTAGTCATCATGTTTAGTTTCGAAATGGAAGCTCAAGTGTTAAACAAGCAGCGCACATTAGCATCCTCGATCAGTCAGTCCGGCACTGAGATATTTGAGCAAGTATCCTCCACTCCACACTAGCTCAATTCCAGAGGTAAAAAAAAAGAATGAAAAACGTGACTAATATTAACGTCAAGCTACAACATCATCAAATGACTCTGTGGCCCAATGGATAAGGCGCTGGTCTACGAAACCAGAGATTCTGGGTTCGATCCCCAGCAGAGTCGTCCTTTTTACTTTTACCTGGTTTGTGGTTCATGACTCCAGGATATGCCTTTTCAAGAGTGGAAATTTGGGTATTACTATTTTGAAACTAACAGTCATTGAAATTTGAGATTGATTCATCAAAATGGAAAACCAGATTTTACATTTGCAAAAATAACTTATAGCAATGGAGTACTGGTTTTTCAAGAAATACAAACTGGCTTACAAACTGCCAACTGACATGGAGTACTGGTTTTTCAAGAAATACAAACTGGCTTACAAACTGCCAACTGACATGAAATGTGGCACTCCGACATTTCTGACTTCACAGTTCACTATTATGAACCTAATCTGGATTGGTTCCCTTTTAAAG
Chr_03.tRNA84-LeuCAG	GAACAATAGCTTCAAGTACTGTGTTAGAAGCTCCAGGGATCGACATTAGATATCCAAGGGCCTGTTTGTTTGTATAAGAATCGATTACCACTTAATTAAAAGGAGAGAGAGAGAGAGAGAGAGAGAGAGAGAGAGAGAGAGAGAGAGAGAGAGAGTACCTGAGAAGCTCCACCAGAAAGGTAGAGAACAGCTTGAGTCGGGGTAGCGTGGATTGCTTCCACCAGTGCTCGTATCCGACCATCGGCCATACTTCTGTTAAGAAGAATAAAATTTCTTATCGTTTTCTACTGATATTAAGAAACCAAATAAAGTATTAATAAATAGATTAGATGTAGGCTTTAAGTAATACAGTCAAGATGGCCGAGTTGGTCTAAGGCGCCAGTTTCAGGTACTGGTCCGAAAGGGCATGGGTTCGAATCCCATTCTTGACATTATTCTTTTTTATTTAAGACTAGTTTTGAATTATTTTCTCTAACATTTGGCACCTCACTCTCTCAGTTGATAGAAGATCATTGATCCTAAGCAATAGAGCCCCCTACTCGATATTGACGTGTTTTTTTTTTTTTTTTTTTTTTTAAATGGATATTGACATGGTTGAACTTGTAATAATTAGTACCAAGTCTAAATTAACCATCCTCCTCTTTTACAAATTAAATATTGGAGCCCCTATTTCCAAGGTGAGTGATTCTCATATACAAATCCCAACTCTTTCAACTCACCAATAGGGTTTAGTCCTTTTGTTTCAATTTTCAACCAGAGTTATAAAATAAGAATTGGGAAA
Chr_03.tRNA87-ThrTGT	GAAAGAAAGATATGAAGAAAGAAGAGAAAGTGAAAGGAATCAGAAGAAACCTTGAGGACGAAGAGAAAGTTCGTGAAGAGCAGTAGCAGCATTCTCAAGACGAGTAGTAGCCGTTCTGATGTGGTTTAAGCTATCTTGAAGAAGGTTTACTTCTTGATCTGCTTGTTCCTTAATTCCTTTTAGTTGTTCTAAACTCAGATTCTCCATCTCTTTCTTCTTCTCTTTCACTCTCTGCTAATTGCTAAAGTCTCTGTAGTCTGTTCTTTGTCTTCCTCTTTCGAATTCGGCGTATAGTTTACTCAAATGTTACTAATGATACATAAAATAAAATGTCGGTTTATAGCAACAAAGCCCCTATAGCTCAGTGGTAGAGCGCCAGTCTTGTAAACTGGAGGTCTGTAGTTCGATCCTGCATGGGGGCAATTGTAATTCTTTTTAAAAAATATGTTTCCCAGAATGATTGTTTTTGGTTGAATTATTACCAAATTCGTCTTCTTCTCTACAGCAAGTTCATTACACAAATGATTTGTCAAGGCCATTCTCTCATTAGTGACCTACTGTATCTTTGTAATGTTTCTTACTTTCTGTACCTGTTCAGAGTTGTGAATGTCTTGGTGAACTTCTCAATCACTCCAAACCTTTCTGAAACTCCTGTAACTTTTTTTTGGAAATCAATAAAGTCTCAAATTTAAGCAAAAAAAAAGAAAAAACAAAATTCTTGTTAAGGTTCTCTTTCCATGGAGAATGTTTTATATCTGATGGACCATGGTGA
Chr_03.tRNA88-ArgACG	TGTTAGTTTTTGCTATTTCAGGCATTTGTTGGGAATTGGGATGTTGGTTGTTTTTCAACTCTTGCAAATGTAAGTATGTAAAATTTGATGTTACTATATACTCCCAAAAGGTGATATTTGATGTTGTTATTTATGGTTATGTTGGATTTGCATGTAGAAGTAGAACCTTCTTATATCACACATCCAAAAGGTATCTATTTTGTAATTTAGGGCCGCTGAGGAATTAATACATCCAAAAGACCAAAATCAAACCAACCCTTAATAATATACTTAGCTTGTCCTTGCTAAATATACATGTGAAGATTTTATACAGAAACCACTATACTGTATCTACAATCAATACAACAATTGACTCTGTGGCCCAATGGATAAGGCGCTGGTCTACGAAACCAGAGATTCTGGGTTCGATCCCCAGCAGAGTCGTGTGGTGTTAGTGATTAATTATTTGGAAAAAAAAAATGATTTTTTACCGTAAATAAAAAAAAGCTTTATTAAAAACTTTGGAATTTATTTTGTTTTTTTACATGAAAAATCTCCCTAATTTCTATGTCAAAATACTCAGTTTACTCACAAGCTGCCTTCACCTGTAAGAGTAATCCCAATGGGAGGGCAGTTTGGTACCCTCCATATAGGTGCCACGTAAGCAAAACCACCCCTTCAAAATCACTCTCTCCATGGTAGTCAAAACCTCCTGCGAAGTGTGGTAGTCAAAACCCCCTGCGAAGTGGTGCCGATGGGAAATTTTGGAAATGTCAGTTTATAAAAATTAAATG
Chr_03.tRNA89-LysCTT	ACGAAAGGGGTGGCAGAACCTGATGAAGCTTGAAAGTATTCCACAACTTGCAAGAGAGAGGGAATAGATGAAGGGATTGGCAACTGTTTTGCTGTGAATTATAAGAAAAAACATATGTTAAGTTAGAGGATTACTGATTACTGATATACTCTACTAACCCAAATGTGGTTCAATTGGTAGTAGAGGGCGATACGATTGATTGCATTTTACAGTACTAGAATTTCCTTCTTCAATTCTGCTTAGTTGACTTGCAAGTTGCAACTTGCAACATAGCATCAAAAATGGGAGGGTTTCGATCAAACGTATCTACTATGAGTCTATTATAGAATTTATAAAATTTTAACAAAACAGCCCGTCTAGCTCAGTTGGTAGAGCGCAAGGCTCTTAACCTTGTGGTCGTGGGTTCGAGCCCCACGGTGGGCGTAATACTATTTGATATTTTTTTTTCCCCAAACAGGAAGAAGTATCCATTTGATTTGCTCTGATCCCGCAAATTATATCTGATTAACTGAAGGTGCCAACACATGGTGGAAAGATGGCATTGCTCCATGTAGCATACACAGAGTTGCAGGTCATTTGTGTTACTTCTATAACAAAAGTTTTACTAACAAAATTTGATTCAAATCTGCCACAAAAATGATTTAAGGAATATCAAGTCCACAACTTTCAAAGACAAATAGAATCTGATTCTACTCAAATTTCGAATTCATTGAGCATCTATTTCACTATCTGAATTACTGTTTAAAAAAAGTTCTGAAAGTTGTTGGATTACC
Chr_03.tRNA9-HisGTG	GAAGTAGAGATGATAGTTCAATGCGAACACCAGAGACTATTAGGGCAATTCCACACATTCTTTCTCTCTCTCTCTCTCTCTCTGCTTTTCTTCTTCTTCTTCTTCCACTTTCTCTGTGCTTCAAATTCGATTAGTGTAAACCCTACACTTCATTCAACGATTGTAATTAATGATTATATTACTATAGTTGATCATAAATAGCAAAAAGTGCTTCCGTAGCATAGTGGTAGTGCGTTCGCTTCGTAAGCGAAAGGTCGCGAGTTCGATCCTCGCCGGGAGCTAATTTTTGTTTCTGTTTTTATTATTGAGGTTTATTACTTTATAGATAATAGTTGCATCTTTGCATGTGAGTGGCTGTAGTTTAGTGGTGAGAATTCCACGTTGTGGCCGTGGAGACCTGGGCTCGAATCCCAGCAGCCACAAAGTTTTTATTTTACTTTTTATACCTTCTTCTAATAAGTTTGAAAATGTCTTAAGCAATCCCATAGCCAAAAAAATTTATTTTACTTTTTATACCTTCTTCTAATAAGTTTGAAAATGTCTTAGAGCAATCCCAATGGGAGGGCAGTTTGGTGCCCTCCACGTAGGTGTCACATAAGCAAAACCACATTTAAAATCACCTTCTACCTATGGTAGTCAAAACCTGAGCAATCCCAATGGGAGAGCAGTTTGGTGCCCTCCACGTAGGTGTCACATAAGCAAAACCACATTTAAAATCACCTTCTACCTATGGTAGTCAAAACCCCCGGGAAATTTTGAAAATATCAGTGTA
Chr_03.tRNA90-HisGTG	CTATGTTCAGGACTCCCTAGGGAAAAAAATTATGTGAATTCAATATGATAAGGAACATTACCAGCAGCATATCATATGTTGTGGACTGTGGTGGAACTTGTGTATTGAAGAATCAAAATGTGAATTCAAATAGTGTTACTCCAAAGTCCAAACCCTCGTTTGGCGATGAAGTATTGAACAGAGAACAGACTAAGGTGAAAGATGTTGGTCAAGGTCAAAATCAAGATCACTGATGTTGACTATATGGTCCGGGCCTTGGGCCGAATGTTAATAATGGGCTACTGGACTGATGAGAGAACGATAAATTGTATTGATTAGGTTAAATAATTTGTCATTATCAAACAACAAATGTGGCTGTAGTTTAGTGGTGAGAATTCCACGTTGTGGCCGTGGAGACCTGGGCTCGAATCCCAGCAGCCACACATTAGTATATATTTTTTTTGCATTTTTAGGGGTGTTTTTGACTTTTAACCTATTTATCTAGGTCACGTTACCGACGGTCCAGATTAATCTAATTGAAATCGACGACCAAGATTAAATGAATTCTGAACATAAAACCTAAAACCCTTAAACACCAACAGAGAGAGAAAAAAAAAAACCCTACCAGTCTTCTTCCTTAAACCCTTGCTGTTCATCTTCTTTGCCGAACTCACACACGAGAAAAAGAGAGAGATGGAAAGTGATAGTGAAGCAGAGAAATCAGCACACAAGGAAAGGAAGAAGATTCAAGCTTTAGCTCCAATTGCTAAACCTTTAGCAGGAAAGAAGCTTT
Chr_03.tRNA91-ValCAC	GCTCCCCAAAAAAGCTAATGAAATCCATTAAAAGATTCTAAATGTTAAATGATATGCCAAATGTTAAATGAGATTTTCTTTTTTTAAAAAAAAAAATCTATTTATATTCCTTCATATCTTATGCCAAGATATGAACATATTCAATTTTAAATAAATCCTATTACTAGATTCATTGGTAAGTGTTCTTGTAATAAAGGTTTTAATTACCTTTTGGTGTCATAATCAAAGAATTTCCACAAAAAATCATAGGAAAACTTTGGTGCTTGCATTGGATTGATAGCAAGTTCATAACAGTATACAAACCATAATTATAGGGTATATATTGGATTATATCAAATTAATAGTACATCGTCTGGGTGGTGTAGTTGGTTATCACGCTAGTCTCACACACTAGAGGTCCCCAGTTCGAACCTGGGCTCAGACATAATTGATTATATTTTTGTCTCTCTTTTTTGCCTCTGCTCTGCCAACCCATAAAATTCATCACCAGAACTCCACAAGAATCAACCAAATAGCTAGACCCAGTGGGTCCTATATTCTCTTTTATGTGGTAATTTTATATGATTTTTAAGTTCTTATATTTTTTTACTTTAACAAAAATAAGAATTTAATAGGTTTCTTAATTACTCTTAGTAATTTCATTGTTATGTTGACAACTGTTGAACCAAGAAACAAGTTAGCTTCACTAAGCTCGATGCTCATCTAAAGGTCCACAAATCTTGTCGCGCGTTGTCGTATTTAAAATTATCGTATTGTAAAATTAGATATTTCTTT
Chr_03.tRNA92-AsnGTT	TGTGTAATTCTTTGAGCTTATTAATAAAATGAAATATTTACTTTTTAAAAAAAATCTTCTATAAACTACTCTAGTCAACTACTAGGTTCTAAATCTCTTCTCAAATTATTGCGAACCACCACACTAATATGAAAAAAAAGGAGCATAAACTATGACCTTTATATGCAATGAAATGGAAATCTTTTCCAAAAAGTATCTCATGAATCTTAGCTTCTTTTTTTATTTTTATAAAAAAAAAAAAAAAAAAACAAAAAACAAAAAAAACCACATTAAACTTTCACAACATAAATTTGTTTGTTCACGAGTTTTTATTTTAATTATATAATTCTTATTGTATATACTAACAAGAAGCTGGAATAGCTCAGTTGGTTAGAGCGTGTGGCTGTTAACCACAAGGTCGGAGGTTCAAGCCCTCCTTCTAGCGGAATTTCTTGTATTTTTATTTTTTGTTGATCTATGAGATAACGTGATGCAACACCTACAACCATGTGATATCTTCTCTCTTGGTGCGTTTTCTTTTATTTTGAATTTTGATATTCCTCTCTCCACCATTTTTCTTGTAGAAATCCACGGAATCTAAATTGATAAAGTTAATTTTTTTTTTTAATTATCTAATGTTATAAATAATGGACTTACCCCGAGAATGTGCAAAATGATAAGAATATCCATAAGCATGACATACTCCCCCAAATCGATCATTGTTTCAATGATGATCTCACTTCCTATCTTTATATTACAAACTTCTGTCGTAATGTTTTCTTCAACCCTACATAT
Chr_03.tRNA93-AspGTC	AAGGAGAATGTGGAGGTCCCATTAAAAGAACAAATGCCACTCCAAGCCAAAAGGTAATCAAGACAAATTAAAAACCACACTTTGTGCATGTTCTGTTCATCTGAAGTGAAGTGATCAACTTTACTTTCTTAGTTTCTTTCACTAATGAGGGCATAAAAAGTTGCTACAGCTTTTGCACATGTAAACTCCATTTCAAGATAACTTACTTAATGGACATGGACCTACCAAATGGTCCTGCATCATATAATTGGGAATAAATGATTTTATTAACTTTGGAATAGGTTTTAAACCCATTCCATACTTATATGTTTTGCTATAACTATTACAATTCTGCTTATACAAACAACAAAGTCGTTGTAGTATAGTGGTAAGTATTCCCGCCTGTCACGCGGGTGACCCGGGTTCGATCCCCGACAACGGCGTTAGTTTTTGTTTTTTTTTCTAATTCCTTTTACTTGGCCTTGACATAGGCCTTATCAACCACCCGGGTTCGATCCCCGGCAACGGCGTTAGTTTTTGTTTTTTTTTCTAATTCCTTTTACTTGGCCTTGACATAGGCCTTATCAACCAAGGGAAAGTGACGGAAAGTAAAAATATAACTTAACTTCAGTGAGATACAGAGAAGCTGGTGTCACGAAGGGGGTAGAGGGGGAGGAGTTTTTTTTTCTAATTCCTTTTACTTGGCCTTGACATAGGCCTTATCAACCAAGGGAAAGTGACGAAAAGTAAAAATATAACTTAACTTCAGTGAGATACAGAGAAGCTGGTGTCA
Chr_03.tRNA95-AlaTGC	ATAGGGGTCTCTGAATTTGTGTAGAAGATGTCCACATTAATTTTCATGTACTGTTGCCATGGAGGAGTCCAAGTAGTTTTGATTGGAGTCAAACCAATGAAGAAACTTTGTTATTCATCTATCTAACCTACTCATTATTCTTTAAAATAACTCGAAAATATTGTTACAGTAAACTTTTCATGTTGCCTGGGGATGTTATTATTACAACATTCGTTTAAATTGTTTGTTGTTGAGGTTATTATAAGTATAATAACCTTAACAACGAATGCTGTAATAATAACCTGTTACTCTGGCATACTAGATATTCTGTTTCCAATAATTTCTTTTGCTTTTGATAACTGACAGGATATGGGGATGTAGCTCAAATGGTAGAGCGCTCGCTTTGCATGCGAGAGGTACAGGGTTCGATCCCCTGCATCTCCAATTTTTGTTTCCAATCGTTTTCAACATCGGCCAAACGCAATATGCGGTGATGAACTAAAGAACAGCCGGCTACATCCGATCAGACCCTCTTTTCTTCTTTCTGTACAAATTACGCGCTCTTTCACTCTTCCCTCTCGAAAACAAAACAAGATGATTCGAACAACAATCTCAAACCTCAAATCTCTTTTCAAACTCCACTCTCATCTTCAACTCCGATTACTAACCGATTCAACTCATCACTCTGAACTCAATAAACCCATTTCACCCATTAATCCAACTCATCTTCTCCGTGTCTGCACAATTCTTTACCAACAACAAAACTCACCCGATTCAAGACTTCATTCTCACCT
Chr_03.tRNA96-TyrGTA	ATTTGGGACTTGGAATTATGTAAATAGAGGTTTGTCTCTATGGGTAGTGTCAACCTGACGGTACCTTGTGTACGATGTTCAGGCAGTGTAAGTGGATTGAGTGAATATACTTCTACATTTTATCAAAAAAAAAAATAATGGCATGAAGCTTAGAGTTGTGAAAAATCATTTTGAGATGGTGTTCATTTTGAATTAGTGAGAGTTTTTAATCAAACCCAAAATAAAACATTTTATAAGAAATAAAAAATCATAGCACCAAAAAATGGTTCAAATTGTAACAATTGGTAGTGTGAAAATATAGACCAGTTCTTATTTGTTGATATTGTTTAAAGAAGAGATTATTTCAAGAACCGACTTTAGCTCAGTTGGTAGAGCGGAGGACTGTAGTGGTTACACAGCCATCCTTAGGTCGCTGGTTCGAATCCGGCAAGTCGGAATTTTTTTTTTTTTTCTTTTTTAACCTATTTCTTTGCTTCTTCTCTTTTTTATAACTTGTAATTAAGCATAACGTAACTGTTAATGTCTCTGTCTAGGTACCATTATTGTGATGCTTTTGTTCAGTGTTCATAACCATTTTGTATTGTCCATGTGTAATCTTGGAATGTTGTGATATGATCTTGTTTCGAAAATGAAAGGATTGAGAATTTGAGAGTACATGACAGTACGACATCGACTGATCGGCCATTCTCATTCAGGAATTAATGGATCTAAATGGTCAAGAATTGTTTGTCGACCGTTGAGTTTCTAAGAACCATTACAATAAAACAACAATTGGGCTACATCATA
Chr_03.tRNA97-LeuCAG	TTAAGCTACAGGTGCACCCTCACAGTGAGGATTAGCAGTAACATGCTCCAAGCGCGCACCGTGCTTTGTTTGGGGGACAATAAGGTACACAATCTTCATCGGTAGAGCATGGAGGGCCAGGAAGATGAACATACACATTTAGTGTATGAGAATGCTTGTCTCTCACAACAACCGCAATCGAGGGAAAACCTGTATCTGTATGTACAAAAAAAAATTAAGAAGGCAAATGTATTACTTTCATCTTAACAAATTGTATCATATTCCCTTGAAAGAATTAACCTATGTCAAAAAGGGTCAGCTTGCTGTTTGCTTAAGATTTAATACTTAATATGACCAAATTAAGTAATGAAGTCAAGATGGCCGAGTTGGTCTAAGGCGCCAGTTTCAGGTACTGGTCCGAAAGGGCATGGGTTCGAATCCCATTCTTGACATATTTTTGGCCACTATTTATTTATTTTTATTTTTTTTTGTATTAAACACTTTAATGCCATTCCCTACATTGGCCATCACAGACTCAGAGAGCATATGCAGAAAGAACAAGTCGAGAGAAATATATGCAGTCATCAATCACTCACTCATCCATAAATGAAGGAAGAACTAGTACTAGTATCAGGTAAGCTACATACCATGGTTACCATCTTCTGCTAAGGACGTAATAGCTGCTGAATGGGTGGCTATGAAGACCATGAGTAGTAGTAGTAGTAGTAGTACTAGCAACCACATTGAAACCCTGTTTCGTTCAGTACTCCAAACTCGAACCATCTCTCACTCTGATCACAAT
Chr_03.tRNA98-iMetCAT	ATCCGCCCAATTATATTATTGGGCGGGTGCGGGTTATATATATTAAACTCGTTAACCGCCCATTAACCCGACAAAATACCCAATAATATTCTGACCTGTTTGCCTACCTGTTAGTCCACCCATGACCCGCCTACCCAATTATAATTCTTAAAATCACATGTTAGTTCTTAAATGAAATTTAATTGTTATTTTTTATAAGTAGACACTCAGTTGGATTATTTGTATTTTAAGATATTATTTATATCAATAGTTTATCCAAAATTTCATGTTGATATTTTCTGGAGTGGGGAAATTTACATCAACACATGAATCTACGAATATATATTATATATTGTAAGTATAATCAACAAATCAGAGTGGCGCAGCGGAAGCGTGGTGGGCCCATAACCCACAGGTCCCAGGATCGAAACCTGGCTCTGATAGAAGTTTCAGATGCAAGCTTCTATATGCTACTCAATTTTTTTTTTATTATTTTTTTTCCCACACCGACTTCCAAACTCCAATATCCCAATCTGAATTCCCAATTTTTTTCCTTTTTCTCACTCTCTCTCAAATGACTCGGATTAGAAAACCTGCCATTTTAATTTGGTTAATCTCTGCAATTCTCTTTCTTCTAGGGTTTCAAATGGCTATTTACAACTCCTCTCGTCCTAACCAATCAGGTAAAACTATTAGTATCTTAATTTTGCATTTTAATTTATTTTATTTTTTTTGGGAAATTGATTTTAATTAAGACAACTCCTCTCGTCCTGACCAATCAGGTAAAACTATT
Chr_03.tRNA99-LeuCAA	CTGCTTGTGAGGTGCTGTTGAGTGTTGAGTATGAATACAACTTACGTTTTCTGTTTGTTCATTGTAATGCAAGATAGCATTCTTCATGAGTTGACATGGATATAAATATTTCTAGATATCCTAGACTTTATGTCTTTATGATGAATTGATCTGATTTAACAAATAAAACAAGCAAAATCTTGAAGATTGTTTTTTTTTTATTTAAATTACGTATCAAGAATGATATAATCAAATTCCAAACATTGAATTGAATTATTTATTTTATTGTTTTTTTTGGTAAAGAAGTTGAATTATTCAACATCTTCTATATTAGTTGGTTATTATAATTAAGAGGTGAAAGAATTGCAAGTGTCAGGATGGCCGAGTGGTCTAAGGCGCCAGACTCAAGTTCTGGTCTTCGAGAGAGGGCGTGGGTTCAAATCCCACTTCTGACATTGTTTTTATTTTGGATAATTGTTTTTTATCAGATATGCATTAAGATTATAATTGCCTTTTTATAATGTACAATAATGGGAAAATTTTAGCCAAAAAACTGGGTTTTTTTTTAATTTCTGACAAACTGAGCATAAACACTTCACAGACAAACTATATGAATAATATTCATGAATATAATCATGGAATTACATAATCATTATCCAAGAGTTAAGATCTATTTAATTTATTCGTTTGGAAGCCTAATATTTTTTATTCTACTAGCACATTTCTCTTTAGTAAATCCCCTTCCAAACTGAGTTTAAAACAGCATCTAAGATCGAGCTAATCAAGATCGGTACATCCCTCCAGA
Chr_04.tRNA105-GlyTCC	TTAATTACATTTAAATTAGTGAAACAAACTATTAATTGGAATATCATTTTTTTTATTGGAATATCATTTTTCAATTGGAATATCTATCATTTATGAGGAAATGACTTTTTTTTTTTTTTTTTTTATGTGATCCAAGGGAATGGTTTTCCAGTTCGCGGATAAAAAAACAGGACAGACAATATCGAATTAAAACGCAATTTTGTCTACTTTGCATTGTAATGTTTACTATGAATAAAATTAAAATCTCTATATTAAAGTTCTTATTATGGAAAATTACAATGGAATTTCCAAGTTTGTTTTCAATTTAATGAATGGATAAATATTACAAACTATAGAAGCTTTCATGGGAAGCGTTTGTAGTCCAACGGTTAGGATAATTGCCTTCCAAGCAATAGACCCGGGTTCGACTCCCGGCAGACGCAACTGGTGTTGAAAACCTTACTGTTTTCCAATTTTTTTTTTTTTTCTTACGCGTTAGTGTGTTACAGATTTCGACACTAGAAACTAATGTGAAGTCCAAGTATTCGTGTATGATTCTTCAAAAATTGGCATAATTCGTGGATATCCGCAATCTTTTCAACTATGCCTATGGGTTCGGTACAAAAGACTGGTACAATCTGACAACACAGAGCCATATAATTGGACTTACACAATGTTCTTAATTATGTACCACAACTAGAGGTACTAATCAAAAGACGAAAAAACGTCCCAATGCAGAATCGGTACATTGGTTTGTTTTGGACCATGCATCATTTTGCTAAATTCTACATGA
Chr_04.tRNA106-GlyTCC	TCGATATGCATTCTTCTAAGACACTCGTTATCATTTCCTGCAACTCCAAGCTTCTTCGATCTCCATGGTCGTCAGATTAGTGTTGTTGTGTTGGTGTGTAGAGTTTCTTCAGCTGAGGGTGTATACTGTATAAAATTTTTTGCGACAACTGACAAGATCTTACATGGATGAAATAGCTCTACGTGAAGTTTTGTTGTTCCCATGGATGGCTTAAAATTTTTATAAGATATTTTAGAATTGCATGGTAACCTTGTTGTGCATGGTAACCCCCTCCATGAATCATGATCATTTAGTTTTTTCTTCGTCTTGATAAGAATTAATAATGGAAACTATCACCATGTTCATGTGAAGCGTTTGTAGTCCAACGGTTAGGATAATTGCCTTCCAAGCAATAGACCCGGGTTCGACTCCCGGCAAACGCAACTTTTATTTAATTTTGTGATGGCATGATCATCTTTTTTTATCCTCAAGATAAAACTCTTTAGTGTTAATTTTTACTCCTTTTCCATTTTGAAATTCATTGGTGAATAGTACTATTGCGCGCTAAGGATCCATTTGAGTTGAAGTTGAAGAAGCTGAATCCCATCCACAAAGCCTATAACTCAAGCATTTATACTAGTTGCTTCTTCTTCGATTCAGTTTATGAGACAATGTGAATTAGCTGCAAGCCTGCAAACCAAAGAGCTCGAGCAACCAGCATATGACAGTATTAATGTTAATTTATACGTGTCGCAATGGTTTACATCTTCACGGCATTGTTTCAATCTATAAT
Chr_04.tRNA109-LysTTT	CTATAAAATCTGTTCACCCATGAACAGTAACTTTTGGTTGTTGTTGCTCACGTCTTTTTTTTTTCAGATCTTGCCCTTGACTTTTGCTCTAATTCCATTTGTGCCCTAATAAAAACAGTTTTCCAAAGACATTCCTTACTCCTTCTACTCTAATTTCATTTGCATTTTCAACACGCTTTGGGACCAACTTTATTATAACACTAACGGATTTCTTTTTCCAAGTACAGATTTTGCAACAATTCCATCTATCTCCTAAATTTTGAAGACCCAATGCATATTTTCGAAGTCCAATTTCTTATGGACGTTTCGATTATACTTATGCCCACATTATGCAATTTAAAAATAACAAAGCCGACTTAGCTCAGTGGTAGAGCGCGTGACTTTTAATCCCGTGGTCGAGGGTTCGATCCCCTCAGTCGGCGGTGATAATGTGACAAACTTTTTTTTCCATCATTTATTGAAGAAATTGAGCTTTAGATCCTTTAACTCCTAACCCCTTTGATTTTCGAGTGGGGTCTAGGATAGCGTAGGCTATTTTCTTTGAGTTTTTTTTTTTATCTGTTTCTCTCTTTGAATTATTGGTTTATGTTTGAGTAGAAGAGAGAGTGAGGGACACAAGTTGTACTTCTGTCTTTCTTTATTTATTTATTTATTTTCTTTCTTTTAATATTGGTTTATGTTAACAACTCCGCTTGCCTACCAAAAAAAAAAAAAAAAAATACAATTTAAAGATAATAATCATCATTATTTTGAGTTAACCATGTGTAAAAAG
Chr_04.tRNA110-LysTTT	CCATGAACAGTAACTTTTGGTTGTTGTTGCTCACGTCTTTTTTTTTTCCAGATCTTGCCCTTGACTTTTGCTCTAATTCCATTTGTGCCCTAATAAAAACAGTTTTCCAAAGACATTCCTTACTCCTTCTACTCTAATTTCATTTGCATTCTAATAACAACAGTTTTTCAACACGCTTTGGGACCAACTTTATTATAACACTAACGGATTTCTTCTTCCAAGTACAGATTTTGCAACAATTCCATCTATCTCCTAAATTTTGAAGACCCAATGCATATTTTCGAAGTCCAATTTCTTATGGACGTTTCGATTATAGTTATGCCCACATTATGCAATTTAAAATTAACAAAGCCGACTTAGCTCAGTGGTAGAGCGCGTGACTTTTAATCCCGTGGTCGAGGGTTCGATCCCCTCAGTCGGCGGTGATAATGTGACAAACTTTTTTTTCCATCATTTATTGAAGAAATTGAGCTTTAGATCCTTTAACTCCTAACCCCTTTGATTTTCGAGTGGGGTCTAGGATAGCGTAGGCTATTTTCTTTGAGTTTTTTTTTTTATCTGTTTCTCTCTTTGAATTATTGGTTTATGTTTGAGTAGAAGAGAGAGTGAGGGACACAAGTTGTACTTCTGTCTTTCTTTATTTATTTATTTATTTTCTTTCTTTTAATATTGGTTTATGTTAACAACTCCGCTTGCCTACCAAAAAAAAAAAAAAAAATACAATTTAAAGATAATAATCATCATTATTTTGAGTTAACCATGTGTAAAAAGG
Chr_04.tRNA118-GluCTC	ACCACGACTTCGTTTTCAGCTTGATTCTTTATTTCTGTCTTAACTTGCTCAAAGCTAGCTTATTTTTCAACCAAAAAACTACTCCAACTTAGTACCTAGACATGAAGACCTAAAGCCATATATAGTTTAAAATTTCGATTCATAAAATAACAACATATGTCAAGGTTCCAACACCAGAAGATCAATTTGCAAGCAAAGTTTTACAAAATTTCGTAGATATTCGTGATTTCGAATTCTCAAATATCGACATGTACGGTCCAAAATTTCGTGAAATATAACAAAATTTTGAACTATGCCTAAAACTACAACTTCTTTACAAATACTTTAGGTTCAAAGATAACTTCAAAAACTCCGTTGTAGTCTAGTTGGTTAGGATACTCGGCTCTCACCCGAGAGACCCGGGTTCAAGTCCCGGCAACGGAACACATTTTTTTTATTTCTATTTCCCAAACTGGCGGGAAACATTTCCGTTGTTTTTTTTTTCGCGGGAAAAACCTATTTATTTTCCTATTTAAACTGAAAGAAAAACACAAAATTAGGGTTTCATTTAAATTTTTTTTTTCTTTCAGAGAGAGAGAGAGTTTTTGCAGAAATCGAAGAAGAAGAAGAAAATGAACTCAAAAAACAGAGGAATCGAAGAGAATATAATGGCAATTCTAGATTCTTCTGGAATTAAAGAAGCTCGTCATGTTCTTGATGATAGTAATTATAAAATTCTGATTTATTTATTTTTATTCAAATTCATCATTTTCTTGTTCTTTTTCTAATAGTTT
Chr_04.tRNA119-IleTAT	TCAAACTCCGATAATCAAAAAATATTACAAATCAACCAACCTAACTTCCAAAATCATTGTCAAAATCCGTCGTACGTGCCGAAGGCACGGGTCAGCTGCTAGTATATATATAATTCTGCCATTTTCGAGTACTTCATACCCAGTTAAGAGTAACGCCACACAACAATGTGATTTACGCGATTACCTTGAACCCAGCATTATTGAAATATTCAAATTAAAACATGACAGTATTTTCCTATCTCAAAACTACTTCCCACGCCAGAACATTTTTTAGAGCATAGTAAAAGTGCATATGATCATCCCAGTGTTTTGCATATTAATATTGTTAAATTGCTTCAATTAAACCAAACGGTCCCGTAGCTCAGTTGGTTAGAGCGTTGGTCTTATGAGCCGAAGGTCGCGGGTTCGAGCCCCGCCGGGACCATATTTGAGTTTGATTTTTACCTTTTATTCATATTTTTTGAGTTATATATAAAATAATCTTCACCAAAAAATCAACTTTTTCCATGGGATTTTAGATTTCTAGGCACCTCCTTGCACTGGAGTTGCTAATAATAAGCTCATTTGTCGACATTATTTTTTCGTGTCTGGATGTGTAATGTATTGACATATAGAATTCAATCAATACAGTACTGGCCTGGTTGTTGGGGTTTGGTGTCGATTAAGCCACACCTGCATAACTGTTTTGAAACTTGAGAGCTGTGCTTAGATGTGAATGGCGTATTCCATTCCATCACGACAGAGTTGAGAGAGTCATCAATCATGTATAAAGTA
Chr_04.tRNA122-LeuTAA	CGTAAAATAAATTATTGGTCACCATACATATGTTCTAGCTTCAAATGCACATTTTTAATTATTTAGTACATTTTTTAACTCAAGTATCATTAATCAAATTAGAAGCAAAGTTGATCTAGACTCTAGAGTATGGAGAAAGTTTATGAGCTAGATTATTACAAATTCTCGTGTATAAATAAACCCCCTTGGATCTAAATAATAACAAGCAAAATCTTATAAAATAATAGATTAATTATTATTATTATTATTATTTTGATTTTTTATCGACAAGTATGATTATATAAATTGGACATGAAATAAATCTACTAGAACATGATTATATAGTTTAAACTGGAGGATCATGACAAGTAGCTGGTTTGCCCGAGAGGTTAAGGGGGAAGACTTAAGATCTTCTGCATGTTACATGCGCATGGGTTCGAACCCCATAGCCAGCAATTTTAACCATTTTTTTTTTTAAAAAAAAAACTTCAACTAATATTAATCACTAAAATTAGTAAATAATCCAACATTTAAACACAAGTGTTAAAAAAAAAAAAAAAAAAAAGCAAAATTTAATCATAATGTTTGAAAAGTCCCAACTTTATTCATAGAATCACACCACACACCACAATCTAATATTAATGTTCAACAAAACAACCATTTTCTTTGAATCAAAAGAGAAAGAAGTGGATTTGAATTGTGAATAGCATTGGATTGGTTGTAAGAAGGGGTCAATGTTGCCATCAACATGACAAAAAGACACAACGCCATAAAGATTTTGGTTGCATTGCAAACCCTGGAATTA
Chr_04.tRNA27-IleAAT	GATGTAAACATTTTTTTTCAGAGTCCAAATTTTGAAATCTTGTGAATGTCATATTCAGTCACATGGTGCTTCCATGCATATTTTTTCCTATCAAGTACAATTTTGAAATCCATAAGGTAGCTCATAATTGGTGAACCCAACAAAATTCAAAAGCTTTCTCCTTAGCAGTGATCGTTTTCTTATTATCTCCTCCATTTAATGATATGAGGCATCATTCCATAACGTAAAGTCATAAACAAGGTTCAAGGCTATGTCTAACCCATTTTGGTAAAGGATATCTTCCCATCTCCCTATGAGTTTTAGACTAAATTTTGATCTTATGTATTATATTGTTTTACTGAAGTGACCAAGGCCTATTAGCTCAGTTGGTTAGAGCATCGTGCTAATAACACGAATGTCGCAGGTTCAATTCCTGCATGGGCCATTTAAGCATTTTGCCATTGAAGTTTCCTCAATTTTTATAATCTTGTTTCCCTGGTGATTTGCATGTAAGTATATCACTATTTATACAATGGTACTATTTTAGATGATAATGTCACTAAAATTCCCATTGTTAGATACATTTACGAATTATTGAAACTCACAGATCTTCCTACTCTTGCATTCAAGCATTTTCTTCCCAAAGTTCAATATGATCCTCACTGGTTTTGCATTTCTCAAGTAAAAAGCATAAAAGCCAGTATCATAAAAGACTACTATAATTTGCAGATCATACCGAAAACTCAAATAATAACATAGAATTGTTGGACTCAGTTTTTTACTATTAGGCTAAGT
Chr_04.tRNA3-GlyGCC	GACACAAGGGCATGAGGTTTTGGTTAATTCAGATGCTTAACCTTGTGTTTCTGTTTATGGCTGAAGGGTGCCAGGATAGCTCACGGTAGGTGATTAAATGCTCTACTGTCAAGTAGTAAATGTGGGATCAACAAATAAATAAATAAAAAACTCTACGCGAAGTTATCACTTTCGTGCGTATTTAGTACTTTCGCGTTTTTAACTTATTAAATTTAAGAGACCATTGGAGATGGTTTTTACTTTTTGAGATTTTTCTCTCAAACTTACAAATTTAAGAGGGTAGGAGATTTTCTTAAAACTAGGCTTTATTTCTATGTCTGTTAAGTTTATTTTACACATTCATCAACTAAGCACCAGTGGTCTAGTGGTAGAATAGTACCCTGCCACGGTACAGACCCGGGTTCGATTCCCGGCTGGTGCAGTTCTTAATGTTTTTAAATTTATTACTTTTTTTTTTTTTTAGTAATTACTTAATTAGAATATTAAAAAGGATCTTTTCTCCTAACCCAACTCTATAAATACCCACCCCTTCTTAACCCTTGGGGACAAAGTTTAGGGTTTTGTTCTATCTCATAAACAGAAAACAAGTAGGAAAAAAAAAAATCAACAACAGGTGATGTAGGAAGAGATATCTGTTAACTGTTTGTTCTGTAAAAATTATTCTGATTTATATATATCCAAGAAAAAATAATAATCATCCAATTATTGATCTCCCTCCGCGTTACATTATGCCTTCGACTTTCCCTAGGTACTACAGCATGGTAGCTTTGG
Chr_04.tRNA30-GlnCTG	AGCTAGAAACAAGATTACATTCTTGTGTAGAGTGCCATTTGCATCACTTACGAGCAACCTTTCTATTACATTCTCCATCGGGTAAGCAAAAAAGAGAATTTTATCAGTAGCAGGGTAGGTAGTAGCCAATGCATCCGCAAGGTAACCTCCTCAAATGATCTCCTTAAAATTTGGATGTACTTAGCCATACTTTCAACCCTCCATGTTGGAGCTATTTCAACCCTCATGGTTTATTTCAATTTACTGTTAATAAATCACATCTTCTTGCACCCTCGTAGATGTGGTTGTGGAGCTGTTTTTACCTAGTTCAATTAAATATAAACTTACTGTTGTAAACAAATATCAAAAATGGTCCCATGGTCTAGCGGTTAGGACATTGGACTCTGAATCCAGTAACCCGAGTTCAAGTCTCGGTGGGACCTAATTATTTTTAGTATTTTTTTCCCACTAATATCATCAAATGAACTAGGGTTTATACAACCTACTACATCATTCTAACTCTTCTCTCTCTTTTTTTTTTTCTCTCAGAAATGAACCAAATGAATGGAACAAAACAACAACTTGTTCTTCATTTTGGTCTTCTAAGAAAACCCTCATCTTTATCACTCTTTTTGTGTATCTACTCATGATGATGATGATAACATTGATCAAACTAAGAACAAGTCTAACATATTTGTAGGGTTTGAAAAACCATCATACAGATATATGAAAAAAAAATATCTCATTAAATTTTTTTCTAATACTACCTCACCTCGTCTACATTTTTTCAATC
Chr_04.tRNA36-SupTTA	AGGAAGAGCCGAAGAAATGCACAATTATCACTTCAAGCTACTGGAGACAAGAAAGCAGAAATCTGCATTCAACAAAAGAACTCCATAAATGAGTTTCATAATCAAGGTGAGTAATATGTCCCTATTTATACTATTTGATAATATACGAGTAATTTATATTGCATACTCTATTTCTTACAAAGGGCCTATAGATTACTATTCTGCGTCTTCGTATTTTTTCTTACGTAGTATTGATTTTGAACGCAATTAAATTAGATTATTATTGATAATAAATTGAACTTTACTGAATACAACCACAAGGTCATGTGTGTTGAGAATAAATTTGACGTTTAGCATAGTATGCATAATAAGCTGGAGTAGCTCAGTTGGTTAGAGCGTGTGGCTTTAAAATCACAAGGTCGAAGGTTCAAGCCCTTCCTCTAGCATCTTCATTTTCTTAGTATAGTTTGATATTTAACATTATGTGTGTGACACTGTTGCATTTACTATCCACTAAGAGTCTAAAACTTAGTTTACGAAACTAAAGTAACCCAGAAAAATAATACTAAAATTCAATAGTTCAATCTTAATTTGCTTCGATCCGCAATCAACTATTTGATTATGTTAGTTTTTTTGTTTTTTTTGGATCAAATTGTGATATGTTGTTATTGATTTATTGAACTTAGGCTGTGATTACTATGATTGAACATTTGGTGAAATTCGAATGTGCCGTTTGCGAGAGAAGTACTTATAAATATTGGAAATTATGATTACAAAAAGTTTTTTGGTGTTACAA
Chr_04.tRNA37-UndetNNN	CTTTCTCAGAATTACTTTAATAACTGTAAGTGAGTCAGCCTTAAACTATGACATGAGTTGCTTGAATGAGGTCGCTGATGCAAGTTTTTTGTAAAGATAACAGGTGCCATACTTGGTGGTCATGCCAATAGATCAAGAGTATTTTAAAGCCTGCTGCTGCAGGCACTGTATTCATAAAAATATAGGGCACTGTAACTCAAGCCAAAACTTAAAATTCAGGAAACCAGAGTGGTCAGAACCAAGACTTGCACTGCCTGCAGCATTAATAGCTACCATAGCTTAGTTTTATTTAGAACACAATGTCATGTCATTTTAGAAAAAAATTGCATTTAAACTGATGTGCATAATTAGCTGGTGTAGTTTAGTTGGTTAGAGCGTGTGGCTTTTCAACCACAAGGTCGAAGGTTCAAACCCTTCTTCCAGCATCTGTAGTTTTTTTACAGTAGCTTTGACATTCAATCAAAGCGACATCTGTCTTCTTTAGCCATATTCTCTCTTATGTTCTTAGTCATTGATGTCATGTTAGAGTCCGTTACTTAAGTTACCTGTTATTTTCAAGTAATTAATTATTTCCGTAGTTTGAGCTGCCATTCTATCAGCATGTTTTGAGGTACTTTCTTAGTCCCTCTCTTTAATTAGTAGTGTTGCCTACATCACCGCTACTCTCTCAAATGGTATCTTTTGCTCAACTCTTCAAGTTGGTTAAGGTGACTACGCGTTCATAGAGTTTGATTTCCTTTAATTATGGAATGTCTCCTTGATTACATAGTCCTGA
Chr_04.tRNA38-SupTCA	TCAGTGACTTCCTGTTAAACGCTTTTGTACAAATCATAATCGTAGTCATTACCACGAGGTAAATGTTTGATTTTTCCCTCAAACATTTTAGCTTATGCAATCATATATATAGAACTATGCATTCCAAAAGAACTCCTTAACGATTTTTAATAATCATTGTGAGTAATTTATCCATATCAATTCTACTTGATAATATTCGAGAATTCTAAATGTTATTTTGATTCTTGATATTATTTTTTTCCAATAATACAGATTGTTGATCCAATTGAAATAACGTTTATTGATAATTGTAGTTTAGTGTAATTATATAGGACCACAAGGCCACGTGTCTTAGAGAATATGCATAATAAGTTGGAGTAGCTCAGTTGGTTAGAGCATGTGGCTTTCAAAGCACAAGGTCGAAGGTTCAAGCCCTTCCTCCAACATCTTCATTTTATTAGTATAGTGTTGAAATTTAGCATCATGTCCATAATAGTGTCACATTTACTAAGCGCTAAGACTTAGTTGATCAGGTTTTGAAAATTTTCTTTAGGTGTTGTATATCCTAGCTTATTATCAGAGAATAGGGTCTTCAAAGTAAAGTATCAGGAGCCTTGTATTAGTTTCTGGATAGAAGCATCAATTTAAACTATTATTTGTGTAGAAGCAATCTGCCCAAGGAAAAATCTGCTACTATAGCATAGCAAAGAATGTTGAAATTGAAGGGCTCCTTAAATTCCTATAGAAGACTCCAACATTCATTTTGATACTGGAGTTGGCATACGACAAATATTAC
Chr_04.tRNA4-GlyGCC	GGTATGCAATTTCGACTATGTGGCCGGCTTTTGTTTTTAGTTGTGTTAATATTAGAAGTGCAAGGATTCTTTAACCATAGTAACTGGCCTGTAACAAACTCGACTACTCGACTAAGTTAATTCGAACCTTGTTTACAGGTCGACCAACACGTCAACAGCTATATGTTAGAAATTAACTTTTTAGAGTACTGCTTTAGCGGAGTATTTGTCAGATTTTATGCCTTCATTACACTGTTTGGTCCTCTGCTTAGCCGAGTATTTGTGCAGTATGCAACACAAATAGTAGGTTGATCACTTCTCTCTCCGGTTGTTTATTCATTACAATACAATATAGCCAAATTAACAAGTAAGCACCAGTGGTCTAGTGGTAGAATAGTACCCTGCCACGGTACAGACCCGGGTTCGATTCCCGGCTGGTGCATATGTTAGAAATTAATTTTTTTTTCCCCTCCTGTGCTTTAACTATCAACTGGCTAAAACAGCCCCAGGGCACCACACTGGCATCTCTGGATGGAACTTCAACTGGCGTACTCGGCAGTCTCCCGGTAGTGTCTGAGCTATAACAATGTGATTACAGCGATCAATGACCGATTTGGGTGAGGTTCATGTGCTTGATCCGGGAGACCAGTCTTGTGTAGGTGCGATTTTAGGCTTAGAATATTTGTAGGGGTAAGACCAAAAAACGCGGCCTGGCCCATTTCACGCGTTTGTCATACTTATTTCCCCTATGCTGGCCTGCCTCATTGAAGTTCAGGTCGGGAATCAGGATCT
Chr_04.tRNA42-SupTCA	TATTTGTTACCACATTTGCTATGTAGCAGCAAAATCCATGGTATTTCAATTTAAACTCATTATAAATTCCTTTGTTTCACAGAAGAACTCCTTAACAATTTTAATAACCATAGCGAGTAGTGTATCCCTATCAATTACTTATAATATTCTAGAAATCTATATTGCATACTCTATTTTTGTAGCGCCTTCAAACATTATTTTGCTTATTGAGATTATGTTTTACTTAATACAGATTCTGAAGATTTTAAAAAAACTTTTATTGATAATTGTAGTTTAATGGAATTATATAGGAACCACAAGGCAATGTGTCTCCAGAATAGATTTAACATTTAGCATAGTATGCATATTAAGCTGGAGTAGCTCAGTTGGTTAGAGCATGTGGCTTTCAAAGCACAAGGTCGAAGGTTCAAGCCCTTCTTCCAGCATCGTCATTTTCTTAGTATAGTTTTGAAATCTAGCATTATGTCCATAATAGTATCACATTTACTATGCGTTAAGACTTAGTTGATCAGGTTTTGAAAAGAAAAACAAAATTGGTGTTGTATATCCTTATTATCAGACAATAGGGTCTTCAAGGTACAATATTAGGAACCTTATATTAGTTTCTGGATAGAAGCTTCAATGTGAACTATTGTTTGTGTAGAAACAATTTGCCCAAGGAAAAATTTGCTGCTATAGCTAACAAATAATGTTGAAATTGAAGGGCTCTCTAAATTCCAAGAGAACACATATTGATATTGGAGCTGACATACGACAAATATTACCACCACTGTTA
Chr_04.tRNA43-AspGTC	TCGATCTCCATTTTTTGGAAAGAAGATTTGTTTAAACAACTTGTCTCATCTCCATGAAAGACAGAATTGCTAAGAAGTAGTTCTTCTGGTGAACTATATATTGATGTCATTGTCATCTTTTTCATTTATCTCCATCAACTTCTTCTCCATCTCTGCAACTCTACTACATGAAAATAAACCCTAGTAAGTTTTTTTTCTATAGGATTCTGTATCTGAATCTGGATAAAGGCCCATTGGGTTAGTCAGTTATAATGATTTGGGCCAAAATAGCCCGTTCCAGGTCCAAACACTTACCCATTATGCTAAATGGTTATAATATATAATGACCTTTAGAGAATATTGTCAGCAAAGTCGTTGTAGTATAGTGGTAAGTATTCCCGCCTGTCACGCGGGTGACCCGGGTTCGATCCCCGGCAACGGCGTTTCGTTTTTTTCATTTTAAAATTGTATGTTTTTTTTTCTTATATCAGTGATATAAGTGTTTGATGAAATGTGTACAAGAAAGTGTTTTTGAAAATTTGCAGTGATAGCTCATAGCTCATGATGTTTCCTCTTTCTATTTACATTTGTGCTCACTGGTTTGGAAGTATGACCTTGAGTAATGAAGATTATATAGAAACTTTTGTGGAAGAAATGTGTATCAGTAGGTTTTCTTCTTGTACTATTTGTATTAAGCATCTTCGACGATTGTAGCATCTTTTACCTCTTCGTCCATATCTAACAATCATGAGGTCGTTAGATTAAACAAAGTGTCCGTTCTTCCGGATATGCT
Chr_04.tRNA48-GluTTC	AAATCAATGAAATATAAGCTTTAAAGATGAAATAAAATTAGTTTTAAAGTAACCATTCTATGAGCTTCATTTAATACAAACACATTGTTTGTATGTTCCTTATAGATTCAACTTTATGACAAGTAATACAAAAGGTGACAGTTTAGATTTTAAATTACATTCTTAGGTGGTATGCATTTTATTGTTATTTACACTCATTTTCAAGTTTGTATTATAATTATTTCTCCCTTCTTTCTGTAGACACATTTGATTGATAAACTGTATAAATTTGTTGACAATAACGTGGCGTAGCCACGGGTATAACTAGTGTGATTAGATAATATTAAGTAAACATACCTCTCATCAACCAATCCGTTGTAGTCCAGCCTGGTTAGGATACCTGGCTTTCACCCAGGCGACCCGGGTTCAAATCCCGGCAACGGAACTTTTTGTTATCCCAATTTTTTTTTTTTTTTTTTTTTTTTATTATGAAGAAAACACCCATCAATGCAGATCCTATGATGTTACATAGGATAGGATGGAAGGAAGCTCGCACATCTCATTGTTTCTTTCAGTCAGATAAACATAGGTTGATGGAATGAAGGGAAAAGGCCAACAGGTTGAGTTGTGACCATACTTTTACATGAATACTGTTCTTCTGTAAACCGTCTCTTTGGCTCGATCAGCTGTTTTGCTTAGTTGTTTAGAGGAGATGATTTGAGTGTGCAACTATAGCTGTTGCACCAATAATACACTGCCCTTAAATATTTTACTCGAACACTGAAACTGATATAT
Chr_04.tRNA5-SerAGA	TTCTAACATTAAAAATCACAGTGCAAGCCGAGATTCATGAGATTTCGTGATACCTAATCCTCAACTATTGTCTGTATTAACCCTATGCTTCACAAATTTTGTTATACGGTAGAAATTTCGCAAAATGTAACGAAATTCTAAACTATTGTCTGTATTAACCCTATTACACGCTACATTTTGACAAATTATTTATATCACTCTAGGTGTGTAGTCCAGGAAAATTTACTCATTTGAAATTTTATTAGCGTTGATGTTGCAAAGTGTGAAGCATAAACTTGTTTAGTTCATACAATTACTTCAGCATGTTGGTTTAATGTTAAATTATGTTAATTTAAAACCAAACCAAAAGGGTGGACGTGCCGGAGTGGTTATCGGGCATAACTAGAAATCATGTGGGCTTTGCCCGCGCAGGTTCGAATCCTGCCGTCCACGCTACTCTCATAGTCATTTTTTTCTTACTTTTACTTTTTTCATTTCCAATATTACCCTTTTACGACATTTTTTTTTTTTTAATACTTTATACCTAATCTTTATCCTAAACCAAGTTTAATTCCACAAAAGCCTTATAAACATTTATTCCAAACACAACTCTTTAACAAACAAGATTGTGAATTTGTGATCATTATGATAACCATGTTACTTGTCAGAGAATTGTGGTAGAATAAGGAATTTTTTTTTTGTTGGAGAATTCTCATAGAACTAGATACTCACTTCTTTGAGTAATGCCTTAAGAACAAGTATTTTTTCTCAATCAAACTTTGTTTAGATGCAAAGTGTAATAG
Chr_04.tRNA54-LeuTAG	TCGGCTCGTTTAGCTATACGAACGAGCCCGAGCCGAGCTCGAGCTACTCGATTAAATTACACATAAAAGTAGGATTTTATCTAAACGAGCCGAGCCCAAATTTTATATGAGCTTTACTTTATGTTCAAGCTCGACTCATTTAGCTATACGAACGAACGAGCTCGAGCTGTTCAGTTCGTTTAACAGCCCTACTGAAGATGCAATTATCAACATGAGGAATGTTTTAAACTTTTGTAATTTTGGTTATACTCCTAGACGTTTTGGTCAGTGTGCACATGTTCTAGCTAACAACTACCACTATTATGTTTTTTTAGCATAAGTTCAAGCAACAACAAAACTAAATATCCAAAGACAGTTTGGCCGAGTGGTCTAAGGCGCCAGATTTAGGCTCTGGTCCGAAAGGGCGTGGGTTCAAATCCCACAGCTGTCAATCTTTTTCTTCATTTCTTCCACAAAATGCTTCTTCCCAAAACTACTGTTTTTCTCCATTTCTTTAACAATTTCTCTACTCAAACAACAACATTTCCTACTTCTTCTTCATCAATGAAATGGCGAAATCAAATTAAACGAAATCAACTTATTTCACAAATATCTTCACTTCTTTTACAAAGACAAAACTATATTCCATTACTTCATAAACTTAATCTTTCTTCTTCTTCTTCTAAACTAACTCCAAACATTTTTTATCAAATTCTTTATAAAACCCAAAAAAACCCACAAATCTGTTTGAATTTTTTCAATTGGAGTAAAACCCATCTTGGGTTTTGTCCAGATTTCAAA
Chr_04.tRNA55-SupTTA	TCCAAGTTTTGTGTAAAGCTAGCGCATTCTATATTTGGTGGTGTTGACAATATGATTAAGTGTGGTTTTGAACCTACCTTTACTGCCTCAGGCACTATAAGTCTTGGTTTCGTTAATTGTAAGTTTTGACCACTGTGATTTCTAAAATTTTGATTTAATCATTGTGTTATTTTGTTTACGTAATCTTCTTTTCTATACGTGTGGTACTATGTTGTTTCGCATTTTCTTTTGTTGAACGCAAGACACTCTAGCAGATATTACTTTTTATTATGAATGGGATGATCTAAATGGGAATACAAGATCATGTAATTTTTAGAAAATATTTGCATTTAGGATGTTGTGCATAATTAGCTGGTGTAGCTCAATTGGTTAGAGCGTGTGGTTTTAAACCACAAGGTCGAAAGTTCAAGCCCTTCCTCCAACATCCTTATTTTCCTACAAGTAGCATTGACATATAGCATAATGTATTAATGTACATAATTAGCTAGAGTAGCTCATTTTGTCAATCTCTGACTTTCTAACCTCATGATTAAGGTTTAAGTCTTTCCTCTAGCATTTGCATTTTGATTGCCAATTCTACTAAAATTATGATGCAGTCGACCATTTAAATGAAATTACTTCCAATTATATTTTCATCATACCAAAGCCTAGAAATATCTACTATTGTCTTCCACATATTTGTTTTCATCCTAGGAATTGTTTTAAACTATTTTTATAGCTTTCTACTTTTGTTCTTTTGAGTAACCCATATTGTGTGTTATACCGATGTCCATC
Chr_04.tRNA58-AlaAGC	GTTTCTTGATAGGATTGCTCGATTTCGTGCACTGGATATTTTCAGTCTGCAATATTGATCTAGACTCTTGGGACCATGTATTGAAGACGTACCAGCTGAATGACGTTCCATCACCAACCAGTGAGTAACCAACGGAAATCGCATTCACTAGTTCTGTGATTTGAATAGCAAGTAAAACGCAGAGTGTGACTATCATGCGACTTACAGGTCGATCGAGAGCAAATAACGATTTGACAGGTGGTGACAGCATGTTTATATTGGTGCACATTTTCTTAAAATTGCAGTACTTATTTTCCAAAACAACAAATTGTTTACAATTCTTATTAATTATTTTTATAATTAAATATAAAGGGGATGTAGCTCAGATGGTAGAGCGCTCGCTTAGCATGCGAGAGGTACGGGGATCGATACCCCGCATCTCCATCTGAATTATTTTATTTTTTTGCCATCTCAGTAAAATCTGCACCCCAAATGATGATTTTTTTCGCAGCATTTCTGGGGCAAAATGCCCCAGAAGCATTATACGAATCGCCAGTATCTGTTTGCTAGCCCAAAACTGTTCAGTCTTTGCTGGTCATTGTAAATATATTTCAATCTCTGACATTGAGTACTCCTATTGCTGCTGCAGTACTAGTACTAGTAATGCAGCACCATAGAATAGGCGAAAAAACAAGGTAGAACCATAATGGTTCTTTTTTGTAAAAGTTAAAGCCACGAAAAGGATATATGAAAGATCGAAATGCCTTTGTTATCGATGCTTTTAGTGATGTTTT
Chr_04.tRNA60-LeuCAG	AATTCCTTGAATTTATCAATAAATTAGTTTTTTGTGAAAAGACAAATACTAGTACACGTAAGCTCGGCTCATTTGGCTCGAATAACACCCCCTCCTTATATGTCCACTGTAATATTTAATATTTAAATTGGTAACATGTAAATTCATAGCTTTCTATCGGTAGTCGCACGACCACTACAAAATTCCGCAAAATTTAGCCCAGAATAAACACCCATGGGGAACCACCATACTTGACACTCATGAGTTGTATTGTATTTCTACCTAATTTGAATAACATTATGCTTTGTTCAACCATTGTGGATCATATAAATAGGTTTTAATATTGACATTGGTACAAAATGTATGTAGTTGTCAAGATGGCCGAGTTGGTCTAAGGCGCCAGTTTCAGGTACTGGTCCGAAAGGGCATGGGTTCGAATCCCATTCTTGACATATATATATATATTTTTTGTTGGAATTGTTAGCTATATCGATCACCAAAACACTGCTCCAATATCAGTTTGTCATGGGTTCCCCTAGGTGAACAGAGCAGAAGCACTCACGAATTATTTGAGGATTGAATATTGCCGATTTGCCGACCTCATACAACCTTTTAGGAAGGTGACGCGTATTTTTTGAAACAATAATAATAATGGTTAGGTATTTCATGTCGTATATCAGCTCGCAGACACTATATTCACAGAACTGTCGAACTTCCAACAATTTCTACTGTATACTGAGCTGGTACTTATGCTACAAGGTCAATGCCGATAAGAAATATTGTTTTCGTACGTAGATGTTCC
Chr_04.tRNA62-ThrCGT	TACTTTTGGACGCTCGAGTTCATTATTTTTATCAAGGCAAAGGGTCAGGTTTTCTTAAGAGTCACTGTTTTCTTTCGTATTTCAAAAGTGGTACAGTCTACCGTTTTCATTTCAAACAGGCAGAGCTGTGCATCATAAGTACCTAGACATCAATTATGACTGAAACATGGTATACTAATGTGAAACCATATAGCAATTTCATCTAAATACAGAGATTAAATTTCCTATACAACATCATCAATTGCCACACATCTTTGAGTGGATTATTTTGGTAGATCGGATGTGTGAATGTGCTTGGAGCCTTGGATGCTGCAGTAATATAATAAAGTAGGCTTTAATTGAATCAACGGGCTTCCATAGCATAGTGGTAGTGCGTTCGCTTCGTAAGCGAAAGGTCGCGAGTTCGATCCTCGCTGGGAGCTATGCTATGTATCCATTTTATTTTACTTTTTTTCTTTTTCCTGTGTTTTCTAAACTGTTTGATGAAATTCCCCACAGAAAATAAAGTTCAGAGAAAGGCACAAATGTAATACACAAACACTTAAACTTTTTATTCATTAAAGAGATTAAAGAGTTTATCTCCATCAAACCTGAATTTTTTTTTTTCCCAGTGTTTTCTAATCTGTTTGATGAAATTCCCCAAAGAAAATTAAGTTAAAAATAAAGGCACAAATGTAATATACAAACACTTAACCTTTCATTCATTAAAGAGATTAAAGAGTTTATCTCCATCACACCTGAAATATTTTTTTCCCTGTGTTTTCTAATCTGT
Chr_04.tRNA63-AlaTGC	TAATTATGCACCAATATTGAATTCAAATTAGAGATTTTTGGACATCCACATACCCCCTCCACCCTTTTGAAAGTGGAATTTCAAGATACCCCTATTTGAATTTTTTTTTTTTTTTTTGAGATACCCCGTTTTAAGATGTGGTGTTATCTGAAACCATCCATCATAAAACTAATCTACGGCTGTAAATGGTGGGCGGGTATCTCAATTTTTTTGTTCAAATGGTGGGTATCTCTAAATTCCACTTTCAAACGAGGGGTATGTCCAAAAATCTCTTCAAAATATTTTATCGTATAAAAAGAGCAAATTATATTGTCTTACAAATATATTAATTCTGATTAATGTAGTAAGGTGGGGATGTAGCTCAAATGGTAGAGCGCTCGCTTTGCATGCGAGAGGTACAGGGTTCGATCCCCTGCATCTCCACATCAATTTATATTTGTTTTTTTGATAAAAATTTGATTACGAACAAACTGCGCTGCAAGCCCTTTTTAATAGCAAATATTTATTGAAACCCGCCGTCATCATATTGCTATTCATCACTTTTTTTACATTTTCATTTTATTATATACTTCATGCATGCATATTGCATAACATAACCTACTTTTCCAACAAACATATCAAATGAAACTAATATAAAGAGTATGACAACCTTATGAATTTTTTCTCTTCCCATCATTCTCTTTTTGCATTTCCATAACTATATATACTACACAAAACCATCTTTCCAAAACCATTACATTACATACATACACAAATATGGGTCTTTTTACTAC
Chr_04.tRNA64-LysTTT	GGTTGTTTGGCATAGGCCTGTCGTAATGGACAAAAAGTTCTCAGTATTAATAACTTTAGCAACCCATGGTCAATAGAGGCTTGACATACATATTATTGTGTCTCCACTTCTTAGGTTTACATTACTCACTTTTCTGGGTGGGCTTGTAGTTTTTCAATAAGCTAAGTTAACTGTAGAAATACTTACTATTGCTGAAATATAGCTGTAAATGATACCTCTCCTTTCTTCCTTTCAAGAACACAATACACGTTGGCAGGAATTAGTTTTTAAATGTGAATAGATGATCAAATAGGACAAGAATATGGTGTTTGTTTACAATATTTTAATGTTGATCATATTTTTATTAATTGGCTGGTGTAGCTCAGATGGTTAGAGCATGTGGCTTTTAAACCACAAGGTTGAAGGTTCAAGCCCTTCCTCCAGCATTTGCATTTTTTGGGAATAATTTAACGTTTAACATTATGTACATATGTAGTTAGCGTGACTGTTAGAATGGATAATATTGACCCCAATTTTTTACCTGAATCATATGCCTTGATAATTGATATATCCACGTAGGTAGCTTTTATTTTACTTTTTGGTTAATCAAACTAAATTATAAAAAATAGATAATGATAGATATTAGAGATAGATAATGTTTGTGTTTGGACTTTGAGTGTTGATAGAGTTATCTAGACATAGGCATTATTTTTACTAACAACAATTTCTATAAACATGAAAAATGCAATTCCTGTAATCTATTTGTAAAACGAATTTCGACATGATTGACTGCATT
Chr_04.tRNA67-ThrGGT	GGTAATACTAGTGACATTCTGATATAGAACTTGTGAATCAACTTCCACTATAACTGACATGATACACAGTTGTAGAAGTTTTCCAGGTACGGGTTGAATCTTTTCATTACATGATTTGTATCAAATATCTTGATCTATGTCAAATTGTGTAGCAATGAATCGAATCCCGTTGTGATATGGGTCAATAGAAGCCAATAAAATAAAAAAGAAATTAGCCCAGACTTCCTAAAAAAATGATTATTCCCGAATTAAATACGATGAGTCTACTATAATGTAATGCACCTATGTATATAATATATGTACATATAGATGTATATGTCTTCACGTTGGCTCATTCAGGAATAAAAGAGGCCCCTTTAACTCAGCGGTAGAGTAACGCCATGGTAAGGCGTAAGTCATCGGTTCAAATCCGATAAGGGGCTTGGCTTTTTCCACAATAGGGAAATTTAGGGGGTTTTGTGGGTGGAAAAAGCCAAGCCCCTTATCGGATTTGAACCGATTTATTATATTAGTGGATAATCAAGATATGGTTTGTTGATATTTGGAATAAAAAAAGGAATCATCCGCATAAAATATCATTAAGATCAATGAAAATTGGACATACATAATCCTTTATGATACTATATGCATGTGCAAGATATGGTAGGGGTTACAAAAGCAATTCCTTTATTTATATTTACTTTAACGGTATTTTATATTGATTGTGATAAGATAAGAAAGCGCTCTTAGTTCAGTTCGGTAGAACGTGGGTCTCCATAACCCGATGTCGTAG
Chr_04.tRNA7-GluCTC	TTTATGTTAGTCATGGTCTGAAGGCATACAAAGACAGGGCCCAAAGGGCTTACAAAGACAAGGCGTGAAGTAGCCTTCGGACTTGATGTTACCACCTAAGCATCCACATCGGGGCTTACAAAGACAAGGCGTGAAGTAGCCTTCGAACTTGATGTTACCACCTAAGCATCCACATCACCACCTTCGAAGTGATTCTTTCCAAGTTCGTATTAGATAGATAGCTAGCTTGAATGGTATCAGTAAACAATTATATAACATCAACAAATTCAAGAAGGTGTAGATTGCAAAGCAAACACACATAATATATATAATAGGTTGTATACCACAGGATCAAGTAATCTGTCAACAAGTCCGTTGTAGTCTAGTTGGTTAGGATACTCGGCTCTCACCCGAGAGACCCGGGTTCAAGTCCCGGCAACGGAAATTGTTTTTTTTTATACCTTTTGTGCCGGGTTCAAGTCCATTCAATCTACTGGAAAATAAATTTCATCATCTTTCATACCTTTTGTGCAGATCAACTCTTCTTTCTTCATGCAAGAAACCTATGAGGTACTTAGTTCAAACATTTTATAAACCATTATTATTGATGGTAAGCTTTGAAAATTGAAAGTTCCATATTCTTGTTCTCTATTTTTTGATTAATAAAAAGTTCCAAGAATATATGTTCATTTGCTAAAATTTGTTTAGTTATAATGATTTATCCTCTCATTCAAGGTTCTTCCATACGATAAGAATGATAAATAACCAAACAAAAGCACGGGAAAGACAACTAG
Chr_04.tRNA71-PheGAA	TGGCTTTGAAGTTAGCTCATTAAACCAAATATTTCAATATACAGCAACATATATGCCCACTCAAGTCTCAAGCACACACCTCATGTCCAAGATGATGCTTAAATCTTTTAGTGAGACCAACCTATCACGGTATCACATGCATTAAATTATGTCCCACTCAAAATCGACAAAACTTTTTTTTTTTTTTTTAATGTAAAATAAAATTTCAAAATTCTTAAAAGTTTTAGGTGAATTTAATTAAGAAAATTTTGTTAGTTTAGGGATGGTTCTTGAAAGTTTCAAAGGGGTGTTGAAAAGTATTGTTAAAACAATTGGATTATATATTTATAAAGTGAAGTTTTATCAAGCAAGCGGGGATAGCTCAGTTGGGAGAGCGTCAGACTGAAGATCTGAAGGTCGCGTGTTCGATCCACGCTCACCGCATTTTATTTTTTTTTATTTTTTTTTAATTTTTTTTTGAGTTGTGACCATAGGTGAAATTTTTTTTAAAAAAATTCTACATCTGAGTTGTGACCTAGGTGAAAAAATCAAAAATTTCGGGCGTGACGCATTGGCGAATATTCGGGCAATATTTCGCGAAAAACATATTTGTCAAACCTCCCCATTTTGACACTAGCTTTGGGATATTCATGGAATAATCCGGTTTTTCACGAATCGGATACTCGAGATTATTCAATATTTTCACCTATGGTTGTGACTACTTTTTTTAATTTTATTTTTAAGAAAAGAGGAATATTCGTAGCTTAATAATACATTACATTGTTTCAGTAATC
Chr_04.tRNA72-MetCAT	ACCTCTCCCTCGTTCTTTTGGGGTTTAAGTCTAAGAAAAGAGTAAGGAGTATTTTAAGAAGAAAAAATGCAAATAGACGTTAACTTGGATGAAAACTGACGGAAGGGAGGCAAAGTCTAAACTTGGACAAATTTAGGGGTTTATTCAAAACGTGGACAAAATAGGGGGGTTAAGTCAAAATTTCCTATGCATAAGCTACAAGTACGTAATGCAATTTTATTTTATTTTTTTGGGTAAAATTCTGTGTTTTCATATATGGTAGAACTACCCATCTTTGACAGTAAAATCTACCAATTTGGTGAATCTTTCGAACGTAGTATATTACATTTGTCTTAGCAATCAGACATCATGGGGTGGTGGCGCAGTTGGCTAGCGCGTAGGTCTCATAGCTATCTGAGTAATCCTGAGGTCGAGAGTTCGAGCCTCTCTCACCCCACCAATGTTTTTTTTTTTTTATATCAAATCTAGCACTGCTACTGTCATAAATGCCAAAACACTGTCAACTGATCAACACAGATGGAAAGCAACAATGTCTAGCTATGTGCAATGCTGCCTAATGCCTACCAATACAGACAGGATTGATCGAAGTATCCAACTCATTGAGGCCAAATTGTGATCATTGTCAATGTTGATGGGCCGCGGCATAAAGGTAGATAACTAGTGTATACTGCAATTCTGCAAATGGAGTTTGTGCTGAAAAATAAACTTTGGGTCTGATGGGGAAGATTACCTTGTAATTTGCTCTAGTCCAATACTGGCTAGCTTGGAGGGAATCCCAACAACAAC
Chr_04.tRNA8-HisGTG	CTCAAAGGTTGCCGAACGGCCCTAAGAGGACTCAAGAATGGATTGCTCTTAGCTAAACACCTGAATGTAACAAGAGTACTAGATTGAAAATCGGAAACTGGAATAAGACTCCTATCCATACATATGTTAACATGCACATGTAAAGGTGCCCACATGCGCGCATTTTGCTTTGTTAGTGGATAACAAAAAAAAATATGTCCATTGTCATTTGTCAAGTAGTAAATATGCTTGCAAGGTGAGCTTTAGCAAGATCTGATCTTGAAACCAGACCCTGAACATAGTGAAGGGACTTTGTTCTCAACAATTTTGATATTTGGTAAAGTTTAATTTCTGGAAACATGAACACAAAAGTGGCTGTAGTTTAGTGGTGAGAATTCCACGTTGTGGCCGTGGAGACCTGGGCTCGAATCCCAGCAGCCACATTCTTTTTATTTTTATTTTTTACTTTTGGTAATCTGTTCTTAGTCTTTGAAGAATCTTCAAATAGGTTTTGACATCTAAACTTCTGACATATCAAGGTTTTTCTATTGGTAATGCTAGTTAACAAATGTTGTTCCTTTATCAGATCCATTCATTAGAAAACCTTACTTGCAAGTTAGCTAAAACAAAGTTTCTCTCAAAGAGTGTTCCCATGTTGTCAAGTGCAGAAAAGAGCAAAAGTTAAGCTTAGTTAAATTAACACAAAAATGTTAATGACCATTGTCTATCTAGTCTTGGACCGGAAAGATATATTATCTAAACTAGGTTATTTATTTTATCGAACACTAATTTA
Chr_04.tRNA82-GlnCTG	GTAACATTATTTGATGCTTTTGTGATAATTTTTTTTTTTTTTTTTTTTTTTTTGATAAGTAAAATTTTATTATGTTGGATCCAATGAATACAACATGATCAGCCTGCTACCGCAGCGTCAGGTTACGCTAATCTAGCTTTAAGCTAGCCCACATATGCTAATCTAGAGCAGCCATAGCCAGAGGATAGAAATCTGTGACTATGCGCCTGTTGTCTTAGAAATGAATGAAGGTGTATACGAAAGAGAGTAGGTGGGGGTTTGCTTGCCTGACGAGCTTAAATGGCAAAAGCTTCTCATAATTTCCCAACAAAAATAAATTAATTGTTCCTCAGTTAAAACATTTCAAAATGGGTCCCATGGTCTAGCGGTTAGGACATTGGACTCTGAATCCAGTAACCCGAGTTCAAGTCTCGGTGGGACCTATACTTTTTATTTTTAACAAAAATAAATTTTATTGATAAATAAAAATGTATTTAGGAGAATCGGGTTTGCTATCCAAAAAAGACTTGCCGAACAGTTTGTAGCGCGTTTGTCCTCTACTTTTGTGTAGAGCTTATCAATAAAATAAAAATAATTTTTATTTTTATTTATTTTTATTTTTATTTTTTCGGGTTGACGAAAAGATTTCATGATTTGAAGTGAATTATTACAGAAATTCTGTAATATGTATGCCCAAAATAGGAAAAATGCATGATGTTAATCATGGTTTTCATTTATTTCCAGTCCTTAAATTTGCACAATGGTACAGACATTTTTGAATAAAACATAGATC
Chr_04.tRNA83-SupTTA	TCGGTCCAAGTTTTGTGTACAGCTAGCGCATTCTATATTTGGTGGTGTTGACAATATGATTAAGTGTGGGAACCTACCTTTACTACCTCAGGCACTATAAGTCTTGGTTTCGTTAATTGTAAGTTTTGACCACTGTGATTTCTAAAATTTTGATTTAATCATTGTGTTATTTTGTTTACGTAATCTTCTTTTCTATACGTGTGGTACTATGTTGTTTCGCATTTTCTTTTGTTGAACGCAAGACACTCTAGCAGATATTACTTTTTATTATGAATGGGATGATCTAAATGGGAATACAAGATCATGTAATTTTTAGAAAGTATTTGCATTTAGGATGTTGTGCATAATTAGCTGGTGTAGCTCAATTGGTTAGAGCGTGTGGTTTTAAACCACAAGGTCGAAGGTTCAAGCCCTTCCTCCAGCATCCTTATTTTCCTACAAGTAGCATTGACATATAGCATAATGTATTAATGTACATAATTAGCTAGAGTAGCTCATTTTGTCAATCTCTGACTTTCTAACCTCATGATTAACGTTTAAGTCTTTCCTCTAGCATTTGCATTTTGATTGTCAATTCTACTAAAATTATGATGCAGTCGACCATTTAAATGAAATTACTTCCAATTATATTGTCATCATACCAAAGCCTACTATTGTCTTCCACATATTTGTTTTCATCCTAGGAATTGTTTTAATTACTTCCAATTATATTGTCATCATACCAAAGCCTAGAAATATCTACTATTGTCTTCCACATATTTGTTTTCATCCTAG
Chr_04.tRNA85-GlnCTG	AAACATAGACTTAACTGATGACTAAATTGCAAACAAAATACATCTTTGATAACCAAACTGAAAGAAAAAAAATGTTATGACCAAACTGCAAAACACGACAAAGTACAATGACTAAAGTGAACATTTGATCAGGAAGAGTGTGACTAAAGTATACTTCAATGACAATGATGACATTATAGGTTTTGGACCTGTGTACGAAAGAGAGTAACATTTTTTGATCTTAATAGTTAATACAGGTGGGGAAATACAGGTGGGGGTTTGCTTGCCTGACGAGCTTAAATGGCAAAACCTTCTCGTGATTTCCCAACAAAAATAAATTAATTGTTCCTCACTTAAAACATTTCAAAATGGGTCCCATGGTCTAGCGGTTAGGACATTGGACTCTGAATGCAGTAACCCGAGTTCAAGTCTCGGTGGTACCTTTAATTTTACAACTATTTTGTAATATGAAGTTACTATTTTGTAATATGAAGTTATCGCAAGCTAGGCTCAGAAGCAATTAAGCTCCTCAGGAGAGTGCAGAAGATAATGGATAACAACGTGATGACTGCAGGTTCGAACGAATATGTATTTAAGAGAATCGGGTTTGCTATCCAGAAAGGACTTGCCGCGCAGTTTGTAGCGCGTTTGTCCTCTACTTTTGTGTAATTCGTTGAGCTTATCAATAAAATTGATAAATAAAAACAATTTTTATTTTTATTTTTATTTTTTTGGGTTTGATGAAAAGATTTCATGATTTGGAGTGAATTATTACAGAAATTCTGTAATATTT
Chr_04.tRNA9-LeuAAG	AACATATATATCACCTTGGTGCTAAAAACCTGATAATTTTTTCGCTTTGATGTGACCAGATTTTTTTTGAGAAATTATGACATATATATAGGTTATGACGTTATGTATTTGTTTTGGCAGGGTTTCGGAAGACCTTGGACCTTGGTGTTAAATGAAATTTACAACCCAAATAGATAACGGTAGGGCCTGTGACACTCAAGCCTGAAAGGCTTCAGATCCAGGATCTAGATGGATCTGACCTGGCCCGTTTAGACATCTAAAGATGGGTCCTACTTCTCAACTTTTTTTTGGAGAGAGAAATCTGTGGTTTTTATACTAAATTAATATAAAATAAATAATTGAACAACAAGGTCGAGATGGCCGAGTTGGTCTAAGGCGCCAGATTAAGGTTCTGGTCCGAAAGGGCGTGGGTTCAAATCCCACTCTCGACAACTTTAATTTTTTTTTTTTTTTTTTTTTTTTTCATTTCAATTTTCAAAATAATCTGGAGCAGAAAAACAATACATAAAACCCGATATCGTTGCAAGGATAGTTTGTGAGGATTTCATAGGCTGTACGGTTTTTCAATTTCGACAGTTGCCCTGGTCCTCGGTATGTTCTTGGTAAACCGCTACTCATGTGCCAGTAAAGAGAAGCTCTGCTGGGAAGCTTTGAGAGCTCTAGCTGGTTGACACAGCACCATGATTATGTTCACCACTCGACCAAACTGAGCCCTGTAGTACTGGTTTTTATCCTAAAACACCTCGTCACCTCCCTTCTAATATAGTTCGGATAAAATTGT
Chr_04.tRNA96-LysTTT	TCTTACTTCTCTATTATATATTTGCTGGTGATCAACCTGAGTTTTAGTCAAAATTTTATTAATTACTTCTCCTATCTAAATTTAGCATTCGAAAAAATGTTTAACTGACATATCTTTCCCTTGCAGCTCTCGGTAAACACTATGATCATATTTATTTCTTAATACCTTGTTTTCCTGATTTCTATGATCTAATATAATTCTCTTAATACTTTGTTTTCCTGATTTCTTTTTTCTACACTATCAAGAACACACGACACGTTGGCAGGAATTGGTTTAGAATACGACATTATGACCAGAATGTCATATTTGTTTAGAATATTTCAATAGCTCTACCATATTTTACCTAATTCGCTGGTGTAGCTCAGTTGGTAAGAGCATGTGGCTTTTAAACCACAAGGTCGAAGGTTCAAGCCCTTCCTCCAGCATTTGCAATTTTTTGGAATAGTTTTGACGTTCAGCATTATGAGCATATTTAATTGAAGGACCTGCTAGATCGGAGATTTAAACTCATTTTTTCTGATTCATGTGCCTATGATGCAGTATTACACGTAATAGGATTATTTTAANNNNNNNNNNNNNNNNNNNNNNNNNNNNNNNNNNNNNNNNNNNNNNNNNNNNNNNNNNNNNNNNNNNNNNNNNNNNNNNNNNNNNNNNNNNNNNNNNNNNNNNNNNNNNNNNNNNNNNNNNNNNNNNNNNNNNNNNNNNNNNNNNNNNNNNNNNNNNNNNNNNNNNNNNNNNNNNNNNNNNNNNNNNNNNNNNNNNNNNNNNNNNNNNN
Chr_05.tRNA100-SupTTA	CTTATTATTACTTTATGAATGCTCATTTCAGTACTGCATTATTTTCTTACGCTGATGTTTGGTCGGTGCTATATGGTGTTTTTGACAATTTCAATTTAGAACATAACATCTTTTCCCCATGCACTATGCCAGTTGGACGCCTAACATATTTATCACTGACTTCTAAAACTTAGAATTTATTCTACTATTATGTTTTGTTTTTGTTTTTTTAATTCTTTTTTTGTACTTGTGTGGTTGGAGTTCTCTTTTCTTTGTTATCGTGAATTTTGCGAGACACTTGAGCAAAAATTGCTCTATAATATGAATAGTTGATGACAAGGTTTGACATTTAGCATAGGGATGCATAATTAGCTGAAGTAGCTCAGTTGGTTAGAGCATGTGGCTTTTAAAGCACAAGGTCGAAGGTTCAAGCCCTTCCTTCAGCATCTCCATGTTCTTAGTATAGTTTTGACATCTAGCCTAATGTGCATTATAGTGTCACGTTCACTATGCACTAAGACATAGTCTGATGGACATTTACTTTGTGGCTGATCTATAGCATTTCAGCTTATAGATACAAATTTTACGTATGTTATTGCTCCGGTATTGCACCTGATAAGTTCATTCCAGTCTAAGGTTGTATGCATAATAGTTTTATAAACAAATTTTGAATCCTTTTCTACATAGTATCATAACTGTTATTTCGAATTATTAAATTTGGGAAAAATAGGCGTGTCAATTCTTGATTGGCATTAGCATGCAATGGTAGTTTAAGTACTTCGTCATGTTAATAGTC
Chr_05.tRNA104-GlyGCC	GTGTGTGTAGGGTGATTTTGTGAGGTTTGGGCTGCGGTAAGGGCGACTTGGGTTGGGAGGGTAGTGGTAAGGTTTTGATGTAATGGGGGGGTGGGTGAGGGAACAAAAGATTGAGAATTTACCTCTGATTTTTCTGGAGCAGGGTGCTGCAGGGGTTGTTCTTCTACCTTCTTCTTCCCATTGTACTTCTCGAACATGTCTTGCATAGTCTTGATCAAGCGATCTTCTAACTCCTTAAGTTGAGCTTGAGTAACAAACTCCTTAAGTTGGTCTTGGGTAACAAAGTTGTTTCCTTCAACCATGTTCGTGGTGGTGGGCTCTCAAACGAGGCTCTTGATACCACTTAAAAAACACCAGTGGTCTAGTGGTAGAATAGTACCCTGCCACGGTACAGACCCGGGTTCGATTCCCGACTGGTGCATTTGACATATTTTTGCAGGTGTCAGTTAGGCTCAACTGGTAAAACCTCTGGGTGATGATACCAAAGGTCTAGGGTTCGAATCCCGCCAGCATTACCGAGTTACTGATCTCATTAAAAACAGGCTTACCAAACCATTTTGCCAACCAAAAAAAAAGGCAAGGCCGTCATTGAGCCGATCGACCCTCCGACTGTAGAAAAGGGCGAACAAGTTAATATAGGGACTGAAGCTGAGCCTAAATTTGTTTATGTAGGGGCTAATTTATATCTTATTGTAAAAGAGCAACTCGTTGCCACTTTGAAATTGAATAAGAATGTTTTTGCTTGGTCGTACACTGATATGCCAGGGATAG
Chr_05.tRNA105-GlnTTG	CAGAAAGGCATCACCATTCACCAAACTAGATCCCCCAAGCTGTGAAGATTATAGAAAGAGTAACTCAACCTACATGTAGAGTCACAGATCTTGCTCGATCATGGGATCAGAAGGAAGCTAGTATGACAGGAAGGTATTGAACTGCAGTTGCAGAGCACCTAGCTAACTTGGGATCAAGTATGACAGGAAGGTAATCTTTTACCGGGAACCAACTACAAGTCTACAAGCATGGTAAAATACACATCAATTATAAAAGAAAGAACCAATAAACCCATATAAACTAATCATACATACACATGGAGATTTATATTTAATTTATATTTATATATTTGTTAAAGCATAACAACATTGGTTCTATGGTGTAGTGGTTAGCACTCTGGACTTTGAATCCAGCGACCTGGGTTCGACTCCCGGTAGGACCTCTTTTTATCTTTTTTTATTTTATTTTCATTTATATACCTTATCTTTTTATTAATAATTGAATGTAAAGACTAATAAAAGAGTAAAATGGCAAAAGAGCATCTTTCTCTCTTTCTGTTTTTATTCTCAAAGTGTTTTTGCAACAAGAAGATGAAGATCTTGGAAACGGATAGTGGGTAAGTCAATTCTCTCTCTCTCTTGCAATTACTTGGAATTAAATTCTATCTTTATGTTTTTCTTTTTCATTTTTATGAAAGTTTGTTTGTTTGATTGATTGATCTCCCAAGTAAATGAATAAGTCTTCCTATGAATTCAATCTTTCCCAATAATCAATCACATCTTTATCATTTTT
Chr_05.tRNA106-AspGTC	ATTTCAAGTATAATAGATATACCTAAAATTGAATAACATGGGACATAGAGAAAAAAAAAAAAAAAAGTGAATAAGAATCTTCATCATCTTACCATTTACCTTCAAAATTAGACTTGAGGAGAATCAATAACAAACGAGGTGCTCAGTTGAGTTTCCTGAATTAAAACTAATCAACAAAAAAAGGGGAAATTTCAAAAAGATATTATCATCAAATTTTCAATAATTCAGGATTTTACATTTCAAAACGTACTTCTTGTGTTTGAGACAGTGCTCAAGTGGAAGTGTTTTAACTTTTAACAGAGAGAGTAAAATCTATTAAAATAATAATATCCTCCACCCAAATCAACAAAGTCGTTGTAGTATAGTGGTAAGTATTCCCGCCTGTCACGCGGGTGACCCGGGTTCGATCCCCGGCAACGGCGTATAATGTTTTTGTTTCTTTTTATACATTCCATTGTTATCCACTCATATTCCAAACAAGAGAGAGAGGTTTACCGTTTAGGTTTATTTTTGCCCGAAATTGGTCTCACACCCCCTCAATAACCTTTTTTCAAAAGGGCTTGCATCCATAATGTGTTTACACAAAATTCCTAGGGCCTGTTTACTTGTAGGAAATTTTCTAAGTTTTCCGGAAAACTATCTCTGAAGAAAATAAAAAATAGAAAACGTGTTTACTTCAGCTTATTTTCCAGTTTTAGAAAACAGTTTTCTGGTTTTCTATAATTTTCTGTTTTCCATCCTTAACTTACAAACGGAAAACATCAATTTAGAG
Chr_05.tRNA108-ArgTCT	AAAAAAAAATTATGAAACTACTTACTGAAAGATTGCAAGCTTTGGTGATCGATGGTATTATTATAATCGCCAAACTCTCCTCATTCCACAGAAGTACAATACGTGAAAGTTTAAAAGAAGAAACTAATAAGTAAACCACCACAATGTAGCTCTAATATGTACAGTGTCTTCTCGGTTCTCTGGAGTTCAACAATGAAGCTAAAAAGCACTGCAAAGAGGCCTTTGTTACCAGTTTACCACTGTCCAGTTAAAGGAATAACCGAATGAGGGTGTCCTGACTGCTGACTTATTTACTGACTGATGCAATAAAATTAAGATTAATACTTAAAAACTTAGCAAATAGCAAGAAAGCACCCGTGGCCTAATGGATAAGGCGTCTGACTTCTAATCAGGCGATTGTGGGTTCGAGTCCCACCGGGTGTGTATTTCTTTGCTTTGTTTTTTTCCTTCTAAAAATTTCTCCTTTCTACACCGGCCACACCACACATTCACATTACTCAAACTTGGAACACAAGTTTTCCTTTGCAAACACTGCATTGGTGTATAATTTATGGAAAAATCCAAACAAACTGATGCATGCGATTTTAGTGGTTATTGCCTATTTGCCTTATCGGGTATAAAAACATGATTTGATAGTTCAATAGTGTTGATTTCACAACACTGTATGATAGTCCAGATAAATTTCAGAATCCCTTGTTGTAATACATGCTACAAGTCATTTATATGATTCTTGCCTTGGTAGCTGCTGATGATCTAACCTCATGCTAATATAG
Chr_05.tRNA110-AlaTGC	CTCAATTTTTTTTCCAATAGTTAATTTGCATGCTTTCAATTCATTAAATAATCCATTACCATGCATTGAAATAAAATATCGCTATAAAACATTACATTCTTTCGAGCAATAATTCATAAAAAAAAGAATGTTCATACTTCGATGTTTATAAAAAAATATCGCTAGTCTGTCATCCCAGTGAAGCTTTAAAAGGTCTAACCAGAAAGGGTATGCAGTTATGCACCAAACAAGAGGAATGCCATGATTAATTTTCCTTGTTGCTTGATAAAAAAATAAAATGAAAACTTTGTTGTGTTGAAAATAGAAAATGGTTTGGTGAATAAAACCTTGTTCAATGGATTAACAAAAATGGGGATGTAGCTCAAATGGTAGAGCGCTCGCTTTGCATGCGAGAGGTACAGGGTTCGATCCCCTGCATCTCCATTTTTTGACCCAAACCAAATTTTAATTGTTTTTACCAACCCTCACGTCCAGGGCTATACCCTAACTATTTATACATCTCTCCTTTATCATCGGATAAATTTAAATCCGATGGTTCTAATATATCTCACCTTTAAACAACCCTCACGCCCACATACAAATCAGGGCCATAACCTAAACTTTTCATCCTATTTAGATATTTCTCCTTTACCGCTGGATAAACTTAAATCTAATGGTTCTAATATATGTCACCTTCAAATAACTTTTTTTTTTTTTTGGGAAGCGGGGTTGAGGGGACCCCTACCCTTTAAATTATGTATGGAAACTTATATCAATAATCAGTTGTTGACGTG
Chr_05.tRNA112-GluTTC	AACCGACTGGACATATCCGTCAAATGTTTGAGTTCAATTAGAATTTCTTCCACTATTACCCTCTGTTTTTCTGGAATTCAGATTTCGCCAACGAAACACACAACCTAATAGTTTCGATACATTAAGAAAAGTAAAATCTCATCATTAGAAAAGCTCACATACCATGTTAAGGGATGTTTAGTGGAGAAACACAAGAGAGAACGTAAGCACAATTGTTATTGTTATTTTATCCCATATTCTTAATACGTTTGCAGACAAAAGAATTGCTTCTTTGTAATTTTCAGGGCAGAACTCTTTGCATTTTGTATGATTTTGGGATATATATTTGTTTTAGAGTATTTCAGTAACAATCCATTGTAGTCCAGCCCGGTTAGGATACCTGGTTTTCACCCAGGCGGGTCCGGGTTCAAATCCCGGCGATGGAATTGAATGATTATCCCTTTTCTTTCTTTTTTTTTCTCTAACTTCACAGCAGTAGTTTTGACTTTTTAGTGATAACTTCTACCTCTACTGATTATGGCCCTTCTCTTATCTTTACAGCTTCAAGCTTTCATTAGCTCGGGCAGTAAGTACAGTTTGAAGAGTGAATACCGAAGGAGTATAACTATTATTACCATTTCCTGAGTCCTCCGCTATCATTAACAAACAATTTTCATGGTGCCACTTCAGAAATAACCAGAAAAAAATGAAACTTTAGTTCAACACATATTTCGCAAACATCATACTTATTCAAAATTCTAAAGGCACCATTTCCGCTTGTTGTCTGTTTAACAGT
Chr_05.tRNA113-GlnTTG	CTCTAATAGGGATGTCTCAATATTAAATAACAATAATAGATTGCCACCCTTCTAGGTAGGTGACATTTACATATTTACATGCACAGATGCACTTAAAAAAGATATATGTCCTAAAAGTATATTGTTGCAACCAACTTAATTTATACTTCGAAAGTTCAAACCATTGCTTGCCTTTCTTCAAGCAGGTATGTCATCATACTATAGGACTAAAATTATATCCCTTCCATTTTCATCTGCAAGTGTTGATGAAGTACTGTTATATGATTTTATTTTATGGTTCTATTACCTCATTTATTTATTCAACTCATTTTTTCTAATGTCAAGAAAGCCTTCTTTCTGCTTAATAAGAAGGTTCTATGGTGTAGTGGTTAGCACTTTGGACTTTGAATCCAACGACCTGGGTTCGAATCCCGGTAGGACCTTTAAATATCCTTTTTACCTGAACACTTTTTATTAGTTGAATACTTTCTTACTGTGCCTTTGGCATTTTTTTGTTCTTTAGAAACACATCTATCAATAGAGTTCTTCAATTTTTTGATATGCTTAATCTCAAAAATGAAAGTCTGCACTCTGCAGTGAAGATTCAAATCATAGCACTGACTTGAAATTGGCCACAACACAATCAAATGACAATTTCTCCCTAGTAATCACTACTCCATCACGTTTTCCCTTGTTATTGTTTAGTTGTATTTTTTCTAATAAATCATTATCAGCCATCAATATCTTCCAAACGGTTACACCCATAATCTGTTTTGGGGTTTAACAGCTTACT
Chr_05.tRNA116-SupTCA	CATTTGCTATGTAGCAGCAGAATCCATGGTATTTCAATTTAAACTCATTATAAATTCCTTTGTTTCACAGAAGAACACAGAAGAACTCCTTAACAATTTTAATAACCATAGCAAGTACTGTATCCCTATCAATTACTTATAATATTCTAGAAATCTGTATTGCATACTCTATTCTTACGTAACACCTTCAAACATTATTTTGCTTGTTGAGATTATTTTTTACCTAATACAGATTCTTAAGATATTAAAAAAACTTTTATTGATAATTGTAGTTTAATGGAATTATATAGGAACCACAAGGCAATGTGTCTCCAAAATAGATTTAACATTTAGCATAGTATGCATATTAAGCTGGAGTAGCTCAGTTGGTTAGAGCGTGTGGCTTTCAAAGCATAAGGTCGAAGGTTCAAGCCCTTTTTCCAGCATCGTCATTTTCTTAGTATAGTTTTGAAATCTAGCATTATGTCCATAATAGTATCACATTTACTATGCGTTAAGACTTAGTTGATCAGGTTTTGAAAAAAAAAAATTGGTGTTGTATATCCTTATTATCAGACAATAGGGTCTTCAAGGTACAATATTAGGAATCTTATATTAGTTTCTGGATAGAAGCTTCAATGTAAACTATTGTTTGTGTAGAAACAATTTGCCCAAGGAAAAATTTGCTACTATAGCATAACAAATAATGTTGAAATTGAAGGGCTCTCTAAATTCCAAGGGAACACATATTGGTATTGGAGCTGACATACGACAAATATTACCACCACTATTACTA
Chr_05.tRNA118-MetCAT	TTATACACCATGTCCATGTGCGTATGGTGCCGGCATTACATGATAGAAAGAGCTAGATTGAGATTCTCTCCCATTCCCATATGGCATTGTTAGGTAGATAGATTATCTGGCATGGCTTGTTTAGTTGTATATGACCGGCCTTTGTTTTTATCACTATATGGGCTCAGCTTATACTATAAAAATTCACATGAAATCGAGAATTTTCATATTGGGGATGTCAACGAGTTGGCTGATTTTGACCAAATAGTATTGTTATTTGTTAATGAGTTTGATTAGGTTAAATAAAATGCTTAATATGATCACAATGTTAATTACAACATATATTACGTTTTTCCAATGAGAACAACAAAGGGGTGGTGGCGCAGTTGGCTAGCGCGTAGGTCTCATAGCTAAATGAATGAGTGATCCTGAGGTCGAGAGTTCGAGCCTCTCTCACCCCATTTGCAACTTTTTTTTTTTTTTTTTTTGGGTTTTACGTATTTACCCTACATAAGCATTACAGAACAACCAGTAAAGTGAACATGATTCTCATGTCATTTCTTCATATCTAGATATCAAATATGATGTGTAATGCACTCTAAAACCACATCAACATTATCGACTTGCGATCGTGTTTTTGTTTCCTTTTCATGACACTCTTCCTTTTTCTTGCCCCACAAAACACCAAATAGACCCCCAACAAGCAACAAAGCCCCACAAACACTGCAACAAGAATCATCACATCATACAACATTAACCACTGCACTAACACTCCATTGTAAACAAAGAAAAATATACACATGTGCCTATT
Chr_05.tRNA12-HisGTG	GCCCATTGGAAAAGATGACCTTCTACTTACGCCAGCCCATCAAGGTTTCTATACATTTGAGGGTCAGGACACTCCGCTATAAACCTTTGAGGTTTTGATAGGCAGACCATGACCAAATCTGTGAGGCTTTTGGCCTGATTTTGAATTTTTGGGGTAGATTTTATGGTTAAGTTTGCGTAAATTTGCGCAATTTTTTTTTTCCTATCTAATTTCAATTTGATGATCAAATTGGATGCAAGATTAAATATTCAAAATTTAATCCATTTTAAACCAAGATCGTTTTGCAACTTTGTATTAGAAAAATCCATCAAAGTTAAACATTATATATTTGTTTGATGTTATCACAAGTGGTGGCTGTAGTTTAGTGGTGAGAATTCCACGTTGTGGCCGTGGAGACCTGGGCTCGAATCCCAGCAGCCACAAACCTTTTTTCTTTTTTTTTTAATTTACTTCTCCTTTTATGTTTAGCTGTTTCAACTTTGGTCTTTGAAGTTTGAAGCATTTGATTAAGTTGAAGAATCAGATAAGGGTTTCAAGATGTTGTTTTTATTTTTAGTCTCATGCATTACCAATCATCAACATCTAGAAATATCAATATCAATCGACTTCATGAATTCTCTCCAGAGTCCAGACGGGAAAGGAAAAATTGCAAAAACTTGTCCAGCTGCCAAACTTGTACAAAGCAACTATTAAGTAAAATAAACATGTTGTTGGATTCTTGCTCCTCCAAGATATTGACCTTAAGATATATCTCTTAAATTTGAAAATGTCC
Chr_05.tRNA120-SupTTA	GGCTTCTTCGTTACTCTTTATCATAAAGTAAAATACGATTTGCGATTATAATTTTTTTGGATGGCTTGGGAATATGAGCCAGCTCTTTCATTGTTTGTTACTTCTAAATTGGTGAAGATAAAGATAGAACACAACTGACATAAATAGAAAGTAACACATAACGTTAAGACAGGCTCCATGTGCAGAAAGCTACAGAAGTTGAGCATTGTCAGTTTGGTCAAATGTAAAGCGTTTAATTTGTGTGCAGCTCCCATTTGGAAGGGTCCAACTAACAAATAGCTGATCTATACAACCACAAGGTATGTGTTTTGAGAATGAATATGACATATAGTATAGTATATGCATAATAAGCTGGAGTAGCTCAGTTGGTTAGAGCGTGAGGCTTTAAAGCACAAGGTCGAAGGTTCAAGTCCTTCCTCCAGCATCTCCATTTTCGTAGTATATTTACTATTTAGCATATTGTGCATAATAGTGTAACATTCAAAATTATGTCGGTTTAAAACTCCTGTTATATGGTCTACATAATAGGACTTGAACAATGATCGACAAGACTAAAATTTGCAGATAATCAGAGCACCAAATTATTTGGAAATAAATGAGGTAACATCTTTTGCTCTTCTTGCAACAAACCATTGCGTTATATTAAACCGTTAATCAATCTTTTTGAATGAGGAAACATATCTCTGTTTTGGGCTAAGCCTTTTTTCCAAATTAAAATGTTATAACAAGATAAATTTAAGGTTAAAACCACAAATACACAGTTGCTTAATTCAA
Chr_05.tRNA123-IleAAT	AGGTTGCCTTTCCTTTAGTGCTTTTATTTAGTGCTTTTATAATGTATGAGGTGAAAATGATAATATTTTACTAATACATTTCTGATTTGAATTATGTTTCCAGAGTTTCACATATTGTGAATGTAATATTCTGTCGTATGGTGTTTCTATGCATATTTTTTTTCTATCCAAGTATAGTTTTGAATTCCATAAATTAGTGAACCCATCAAAATTTTAAAGCTTTCTCCTTAGGAGTTGTCTTTTTCATCTCCTCCATTTAATAAAGTCTTTACTAACATAGAACAATCGATGGGAGGCATCATTATAAGTTTTGGTGTTATAGCATTTTATTGTTTTACTGAAGTAACCAAGGCCTATTAGCTCAGTTGGTTAGAGCGTCGTGCTAATAACGTGAATGTCGCAGGTTCAAGTCCTGCATGGGCCATTTGCACATTTTGTGATTGAAGTTTCCTTAAATTTTATAATCTCTTTTCCCTGGTGATTACATATATATATAAGTTATAACTATTTATAGAATGGTACTATATTAGATGAGAATGTCGATAAAGTTCCCATTGTTAGGTACATTTACGAATTATTGCAACTCACAGATTTTTTTACTCTTGCATTCAAGAATTTCCTTCCAAAGTTCAGTACGATCTGTACTGACTTTGGTATTTCTCAAGTATAAAGCATAAAGCCAGTATCATAAAAGACTGCGATAATTTGCAGATCATCAAGGAAAAATCTTAGGAGAGTGTTTGGTCCCAACTCCTAAGTGCTATGGATCAAAGT
Chr_05.tRNA126-LeuTAA	AAGCATGATTGGAGAAAGTGACTACAATATATAGTAGTTTTGGAGAAAGTTTTGACTATAATATATAGTAGCCGTAGCACTGGTTGGTGTTTGACATAGTTTAAGGTCTTGCTGCTCACATAATTTTATAATTGTGGAGTCGGGTTGTGGTGAGGGTTCTTTTTTGTTGGATGATCTAATTGGAAATGTCATGTCAATCTTTCCCACCGATTATGATACAAATATGCACTTGAGCTGTTTAATAACATGGAAGGGAAAGTGATGATCTTATTATATGTGAGCTATATTTTTTCACCTTTGGTATCATTGTGTTGAGATGTTAAGGATCAAGTGATCTTAGAAGGTCTAACGGGCGTTTGGTCTAGTGGTATGATTCTCGTCTTAAGGTACGAGAGGTCGCGAGTTCGATTCTCGCAACGCCCTACTACTTTTGCACATGAAAAGAATAAAGATTGATGGTATTTGGTTGGAGATAGAGTTGTATAGCATTTTTTAGCATTGGGTTGATAATTCTGGAGTTACCCGTATCCTTTACCTTTCCGGGGATGTATGTTTGTAGTGTTGTGGTGTCCTAACTTTTATTCCTGTGAAAGGTTATAGCTTTTTTAAGTTTGTGACCTGTGTCATAGATTTTAGATATTCAATATAGGGATTATTTGGTTAGGAATGTCTAATAAGGCAAGCTGAAATGATTTTTTTTATGAGTCGGTTGTTGGAAGGCGAACAACACTGATATATCCAGGAAAAGGATGAGAAGTTTTTTATAAGAAATT
Chr_05.tRNA127-LysTTT	ATAAACGAACCAAGCTTGGACATACCAAAACTCAACTAGTTTAGATAAAATCTTGTTTTTATGTGTAATTTAATCGAGTAGCTCGAGCTCAGCTCGGGCTCGACTAGTTAAAAACTCGGCTCAAACTCGTTCGTATAACTAAACGAGCCGAGTTTGAACATAAAATAAGGCTCGTATAAAATTTGAGCTCGGCTAGACGAACGGAGATCGAACATACAAAGCTCGGCTCGTTTACCACCCCTTACTGGCACATTTGCATACCACCCCTCACTGGCACATTTGCATTTGCGTTTGAACCAACATAACTAAAGTAAGATCTTATATTTAATGCAGGAGATAGTAATAACAAAGCCGACTTAGCTCAGTGGTAGAGCGCGTGACTTTTAATCCCGTGGTCGAGGGTTCGATCCCCTCAGTCGGCGTGTCTATTTTATTTTATTTTATTTTTTCAAAAAAACATGATGAAGAGAGTTGGTACACACTACACAGACTGCTCAAATTTTATTTTTTTTTTCAAAAAAACATGATGAAGAGCAACTGGTACACAGACTGCCCAAATTATCCAACTCTTTTTAATACTCCATCTACAGAGAATTGCTTGCTTCCCCACACACACTTTTCAAGTTTGCAATCTGCAAGGCAAATCCTAAGGCTAAATCACCTACAGCCAACAATGATTTCCACAGAAATATTTGGACCTGCAACCACAAATCCTAAGAGATCTTGCTTCATATGGCTAATTACAGCACCTGATTGTACTCAATAATTTACA
Chr_05.tRNA128-TrpCCA	TGGTGGTGGTGGTTGTGAACTTTGTGATGATGGAGGTACTGGTAGTAGTAGTAGAAGAGTAAATGGTTTTAGTTGTTTTAATAAAGAAAGATGAGAGATGAAGTGAATGGAGATAAAGAAAACAATGAGTGGTGGGACCCATGTTTCACTGTCATCTTCACTGTCTGTTTGAGTATTGACTGTTGACTTTGACTAATTAATTATACTAACTAATTATAGTAGTTATTTGATGTGATGTGAGATGTCATAAATAACCTGTTAATCGAATGTTCTACTGATGTGGCAATGTGGCTAAAATTGAAAATATATTTATTTTGATATAATATAAAAGTGAATGTAAGATATGAAATGGATCCGTGGCGCAATGGTAGCGCGTCTGACTCCAGATCAGAAGGTTGCGTGTTCGATTCACGTCGGGTTCAACATTTTGCTCGCATTGAAGAAGAAACAACTATAGAATAGCTACATGAGATTTTTTTTTTTTTTTTTTTTTAAGAGTTTGTGGGTACCCACAGTGGGAGAGAGGCCATATATAGGTTCAGTAGAACTGGACCGATAACCGGAACATCCCCACACTCACATCCTTGGGCACTTTGATTGTGTGGTCTGTGAGATTTGTGTACTACAGGTCTACAGTAGGACACTTTTGATTGTGTAGTCTGTGAGACTTTTTAGAGATGCATGGGAAGTTTGCAACTTTGTATCCGAGATAATTTAAGTATAGTACTTTTGTGCTCTACTGCCATGCAACTATCTGGGTCACTGTGGTGAA
Chr_05.tRNA129-IleAAT	CTCCTTGGCAAATTTGCCAAGGAGTTAAAAGTGCCACATAGGACCATTTTATTAATTAAAAATTAGATTTTATCACAATGTACACTATATTTTTGAGGAAAAGTGAAACCTTAAATTTTAACCCTTGTTTTAAAACCAACCATTGGTAACTCTAAAAGTGCTAATCACTTTTTACATAAATTTTATGCTAAAACATTTTCTCTCTCTCCTATGTGGCACCCTTAAAACCCTTTTACTATTGGGAATGCTCTAAAGTATAACTAAAGAAGGATTAGAGCGCATCATCATTGATCACCAGTTCCTCCGTAGGGTTTCAATGAATTTATTATTATCTCGCATTCAACAAAAAAGGCCCATTAGCTCAGTTGGTTAGAGCGTCGTGCTAATAACGCGAAGGTCGCAGGTTCGAGACCTGCATGGGCCAATTTGCATGCTTTTTGCCATTTTCTAGTTTTTTTTTTTTCAATGATTCCCTTCTCTCTTTTTTTTTTTTTTTTTTTTTATCTTCTCCGTTAACTAAAACTCAATTCTTAAATCTAATACTTCATTAGATATTAATCTATTATTTACCATCATGATAAATTTGCAAGAGAAAATTAAATTGTTTCTTCTTATGTTAAGTTAAAGTTCTTTATATTTCACTTGGTATTATTTGAGCCATTCCATTAAATCTTTGAGAAAGAAGGAAGGGGCGAAAGCTCGATCCCCAACTTCGGAATATTCGGAACAAAGATCCGAATTAGTTTCGTTTTCCTCTTAATGAGATCCAATTAT
Chr_05.tRNA13-ValAAC	AAAAAGTATTTTATTAAAATTTAAGCCACATAGATTATCAGTGGGGTCTATAGACATGTGCTTAACAGAATTGTTGACGGACTTGAGTAAACTCAAATAAAAAAAAAGTCTGGGATTTGTGCAAATTCAGCCCAATTTTTCTGGGGTTTGGACAAATTCGCCCTTTATATACTTCTGATTTTTATGATAATTGTACCAAATTTGTACTTAATTACAAAATCGTACTTCATGCATGAACCTTATTATTATACTCCAATATACCCCACACACCTTTGATAAATCTCTTATTGTTTAGTTTTTACTCTGTAGATTGTAATTTACATTTATATATTTACCCTGTTTTTAACATAGGTTTCGTGGTGTAGTTGGTTATCACGTCAGTCTAACACACTGAAGGTCTCCGGTTCGAGTCCGGGCGAAGCCATCTGTTTTTAACCAGTACTCTTTCATTTTTTTCATAACAATCTATTCACTGCCTTAACTCTAAGAAAAAAAACTACAATACTTTTTTTTATTTTTCTAGTATTTTTAGCCTGGGTTAACTACTTTTCAACTAAAACTATAAATAATACTGTAACTGTATGGTACAAAACACCAGCTAGCACCACTTTTGCTTTGAAGTGAGGAACTTTCTTTCAGAGCTCTCAGTATTTGTTTCGTTGGAGTATTATTGTCCTTGGTAAAAGAGCCAAAAGGGCAAAGTAAAAGTTCTGGCCGTGAATTTTAGTCCAGCAGCTCCACAGATCTTGTGTCGTGATTCAGTGAGCACACAGC
Chr_05.tRNA130-AsnGTT	GGGTATTGTTAATTATGTATATTTCAGTGGGTTTTTTTTACTAATTATGTTTATTATTTATTTACATGTTTAAAGAAGGGTAGTTTTGGTATTATCAAAATATTTTATTTTACGAAAATTTAAAAATTAATTTTCATAACACCGTCTATTTTTTCCGTCCATTTGGGGGGGTAAGTGTTATATTTTTTCAAATGGGGGTAACACAAATTTCGACTTTCAAATGGGGTAAGTGCCAAAATCTCTAGATTTTATAGTGTTAAAAAGGAAAAAAATAAATAGTAAGTGTTGAATTATTTTATTTTTATGTATTTATATTAAAATTGTTAGTACATAACTAATATGCAACAATTGCTGGAGTAGCTCAGTTGGTTAGAGCGTGTGGCTGTTAACCACAAGGTCGAAGGTTCAAGCCCTTCTTCTAGCGATATAAATACTGTATTAAGTGAAGTCAGCATCAGTATATTTTTTGAATTGGACATTTTTATTTTTGCATTTTTGAATTGCAGTGAAATTGACGTTTTCAGCTGATTCTGATGTTGCTGAATTTACAGATTGAAGAAGATTTTGAGTTATAAGCTGAACCGGACTCACATCCTTTTCCAAGCTAACACATATCAAGCTTCATTCATTGATTAGAACCAGCAGATTCAATCCATGTTTTCAGTTTTATGTCCGTATATTACAATAGCATAGGCTTAAGAGTATGTATCAATGACTGCAAAATGGTAGGTACAGCAAAAGAATGTCTCAATAATAGCCTTTCATCTGGTTCTC
Chr_05.tRNA131-ThrTGT	GGGTCATTGAATTGGACTGATGCAGAGTAAGCAAATAGAAAAGCCATTAGTAGAGAGCATGATTTGAATAGCTTTGTGGATTCTTCCATTATCACTACCAAGTTGTAACAATCAAGAATGCAGAAACTACAGATAGTCAACGGTTTCGATGAAATGGGATCAGCTGGTCTGGTGATTTGAATTGAGCTATGTATAATAAGCTAAACTTTGCCAAATTGCCAGTGAACAGAGCAACAAGTTGAGTTTGGGCTTGAGAAAATTGGGCCGGGTCATTCATTAGAGCTGCACAACCATTATCAAAGGTTATTGGTTTGTATTAAATATTTTGATTAGAAATGAAAAGCGAAACAGCCCCTATAGCTCAGTGGTAGAGCGCCAGTCTTGTAAACTGGAGGTCTGTAGTTCGATCCTGCATGGGGGCAAATACTAAATTTATTTATTTATTTATTTTTTTTTCATTTTCTGCAAATATAATTTTATTTTTGCTTTTTTGCATTTGATATTCTGCATTTATGAAAGAAGCAGGTTCAAAAAGAATTAGTTCCAGTGTCTCATCTGTTTATGCACTGTTCTTTGGCATTACATCTTTGGCATGAGCTACTGCAGCCTAGAAAAATCATGTTATTCCTTGGTGTTAACTTCTGATTTAGTGGAAGAGTTGTTAATTGCTTGGCCAAAAGCCAAAGGTCTGCATCTACCGTATTCCGTCATCTGGAATTTGTGGAAGGTAAGGAATGAGAAGACTTATTTCAGGGATCATATGGTATCTGTT
Chr_05.tRNA132-AspGTC	GTCTCTGCGTATGAATTCACCAATAAAATTAGTATACACGTGAAAAATGTTTCAGTTTTGTTATAGTTAGTACAGTATTATGGTTATATGGTATTTGATGATTGCACAATTACAGTAGTAACATGAATTGAGAATTTAAAGTTTTGAACTACACCTCCAACATGGCAACATGTATACATATTTTAATCAGCCTTTATTTAAAAAAAAAAAAAAAGATTACTGTTCATATCACTCTTCTAATCTGCTATGTAAAATGCAATCTGAGTTCTTGGAAAGTGCACTATACTGCTTTGAACATGATTAAAACGAACTAATATTTTATAGTTAGATGGAATGGAATACACAACAAGGTCGTTGTAGTATAGTGGTGAGTATTCCCGCCTGTCACGCGGGTGACCCGGGTTCGATCCCCGGCAACGGCGTCTCTTTTTAGTTTTTTAGAATTTGTTTTTTTTTCTCTGCACATTTTCTATTACAGTATTTATTTATACATTTTTTTGATACAGTATGTGGATTTTGTTCCATGATATGATGCATATGATCATGAGCTCATCTGCATATGATCAATACAGCAGTTGTATCTTTTTCTTTTTAGTGCATTTAGTTGGCAAATCCACAAACTCTATTCAAAATGGGATGGATGAATGGATCCATGTTATTATTTCAACAAAATTATTTAATTTTACCTTGATTGTTTCAATTCAATATAAGAACTGGCACCTACTTTGAGACACGTTGTTTGTGTTACAATCTTTCTGATTTACTTAGTCAT
Chr_05.tRNA133-AlaTGC	CGGACTGCTGCAGATCAATTAGCAAGCCAAAGTCTGTTATTTCCATGGTGCTGCAGATCAACTAGCAAGCCCATACATGGACGGAACCAGGAATATTGTCTTAGCTGCTATCGAATTAGTGTTTCAAGTGAATGGGCATGTGGCACAATGGTAGCCCCCCTCACAAAAGTGAAGAGGTTGTGGGTTTGAAACACGTCAATAGCTGTTTGTTGATATAAATTTCCACACGTAATTTAAAAAGAGGTAGGGTCCCTCAACCTCGCTTGCCAATTAAAAAAAAAAATTAGTGTTTCAAGATCATGGCCTTCTCTACACTTATTTAAATTACAATCACCTCCTTCTTTCAATGAGGGGATGTAGCTCAAATGGTAGAGCGCTCGCTTTGCATGCGAGAGGTACAAGGTTCGATCCCCTGCATCTCCATATCAATTCCCACTGCTTTTTTTTTCTCTCTTATGTTTAAATTGTTTTTAAACTTAGGGTTGGCAAAAAAACCGTAGAATCGAAAAACCGAACCGTAAAAACTGAAAAAAAACTGGTCAAAACTGTGTTAACCAGAACTGGTCAAAATTGAACCGGAACCGAACCGAATCGAGTATGTAACAGTTCAGTTCCAGTTTCTATTCTGATACGTTCAGTTCAAACCGAAAATGAATACTCCATATTTCAGTTTTTATTTTTATTTTTCTCTCTTATGTTTAAATTGTTTTTAAACTTAGGGTTGGCAAAAAAACCGTAGAATCGAAAAACCGAACCGTAAAAACTGAAAAAAA
Chr_05.tRNA134-ProTGG	AGTATGTACTCCTTGTACTGTAATTGATAATTGGCCCCTTATGGCTCCAATTGTCTTTGTCTTTTTAGTATGAGTTTAAACAGTTTTAATTCACAAGTCACCTCCAAATAATATTAGACAGTCATGCCTTCTCTTAACAAACTATATTTTGTTGATAAGAATAGGTTCAATTAAATTGTAAATGATCTGATTGTTGCATTTTGAAAGAATTATTAATAGATAGGCTTGCTACTTGCTAGTGATCTGATGATCTCTTGGTTGTTGCTAATCTGATATGGAAACTGCAAGCATACTAGAGTTTTTTAAATAGATATGGTTATAATTTACCGAAACTGGTTATATTTACAAAAGGGCATTTGGTCTAGTGGTATGATTCTCGCTTTGGGTGCGAGAGGTCCGGAGTTCGATTCTCCGAATGCCCCAATTAATTTTTAAAAAACATTCATTTTTGCTTTTTTTTTTTTTTGTTCTGCAACTCCGTATAAACCCTAATAATCTCAATTCTCTCTCTCTCTCTCTCTCATCGACAAAAGCCTCACAATTATTACAGTTTCGGAGAAAGTTTGTTTTCAATTGTGGATCAAAAGGTAATAAGTTACTCCTTTCGTTCTATTTATTCAATTTGAAATTCCATATATATATATATATATATATATATATATATATAGGAATTATAGAATCTAATGGTTTTAAACCTTAGTTTGATATGAAATTGACCATTAGAGTTACTTCTTTTAATAATTCCATGAACAAGAAGAAGCACTAAGAATTT
Chr_05.tRNA135-ThrAGT	CATGAATCTAGCTTGATCACCACGGTTACCATGTGGCCTAGTAACCTTGACCCAAATGCATCTATAGTGAGATCCATTCTTCTTCACCTTAGCATTCTAAATGACTAAATGTACACCATATTCTTTCCAGGCAGAATACCAGGCTACCTCTTCCTTAGTGTTCACTCCTTTGATGTTCTATCTTAACAAACAATGTGCTTGGGCAATGGTTGCTCTTCGACCTCTTGTCAGTATCCTAGAACAGTGCCTCGCACATAAGACTCATCTCTTTGCGTTCTTTCACCATTTTCCTTAATGGGAGGTCGTGAGTTCATAGCTCAGTTTTAGGTTTTATGAATACATAATACAAAGCTTTCATAGCTCAGTTGGTTAGAGCACCCGTTTAGTAAGCGGGAGGTCTTGAGTTCAACTCTCAATGAAAGCAAAACAATAAACAATAATCCTTTTGCGCCATAAAGAGGTGAAAATGAATAATTAGCTATCAGGAAAAAACCCTTAGCAATATACATGTGTTTGTGGATTTCTTTGTTTAAAGATGCCAAGGCATCACTTTTTTTTTTGGTAACCCATTAGGCATCACTTGATATATTCTCCAAGGCTACTATCAGAAAGGTTTGTTCACTTCAATTTGCTGGAAGTTGCCTTATTTTCTTCTATATACTGTAAAATTTAATACAAAGTTTCAAGATATTTCAACTTGCAAGTCTTATGGTTATCTAAAAAAAATATCTTGCAAGTATTATTGAATGGTAAATGTTCAACAATTTTTTTTTA
Chr_05.tRNA136-AspGTC	AACAAAACAAAACAAAAAAAATTATCTATATTTGCCTAAAAAACACACCATTCTACAAGTCTCTCTTCAAATCAGCATACTAATCCATTTCCACAAAAAATTTCAAAATTTTTAAGATAATTTAAATGATTGATAGAATAAGTTTTGTAGAGTTTTAACTATTCTGTAAGACTGTAACGAGTCTCAAAATCACTGAAACTACAGTAGTTAGCCTCTGGTTCATGTACCCAGTACCCTTGGTATCAGATTCTCAGGTACATATAGTTTTGAGGAGCTCTGCTGCTTTGTGCAACTCCTTTAAAAATAAAAAAACATAAAACGGAGCAAAGATAGTATGCTAACAAGTCATAGTCGTTGTAGTACAGTGGTAAGTATTCCCGCCTGTCACGTGGGTGACCCGGGTTTGATCCCCGGCAACGGCGTCCGATTATACCCCTATCTCTTATAAACAGTTCCGATTTTATCCTTAAATTTTGATTTTATTTCCATAGTTTCAATTTTATTTTCTCACTTCCGATTTTACCCATAAGTTCTGATTTTATTTCCACATTTCCAATTTTATCCTAATGCAGTGACCAAGTTTGATGATGGCCCTTTCTTCCTAGGTCGTCAAGTCAGCGTGGTGGATATAGCCTATGCTTCATGAGAGCTTGGATTGAAGAGATGAACAAGATAGAGGGTGACAAGCAAACCAAATGTGATCCCCAGGAATTGCTTGAAATGATTTTATTTCTATAGTTTCAATTTTATTTTCTCACTTCCGATTTTACCC
Chr_05.tRNA138-GlnCTG	AGCAACTGAAAGACCTGATTGAGCTAAATAAGCTGCTGCGGTTAGACCATTATGACCTCCACCGATTATCAAAGCATCCCATTTCTTCTTCGATTTAACAACTTGCCGTGCTGCTGCTGCGTTATTGTTCATAGTGCTTGTGCTGAAGCACTTTCTTCGCCACATTGTTTTGTTTGTTTTCAATGTTGAGTTTGAGTCACACTCTCTCTAGTCTCTACTCTGTTTTCTCACTCTTCTGTGCAATTCAATATTCTAGTCTTTTTCTCATTCGTGACTCGGAGTTGCTACTCGCAACAATATGACATACTTTTAATGTAAATTTTAACAAATTTTAATTGTGAGTATAAGTAGGTCCTATGGTCTAGTGGTCAGGACATTGGACTCTGAATCCAGTAACCCGAGTTCAAATCTCGGTAGGACCTTATTAGATATTTTTTTATTTTTTGCAAAAAAGAAAAGTGTCGTATTTCAGACGAGAATGGTTAACAGAACATTTATTGTTGTCATATTTCAGACGAGAATGGTTAAGAGAACATTATGAGAATGGTTAAGAGAACATTATTTAGGGCATCTCTAATGGACCATCAAAAGTTTTTCAAATTTGATATTTTGCCAAAAATCATCAAAAGTTCATCAAATTTGATGAAATTTTGATGAAAAGCTTAAGGTTTGATACTGGGGTGAGGCGGGCAAGAGAAGACCGCTTCACTTAAAGCGGCTAATGAAGTGCCGCTTAAAGTGGCACTCCAAAGCCCACTTCAATTAAGTGGCA
Chr_05.tRNA139-AsnGTT	TTCTAAATAGAGATTTTTGGACATACCCCCATTTGAAAGTCGAAATTTGAGATGGGGGTATCTCAATTTTTTTTCAAATGGGGTATCTCAAATTTCGACTTTCAAATGGGGTATGTCCAAAAATCTCTTCTAAATATTTATCCTCACAAGATTGAATCCCCAAGCCATAGACCATGCACATAGGATTATATTTATAGTCTGAATCACAAGATTATCCTTACAAGCTTGAATGTTAGATTTGCCATTCATGTTCAGATGTTCTGTTTTAGAGATAGATGTGTATGTATAGTGCATGCATTCTTTAGATATATATAGTTAAATATAATAATATGTATATAAAAAACAAAAAAGCTGGAATAGCTCAGTTGGTTAGAGCGTGTGGCTGTTAACCACAAGGTCGGAGGTTCAAGCCCTCCTTCTAGCGATTGATTTTTTTTAAAATTTTGATTTTTCTCTCTCTTTGATGCAAAGGGTGAAATAGTATTTTCACAATGTCAAGCCACACTACGGGTGAATGGGTGATACGTAGCTATCAAGGCCCAAAAGGTTGAAATTTAAGTGACAAGTCCATTTAAAATGGGCCCAACAAAAAACAGTACTACTTTCCCTCTCATTGTATGGGGTCCCTTATATTCCCTACCTTTCTCTGCCCAATAGTTGCCTTCAAACAGTAAAAACTCTGCCATCTTAACATATTAGGTAGGCCAAGGACACAAGTATACAACCCTACCAAATTACACTTGTGCGACATATTAACTTTCATTTTACATGCAA
Chr_05.tRNA14-SerTGA	ATTGAAAAAAATTACAGTTTCATTGGAAAAAAAATGAAACTAAATACATTACTTTTCACTTGAAGCAATATGCGCAACCCAAGTCAAATCATTCATGCACTCCATGAGTCCATGACTATAGTTGTTGGCAAGCTATTAACTTCTTTAAAAGATCAGTAAAGTGAGTGCTTTCATTTCATTTCAGAAGGTTGGGCTTTTCTATGGGACTGATATGCTAACTAGGCCCATTCCAAGTTGGGTGTTGATTATTATGGGCCGGAGAGTCAGGCTTCGCAGTCAAAACTCAAACCTTTAGATGATAGCACTATTTAACGAGTTATATATTACAGAAAGAGATTGAAAGCAACAACGTCGATATGTCCGAGTGGTTAAGGAGACAGACTTGAAATCTGTTGGGCTTCGCCCGCGCAGGTTCGATCCCTGCTGTCGACGATTCTTTTTTATTTTATTTTTTGTTTTTTCAGATTTTTTTTTCCCTTTTTAGTTCTTTTAACATTGTTGTTCTTCTGTTCTTTTTTCGATTTCGATTTTCTTCAAAAACTTCTGTTCAGAGAAGAGAATGGAGAAGAAGGTAATAGAAAGCACAATAGTAGTTCACAACATAGCAAAAAGACATAACGTAGGAACAATGGCAAGAAGTGCAACAGCTTTTGGTGTTACAGAAGTAATTTTAGTTGGTAGAAGAGATTTTAATGCTTTTGGTAGCCATGGTTCTACTTCTCATCTTTGTTTTCGTCATTTTCATTCTCTTAATGATGCTCGAGTTTATCTTAAAGACAAAG
Chr_05.tRNA141-SupTTA	GTCCAAGTTTTGTGTAAAGCTAGCGAATTCTATATTTGGTGGTGTTGACAATATGATTAAGTGTGGTTTTGAACCTACCTTTACTGCCTCAGGCACTATAAATCTTGGTTTCGTTAATTGTAAGTTTTGACCACTGTGATTTCTAAAATTTTGATTTAATTATTGTGTTATTTTGTTTACGTAATCTTCTTTTCTATACGTGTGGTACTATGTTGTTTCGCATTTTCTTTTGTTGAACGAAAGACACTCTAGCAGATATTACTTTTTATTATGAATGGGATGATCTAAATGGGAATACAAGATCATGTAATTTTTAGAAAATATTTGCATTAGGATGTTGTGCATAATTAGCTGGTGTAGCTCAATTGGTTAGAGCGTGTGGTTTTAAACCACAAGGTCGAAGGTTCAAGCCCTTCCTCCAGCATCCTTATTTTCCTACAAGTAGCATTGACATATAGCATAATGTATTAATGTACATAATTAGCTAGAGTAGCTCATTTTGTCAATCTCTGACTTTCTAACCTCATGATTAAGGTTTAAGTCTTTCCTCTAGCATTTTCATTTTGATTGCCAATTCTACTAAAATTATGATGCAGTCGACCATTTAAATGAAATTACTTCCAATTATATTTTCATCATACCAAAGCCTAGAAATATCTACTATTGTCTTCCACATATTTGTTTTCATCCTAGGAATTGTTTTAAACTATTTTTATAGCTTTCTACTTTTGTTCTTTTGAGTAACCCATATTGTGTGTTATACCGATGTCCATC
Chr_05.tRNA142-SupTTA	GTCCAAGTTTTGTGTAAAGCTAGCGCATTCTATATTTGGTGGTGTTGACAATATGATTAAGTGTGGTTTTGAACCTACCTTTACTGCCTCAGGCACTATAAATCTTGGTTTCGTTAATTGTAAGTTTTGACCACTGTGATTTCTAAAATTTTGATTTAATCATTGTGTTATTTTGTTTACGTAATCTTCTTTTCTATACGTGTGGTACTATGTTGTTTCGCATTTTCTTTTGTTGAACGAAAGACACTCTAGCAGATATTACTTTTTATTATGAATGGGATGATCTAAATGGGAATACAAGATCATGTAATTTTTAGAAAATATTTGCATTAGGATGTTGTGCATAATTAGCTGGTGTAGCTCAATTGGTTAGACCGTGTGGTTTTAAACCACAAGGTCGAAGGTTCAAGCCCTTCCTCCAGCATCCTTATTTTCCTACAAGTAGCATTGACATATAGCATAATGTATTAATGTACATAATTAGCTAGAGTAGCTCATTTTGTCAATCTCTGACTTTCTAACCTCATGATTAAGGTTTAAGTCTTTCCTCTAGCATTTTCATTTTGATTGCCAATTCTACTAAAATTATGATGCAGTCGACCATTTAAATGAAATTACTTCCAATTATATTTTCATTATACCAAAGCCTAGAAATATCTACTATTGTCTTCCACATATTTGTTTTCATCCTAGGAATTGTTTTAAACTATTTTTATAGCTTTCTACTTTTGTTCTTTTGAGTAACCCATATTGTGTGTTATACCGATGTCCATC
Chr_05.tRNA144-LeuCAA	CCTTATGTATTAAGGTTTGTATACTACAAGGTAAAGGGCAAAAAAATAATTTCAAAAAAAATAGAACCTACTATAATTTATAAATATAAAAAACCTACAGAGTTTTGTTAAAAAATATATATATGTTTTATAAAGTAGTTATAAACCCAAATAAACATTTAAACAGGGGGTTTTTTTTTTTTTTTATTTTATTAGGCATAAATAAATCTATTATTAATGCGTGCACATTCACATAGTAAACATAATGCTAGCTACTCTATTGGTGAAAGCCTAGTTTGGAATTTTTATCTTTTTATTACTCACTCACTGTCTATGTTTATAAATAATAAAATCAATGAAGGATTAACAAAGTCAGGATGGCCGAGTGGTCTAAGGCGCCAGACTCAAGTTCTGGTCTTCGAAAGAGGGCGTGGGTTCAAATCCCACTTCTGACATTTTAACATATCTTTTTGGCTTTTTTCCCAGATATTTTTCCCTGCTTCGTTGCCGACATTTTAAAGGTGTGATGACTGATAACTGATGTTATTGCCTCTGCAGTGTGTGATGACTGATGAGTGATGTTATGACTGATGAGTGATGTTATTGCCTCTGCAGTGTGTGATGACTGATGAGAGATGTTATTGCCTCTGCAGTGCTGTTTTCGTCTTATTCAATTTTCAAGATAATTTTTAATTTTAACTTTATCCAAAACAGTGAAACACACATTTTAACATATCTCTTTTAGCTTTTTTTTTTTTTCTGCTTCGTTGCCGACATTAAAAGTGTGAGGAGTGATAATTATCTA
Chr_05.tRNA146-GluCTC	ATTGTAATGCCATAAGCTCTTGATGCCTTTGTTGTATCTTCTTTGATAAATAAAACAATCTCATGAGCCTGCTGAAGTTTGTTCTTCCTTTAGCTGGAGCTCTTGTTTGTTTAAAAAATGAATTAGCAAAACACATTGTTCTCTACATCTTCATTCCAATTTTCTTCTTTTTGCATATGTATACCAATACCATACCATACAAGCTTATAGCCCATGCAACCTGGACCTGCTGCTTGAATTTAATTAATTATTGCAATTGCAGAACGAAGTTGTAGTGAGGATAAAGCTCCACCATTGATGAGGTCTAATGATAAAGTATTTATTGGTATTTCTGCAAGTCATATCAAGCCTCCGTTGTAGTCTAGTTGGTTAGGATACTCGGCTCTCACCCGAGAGACCCGGGTTCAAGTCCCGGCAACGGAATAAACTTTTTTTTTTTTATTCTTCAACAAAGCTAAAATCTCAAATGGGCTTTTGTTAAACAAAAGGGCCTTTGTAAAACAACCCAACCCAACCCAACCCATTAGAATGATACTGTTGCAGTCTTGCTTGCTCTACATTTCTGAATTGTAGAAGATTTACTTACAGTAGAGAGAGAAAGAAAGTAAGAGAGAGAGAAGAGAACAAAGGATGAGTGTTTCTTATATAGCAAGAAGAGCTGCTCAGAAGGAGAAAGTGAGGATCCTTTACAGACGAGCTTTGAAAGATACTCTTAACTGGGCTGTTCATCGCCATCTTTTTTATCAAGATGTAAGTAAAATCTCTTTTCCCCA
Chr_05.tRNA147-IleAAT	GTGATGATTGAGTTAGAGTTTGAGGTTTTGGTGAAATAGAAGAAGAAAATGAGAAGAAGAGAGATTGGGAAAAGAAGTAAGAGGTTTCTTGATGTGAGAAATGGTGTTGATTTGTCTCTTTTCCATGCATTTGCCATTAATGTGATGAAATTAGGGATTTGGAGATTGGGAATTTGAGGATTTTGGAGAGATCACAGTGTAGAAGAAAAGGTAAGATTGATAGCTGGAGTTGAACTGTTGAAGTGTGTGCTAAGTAACATGCGCGAATAATGGTGTGGTGCAGTGGTACATGATATATAGAGCCATTAATTTGATATATATATAATCAACCTTGTAAGTAAATAACAAATGGCCCATTAGCTCAGTTGGTTAGAGCGTCGTGCTAATAACGCGAAGGTCGCAGGTTCGAGACCTGCATGGGCCACTATTTTTGCTTTTTCTCAACGTGGATAAGTGCCCATTTATAATCAAATTGCGCCAAGTCCAAGTCCAAGTACACACCCAAAGAGATAGCAAACGCAATAGGTAGCGTTTTTATAAGCAAAGCCGCGTAAGTAAATAATTATTTAGAAACAAAACTGAACTGAAGCCGCGTTGCGTTGTTTAAAAGCTAGCTGTTGCCGAACCCAAGGCGGTGCGTCTTTTGTACGCAGTATTATTAGATTAGGAAATCGGAGTTGATAACCACTTTGTCTATATATAACGAACACAAGTGCACAACTCTCTCTCTGTTCTCTTCGCTTTGTTTTCCTTACTTATCATCATTCTCTCTCT
Chr_05.tRNA148-AlaCGC	TCGACTAGGTGGTTAGACGTTAGTCAGCAACTTTCACCAGCAATTCAATATATATATATATATATATATATATTATCTATCTTGGGCCGTCCGCCTTGTACAATTGTTTGCATCACTGGAGATGCATGGGTTCGGTGATCATACTCGGAAGGTCAAGAGGAAGGATGGAACTCGGAAGTGTAATGGAAGAAAAATAGAGTTGGAGGTGCATGCAGGTTTTCAATTGAAGGTCCGTTTCTGCTAAACATGGTCACTTGTAGCTTTGTACCCTCATCTCACTTGTAAGTTGCTTCGTCATTACCAATGCCTATTATACTTATACATAGTTAACACCATCCAAATAAAGTTAAGGGGGTGTAGCTCATATGGTAGAGCGCTCGCTTCGCATGCGAGAGGCACGGGGTTCGATTCCCCGCACCTCCATTTTCAATGTTTTAATTTTTTATCTTTATTTTAAAATTTATGGGCCTGTACTGGATTTGATTGTTCAAGTCCAATCCACTTTGGCATTTTTTTTTTTTTTTTTGTTTTTATAAAGATATCAGTATAGCACACTTTGGCATTTTGAATTTTCGATATTTTCAAAGTTCAAATTTTTACGTAAGAAAACTGTTTACATGTCAGATACAAGCCAAAATTGTCATGCTTCAAGTTTGTACTTTTAACTCTTTTGGGAAAAACATTCAATCAATCTCAAAGAAACTTAAAAATTCAACAATACTACAATTTCATGTTGAATTACAGTACATGCTTGTATCAATCTCTTATGATGA
Chr_05.tRNA149-GlyCCC	TCATCATCATGATGATAATCATCATATTCTGCTTCTTCTTCTTCTACTACTTCATCTCTTTTTCTTGTTCTTCTAGCCATAACTTCAGAAAAAGAAAAAATAAACCTTACGAAGCGATTCTTGTTGTTTTTTTGTTAATTTCTTTTCGTTCTAACTTGTGAGCATATGAGATGAAAAGTTGGGCTTTTATAGATACGGTTGTGAGGAGAGAGATTCCGGTTTTCTTGGTGGGTAAGTTTTATTTGATTTTATTTATGATGAGTTGGATGATGACGTGGAGTATATAACCGACTTAATATTTGGAGATATGTTTAGAATATATCTTTACTTACGATAATATTAATAACAAAGCGCATCTGGTGTAGTGGTATCATAGTACCCTCCCACGGTACTGACCAGGGTTCGATTCCCTGGATGCGCAATATCCAATTTCTTTTTTTTTTTTTTTTTTTTATGTTTTCTCTTATTTTTGGGGTTACACACTTAATCCAGTCTTAATACAGAACATTAATAGATCAAAGAACAGAGCTGATGGATGCACACTTTTAGTGCACTTACGACATTAATGTATGTAATAAATGTATCCTAAATCAAGATTATCGATCATGATCAAAAATAAAATGATTCATATTTTTGATGCCACACTATCTCTAATAAAAGAAACCCATGAATTTAATTTCTTTTTAATGAAGACTCTTTTTAAGATCATGCTGAACTAAGTCATATATGTTGTAGTAAAAGATTTCATTATGGAAGTATTATCTTCACAAG
Chr_05.tRNA15-ProTGG	GAAGAGTTGGATTGTTATTCGATCATACGTGTGGAAAGAGACACCTTTAGGGGCTCATTATTTATATATATTGAAAATTTTGTTTAGAGATAAAGATTATCAAAGAAGTTAATGCTCAGTTGGATTCTTTCATTCATTCTTTAAATCAGAAATCATCAATCTTGGACTCTTCACATCCATAAACATCTACAAACGTACTAAATAAATACTACTACTACTACTGCTACCATTTGGTATCACACTTGTGTTACTCTTTGTTTGGTAACCCATGCAAATTGCAAAAACTTGACAGTCATATGAAGATATAATACTTGTTTGATTACTTATTATTTGTTGAAAATAAACAACAAGGGCATTTGGTCTAGTGGTATGATTCTCGCTTTGGGTGCGAGAGGTCCGGAGTTCGATTCTCCGAATGCCCCGAATAAAACATTTTGTTTACTTTTTTGCATTTTTTTAATATTTTCTTTCGGATGACCACGTAAGAAAAACTTCGTTACTTTCGCTCGCTCGTGTCACACTCTTATTTTTCCCTCCAAATTTCCCAAATTCGACCAAAATTTTCTTTCTTTTTCTCACTCTTTCTATCTCTTCAAACCCTAAAAAATACTTTCTCTCTCTTCGTTTCTTCTCAATCGTCAAGATTTCATCTTTCCAATCCACAACTCTCTCTTTCTTAAGCTTTCAATTGAACGAAAAAGATTTCGTTTTCTCTCTCTTCAATGGGTTCAATCGAATACAATGACGACGAAGAACGAAATTCAACAAAAGG
Chr_05.tRNA150-GlyCCC	TTATCTTTAAACTCACTAAGGGCACATATATGAAGAATGTTTGTGCTTGACTTGGAAGGTACATTATATAAGGTTTGGGTTGCCCTTAAAGCACAATCAAATAAGGAACATATACATCTGTGTGAGTGTGACCATGGATAATTATTAATTACCCTGCCCTAACAAGTTGGTTGAAGGAGCATGTAGTGATGTAGACCTAATAATTATATTAGCCTAGCTATCTACATTAGTATAAGATAGTGCAGAAAAAAATTGCAAAAATTGAAAAATAAATTCAAAGGTATATTCTGATCATTTCACATGTTAGGATTTGGATATGATATATAAGTTCTTTTGAGACAATAAACAAAGCGCATCTGGTGTAGTGGTATCATAGTACCCTCCCACGGTACTGACCAGGGTTCGATTCCCTGGATGCGCAATCTTAATGTTTTTTGTATCCTTTTTATTATAAATGTATATATAATTTTGTACTGTGCATAATGTACAACGTTGGGGATGTAGCTCAGATGGTAGAGCGCTCGCTTAGCATGCGAGAGGTACGGGGATCGATACCCCGCATCTCCATTGCTTTTGCCTTTTTAAAAACAAGGCAAAATCACATGGATGTATGATGTATCTAATGCATGGATATTTTTTTTTTAGCCTAAGCTGAAACTTTGAAAACCCATAAATTTCTAGCTTGCAGGGAAATCAACTATATACCCACTTAGGTCTTTCTCAAGCATAAATCGCAAGCATTGTTGGAATTCATCTTTGTTGCTTGTAGCC
Chr_05.tRNA151-AlaAGC	TTAATTACCCTGCCCTAACAAGTTGGTTGAAGGAGCATGTAGTGATGTAGACCTAATAATTATATTAGCCTAGCTATCTACATTAGTATAAGATAGTGCAGAAAAAAATTGCAAAAATTGAAAAATAAATTCAAAGGTATATTCTGATCATTTCACATGTTAGGATTTGGATATGATATATAAGTTCTTTTGAGACAATAAACAAAGCGCATCTGGTGTAGTGGTATCATAGTACCCTCCCACGGTACTGACCAGGGTTCGATTCCCTGGATGCGCAATCTTAATGTTTTTTGTATCCTTTTTATTATAAATGTATATATAATTTTGTACTGTGCATAATGTACAACGTTGGGGATGTAGCTCAGATGGTAGAGCGCTCGCTTAGCATGCGAGAGGTACGGGGATCGATACCCCGCATCTCCATTGCTTTTGCCTTTTTAAAAACAAGGCAAAATCACATGGATGTATGATGTATCTAATGCATGGATATTTTTTTTTTAGCCTAAGCTGAAACTTTGAAAACCCATAAATTTCTAGCTTGCAGGGAAATCAACTATATACCCACTTAGGTCTTTCTCAAGCATAAATCGCAAGCATTGTTGGAATTCATCTTTGTTGCTTGTAGCCACTCAAAATGATGACTGTCATCACCATTAATGACTTTGACAAAGCTACATGGACAAAAATGGCATAATGTGTTGCTCATTTTTCAGGGCATCAGATGACTAATTTCACCCAAGAAGACTAATGTGGTCAAGGGGAACAAGAGAAGA
Chr_05.tRNA153-TyrGTA	AAACTGGGAAATGAGGTTTTACAGACTGAAGACATAAAGCAGGTGGTAATTCATCCAACCTGTTCCTACTAGCCCAGGCGCTAAGCAATGGGCATCACATATTCACATTTATATCCCAATTGCACCAACTGAATAAATAAATTCCGAAAAGATAATTTAGATATGGTCTTAATTATCAAATTTGAGCACCAAAATTTCAATGTAAAAAATTACTGCTCGTAATCGTACAAATGACCATAGTCGAGATGGAGATGGAACCAGATCATAGGCTATGCACCCATGTGTCATGGTGTTTGCACGATAATTTTGGTGTTTGAATATAAAATAAATAGAAGCTTTTAGGTCACAAACCGACTTTAGCTCAGTTGGTAGAGCGGAGGACTGTAGTTGATAACAGACATCCTTAGGTCGCTGGTTCGAATCCGGCAAGTCGGATTTTATTTTTTATAATGGAAAATCACTTTTTTATTATTTATTATGAAAGCTAGTGTTCCGGTTCAACACTTTTTCGGCGTTAAGTTCCATCTTATACACCTAAAAATAAACAACGGAATATAGAGTTCCGTCTTATACACTTTTTTTTAAAATAAAATAAAAATGAAATACAGAGTTTTGTTTTATATTTAGTAAAATTACCGAAACTCAAAGTTCCATCTTATAAGCCATTTAATTTTCTTAAACTGACATTTTCAAATTTTCTCATTGGCATCACTTCGCAGGGGGTTTTGACTACCATGAACAGATACTGATTTTGAAGGTAGTTTTGCTTATGTGGCACTTACGTG
Chr_05.tRNA154-ArgTCT	ACCTGAATGAATGAATCAAAGAAAATAATGTATCTAAATATTTGTGGATGGGGAGTTGGGGCCATTGTACATACAAACATACAGTATTTGAATGATAATGTTGTCTCACCAGAAAGTATATCTCTAATTTGATCCACAAGGTAATAAAAGTTAATCCTAAAAGGCCCCGGGAACTTCATGGGCCCAAGCCTGTTAAAAGGACCCGAGTGTCCAGGATCAATGTCCTAAATCTTACTCATTTTGACACCAGGTCCAGACTCCAGACCTAGAGATTCGGACATAAGTACAAGAATAACACTTGATTAATAAATTATAATTATATAGATATATTATCTAATGATAGACAAAGAGCACCCGTGGCCTAATGGATAAGGCGTCTGACTTCTAATCAGGCGATTGTGGGTTCGAGTCCCACCGGGTGTGTAATTTTTGCCCTTTTTGGAATTTCAACATCTTCTGCCCTTTACCCAATAAGTATAAAGACGATTGCACCCTCTGAAAGTGAGTAGTAGTATATATACGAATAAGTTTTCCTGATGTGTGTTATTTTTGCCCTTTTTGGAATTTTAACATCTTTGACCTTTTACCCACTAAATATAAAGACTATTGGACCCTCTGCATGTAGGGGTGTTAAACGAGCCGAGCTTTAGCATGTTCAAGCTCAGTTTGTTTAAAAGCCGAGCTTAAAATTTATAAAGACGATTGCACCCTCTGAAAGTGAGTAGTAGTATATATACGAATAAGTTTTCCTGATGTGTGTTATTTTTGCCCTT
Chr_05.tRNA157-GluCTC	AAAGATCTTAAGCTAAGTCGAGCATATTCAGGACCAAGTCATCGTGGACGTGGCCACTGATCAACTAATTAATTCAGCTCAACTTCAGCAACACAGAACATTTCATTTTCACATTCTTTTGGTAGCAAAAACATAAGCTTCTTCATTCATCATCACCATGTTGATTTTTTGGCTAAACACCAGTTTTTGTCACCTTGGAGATGGAGCCCATTAAATTATCAAGCTAATTTTGGATGAGCAGATAGCCAGATACAGATCATGGCTGATTTATTGAATATTATCACATTTTTGTAGATCTTGCAAACCAAATGTATTGAACATATTATTTGTTTCTTGCATTGGTTTCAAGATCCGTTGTAGTCTAGTTGGTTAGGATACTCGGCTCTCACCCGAGAGACCCGGGTTCAAGTCCCGGCAACGGAATTTTTTATCTTGGTTACTATTTTTTTTTGTTTAATTCATAAATTACATATTTTGTTCTGGAATCTGGATTTCACCTCTCTGTATAGTGTAAACACTAATCTTCTATCTTCCATTCAAAGAGTGTTTTTTTCCCCCTATTTTACTTGTTAAAGCGGAATTTCTAAACAAATTGGTTCAGTAGACCTTAATACAAAGAATAGTTGAAAATGTCAATTCAACAGATATATCCAAAATTTCGATACAAGAAATAAACTATTTATCATAATTTGTCAAATATTCACGAGTATTCCAATTTCCGATTTCTAAAAAAATAGATATATTCATCAAATATTCACGAGTTCAAATTCACC
Chr_05.tRNA158-GluCTC	CACCGAAACATCTTATGTTTTATATGCATTCAACTTTTAAAAGTTACCTACAACCATTTGGTACAAAATTTCAATTACTGCCTAACTATATCATTGTTCCTCATAATTTCAAACATTAACATTTGGACTTTAATGGTAGCACCCCTCTCATAAAGTGGAGAGATTGTGGGTTTGAAACACATCAACAACTGATTGTTGATAGAAGTTTTCACTCGTAATTAAGAAGGGGTAGGGGCCCCTCAACCTCGTTTGCCGATCAATCAACAACAAACAAAAAAAAAAAATGGACTTCACACTAGTAGCACTATTTATTACATTATGTAATATATGTAAGGCAAGTATAACACAAATCCGTTGTAGTCTAGTTGGTTAGGATACTCGGCTCTCACCCGAGAGACCCGGGTTCAAGTCCCGGCAACGGAATCTTTTTTTTTTTTCCCCAAATTTCCATATCTCGAGATTTCCTTGAAAAAAGCGTTTACTACTTGCTAGAGAAAACACACACTGCATTTCTCATTTGCAAAGAAGAAGAAGAAGAATAATGCAAACAGGAGTTGGTTATGGTCTCAAATACCAGGTAGAAATTCTCATCGAAATCTCAAATCCCTAAAACTAAACAAAACCCTAATTCTTCAATTTCTTCTTATAACTCTCTCTCTCTCTCTCTCTCTCTCTCTCTCTCTCTCTCTCTCTCTCTCTCTCTCATTCTTTCACAGGCAAGATGCATTGCAGATGTCAAAGCAGATACAGATCAAACCACTTTCATTGCTGGA
Chr_05.tRNA159-GluCTC	TTTTTTATTTTTTTTTTTACGTGGGATTATGCAAACATTCAAACATTTGTTGGATAAATATTTTTGGATAAATATGTTTGATTTTGATGGTGGACCCAATTTAGCTGAGATTAACATGGGTTTCACCAAATTTAGCTGAGATTAACCAACCATTATATTATCTTCACCCAAAAACCAAAACACATGGGTTTCATCCTTGTAGACTCTCAGCAACGACACGTGGCATATACAGTACTTAACCTTACACGTGTAGAAAAACTACGTAATATGTTTCTGTGGCAGTTGTTCAATTTGGTTGGCACTTTTGTAAGGAGATAAATCATTGATTATGGACACTCTAATCAAGTACATCCGTTGTAGTCTAGTTGGTTAGGATACTCGGCTCTCACCCGAGAGACCCGGGTTCAAGTCCCGGCAACGGAATCCTTTTTTTATCAATTCACGAACTCTGTGTCAAGACTCAAGAAGCTGATTCACATTCGATATGTTAGCTCAGTGCATTAACAGTTTTATCAGATTATTAAGAGCTCAGTGCATTAACAGTAAAGGAAATGCTTCTTTAGAACATGAAGATCTTGACATAACCATAACCAAAAGAATGAAAAATTTGCACTCAGCTTTAATGATCCCAGGCTCAGTGCATTAACAGTTTTATCAGATTATTAAAAGCTCAGTGCATTAACAGTAAAGGAAATGCTTCTTTAGAACATGAAGATCTTGACATAACCATAACCAAAAGAACAAAAAAAGAATGAAAAATTTGCACTCAGCTT
Chr_05.tRNA16-AsnGTT	CCTGATCATGGTACACTAAACTTGCTGGGTTATAGATCATTCCAAATGCGGTGACTTTCAGTTGCCGTTGCCGCTATGCATCTCAAAGGCTGAAAGGCAACCTATTGGATATTATTGATCAATTATTCTGAGCAAAACATAAAGTTTGAATGAACCATAGATAAAATTGAATAGTGTTCCTAATTCCTAAATGCAACGGTCAAAGTCAAACCACAGGTCCACGGCCCACACACGACACTGAACCTTTAACTGCAGTTAATCAGGCCCAACAATATGGGCTCTGTTAAATACAGTATTGGGCTATAATTCAAGCTTATAAATATTGTAATTTGTCAAAACAAATTAAAAAAGCTGGAGTAGCTCAGTTGGTTAGAGCGTGTGGCTGTTAACCACAAGGTCGAAGGTTCAAGCCCTTCTTCTAGCGCTGTTGGTTTATTTTTATTTTCCAGTATTTTCTCTTTTTAGTTTCTTTTAGCTATGAGTTAAAAGTACTACATAATTAGCATAAAACTGCAAAAGATTCAAAACATATGTAATCTTTTGTTTGGATATAACAAAAAGTCTCTCACAGTTTGTTATTAAAGAAAGTTGACAGTTCATTAAAACAAGGATGGAGACTTGGAAAGACACGTTTTTTACTACCATTACCTCCAAATTGGACTGCTTAACGAAAATTCTGTTGGCCAAAATCAAACCTAAGTACTTCTTCCTTCACCAAGAAAAGAGGTTGAACACTTTAGTCATTCTAGTTCTAGTTTTAAAATGGATACTGTA
Chr_05.tRNA160-GluTTC	ACTAGTGAAGCTCAAAGCAACATAATAAGGATAAAAAAGACTATTTTTTTTTAATGAGATTGAAAGATGAAGAAAACGAAAACATTGAAACACATTAAAATTACTTGAAATGAAGGAAAGATGAACACCATTATTGATGATTATACCTGTTTGTTTCGATCTCTTTGAGTTTCAGTATGTAGATCAAGCAGACTATCTTTCTCTTTCTCTTTAACCTCTCTCTCTCCTCGAAGTAGGGTCCCTGTCAACGGGTTGGTTCTTATTCGATTCCGGTTTCCTTCTGAACGATTCGGTATTAAAACTATTTAACAGTTACGTTATATATTTATAATGTGAATAGTTCACGTGAATCCGTTGTAGTCCAGCCTGGTTAGGATACCTGGCTTTCACCCAGGCGACCCGGGTTCAAATCCCGGCAACGGAAGTTTTTTTCATATGTTTTTCACTTTCACTTTTATTAGTGGCGTGGCTTGTTTTTCTACTAAGTACTAACCAATGCTGCTTCCCTTTTTACTCTTTTTTTTGGGGGGGGGTGGGGGGAAATCATTTTTTTTATTAGCTTAAAAATTTACGGTGCGACACATCATGTACAAAAGGGTCCTTCAGTGTGAAGTCCCTATATTCAGCAATGGAAGAACACAGCCGGCTTGGACAGGTACTTCCAAATTTCCCCTAAAAACTAGTGTGGAAAGCCTCCCATCCCTCTAAGCTGAAATTCTTTCTGTGGACACTACTGCATAATCGTTTACAGACTGCTGACAGGTTGATAGATAA
Chr_05.tRNA161-GlnTTG	TTTAGCAACATATTGAATCTCTCCAGGAGGAGAATTAGTGAGAAACCATTTAGCAATTTCAATCTTTTGTTTATCACTTAGTTCTTCTTCTGGTTCTGATCCTTCTTCATATTCTTCGTCTTCCGCCATGAATGAAGATGAGATCTGAAAGAAAGAGAGATAAATGTGTGAGTGTGAAAGGGAAAGTTCGAGATTTCAAATGATTTTGATTTTGATTAGTGGTGATGATGAATCATGAAACCAACTAAGCAGATGAAGGAGAAGTGGTGACGAAGCATGGGAAACAACGTTCGTCGTGATTCGTAATATACTTGGTTATAATGTAAATGTTGTTCAATTTAGGCATCAAAGGTTCTATGGTGTAGTGGTTAGCACTTCGGACTTTGAATCCGGCGACCTGGGTTCGACTCCCGGTAGGACCTCTTCATATTTTTTTTTTCTTTTCAAAATAGTACCATTTGGAATAGTTAATACTTCTGCCGGTTCTGCGGCCCTAGTTTTTGTTCAGACTAACGTGGAGTTGAGAGACCCACTCTAAATAAGTGCATTTCACATCACTCTTACTATTATTTTAAAGATCGTTAAAATCATAAAAAAATAAACAAAAAGTTTGGAACGAGAAAAGGTTTTTAAATTTTGGTCTTTATTATTAATAAGTGTTACGCACTCAGGATTTGTGTTATTCAATAAAATAAAAAATCACCAAACTTTTTTTAATGTCTTTTTCTGACTTTATAAGTGATTGGTTGAACCGAGTTTTTTTTAGTGCCCT
Chr_05.tRNA162-GlyCCC	TGGATGAGTTGAACATCAGGGATGCAACATTAAGCAAACCAATTCAATTATAACCTAAACAACACAGGTAAGACCATAAGAGTAAAAGTGTAAGACTCATTGACACTCTTGATCCTACTCCACCAATTCATGGTTTAATGAATTACAACATAACCTTCTTTGATAACTATTTTTCCTTGAGTGCTTAAATCTTAATACATCTGTAGTCTATACAGCCCTTAATATTAACATGTCAAATGAATCTTTGCGAAAGATTGACCAACACAACAGGGGTGATTGTGGGTCTCTTGTTGTCCTTGGTCGTTTACACGGTTAGATACTTAATATTACAATTGAAAACATCACAACGAGCGCATCTGGTGTAGTGGTATCATAGTACCCTCCCACGGTACTGACCAGGGTTCGATTCCCTGGATGCGCAAATGACTTCTTTTTTTGTTCCAAAAAGTTTATTGACCTCTTTGTTGTTGCTCTGCTAGTCTGGTTGCAATCAACCCCTATTACATCAACGATGGTGGAATGCCTTGTGTAAACTGGAGAGGTTGATTTTGCGCATAGGGAGCCATACAATCAGCCACTTTATTCCCTTATCTGTAAATCTAAAAGAGTGTATATGACCACACCTGAGTAAGTAGCGCAATGATATCTGAAAATATAAATTTAAACTTGTGACGGAAGAACAACTTCGGCATGGGTGCTTTCTTTCTTAAGCAGCTGGTATAAGGTCAGCGAGTCTGTTTCTATCTCCACATTTGTAAATTGTTTTGCGAT
Chr_05.tRNA163-ValTAC	ATAAATCCCGGATATAAAAAGAAACCGTTGGTGGCTCTCTTTCTCTCTCCTCCTTCTCTCTTTCTCTCTCCTATCTGAATTTGTGGTCCCCCTTTTTCTTTTCTCTCCACGTCTTTTTTCCACTTTCTATCTTAAATATTACCAAGCACAGGTTACTTAAAAAAAACTGGAAAGTTTTAAACAAAAAAATTAGAAAATTTATGTAAACCTATGTAAGTTTTTGCTTTGCAGGTTTTGCAGGTAAACAAGCACAGCCTATAAATTGTTAACCATAATCGAGCAAGTGGACTACCTTTCATAACTACCTGATAATAATACCAAATTAAAAAAAAAACATTTAGTAATTAGGTGTTGCTGTGGTGTAGTGGTTATCACGTTAGTCTTACACACTAAAGGTCCCCAGTTCGATCCTGGGCAGCAACAATTTTATTTCCGTTTTACCACAACATTTTTTTTTTACCTATCAAAAAAACAAAAAAACCAATCAATAAAACCACCACCAACGGAATGAGGGCCGGGTCCCCGGGTTATACAATTCAAATTATGGCCCAAGAAACTACAACTATTACAATCTTGAAGCAGGCCCTTTAGGCCCATGTTATAGTCGGGTTACATACCGGACTGAACCCAACCCATCGACGACCCTCTTTGATCTTGGCTTGGCTTCTCCCTAATTTGGAATTTGCCTTGCGTTCCAAACTTCCAATCCCTGTCATGGCGATTCTCATCAGCTCTGGAAATAAAACTGTCTAAAACCCTAACAATCTCCTTCT
Chr_05.tRNA164-SerGCT	ATTAAATTAAAATTCAGCAACATACCATTTAGCCATGCACATATACATTCCTCACACCGCACCAGCCGGTTAAATGAAAAAGCCCTGGAGGTGGGAAATTGTGAATGGTTTAGCTATTAAAACAGTGTTAACTTCAGTCCCTTGCTCTTGAGCAGTTTTTTTTTTTTTCTGCTGAATGCTCTTGGGCAGTTGAACATGCTTGTGGGGAATTAATTTTGGCAGTGGTTAGTTGCACCCTCATTGTTGACTGTTCAATTTAATAAAAGTCCACCGGTAGCAACATGTATCAAAGTCCATCAACTCTGCGTTTACATAATAAGTTAATTATATTCAATCTAACAAACAAAAACGTCGCTTTGGCCGAGTGGTTAAGGCGTGTGCCTGCTAAGTACATGGGGTTTCCCCGCGAGAGTTCGAATCTCTCAGGCGACGAGTTTTTTACAAATTTTTTTTTTCTTTCTCCCTCATTTTTTTTCCCGTCAGTGGATATCAGCAAGTCAAGGTTTCACTAGGGTTTGGAAATCTTCTCCATGAAAATTCAGGTAAAATTCAATCTTTCTTTTTTCTTCCCTTTGGGTAGGTAGAAATGTAGAATTATAATACTCCTTACTAACAATGCTCTTTTGCTATGAAATGTAAAATTCATTTATTCAATTCTTTCTTGCAATATGAGTTCATTTCATTTGTTCTGATCCATTTAATTGCCAGTATATCCACAAGACCTTCAACAGAATAAAAATCTATACATTTAATTGTAAGTTATATGTGATGCTTACCTTCAA
Chr_05.tRNA166-AsnGTT	ATTTATAATATTTAATAAAATTAATAACTTAAAACTCGAATGCTAATTAAACACGGATAAATTAAAATTTAGGCACGGCTAAGGCACTAGTATGATGTATTAGTCAATAACGTGTGGAAATCAAAACTGAAAACAACAGATTATGTATATCTCCTTGACTCCACCTGACTGAGGGATGTGAACTGGGAAGTGATAAATTTCAACTAGTTCACATCACGATCCAAATTATTCAAGTTGACCAGAAACTTCCAATTTTGACCATGAATATTTTTCTCATCTTTGTAAAAATTTTGGATTAAAGGGCTAAACGTTAATTTTAATATGTTCTATTAAGTAAGTAAGAACAAGCAGCTGGAGTAGCTCAGTTGGTTAGAGCGTGTGGCTGTTAACCACAAGGTCGAAGGTTCAAGCCCTTCTTCTAGCGTGCAAATTTATAAAATTATTTTTACTTTGACAATCTCAAAATTTAACTATTTTTAATATTATTTAAGAATTTATTTTAATTTTGTAAAAGAATCTCATGGTAGTGCAAAAGAGGTTTTGCGCCAACAACAGTTGCTGGATTTTGTTATAAAAAAAAACAAACAGTTGCTGGATTTCTTTTGTATTGCTCATATAGTCCAGTTACATGGAGATGATGGTGCGACAAAGCTTTAATGTTATCGTCACTACACACAATAACACAAAATGCACTTCAAAAGACAAATCAGATATCATTTGAACAAGTACCTAGAGCTGAACCAAACAAACAACTCCTGAATCCCATGTTCAGAC
Chr_05.tRNA169-SerAGA	GACTATAATAATATAATATACTGTAATTATTATTATTCATTCTTGAATTATTTTAGAGGTACACGAGTGGCTTCTGCTTGTGTGCATGATGATCTTGAGGCACGGCGAGAGGGGTGGGTTATGTTGGTGGTTAGATGTCAACAATCTTTAAATGGCACGTGAGTCTACAAGGATCCACGATGTGTATGTGTACGTTGACTCACTTCTAGTAATAGAGTCAAGGCATTCAGACTTTATAATTGACTTTCTTAAACTATACCTTCCTCAGGTGAATCTGTGCTGAAAATTAAACTAAGAGCTTATAATTAATTTTTGAATATTTAATTATTAAATAGATTGAAGACATCAAAGTGGTCGTGCCGGAGTGGTTATCGGGCATGACTAGAAATCATGTGGGCTTTGCCCGCGCAGGTTCGAATCCTGCCGACCACGTTTTTGTTATAATTTTTTAATCTAATCATAGTTATGATCTTGACTGTAACAATAATACACGTGTACGTCTCTAAAGGTTAGGAACGCACATAAAGATTTACACCAAAAAAGGCATTGGATTGGACCACAGAATTGTTGTAAATCATTGTCACTGTACTCATTCGAGTTGTATGAAGCAACTTTGTGGTAATGTGCTGGACTGCTGGTTCCTGCATGGTATTGGTATTACACTATTACTGCTCACTGCTACTACACTTTTTGCAAGAGAAAGCCAAGTTTTACTTTCTTCGTGAATAAGGTGTGTGTGTGTCAGACTGTGAGGTACTGATGGCCGTATTTAAGTTTCCGCA
Chr_05.tRNA17-GluTTC	TATGTGTTTGTGTTTGTTGTTGTTCTCTGCTTGTTTGGTGGTTATAATGTCGACTAAGAATGTAACACTTAAGAGCTCAGACAGTATGACCTTTGATGTTGAAGAGACTGTTATTCTTCAATGTCAAATGTTGAAGAGACTGTTATTCTTCAATCTCAAACTATCAAGACCATGATCGGGAGACAAGTGTGCTGACAATGGCATCCCTTGCCTAACGTGACCTCCAGTATCTTGGCCAAAGTGATTGATAACTGTAATAATGCTAATAATCCAAAAGAGAATTTAGGTTTGCCAATTAATATACACCATGGTTAAAGTGTATTCCTTGGATGCGCAAAAGTGTATAACAATCCGTTGTAGTCCAGCCTGGTTAGGATACCTGGCTTTCACCCAGGCGACCCGGGTTCAAATCCCGGCAACGGAATTTTTGTCAACCACTTTATAAACACGTGGCATTTTATGATTGGGTGTACACATCCACGTATAGTTAGGGAACACAGATAAAATTTTTAATTTTTTGGGTCATCAAATCTATGCATCGTTTCTTATCCACTGTTAAAAGTGCCTTAAGATGCGCACTAGCCATCTCAAGGGCCAATAAGCTTGCTTGTGTATGTAGTATGTACTGTTGGGCCGAGGTTTGTATCTATACACCCGGGTGTAACCAATCATAATTCGATTGTCGTATGAAATACGGGGAAATTTATTTTCTTTTCTTCCAAATTCCAATCGTAATAATTTCTGGTAAGATTTCGTTTTCCTTGTGAAAGTTCT
Chr_05.tRNA170-SerGCT	GTTTTTTTATTCTAACATATGATTTCTTTATTATATATTTTGGAAAGTACATCAATAGTCTATCAATAGTCTCTTTGTTCCCCATTTGTTTTATTCTTTTTATATTAATACAAGGTTGCAAAATTTATGTGCATTAGTCTTAAAATAAAAGTTGTAAATTTAGAAGGTTGCAAAATCTTAGAAAATGCTATAAACGCTGATGTGTCACCTATGTGGCATGCTAAATTTAGACCGTGCATTAGAGATGCTCTAAATGAGCTACATACCATTTTTTTTTTATTGTATTTATTTCTTTAAAATAAAGATTGTTATTGTTTTATAAACTTTAGAATGAAAACATAAACAAAAGCGTCGCTTTGGCCGAGTGGTTAAGGCGTGTGCCTGCTAAGTACATGGGGTTTCCCCGCGAGAGTTCGAATCTCTCAGGCGACGATTGATTTTTTCTTCCATTTTATTTTAACGTGGGCTATTTTTATTGGGCATTTGAAAATTTTATGCAAGCCCAAAAGCCCATTCATTCTTACGGGAATTCCCGCCATTTCTAACCGTCTAACTGCCTACATATACTCTCTCTCTCTCTGAAACTTCTAAAACAAACTTTTCACCCAAATCGAGAAAAGAAATTCTAACAAACTCATCAATCAACCAACCATGAACACTCTCTTCTTCTCACTTCTTCTTCTTCTTCTAACGATTTCCATGGCTATTACACCTTTCGCTTCAGCAGCTTGCACACAAGAACTCGTAGCAATCTCACCTTGTCTTTCATACATATCATCACC
Chr_05.tRNA171-IleAAT	GTTTTGTAGCAAAGATAACGTTTTTTTTTTTTCAAACCCGCGAAAACCAATCGGTGCCCAACTCAGAAGTTTTAGCGGATAATCCATGTGACCCAAAAAAGCCCAATCCTTTCAAAATGGAAACTAGTTTGGGCTTGGATTAGCTATTGGGTTTATCTTCAAAATAGTCCAATCCATTAGATAAACCCAGGCCCCCATTTTATTGGGCTTCAATAAAGGTACTTACACATTTAGTAAATGAACTGTCAAATGCAATTCTAGCTAATGGATTGTTTGCATTTTGAAATGCAATGGTTCATGGGATTTGTATATCATGTTTTAATCCACCAATTGCACTTTGTAGTGTGAATGGCCCATTAGCTCAGTTGGTTAGAGCGTTGTGCTAATAACGCAAAGGTCGCAGGTTCGAGACCTGCATGGGCCATTTTTATTTTGGCTTGTTTCTTTTATTAATTTAGAAAATAATGTCATCTACATCTTGTTTTTTCTGTATTTTATATTTTCATTTACAACAAAATGGTAGTATTGTTGCTCATAAAATGAAGTGAATCAGTGCACACTTTCATTTCCTTAAATCTATAATTCTATTTACAAGACAACAACTACAAAAGTACAGGAAGATTTCATCACATGCCTTTGGTTGTTTGATGGCTGCTCAAAAATATTTACTGTGATAATACAGTTGGTTTGATGCTGAGCTCTTCTTCCTAGCTAAAAAAAACCCATCAAATTCTAGTATGCTTTTGGTATATTGGAGAACATGGGTAGCTCTGA
Chr_05.tRNA172-AspGTC	GGTGCAGCGAACAACTAGCAATGCAACAATAGAAGCAAAAGTGAAAAGACATGATAGGGCATATAGGGCTAACGAACATAATTTCATCCCTTTTGCCTTTGATACATTTGGATCATTAGCCTCATATGCAGCGCAGCTCCTCAAGAGAGTGCAAAAGATAATGAATAACAATATGATGATGACTAGTTCGAACGAAATGTATTTAGAAGAATCGATTTTGCTATTTATAAAGGACTTCCATCACACTTTTGTCCTCTACTTTTGTGTAATTTTTTGAGTTTATCAAAAATATTTTATGACACAAATATAAAACCGTATTAATTGTAAACTTTTGAGACTTTACCAACAAAGTCGTTGTAGTATAGTGGTAAGTATTCCCGCCTGTCACGCGGGTGACCCGGGTTCGATCCCCGGCAGCGGCGTTTTTTTTTTCGAAAATTTCCATCTCTGTCTCTGTTTTTCTCAATGTTGTTTGTTAATAGTAGTAGCAGAAACTAATCTGTAAAGCAAGTAGTCTCTGTTTTTCTCAATGTTGTTTGTTAATAGTAGTAGCAGAAACTAATCTGTAAAGCAAGTAGTAATGCTGAAAAAAGAGTTAATCATATCACGTATTGAAGGATTACTATCAACAAACTTAATAACTAGTTTAAATCATCTGAAACAAATTCAAACACAAATCATCTCTCACTCACTTTATCAAAGCAACTACTGGGTTTCTTTACTTATCCGCCAATGTACTAAACTTCATGCTCCATTGTCTTATACTCTACCT
Chr_05.tRNA173-SerGCT	TGATGACATCGAACTACCCATTCGTGAGTGGAGCAAAACAAGTTTACGTGGAGAAAACTATATGGTTTAAGGTTTTGGACCAAAATGTGTATCTATCTGCAATTCTTGCATGCTGTATTGGACCAAAATGTGTATCACATATTCACATGTGCATGCGAACAACAACCTTACAATACTTTATTACTTTACATGTGTATATTAATACTTGGACAGTTGGACGTTGAGTAGCTAGTGTTCAATCAGCACTACTTTCGGCCTGTTGAGAGGCCCATGGATCTTAATTAAATTTTCTTGAAGCCCATAAAAAAAATTAAAATAAATAATTTAAGATTCCATCTTGAACATCAAATGTCGCTTTGGCCGAGTGGTTAAGGCGTGTGCCTGCTAAGTACATGGGGTTTCCCCGCGAGAGTTCGAATCTCTCAGGCGACGAACACCTTTTTTTTTTAATTTTTTTTTTTTATAAAAAAATACAAATTAAAGCGAAAAATTCTCGCATTGTTCTTCGTCTTGTTCGTTTAGCAACCACGAATCTCCGAAATACTTGCATACTTTTCTTACATCGACAATTTAACCCGAAAAAAATGTCTTTCTTACAAACTTTTCATCAACATCAATACAAAATCTACAATCGAAAACCATTTCGGTTGTTTAACTATCACAACCATTTTCATCCGAATCACGTTCAACCACTCGGATTTTCAAATCCAATTCTCTAGTGTTTCTTTCGAAAGAATTTGATTCAGTTTTGATAATTTTTTTCTCCAAAACTGTAAATCTGG
Chr_05.tRNA174-AspGTC	ATTCTATCAGATTGGATCTCAGATCTCAAATCATATTCAATTCTTGTTTTGATGTGAGTAGCACATTCTCACTTGTATCCTTTTCTTTTCCACTTTTTATTTTTGTTATTTTCTTCAAAATAAAACACCTCATGTGTGGCATGTGTTACAGATTATTTTCGCAAAATTTCGACCCGTCACATTTTTTGATTTTTTTTCTTAACAACCTTTAAACTTAGTTTTTTTTTTTTAATTACAATATTATTTATCTAAAAATTATCATCTCTAATGGACTGATATCATGAGTTAATGGTTAACCTGTCAAGAACAAACAAGTCTAGAATTTAGAGAAACAGAGAAAACATAACAAAGTCGTTGTAGTATAGTGGTAAGTATTCCCGCCTGTCACGCGGGTGACCCGGGTTCGATCCCCGGCAACGGCGAAATATTTTTATTTTTATAAAATAAATAGAGAAATCATATTTTTGGTATTGCTAGCTACATAACATGCTGGACTACAAGATCAATTCCCCTCTTTCAAAATTCAGAGCAAAAGGGCAAAATTGAGATATTAGAAAAGAGTCGTGGTCAATGAATGTATCTCACGCGAAATAGACTTGTTTCTTACGCGCCTATGTTTCTTAAGCAGACCAGTCGCCCTTCTCTAACACCATTCTCTCTCTCTCTCTCTCTCTCTCTCTCTCTCTCTCTCTCTCTCTTCGTTTTTCTCGATCTCGATCGATTTGACTCGAGAGAGAGACTCAGTGAGTGAAGCGAACGAGTTTATCTTCAA
Chr_05.tRNA175-AsnGTT	ACAAGTGTAACTCTCATGTCCTATTTAATTATTGGATTGGACAACTTCAATGGCTCCGTACAATGCACCCTCATCAGCTGGTGATGACTGATGTGGATGAGATTACAAACTGCAATACCTACACCACCTACAGGCTACAGCTGCAAAAATTAAGATGTGCAGCTTGAAATCACATGCATGCAACCATATCCCGATTCCCGTCTGCACAACCACAAGCAATCTTTTCTCATGTATAAACAAGAGCCTTAATTAATAGTGGGCAATGCACATGGTTTTGCTCCTTGTTTGGTAATAGTGTACTTGAAATAATTAATTTTAATACTTAAATTATTTTATTGTATTCAACAAATGCTGGAATAGCTCAGTTGGTTAGAGCGTGTGGCTGTTAACCACAAGGTCGGAGGTTCAAGCCCTCCTTCTAGCGATTTGTTTTTTATAATTTTTTGATAATAAAACTATTAGTAATTCATAGTAAAAGTACATAGCCTAGGGAGGGTGTATGCCGGGCTAACTTTAGTGTGGTGGCTTTCACTGAATAAAAGCAAAGTAAAGGACTCCATGCAATCACTTTAAGAACCTTTGGCCACATGAATAAGGGACCATGGACAGTTAAGAGCAAGCTAGCCATATACATGAGTCAGACAAATAATGGTGTTGCACCACCAACAACACAACCAGGACCATCCTACAGACTACGTAGGAACTTCAAATATTGCCTACTTGGCTCTGCATATTCCATTCCCACTTACCGTAGCAGCCTAGCAACATAAGTCT
Chr_05.tRNA18-ProTGG	TGAATGCAGTACATTTACGAGAACGTCGTCAAGTTGTCACTGGCAACATGAAGTAGTATACAAAATATAAATTTCCCTGGGATTGGTTCATCTTAAACCAGCTGTAAGCTGTGGAGCCTAACCATCCTTGATGTATGGTGAAACCAAAAATCCTACATTGAAGAGCCAACGGTGTAAACAAACAACAAACCAAAGGACGGAGATCCGAGAGTAACAAATCTCAGCATCATTGACTCATTGTGTAGAATGTATAGATTTGGCCCAGTATTATCAAAAAAAAAAAAAAAAAAAAAAGTTTAGTCCAGTATATAGGTAAAAATAATAACTAGGCAACATGTGTAGTGTGTGGTGGGCATTTGGTCTAGTGGTATGATTCTTGCTTTGGGTGCAAGAGGTCCCGAGTTCGATTCTCGGAATGCCCCCAATTTTGATAACTGCAAATAGAGATTTTTGCTTTAGCATAAGCTCCATCAAATTTGTCAAAATTTAGTTCGACAAATGTACCATTTTAACTATTTTATTAAAAAAAATTTATTTCCTAAATATTTTTTTAGCATAAGCTCCATCAAATTTGTCGAACTCAATTTTGTTAAAATTTATGTTCAAATGTACTATTTTATCAAGTGTTTTTCTAGCTGGTAGGGATTGCAGCTCCACCTGACGAAATTCCCATGGAATTTGCTGATTAGGATTGTATTCTTTGATATCTCTTAATAAAAAATTTCTTATAAAAAAAAAAAAAAAAAAAAAAACTTTCTCCGCCGCCGCTTGA
Chr_05.tRNA19-iMetCAT	CACTCTGAAGGCAGGACAGTGACAATACTCTTCATTTCCACAATTAATCACAGCAACACACAAACATTGTTACTGAAATACAAACGACAACAATATCTGTTAGATGAAGATCTTGTGGGAAGGGAGTTTGTACTTTGTACCAATAAACTGATCCACTGATCCATCTATGCAAACACTCCCCTCCCATAATTGCTATTGCAGGTGCATTACTTGTTCCTCTCCATGAAGCCACAAACAAACTATTTTGACATAAACTAATCCCCAATAACCCAATTACGAGCCCATATTCAAGGCCCAAATGTTTATAATATTTTAGATTATATTATTAAATATGTAATATAGGTTAACCAATCAGAGTGGCGCAGCGGAAGCGTGGTGGGCCCATAACCCACAGGTCCCAGGATCGAAACCTGGCTCTGATATGAAAGAGTAGCTTCCAAAGCCAACACTTTTTGCTTTTTTTTACTCTGCTTCCAATCCAATACAGTATAAACAAACCAACAAATTCAATATTTTACTTAACCTAAAAAAAAAAAGATTCAATATTATCACATATGTGGTATTCAAGAATCAAGATCATGTAACAAACAAAGGTTCTTCACCTCTTACACAGACAGTGAAATTGTAATGTTTCAAAATTCAAAGTTCAAACACAAAAAGCAAAAGAGTGCCTCTCTCCTCTCTACCTACCATTTAAATCATCTCAAACATATACACCTCCTCTGCTCCACAAGCAGACAACAAACTGCAACCGTAAACCAGCAATCAACAA
Chr_05.tRNA2-TyrGTA	TCTATATGTGTAGACTGTACTACTGTAGACCAAACAATTTATTAAGACAGTAAATGCTACACAGATGAGCCCAATGCTCTCTGGGATCCAATCATCAATTGAATTGAGTTTGCTACCAGGCCCAAATCACGCTCCAACAAATATTAAGCAAACCAAAATATTCAGGCCCAATTCACGGCCTTTTTATCAGAGGACTTTATTCCTTAAAAGCGACCGCTACATATTAACAACTGACCTAAGGCTGCTAACATGTAGCAGTCGCCCTTAAGATTATGACCCAAGGCCTTAGGTCAGCGACTGTTAGATGATGTAGGTAATTATAAATTAGCAAGTGACACCAAGCATAGCATCCGACCTTAGCTCAGTTGGTAGAGCGGAGGACTGTAGTGGGGTAATACTGTCAGATATCCTTAGGTCGCTGGTTCGAATCCGGCAGGTCGGAATTTTTTATTTTCTCTGACTTCACTAAAATAAAAAGTCAGGCCGGTTTGGTTTTTAGTCCAGTAGATATATTTGGGCTTTTAAGAAAACTTTATAAAGCCCAAGCTCGCAAAATAAAACCAATTTCAAGTTTCAATCCAAGCAACAACGAAGGTTTTAGCGAAGAAATAGAAAATGGAGGAAGACGAAGGCATTAGAGCACACTTCCCGCTTTCTTTCGGTAAGAAAACCAAATCTCAAACACCTATCGATCTCATTCACAATTCCACTCGTCGCACTTCATCATCATCATCAACACCAACTCCTGCTCCTTCAACTAACAAACCCCACTCTTTTCCTTCTCTTTCTACT
Chr_05.tRNA20-iMetCAT	TTAGATGAATCTTTAGATGAGTCCATACCGCACTAATTGTGGCGGATGGATTCCTACGTGACAAATTTGCCAAAGAGTTAAAAGTGTTTTGCTTGAAAAGTGTGTTAAAAGCTACCATTGACAAGTGTTTACACTAAAAATTTACTAAAAGTGTGCTAAAACCTACCATTGGGAATGCTCTAGGCAGTTGATAACATATCCTAGTGGTTCAAACTTTAAGCTCCAGTTCTATTGTTTTCACTTTTCACATCCAAATGATCAACTTTCCAAACATATTTCAACCAGTTAACTTAAGCTATTTTAACCAGTACGTTTGTACATATATAAACTTAACACAGTTTGTTCAACAAATCAGAGTGGCGCAGCGGAAGCGTGGTGGGCCCATAACCCACAGGTCCCAGGATCGAAACCTGGCTCTGATAAGACTTAAGAGTAGCTTCCAGCCATCTTTTTTTAATTCATAAACCCTAACCAAAAGCTTAAACCACACTTTTGAGTTTTAATTACTTTAACAAACAATACAGTAATTTTTAAATTTTATCTTTGTGTACCTGCCTAGCTAACAATGAACTGGCATTGCATGAAACCTGCAATCAAGGAAAGTTTTATATCATCAATACACAAAAATCAACCAAGTGTTTAAGTGTAGTACTAATAAAGGAATTGAAATTAAAGTACTATAAAATTTCACCCAAAGAGACAATGAAACTCAGAAACATTACTTGGATCAGTATTGATGATCATAGCAGTGCCACCAAAGTCACAGGTACCT
Chr_05.tRNA21-TrpCCA	TCTTGGAATGATCTAAATTCAAAAGGTAAATGAACAAGGATTGTGACTTGAGTTCTTTAAACTTCATCAAATAGTATGTTTCTATTTGTGATGGCTCAATTCAACATTTGAACTCTAATATTTCCATACAAGGGTTTAGTTATTATCAAAAAAAAACAAGGGTTTAGTTGGAGATGTGTTTTGAGGTGAGGACTTTTGTGTTATGGTCTGCCACTTTCACCTAGCTAGGGGCATAGAAGCATGAAGCACTCAAGCCAGCTTGACAGTTGACATTAGGGGTAAATGGAAAAGAATCTGTTCACAAAAACAATAATGATAATATTAATGACACTATATGATTTAACAAGTGAGGATCCGTGGCGCAATGGTAGCGCGTCTGACTCCAGATCAGAAGGTTGCGTGTTCGATTCACGTCGGGTTCATTTTTTTTCCACAAATATGTATTTCCAATAAAAATAAATACATTTTATTTTTTTTAGCATTTTCAATTCACACCAAAAACACTTAACACATTAGTTTTTGGTTTCTTACAACTTGGGCAATGCTTTAGAATAATGGAGAATGGACCTCAAATTACTCAACAGTTAAAAGTGCACTAATTTATTCCACAAAGACCTCACCTTAAAATAACTTTTCATCTCACAATATTATAGATTTATAGGTGGTTTTCATAATGGTCAAATTTTGGGCTGCCTTCATCTTGAAGAGTTGATTGATTGATCATGACTGCAATAAGTTTACAATGTGACCAAGAAGAAGCTCTTTATGAGTT
Chr_05.tRNA22-AspGTC	TTCAATGTTTCATGACAGATTGACAGTTCTATACGTTCTTCTATGGTTTTGCTTCAACAATCCAATTTGCAATGTCTCCAATCTCTAAAATGTCAGCACCAGGATGTTTGGTTGCACAGTCTTAAAATGTAAATAAACTTCAGAAATAAATGTGTATGATCAAGCAAATGGTTCTATGATATATTCTGGTGACGTGAGTAGTGAACTGTGACTGTGAACTGATGAGTGAGCATGTAATAATGTACATAATTGAACTGAGAGCAAAAACTACTACTAGCAGTAGCAGTACAACAGTACGTTCCTCTATTAGTATTAATATATATTATCATATTCACAACTCAAACAACAAAGTCGTTGTAGTATAGTGGTAAGTATTCCCGCCTGTCACGCGGGTGACCCGGGTTCGATCCCCGGCAACGGCGATATATAAACTTTTTAATTATTTTGTTTTTTTTTAGTTCTTATTGTAGACTTCGAACTCTGTTTTCCTTCTCTCTCTCAAACACACTTTCTTCTAATAACTTGATTTCAATTGTTTGATTGAGAAAGAGAATCAATCATGGCGTCTTCGTCTTCGATAGAAGAAGAAGAAGAGATGGATTCATTATTTGAAGGTATGGTTCTTTTTACTCCATCTCAATTATCATCATCACCACCACCACCTTCACCACCTCCTCTCTCTCCTTCTCCATCACCACAGCCACTTCAACAACAACAACCATCATCATCATCATCAACTTCTAATCCACTTGATGAAAATCTATTCTCTGAT
Chr_05.tRNA25-TrpCCA	ATAGTTGAATCATTCATGTAAACTGGAGTCTGGAGGGGACTTTCAGCTCTCATTTCAAGTTACAAGTTATGTGGTCATGTGAATGTATTGACTATTATTTTGAAATCTAAATTCTAATGTAATATGCACTCTATTTAACAACTTCCATTGCAAATTCACACTAAATGAAAAAGTTCACATTTGTCCAAAGTAATCTGCATTAATGTTTAGTGTCTCTCGATCAAGATTACAAACGTAGTACAATTTTATTATACACAAATTCATGAAAAAGTTCACATTTTGAAGCAAGTAATCTACCACAAATTCCCACTATTAAATAATTATAATGACAAGAAGTATAATCAACAGTTGGATCCGTGGCGCAATGGTAGCGCGTCTGACTCCAGATCAGAAGGTTGCGTGTTCGATTCACGTCGGGTTCATTTTTATTTATTTTTTTATTTTTTTCTTCTTTTCCTTTTTAACAATTTGAAGAAATCATTAAAACCAACCAGCAAAAATGTCTCATTTTGATTTAAAACCTTTGCAATTCAACCCATTTCACAATTCTGATAAAAAAAAATGCTACTAAATTCTGCAACAACAACAACTCCGTTTTCACCCAAATTCAAAGAACCCATTAACACTAAAGCTAAGCACAATCAAACAAACTTATCTCTTCAAAAGAACCCCATTACAACAATTACATGGACATCTTCTTCTCGTCCCAAAAGGAAAGCAGGTGTTAAGATAGACAAGTCAGAAACTGAACAGTTAATTAAAACTCTTTTGA
Chr_05.tRNA28-ThrTGT	ATCATCAAAGAAAAGAAAGATGAATTTTTTTTTTTATCAGCCATGTAATATTCTTCTAAACACAAGTTCAACAAAAAATTTTATATGTGTAGCCAACTTGTATGTGGGTGTGTACACCCAATCATATGATGCCACGTGTCTATAAAATTGTTGAAAAACTGATCAAGCCCACTAGGGTTAACTAAACCCATACTAGGTTATATTATTATTGCACATACAAGTAAGCTACACATATAAAATTCTCTGCAAGTTCAATGGCTTGTTGCATTTACTTGTGGAAGGGAGTTTATTCACCAGCCATGTAATAGTAAAGACTTTATTATTATTTATGCGAGGAAATGCAACAAGAAGCCTTCATAGCTCAGTGGTAGAGCGTCAGTCTTGTAAACTGAAGGTCCGTAGTTCGATCCTGCGTGGAGGCATTTTTCATTTTTATTGGTAATATATGAAATGGTGCAACTGCAAAGCGCTTCTGCCTGCAGCTACGAGCCTACAATCAACCCAGCTGCATATAGTCCAGTTTTTTCAATTTTTCTGCATAGTTGCTAACTTGCTATGCAATGTTTGCTTCAAACCCAGTAGAGTTATTAATTATACGACTTTTGATTTTTTTTTTTTTTAATGTTCTTCATCAATGCAGGATTTTACATAGAACATGTTAATGCAAATAATTTGAGTAGTTTGATACTCCAAACATTTTCGAAAACGAAAATTTAACGGGACAAAGGTATTGAGGATTTATTCATTAAAACATTCTTAAGACTAATTATAA
Chr_05.tRNA29-ProTGG	GAGCTCCCATTTTGTATCACCACCACTACTATAATAAACTTCTTTCTCCCTCTCCGTGGATGTAGGCACAATTGCCGAACCACGTATACAATGGTGTTCATGTCTCTACTTTATTATTATTGTTCATATCATTTACACTTTATCTTTCATTAATGTATTGACCAACCTCACAAATATGGTTAATACAACATATGTAGTTGATGTGAAAATGATGTAACACTCTTTATAAAAGAAAAAATAAATGACACAACACTTTGTACTTTTGTAGCGGGATGGGAAGAGAGATATGGTAGAGTTATTTATATATAGATTAAGATAGGTATTACCACATTCCATTTGTATTCATAAGTGGGCATTTGGTCTAGTGGTATGATTCTTGCTTTGGGTGCAAGAGGTCCCGAGTTCGATTCTCGGAATGCCCCACAAATTTTGTTTTTTCTCAACTGACTTTTTACACAAGCGTGTCACATACGCTGCGCACAAGCACATTTTTAAAGAGAGAGAAAACCAAAGAAAGAGACACAGGTTTAGGAGGGAAAGAGAGAGAGCGGTTAAGCAAGCAATCGGAGATGCAATGGCGAATCTTTCGAGTTTAGTTCACGAACTCCGCGAACGAATCGCAGCTTCATCTTCTTCACCTCCATTAAACGGCGGTGACGACGAACCGTTAGAAACCAGATTCCGTACTGTTCTCCCTAGTCTTCTTAACACCTACGTCGTCCCTTCTTCTTCAGGTCACACTCTTTCTTTCTCTCTCTCTAGAACTAAATTA
Chr_05.tRNA3-GlnTTG	TGTCTCATTGGCTTTGTCATTCGCAGATACGAGTTCTACCAGATTCTGTTGTGGATTCTATTTTGAATGGGGAAGAGAATCATTTGCAGTTCAGGTGATTCTCAGACCAAATACATTCCACGCTTGTTTAATCAGTTTATATTTTCCAGACAAATTGCATTATATAACTTAAGTATCCAAACCAATTTTTATTTTCATTACTAGTGGATAACCTGTGTGCCATCCCCAAGCATTTGAATGAGGTTGGTCTGCATGCTGAGGATCAAGGGATATATCTTGCAGATAATCTGACAGAACTATGATAGGTATGGTAGGTTCACAACTTCACCTTACCTCCATTATTATATCAAGGTTCTATGGTGTAGTGGTTAGCACTTCGGACTTTGAATCCGGCGACCTGGGTTCGACTCCCGGTAGGACCTCGTTCAGCCTTTTTGTCCTCCACTTTTGTGTAATTCTTTGAGCTTATCAATAAAGTGAAATATTTACTTTAAAAAAAAAAAAAAAACTGAAGAAGAGTTTGCCTTAAAAAAATTATCAGAATTTTAGAAGTAGGGGTTGCTTGGGCCTTGAGCTCTCTCAAGATATACTGTATATTCAATATCAGTATATCACTCTGAAAAATATTCTTGCAGTTCAATATATGCTAGACTGAACTCAAAATTCTAAACCGTATCCCAAACTCCCAATTCAAAATCTGCTACATAAAGGAAATCCTACACTAACAAGTTAGAATAAAGTTCTCTTCTATTTGTACCTACTTTCATGATCT
Chr_05.tRNA30-ArgCCT	CTTATATTCTAATGGATGATTTTGTTGAATTGGGGAATGGGGGACTGATGAGTGCATTGAGCTAGGTGAGACACTGAGACCCATGATGCTCTATACTATTTACAAACCTCCATGCTTACCTTTCCGCGTCCGAGTACCATGCAATTTAATTGGATAAAAATACAAATATGTATACTTTGTAGGGATTTGTTCTGCATGCCCAACAAAGTTACGACTTTACAACTTGGAAAGTGACAATGGATTAGGTTTGACAACTGCCTTCCTCAGTTCATCTAATCAATGTATTAAGCTTGAAGTAGCTGATGTATAGTTGATTATATAATCATAAATATACAATATTATGTCAAAAAGCGCCTGTAGCTCAGTGGATAGAGCGTCTGTTTCCTAAGCAGAAAGTCGTAGGTTCGACCCCTACCTGGCGCGAAAAATGTAATATTTTTTTTTTCCCCCAGGTTTTCAATCCACATTATTTATCTTGATCAAACCTATTGCAATTTCATTCACTTTTGGAGCAAAAAAGATTCAATATTAATTTATACTGCTGGATTGCAGGTTTCTACTATTATGCATGATGGCCTGGTGGGTCTCTAATGGAAATCAAGATGGGGCTAACTCTCAAATTCACCCTAAGTGTGAGAATCTCAATCCCTATTTGTTTAACCAAACACATCCTTTTTTTTTTTATTAACATGTGTTTATTTACATTAATGTTACTGTAATTTTCATGATTTATATTGACTGTAAAGTAGTAGTTGGCTTTTAGGCAATCAATT
Chr_05.tRNA31-SupTCA	GCAACAAACTACAAAGTTGAGTACAAGTTGTGGATCCAAGTTTTGAGTAAAGCTGGTCGGTGCTATATTTTGCATTGTTTATTAGGTTAGAGCATAACGTTTTTCCTCAGGCACTAAGCCAGTTGGATGCTTGAATATTAACCTATTGGACCACTATGAACTATAAAACTCAGATTTTATGCTACTGATATGTTTTTGTTTATCTTCATTTTTTTTATATACTTGTGTTGGAACTCTATTCTTTCGTTATGTGAATATAGCGAAACAGTCGAGCAAAATAATTCCCTATAGTGTGAATATTTGATCTATTGAACCACAAAGGTTTGTGATTTAGCATAGGATCATAATAAGCTGGAGTAGCTCAGTTGGTTAGAGCGCGTGCCTTCAAAAGCACGAGGTCGAAGGTTCAAGCCCTTCCTTCAGCATCTTCATGTTCTTAGTAGGGACGGCTCAAGTAAATTACGGGCCTTGGCAGCCCAGGCCAAAGAAATAGGAAAAACCGCATAAAGAATAGGAAAAAAAAATAAACATTTAGATTCCATACCAATTTTTTTGAAGAATTTTAATTGAAAAAAGATGAAAAATAATAGGAAAAAACCTAAAAATAGAGCAAGATAAGAAATAGTTTTGAAATATTTCAACGAAATTGGCTGTTCAGCCAACTCCTGGTTGTTAGTATAGTTTTGAAATTTTATGAATCAGACCAAATTAATGCTTAACGAAAGCATTACAGTGTCACATTCATTATGCAATAAGACTTGGTCTGATTCACATT
Chr_05.tRNA32-PheGAA	TGAGTAAGAAGCGTAGAGAAATAATTCCAGAGGTAGAGGATCCTGACTATGTGGTTGATGAAGCTAGTAAATTTCTTAACAATTCCTTTTTTAGAAAGGTGGCTCATGTTCAAGAATTTGCTGACAAAGACCCCGCCGTGCCGGATTCTATTAGAAAGGATGTTTATGCTAAAGCTCCTACAGCTGAGACATTGAATTGAATTCAGCTGGAGTGGAACCAAGTGCTCATTGAGTTGAATGAGTGACTTTTGTAATGTTATCGACTTGTAAGCTATAGGGGAACTATATGCATAATGTACATAATGGTTTGTTTTGCTTAATAAAATGTAATATTGATTATAAACACAGTTGCGGGGATAGCTCAGTTGGGAGAGCGTCAGACTGAAGATCTGAAGGTCGCGTGTTCGATCCACGCTCACCGCATTAATTTATTTTTTTTAGAATAAATATAAAAGTTTATGATATTTTTTTTTTTTGATACATTGTATGAACATTTATTTTTTTGAGAATAAATATAAAAGTTTATGATATTCTGTATCATTCAACATTGTATGAACATATGAGTTTAGCAACAGTTCTCCTTGCATATTCAGCATCAATATTAGTTTATTGGGGGTTTTGAAGATATATATTTGCAGTGTTGTCTGTCTTCAATTAGTACAAACTAAAGACAAATGAGAAATCTTGAACTTTGAGGTTGTAGAAGACCAATGGAAATAATCCGGGTGAGTGAAAATGTGGTAGCAATAACAACAAAATTTTAAGCCTTAGTA
Chr_05.tRNA33-MetCAT	TTTCCTTTACCTGAAAACAAGAAAATCAAATTTAATACGTCTATCAGACGTGCATTTCACTTATTTTATTAACCGGGATTTACCCCTAGCTAAATTTTATTCAGGTTTATAATAGTAGTATAAATAATATTGTATTAAAAGATCTGTATGAATTATGTACTAAACGGTTTTACTAGTAAATAATTGCATTATTGCAACCCAAGATGATCAAGGCCCCTATTTGAGTAGTTAACCTTGTTAACGGCACTGATCCACTACTTGTGGCTGCATGACCTCATGCAGCTGGGTGGTGATCAAGGGCTTACATATAAACAAAATAAATTATTTGAGAGAGAATACTTATCACCAACGGGGTGGTGGCGCAGTTGGCTAGCGCGTAGGTCTCATAGCTAAAGAGTGATCCTGAGGTCGAGAGTTCGAGCCTCTCTCACCCCAATTCTTTTTTTTTTTTTTTTTAATACATTTTGTTTAAACTATTGTGTGTGTGAAGGACCTGTCGCACTGTAGTCTTTTCGACATTGTTTTTTGTATTAAAATTCAACTCAATTAACTAAGATTGCATGTAAGGTAATTACATTGTTGTGGACTCCACTATGATTAGTGGTTATATGACCTCAACTCCACCTAAATAAACCTAAATTTGGCAGAAAGATGCTTGTTAGAACTTAGAACCGTGCATGAATGCGTAATGAGATCATACAATTTAAGGAAGGAAGCAAATTAATATGCATTCCTAGTGTCACTTTCCAATGGAACTACCATGTCCTATAATATACTTGTGGTGG
Chr_05.tRNA34-GlyGCC	GAATGCCTGGTGCATAATTCTGAAGTATAGCATACATGATGTATGTTTTAATGCTTAGAGAGGAGGTTAATTGATATTACTTATTAGCCTGAAATGTTTACATGGAGAGTTGTATTATATGAGAGGCCAAAATTGAAATAAGTGGTTTCCAATATTGGAGATAATAAGGGTTAGTCAACATGGTTAATCAACTTTGAATGTTTAATTTTCTTGTTGAAATTAATAAATAAAAATGTACCAGAGAGATTGTTTTTATTTGCAGGAAAGAACAAAACTGGGAGGCACGTGCGTACACATTTCCGGTAACTGGTTTTGTATAGTTATTAGGTGTAAAGAAATTATCAACAAAAGCACCAGTGGTCTAGTGGTAGAATAGTACCCTGCCACGGTACAGACCCGGGTTCAATTCCCGGCTGGTGCATAAGTTTTCTTTTTTTTTTTTTATTTCCACATGTACCACCCAAGTCAACTTCTGGCTTTCAGTCACCAATTTTTGTTTTGGCCTTCAACAATCCATAAAATTGAATTTTCAGCATTTTTCCAAAATGTACAATCGAAAGTAATACTCATATCAAAGCCTTGGTGTGTGTTCGAAAGGTACATAACAGAATCATGGTGAAGCTTTTTTATTTATTGGGCACCCTTCAATGCAAGAAGTGCAGCTCCATATGCAGCCTCAGTCTGAACTGCTCGACTTACAGGTAAACCAAGCACTCTCTCCCTTATCTTTCTCCACTTCTCATTTTTAGCTCCTCCTCCAGCAGTGAAAAC
Chr_05.tRNA36-UndetNNN	CTTTCTCAGAATTACTTTAATAACTGTAAGTGAGTCAGCCTTAAACTATGACATGAGTTGCTTGAATGAGGTCGCTGATGCAAGTTTTTTGTAAAGATAACAAGTGCCATACTTGGTGGTCATGCCAATAGATCAAGAGTATTTTAAAGCCTGCTGCTGCAGGCACTGTATTCATAAAAATATAGGGCACTGTAACTCAAGCCAAAACTTAAAATTCAGGAAACCAGAGTGGTCAGAACCAAGACTTGCACTGCCTGCAGCATTAATAGCTACCATAGCTTAGTTTTATTTAGAACACAATGTCATGTCATTTTAGAAAAAAATTGCATTTAGACTGATGTGCATAATTAGCTGGTGTAGTTTAGTTGGTTAGAGCGTGTGGCTTTTCAACCACAAGGTCGAAGGTTCAAACCCTTCTTCCAGCATCTGTAGTTTTTTTACAGTAGCTTTGACATTCAATCAAAGCGACATCTGTCTTCTTTAGCCATCTTCTCTCTTATGTTCTTAGTCATTGATGTCATGTTAGAGTCCGTTACTCAAGTTACCTGTTATTTTCAAGTAATTAATTATTTCCGTAGTTTGAACTGCCATTCTATCAGCATGTTTTGAGGTACTTTCTTAGTCCTTCTATTTAATTAGTAGTGTTGCCTACATCACCGCTACTCTCTCAAATGGTATCTTTTGCTCAACTCTTCAAGTTGGTTAAGGTGACTACGCGTTCATAGAGTTTGATTTCCTTTAATTATGGAATGTCTCCTTGATTACATAGTCCTGA
Chr_05.tRNA37-SupTCA	GCAGATTGCACATTTGAAGGGTAATTTTCACTAATTTAAAAGTAATCACAGCTACGAGGTAAATGTTTGATTTTTCCCTCAAACATTTTAGCTTATGCAATCATATATATAGAACTATGCATTCCAAAAGAACTCCTTAACGATTTTTAATAATCATTGTGAGTAATTTATCCATATCAATTCTACTTGATAATATTCGAGAATTCTAAATGTTATTTTGATTCTTGATATTATTTTTTTCCAATAATACAGATTGTTGATCCAATTGAAATAACGTTTATTGATAATTGTAGTTTAGTGTAATTATATAGGACCACAAGGCCACGCGTCTTAGAGAATATGCATAATAAGTTGGAGTAGCTCAGTTGGTTAGAGCATGTGGCTTTCAAAGCACAAGGTCGAAGGTTCAAGCCCTTCCTCCAACATCTTCATTTTATTAGTATAGTGTTGAAATTTAGCATCATGTCCATAATAGTGTCACATTTACTAAGCGCTAAGACTTAGTTGATCAGGTTTTGAAAATTTTCTTTAGGTGTTGTATATCCTAGCTTATTATCAGAGAATAGGGTCTTCAAAGTAAAGTATCAGGAGCCTTGTATTAGTTTCTGGATAGAAGCATCAATTTAAACTATTATTTGTGCAGAAGCAATCTGCCCAAGGAAAAATCTGCTACTATAGCATAGCAAAGAATGTTGAAATTGAAGGGCTCCTTAAATTCCTATAGAAGACTCCAACATTCATTTTGATACTGGAGTTGGCATACGACAAATATTAC
Chr_05.tRNA38-HisGTG	TGGGGTTAGTTCTTGTTTTAAGTTGTTCCTTTTTCCCCTGTGGGTTAGATTTTGATTAAATTTGAAAATAAGTGCTCTTTTATCAGTTTGTGAGATGCAAGATGAGAAGAAAGAAAGAAAGAAAATGACCACAGCAGTACCTTTTCATTATCGTATCATTTCATTCAAAACAGCACACACAGAAAATCGCGAATTGCTGAACAATGTTAAACAAGGAAAGAAATGGTTCTATTTAACTTGATTCAGACTTGGTCTTTTGTTCAGTCTGGCCAGAACCTCCTTTTGTGTTACCAATGCAAATTATTAGGTTTATATTAATTACATTTAATTTTAAACTCTAAAACAAAAGAGTGGCTGTAGTTTAGTGGTTAGAATTCCACGTTGTGGCCGTGGAGACCTGGGCTCGAATCCCAGCAGCCACACTCTTGTTTTTTACTTTTTCCTTCATGCAATACTGTTGGTCTGTTGTGGAGACCTGGGCTCGAATTCCATGCTAAATAATGCAGGAGAACACTATAGCATTATTCAGTAATCTCAATATTTGTTTCTTTTTCTTTCTTCGCAATCAGAGTTTGGGTAGTTGATATGGGATGTTGTAATCTTATGAGTTATGACAAGAGGTATGTATAGCACTCATAGATTGATAACTTATAGCGGTCATAAGAAATTTGGCTGTCCCCTCAGCCTCAACTAGATGATGTTGTTTGTGGTCAATTCATCATAAGAGAACTATAAAGAGCAAATGATAATTTAAAAAGAAATTGTATACTAT
Chr_05.tRNA39-AspGTC	TCAGTTTTTATGTATTTGAGTTGGATTGTTCAGTGCACCATATGGTTGTATTGTTTCATTCATTCTTTATTTGCCTAATCACTACAAGAACCACAAAAAAAAAACACCATTCCTCTTCAAATCAACATACTTAAACGTAATTGATTTCCATTTTGTAGAGATTTAACTATTTTTTCTGTAAAACTGTAACGGTTCTCAAAAACACTGAAACTAGTTAGCCTCTGGTTCATGTACCCTTGGTATCAGATTCTCAGATACATAGAAGTGTCAAGGAGCTCTGCTGCTTCGTGCAACTCCTTTAAAAATAAATAAAATAAAATGGAGGAACGATAGCATGCTAACAAGTTAAAGTCGTTGTAGTATAGTGGTAAGTATTCCCGCCTGTCACGCGGGTGACCCGGGTTCGATCCCCGGCAACGGCGTTTAAAACTTTTTTTTATCAGTTGAAAAAATAGTTTCCGTGCTTGTAAAATGGCAAATGATACACTGGATACCATTATAGAATGCAAGAAGCGCGTCAAGGTTTGGACCATCAACACATTCAAAGTCAATGCAGTGACCAACAAGGTTTCTTTGAAGAAAAGAAACAAGAATTCAACGTTGTGGATATAGCCTATGCTCCAAACCTATGATACCACACAGAGAAGACTTACTTATGATACCACACAGAGAAGACCTCACCTATGCTGAGAACTTACCTATGATACCACACAGAGAGAGAAGACCTATGCTGAGAACTTGGATTGAAGAGATGAACAATGGATTGAAGAGA
Chr_05.tRNA4-GlyTCC	TCTCGGGTTGTGTCGTAATCGCACATAAAGCACATACCGTTAGTTCTCTTAGTTGTCACTAGCTAATGCCTAATTGCACTTTTTTTTTTGAAAGATAATTGCACTTCATTTATATATTGTATATTGTCATTAGAATATTATTAAAAAAAATAAAAAAATATATTGTCATTAGAATATTAGATTAGATACTTAGCTTTTTTTCTTATATATCAAATTGCACTTCATTTGTTGGTCTTTAAATAACAGCTCATGGGACTATGGGGGAGTGACTAAAAGTCTAATAAACCCTAATACAACGTTTTAACTTTTAATAAGAAATAATTTGCTCATCACAGCAATAGACAACAGTAGCGTTTGTAGTCCAACGGTTAGGATAATTGCCTTCCAAGCAATAGACCCGGGTTCGACTCCCGGCAAACGCATTTTTATGTATTTTGTTTTCTTTTTTTTGTTATCATTAGATTTCAAATAAACTTCAAAGCTTTTTAGCCATGATTCAAACCCCCTTCAAACTAATTGGTGTGAAACCTTACACTGGATCACTTGACATAAACACCCCAAGTTATAATCAAATGATTAAGAATGCCAAGTTGGGTGAAAGCACCTGTTGTTTTCTTTTACTCTGCCATTTTAGTGCATGAACCTGTATACCTCAACTGCGTAAAATTTAGTCTATTCATGATTCATCAATTCATGCATTTTCCATGATTGTAAATAACCAACAAGAGAGTCTTTCCACGGCAACAGTACGTGATAAGCTCATCTGATATAT
Chr_05.tRNA40-GluTTC	AGCAGAATCAATGAAAACGTTTACATTGAAGGAGATGCATCGGTAGGAACCATTCATATGTAATGTCAGTTGATGTAATTCCTAGTTCATTTTCCGAGGATGTTAGAAAGACTGTTTTTACCAATGAGGCACAACTTATACCAGAATATAGTTTTTTTTTTTTTTTGACTACTTCAAAAAAAAAAAAAACCCTGCTTACCAATAGTAAGAAAAAAAAACACCCATAGAAAATTAAGAAAAACAATAGATGGATGGATTATACCTTCAAAAGAACAAAGTTTTATTTGTCACACGTCTCCCAAGCTATGCAGAACAAATAATTAAATAACTAGTAACAATTTAAACATCAATCCGTTGTAGTCCAGCCTGGTTAGGATACCTGGCTTTCACCCAGGCGACCCGGGTTCAAATCCCGGCAACGGAATAATTTTTGTTATTTTTTTAAGATTTTTTTATCATAACCATTTTGAAGACCTAATCCCAAATGGCGGGAACCATTTTGAAGACCTAATCCCAAATGGCGGGAATAATTGGCGCGAAAATAACTGAAATATTATACCCGAAATTTTTTCTTTTTATACCCAATCGCTCTTGCTTTTTCTATCCCCTCAATATTTATTAGAAAACCAATTCATCAGTTTTCCAACTCTCTGAAAATGGAAAATCAACAAAACCCTCGAACCAATAGCCCTGAAATCGAAGAACCTTCACCCAAGATTCAAAAGATCCATCAAAATGGTGTTTTACAAGAATCCCCAAATGGCATTTTCCCTA
Chr_05.tRNA41-GluTTC	CTTTGTACATATCATAGCCGTCGGATTTAATCACATCTGTTCAACCAGATTATAACACGTGTACTCTTATTTAAGTTTACACCACATCAGATTCATTTATTATTAAATAATCCACGTCACATTCTGCTAACAGGTTTTTGACAGAATCGTTAACTTCCTAGTGCTAAGACAAAATAAAAATCTTTAGTGGGGTATTCACAAATAAACGCACAAACACATGGGGTTTTGACAAAATCGCCCCCAACCTACTCAATTGTTTGAACAAAAGAATCCACCAAAACCAAACTAGCATTATGTCATTCTGTGCAGATATAAATATTATATTACAATGTGTGATAATTTATCACAAATCCATTGTAGTCCAGCCCGGTTAGGATACCTGGCTTTCACCCAGGCGACCCGGGTTCAAATCCCGGCAATGGAATTCTTTTTTTTTCATATCTTCTTCTTTCTCTCTGTAAACTTTTAATGTTGAAAAAAAACTTTAGGGTTTTAGCATTGAAAGACTTTTTAGTTTGATTTGATTCAATTTCTTCTCAATCTGTAAAAAATTTCTCATGGATAATCAAAATCCCAAGAACAACCCCACTCCTTCCACTGCATTAGCTTACCTTGACCCCACTTACTGGTTCTCTTCTCTTCTTTCTCTCTTTCTTAATTTGTTTTTGTTTTTGTTAATAAGAAAAACAACTCAATTGATAATAATGGTGTTGGTGTTTTTTTTTTTTTTTTTTTTTTTTCAGGGACGAGAGATTCAAGTCAGAAGAACATTAT
Chr_05.tRNA47-SerGCT	CTCTTTCATAGATAATAAATCTTTTCTTGAATGGTGAATCAGCTCGAGCAATTAAATATCTCCACCATAATTTAAGATTGAATGGATTACGAAGTATTTCTTCTTCATATAATAAATCATCTTCACTAGGGTATAGATCTTTAGAAACTTCAACAACCATCATTACCTGCTTTACCTGTTGAGAGAGAAAATCGATTGATTAGGGTTTTATTAGGGTTTGGTGGTTAAATTGGGGATTGTAGAGAGAGAGAGAGAGAGAGAGACGATATAGTGATACACTTTCTCTGTTTCGCTCTCTTTTTTCTAGAAATCTTTTCTTTTTAATAAAATGAGTTTTTATTAGCAAAATAGTCGCTTTGGCCGAGTGGTTAAGGCGTGTGCCTGCTAAGTACATGGGGTTTCCCCGCGAGAGTTCGAATCTCTCAGGCGACGTTTCTTTTTTCTATTTTTTTAATTTGAGCTATTTTGCCGGATACCCCTGTGTATTATTTGCATATATAAAAACGTCATAAATCTGTTTGCCCCCATCTTCTTCATCGGCCTAATAGAATGTCCAAACCATTATATAATTAAACCAACTTTTAAACCTCTTTTTCTCCTTCAATCAAACCCCCTCACAAACTCTGAACGATCTCTCTTTCTTATATAATCAAACCAACTTTTAAACCAATTTTTAAATTTTGTTTACATAATAATCAGTTTAGCAATAATAAGGGCTTAGCAAAAGATTAGCCATTAAACCTTAAAACAATAACGATTTTCAGTAACATATAAGCAAAATT
Chr_05.tRNA52-SupTTA	AGAGATAGAGCCCTAGACATGCATGGTTACTGCTACAAGCTATTGGAGACAAGAAGCAAAAAGATGCATTCAACAAAAGAGGTCCATAACGATTTTAATGATCAAGGTGAGTAATGTGTTTCCATCTATTCTACTTGATAATATACAAGTAATATGCATTGCATACTCTATTTCTTACTTAAAGCCTTCGAATATTAGTTTGCGTGTTGATAATATATCTTATGTAGTACAAATTGTGAAGACATTTACACGATTTTTATTGATAAAATAAAGTTTAGTGGAATTATATAGGACCACAAGGTTATGTGTTTCGAAAATAAATTCAACATGTAGCATAGTATACATAATAAGCTGGAGTAGCTCAGTTGGTTAGAGCGTGTGGCTTTTAAAGCACATGGTCGAAGGTTCAAACCCTTCCTCTAGCATCTTTATTTTATTGGTAATATAGTTTTTACATTTAGCATTATGTGCATAGTAGTGACACATTTACTATACACTAAGACTTAGTTGATCATGTTTAGGAAATTTTCACGTGGAGTTGTTTTCTGGCTATCAAAGAATATGGTCTTAAAGGTATTACGAACCTTATATTATGTATTTAGTTTGTGGATAAATGCATCAATCTAAACAACTATTATTTGTACACAAGCAATCTACACAAAGACAAGTCTGCTACTAATAGCTTTGTGAACAGATAATGATAGATAGCTTTGTGAACCATTATATTATTTCGAATAGGGTGTCTTTGTGAACCAATTATTTGAGTATATCTCTA
Chr_05.tRNA53-SupTCA	CTACAAAGTTGAGTACAAGTTGTGGATCCAAGTTTTGAGTAAAGCTGGTCGGTGCTATATTTTACATTATTTATTAGGTTAGAGCATAACGTTTTTCCTCAGGCACTAAGCCAGTTGGATGCTTGAATATTAACCTATTGGACCCACTATGAACTATAAAACTCAGATTTTATGCTACTGATATGTTTTTGTTTATCTTATCTTCATTTTTTTTATATACTTGTGTTGGAACTCTCTATTCTTTCGTTATGTGAATATAGCGAAACAATCGAGCAAAATAATTCCCTATAGTGTGAATATTTGATCTATTGAACCACAAAGGTTTGTGATTTAGCATAGGATCATAATAAGCTGGAGTAGCTCAGTTGGTTAGAGCGCGTGCCTTCAAAAGCACGAGGTCGAAGGTTCAAGCCCTTCCTTCAGCATCTTCATGTTCTTAGTAGGGACGGCTCAAGTAAATTAGGGGCCTTGGCAGCCCAGGCCAAAGAAATAGGAAAAACCGCATAAAAAATAGGAAAAAAAAAATAAACATTTAGATTCCATACCAATTTTTTTGAAGAATTTTAATTGAAAAAAAATGAAACATAATAGGAAAAAACCTAAAAATAGAGCAAGATAAGAAATAGTTTTGAAATATTTCAACGAAATTGGCTGTTCAGCCAACTCCCGGTTCTTAGTATAGTTTTGAAATTTTATGAATCAGACCAAATTAATGCTTAGCGAAAGCATTAGTGTCACATTCATTATGCAATAAGACTTGGTCTGATTCACATTT
Chr_05.tRNA56-SerAGA	TCTTGGTATGAATGTTAATCGTTGTTATTTAGTTAATTATATTAAGGATTAAACTAGTAAAAAAAGTATAAATCAAACAGATTAATATCTTTTTGGTGTACATACAATATAAATGTAGGTATTTCCAAAAAGTTGAGGGAGAGCACTGGCTCCGCCACTATTAACCTCAGCATATACCTTTTTTAGAATTCGAAATTTCGCTCGAAATTGGCGTTTTAAAATATGGTTAGTAGGACTTTGTAAAATTCTCTCTATTATGCATGTTGTCTGGCGTAGGGGACAGGGTGATGAGAAGCAGGGTTCCAAATGATTTATTATTTTAAAAAATAATAACAATTAACAAGCATAAAGTGGACGTGCCGGAGTGGTTATCGGGCATGACTAGAAATCATGTGGGCTTTGCCCGCGCAGGTTCGAATCCTGCCGTCCACGTAAATAAATTAAATTCGGGCCTTGTATAACTTGTTATAATCTGTTACAGGTTTTTTTTTTATCTAATGATACAGTTTTTTTTGCCGCAGAAAGTGAGAAAACCTTAAATTCTGTAAGTATTCTGATTCTGTTCAAACTTCAAACTAAATGAATCCTGCCATTCAAGCATGAAGAACATGATGTTCCTGCTCACATTGTAGTCTTGTAGACACGCGTCATTTTATAATTGGCTCCTCATTGACTAAATAGGGCCACAACCTAAATTTTCTGCACAAACACACATTGTACTCATAAAATGTTTTGAGCTTTCCATGTAATCTAGTATAGATGTTGCATATACACATATACAG
Chr_05.tRNA59-GluCTC	ACACATATAAAATTCTCTGTAAAAAGGTGTACCAAACAAAGCTGACCCAATTTCTGTCTATTTAAGAACTGACTGTAAGTACTAATACTATGTATGTATGAATGACAAGGAATGGAGATTTTACACTTTGTATGACTTATGTCGTACTGGGAAAAAAAAAAAAAAAAACACACCAACTATTAATGCTTTTAGGCTCATAGCCACACATGTGTGATATGCCCCTCTTTTATTTTTGAGAGGTACAGCAGAATCTAAGAAGCTTCAAGAAATCTGTGGTTCTCTTCTCATGAATAAAATGTTCTATGGAAACACATGTAATATATTATATACAATTAAAAACTAGACATCAATCCGTTGTAGTCTAGTTGGTTAGGATACTCGGCTCTCACCCGAGAGACCCGGGTTCAAGTCCCGGCAACGGAATTCCATTTTTCTTTTTTCCATTTTCTTCTCTGCTTGGAATTTTTTTTTACGCACTAATTTTTTTTTTTTTAGTGATGAAAGAAAGAAAGAAAAAACACAAACTATACACAACAACATATCACACATCTAAATTGTTTAGTACATGCCTTTCCAGTGCAAACACAGTTGAATCATGGTACTCAAACTTATCAATCAAACTAAATTAAAAAAAACCAACAAACTTTTTCCAACTTCATTAATATCTACACTTAATATAGAAACCTCAAACCAACAACACTAAACAAACAAAATACTACTAAGATTTTCCAACTTCATCTGCTGAACTACTAATTATTTTTACAGAAACAAGT
Chr_05.tRNA6-CysGCA	TAATCATACTTAAAAGTTAAAAGGTTCAATTGGTGATTTGGGTCCTTTAGTTCTCATTCATTTGAAATGTTGAACACATAAAAAGAATGAATACCTTTCAGACATAGTACTGAAGAAGTAGGAATTCTATGAATATAAACAATTTACCCTCTGCTATACTACATGTTTAATATCCTATTGGTTATTGGATTCAATGTGAGCTTGTTTGATTAATGAACTACACTTTATTAGAACTACAGTACTGTATATGGTTGTATTGTGCTTTTCATTAAGAGGCATATTTATGTTAAAAAACTTAGTATTAAAGAATATAATATATATTATTACTTTGGATCACTATTGCAAGCATTGGGTCCATAGCTCAGTGGTAGAGCATTTGACTGCAGATCAAGAGGTCACCGGTTCGAACCCGGTTGGGCCCTCATTTTATTTTTCTTTTCTTCTTGGGGCAATTTTTCAAGTGAATAGGGCAGAACCGCCAGAACATGACAATTGATCGTTTTTAGAAACGCAGTTACGCAGGCCCTTGTTTATTTTTTTTCTTTTATAAAAGTTAAGATTCCCATTAATAAAACCACATTACACAGACTGGTTTGAGTGCAGAGTTGCACCACCAGTTAATCAATAATCACTCCTCATTTTACAGATAACCCTCTCCCATTGTCGCCCCGAAAAATGTCGTTGCTTCAGTTAGTTGCATTGTGCTGCATTAATTACTGTAGTCCATACTTTAGCCTTCAGCATCATTACCATCTCTCTGTCATCACTAGTC
Chr_05.tRNA60-GlnTTG	CAACCAATTTTAGTCATATTATGCAAATTTCTTTTCATAATATTCATAGAGATAACAAGACATATTCTTTTGCTTCTTGAAGGGACCTTGGTAATGCAGGACTTTCAGGATTTCTTGTTCCTGCCCTGGGCACCTTGACTAAGCTCCAATACCTGTAAGTGGCTGGATTTCTCCCTTTTGATGCAAGGTGCCATCTGATACCATGTAAAATCCATGTTGAATGTATACAGTTGCATGATATCAAGCAATATATAAAAAATTATAAATCGGAGAAAAAAATATTGCTTAACGTCAGATCGATATATTGCTCATCCGATACCATATAAAATTATAATTAATTAGTATCTCAAGGTTTTATGGTGTAGTGGTTAGCACTTCGGACTTTGAATCTGGCAACCTGGGTTCGACTCCCAGTAGGACCTCTTCAGCCTTTTTCTTTTTTTGCAGGTGCCAGTTGAGCACTTGAGCCCAACTGGTAAAATTTTTGGGCTTACCTTCAATTTTTTGCCAATACTAAAAAAAATAAAATAAAAAATATACAGTTGCATGATCAGAGAGTTTATTTTTCTGTATAATTGTATTAACCATTTTAGTGAGGTTGGTCAATACATTAATGAATGATGATGATGGTGATGATATGAACAATAATAATAAAGTAGAGACATGAACACCATTGTATACGTGGTTCGGCAATTGTGCCTACATCCACGGAGAGAGAGAATGAACTTTATTATAGTAGTGGTGATACAAAATGGGAGCTCGATAATGGAGA
Chr_05.tRNA63-LeuTAA	CAAATTCAATTAAAAACCCTAAAAACCCTAGAACATAAAAATAAATGAAATCGATTTGATAAAAAATAGGGTTTAATGAATGAATAACACTAATGTTGAAGAAGAGATTGAGTTGAGATTGATTAATTGATTACCTTTGAGAGTTATGATTGAAAGAATGTGGTTTCGTTCGAGAGATCTGGTTTTAAATCTTTTGTTTTTTTCTTTTTCTTCTTCGTGTTTGTGTTTATGAGAAAATATAAAGAGCGAGAAGCTAGTAGTTGGGCTTGAGAAACAAGAAATCTTTCTAATAGTGAGTCGACTTGATGAATGAAATGTATATAATATAGAGTAACAAAACAAACAAAAGAGCTGGTTTGCCCGAGAGGTTAAGGGGGAAGACTTAAGATCTTCTGCACATAAGTGCGCATGGGTTCGAACCCCATAGCCAGCAATCTTTTTTAGTCTATTAATTTTTTGGGTTTTTTATTTATGTAATTTTTTTTACTTTTGTTGCATGCACAATTCTTTTTCTTTTTTTAACCTAGCAAATATATTAATTAAAGCTTTAAAAGATGTTCACAGACCCAGCTAGGGTAAGGAGTAAGGACCCATGGCTATATGTTCAGGTGCCCATTTAGCTAACTGAATGGTATTCCATAGGATTGGTTTTACTATTCAAAAAGGACTTGCAGTGTAGTGCAGTTTGTAACGTATTTTCCCGCTAACTTTTTATGATTCCTGGAATTTTTATCAATAAATTTTGTTTTGATTTAAAAAAAAAAAAAAAAAAAACAACAACAA
Chr_05.tRNA64-LysCTT	TTGCTTATTCTGGTTACAAATCTACAACAATCACATCAGCCAACGAGAAAGCAGAACAACAACTTTGACAGTGGAGAGAGAGAGATCATTAAATATATCCCATGCTTAAACAAGCGGTTTTTCAAGTGAATCTCATTTTCGTAATCATTACTTCTTCTTCGATCTCATTTTCAAACCTAGCTTTTGTGCCTAGAATGAAAAAAACAAAAAAAAAAATTTCGTGCATAGTTTGCTAGCATTTCTACATTGGTTTACTTAGTTGAAGAGATTTACGCAGGATACAGTATTTCTTTCGCATTTGGTTTTGGATGTCAGAGATTATATATTAAACGTTTAAACTAATAAACAATGCCCGTCTAGCTCAGTTGGTAGAGCGCAAGGCTCTTAACCTTGTGGTCGTGGGTTCGAGCCCCACGGTGGGCGTATTTGTATTTTTGTTTTTTAACCAACCCAGGAAACAAAAGACATCATCTGTAATCTGTAAAATAAAAACAACTTTACTTGGTGTGCCAAGCTGTGGCAAACAATTCAAGAACAGGGTCTTCATATCCTATTTCGTCGTTCTTCGTTCCCATTTCTAATTTCTCCTTATATGTTGGTTGCACCTTTTTAGTTTCCATGTCTTGGACTTGATCTTTCTTCTGCATTTCTTCATCTTTTTCCATTAACAGAACATGCTTAAATGAACCTTTGTTGAGTAGTACTTTACCTCCACCATTTCTAATCACTGACTTAACAGCACTTGGACTAGCTATGTCTTCACTGTTTTCATG
Chr_05.tRNA65-ValAAC	TTAAAGGTCATAAATATTTTCTTGTTTTATTTCTTATCACAGAATGTTGATATTTAATGTATTCAAAATTTCAAATCACTTTCCAGCGCAATTTGTAGCGCGCTTGTTCTTTAACTTTGTACAATTTCTCAAATTTTTATTAATAAAATTTGTTTTAAATTAAAAAAAAAATTCAAATCACGTTAAATTAGAAGTTATAGTCAAGTAAAAAAAAATAAAATAAAATGCATTTTGCAACACAAAATGGTCGTTTGTAATGTTGAACCATGCAGTGCGGAAATGCGTGGTTGATTCTGTAGTTACGTTTATTTTGATTATATTATAAACTGACGAAATATTGAACAACAAATGGTTTCGTGGTGTAGTTGGTTATCACGTCAGTCTAACACACTGAAGGTCTCCGGTTCGAGTCCGGGCGAAGCCATGTTTTTTTCATAATTTTTACTATTTTTACTTGAGATTCTGATATTTTATATCTCGAAGATCTTCAAGCATCAAAAGAATATTTTTCTTTCTAAAAACCTAAACCAAGGCAGAAAAATCAACTGCCCAAATCAAAGTCAAACCATTGGCCGTTGCTAGTTTTTTACTTTTTTACCATTTGTTGATCAAAAAGTTAATCCGAACTATCCAGAACAATGCTAACACCGTAATTGTACACTATTCTTAGGGGCATTTACGTCAACACAACAAACTTTTTCAATGACTTTTCGTGACGAAAAATCAAAAAAGAGCAGCAAAGAAAGCCAAGTCATGATAAAACTGTGACTTTTT
Chr_05.tRNA66-ValAAC	GAATTGTTCAATGTGCAGTACATGAGTACAACTAACTAAGTACTAAAAATTTGTCAAATGTGTACTAAATACTTTTATACATCAAATTGTTTGGACAACCTGTTGACTATGAAGGTGCCAACCATGTTTCTATGTTCATGCATTCTAATCAATTGAACCTTAGTTGTATTTCCATGGATAATATTAACCAACCATATATGTACTGGATGAATTACTCACACAGTCACAATGTAATTATTAGCAAATCCCATAAGATAACAGGTTTATTGTTTATGATTTGTTAATTTGCAATTTTGAATAAGGCAGAAAAATATATAATCAATACAAATATGAACAAACTGTCATCAATTGGTTTCGTGGTGTAGTTGGTTATCACGTCAGTCTAACACACTGAAGGTCTCCGGTTCGAGTCCGGGCGAAGCCATCTGTAACTTTTTTTCATTTTTTTTTTTTTTTTTATTGTTTTGCTTTTATATAAAAACAAATTTGAGTTTCAGAAACAACTTTATTAACAAAATAAACAGCATGAGTAGAATAACATATGTAGATAGAACTGAACTGAAGTACAAGAAAGCTACTATCATAACAAGTAACAACCACCATAATCTTTTTGTTCATGTCATCTGATTACGAGGAGTGCAAGAAAGGTAAGATGAATGCGACAGAGGACAAAAATATCGATGTTATAACTGGAGGTGAGAAAGCATAAGCAGCAGAGCCACCCCCAGAGCCACCCCCACGCTCACGGTTAATGGGAGGAGGGGCAGGGGCATT
Chr_05.tRNA67-TyrGTA	GGGTTGGCCCGACCCTTAAAGTGTGAGGACTCGAGGGTTCAAGGGTCGGGCTAGCCCTACCCGGCCCATTTTACAGGCCTAATTGGACCATCATTTTTGTTTAGATAGACCATGAAAATGAAGCAACAAATTGGGTAATTATTCCTTTTACCAAATTTTCATTTTATTCCCTTCACCAAATTTCCATTTTAGTTGATAGTAAGACCATTTTAATTATAGGTAATTAATTATAAAAAAAATATAAGTGATTTTGTGCATTTTATTGGTCTTCATGGCATGGTATGGTTGTGAAAATTGTTGCAATATCATTGTGTAGTATATATTTTACATTTGAGCATTATAAGCAACAACCGACCTTAGCTCAGTTGGTAGAGCGGAGGACTGTAGTTGGTTTCTGTCAGACATCCTTAGGTCGCTGGTTCGAATCCGGCAGGTCGGAATGTTTTTATTATTTTTTTTTCTTTTTACATGCTTTCTCAAACTCAAATCTCAAAGAAAGTTGAGCATTCTACAATTTTAATTTTTAATTTTTTTTTGAAGCATTCTATAATTGAACCATGAAATACACTTCAACAAAAATGATTAATCATTACCAGTTCATGCCCTGCAATGTATGTTCCTGGATGTTGTTTTGGCTCAAAAGTTGTGTTTTGGCTTGTTGGTAAAAACTGACAAAAATAATACATTTCAAAGGAATACTGTACATTTAGTAGCTTAAATTATTAGTGTTGTTCACTGTAAAGCACCAGCTTGTTAGGAAACCAGATGGTATCTCAAATGATGAAAATG
Chr_05.tRNA69-SerTGA	ATAATTATGGTCTGATAGATGGTCAATACACAGAACTGGGCAAAGTGGCAAACACGATGTAATTGTATAATTTGGATATAAATCAATTTGCTGCATTTGCTACTGTGTTTTTAAGGTGAACTCACAATCCATGATCTAAATCGACAAAATTAACAATTCGTCAACATCATTGTTGCCTTGTTGTCAATATTGTTTCACTCAATGATGTTGATGAATTGTTAATTTTGTCAAGTGTGATATGGCGTCCTTACAAGTTACAATAAGTATCACATTTTCTTGACAGAGAAATCCTTCAATAGGAAAACATTTATTAGAGGATATAATTAATAGACTGATCTTAGACAACAAGAGTCGATATGTCCGAGTGGTTAAGGAGACAGACTTGAAATCTGTTGGGCTTCGCCCGCGCAGGTTCGATCCCTGCTGTCGACGTTGAATAATTTTTTTTCACACAAAAAAAAACAATCAAAAACAAGAATAATTTTTTTTCACACAAAAAAAACAATCAAAAACAAAAAGCGCCGTTGCCGGGGATCGAACCCGGGTCACCCGCGTGACAGGCGGGAATACTTACCACTATACTACAACGACTTCACATAAGTTACTCACAATTCTTGTATATAAACCTTACCCTCATACAGACATACACTTGTCCTCTGGTTATTAAAAATGGTTTCATTCAAAAGAGAACTTTATCAAGAAAAAATTCACAGTGATTACTGATTATGTACATATTTCAACTTCTATTTTGTTTATAAATCCAGATAAAATTCAAAAGCAAT
Chr_05.tRNA7-AspGTC	ATATAATGTATTACTACAAAATAACCATATAGTTTATTTTACAGAATTACTACAAACAAAAGATTTTGAAGTAGAATTGAATAAAAAGAAATTTAAAAACTCACATCTTCATCGAGTCAGATTGAGAATCAACGATCGAGATTGATTTAGTGTGAGCGCGAATTCAAAGGATTTCTATTCAGACCAAGAACGAAATTAAATTGAAATTTTATTTTTAGGGCAGAGATGAAGTCTGTGTGAATTGTGTGACGTCAGATCCATGGACATGGGCTTTGATCCAGCCCAAACTATAACAATTTTATAGAATTTATACGATTATATTAAATTAAATGTCTGACATAAACAAAAATGTCGTTGTAGTATAGTGGTAAGTATTCCCGCCTGTCACGCGGGTGACCCGGGTTCGATCCCCGGCAGCGGCGAATTAAGGGTTTTTTTTTTTTTTCACTCATTTCTGCTTTACCATTATTCTCAGACAATACAGATTGGAGGCCTTTAGGTAACCAATCTGTGACTGCAGCTGTTGACTTGATTTCGCCGTCACCCGACCAAGCTGGTACAGGCATCACATTGTACAACTAGAAAGTACAACAATATTGTGAGGTTAGAAAGTAAAATAGTGACTACAAATTTTGGCATGCCAAAGGGACTTAACTAATGTATATTTTAGTGAAGAATGCAGTAAAGAGATGAAAAAAAATGCAATAAGGAGATGGATGAAGAAACAAACCTGTGGAGCAACAATTATGTAACCATGACTAGCAATATGTTT
Chr_05.tRNA70-ArgTCT	TGTGACCAGTAATATCAACATCAAAGCACCAGTAACTAACCCCCTACGACGATGAATTCCCATTGCAACACAACCTAAACTAAATCCGACGAACAAACCTCTTTTAGCCTGCTTTTGAATATCCCAATATGAAATCAGTTATACATTATTTCGAAATGTTAAGTACAAGTTGGTTCTACATCGATAGAGTCTGGGTTGGTAAGAAATGTGGAATATATGCTTGTTGTAACATGAAGATTACATGTCTATAATCTCTATTAACATTCCAATCAATACGGAGAATGCTTTAGAACCTAGGTTTTTACAATAGTATAGACTAACAATATTAAGTTTTAGAACAGATCGTCAAAGCACCCGTGGCCTAATGGATAAGGCGTCTGACTTCTAATCAGGCGATTGTGGGTTCGAGTCCCACCGGGTGTGCTTATTTTTCAAATCCCACTTTTTTTTTTTTTTCTAACAATGGAATATTAACATGGAAATTTGCATTACTACTTGAATTCTAGTCTCAACACAAGTTAAATAACATACAATTTTATTTTATTTTTAATATCTCACATTGTCGAGTTCCACCTACCCGAAAAATTATAGCAAACACCAATGTTGTTTCAACATAATAAGAGTTACAATAACAAGCATAAAACCATTATATAACACATCAATGTTGCTTCAACATTGATCTAAAAGAGAAAACAAAAACAAAAAAAAAAAATGTTGCTTCAACATAAGAGTTACCATAACAAGAAAAAATCCATTATATTGTTTTTTTTTTT
Chr_05.tRNA73-AspGTC	AAGATTTGATTAATTAATTATTGTATTTGTGTATGAATTTCACTTTTTGAGCTGTTTTATTAAAGACTAAACAAAGAAGTTATTTTTTCCATCATTGGAGTGCCAAGCCTATCCTATTTGACTTGGGCTCGCTCAACCTCTTGTGTTTGTTTTGTGTTTTGTCTAAAACTGTTCCAAGACCACAAGGCTAGTTTTTGTGTTTGTCAGGCCGGCCGAAAGTCATCTTTATTGGGTTTAATGACCAGTTAAGGGTCCATTGGGCTTTGTTAATGACCAGGTAAAGCTGCTAACTAAAGCCGTAATTTTTAAAATTATATTGTAAAATAAACGATACAACCATTGTCACTAAGGTCGTTGTAGTATAGTGGTGAGTATTCCCGCCTGTCACGCGGGTGACCCGGGTTCGATCCCCGGCAGCGGCGAATTTTTTTTTTTTTTTTTTGAATCCTAATGTAACAGCAGGAAACGAAAGAAAGGCGCAAGAGCCAAGAATGATCATAAAACGGCATTGGTGGAGTTTACCAAAAGAGGTGGTCGTGGTGGAGGCCGTGGTAGGGGTACGTACGTGGTAGAAGTGATCGTGGTAGATTTTGCCTATCAAAGTCACAATCTCAAGGAAGAACTAGTACTCGTAAAACAAATTTGAACTATCAATTTTCATGTAGGGATCACCTCATTTCACCCAAAAATGTTGGTCATCACTATAAGTGATGTCAATGATTGTAAAGATACAAGAAGAGGATGATTGCATGGGAATTCGTGCATGGAAGTA
Chr_05.tRNA74-GlyGCC	GCTATCTTAAAGTAAACAGTAGGAAGCATTAGCAAATTATACTATCCACCAAATTAAAGAAAATTAAAATCTCTTCTCATTCATCCAAACAAAACAAGTACACTCCAATTTGGAGTCATAAAGCAAAGTTACATCAGAATGAAGAAAATCAAAAAAACAAAAGACATACATCATCCAATAGACAATAGTATCCTACATAAAATCATAGTCATCCAAGGCATCATAGCCTACAACCAATTCATCATCTGCCTTATCAATGTGAAGCTTCTGCTTCTTTCCAGTTGAAGCAAGACCAGTAAAGAGGAAATTTAAAGTATAAAAACTGTACAATTACTTGGTACAATCAAAAAGCACCAGTGGTCTAGTGGTAGAATAGTACCCTGCCACGGTACAGACCCGGGTTCGATTCCCGGCTGGTGCAAGTGTAAACAAACGTTTATTATTTTTGTTTTTGGCCAATTCTTCTCTCGTACTCTTTTTAATGTTTTTATGGCACAATTCAAAATCCTTTTTAGTCTATACTGTATATTGTCACTTGTTAGTGGATGTTGTCACTTGTCAACTCAGCATAATAGGCTAATAGCTTATATTGCAATATGGTCTCCAGCTTTGTTATATTTTTCTATCTAATAATTGTAGGGTACTTTGGTAGAATGAACATCTAATCTGATCTTTAATTCATGCAGAATGTCCTTTATGTTATGTGTTTTTTTTTGTAAGCAAAATGTTGTGGTAAGCCTGTTTTTAATGAGATCAGTAAGTCGGTAATGT
Chr_05.tRNA75-ProTGG	TGGAATCTCAACTTCAGTGCTTAGATCCAACACAATGTCTTTCATTTTGGCTTAATCAAACCATTAGCTTAATTAAATCACATAAGCAAAACTGTAAATGGAAATGTGTTTCGAGAAGTAAAAAAACATCAGCATAGCGTGTCCACAATAATATATTATGCATGGGGTATTTCCGTATTCTTGTATGAATAAATCCATTGACAACCAGATTACCAGAATACAGACACTACAGTACTACTACTGGATGTTGAATCAAGGATTTTTGAGTTCTGAATTAAGGTTGATTAAAATGTTCTTTCTTTCAATTGTATTTGAATATTAAGTTGTTTGTCTACATCTTTGTCATGAGAGGGCATTTGGTCTAGTGGTATGATTCTTGCTTTGGGTGCAAGAGGTCCCGAGTTCGATTCTCGGAATGCCCCCTTTTTTCATTTTACAAGAACAACACCTACCCCCTGGTGTGTTTTCAACAGAAATCCTGGATCAATTTTTTTTTCCTTTCCACAAATTATTGTATTTGAATTCAAATACCTAAAATAGGTTATTGATAAAAGTAACTAAATTTTTGAAACAGCAGCTGCACTCATATAAGATTAATATAGGCAACATTATTAGATCAAACTAGACATACATATGTGCCAGAAAACCATAGTCCATAGCCCTTGGAAATAACTATATCAACATTCAACTGATCAACTCCAACCATGAAACAGATACAGCATACATTCATACTGGTACTAATTCATATTTCACACCAAAAGGAATTAGGTAC
Chr_05.tRNA8-HisGTG	AAAAATGAGGCCTTCTGTATGCTCTTTTATAGGTGAAGCTACTGATATACTCATATACCTAATGCTTGTTTGTCTTCATACACTCCCAGCACGAAGGGCCGAAGGCAGTGGCATCGGAATCTTCTTATTGCATTTCATTGGTTACAACTGTGAAACTGATAATAATCTAGTCCAGCAAAAATGTCAAGAGTTTGGATTTGAACACTAGTAATGAGTTCGTATCAAGCCCAAAATTCTATAAAAGCCCACCACATATTTGGACAACAGAACAAATGTATTGTGTTTAGTCTAAGACCAAAATTTTGTTTCAAAAGAAAATATATTTGCTTGTAGAGAACTGAAACAACGAAGTGGCTGTAGTTTAGTGGTTAGAATTCCACGTTGTGGCCGTGGAGACCTGGGCTCGAATCCCAGCAGCCACACTAACCTTTTTTTTTTTCATTTTTTTTGGTTTAGAAATGTCTGTTATTAATTACAAACCATAGAGATCTGCACACTAAAAATGAGTAGTGTGTATTGACTCAGGCTCTCAATGTGGCAGAACCACTGATCTAAACAAAAGGTGTTTGGGGCAGTGGTGATGAATGGATTTCATACCTTATTCAGAAATTCCATCAGAGCATTCAGGATACTAATTTGTCCATTACAATCTGTCTCTAAGTTATAACATCTCCAAATCATCGTGCCGGTTAGACATACAGGAGAATGGAGCTATAGAAGAGGTGTTGAAATGTGTGGATGGACATGAAAGAGCATGTCAACTGTCAAGCAA
Chr_05.tRNA81-ArgTCG	TTGCAATTCAATACAAATAATTTGAAATTACAATTACCCTAAAACCCTAATATGAAATTAGGGTTTAAAGAACATAAGCTCACCAGTAATGTTGAAGCACTTTGTGAAAGAAGAAGGCGAAGAAGATGATAACGATGGTGGTGACTGGTGAGTAGTTGTAGTGAAACAAGTCGTCAGGTTATAGAGTGTAGACGGACTGACGGATGGATAGGTTTAGAGAACGTTATAACGGAATTAAGGACCGTTATGATGAAACTAAGTGGACCAGATTTTCGTGAGATTTGAGATCATCAGATGATGCATAGCATGGGTTTTGATAATAAACATTAGTTGACACAACCAACAACAAAGACCGCATAGCGCAGTGGATTAGCGCGTTTGACTTCGGATCAAAAGGTCGTGGGTTCGACTCCCACTGTGGTCGAGTTTATATATTTTTTATTTTTTTTTATTTAATAATTATTTTAGCACTTTTTCCTTTTGTTTTTGCAGAGCTAGCTGTTATCTAAAACCCAAGCCTATTTTTAAGAGCTTTTATGCATAGGAATATGTATTGCCTGTCCTCGAAACACATTTTAAGCATAGCTGCCTATGGGGTATTTGGGAGGGATTATGTGACATGATATTTCTCAGGTATTTTTATTTGGAATCCTGATGATGATATGGAGAACTAGGCATGCACAAGTTGTCAGCTGTGGGCCTGTGACCCATCAAACCACCAAACTTCAGTATGAGTAAAATGTTCAGATTAAAGTTCTGCATTGTTTAATTCCC
Chr_05.tRNA82-AspGTC	TGTCTAATACTCAAACTTGGGTTTACACCATTAAGGGTTTTAAGAGGATAAACTAGAATCAATTTTTGGTACATGGTAATAAAATTTGTGACCTGGGTTTGAGTGAATTAATGTATTTTGAAAAGAGTAAGTACTGAGTCTGGTTTCCCGATCAGTAGGTTCAATATACAGTAATGTTGTCCATCTAATCATGTTCATTGAAGCTAGGATATCAGAATCTAAAGACAAGTAGACAACCCACATTTTTCTACATGATAAGAAACTTTGGGACAGTGGTAATTTGTTGAAAATATTGAGACGTTTGAGTTAAATTTGAAAGATGAATTTACCAATAAGAAGACCAACAAGAAGTCGTTGTAGTATAGTGGTGAGTATTCCCGCCTGTCACGCGGGTGACCCGGGTTCGATCCCCGGCAACGGCGTCTTTTTATCACCTTCTACATTTTGCTTTTGCTTTTTCCCCTTTATTAAGGGTCTGTTTCGATAGAAAAATTAATAATTTGAACATGAACCATCATCTTACCTGCAAATCTGCAATGCTATATGATTTAACCAAATAAATACATCAGAACAGCCAAACAGGGCATCCAATTAGCTAAAACATGTTCACAATTCATCCAACATGTAGAGGAATACTCTATAAACAGGGCATCCAATTTTTTTTGTTGTTGTTTCAAACCCTCCCAATTGTATAAATGAATTCTACCACATGCAAATTTTATTTTATTTTCTAAAATTTTGTGTATAGAAACTTCGATAAATTAATAATTGG
Chr_05.tRNA83-AspGTC	AGTTACCACCATTTAATATAAATTAAATTTATGTTAAATTAGGATAAAAATAATTATTTTAAGGATATTATATTAATTTACAATAAAATCATAATTGTAAGAATATTTTAGTAAGGTTATTGGTATAGAATTCTAAAGCTTAATTCTTAGTGATCAAGAATTGCTTTTGAATTTTATCTGGATTTATAAACAAAATAGAAGTTGAAATATGTACATAATCAGTAATCACTGTGAATTTTTTCTTGATAAAGTTCTCTTTTGAATGAAACCATTTTTAATAACCAGAGGACAAGTGTATGTCTGTATGAGGGTAAGGTTTATATACAAGAATTGTGAGTAACTTATGTGAAGTCGTTGTAGTATAGTGGTAAGTATTCCCGCCTGTCACGCGGGTGACCCGGGTTCGATCCCCGGCAACGGCGCTTTTTGTTTTTGATTGTTTTTTTTGTGTGAAAAAAAATTATTCTTGTTTTTGATTGTTTTTTTTTGTGTGAAAAAAAATTATTCAACGTCGACAGCAGGGATCGAACCTGCGCGGGCGAAGCCCAACAGATTTCAAGTCTGTCTCCTTAACCACTCGGACATATCGACTCTTGTTGTCTAAGATCAGTCTATTAATTATATCCTCTAATAAATGTTTTCCTATTGAAGGATTTCTCTGTCAAGAAAATGTGATACTTATTGTAACTTGTAAGGACGCCATATCACACTTGACAAAATTAACAATTCATCAACATCATTGAGTGAAACAATATTGACAACAAGGCAACAA
Chr_05.tRNA85-AlaTGC	CAAAGTATAATAGACCTCCTAAAGTCGGTCGATAAGTATGCACATAGGTACTTTGCAGAGTTGCAGTATATACATTCACACAGACTTGGTCTATATATATAAAACATATTATAAAGAAAATAAATACGTATCTAGGTTTTTTGTACTGCAAGTATTTCGAGTTTTGAACAAAATTTTGGACAATGAAAACCGATTTTTTTTTATAGATTGGAATTGAAGGATAGAAATTTTTACTATAGGGAATGGTAAAGAAAAATGGATCCATATGTTGTTTGAGTTCAAAGTTCAAACATTGTCACATTGCAGAGAATGTTTTATTATAAAGTATTGGAGGCTAATAAATTCGAAATGGGGATGTAGCTCAAATGGTAGAGCGCTCGCTTTGCATGCGAGAGGTACAGGGTTCGATCCCCTGCATCTCCACTAAAAAAGTTTTTTGCTGTTATTTTTTTTTTTTTATAGTTTAAGATCATTATACATACTACACTCATACCTGCTGATCATGGCCTACACATTTTTGCAAGTTCTAACCAACAAACAAACGACGCACAATCCCAAATTTGGAATATCTGATACAAGCATAATTGCATATGTCAAATGGAGAGAACGACGAGGAATACAAACGTTTCATTCATCACCTTTGACTGTGAGTTTTGTTCTATATGGTGTACATATTTTCTTCCCATGTGAGGTAGGGTCAGTGATCATGCATGCATTGATGATTTGATTCACATCTTGCTTTATTAAACAAATTCTAAGCATGGATATCAGAT
Chr_05.tRNA86-IleAAT	AAATTGATACCGTATTCTAAATATTATCGTACAATTGAGTTTAATCCACAAGATTTTTCAATTTGTGACACCTTCTTCTCTGTTTCTCAGGTTTTATATTTTCATTTACTGTCATTTTCCCTTGTTTTTTTTTTTTTCCAAAACTAACCAAACACAAACACAAACACAAACCAGTAAGTAAAATTGAGATTGTCTAACCCGATTGAGTTCAATTGTACCAAGTCAAAAAGAATAACCATTTCAATAGAATGTTGTACAACTGGACAAGATGTGGGAGAACAAGTGTGCAGGTAAACACCTACTGTACTTCGTAGTTTAATATTCCAGTTTTCAGATTGATTGTCAAAGTTGGCCTATTAGCTCAGTTGGTTAGAGAGTCGTGCTAATAACGCGAAGGTCGCAGGTTCGAGACCTGCATGGGCCACCCAATTGTCTGGGTGGTGTAGTTGGTTATCACGCTAGTCTCACACACTAGAGGTCCCCGGTTCGAACCCGGGCTCAGACAATTCTTTTTTTTTTTTTCATTTCTCTTTGTAACTGTCATAAGGTTTTCTTCAAAATAACAGAAAACCTTCATTCTCTTTTCTCTATCTCGATCGAATCAAGAGTTCAATTTCATGACTTAGAACCCTAAAAAACCCTAATTTCCCCCCAAAATGGACATTCTATTTGCTCAGATTCAAGCAGATCTACGTTCAAACGATGCACTTCGTCAATCAGGAGCATTATTACAAGCATTACAACAATCAGCAGCAGGTAGAGATATTTCAGTAA
Chr_05.tRNA87-ValCAC	GTTTCTCAGGTTTTATATTTTCATTTACTGTCATTTTCCCTTGTTTTTTTTTTTTTCCAAAACTAACCAAACACAAACACAAACACAAACCAGTAAGTAAAATTGAGATTGTCTAACCCGATTGAGTTCAATTGTACCAAGTCAAAAAGAATAACCATTTCAATAGAATGTTGTACAACTGGACAAGATGTGGGAGAACAAGTGTGCAGGTAAACACCTACTGTACTTCGTAGTTTAATATTCCAGTTTTCAGATTGATTGTCAAAGTTGGCCTATTAGCTCAGTTGGTTAGAGAGTCGTGCTAATAACGCGAAGGTCGCAGGTTCGAGACCTGCATGGGCCACCCAATTGTCTGGGTGGTGTAGTTGGTTATCACGCTAGTCTCACACACTAGAGGTCCCCGGTTCGAACCCGGGCTCAGACAATTCTTTTTTTTTTTTTCATTTCTCTTTGTAACTGTCATAAGGTTTTCTTCAAAATAACAGAAAACCTTCATTCTCTTTTCTCTATCTCGATCGAATCAAGAGTTCAATTTCATGACTTAGAACCCTAAAAAACCCTAATTTCCCCCCAAAATGGACATTCTATTTGCTCAGATTCAAGCAGATCTACGTTCAAACGATGCACTTCGTCAATCAGGAGCATTATTACAAGCATTACAACAATCAGCAGCAGGTAGAGATATTTCAGTAATAGCGAAATCAGCTTGTGAAGAGATCGTTGCATCACCAGCTTCAGCAGTTTGTAAGAAACTTGCTTTTGATTTAATTAGAT
Chr_05.tRNA88-CysGCA	ATCAAATCAATCTGAATCTTTAAATATTAATAAATAAATAAATAAATAATCAGAATTTAGAAAGAAAGAGAGAAAGAAGAAGAAGTAAGAAAAGAATAAAGTGATGATGATGATGACTTACAGGTTTTCGCGATGGAACACTTGAAGAGCATGAGCAACTACTTTACTTGCTGCAAAGTTCTTGTTTTGAGTGGAACTGGGTTTTTTGCTATTTGCAGTCACAACACAATCAGATTGCATTTGGGCCTATTTTTATTGGGCCTTTTTCTTACACACTCGGCCCAACCAAATAATAAATCTAAAATTATTTGGATATATATTTTAAAATGTTGTTAATTTATAGCATCAAAGGGTCCATAGCTCAGTGGTAGAGCATTTGACTGCAGATCAAGAGGTCACCGGTTCGAACCCGGTTGGGCCCTCATAGAATCCTTTTTTTTTATTTTTTCATCTCTAATTAAATTTGCCAATTTGGTCACCAAACTTCAAGTTATTTTCAGGTAAGTTTTGTAAAATAGTTTGGTTATATGTTAGTCCTAACTCCTAACCATATGGTTCTTGTAAATATGGTTTTACTAGTTTTTTTCTTCTCTTCTCCTTCTTCTCATGAAATGTCACATTATATGACTATGATGATGATGACTGTAAAGAGATCAGACTTCCCTCATGATTTTGCTTTTGGTGCAGCAACTTCTGCGTTACAGGTTGTTTATATGGTTATTTGATATGTTTCATTTTTATTTACTATCAGATATATATAACAAACTCAAAT
Chr_05.tRNA9-AlaTGC	GTAGAAATGTTGGAGGGAAAAAAGAGATGGTAGATTTGAAGTTGGGTTTCAGGTTGAACAAACTTTTAGCTAATTTTCAACCAACTATAGTATACTTACAAGTTACAAGTGTCAAAGCCAAGAAAAATTGTCAAAAACAAAAGGCCACCTATACTAAGAAAATCAGTCTATCCAAATCCAATAGTTCTAACTTCTATACTTGAAATGAATTCTATACATGGTAGCCATTCAGCTCCATACAGTACTTGGAATGGAATGTGTTTAAAAATATATTGGTATTACATGTTATACTGCCAAACAAGCTATGAATAATAGATCCAATTAATACTATTTCAACATGATAGCATCGTGGGGATGTAGCTCAAATGGTAGAGCGCTCGCTTTGCATGCGAGAGGTACAGGGTTCGATCCCCTGCATCTCCACCGAAAAATTTATGGTTTCACATTTTTATTTCTTATATCAATTAACTTTTTGCATGAACAATATTTTTTTTTATTCTTTTTTTAAATAAAGCAAATTTTATCGATAAAAATTCCAAGAATTATACAAAGTTAGAGGACAAACGCTGCAAGCCCTTAAATTCTGCCAATGTATGCCCCCAACCATAGACGGATCCAGGGGGTGCGTGGGGTGCGACCACACCCCCAAAGTTCAATTTTTTCCCTAAATTCTACTATGATCCTTCTATATATATAGAATTTTTTGCAAAACTATAAAGAATTGCACCCCCAAGATTTTAATATATAGGTTACATGTTACTCTGCACCCCCAA
Chr_05.tRNA90-LeuAAG	TTTTTCAAATGTGATCCCCTTAAATCATTTTTGATAAATCTCACTAATTCTAGAGATTTTTGGACCTACCCCATTTGAAATTTTTTTTGAGATACCTCCATTTTAAGACGTGGTGTTATTTTAACCATCCATCATAAAATTAATCTACGGCTGTAAAGCTCTTTTGTTTTGAAATAGGGGTATTTTAATTTTTTTTTTTAAATGGGTATCTCAAATTTCGACTTTCAAATAGGGTATGTCCAAAAATCTCCTAATTCTAAACCGAGTAGTTACACTTGGGTGGAAAAGTGTGCATTTATATCCTTTTGAATATTGCGTTATATTTATATTTATCAAACTTGCTATCAAAAGTTGAGATGGCCGAGTTGGTCTAAGGCGCCAGATTAAGGTTCTGGTCCGAAAGGGCGTGGGTTCAAATCCCACTCTCAACAATTTTTTTTAATTTTTTTATTTATTAAGGAAATTCAATTCAATTAATTTAGCACGTTTGTCCTCTATTTTTGTGTAATTTGTTGAGCTTATCAATATAAATTATTTTATTATTAATTTAAAATCATTTTTTATTTATTAAGGAAATTCAATTCAATTAATTTAAAATCATATATGTTATCTTTTATTTTATTTTTTAAAGTAAATCCAAATTTTATTTTTTGGCTTTTAAGAAAGTTTAAACCAATTTAAATGGATGTTTGGACACTGTTACACATTCTACACCAGTCACCATAACATGATCTACCATAAAATGTGAACAAAAAGGTGCTATATTGTGCCTAGTACACAT
Chr_06.tRNA1-SerGCT	TTTAAAAAACTAAATCCTTAAACCCTAATAAACTTTAAGATATAGAAGTAAGATTTCCTTCTTGTAGAACCCTAGTGCGTGCGATTTCAATGTAGATATACTGAACTGTAATTGTGCGTTAATGTAAATTCAATCTAAAACAAACAAATTTAAGGAAAACAGATCAACAAACCAGAAATTTTGTTTCGGAATAAAGCTCCGTCGATCGGAAGATAGTGATAAGACTTCAGAGACGGTTGGAAGCGCGAGAGAGATTTTGAGAAAGAGAGAGAAAGGAAAAAAACCCTAGATTATATAACTTTCCAATAGATAAAATGTCTTTAACTACTTACTTTAAAGAATAACAACAAGTCGCTTTGGCCGAGTGGTTAAGGCGTGTGCCTGCTAAGTACATGGGGTTTCCCCGCGAGAGTTCGAATCTCTCAGGCGACGTGTTTTTTTTTTCCCCTTTCCTGTAGTAGTTACTGCTTTCACAATGACACAATCCATTTCCTATCAAATTATTTTTTTGCCCACTGATCAGTTTGTTTAGATTACTTATCAAAAGTGAACATGGATGTGTTGTGGTGGTGTCCTTCATCAGAATTCAGAAGTTCAAATCACAACAGAAACCCGCGACTTAGTCACTTCCTACAAAGCCAATGGACCAAGGCAAGGCAAAGCTAAGCTGCCAATGGACCAAGCCAATTGTCATACAAGTTCAAACGTAGCTCTCCAAATTATTATTGTGATGACTGATGAAGTGGTTATTGATGGAATTATTTATTGATACTCAGTGACAG
Chr_06.tRNA103-ThrTGT	AATCTCGGCAAAATCCGTATTTCCCAAATTCGAAATTTTGCTCGAAATCGACATTTTGAATTATGGTATGCATGACATTTTTTTTTTTTTCCAAAATAACTCATTTCCTTCCCATATACTTGGTTATTTGCAGGTGACAATATACAATATTTTTTTTTTTTTGATAATGACATACAACAAATTAATGAAGCAAGGGTTTATTGAAATTTGGGTCAATACAACACTTCGAAATGATTTCTGTAAAAAAAAAAAAAAAAAAAAATTACCAAATCAAACAGGCCCCGAGATTGTTATAACTTTAGTTACTAATTAGAAAAATAGTTTACTAATAACAAAGAAATGGTGTAGAAGCCCCTATAGCTCAGTGGTAGAGCGTCAGTCTTGTAAACTGAAGGTCTGTAGTTCGATCCTGCATGGGGGCAACATGGTTTAAATTTTCATTTCAGTTTTGGTTATTTTCTTTTTTGTGTTTGTGTTGCTAAAAGCCTTCACAAGATCCATAGGCCTCAAATTTGAAAGTGAAAGCCCATTACGTTTGTCAGATAAGATAAAAGTGTAACAAAATTGTTGGACCAGTCCACCGACCATTCATTACTTTCGTTGCAGGCGGGCTATCCAAATGAATATGGAATATGGATAACCTTAGACCTTACTAGTCAAAGAGGATTATCTTCTTCTATAAAACTACAAGTGCAATAGAAAAGAGGATTATCTACTTCTATAAAACTACAAGTGCAATAGAAATATAGAATGATATGACCGAATTGTACTC
Chr_06.tRNA104-IleAAT	TGATAAAAAGTTGAGGATTGTATTGAACTCAGGTCGACAGATAATAGGATAAGAAGATAAACCAACATAAGAATAGATGGAAATTGAGCATATAGGTATGGGCTAAGGCTAACGGCATGTATTGCAGAAATTGCATATGAGCTTGTGGCTCAACGGTTGCATCTCTCTCACAAAGTGGAAAGGTCGTGGGTTCCAAACACAACAGCAGATGATTGTTTGATATAAGTTTCTTCACACAATTTGAAGGGATAGGGGTCTCCTCAACCCCGCTTGCCAATCAAACAAATTTTTTTTTTTTTTTAGAAATTGTATTATTATATTATTTTGTGTTTCAATTATAACCATGACAAGGCCCATTAGCTCAGTTGGTTAGAGCGTCGTGCTAATAACGCGAAGGTCGCAGGTTCGAGACCTGCATGGGCCATATTATGAATTTTGTATATTTTTCATTATGTGCGTAATAGGCATTTGTGAAATTCTTTTATATGCGCCCTTCACATTATTTTTTTTTATTTTTATTTAAAAAAAAATATTTTATTGATAAACTCAAGGAATTACACAAAAGCAGAGGACACACGCGCTACAAACTGCGTTGTAAGTCCTTTATAAATAGTAAACCTGATTCTTCTATATACATATTCGTTTGAACCAACAGTCATCACGTTGTTATTCATTACCTTTTGCATATTTGTTTTTGTTTTTTTTCAAAGAAAAACTATTTTATTGATAAGCTTAAAGAATTACACAAAAGTAGAGGACAAGCGCGCTATCAAC
Chr_06.tRNA106-GlnTTG	CTCTTTAATTAGTAGAGTTGCCTACATCACAACTGTTCTCTCAAATGTTATATTTTCCCCTCAACTCTTCAAGTAGGTTAAGGAGATTAAAGAGTTCATGGATTTTGATTTCCTTTTATTGTGGAATGTCTCTTTGATTACATAGTTCTGAATAAGTTCATCCTGTTATTTTGTTTACATAATCTTCTTTTCTATACCTGTGGTACTATGTTGTTTCGCATTTTCCTTTGCTGAACGCAAGACACTCTAGCAGATATTACTTTTTTATTATGAACGGGATGATCTAAGTAGGAATACAAGATCATGTCATTTTTAAAAAATATTTGCATTTAGGATGTTGTGCATAATTAGCTGGTGTAGCTCAATTGGTTAGAGCGTGTGGTTTTGAACCACAAGGTCGAAGGTTCAAGCCCTTCCTCCAGCATCCTTATTTTCCTACAAGTAACTTTGGCATATAGCATAATGTATTGATGTACATTATTAGCTAAGTACATATTGTCAGTCTTCTTCTCTCTTTTGCTTTCTTTTCTCTCTTATTAGATCTTTCGCGTATATTTGCTGGCGATGAATTATGAGTAGCTCGATACATTCTGGAGGTATCTCTATAAAGAACCGTTTAGAACATCAATTTTAACTTGATGATCTACCTAGACAGAGGAACACAAAAATTGCTATCTACCTTGACAGAGGAATACATAAATTACTGATCAAAGTCTTGTTTTGTTTATAACTAAGTTTTGCTATCTACCTTGACAGAAGAACACATAAATTGCT
Chr_06.tRNA11-TrpCCA	TTCATGTAACTGGAGTCTGGACTCTGGAGGGGACTTTCAGCTCTCATTTCAAGTTATGTGGTCATGTGAATGTATCGACTATTATTTTGAATTCTGGATTCTAATGAAATATGCACTCTATTTAACAAGTTCCATCGCAAATTCACACTAAATGAAAAAGTTCACATTTGTCGAAAGTAATCTGCATTAGTGTTTAGTGTCTCTCGATCAAGATTACTAACTTAGTACAATTTTATTATAGACAAATTCATGAAAAGTTCACATTTTGTAGCAAGTAATCTACCACAAATTCCTACTATTACATAATTGTTTTGGTTATATTATAATTACGAGAAGAATAATCAACAATTGGATCCGTGGCGCAATGGTAGCGCGTCTGACTCCAGATCAGAAGGTTGCGTGTTCGATTCACGTCGGGTTCATTTTTTTGTTTTTTCTTCTTGCCCTTTTCAACAATTTGAAGAAAAAACATTAAAACCAGCAAAAAATGTGTCATTTTGATTTAAAACCTTTGCAATTCAACCCATTTCACAATTCATTCTGATAAAAAAAAATGCTACTAAATTCTGCAACAAAAACTCCATTTTCACCCAAATTCAAAGAACCCATTAACTCAAAAGCTAAGCTCAAACAAACAAACTTATCTCTTCAAAAAAAACCCATTACAACAATTACTTGTATATCTTCTTCTCGTCCCAAAAGGAAAGCAGGTGTTAAGATAGACAAGTCAGAAACTGAACAGTTAGTTAAAACTCTTTTGAGAAATTTTAAT
Chr_06.tRNA112-IleAAT	TTAAGGCAATGAGCTATTGAAAGCAGTATGTAAATTACATGATAATTGGTTTTCATATTTAAATAGTGTAACCCGCATTGGTCAGGATTACACCAAACTGGAAATTGAATTCCATAATTTGCTATTACAACTAAATAAATCAATCTGATTTTTTGGGATTTCAAAATCATAGAAAAACCCAAAGGCAATAATTTGTAAAATGAAAGAATCAATGTCCCTGAAAGATAACACAAGTTTGAACCATACGTAACACAAAACACCACAGATTTTTTTTACTTACGATCCTATGACTGCTAGCAGACATCAGCTTTATAATTTCATTGTTTGTAATTGTTCGTTGAAGACTTGAAGGCCCATTAGCTCAGTTGGTTAGAGCGTCACATAAATTATGCGAAGGCGCAGGTTCGAGTCCTGCATGGGCCAAAATGTCAACCAATACTAAAATGTAGGTATGGTATATTCTAATGTGATGGTTTTGTTGTGCAGGGTTTAGTTTGTGTTACATATATCAACGTGTTCAAATGGCTCACCGCTTCACCTGCTATAGCAGTTTGCAAGCCTTTATGTTTTTTCTGTTATCACCTGCTACAGGGGCTCATTGATGATTACCTATATACTGAAAAAGCATGCTTTTTAATAGAATTTATAATCTTTATCATATGGAAGATAGAAAAAAAAATTACTTGTTTAAGTGCAAGATCTTCTCATTGTTTTATTCTCATTGTACGTTTTCTCATTGTTTTATTGTTCAAGATCTTTATTAGACTGCATAC
Chr_06.tRNA114-GluCTC	TGTTCCTACAATTAAAGTATGCTAAGATGTTCTAAACAATTCTGTAATGATCTTTCATTTGGGATTATAACTGTGCGCTACATAAAAGGTCAAAAGCAGGTTCATCGCAACATCATAAGATCTGTCACGATATTCTAAACAGTAACATTACTTGCACAAACCTGACAAACCCATGGCCCCATCATGCTACTCGTAAGACAATAAATGGGCAACTCAGTTTGTTTGGCGACCTGTTGATTTACTTGAAGTCTGAACTGTACTTTGTGTGGAGATCATAATAACTTTTGCAAAATAAACACAATATAGTTTTTAGGTTTATTATTTTTAGGTTTATTAAATTATATAGGAAATCCGTTGTAGTTTAGTTGGTTAGGATACTCGGCTCTCACCCGAGAGACCCGGGTTCAAGTCCCGGCAACGGAAATGATTACAACGACAAATGAAGAAGAGGTGTAGAGTGTAACACCCCGGGTCGGTAGGTGGTTTGCCGATGGGGTGGGTCCTACGACACATGAGAGGAGGATGTCCTGACATTGGAATATAGGTATAGATCCGTCATATATAATCATCGAGTCCTTTTGGGCTCACAGGGTTCGAAAGAACTCCGGAGTTAACCGTGCTTGGGTGGGAGTAGTCTCAGGATGGGTAACCTCCTAGGAAGTAGGCTGCTGCCCAATAAAACCCCACACTGTCGAATGTCCGCAGGTGCAGTTTATCGCTGGCATTTGAGAATCAATACAACATTTGATGAATGAGTGATGTTGGTTTGAAAT
Chr_06.tRNA115-GluCTC	ATTATCATGTCTTGCATAGATGTTGGCTATATGGTTTGTTATCACGTGACAGTAGTGTGAGCCTACGGTCCATGGAGGACATATGGTAAACATTATGACTTTGGAGTCCGGTCTTGGATTGATCACCTAGGATTGGATTTCAGGGGCGTTACATCGGTCTCCTAGACCAGAAATGGCCAACTTAGTTTGTTTGGCGACTTGTTGATCTAAGTACTTGAAGTCTTGAACTGTACTTTGTGTGATGATCATAAATTCATAATCACTTTTGCAAAACGAACCAATATCATGCTGAGTACATAAACAAAGTGACTAAGTGAGACAATATTAGATTTAATAAAACAGACAAGCAATCCGTTGTAGTCTAGTTGGTTAGGATACTCGGCTCTCACCCGAGAGACCCGGGTTCAAGTCCCGGCAACGGAATTTTTTTCTTTGTTTTTTTTCCATGTAAACCAAATTTCTTTTTTTTTTTCCCATGTAAACCATTCCTTTTGGTGATTCCAGAGAAGCATAGTTTAGTCTAGATTGCTTGAAATTTTTTTTCTATGCTGTAAGTTTACTCTGTCTTGCAGGTAGCATCTGTTACCAAAACACGTACGCGAGCAATTCTCTCAGTCAGGAAACTCATGCATTCTCCCGAACCCATGGGTTCCTTTAAGCTCATCTGTTACCAAAACACGTACGCGAGCAGTTCTCTCAGTCAGGAAACTCAAGCATTCTCCCGAACCCATGGGTTCCTTTAAGCTGACATACATATGCCCGAGTGCATTTGA
Chr_06.tRNA116-LysTTT	GCCTTTGAAGCTTTGTTGTCTAAAGCATATTAACTTTTGCTTTCTTGAGTTTAATTTTTTTCCTCTTTAAGAGCACAAGACATTATTTTATTTTTTTTATTTTTTGATTAAGCAAAACAAGACACTTTGACCACTGTGATTTAAATTTCTGATATGATCATCCTACTATTTTCTTTCCCATAATCATCTTTTCTTTACTTATGCGGTACTATTTTGATTCACATTTTTCTTTGAGCAACACAAGACATTTGGGTAGACAATGTTTTTTACCGTGAATAGATATTATAAATAGGAACATAAGGTCATGTATTTTAATAAAATGTTTGCATTTAGCATGTTGTGCGTACTTAGCTGGTGTAGCTCAGTTGGTTAGAGCGTGTGGCTTTTAAACCACAAAGTCGAAGGTTCAAGCCCTTCCTCCAGCATCTGTATTTACTGTAACTTTGATATTTTGGCATAATATTCATATTTACCTCAAGTAGCTCATTTTGTTAGAGTTTGATGGTTTTTAACCTCGAGGTTGAGTTCAAGCCCTTTTTATACAATCTATATTTTAATTGTCAGTTTTACTACAATTTGCAATTTGGTGCGTTCAACCATGTAATGAAATTAGTTTCAATTCTTTTATATTGTCATCATCCTAGCCTAGAACTAATATGTTACACATCTGTTTTCATCCTCGAAATCGTTGCGATCTTTAGAAACTAACACAACTGTTGAGAAGCATGGTCTTTAATGAAGATGAAGATAGCTGGCGGACAAAATTGAGTAGAAA
Chr_06.tRNA117-ThrCGT	ATTTGGATGGAAGTGGTTCATTAGACACAAGTAAAGCTTGAGTATTATCTTTACCAAGTAACTTGATTCTTCCATCTCTGTATATGTTGTGGAAAAAAATGTTTAATTAAACAAGAAATGATCAGAGATGGACAAGTAAGTTGAAGTTGTTGTGACAGTTTACTTACTTGGTAGAAATAGCAAGTATATTTTGAATAGAGTCATAAGCCAAAGAAATGGAAGCAGAAGGTATTCCATTGTGGAAAACCAAACGTGCATTCAATTCACTTGCTTTTATTCCATTCTTCTTCACAACTCCTGACTGCAATAAGTTAAATTAATTAAAACTACATAATAGTAAACAGAATTGTGCTTCTGTAGCATAGTGGTAGTGCGTTCGCTTCGTAAGCGAAAGGTCGTGAGTTCAATCCTCACCAGGAGCTAAATTAGACGTTCTAATTTTCTATAGTTTAATTAATTTTTTTTATTATTTGGGTTTGGGCTTTCTTTCACTGAAATGGGCCCAATAATCAGTAAACTATGAGTCATAACTTGATACACATCAATCTTTTTCTTCCTTAATTTGTACATTTTCTGCATATTTTATTATAATTTTTTATTAAATATTAAGATTACCAATACCATAATACCATATCCTTGTCCTTGGTTAAAGTTGAGTAGGTGACTAGGTGTACTCAATCATGTAGTGGGTCAAAGAGGGCCCAAATCCAATACCATGTTAACAACACATCTACTAAGGTGCCAACTTTTTTTATTTTATCTTGACTATAAT
Chr_06.tRNA118-GlyGCC	ACTAGTTGGACTGAGACACCTGTATGTTTGATTTATTATCTTGTATATCGATTTTGATGAGGTCTTTTCTCTCCATTAATCCTATTTTTAGCTATTTATAACTTGCAGGTGCCAGTTATTCTCAATTGGTAAAACCTTTGGGTGATGATACCAAAGGTCTGGGGTTTGAATCCCGCCAGCATTACCGAGTTACTGATCTCATAAAAAACAGGCTTACCTCCAGATTTTTGCCAATCCCCAAAAAATCTTATTGGACTTTCATCTTAATAATTGTTTAGAGTTTGTTTAAATGCACAAAGGAATTTTCACCAGCATTCATACGTTAATGGAAGTAATCATGGGAAAAACAAGCACCAGTGGTCTAGTGGTAGAATTGTACCCTGCCACGGTACAGACCCGGGTTCGATTCCCGGCTGGTGCAATTGGTGTGTATCCAAAATCACTCTCTTGATTTTAACTTTAACTCGGTTTGGGAAAGAAGACAACTCATTCTGGGAGGAAGTTACCGTATCTAACTTAGAGGCTGAGGAGTGTCGGTGTTTGACAAAAAGGACAACCTCTTTATATGCTTTCTTGGTGTTCCCTATGGAGAAGCATCATGAACCATCTTGAAGATTCTGTCAAGCAGGTGAAATTCAGAGTTGATAACAGGAAGCTAATAAAATAACTGTATAACAAAACCACCTATAGTCTTTTCTGAAATGTATATGTAACGAATTTGTAAAAATATATTTAGAAATGTAAATTTATGTTCGTAAAAAGTATTACCCA
Chr_06.tRNA119-ArgTCT	CAACATTACAGTGACCATATCAGGCTATCAGCTACTTTCTCAAAGGAAGGTGGGAATGTGGTAGCAGAGAGCGTTTGATTTAGGCCTGTTTCTAAACAAATCTTTTTGGATATGGGCCTTTTGTTGATGGCCTCAAAACCCGATACACGATTTCGTGCTTATACTTAGTCCATTACCTTGTTTATGAATAAAACTTGGCACTTGGATGTAGATTGATTGAGTGCTTCATTTGTTTTCTAAGCAAATCTTTTTTGATATTTTTTTTAGTCGACAAGAAAAGAGAGAATCTTTTTTTTTAATAAGATGGTGATTTGTATAATATTTATTAATAGAATAACAGAATACAAAAAGCACCCGTGGCCTAATGGATAAGGCGTCTGACTTCTAATCAGGCGATTGTGGGTTCGAGTCCCACCGGGTGTGTGTATGCTTTTTGATATTTTTTTGCCATTTTTTTTTTTTTTTTTCTAAAACAAGTTCTTGAATCTAAATAGAGCTGGAAGAACAGACAACTATACACCTGTACATGCATTATAACAGAAAAAGCTTTTGTTGATTTTTTCTTCATCTGAGTTAAATCAACGGAAACACCCTGTAATAACCCTAATTACACGTAAAATGATTCAACATACCCCTGTAACAACAAACTTTTTGTTTGTCAAGTTGTATGTTTGTTCAAAGTTTTCAGAAATAAGTTTTCAATATTCATGCTATAAACTTCAAAAGACTCGATCAATTTATCAGAATTATTAGGCTACAAAAAATGACAACAA
Chr_06.tRNA12-ValCAC	ATAATAAAATAGTTGAATTCGGATTGGTGGAAACATTGGGCCGTTAAACAAACCGTTTCAGGATGATTTAGAACAAGAATAAAAATAAAAATTACAATAATATAGAAATTACATATGTGAAACTCAGATTCAAAACTTTAGATGCGACACCCCGAAAAACACAAAATTTGTTATCGGTAACAAATATCAAAAATCGTTTAGTAGAGTAGTTGTTGTTGCGTTTTTTTTTTGGGGGGGGGGGTGAATTGTAGAGTTGGTTTTTAAAAACAACATACACTTGGATTCTCACTGTTTGTCTTGCTGTATTGTAATCTAACAAGTACTTATTTATTAGACTTCCTACCAAATAAGTCTGGGTGGTGTAGTTGGTTATCACGCTAGCCTCACACACTAGAGGTCCCCGGTTCGAACCCGGGCTCAGACATGTTTTCATCTTTTTAACCGACTCACTAACCTTTTTTCTTATTAATAATAAAAGGGTGATTTGGTAAATTCATCCGAAGTTTCTTTCCAACCGTTGTTTTATTTCACTTTACCACTTGTGTAAAGTTTTCTAGAGAGACTTTTGTTTCTTCTTCTTCTTCAGACTTTAGACCTTTTCAAGGTTTAATTTCATCAAGGAAGAAGAAGAAGAAGAGAGAGTTTATAGATAAAAATTCGAGAAATTTCTTTAAAATTTCTGTTATGTTCAATCAATTCATCTTATTAAGATGATGATGATGATCAATTTAAGCTAAAGTTTGATTCTTTGTGTGAAAATTAATGGCTGATCAT
Chr_06.tRNA120-LysTTT	TTGATATGTACTTTGAAGTTTGAAATCCTTTTTCCAATCAAAAAAATCTCCCACCATTTTCTTTCTTCCTTCCTTCAAAACTCATGGCAAATTAAATTGAATTGAGTCCCCAATTTACTACTGTGGTAGTGGTACAGTGGTATGGTAGAGGAGGGAGGAGTATAATGGCAAAACTGTAATTTCAATTTACTACTGTGGTAGTGGTACAGTGGTATGGTAGAGGAGGGAAGAGGAGTATAATGGCAAAACTGTAATTTATGTTCAGAGGCATTGTTTCATTGTTTGGAGACTCTAAGCATTGTTAAAATAAGTATTTATTTGTAGTTACATTTCAGTATGATATCACCGAAGCCGACTTAGCTCAGTGGTAGAGCGCGTGACTTTTAATCCCGTGGTCGAGGGTTCGATCCCCTCAGTCGGCGCGTTATTTTTCGGTTACCTGGGTTGGGCCTTGTAAAACTTAATTCGCTCATCAAACAGGCCCATAAATCTTTTGAGACCTCAAGCACTTAGCATTTTTTTTAGCAATACAATGCAATGTTGGTGGAACAACTATCCTTGGGATCCAACAACTGCGTGGGTGCCTAGCCTCCAGGTATAGAACTGGTTCCAGCGCCCAAAAATAAAAGTGAGTGAGCGAGAAAAAGAGTTGGTTGGGTTGTTGAGGTGCACACAAGCGAGCCCGGATAGTTGGTATTGTAGTCTAAAGTTTTGTAGGCATAGATCCCATGCATGTATTTGGGATTGTATCTGCTTTTTGCATTGATCCCCA
Chr_06.tRNA121-TyrGTA	TGTGTAATTACAAATATACCCAAATTTAATCAAAATTCTCTTCAATTAGACTATCAATTTCAATCTAATTGATAGCTTAATTGAAGAGATATTTTCTTAGGGGTATTTTCTGCTTTAATATAGTATAATAGATTGATTTGTTTCCTAAGTGATAAATTTTGTAGTACTATTTAATTATCATCAGGATAGTGTAAAGATGTTCAATTGCATAGTCTAATTAACACTTAAAGTGATGAAATGTCTACACAAATGTTGCTCTATCATGGTGGGGTTGACAAGGATTTCCAGAAAGGTGATGAAATGACAATGTCAGCTACTTATTATATGATCTCCAAAGATTAACATCAAATCCGACTTTAGCTCAGTTGGTAGAGCGGAGGACTGTAGTTGTATGCTGTTATCCTTAGGTCGCTGGTTCGAATCCGGCAAGTCGGATTATTTTTTTGTATTTTTTTTTCAATGTACTTGTTATGGTGGCACTCATGACTCATTCCTCAACTTTCTTACTAGCTTTTCTGGGGAATTTAGTTTCCATGAAAAAGTTTAATATTAGTAATTTCTAAATTCTACAACCGCGGTTCAAAATTAGCAGCGATATATACTGTTTTTCCTCAACCATATGACTATTTTTTATGGATATGGCAGACTGATTTTTTTATAGGTTATAATTGCTTGATGCAGCCTCATTTTTGGGTCAATACAGGCAGATATCAGGGACCATAGATGATTAGCAATTGAAACTTATTTCAATACTTGTATGAAACTTTACAGTAAACACTGAAAAC
Chr_06.tRNA123-CysGCA	TAATGCATCTAATTTTAACATGTAATGAACAATGATAGGATCTGTTTATGGGTAGTATCTGTAGATTTATTATTGACCCGAATGCATGCTAGAGTATCGGCTGGGGACTTGAGGGTATCAGTAGCAACCTTTTTCTATCGAAAGGAGTTTGGATGAAAACTGTGTGATACAAGACGTTGTGGTCAGATAGCGATAATAATTTCTGCACAATCTTATATACTATGTCACCAACAAGCAAAGCTGCAAAAGTGGGTTAAAGGATAATTTTCAGTGAACCTACATGACTAGTTTATAATACATCAAGTGATAACTTTAATATATATCAAATTTGTTAGGGGGAATGCAACAACGGGTCCATAGCTCAGTGGTAGAGCATTTGACTGCAGATCAAGAGGTCACCGGTTCGAACCCGGTTGGGCCCTCAGTCTTTTTCTTTATTTTTTTTTCTTTTTGAATCTTGAGCTGCATGGGCTAAGACATTTTTCTTTACTTTTGGTCCATTTGGGCTGGGTTAAATTTGTTTGTCCCTATGGACCGGACTATCAACATGTCAGATGAATTGCTCTCCTGTGAAAGTTCATTTCCTTCTATGTTATCTGACATGCACATGCACATGCACATGCACATGCACATGCACATGCACCTACACCTAGCTCTTTGAGACATTAATCTTCAGACTGCAGAAGAAATAATATGTTATTAATGACATGATAGTTTATGTTATTTAAAACAATAAAACCTGTAACAAGTATCTTATCATGTATCAGGTCCT
Chr_06.tRNA124-GluTTC	ACAAAGCTTGACTAGGTCAATGGTGGTTTGACCATCGGAAAGTTAAAAACAGTGGGCAATCTTGAATATTGTTGAAACCAGTGGAAAATCTCTAATTAGCAATTAAAATCGGTGGGCAATCACCAATTCGTGACCATGTCAATATGTTTTACCAAGATGTGAAGCCAAATAGTATAATATAGATTGAAAGTACTGTACGATTATCCAATTTAATGTATAATTTAGATGTGTTTCTTCGATTTTTTTTTAATAAAAAAAATTGTTACCATACTCATATTTAGGTTCGTATAATGGGTTGAGAAGTTGAGTTCTTCTAATTATGAATGTTTTATGTAAAACACTTTCAACATTCCATTGTAGTCCAGCCCGGTTAGGATACCTGGCTTTCACCCAGGCGACCCGGGTTCAAATCCCGGCAATGGAATTTTTTTATTTTCTTTTCATGCTTGTATTTGGCCCACAAAAAAAAAAAAAAGAAAAACAGGGAAACAATTTCATGCCAGGAATTGTTTAATTGTTGATTTACCAGGCAAATTGATGATAATTTATTAATATTTTGATCAAGTAATAATAAAAATGGTTTGGCGTGTCTGGGTAGTTGTTTATGATTTTGGGCTACAAGGTGTCTAAGGTCTTCTTTTAGGTCAGAAACCATGAAAGGCCCAAACATCAAACAGGTTTCAAGTGGCAAATGCAGCTTGCCAGAGTTTGCCACTACTGTTATCAAACAGTGGCAGATTGGTTTTGCCTCGCTCCAAATTTGCCACCAGCAGG
Chr_06.tRNA126-LeuCAG	TATGGAGGGTTAGGACTTAGGAATGGTGCTATATTTAGTGATAAGAAGGTGCCAGTTCTTATTGCATATTTAGTTTTAGCAAATTATGCCAGTTCTTATTGTTAGATGCAGAGGGCCAAGTATAGAGGGATTAATAAACCATATAATGTGTAGAGAAAATCTCTAGATCTTCCCCAGCCACGCATGGTTAAGAAATATTGAACCCACAACATTTTTTTTTTTTTTGGCAAGCATGTTTTAATGAGATCAATAACTCAAAGATGCACTGCCTGGGGTCAGTAACTCGGTAATACCGGGGAGTATTAGTAGTATACTACATATTATTAAGTGTGCAGATAAACAATAAGTCAGTCAAGATGGCCGAGTTGGTCTAAGGCGCCAGTTTCAGGTACTGGTCCGAAAGGGCATGGGTTCGAATCCCATTCTTGACAAGTTTTTGTTTTTATTTATTTATTTTTATTTTTTTTGCTAACCTTATTTATTAAGTTAACCTAAGGTTCATTAATTTCCAACATTTGACCCGAATCTTTCTACTTAATTAAACAAAACAATCATGATTCATGTCTGTATCATGATTTATTCTTACTTGATAACGATAGTGCTTTCTTTATTTCCAAATTATTTCCACACTTCTATTGGCAAGCGAGGTTGAGGGAACATTACTCCATTAATTTACAGAAAAAACTCTGTCAACAATGAAGTAAACGTTCATGACTAGGACCTCTTCTCAAAGACCAAAGTGAGAGTGATCAGGGATGTATAATGTATTATGGTCGAGATA
Chr_06.tRNA127-GluTTC	CCTACTGTAAATCTTATCAGCTTCGTTATTCTATATTGAATCCAGATACGGTATTGTGGGATAGTCTTGCAGCTGAAGAAGAGATATTGAAATTGCACAATTCTTTTTTCGATTCATTTTGATTGTACTATCACAACAATTTAAATTGTATGTTTCTGTCATTGTATTCAATATATTAAATTGGCGAATTTTTAAATACGTTGGTACAAAAAATGACTAGGGCCAAAATTATCCTTGGCCAATGTTTGTAATTTATACATGTAAAGGCACAGTATTTACCAAGATAAAAAGGACTAATTGTAACTCTTTTAATAGATTAAGTATATTCAATTCAAGATTTAAACAACAAATCCATTGTAGTCCAGCCCGGTTAGGATACCTGGCTTTCACCCAGGCGACCCGGGTTCAAATCCCGGCAATGGAATTTTTTTTCATTTTTCTCCAAAACCATTAACTAATGGTGCGAGTGCGACACGTAGCATCTTACTGGGCTTATGGGCCTTCAACTCTTGGCCTCCTCTCCTCTCCTCTCCTCTGTCTATTAAAACCCCTCTAACAGTGTCTGTGAATAGCAGTATTGCTTCCTAGTGAAGTGACTGAAGTCTTCTCCCTTCCTTCTAGTTTTGTCCAAAGGAAGAAACAGTCAGTCACCACTCATCAGTAAGTATTGGGTCTTTAAATTTCATCTTTTTTTGGTAAGTTTTCTGTTGCTTCAATCATTATAAACTCTCAATTTCAAACTGTGTATTGTTGTAAAATGATTGGAAGCTGTAT
Chr_06.tRNA128-ValTAC	TACTAGATTCACCTGCTGTTCTTCAATATATACCTTTATAGATAATGCTGCAACACCATCATACACGTCAAATATTGGTCTTACTATTAAGATATGTTGCCTTCTGGCATCTCTTAAGATTTCATAGAACACATTAACCATTGCAAGTGAGCAAGTCCTGAACATAACCTTCTTTCTATGAGAAAATAGAGACTTTACATTATCTACAGTATATAATGACACCAATTAGGCAATTACTGTTCAAGGGGAAAATGAATCAACCATATAGAGTACCAAGATGTCCATTGGTTATCTTGATTGAACGATGTTTGATGAATTTTATTTAACTTATTTATTAGTATAGCACTAATGTTGCTGTGGTGTAGTGGTTATCACGTTAGTCTTACACACTAAAGGTCTCCAGTTCGATCCTGGGCAGCAACAATATTTTTTCATGTTCTATTATTTTTACTGTACAAGTTGCAACTTAACTTATAATTATTAGCATAAGTAATAACTTTTTTATAATTAAAATTATATTTTCTAAGTTAAATTATTATTCAAAACGGAGTTTTTTAAATATAAGGATATCTAAATAATCTGTATTTAGACTTGAGGGCGTTTTTAATTAGTATTTAAACTTTGGGGTACTTTTTTGTCAGTCAACTGCTATGACTAATCATTAAATTAAGTCAAAAAACTCATATTTTGTAAATACTCATAATACCATGCACATGCAAAACATGTATTAAACTTCTAATTTAACAAAAAAAGTATACGTGTCATAAAAATAT
Chr_06.tRNA129-ValCAC	TAGTCAGCTGATCTTCTCAAATTGAATCTCAATTCTAATGTAAGTGCAAATCATGTACAGGACAGGTCTTTAGTAATAGTTGCTGATCACTTCAATGAAAATTTTATGTTGTTGCCGGTGCACTGTTGTTAAATGGCTAGACCATTAAATTCCAAGACAACAAAACTGAACTGCTGCCATACTGTGTATACATTATCACTGAAGTTAATTCTACCTTGATCAATTCAGCTTACAAGTTGAGGGAAGTTTTGCAGTAAATAGAATCCATGAAAAAACACTCTCTGTCCTTCCGAGCAGTTTATTTTTTGTTGAAGGATAAGTATTATTAAGAACTAAACAATAACAACAAGGTCTGGGTGGTGTAGTTGGTTATCACGCTAGTCTCACACACTAGAGGTCCCCAGTTCGAACCTGGGCTCAGACATTCTGAATCTGCTATGTTTTTTTTTTTTTTTTTTTTGGTACTATTCTCACCTCCAACAAAGAGATTTTAGTATTCAACTTTGAAGGTACACTAAATGTGTAGAAATTTTTTAGGTTAGCATTGTGTAAAAGGTGATTAAAGCGAGATTAAATATGTTCTGAGAATTTAAATATATGATTTTAGCAAATGTAGGAGTAAACATTACTCTAGGTTTTTATCACTTGTGGCCTTGAGGCCTTTAGTCACGACAAGGGGTGATTGTTTAACGAATTCTTAGAACACAGAGTCCAGAAACCTGTTTGTTTTTGTTTCTTTTCTTTCCAAGAAAGAATCTCAGAACCAGGTATTAC
Chr_06.tRNA13-GlyGCC	AGGTAAAGCTACACATTAGAGGACAAAATAGCCACTACTAGCCAGCATAGTTTAGAAATTAAAAATAACCCCCAAAATGTCCTACTATAAGAGCACTGTGAGAGGGCCTTTTGGTTGGATGTACCCTGTTTTTAATTGGTGCACATCAAGAAATGCAGTGTTTCATTAGTTTACCTTAATTGTACCTTACAAGTTACAAGTTTCAAACTTTGATGTAGAAACATCGTGAAGTACTTTCTGCTTATTATTACAAGTAGTGGGTAGGTTGTAGCAATGCAGCAGCCAGAACATGAACCTTGTATCACGGCATTAACATTCTAATAATTAATTTGAAGACAACGAAACAAAAAGCACCAGTGGTCTAGTGGTAGAATAGTACCCTGCCACGGTACAGACCCGGGTTCGATTCCCGGCTGGTGCAGGTTTGTTTTTTTTTTTTTTTTATCATTTTTAAAGATCTGCAATTCATTCTTTTTGTTTTGTCGTATATAATCCAACTAACAATATGCTTTGGTTTAACTTTAAAGTCTATATACTACATATATAATATAATTACTATTAACAACTGGCCACTCTCGGGATTATTTATAGGATTATGCAAACACTACAGTATACAGTAGTTGGTGTGTCACTGTATCTTACTAGACATTTTTTCCAAGTGGGGGTAAAAGTCCTCTCTCCAATTCAAGTAGAAAAGTATGAAAAACATCAGCAGCTTGGCGCCTTGGCTATGTTTCTCATGAGTGATGGACTGATGGCTGGCTTTCAAAT
Chr_06.tRNA130-ThrAGT	CGATATTAGCTAAATTTTCTCGGAATCTATGCTCCGATTATTCGGAATCTTGGCTTTAGCCGGAATTTTCAGCTATGCTGGTAAGAACCACCCAGGCATTCCCCTAAGAACCATCCATCATTGGAACTAGGAAGTAGGAACCATTATATTTTTACGCATTTTTATTTCTAACCAGGGTGTGTCTCGACTGACTACTACGTTGTGTACAATAACTTGAGATCATAACGAGTTGATACTAATTTTTGTAAAAGCTTGGTTTTGGCAACAAAGTGGCAATTTAAAAATGTTTATGCTAATCCATTTCCTATTGATATTGATTTTAGATAATAAATTATTTAACAACATGTAAAGCTTTCATAGCTCAGTTGTTAGAGCACCCGTTTAGTAAGCGGGAGGTCTTGAGTTCAACTCTCAATGAAAGCAGTGCTGTAACTTTGTGCTTATTGTTTTTATGTTTATATTTCTCTCTGCATAGAGAGCATTGATTCATCTTTTTCATTTTTTTTTTTTTTATTTTGTTAATATTCATGGCAGACTTACAAAGACAATGGCCGAAGGCTAGAAATACTAGTGTTGCTACCACCTAAACGTCCATATCGCCACCTTGCTACTCGAGCAATATTGCTACACAGGAACTTGTTGAACACGGCCACATTATGTCATCAACTCATCATGGGAGTATGGGCCTTCTAATCACGAACCGAAGACTTTGACCCACCTAAGATTCATCTCTTTCACTGTGTTTGGGTCTTTCCACAATGCCTTATTTTTCA
Chr_06.tRNA132-AlaCGC	CCTGTGGCTCAATGGTAGGACGGATCCAGGATTTAATTTTGGGTTAGGCTTAGATACAGTAATCCAAAATAGGTAGGGCTTGTGTATAATAATCTAAAATTTTTTTGGTAGTGGTGGGCTTGGGTATAAGTAAAAGTACTAGTTTTTCAAAATTTCACCCCGGGCTTCAGCCCGGTCAAGCCAACCTATAGATCTGTCCATGTAGCTCCCCTCTCATAAAGTGGAAAGGTTGTGGGTTTGAAACACGTTAACAGTTGATTGTTGATATAGAGTTTCCACACGCCCTGTTGAGTGCTGTGTTTAGTAAGATTAACTAATATTAAAGTTTGTTTAACAATTACTTTCAACAAGGGGGTGTAGCTCATATGGTAGAGCGCTCGCTTCGCATGCGAGAGGCACGGGGTTCGATTCCCCGCACCTCCATTTCCTTCAACTTATGTTTTTTAAAATTTCTTTCCTAGTTTTTTACGAATTATTAATAAATATTCCGAACGGTCATTTTTCATTTTCTCGCAATATGAGAAATTGAGCAATGAAGATCTCAAGATTAAATGAAAACCTATCCTAACCGTTAGATTCATACCAAATCTATAAGATCTACCATTCATTAACTAGCCAATTGTAGCAAAATTAAAACTTGTGCTCATTCTTCTCATCTCCACTTTCTCTTTCTCTACTCCTCCTCCTTCTTCTGATTGGTAAGTTTTTGTTTCAAAGGAATTAGAAGAAAAGAAAGGTTTTTTCTTTAAGCATGGAATCAGATTTTTCAGGTT
Chr_06.tRNA133-LysCTT	GCAATTACGTAGTTGACCTTCTGCATACTCATATAAAAACCTATGCACAATGAACTCATAACTTAAAAGAGTGAACAGAAAACACATCCAAACTATTCACTCATTCAAAAGAATGATATAAATACAAAATAAACTCCATAATCACTGACATATGGTTTTCATTCTTCAATAGTACTAAACTACTACTTAGATGTAGTGTCAGATTTCAATGATAAATACTGCACTAGTTAGAGATGGACTAGAATAATTTGATTTATGAGTTCAACAACTTTGAGTTACAATATGTGGGAGCCAAGATCTTTCGGTTTGTGTTACGAATATTAATTGTATTTTGTTAAAATAAGCACAAAGCCCGTCTAGCTCAGTTGGTAGAGCGCAAGGCTCTTAACCTTGTGGTCGTGGGTTCGAGCCCCACGGTGGGCGTTGGTATAATTTTTTTTTGCAAAAACTTCAAAGGCCCGTTTACTTTACTAGAGGCCCAAATCTTAACCTTGGACAACTTTTTGGACTTTTATAAAACCCGCAATTCACCCAAAATCTTTTCAAACATCATCTTTCAATATATGTCATACCAAGTACTAACCAGTGCAACCACACCCCAGTGACCCACCCATACCTTAACACTTGAAGCTCTGAAGCTCACTCAACTCTGTGGTTAAAAAATGTCCATATTGCAAATTCCAATTTTGGGTATTTAGTAGGCTGTTGAACTTGAGCATCACTAATACAAGTAAAGTGGCCCAATTAACTGATCACTGAAACAACTTGTTTTC
Chr_06.tRNA134-ValAAC	TTCACCAAAAGTGAAAACCTACATACTCCTAGCTAGCTTTGTCCTGATTGACTGAGTTTTGCTGATTTTTTTGGGTCCAAGACCATATGGGTTTTCCTGTGAAATGACGTTCACTTTTGATGGAAGAAATGGTCCCTTCAAAACACCTGAATCTAAATAATACTGGTTACCAGTTGGAAATTGACCACAAACACGAACTGAAAGTGGTAGCAGACTAGCAGTATAATAAGCAGGGGAATTCCATATTTCCATGTGGTTGCTTATCCAAAGCCATTAGTGGTGGCATGCTCTGAACCATATGATAGTTGCGATGGTTATATATAACAAAACAACTAAAAGTTGAAAGCAAAGGTTTCGTGGTGTAGTTGGTTATCACGTCAGTCTAACACACTGAAGGTCTCCGGTTCGAGTCCGGGCGAAGCCATGTCATTTTTATTTTTTTTTACCAAAAAAAAAACAACAACTGAAAGTGGGAGAGATGTATGTAAAACTTTTTTTCTACCAAACAACTGAAAGTGGGAAAGATGTATGTAACATCTCATTTCTTCAGAGGTTTACTTAAGGTAGGCATTCCATCAAGATAAGTAATCTTCCAAAACTTTCATGTTACTAACTTACTAACTAGTAATCTAACTGTGTGTGGATTTAACTTTCATGTTACTCTCTAGTAATCTTCCTAGTGTGTGCATTTTGCTTGAGATGTATAACTGTAGGACACGAGAAACTATCAAACTACTTAACAATGGACAACACTGATTAGCTGCCAATAAAATT
Chr_06.tRNA135-LysTTT	TCTTACTTCTCTATTATATATTTGCTGGTGATCAACCTGAGTTTTAGTCAAAATTTTATTAATTACTTCTCCTATCTAAATTTAGCATTCGAAAAAATGTTTAACTGACATATCTTTCCCTTGCAGCTCTCGGTAAACACTATGATCATATTTATTTCTTAATACCTTGTTTTCCTGATTTCTATGATCTAATATAATTCTCTTAATACTTTGTTTTCCTGATTTCTTTTTTCTACACTATCAAGAACACACGACACGTTGGCAGGAATTGGTTTAGAATACGACATTATGACCAGAATGTCATGTTTGTTTAGAATATTTCAATAGCTCTACCATATTTTACCTAATTCGCTGGTGTAGCTCAGTTGGTTAGAGCATGTGGCTTTTAAACCACAAGGTCGAAGGTTCAAGCCCTTCCTCCAGCATTTGCAATTTTTTGGAATAGTTTTGACGTTCAGCATTATGAGCATATTTAATTGAAGGACCTGCTAGATCAGAGATTTTAAACTCAATTTTTTCCTTGATTCATGTGCCTTGATGATTGCAGTATTTACACGTAAATAGGATTATTTTAAACTGTTTTTTATCAAACAACCACCCCTAAATCTATAAAAAAAAATTTAAAAAAAGTGCATTTTCTGTCAACTAATTGTCAAACCAGATTTTCGTCAAATTTCATTGCAAAGGGAGTCAGAAGAGCATTTCATTTAGTTGCCAGTAATAAAACCGATGATGATGTTTAGGTCCAAACACCTATGAGCGAACTGGATTTTCA
Chr_06.tRNA137-LeuTAA	CTGTTGATGAAAATTGAACTCACAACCTCTTACTCGTGGGAGTGTTAGAGAAAGATAATAACTAACGAAACTAGCAGTTGTTTGTTTATGCTACACAGTTAACCGCAATATAATACATGATCTTTATCTTCCCAAACGACCCAACTAACTAGTGATACACTCTACATTGGTATTAAAGTGTGTGTAACCTTGGATTAGTCCATTGTGATATGTGTCATAGTGATATAGTGATTGACTTGAGGTTGAGATGTGGTTGACAACAATTTCTCAAGGTTAAGACTGAAGTGATATTAGCAACATCTCTCATAATATTGGATATATTATATTACACCGTAACATCTAACATGTAAGCTGGTTTGCCCGAGAGGTTAAGGGGGAAGACTTAAGATCTTCTGCACATAAGTGCGCATGGGTTCGAACCCCATAGCCAGCATGTAGTTTTTGAATTTTCCTTTTTACATTTATTAAAAATTATTATTATTACGGCACACAGCCGTACAGTAAGTCAGTAACAGGAGTGCAAATCGGATTCATACATAGAGGAACATTCGAAATCGGATTCCGGTTGCGACTTGGGAGGTTGGTTGTATACTTGTATTTAAACAGATACAGTTCATCTTTCCAACCAACTTATATTATAAAATCGAAAAAGTAAAAAACACAACAAAACAACTTAACATTAGCACATTACCCTCTCTCTCTCTCCTCCAGTCGAAAAAACTTCAATCTCATTAGCTATATTTAGCGAAAAAGTAATTACTTTTTTATTTAGTTTTTAATTAA
Chr_06.tRNA138-LysCTT	ACAAAAACAAGTAACTCATTCCAACAGTTGGGGTGTTGAGACTTGAGATGGAAGAGCTGAGTAATTCAGGCTTATTTTTATCACAGACGCATGGGCGGTGTAAACCTCATCATCCATCCCTACTGATTGATGAGTTTCCAAGTTCCTAGTATCCCAGCCTATTTGTTTGATAATTTATTTGCTTGGCAGCACACTTTATGGCTTATATACAAGACACTGAGAGCCTGCAGTAGGCAATTGTATGTCAGAATCAAACATCTATCTCGTACAACTACCCAAACTCAATCTACCTTTTCCGAAAGAAATGCATATTTTACTCTTATTATATTATAAATTTATATTTAACAAAAGCCCGTCTAGCTCAGTTGGTAGAGCGCAAGGCTCTTAACCTTGTGGTCGTGGGTTCGAGCCCCACGGTGGGCGTTACTCTCCTTTTTAAACTGAATGTTTGAATCATTTGGTGGTAAGAGTAATTTTTTTTTACCCTTGCAGTAAACAGTAGTTAAAACTGAATGTTTGAATCATTTGGTGGTAAGAGTAATTTTTTTTTACCCTTGCAGTAAACAGTAGTTAATTACTAAGTTTCTGAAAAGGTTGGGAGAGTTAACAAAAAGACTAACCAGACATAAAAAGACAGCTGTACTTTGGCCTAAATAAGCTTTCGGCTTGTACTTGAAAATTGAAAATGAAGTCCATCCCATTTTGTCTAGCAAGGCATATGATGGTGAAATCTTCATGAAACCTTGTTTTGTGCATACAGATCATACACTCCA
Chr_06.tRNA139-GlyTCC	ATCATTCTCTTGGCACCATTACCAGCTTCTTCTGCTGGCTGAAACAGAAGTATGACAGTACCCTGGAACGATGATAACACATTTTTGTCACAATTAAATATCAGGCAATCCTAACCAGAAGTGCAAATATAAATGTCGATTTGTCATTTTGTGGCAAGTCCAGATCAAATGCAAATCGTAGATACATTATGGATGGCACCTTTGACCAAAATGTAATTGGTTTAGGATGAAAATTTAACTCTTCAAATCAAAGTGATTACTCATGCTAAAGGATGTTTTCTTTTACTGAATTTAAAAACAATATTCTGAATTTAGTTGTATACTACAATGGTGATTCACTGAATATCAAAGCGTTTGTAGTCCAACGGTTAGGATAATTGCCTTCCAAGCAATAGATCCGGGTTCGACTCCCGGCAGACGCACTTTAGTTTTTCTTTTTCTTTTTCTTTGAACTTATAAATCCTGTGATATAGTACAATTAATCCATACCTTAAGACAATGTTCACGGCTCTTCAGTACCTTGGCAGCACCAAGTAGCATAGCTACATGTGCGTCATGCCCGCAAGCGTGCATTTTACCTGCAACCTTACTTTTGTGCTCCCATTCCACACCTTCCTGCAACAATTAAGTCCCTAGCTTACAACTATACTATTAACACAAGTAGACCAAACAATAAACTCCATACAAAAAAACTCAATCTTGCTTCCAACTGTTTAGCTAAGAAATAAGTTGAAAAAAAATAAAATAGTTATTACTACTATGTACTATACCT
Chr_06.tRNA14-GlyTCC	AACAGTAATTTGGATCAATAATTGTGTTGAATAATATACTGTATCTAACTTTTATGTATATAATTTTGTCGATTATTATGGTTGTTATGTTGGGGGTTAGAGTTAGTACTTTGGAGGCAATGGCACAATTAGTTAAGCCCTCACTTTAAATGAAGACTGTTAAATTATTGAAGCTCAAATTACTTGCTCACCGTGAAGTTTCAGCTCCCTTTTTCGACATTTACATTTTTATATATCTCCAAATCTCTTATATTTTTTTTTCTTAACAGTTAACACTTTGCTTTAACTTGGAGGAATTTATCCAGAATTTAAATGGAACAATTATATCATGTAGAGAAAACAATCACTAAGCGTTTGTAGTCCAACGGTTAGGATAATTGCCTTCCAAGCAATAGACCCGGGTTCGACTCCCGGCAAACGCATTCCTTTTTCATTTTTAAAGTCGAAAGTCATTTTGGGCCTGAGCCCGTTAATAAAGCTAGAAAGACCCTAGTCCAGGACAATTATAAACTTGTGGGCTTTGTTTTTATGTTCTTTGATCCATCTGCATGCTGATTCCAGAATCCAGATAGTTTGTCTTTGTGTGTTTTACAGAGCAATCAATAATTTATCCATCTGGTTCTGGTGTGCTGATTCTAGCTTTTGAGGTTAGCTGTTAGCATGATCAGTAAACTTGAAATGTTTTTTTTTTTTTTTTTTGGAGCCTACTCATCACAGTTTGGCTTTTGTCAGCTGTGCTATATATGGTTATCATTTTTATCAAGATGATGAT
Chr_06.tRNA140-GlnCTG	AATTTCTCTCATATAGAAATCAGGTGATTATTGATTCTACCCACTTTGTGGAAATTTCCCTAAACTACCTCACAACTATATTTGAAAAAAAAACAAAAACAAAAAAAACTACTACTACTATATTCACTGATTCACAAACTAAACAGATGTGATAGATAGCTAACAAAAGCAAGTTTTACATAAATTTGATTGTATATCATCATTGGATCAACGCTTTATAATAGTGTTTTATTTATCAACTACATTTTAGTAGTGAATTAAATAGCTTTGGATCAAATATTTTCATTGCCATTACCAGTCATATATGTTTAATAATATATTGTATTAGTGGCTAAAGTTGACAACAAAGTGGTTCCATGGTCTAGCGGTTAGGACATTGGACTCTGAATCCAGTAACCCGAGTTCAAGTCTCGGTGGAACCTTTCTTTTTTAAATTTTTTTTTTTTCTTTTCTACAAATGGACTAAAAACTAAAAAGAAAAACAAGCAATGGAATATAGGTTGGCGGGAGTGAAATCGTTATAAGGAGAGAAACAAAACCTAACTACAGTAGTTGATATTATTTTACAAATAAATTGAAATCAAAATCGAAATGGAGAGAAGAAAAAGGAAATTAAATGGATCTAGCTTGTCGTGGGTAAGTTCGCTAGCTTGTTTTAAGCGCAAATCGTTCCAACTGTCATTTTAAAATGAATTCCCTTTCTTATCGAGAAAGAAAGCTAGGGACCAGCCACTATCTTGTTTAACTTTCATTTATTTTCCCTTCTTTACAT
Chr_06.tRNA15-TyrGTA	AACGTGTGCGTATGTGATGGTGACACGTTAGGGTTCGCAAACACCTCAAAAATGAGGCGTCTTTATAATGTAGTTAAGATGACTTATTGGTTTGCAGATTGTAAAGCAGATGGGGGCAAAACTGACCTGCAATGGTGGTCTTAGTAGGTATTAAAAATATCATACCAATAGTAAATACACCTTAATTGTAGTATTGACATCAAAGTTATAAATATTCTTGAATTTTGATTTTCGACTACAAATTTATTTGCTACAAATAATACAATAATTATTTTAGTATCTAATGGACAAAATCATATTTCAAATTATACAATGGGATAAGTATATAATGTTGACCACAATGTCAACAACCGACTTTAGCTCAGTTGGTAGAGCGGAGGACTGTAGTAGAAAATCTGTCAGACATCCTTAGGTCGCTGGTTCGAATCCGGCAAGTCGGATGTATTTTTTTTCGTTGCGCGCTTTGTGTTCAAATACGTTAAACCACGTGTCCAAAAGTTTTTCCCGTCTACAAATATTTCAAAGGAGCGTACTACGCACCTGCTAAAATAAACATTTCAGAAGTTCAGATAACAACAAATTGAAAACTAGGGTTTCCCACTTTCCCTCCCATTCACATTTTCCCCAAATTCTAAACTTCCCTCTTCTTTCTTTCAAGGTGAGAGAATAAATCTCAACCATCTCTCTCTCAAATGATAAAGTTTCAATTTTTTTCTTTTTAATATTTGTTCAGATTTTAATCTTTTGGTGATTTTATTTGTTGTTTAGTGTAGATCTGTATAGTGATTTA
Chr_06.tRNA17-GluTTC	ACTCTAGCTATAGATAAACAAAACAAGTCATGCATGACACTTCTAAATACATAATCATTAAAAGTAAATTTGTTTCAAAAGATTATGTTACAAGTTATTACAACATGCAACTATGATCATGAATACAGAGTTTTGAAGAGAGAGATAACACTAACATACCTGTTTGAAGAAAAGCTCCAAAGAGAACAAAGATAGAAAGAAATCTAGTAAGTGAGCTAAGATTAATTAATAGAAGTAATAGTAGCGTATGCGTATCCCTAGTATTCTCTCTCTTACTGCACACGTCGGATCTGGTTTAGCAAAATTAATTGTAAGGATTAATTACTATTTTAACATAACCTAAACACAAATCCGTTGTAGTCCAGCCTGGTTAGGATACCTGGCTTTCACCCAGGCGACCCGGGTTCAAATCCCGGCAACGGAAATTTTTATTTTTCTTTATTTTATTTCTTTAGAATTCCAATTATTTTTCTTATTCCAATTATTTTTCTTTATTTTATTTCTTTAGAATTCCAAATGAAGGATGCTTTCTGTCTAACCGAATTCAATCTATTATTAATTTTCACATAAACAGGTTTTTGTTTTTTTTTTTTTGTAAAGATGCAAAATTTATGTTAATGTCATTCTGGTCTACATTTCATATAATTCTATTTTATCTTAAATTTCAAAAATATAGAAACAGCAAAACCCATCAGATACTTGCCACACTTTAAAATTATTAATTTTTTAGCAAATATTGGTTCAGTAGATAGAAAAAGCATTTATTCCGGTATG
Chr_06.tRNA18-ArgACG	TTAGTTTTAAAATAAGTGTTAAAACTTAGTTTCACTTTTTCCAAAAAAAATATAGTGTACATTATGATGAAATCTAATTTTTAATTAATAAAATATCCTATGTGGCACTTTTAACTCCTTGGCAAATTTGCCAAGGAGATAAAAGTGTTTTGCTTGAAAAGTGTGTTAAAACCCACTATTGGCAAGAGTTTTTTCTTAAAAGTGGCTAAAAGTGATTTAAAACCTACCATTGGGAATGCTCTAATGCTGCAACTTGGATGTCTGTATTTACAAAGTTCTACAAAAAAAAAGTTGTATTTCAACCAAATAACATTAGTTAAGTATGTATACAAAAGTGTTTAATCAAAAATGACTCTGTGGCCCAATGGATAAGGCGCTGGTCTACGAAACCAGAGACTCTGGGTTCGATCCCCAGCAGAGTCGTTACACTTTTTTTTCCTTTTTTCCAAATGATGACTACATCAGTACACCTACTGAGTACTGACTACCACGTTGCAATTAACATGATGACCCACATTGCTTACCTAACCCACTTCATTTTGACAGCTCCACCTTCCTTTGCTGTCTTCCAATAGCATTGCAGCATGCATTTCCCTTTTTATGAGTACTTGATATCAATCAATCCTACTTCTTCAACATTCCTCTAGATACTCAACACAAACATTTCATTCTACCTAATGCCATGTGTCATCATATCATTTTCCCGCTACCGACTGATTTGGAATTATTGGACCTCGTTGCAATCGATGCCCGATCATATTATTTCTAGTATT
Chr_06.tRNA19-ValAAC	TCAAATAGTACCAAGTACTGAGGAGTTGTATGAGGAATTTCTCCATGTACCTCTACCATAAATCAATTAAAATGAATGTATGAAAATAATGTGAAACTACCAGAAGATAATATATCCCTTAATCTTATATTAATTGATCATCGGCCATGGTACGCAGAAGTGTTGAACTACCTTAATGTGGTATTTCATATCTCTACACCAGAGGATCCCACTCTATTAATGGGAATTAATCCCCATACAACAGTTTAGCACTCTAATGATTCTAATTTAGTAATTTTCAATCAACTATGGTAAATCAAGAACAGTATTATTGGATATAATATATTTTAAGGCGTAAAGCTAACAACAAGGGTTTCGTGGTGTAGTTGGTTATCACGTCAGTCTAACACACTGAAGGTCTCCGGTTCGAGTCCGGGCGAAGCCATATTTTTTAATTTTGTTTTTCTCTTTTTGTTGCTTGCGAGTTACATCGAAACTCTCTACAGCTCCAGTTCCACACTTTGATTAGTTTGATTAAAAATTCCCTTATGTGAGGTGACAAATATCATCTTCAATTCTTCATCCATTTCAATGTTACTAAGGTTTGTTTCAAATTTATAAAATTGAATCATGTTATATACCATCATTATCATGTGTCTATGATATGGTTTCTCTAATGGACACAAACAGTCAACATGCACAGATAGATTGTTCAACTAGTATATTATAAGTTGTGCATATCATGTGTGTTTCTTTGTGTAATCGTGAGAGTGATAGAGAAACTCTTGCAGTCTT
Chr_06.tRNA2-IleTAT	AAGAGATAATCGCTGTAAACAATTTGAATAATAATGCAATTTATTACAAAAATGCATAAAAAGAATAAAATTGTAAAAAAAAAAAAAATAATCAAATATATAGAGAGAGAAAGAGTTGAAATCGAACTATTCGCTGGTACTCATGCTTGAGAGATTTTCTGAGAAAAAACTTGAATTTGAAATTTCTCTTTTAACGAACGTCGGTGAAGACGTGAAGTTGAAAAGCAATTCTGGTTTCTTTGTTTGGCTTTGGCTTTACACTAAAAAGCTCGACACGAGTCACACAACACACGACTACACGTTACAGTGTACATTGGATTATATTACTTAGTTTGTATTATATCAACGAAGGTCCCGTAGCTCAGTTGGTTAGAGCGTTGGTCTTATGAGCCGAAGGTCGCGGGTTCGAACCCCGCCGGGACCAAAACCCAGCTAAAATGAAAAGTATAATTTTTTTTAATCTAATTTACTTTTGTTGTTTATCACTTCACTTGTTATTGATCTTCATCATCATTAACTATTTCTTGCTTTTTAACAACTCTTCAATGGAAGCAAAGGTAAACCAGATACAGAAAATTCTCATTTTCTCCAAATTCACTATTCTTCAATCTAGTTTTCCTCACACTCAAAGGTTTTTCTCTCTTCTTTCTCCTCTTTCTCCTTTGTTCCTTACCTTTCAATCTCACTCACTCCTTTTCTAATACTTCATTTTCTTCTTTATATGTTTGCTTTTTAGGTTCTATTTGGAATCATTGGAACACAAGAAGAATTTGT
Chr_06.tRNA20-IleAAT	GGAGCGAGTAAATGAAAAAGCACGAGTTACTGACTTCTCCATAATAGGTTTTGTTTCTTCCTCACAATTTGTATCACTATCAAGTCTATAACATTCTGAAACCAAATGGCTAAATATCTCGTAGAGACATTTTCAATAATAAACAGCTCATTAACTCAGTTCAGTCTTAATATTGGCTAAAGGTTGCTGGTCTGAGACCTGCATGTTGTGCATGAATATATACATTGTAGTGTAGACGTGTAGTCAAAATTTGGAGAGTATACGCAAAATACACCCCAAAAATTAAATTTTACCAATTAATATGAATGGTTACAGTACAAGAACTAAGGAAATATCTTTCATTTCAAATTGGCCCATTAGCTCAGTTGGTTAGAGCGTCGTGCTAATAACGCGAAGGTCGCAGGTTCGAGACCTGCATGGGCCATATAATCCTAAAATGGGTTCTCTCTCTTTTTTTTAAAAAAAAAAGATCTATAAGTTTATTTTTAGTAAAATGAAAATACTCATGAGTATTTATGAGTGAACACGTGTACTTATTTACTGAACATGTGAACATGGTACCATAAATGTTCCACATGAATATGCTGGATCAGAGATTCAGGGTCACTCAGTGTGCCAAGTGAGTCAAACGTTCAGACCGAACTCAATCCATTGTGACAAAAAATCAAATAAACATATGAACATAACCAATTGGATCTCCACAACACATGGTACAGGAGTCTAGCATATTACACTAGAGTTAAGTAATGAATAGTTTTGGTGCTAAATTCTTCA
Chr_06.tRNA21-AspGTC	AAAATAAAAAAAAGATGGTACAGTACCAATTAAAAAAAGGCCTGGCTCTTTGCAACTATTAACTATACACCATAGGATGGTGGATGGTGGATGGTGGTGTGAACTGTTGCCATTCCACAGTTTCCACTTACATGAATATACATGCTTTGAATTTTTCAGAACAACAACAGCAACAAAGGAAAAAAAAATTGTTATGGGTTTTGACCTTTTTAGCTATTTTAGCATGAAATTCAGTATTTCACGAGCTTGAGTCTCACCATTACCTTTTTAGCTTGAGTCTCACCATTACCTAACTTTGAATTTTAATATATTATGTTAAATACCTAAAGTAGTCTGCTGTAGACAACAAGGTCGTTGTAGTATAGTGGTGAGTATTCCCGCCTGTCACGCGGGTGACCCGGGTTCGATCCCCGGCAGCGGCGATACAATATATATATTTTTTTTTCTTCATTTTTGTTTTTTTATAGATCCATGGAAGTCTACCTGTTCAGTGGTGTACTAAAGTCTGAATTTACAAAATATACACCAAACAATTTACTTCTTCTGCAAAAAACAAACTAATGAAACAAGAGTTCACTATTAAAAGACAAACATCAAGAGCAAAAAGAAGTTTCGTTGAATTAAATCAAGCACCTTCTACCACATTGAAGCCACCCGAATTTTCTTAACATGTCTCTGCTGGCAACCCTAAATTTATCCCAAGTATTGAACAATGCAGATAGGAAGAAATATGTCAGTCATAAGTGCATACAGGAAATAAAGTGCAGCATAA
Chr_06.tRNA22-AlaTGC	AGGCATAAGAAAGGCAAAAGCTGGTACAAGATTGGTATATTTAAGTACTGTAGCACTGTAATTATCACACTACCTGCTGTGACTTGTTGATCTGCAAAAAGTGTAGGAGACGAAAAACACAACTCTCAGAGACCCTGCATGCTTGAATTCCTTGACATTGCTGACCACTCTTATTATGTCTTTGTACCATGCCCCTGTCAATATCATTTATACAAGTGACTTCGTACACCAGCTTCTGTTTTGGTTTCCTTGGGTTAAAAGTGTACGACTTTGCCCAAAATTTTGTAGGAATGTTTGCCTAGATTAATGATTTTGTATTATTACATATTAGTCTAACCAAACTCACAAATGGGGATGTAGCTCAAATGGTAGAGCGCTCGCTTTGCATGCGAGAGGTACAGGGTTCGATACCCTGCATCTCCAAATTACTTTTTTTTTTTTTTTTTTCAAGCATTCCAATTTTTAAAACTTGATCACTTGAAGTTCATGACATGATCAAATAAAAGATTGTAAAGTTCAACTCAAACTTCACATATATTGTTTTACACTTTTACATAAAAAAAAAAGCAGAACAATACACTTTTCAATATATTTGTTTACATAACAGTTGTTTTACAGAACAATATTTCCCAAATATCAGAAAAAGCTTCAATAATAACACCATAATGATGTCTTGAATTTAAAGAAAGAAAACACTGCAAAAGATGCTCTAAATCTTTAGTTTCAAACATTTCTTTCTCCAATATCATTTCCATCATTGATCTTTTAAAATC
Chr_06.tRNA23-GlnCTG	CAAAATCGAGATCAACATTGAACACCCAAATCTACATGTATGAAACTTGTAAAATTTGTGATAATTGTGTATGTTTGGGTTCTTATTTAATTTCAATAAATTCCTTAATTTTCGTTAAATCTTTTGCGCAATGGAAACTTTGAAACAAATTTCCAATCAAATAATTTAGAAACTGAGCATGTATATTTTAGACACATACATGAGGCCTAATCTTAACCTTCCAGGTGGAAATTGTATACAGTATTGTTTTCTTTGCATTGGATTAGCTGAATTGTTCCTAGAGGGGGAAAGAACTGTTGTCGTATGTTTGATGTGGTTATATAATAAAAAACGTGTTTACAAACACAAGAGGTCCCATGGTCTAGCGGTTAGGACATTGGACTCTGAATCCAGTAACCCGAGTTCAAGTCTCGGTGGGACCTTTTTTTTATTTTGACATATTGGCTGTGCTTGTTCTCCAGGAAAAAAACTGGAATTAGCCATGCTTGTTCTCCAGGAAAAAAACTGGAATGGAAAACCACGTCAGCGATTTGCTGATTTTTTGTTTGTATTTTTTGTTTTTCCAGGTGCTTGGTGATTTCAGTTGATATGGGTCCCACTGTAAAAAGGTTTTTAAAATATAAAACGAAAACCATGTCAGCGATTTGCTGATTTTTGTTTTTCCAGGTGTTTGGTGATTTCAGTTGATATGGGTCCCATTGTAAAAAGGTTTTTAAAATGTAAAACACGTCAGCAAAAATTGCAGTTTTGATAAACCAGGAAATCTATGCAA
Chr_06.tRNA26-SerAGA	TGATCGAAACTCGGTTGCCGGAGTAATGTAACCTCTTCCACCGCCGGTGAACTTCGCCGGAGAACATATGGTGTTGTAAGTGAGAACTGATCTTGTTAATGGTCGAATCACGTTTCTTAATGCTCCCCAACCCATTTCTCTCTCTCTCTCTCTCTCTCTCTTTCTGCAAGAGCAAGCAAGTGTGTTTTCTTCGAACTTTCGAAGTGAGAACTGAAGAAGAGAAGTGATAGTGGGCTTTGATGAAAGAAAGTTCTAAAGTTGAGATCCATTAGGTCTTTGGCCCAAAATGTCCATAAACAAAACAATAATAAAACAAATATGATATATATGTAGTCAGAATTACCAATCAAGTGGTCGTGCCAGAGTGGTTATCGGGCATGACTAGAAATCATGTGGGGTTTGCCCGCGCAGGGTTCGAATCCTGCCGACCGCGTTTTTTGTGTTTTTTATTTTCTTTTTCTTAATTCAAGGTAGCAGTTTTGCATTCAAGTATTCTGTTAAATTATTACAGATATTCATGAATACATGATAAACCTTATTTTTCATTCTCCCTCTCATTAAGAAATTTCAACGGTACAAGACTACAAGTGACTTATGTTAGTCAGTGTTCCACCACCACTGATGTTACATTTTCCTTTTCCTTTTAATTTTGCTTGATAAAAATGGATTCCAGATTGGTTGAAGAGGGAGAGCAAGTGCATTAACTCTTCATTACACAACTTTATTGGTCTTTTATCTTCAAAGCCACCTTCTTTCAGAATTCCCATGATCTTATTTTTGAAC
Chr_06.tRNA3-ProTGG	GTCGATCGATCCTGGATCGGGTATAATGAGGCCCGGGCTACTTCAAAATCCCAATATCCATGATGTGCACATCCATTCATAACTCATAAAGTACTGGCATTCTGGCAACAGAAAGTACTACCCAAAATATGCATATTACCCTTGAATTGGATCATTTCAAACTATACATTATACAAACAACATACCCAAAGGATGGAGAATGGAGATTAATCATTCTCAGCATCATTGAGTAGAATGTGCCCAGTATTTATTTGTAAAAACAAAGTGTTACTAGATGATATGTTTAGCATGACCGGAAAAGAAAACAATCTGGATATAATACATACAAAAGGTTCATTCAATCATGGAGTGGGCATTTGGTCTAGTGGTATGATTCTTGCTTTGGGTGCAAGAGGTCCCGAGTTCGATTCTCGGAATGCCCCAAATTTTTGTTTTTAACAAGTTCTACAATTCCACAGCAAAGAAATCGCGTCTAAAAAAATGTTTTTTTTTTTTTTCTCTATCACTATCCATTAATCCCATAATGTACAACCAAATCCACTGAAAATTTACATAATCCTACAACCTTACATGCACTTGAAATCATCAACCTGATCTAACAGTAATCCAATTGTCCAAGTCGCAATCTTTCGGTTGCCTTAGTTCCCTTCTTGTCAACCTCTGCCTCTGGGCACAATGCCTTGTGGAAAATGGTATCCTACTGGGAGAATTTTTTTTACTAGAGTCTAAATCATCAGACTCGTCGTCTGACCCAAAAGATTCAACATCTAAG
Chr_06.tRNA30-MetCAT	TTTAATTTAGTTTTAGGCTATTGGAAAAATTACTACTGGGTTATGAATCCTAGTTTAAAATAATGATTTCGAGCGAAATTTTGAATCTTGAAAAAACGGTATATACTGAGATTTTGACATTAAAAAAAAAATTAAAAAACCGAGTATTCATGGATATTTGTAAATATTTATATATTCGATTTAAAAAAAAAAAGGCATAATCCATGGGATAGCTGCGATTATGATTGTATCCTGTGTCAACTGTCAATGGATAGTTGTCGATTTTTCATGAATTAATATATTAAATTGTTGACCAGGGTAGAGGCTGGATGTTAATGATATTACATAGGTTTCCAACATGTATACCAAATGGGGTGGTGGCGCAGTTGGCTAGCGCGTAGGTCTCATAGCTATCTGAGTAATCCTGAGGTCGAGAGTTCGAGCCTCTCTCACCCCAACACTTTTTGACTTTTTTTTTGAAAACCTTTATCTTATTTCAGCAAGATAAATTTTTCTAGAGAATAGCATAGAACTCTCTATAGTTGTACTGGGCTGTACACGGCCATGTATTTTTGGGTGCCAGGCAATGTGAAGCACTGTTAATTCATTGCATTGCCTTTATTTCGTGTTGAAAAAAAAATATTTTTTTTATATTGCACCAGCATGTGGTTTTGTGCAGTTAGGTATTTTTTATTTTTTCTAGAAGTAAGCACTGAATACTCATTAAGTTCTGAAGATCACTTAATACATTCAGTCATTAAGTGATCCATTCTGCCAAATTTTAAGTCTGAATGACTTAACTGAATT
Chr_06.tRNA31-MetCAT	GAACTAATACTGACAAACCACTGAGAGTGTGAACAACAATGCCCACGTCTGGGTTTTGCTAGAACAAATTATATTGTATCCATTATGAGAATTTTGAATAAGATGCATTTAAGAACAAGCATGTTCTTGGAAACACAACATGTTTATCCTCATTTTAAGGACAATTCTAGTCTCTTAACACTGCTTGAGCTTGACATAATGTCAGTCACAATATGGTTTTATCAAATGATATCTTAGCATGGTGGTCTTGAGTCTTGACAACCATGGCTGATACAAAACCTGGAGAAAAGTTTACCAACAAACAGAATAAATCAAGTTATGATATAACTTTCCAACATAAACATCAGAAAGGGGTGGTGGCGCAGTTGGCTAGCGCGTAGGTCTCATAGCTATCTGAGTAATCCTGAGGTCGAGAGTTCGAGCCTCTCTCACCCCAACTTATTTTTTTTGTTACACAAACTTAACAAGTATTTTTTGTTGAACATTTTTATGACAAATTGCCAATTTTGAGCACAGTTATCTTGAGAGTTGAGTCTACTGTTCAACGCTGAATAATACTTTTTACAACAGTGATCAAGAATTCAAGATCAATGGTTTTGTTGGTTGGAGAGAAAGAAAACAGAAAAGTGGTCCTTAGTTATTTAAGTTTTTTCACCTGGGAAGGAGGAAGAGGTGGTGACTGCTGAGTAGTCACAACTCACAAATGTAGTGTACAGTGTGTACTTGCTGTGTATAGTTAATGTGACTGGAAAACTAAATTAAAGTTATATTTCTTTTAGGCCGCCA
Chr_06.tRNA32-LysTTT	CTTATTTAAAAGTTCAGCTCTCGAGTGAGCTCAGATAGAAAATGATGTCATGTCGCTTTGGCTCGATGAGAATGAATGATCACATTAAACATTGGAGATGTCAAGTGAGCTCGAGTGAAGTCGGTTAAAATAAAAGTCACCTCTTAGATTGAATTAAAATAAAATCGAGTCGATTAACTGGTGAGTCCTCATTAAGTGAACTCAAGGTTGGATGTAAGGGTATATAGTTACTGTTTCATCTGGATTGGTTGAGGTTTTAATCAAATGGTAATATTTAGAAGGATACCAAAAACCAAGTCATCCACTTAGGGAAAGAGATTATACTATTATATGTGTATAAAAAGAACAAAGCCGACTTAGCTCAGTGGTAGAGCGCGTGACTTTTAATCCCGTGGTCGAGGGTTCGATCCCCTCAGTCGGCGATATGTTGAACTTTTTAAGGTATCCATTTTATAAAAAATTAAAATAAAATTATAATGTATTCCTGAAACAGTGAAACATTTCGGGATGGTAAAACCGTAAATATTCATAGGCCTATTAATTTTTGAGATAAAAGGCCCCGGGCTGACAAAGTTTCAAAAGTCCAATAAAAGGTCCAAATGTCCATTAAAATGTTCGGTCCAAGGAGCAGAACCAATCTTTTTTAGTCACATTATGCAGAGCTTTATCACCATTTGAAGGGAAAATAAATTTTTTTTTTTTTTTTTTGGTAAAGGAAAGGAAAATGATTAAATTTCAGAAGAATGTTCAAAATTTGATAAAGATTACAGTG
Chr_06.tRNA33-SerAGA	TTGAAGAACAACTAAAGAAGGGAATTGAAGATGGACTCGAAGCACATCAAATGGCTTGCAATCTAGCGGATCTAGCGTTGTATAACTCATTCGATAGATATACTTTGTCGCCATTTGCAATGGAAGCTCAAAAGGCAGGAGTCAAGCATCAAGGTGGAAAAATTGACGATATTACTGTCATTGTCGCATACATTGTGTCCTGATCGAGAGGACATGAAACCTTGTAGTTTTTGTTTTGTTGTTTCTATTGTGCGAATCTTCTTGTAATTAACTTCAATTTGATCAAATTAATAAAATTACCTTTTTTATTTTTTATGCAATACAACATGAACATTTGCAAAAGCTAAAGAGTGGTCGTGCCAGAGTGGTTATCGGGCATGACTAGAAATCATGTGGGCTTTGCCCGCGCAGGTTCAAATCCTGCCGACCATGTTTATTAACATGAACATTTGCCAGAGTAAATATAAAATCATCAATTCAGCTTAATAATAAGTATCATTTAGCTCACAAATAGAGTAGAGTTTAGAAATATCTAAAGTACTATCAAATAGCTCACCAATCACATTCTTGTAATGTAAGTAGGGTGACATTTATGTTTGCAGGAACATATATTGATAAAAAGTAGTGCCCCTTCACTGGTGATAGATGTTTCAATCAGGGGCCATATCTTGTCTGGAACCTGTCATAGCGCAAAGATTGTGAGAACTAGCTATCATTGTCTGTAATACCCGGTATTTTGATAGGCTTGTGCTTAATAGAAATTGGATGGGGTATTTTGTATT
Chr_06.tRNA34-SerAGA	TCGACTTGAGATTGAAAAGCAGCTAAAGAAGGGAATTGAAGATAGGCTCGAAGCACATGAAAGGGCTTGCAATCTAGCTAATCTAGCGTTGTGTAACTCATTCCATAGATATATAGTTTGTTACCATTTGCAATGGAAGCTCAAACTTAAAGTCTGGAGTCAAGCATAAAGGTGGAAAAATTGACGATATTACTGTCATTGTTGCATACATTGTGTCTTGATCTAGAGGACATGATACCTTGTAACTTTTGTTATATCGTTTCTATTGTGCGAATCTTCTTGTAATTAACTTCAATTTGATCAAATCAATAAAATTACATTTCTCTTGTATGAACATTTACAAAATTAGAGTGGTCGTGCCGGAGTGGTTATCGGGCATGACTAGAAATCATGTGGGCTTTGCCCGCGCAGGTTCGAATCCTGCCGACCACGTTAATTATTTGATTAACATAAATTATTTTTTCTAAAACCAAACGGTGGTTAGGCAATTGTAAAATAATGGCAGGATATATATTTCCTCTTGTAGGTAAATAATGGCAGGATCCAATCCTCCCTGCAATGTGTTTATGGATGGATTACCTATGGTAGCATACAGCAAAGAAACTGCAAGATAAATTGGTTTAGAGTTTTAAGCAATGTAGAATCAACATTCTTCTAAGGAACTTGCTTGTAAGAATGGCAAAAATAGCATTATTAAGAGTTGAAGAACCTTATCCTCACAGTTTGTAGCATGCATGTGCTACAATTTCAATCTCAATCCTCACAGTTTGTAGAAATGAGAA
Chr_06.tRNA35-AsnGTT	GGTGAACAAGATGAAATGTAAGAAAAAGGAGTGACGAGTGAAAAGGGATACCTGCAAGATGGTTCTAGAATCAAGAGGAATCTTCTGCTTTGCATGAATTCTTAGTGATTTATCTTCACAACCATATCTTAGAGAAGTCTCCATCTCTCTCTCTAAAACCCTAGTAGAACACTTTACTGTACTTTGAGTTTGAACAAAGAAGTGAAGAGGAAGAAGAAACCATATCCTTTTTCCACTTTCTGTGCAACATGGACGTGTCCATTGGGCCAACAGAGTCCAGTCTTGAATAGGCCCAATGAACGTTGTTAAAGTTTAGAATTAATTATACGCTTTGGTTAATAATTCAACGAGCTGGAGTAGCTCAGTTGGTTAGAGCGTGTGGCTGTTAACCACAAGGTCGAAGGTTCAAGCCCTTCTTCTAGCGCAATTTTTTTTTTTTTTTTTTTTTTTTGAAATAGAAAATTACTGATATCTTGCTGCTTCTACTGTACTATCTCACAATCTGCACTTGACTGTAGTATTATAGGCCAAGCACACTAAATCAGATCCTTAGAAAATGCCAAGTTAATTTAACTGGAATCATACAACAGCTATGAATTTGAATAGATTGTATTTCATTATGCATGTTATGAATTGCGGTAAAAGATCTATGCTTCCACATTGTCCTTGATATACTAATATCATACAGAAGATCTTTGTTTTTTGTTTTTTTTTTTTTCTGAACCATACATTGCCGTAATAGTGCCAGAAATTGTCAGTGACAATGTAGAAGTA
Chr_06.tRNA36-GlnCTG	TTTACGTTGGGAGAGTTACGGAGTTACATGCGGAAAACATAGAGACCTTTCCCTAGGCACAAATAACACAAGAAGTCCCATCTTCTTGTCATCCCTTCATCTTTCCAGAAGCTTGATTTTTTGGTATTTTACTCGTGCCGTAACAGGTCCGCTGACTCCGCTCAAATACTGCTTGAAACTATGCTAAAAACAACCTTAGCAAAAGAATGCCCGCCAACTTCAGATAAAAAAAAAAGACTTGCCTCATTTACAAACGAAAAATGTTTCTGATATCAAGATTTGAAATTTTAGGGATCAATGAAAGGTTGAAGTCACTTCAGTTAAAATATTGTGAATAAATGACACCAAGAGGCCCTATGGTGTAGAGGTTAGCACTCTGGACTCTGAATCCAGTGACCTGGGTTCAAATCCAAGTAGGACCTTCACAACTTTCTTTTTAGAAAAAGGAACGATTGAAAGAGAAGCGATATGAGTAGAAAACATGTTTTTATTTCACCAAGCAATCAAGCATATCATATGCAAGAAAACTACCAAACACTTCTTTAACTTTTATAACCCAGCACATCAAATACAAATAAAAGAGAAGCCATAGACAATCAACCACATCTTTGACATCACTACATACTTTAAACGCCAACAAGGATTCTTCAGACATTTTAATCCCAATCACTAAAAGGGAGGAGGACAGGGAGGGGGATGTATTTGTGTGTGTGTGCAGTAGATTGGAAACAAAAATGTAAAATTTTCCAAGGAGATGATAGATCATTTTCTG
Chr_06.tRNA37-GlnTTG	GTGATACTAGTAGAAAGCATATTTTTATTTCACCAAGCAAATGATATGCAATTTTATAACTACACACATCAAAATATCAAATGCAAATGAAAGAGAAGCCACACAACCAACCACATCTTTTACATCGCTACATACATTAAACGCTAACCCAGGATTCTTCAAACATTTTAACCCCAATCAACTCACAAGAATGGAGAGGGGATTTTGTGTTATGTGTTATGGGCCCCAAATTGGGAAAAACGAAGTTAAATTTTCCAAGGAGATGATAAATCATTTCTCTGACAAATAAGGGGGTAGGTATAACATCTCTGATAGCCATTCGATAACGAAAGGTGGGAGTGACATCAAAAGGTCCTATGGTGTAGAGTTAGCACACTGGACTTTGAGTCCAGTGACCTGGGTTCAAATCCCAGTAGGACCTTTGCATTATTTTTACTACAAAACAGGAAAGAGGAATGATACTACCAAACATATTTTACTCTTTAAAACGCATTCAACAGTTTGCACGGAGGTGTATTGTGTAGAAAGAATTCTATTTATCATATAATGATTCTTTTATTTTCTTCGATGTGAGTACTATGGATTTTATAGTTCATGGGGTTTAATAGGCATACCTTGTGTTCTGCTTGGTCAACAAAACTAATTTTCAACAATCCATTTTAGTGGTTGCTAAGTATGCATTAAAAACTGGCAGGCACCATCACATTGCCAAAAGTAACTTCTAATTGTTAGTTCACAAGAGCAAATAAAATAACTATTATCATCAGGAAT
Chr_06.tRNA38-GlnTTG	AGTCCAAAACCCAAAATTAACTTATTGTTGTTATTTCAAAAAACAAAGATGATATCATTAAAAGAGATCATCAGAAGATAATTAAGATGTTAAGGGCCACATACAGGAGCGGAGAAATCTTTTATTCGGTGTATGGCTGGTTAGTATGGGCCTTAGATTGGGAAAGATTTTGGTGGGGAAAATATAGTCACATGTGCCAAGGAACTAGAAAGTAAAGATGCTAGTCTCGTGACTAATGACAAGGTAGCTGCATATTTCTGACAAGTCTGTGTCCTTGCACTCGATCACCCAGTTATAAAGAAAGGTTGGAGTGACATAATCTGAAAGATATTGGAAAAAGGACATCAAAAGGTTCTATGGTGTAGAGGTTAGCACTCTGGACTTTGAATCCAGCGACCTGGGTTCAAATCCCAGTAGGACCTGTTTTTTCTTAAAAACGGAAAGAGAAACAATACTACCAAAAAAGCAAAAAAAAAATCTATATCATAAACACATTAAACACTTTGGACATGCATTTTGACAAATCAAATCAAGGCACATGCTAAAATGAATTTTTGTTGTTAGCATCAAAAGACATTACAACATCCTTAAATTAGTTTTCTGTTAACTTAGTAAAGAAAGCTAAGATTACATAAGAAGGAATCTTTACTGTCAGGATGAGATTTCTGTTGTTAAGATCATAAATTAGGAACAGTTTTTCGAGAAAAAGAAATTTATTTGATGTACTTTGGTGTCAAAAAGGGAAATAATTGTTAGCAGCCTTGGATTGGGA
Chr_06.tRNA39-GlnTTG	TTAGGAACAGTTTTTCGAGAAAAAGAAATTTATTTGATGTACTTTGGTGTCAAAAAGGGAAATAATTGTTAGCAGCCTTGGATTGGGAAGACTTAGCTTGGAAATAAATTATTGTCACAATATTTTGTCAAGGGGGAGGGTTGTGCCTAGAAAAAGATGGTAGTTCTGGACCTTAGGTTTTGAATAATTTTCTACGACGGAACGTAAAGACAAATCCACAGCCAGGAAATGACATTGTAAGATTCACTTTTTCAGAAAAAAAAAGTGCCCTTGCACCTAATCACACATTTGAAGACAAAAAAAGGCTGGAATGAAATAATCTGAAACACGTTGAATAAATGACATCAAAAGGTCCTATGGTGTAGCAGTTAGCACTCTGGATTTTGAATCCAGTGACCAGGGTTCAAATCCCAGTAGGACCTGCACATTATTTTTCCTTAAAAAGGAAAACAGAAGTGAAACTGCCAAATACATTATTAAATCAATAAGCGCATGATTGGTTTGCATTATGACCTCTCACTTCAAAAAACAAATGAACAAGCATTTTAAGTTTTGACACCATGAGGAATTTAGCAGCAATTTAATATCCTCAAATGTAGTTTTTGTTTTGTTCATATAGGAAAAAAAGTAAGATTATAGAAGAAAAAAACATATTAACAAGCATTTAAGCTTTGACACCATGGGGAAGTTAGCAGCAATATCACATCCTCAAAAGTAGCTTTTGTTTCATTTAGGAAAGAAAGTAAGATTATAGAAGAAAGAAAGTTAATCA
Chr_06.tRNA4-GlyTCC	AAAAAATGAAGTTTTATTTACCTTGTTAGAAGTTGGGAAACGGAGATTCTTTGTTGTTGATGTTGTGAGTGAGTAATGTGGATTTCCTGTTTTGAAGAGTGATGGAGCTACAGGCATAGCTAATGCTTGAGCCATCTTTACTTTCTTTCTTTCTATCTATCACTCTTCTTCTTCTTTTTCAAGAAACAAACATTCAAGCAAGCAGGAATGCAGGATTATCTTACCTTTACCTTATCTTTACAACAAAATTACAGGCAAACCTGCTCCCGGGTTTATCTTAAATTTCACATGGTCCTTCTCTGTATTATACATCACTGTATCATAAATTCCGAATTTTTGATGTGTCAACAGCGTTTGTAGTCCAACGGTTAGGATAATTGCCTTCCAAGCAATAGACCCGGGTTCGACTCCCGGCAAACGCAATGCAATTATTTTTAGGGTATCCACTTTTGTATACTTTTTCGAGTTTTATCAATAAAATTTAAATTTATTTTTTCACATTTCTTAGAAATTTTGGATGGCACATCAGTCTGACTAAGCTATACAGTGAGCATGGAGCAGCGATCTTGGGGCTCATATGTTGTGTGACTTGTGTCCATGTAGATGATGTATACACATACAGACATACTGCACTGAAGATGCTGTCAGAATGGATGATAGGGTACAGAGTAACAAATGCCCCAAACTACAGTGAGCCCAGAGTGGCATGCAGCATGCTGACCGATTTAATATTTGAGAAGCCAAGGAAGACAGTGTTCCAACAGAAACAAAC
Chr_06.tRNA41-GlnTTG	AAGAAATTTATTTGATGTGCTTTGGCGACAAAAAAGGAAATAATTGTTAGCAGCCTTGGATTGGGAAACTTAGCTTGGTAAAAAAGTATTGCTATATTATTTTGTCAAGGGGGAGAATCATGCTTAGAAGAAGATGGTTGTTCTGGGCCTTAGGTTTTGAATTATTTTCTAAGAGGAAACGTAAAGACAACTCCACAGCCAGGAAAACATATTCTTTTCCTGACAAATGACATCATAAGATTTCACTTTTTTGGAAAAAAAATAGTGCCCTTGCACCTAATCACGCATTCGAAGACAAAATAAGGCTGGAGTGACATAATTTGAAAGATTTTGAATAAATGACATCAAAAGGTCCTATGGTGTAGAGGTTATCACTCTGGACTTTGAATCCAGTAACCTGGGTTCAAATCCCAGTAGGACCTGCACATTATTTTTACTTATAAAGGAAAACAGAAGCAAATCTGACAAACACACTTTTATATCAATAAGCGCATGAACTGGTTTGCATAGCCATTCTGACCTCTCACTTCACAAAACATATGAACAAGCATTTAAGTTTTGACACAATGAGGAATTTAGCAGCAATATCACATCCTCAAAAGTAGCTTTTGTTTTGTTCATTTAGGAAAGAAAGTAAGGTTATAGAAGAAAAAACCATATTAGCAGGCATTTAAGTTTTGAGACCATGACGAATTTAGCAGCAATATCACATCCTCAAAAGTAGCTTTTGTTTTGTTCATTTAGGAAAGAAATTAACATTATATAAGAAAGA
Chr_06.tRNA42-GluCTC	ACCACGACTTCGTTTTCAGCTTGATTCTTTATTTCTTTCTTAACTTGCTCAAAGCTAGCTCATTTTTCAACCAAAAAACTACTCCAACTTAGAACCTAGACATGAAGACCTAAAGCCATATATAGTTTAAAATTTCGATTCATAAAATAACAACATATGTCAAGGTTCCGACACTAGAAGATCAATTTGCAAGCAAAGTTTTACAAAATTTCGTAGATATTCGTGATTTCGAATTCTCAAATATCGACATGTACGGTCCAAAATTTCGTGAAATATAACAAAATTTTGAACTATGCCTAAAACTACAACTTTGTTACAAATCATTTACGTTCAAAGAATACCACAAAAACTCCGTTGTAGTCTAGTTGGTTAGGATACTCGGCTCTCACCCGAGAGACCCGGGTTCAAGTCCCGGCAACGGAACACATTTTTTTTATTTCTATTTCCCAAACTGGCGGGAAACATTTCCGTTGTTTTTTTTTTTTGAGAGAGAGAGAGTTTTTGCAGAAATCGAAGAAGAAGAAGAAAATGAACTCAAGAAACAGAGGAATCGAAGAGAATATAATGGCAATTCTAGATTCTTCTGGAATTAAAGAAGCTCGTCATGTTCTTGATGATAGTAATTATAAAATTCTGATTTATTTATGTTTATTCAAATTCATCATTTTCTTGTTCTTTTTCTAATAGTTTGAAATTGATTTGTGTTTCTTAGGACTTTCTTTCCTTGAAGCTGTTCGTTCTGCTTTTCTTGTTTCAAATACTGGAATTACTCC
Chr_06.tRNA44-PheGAA	GGACGAAATCTCGGGGCGTTACAGTGGTAAATAAAAATCGCGCACCGTACAAATGCAAAAGGGGTGATCAACGAAGTATAATACCTAAATTAAAATTACAGTTGCATCCTTCTCACAAAATAGAGCGGTTGTGGTCTGTGGGTTGGGAACACGCCAGCAGCTGTTAAAAAGTTCTCTCATGCAGCGGTTGTGGCCTGTGGGTTGCCCAATAAAAAAAAAAGAAAAAAAGAAAAAAGAATATATATGTTCTTCACTCTTCAGTTCTTCTACTTTTTTTGTCTAAATAGTATAAATAAGAAGTCGTTTAATAGATGTTATATATTAACATCCACTACATTATTAACATCAAAGCGGGGATAGCTCAGTTGGGAGAGCGTCAGACTGAAGATCTGAAGGTCGCGTGTTCGATCCACGCTCACCGCATTTTATCATTTTTTTTTATTTTTTTTTGTATTATTTTTAATTCGAACTTGTGGGTCTGCCTTTGTTTTAGTCAAACATTTTCCTGAGTGTTTTTATTTTCTCCTGTAATCCTCCTAATTGAGTTGTTACTACCCCTTGAAAAGGCGTCACATCTCTGTAATTACTGCTCCTTTGCAATCCTTCCTTCAGAAATCTGCCTTTGTTTTAGTCAAACATTTTCCTGTGTTTTTATTTTCACCTGTAATCCTCCTAATTGAGTTGTTGCTACCCCTTGAAAAGGCGTCACATCTCTGTAACTACTGCTCCTTTGCAATCCTTCCTTCAGAAATCCAGATGAGAGCTTGAGGACG
Chr_06.tRNA49-ProTGG	AGATTATAATGAAAAATGAAGAAGTACCTGGTGATTTGGGGTGATGAAGAGTGGAAGGAGAAGCTGGTGGGGTTTCTAAAACCCTATCTTGAAGAGAGAGGAGAAGATCTAAATCATCTTGTTGGTTCGACATAGTGAATAGTGATTCTTCTTCTTCTGCAACAAAAAATCAAACAAGATTGTGACTTGTGAGACAGAATTTCTTACTTGTAATTTTTCTCATTTTAACGAGGGTTTTTGCGTTTTTGGTGTTAAAATTTTACATTTTTTATATTGGAGGGAAATTCAAATATTTGGCGAAATTATTTGTATTTTATTATATAGTGTCATTGTAAAGAAATCAACATGAAGGGCGTTTGGTCTAGTGGTATGATTCTTGCTTTGGGTGCAAGAGGTCCCGAGTTCGATTCTCGGAACGCCCCAACTTTTTTTTCTTTTCTCCTTTTTACATGTAAATCATTTTTTTCTTCTTCCTGTTTGCCTGCTGTAGCCTGTAAGTGTATTGATCCGTGAGGATGAGACATGTTCCAACTCGAAAAGTTGTCGCAGGCTAGGTGCTCTCAAGGCTAGATAGCGACTTTGAGTTTGTAAAGCTTCCGGCAGTGTAGTGTTTTGATCTTCATGAGAAATTGGTTGCCTTGTTCTTAAAAAATTAAGACATCTTATTGGGAATGGCATCAGTTTCCACTTCTATTGAGTGGAAACTGAGAGTTATCCCTTGCATTCTCCCTCCATTTTATGTTGCAACATATCCCTTGTATTTGAAATGATG
Chr_06.tRNA5-GlnTTG	TAATTAACTGGGTGTTATTTGGCACTTATATATTGGAAAATTTTCAGGATGATATTCCTTTCTTTATCGGGCTACTGAAAATGAACTGGCTATATAAACTGACACTCTCATGAGCCACTAAATAGACAAGTGACCATCAATTTCTGTTGGCGAATGAAGGCCAACATCGTCAAGCCTTGATTCTGAAACTCATTTTCAAAAGAATTGTTGGAGGTTTTGGAAATTTATTTGAGGCAAAGTGAATTCCTGATCATTCTGTGATGGTTAAGTCATCGCAGAATCAATTTTTTGGAATAATGGAAGGATTGAAGAGAATAGTTATATACTTTTTCCCATAGTGGCAAGCAGTTGGTTCTATGGTGTAGTGGTTAGCACTCTGGACTTTGAATCCAGCGACCTGGGTTCGAATCCCGGTAGGACCTTTTTTAACTCTATTTCATATACTTGTGCATTTAACAATTGACATGTTTTTTTTGTGATTAACTTTTTGCTTTTTTTTTTTTAATTATTTAGTACGCATATCAAATGATTAACAAAAATCATACATTACTAAGAAGTAGCTCCATGCATTGCATTGGCAAAATGGTTGAAGAACCATTGCTGCGAAGCACAAATGGATATGCGATCGCATTTTTAATTTAATAGTGTGTCATTTACATTAAGAACTAAACTGCATTTTTCAAAGAAGTCGCGATTCAAAAATAATTATAAGATTAAAAATATAATCTAAACTATGAAGATAAAATAAATGAAAATGCGAAAAAAAAAAATG
Chr_06.tRNA50-TrpCCA	CAATATAAGTCCCAAAATACGTTGAGCTCCCAAATAAAGACTAAGAACAATGAAGCACTAAAGATCCCCAAACCAAATATAGAGGTCATCAGAAGAAAAAATAAAGTTCTACACAAAACCACTGAAAATCCCCCCAAGAAAACATAAAGAACATCTTACTACTACTGTAAGAGCTTATTTCATATGCTATACCTAAAATAGAGAGTGTTATATGCAAGAGAGATATATAATTATCTGGCCTTATTAATAAGAGATGTATTTTGCAAGTGGAAAAAAAAACTTTTTACAAAGTTATCAAACTTTATATGATTGGGATATATAGTTTACAGTAAACTGATTAGTCAAAAGTTGGATCCGTGGCGCAATGGTAGCGCGTCTGACTCCAGATCAAGAGGTTGCGTGTTCGATTCACGTCGGGTTCAAAACAATTGACTAATCTTTTTCCCAATTAAATATCACATCAAAATGACGAAATTACCCTCAAAGTTTTTTGCGTGTTACTGAAGAACAACAATCTCTCTCAGATTGTCAAAACCCTAGGTTTATTATTTTTGTTGAAAACCCTCTTAACACTTTATATTCCCATTCTTCCATTATCGAAGAACAAGTAGAGAAGAATTACTAAAGAGCGAGAGAAAGAGATGGAACATCAAGAGAAAAACAATGAATACGAAATACCAGATAAAGGATTGATAGATGCAGATGTTCAGATGTCTTCTACAGCTGTTGTATAGGTGGCACTTACTATAGCCTAATTTTCTGTATGTCTGTT
Chr_06.tRNA55-GluCTC	AATAAAAAAATAAAGTTGAAGGTTGCAGACACACATACTTAGCTGGCTTGCCTGATGCCCTATTTAAGTTGTGCAAAGGTCCATGCCGTGTTCGCGTGTTGGTTCAAAAGTGTGGGAGGCACTGCGTCAGGCTGGCTTCACAGAGCAGCGATTACCTTTGCACTCTAAGCCGTGGAAGGCTAATAGGCTGGGTGCCTAATTGGCAGTTCTACCAGAATGATATGGGACATTTTTTCCAAACGATCCTAAGTCATGACATAAAATTTCAATCCATCTTAAATTCCGAATGATTGAATGTCCTCAGACCAAACCACGCTAACATTTAATATATTTCTAAAGCGAACAGTAAATCCGTTGTAGTCTAGTTGGTTAGGATACTCGGCTCTCACCCGAGAGACCCGGGTTCAAGTCCCGGCAACGGAAATAATGTTTTTTAATGTAAATTGTTAAAATCTCTTATTGGCTTGCATTGTTTATGTTGATTTTGATCTCCTTCCGCAGTAGTTGGACTTTCTCTTTGTTAAACATTGTCTTGCTTGACATTACGTCTTGCTGATTTTCTAATTTTTAATAAGTGTTTTAAGTCTGTTGGATTCTCGGACGATTCTCTTTGTTAAACATTGTCTTGCTTGACATTACGTCTTGCTGATTTTCTAATTTTTAATTAGTGTTTTAAGTCTGTTGGATTCTCGGACGAAATGTCACGTGTCGTTTCCCTATTTTTTAAGTAAAAAAATTGGGATGGCATGTCGCATGCTGTCCGATTCTTAAAA
Chr_06.tRNA56-ProCGG	AAGAAGAAGAAGAAGAAGAAGAAGAAGAGTTAGTGCAGAAGAAACGAGGATGAAGAGGTGAAGAAATGGGAGAGTTGAAGAATTGGGAAGGTGGAAGTGAATTGTTTAAGTGGTGGAGAGAGAAAGATAAGGTAAGGGGTTTGATTAAAGAGAAAGAGGAATACGAAGAAGAAGAAATGGAAGAAGGTTTGAAGATGAGATGATGTAGTAGTAATGCCATTATCGACTTGTTCAATACTTCTCTGCAAATGAAAGAGTAGAGAAGACACTGAATACTGATGTGTTGGGACTTGTGATAGCAAAGGTGTATTAGGATATAATAACAAATAACCAGTTCACAAACTGAAAACGGGCGTTTGGTCTAGTGGTATGATTCTCGCTTCGGGTGCGAGAGGTCGCGAGTTCGATTCCCGCAACGCCCCCAAACGCATTTTTCCTTGCTTGTTTATTTTGCCCTTTGTTTTTTTTTTTTAATAAAAAATTTTTTTTTTTTGTAAAAAAATAAATAAGTGTTAAGACTCTGATCTGATCTATCAAACTTTCTTTTCGATGATAGTCATACAAATTACAAAACAAAAACATTAAATTCCTTAGTTATTGTATGTTATGCTTATGTTTTTTTTGTTTTTTTGTTTTTTTGTTTTTTTGTTTTTTTTTTAATAATCAATAGAATATATAGGAATTAAGTTTCAGCAATATTACATAGTAGAGTATCTTCCTGTAACAGGAAGCTTGGTGGATTTGAGTAGTAAGTAGGAACCAAAGAGCTTAC
Chr_06.tRNA6-LeuTAG	CATACCCCACATAGATTGCGGTTTCAATAATCCACCATTGGAAACACTAAAACCTTTTTTTCGCTAAAACCATTGAAAACCCCAAAATTCCTTAAAACCATCCTATGTGGCACCATTAAAAGTGTTTTACCATTGGGAATGCTCTTAGTAATTGCACCATAACAAAAAAAATCTTAAAACTCCATCAAAACTCCTTGTGTCTCCTTTCTCCGATCATAAATTATTAATACCATCCCGTGTCCTTTAATTTTACCGGTAAAATTTATCGCTTGAATCAAACAGACCTTAAACTTAATTGTACCGAGGTAGAGTTTGAAATATTATTATAAATTTGTTATCATATATTCGTAGACAGTTTGGCCGAGTGGTCTAAGGCGCCAGATTTAGGCTCTGGTCCGAAAGGGCGTGGGTTCAAATCCCACAGCTGTCATTTTTATTAAGAGTTTTTTTTTTTTTTTTTTTTTTGAAGAATTGGGCCTAAGGATGCATTCCTACTGGACCAGGCCTGTGAAGACATTAAGGTTGGTCCAGGCCTGCTTATATTTTTTAATATATGAAAATTATCTAAAGAAATTTTCATCCACATTGCACCTTTTTTCTCTTTATTTTTAATGAATCTTATTCGCATCAGTTCCAAGCTAGAAAGAGCGAAATCCCATTTCTCACTACAAAAGTTCATGTTAGAAAATTTTGAAGATTTTCAAATGTGGCATTCTTCCTCTAAATAAATATCACTATATATGCACAATTTCGATAAAAATTGAAGTGTCAAAATTGGAG
Chr_06.tRNA61-ProTGG	NNNNNNNNNNNNNNNNNNNNNNNNNNNNNNNNNNNNNNNNNNNNNNNNNNNNNNNNNNNNNNNNNNNNNNNNNNNNNNNNNNNNNNNNNNNNNNNNNNNNNNNNNNNNGTCATTTCAAATGTGGTTTTTCTTTTTCACACTATCGAAATGCGAGTTTCAGTGAGCCACATTTCGATCAGAGAGAGCCTGGGTCGTATTACCGGAAAGGAAAGTGGTTCGGAGAGGCCCCCTCTTCATAAGCCAAAGGCCTAAGACTAGTACTTACTTATAGTATAGTAATAAGTAAGAAATACGACCCGGCGATCCTAATTGGTTTTGCTGTTCATCGGTTGGTTCATCGACTCCGCGCGCGAGGTGTAGCGCAGTCTGGTCAGCGCATCTGTTTTGGGTACAGAGGGCCATAGGTTCGAATCCTGTCACCTTGATGTGAGGCTTCAGCCCGGGACCTGTCTTACTCGCTTTACGCTGCTTAAGGAGAAGTAGAAGCCCTTTCTGAAGCTGATTTCAAGTCAGAAGCAGAGCCAGTGGCAGTCGAATCTGACGATAAATTAGACGAGGGACGGAGTTGCAGACGATGTTGAATCTGGGGATACGCTTTCTTTAGGCTCCTGGCTTCTCGTTGGTAGAACACATATGATATTGAGCTTGAGCATCCCAATAATGGGGCTAGTGGAGAACTTTCAAAACAAAAATGCTCCTTCCAAAAAAAACAAATAGAAAGAATATTAATATGAATTTTTCTCCCAGAGCTGCGGAACTAACAACCTTATTAGAG
Chr_06.tRNA64-ProTGG	TACTGCAAACAAGGAACCAATTTCAACCAATGCTAGCTAGAATAAGCAAGTAGTAGTAGAACCATCCATCCACATGCTAACTAGCAAAGTGGGCATAGAGCATTAACTTGGCAACAACTTGTGCAAAATAAACCAGATGAAATGTTGGCAGTGCATGCTCCATAGCTTAGTCCAAAAAGGTGAAGCACTAGAGGAAATAAGTTGAGGTTTAATGGATTAATGGGATAGAGAAAACATTTGGTGAAAGTGAGAAACAGGTGTACATAATTACATATCACAACAGAGGGAGTTAAAGGCTTAAAGGCAAGATTAGTTACTAATATATATATTAGAATGATAACAAACAAAGAGGGCATTTGGTCTAGTGGTATGATTCTTGCTTTGGGTGCAAGAGGTCCCGAGTTCGATTCTCGGAATGCCCCTATATTAAGGAATCACAAATTTTTTATGCGGGTAAAACTTAAAATTAAAGGAATCACAAATTCTTAAATTTAAAAGAATCACAAGTATTAAAGGAATCACAAATTCTTAAATTTAAAAGAATCACAAGTTTTTTATGCGGGTAAAACTCACTAACTCTTGATTCTAGACTTGATTGAAAATTTATTTTCTATGTAAGAAAATGTTAATACTGCCATATATATTATTTTTTTAATTTCTTTTCTCATTTCAATTTATTTATCCAAACTTAGTAAAAATCAACATTAAAAATTTCAATTCTTTAAAATCATAAGTTTTGGAATTATAAACTCAATTACAATTCCCAAGAAAA
Chr_06.tRNA67-AsnGTT	ATTATGAGACAAGATTAATATAGCTTGTGAGTTGTGTGAGGTCCATGATAAATTAATATTTTGAAAGGATTATATTGGATTCTTCCAAAATATGTAGAAATCCATGTGCAGTTAACATAGTATACAATACATACTGAAACTGACAAGATAGTCCCATGAACCATTTCAAGAGGTTGCATCACCTTGGCCAAGGATTTGAGGATTCTCAGACAAACAAATATTTGCAGAATCTTAACATCATCATCAAACTGTTTTTAAATTGGGCTTTTTAAAGTGCCTGGATTGTAAAAACTGAACCCATGGAACTTTTGAAGAACAATTAGATTCATTATTTTAATGTGAATAAAAGAGCTGGAGTAGCTCAGTTGGTTAGAGCGTGTGGCTGTTAACCACAAGGTCGAAGGTTCAAGCCCTTCTTCTAGCGAAATAATTTTTTTATTTTTTTTGAATATTATGATTTAAGTTTTTAATTATTTTGCTACCATGCAGAGCATAATCATGTTTTTCCACTTGACCCGAAATACATAATCTTAAATTTCTAATCAATTAATTGGAAAAAGTTTGAACAAACTTTAACTTTTCAAAAAGAAAATCTTTTGGAATCTTATATGAACTTGTATACGCATTCTTGGTCCATCTTGCTCCTATAAAGTGTTACATTTTTTTTCTTATCACCAGATTGTAATATAATTTTGATATTGAATTGGGTGATGTTCTCATACAGATCTCTCCACCAGAAACAGGAAACATGGAAACCATTTCCTCTAACCACAG
Chr_06.tRNA7-GlyGCC	GGGGTGTTGAAACTGTTGTGTTATATGAAGGAATATTCCAAGGAGTTCTGTAGGCCTAACAATCTAGCATAGACTTGCAAGGATAAAGTTTTATGTGAAAGGTGCATCTAATCAAATGAGCATTTATGTTCTTTATAATGGTGCCTTCGTTTTGCCGAAGACACATCTGCTTGAAAATGCATACTGTATGTCCTCAGCAAGATGGGGTAGGACCGTAGGATTCATGTTCTCGTTCTCAGCAAAAATTTAGCATAGGTTCATTTCTTGGATCTTTTGAGACTGAAGGTATGACTGAAGTTGACCTGTAAATTATTGTTAAGTAGTTACTTTGTCTAAAATTATCATGAGTAGCACCAGTGGTCTAGTGGTAGAATAGTACCCTGCCACGGTACAGACCCGGGTTCGATTCCCGGCTGGTGCACATTTGATTTTTACTCTTACTCTTTTTTTTGTATTTCTTATAGTTAAACAACTGGCTTCTTTTTCACAATTTCATATTAAGAAATTATCATAAACTAACAAAATAATATGCTTTGATACACCTTTCTTGGATAAATTAAGCAAAATAAATATCTTTACAATCTTCTTATATGTTTCTTCTTTACAATTGTCTTTGTAGCTCCTCAACATCAGCATCATCAACAGCATTGGGTAATATGAGGGTCTCCAAATAAGTCATGGCTCTAAATCGCTTCCGCGCACCCAACATCTTAATAATCCTTGCCTTATTGTTCTTTGAATCATACAAAACTACATTATCGGTCTGAGTGT
Chr_06.tRNA71-AspGTC	GTTTGCACCAGTGTCTATTAGTCTGATTCTTGTCAAAATAAAATAATTTTCTACCTCATTAGTATATATTTTTACCACAACTTATCCAAGCAAGCTATCAACGAGTTTCAAAGATAGGCCAGTGTCTATGACCTGACAATTCAAAAGAGAGAAGCCGTGTGTTCCATGCAGATGACCAGAAGTCTACTTTTCGGGGAGACGGAATCAAAGATCAAAATGCAGAAGAAACTAAGTCATCCTTATATGTCCAAAAGTAAACAAAAAAGAAGGAAGATGAATAATCAAATTTAGTAAAAAAGGATTTGTTTTAATGTTATTTATTTTAAAGTAATCAAATTGCTTACAACAAAGTCGTTGTAGTATAGTGGTAAGTATTCCCGCCTGTCACGCGGGTGACCCGGGTTCGATCCCCGGCAACGGCGATATTTTATATTTTTATACTTTGTTATGTAATGTATGATAAAACTGTGAATTCAAAATGGAAAACCACAGCTTCGTATTGGACTAAACAGTGCTTGTCAAATGTCAAACACTCTTTTTAAAAGAACATATCATCAATCAATGACTGTCCAAGTGATAGTGGAATCAACATATCATCAATGACTGTCCAAGTGATAGTGGAATCCCTGCCTACTCTTTTTAAAAGAACATATCATCAATGACTGTCCAAGTGATAGTGGAATCCCTGCCTAGTTTGCTCTTTTGAGTTTTTTTGTAAGCTGTGCAAGGTGAAAACCTGTTTCACCTCTCAGCAATCACTCTACCTGACGCC
Chr_06.tRNA74-LysTTT	GGATGAAGAGTGATATTAGCCTACCTTTGCTGTTTAAAACACATAAACTCTTGCTTTGTTGATTTAAATTTTTTTCTTTTAACATCACAAGACATTATTTTTTTGATAAAGCAATACAAGACACTTTGACCACTGTGATTCTAAATTTCTGATATGATCATCCTACTATTTTATTTCCCATAATCATTTTTTCTTTACTTATGCGGTACTATTTTGATTCACATTTTTCTTTGAGCAACACAAGACACTTGGGTAGACAATGTTTTTTGCCGTGAACAGATGTTATAAACAGGGACATAAGGTCATGGATTTTAATAAAATGTTTGCATTTAGCATGTTGTGCATACTTAGCTGGTGTAGCTCAGTTGGTTAGAGCGTGTGGCTTTTAAACCACAAAGTCGAAGGTTCAAGCCCTTCCTCCAGCATTTGCATTTACTGTAGCATGTTACTTATTGTTTCCTTGGCTGTCTAATTTCAGATATCATTTGAGATTCAAAGACTAGAGGAATTGGTTATTAAGGAATCTAAAGATTAAAGCATTTATATGTAAATAAAAAATAATCTAACAACCAACAATAAGTTATGACAATAGTGATATCTAAATTATCAAAAATAAAAATAATTATAGATTCAAAATGTTAAAAAAAAAAAAAAAATCGACGTATTTCATTGACTGGAAAGAAGCAAATGAGATTATGGAGCTATTCTTTGAAGAAGAAAAAACGATATGAACAAACAAAGACTAACAAAGAAATAGTCATTGGAGAGAAGATAC
Chr_06.tRNA76-GlnTTG	CTCTTTAATTAGTAGAGTTGCCTACATCACAGCTATTCTCTCAAATGTTATATTTTCCCCTCAACTCTTCAAGTAGGTTAAGGAGATTAAAGAGTTCATGGATTTTGATTTCCTTTTATTGTGGAATGTCTCTTTGATTACATAGTTCTGAATAAGTTCATCCTGTTATTTTGTTTACATAATCTTCTTTTCTATACCTGTGGTACTATGTTGTTTCGCATTTTCCTTTGCTGAACGCAAGACACTCTAGCAGATATTACTTTTTTATTATGAACGGGATGATCTAAGTAGGAATACAAGATCACGTCATTTTTAAAAAATATTTGCATTTAGGATGTTGTGCATAATTAGCTGGTGTAGCTCAATTGGTTAGAGCGTGTGGTTTTGAACCACAAGGTCGAAGGTTCAAGCCCTTCCTCCAGCATCCTTATTTTCCTACAAGTAATTTTGGCATATAGCATAATGTATTAATGTACATTATTAGCTAAGTACATATTGTCAGTCTTCTTCTCTCTTTCTTTCTTTTCTCTCTTATTAGATCTTTCGCGTATATTTGCTGGCGATGAATTATGAGTAGCTCGATACATTCTGGAGGTATCTCTATAAAGAACCGTTTAGAACATCAATTTTAACTTGATGATCTACCTAGACAGAGGAACACAGAAATTGCTATCTACCTTGACAGAGGAATACATAAATTACTGATCAAAGTCTTGTTTTGTTTATAACTAAGTTTTGCTATCTACCTTGACAGAAGAACACATAAATTGCTTG
Chr_06.tRNA78-LysCTT	TGTTGGACAGTTTCATCTCAAATCCGTGTGGGACACTAGAAAAGCGCTGTAACATTTAATTGTAATTTGAATAAGGTTTTGGAGGGTTTGTTCAAAAATTAATTGAATCACATGTGTAGAGGGGCTATGGGACTTTATTGTTGGGGCTTTGAGAAAAGGTGAACTGTACTCTCTGCAAAATCTTGGCGAAAATGTCGGTGGAACTGAGTGGTACAACAGAGGAGATGTCTCCTTGGGCCTGACTTCAGCTCTCAGTGTGTGCAGTGTGTTTGTAGGAATTTAGTCATGCAGGTCTCTCATGATAAATATGAACATAAGCCATAAGGGATTACCTATAAAACTATCATACTGCCCGTCTAGCTCAGTTGGTAGAGCGCAAGGCTCTTAACCTTGTGGTCGTGGGTTCGAGCCCCACGGTGGGCGACTTACAGTAGTGATAATATTATTATTTAATACATTATCCACAAAATTTCTGTTTACATATTGATTGAAAAGCAACTATGATTGAATGAAAAACACAAATTTAAACTTGAGTTTCGGAAATGTACTGCGAGCAATTTTTTTTTTTTTTTTTTTGAAGTTGTATTGTATCCGTTGCATGGATTACAGACTACTACTTATGATTGATGAGCATGTTCTGAAATGTGATGAATCTAAGATGATTCAAGGATGTTGATAGTTATAGTTTCACTGACTGCCTGGGAATGATTATGCTCTCCTTCATAAGTGACAATCAACATCTTTCCTTCATCTGAAGCTCTTTCAACTTGTTT
Chr_06.tRNA79-LeuAAG	AGTTTGCTTGTTGGATGTTTCCTGAGTCCTAACATTGGAGCCTTTGAGGTTGCTAGCCATTACAGAATACAGTCCTACGGTACTACAGTGTGGAACTTGTCATTGTATATTTAATCATTTCGTGTTTGTGGGCAAAGATGTACTGATGGAGCAGAAAAGTGCGATAACAAATGAATGGAAAAAAAAAATGCTGAAATGGCTTCAATTATACACTAATCTTTTCAATTCAAGGAGATTATGATAGTTTATGCTCACAAAGAACTAATGATGAACTGGCAGTGATAATTTTGCCATGCGTAAAACATTGAACATAATATAATATATATACCATTCAATCATCAAACAACAAAGTTGAGATGGCCGAGTTGGTCTAAGGCGCCAGATTAAGGTTCTGGTCCGAAAGGGCGTGGGTTCAAATCCCACTCTCAACATAATATTTTTTATTTTTTTATTTTTTTATTTTTTTATTTTTTTATTTTTTTATTTTTTTATTTTTTTATTTTTTTATTTTTTTATTTTTTTATTTTTTTATTTTTTTATTTTTGTTTCTATTTTACAATATAAACTTAATCAAAGGCTATAAATTCAATCCTCCTGCATACCAATGGTTGAGACCACCGAATTCCTTCTTATATTGATTTGCTTGCCAAAAAGATCAGTGCATCTTTCTTTCGTGCGCGTGGTCTGTCTTTGCCTTTGTTGACCACGCATTGAAGAATTAGCCTAAAAAGATATCTGGCAAATGGGAATACTATGATGATGTTTGTATTAATTGCATTGC
[truncated: 79,435 more chars]
