# Supplementary material for: Conservation and Tandem Duplication of tRNA Genes in Plant Species
Source: Genes (Basel). 2025 Nov 1;16(11):1307. doi: 10.3390/genes16111307 (PMC12652284; doi:10.3390/genes16111307)
Supplement: Supplementary file 1 [file genes-16-01307-s001.zip › tRNA.prediction.out/Aco/Aco.high.50.bed]

Chr_01	781765	781947	Chr_01.tRNA1-SerGCT	805	+	781765	781947	0	1	182,	0,
Chr_01	1004008	1004182	Chr_01.tRNA168-AsnGTT	845	-	1004008	1004182	0	1	174,	0,
Chr_01	2558078	2558250	Chr_01.tRNA3-GlyTCC	710	+	2558078	2558250	0	1	172,	0,
Chr_01	2561747	2561919	Chr_01.tRNA4-GlyTCC	739	+	2561747	2561919	0	1	172,	0,
Chr_01	2709821	2709994	Chr_01.tRNA5-ArgCCT	748	+	2709821	2709994	0	1	173,	0,
Chr_01	2709976	2710149	Chr_01.tRNA164-LysCTT	877	-	2709976	2710149	0	1	173,	0,
Chr_01	2718739	2718911	Chr_01.tRNA6-ThrTGT	775	+	2718739	2718911	0	1	172,	0,
Chr_01	2719060	2719232	Chr_01.tRNA7-ThrTGT	636	+	2719060	2719232	0	1	172,	0,
Chr_01	3028860	3029032	Chr_01.tRNA8-GlyTCC	710	+	3028860	3029032	0	1	172,	0,
Chr_01	3128241	3128412	Chr_01.tRNA9-GlyGCC	665	+	3128241	3128412	0	1	171,	0,
Chr_01	3664471	3664645	Chr_01.tRNA10-AsnGTT	845	+	3664471	3664645	0	1	174,	0,
Chr_01	4323134	4323307	Chr_01.tRNA11-GluCTC	789	+	4323134	4323307	0	1	173,	0,
Chr_01	4413967	4414140	Chr_01.tRNA12-LysCTT	763	+	4413967	4414140	0	1	173,	0,
Chr_01	4647858	4648031	Chr_01.tRNA163-ArgTCT	688	-	4647858	4648031	0	1	173,	0,
Chr_01	4996206	4996378	Chr_01.tRNA162-ProAGG	669	-	4996206	4996378	0	1	172,	0,
Chr_01	5000921	5001103	Chr_01.tRNA13-SerAGA	803	+	5000921	5001103	0	1	182,	0,
Chr_01	5010929	5011100	Chr_01.tRNA14-GlyGCC	665	+	5010929	5011100	0	1	171,	0,
Chr_01	5258395	5258569	Chr_01.tRNA15-ValCAC	824	+	5258395	5258569	0	1	174,	0,
Chr_01	5942701	5942882	Chr_01.tRNA161-LeuAAG	740	-	5942701	5942882	0	1	181,	0,
Chr_01	6079332	6079515	Chr_01.tRNA17-LeuTAA	684	+	6079332	6079515	0	1	183,	0,
Chr_01	6272683	6272857	Chr_01.tRNA19-GluTTC	721	+	6272683	6272857	0	1	174,	0,
Chr_01	6287373	6287546	Chr_01.tRNA20-ArgTCT	685	+	6287373	6287546	0	1	173,	0,
Chr_01	6766694	6766866	Chr_01.tRNA158-ProAGG	674	-	6766694	6766866	0	1	172,	0,
Chr_01	6943481	6943655	Chr_01.tRNA21-ValAAC	722	+	6943481	6943655	0	1	174,	0,
Chr_01	6960879	6961052	Chr_01.tRNA22-AlaTGC	691	+	6960879	6961052	0	1	173,	0,
Chr_01	7005173	7005345	Chr_01.tRNA157-ProAGG	674	-	7005173	7005345	0	1	172,	0,
Chr_01	7159037	7159221	Chr_01.tRNA156-LeuTAA	689	-	7159037	7159221	0	1	184,	0,
Chr_01	7162900	7163073	Chr_01.tRNA23-PheGAA	783	+	7162900	7163073	0	1	173,	0,
Chr_01	7242710	7242902	Chr_01.tRNA155-TyrGTA	735	-	7242710	7242902	0	1	192,	0,
Chr_01	7965479	7965660	Chr_01.tRNA154-LeuAAG	740	-	7965479	7965660	0	1	181,	0,
Chr_01	8115114	8115287	Chr_01.tRNA24-ArgCCT	691	+	8115114	8115287	0	1	173,	0,
Chr_01	8514081	8514252	Chr_01.tRNA152-GlyGCC	665	-	8514081	8514252	0	1	171,	0,
Chr_01	8683790	8683976	Chr_01.tRNA151-TyrGTA	665	-	8683790	8683976	0	1	186,	0,
Chr_01	8777160	8777335	Chr_01.tRNA25-ArgTCT	653	+	8777160	8777335	0	1	175,	0,
Chr_01	9017465	9017640	Chr_01.tRNA26-LysTTT	696	+	9017465	9017640	0	1	175,	0,
Chr_01	10997477	10997650	Chr_01.tRNA149-GluCTC	789	-	10997477	10997650	0	1	173,	0,
Chr_01	11049495	11049668	Chr_01.tRNA27-ValTAC	733	+	11049495	11049668	0	1	173,	0,
Chr_01	11082060	11082232	Chr_01.tRNA28-AsnGTT	779	+	11082060	11082232	0	1	172,	0,
Chr_01	11387576	11387749	Chr_01.tRNA29-ArgACG	725	+	11387576	11387749	0	1	173,	0,
Chr_01	11581350	11581523	Chr_01.tRNA147-PheGAA	783	-	11581350	11581523	0	1	173,	0,
Chr_01	12006501	12006681	Chr_01.tRNA30-LeuTAG	695	+	12006501	12006681	0	1	180,	0,
Chr_01	12180680	12180855	Chr_01.tRNA146-SupTCA	734	-	12180680	12180855	0	1	175,	0,
Chr_01	12888650	12888822	Chr_01.tRNA31-iMetCAT	583	+	12888650	12888822	0	1	172,	0,
Chr_01	12891207	12891379	Chr_01.tRNA32-iMetCAT	583	+	12891207	12891379	0	1	172,	0,
Chr_01	13783534	13783706	Chr_01.tRNA143-AspGTC	664	-	13783534	13783706	0	1	172,	0,
Chr_01	14039778	14039951	Chr_01.tRNA33-AlaTGC	563	+	14039778	14039951	0	1	173,	0,
Chr_01	14173265	14173438	Chr_01.tRNA34-PheGAA	783	+	14173265	14173438	0	1	173,	0,
Chr_01	14923464	14923637	Chr_01.tRNA35-AlaTGC	691	+	14923464	14923637	0	1	173,	0,
Chr_01	15076944	15077118	Chr_01.tRNA142-IleTAT	859	-	15076944	15077118	0	1	174,	0,
Chr_01	17058946	17059120	Chr_01.tRNA139-GluTTC	721	-	17058946	17059120	0	1	174,	0,
Chr_01	17903233	17903405	Chr_01.tRNA37-GlyTCC	739	+	17903233	17903405	0	1	172,	0,
Chr_01	18969246	18969420	Chr_01.tRNA40-IleTAT	859	+	18969246	18969420	0	1	174,	0,
Chr_01	20279894	20280074	Chr_01.tRNA41-LeuTAG	709	+	20279894	20280074	0	1	180,	0,
Chr_01	21648860	21649033	Chr_01.tRNA132-PheGAA	630	-	21648860	21649033	0	1	173,	0,
Chr_01	22286740	22286914	Chr_01.tRNA43-AsnGTT	846	+	22286740	22286914	0	1	174,	0,
Chr_01	22824748	22824920	Chr_01.tRNA45-GlnCTG	753	+	22824748	22824920	0	1	172,	0,
Chr_01	23734383	23734558	Chr_01.tRNA128-SupTCA	558	-	23734383	23734558	0	1	175,	0,
Chr_01	26626624	26626799	Chr_01.tRNA52-SupTTA	765	+	26626624	26626799	0	1	175,	0,
Chr_01	28602567	28602739	Chr_01.tRNA123-GlnCTG	722	-	28602567	28602739	0	1	172,	0,
Chr_01	29146266	29146443	Chr_01.tRNA122-ValAAC	592	-	29146266	29146443	0	1	177,	0,
Chr_01	31280690	31280864	Chr_01.tRNA64-GlnTTG	755	+	31280690	31280864	0	1	174,	0,
Chr_01	33663527	33663699	Chr_01.tRNA116-LysTTT	804	-	33663527	33663699	0	1	172,	0,
Chr_01	33743645	33743818	Chr_01.tRNA65-AlaTGC	691	+	33743645	33743818	0	1	173,	0,
Chr_01	35525768	35525941	Chr_01.tRNA69-AlaAGC	634	+	35525768	35525941	0	1	173,	0,
Chr_01	35952210	35952396	Chr_01.tRNA114-MetCAT	538	-	35952210	35952396	0	1	186,	0,
Chr_01	37181882	37182057	Chr_01.tRNA70-SupTCA	792	+	37181882	37182057	0	1	175,	0,
Chr_01	37597597	37597772	Chr_01.tRNA72-SupTCA	680	+	37597597	37597772	0	1	175,	0,
Chr_01	37971486	37971659	Chr_01.tRNA112-AlaAGC	634	-	37971486	37971659	0	1	173,	0,
Chr_01	39032590	39032764	Chr_01.tRNA110-IleTAT	859	-	39032590	39032764	0	1	174,	0,
Chr_01	39212406	39212578	Chr_01.tRNA74-GlnCTG	740	+	39212406	39212578	0	1	172,	0,
Chr_01	39578377	39578550	Chr_01.tRNA108-AlaAGC	634	-	39578377	39578550	0	1	173,	0,
Chr_01	40258899	40259074	Chr_01.tRNA75-LysTTT	798	+	40258899	40259074	0	1	175,	0,
Chr_01	40357727	40357900	Chr_01.tRNA107-ArgACG	725	-	40357727	40357900	0	1	173,	0,
Chr_01	40851130	40851314	Chr_01.tRNA106-TyrGTA	728	-	40851130	40851314	0	1	184,	0,
Chr_01	40996386	40996566	Chr_01.tRNA77-LeuTAG	695	+	40996386	40996566	0	1	180,	0,
Chr_01	41275480	41275652	Chr_01.tRNA78-CysGCA	785	+	41275480	41275652	0	1	172,	0,
Chr_01	41967322	41967494	Chr_01.tRNA104-ProAGG	674	-	41967322	41967494	0	1	172,	0,
Chr_01	42015127	42015299	Chr_01.tRNA103-LysTTT	804	-	42015127	42015299	0	1	172,	0,
Chr_01	42060032	42060204	Chr_01.tRNA102-LysTTT	804	-	42060032	42060204	0	1	172,	0,
Chr_01	42250492	42250666	Chr_01.tRNA101-AsnGTT	827	-	42250492	42250666	0	1	174,	0,
Chr_01	42282451	42282624	Chr_01.tRNA100-LysCTT	877	-	42282451	42282624	0	1	173,	0,
Chr_01	42406306	42406479	Chr_01.tRNA81-AlaTGC	691	+	42406306	42406479	0	1	173,	0,
Chr_01	42416335	42416508	Chr_01.tRNA82-LysCTT	877	+	42416335	42416508	0	1	173,	0,
Chr_01	42497554	42497726	Chr_01.tRNA83-ProAGG	674	+	42497554	42497726	0	1	172,	0,
Chr_01	42544326	42544499	Chr_01.tRNA98-ArgCCG	830	-	42544326	42544499	0	1	173,	0,
Chr_01	42629881	42630055	Chr_01.tRNA84-ValAAC	719	+	42629881	42630055	0	1	174,	0,
Chr_01	42678652	42678824	Chr_01.tRNA97-CysGCA	788	-	42678652	42678824	0	1	172,	0,
Chr_01	42860974	42861148	Chr_01.tRNA96-GluTTC	721	-	42860974	42861148	0	1	174,	0,
Chr_01	43193197	43193371	Chr_01.tRNA95-ArgTCG	823	-	43193197	43193371	0	1	174,	0,
Chr_01	43226124	43226296	Chr_01.tRNA85-GlyTCC	655	+	43226124	43226296	0	1	172,	0,
Chr_01	43655951	43656137	Chr_01.tRNA94-MetCAT	642	-	43655951	43656137	0	1	186,	0,
Chr_01	43751449	43751623	Chr_01.tRNA86-IleAAT	804	+	43751449	43751623	0	1	174,	0,
Chr_01	43779301	43779487	Chr_01.tRNA87-MetCAT	642	+	43779301	43779487	0	1	186,	0,
Chr_01	43991574	43991747	Chr_01.tRNA88-ArgACG	637	+	43991574	43991747	0	1	173,	0,
Chr_01	44084125	44084307	Chr_01.tRNA89-SerAGA	774	+	44084125	44084307	0	1	182,	0,
Chr_01	44223987	44224159	Chr_01.tRNA93-ProAGG	674	-	44223987	44224159	0	1	172,	0,
Chr_01	44643157	44643330	Chr_01.tRNA92-ArgCCT	691	-	44643157	44643330	0	1	173,	0,
Chr_01	44768044	44768216	Chr_01.tRNA90-TrpCCA	758	+	44768044	44768216	0	1	172,	0,
Chr_01	44776644	44776816	Chr_01.tRNA91-LysTTT	804	-	44776644	44776816	0	1	172,	0,
Chr_02	587951	588122	Chr_02.tRNA212-GlyGCC	563	-	587951	588122	0	1	171,	0,
Chr_02	850364	850536	Chr_02.tRNA1-GlyTCC	739	+	850364	850536	0	1	172,	0,
Chr_02	1748707	1748879	Chr_02.tRNA210-ProAGG	674	-	1748707	1748879	0	1	172,	0,
Chr_02	2916942	2917115	Chr_02.tRNA209-AlaCGC	683	-	2916942	2917115	0	1	173,	0,
Chr_02	3605165	3605340	Chr_02.tRNA5-SupTTA	755	+	3605165	3605340	0	1	175,	0,
Chr_02	4149975	4150148	Chr_02.tRNA6-ArgCCT	691	+	4149975	4150148	0	1	173,	0,
Chr_02	5898510	5898683	Chr_02.tRNA7-AlaAGC	634	+	5898510	5898683	0	1	173,	0,
Chr_02	6360296	6360469	Chr_02.tRNA8-LysCTT	877	+	6360296	6360469	0	1	173,	0,
Chr_02	6452834	6453016	Chr_02.tRNA206-SerCGA	789	-	6452834	6453016	0	1	182,	0,
Chr_02	6480719	6480903	Chr_02.tRNA11-LeuCAA	767	+	6480719	6480903	0	1	184,	0,
Chr_02	7811917	7812091	Chr_02.tRNA13-IleAAT	849	+	7811917	7812091	0	1	174,	0,
Chr_02	8568563	8568735	Chr_02.tRNA204-CysGCA	821	-	8568563	8568735	0	1	172,	0,
Chr_02	8955205	8955389	Chr_02.tRNA203-LeuCAA	767	-	8955205	8955389	0	1	184,	0,
Chr_02	8969205	8969389	Chr_02.tRNA202-LeuCAA	767	-	8969205	8969389	0	1	184,	0,
Chr_02	9939465	9939637	Chr_02.tRNA201-AspGTC	670	-	9939465	9939637	0	1	172,	0,
Chr_02	10201384	10201568	Chr_02.tRNA200-LeuTAA	693	-	10201384	10201568	0	1	184,	0,
Chr_02	10527631	10527812	Chr_02.tRNA21-LeuAAG	740	+	10527631	10527812	0	1	181,	0,
Chr_02	10690459	10690633	Chr_02.tRNA198-ArgTCG	823	-	10690459	10690633	0	1	174,	0,
Chr_02	12583683	12583855	Chr_02.tRNA22-CysGCA	821	+	12583683	12583855	0	1	172,	0,
Chr_02	14085884	14086059	Chr_02.tRNA25-SupTTA	657	+	14085884	14086059	0	1	175,	0,
Chr_02	14106746	14106920	Chr_02.tRNA27-SupTTA	698	+	14106746	14106920	0	1	174,	0,
Chr_02	14539995	14540169	Chr_02.tRNA28-ValAAC	711	+	14539995	14540169	0	1	174,	0,
Chr_02	14615455	14615629	Chr_02.tRNA29-ValAAC	722	+	14615455	14615629	0	1	174,	0,
Chr_02	14804318	14804500	Chr_02.tRNA30-SerAGA	534	+	14804318	14804500	0	1	182,	0,
Chr_02	16700296	16700480	Chr_02.tRNA191-TyrGTA	738	-	16700296	16700480	0	1	184,	0,
Chr_02	17698671	17698846	Chr_02.tRNA190-SupTTA	754	-	17698671	17698846	0	1	175,	0,
Chr_02	17786540	17786715	Chr_02.tRNA33-SupTCA	744	+	17786540	17786715	0	1	175,	0,
Chr_02	17931840	17932014	Chr_02.tRNA188-TrpCCA	720	-	17931840	17932014	0	1	174,	0,
Chr_02	22176758	22176930	Chr_02.tRNA185-CysGCA	821	-	22176758	22176930	0	1	172,	0,
Chr_02	22397822	22397997	Chr_02.tRNA38-LysTTT	774	+	22397822	22397997	0	1	175,	0,
Chr_02	22480126	22480299	Chr_02.tRNA184-ArgCCT	717	-	22480126	22480299	0	1	173,	0,
Chr_02	22930294	22930467	Chr_02.tRNA183-ArgTCT	691	-	22930294	22930467	0	1	173,	0,
Chr_02	23234166	23234353	Chr_02.tRNA39-SerGGA	621	+	23234166	23234353	0	1	187,	0,
Chr_02	23235534	23235707	Chr_02.tRNA182-ThrTGT	698	-	23235534	23235707	0	1	173,	0,
Chr_02	23252965	23253139	Chr_02.tRNA43-TrpCCA	720	+	23252965	23253139	0	1	174,	0,
Chr_02	23273193	23273365	Chr_02.tRNA45-AsnGTT	818	+	23273193	23273365	0	1	172,	0,
Chr_02	23303889	23304060	Chr_02.tRNA177-AsnGTT	696	-	23303889	23304060	0	1	171,	0,
Chr_02	23324166	23324338	Chr_02.tRNA48-AsnGTT	818	+	23324166	23324338	0	1	172,	0,
Chr_02	23396229	23396401	Chr_02.tRNA167-UndetNNN	542	-	23396229	23396401	0	1	172,	0,
Chr_02	23413662	23413836	Chr_02.tRNA61-TrpCCA	720	+	23413662	23413836	0	1	174,	0,
Chr_02	23432939	23433111	Chr_02.tRNA63-AsnGTT	818	+	23432939	23433111	0	1	172,	0,
Chr_02	23628061	23628244	Chr_02.tRNA157-TyrGTA	633	-	23628061	23628244	0	1	183,	0,
Chr_02	23629185	23629357	Chr_02.tRNA156-AsnGTT	779	-	23629185	23629357	0	1	172,	0,
Chr_02	23715820	23715992	Chr_02.tRNA72-ArgTCT	583	+	23715820	23715992	0	1	172,	0,
Chr_02	24552319	24552493	Chr_02.tRNA150-GluTTC	622	-	24552319	24552493	0	1	174,	0,
Chr_02	24553362	24553536	Chr_02.tRNA149-GluTTC	670	-	24553362	24553536	0	1	174,	0,
Chr_02	25265212	25265396	Chr_02.tRNA74-TyrGTA	738	+	25265212	25265396	0	1	184,	0,
Chr_02	25569274	25569447	Chr_02.tRNA145-PheGAA	783	-	25569274	25569447	0	1	173,	0,
Chr_02	25598058	25598246	Chr_02.tRNA144-SerGCT	617	-	25598058	25598246	0	1	188,	0,
Chr_02	25609236	25609408	Chr_02.tRNA75-ArgTCT	583	+	25609236	25609408	0	1	172,	0,
Chr_02	26182264	26182436	Chr_02.tRNA76-ProAGG	606	+	26182264	26182436	0	1	172,	0,
Chr_02	27613437	27613621	Chr_02.tRNA77-LeuCAA	777	+	27613437	27613621	0	1	184,	0,
Chr_02	27713858	27714033	Chr_02.tRNA140-SupTTA	721	-	27713858	27714033	0	1	175,	0,
Chr_02	28040010	28040181	Chr_02.tRNA78-GlyGCC	665	+	28040010	28040181	0	1	171,	0,
Chr_02	28980780	28980961	Chr_02.tRNA137-LeuAAG	724	-	28980780	28980961	0	1	181,	0,
Chr_02	29086230	29086404	Chr_02.tRNA136-ValCAC	824	-	29086230	29086404	0	1	174,	0,
Chr_02	29907177	29907352	Chr_02.tRNA82-SupTCA	690	+	29907177	29907352	0	1	175,	0,
Chr_02	30570420	30570602	Chr_02.tRNA83-SerGCT	805	+	30570420	30570602	0	1	182,	0,
Chr_02	30922386	30922568	Chr_02.tRNA134-SerGCT	805	-	30922386	30922568	0	1	182,	0,
Chr_02	31906980	31907164	Chr_02.tRNA86-MetCAT	643	+	31906980	31907164	0	1	184,	0,
Chr_02	32808779	32808951	Chr_02.tRNA131-ProTGG	689	-	32808779	32808951	0	1	172,	0,
Chr_02	33534342	33534515	Chr_02.tRNA90-AlaAGC	634	+	33534342	33534515	0	1	173,	0,
Chr_02	33547796	33547968	Chr_02.tRNA91-ProCGG	595	+	33547796	33547968	0	1	172,	0,
Chr_02	33920745	33920919	Chr_02.tRNA130-ThrAGT	829	-	33920745	33920919	0	1	174,	0,
Chr_02	34806481	34806662	Chr_02.tRNA127-LeuAAG	724	-	34806481	34806662	0	1	181,	0,
Chr_02	35124710	35124882	Chr_02.tRNA92-TrpCCA	751	+	35124710	35124882	0	1	172,	0,
Chr_02	35280051	35280225	Chr_02.tRNA126-AsnGTT	845	-	35280051	35280225	0	1	174,	0,
Chr_02	35332042	35332213	Chr_02.tRNA93-GlyCCC	654	+	35332042	35332213	0	1	171,	0,
Chr_02	35351489	35351660	Chr_02.tRNA94-GlyCCC	654	+	35351489	35351660	0	1	171,	0,
Chr_02	35488592	35488766	Chr_02.tRNA125-ValCAC	824	-	35488592	35488766	0	1	174,	0,
Chr_02	35517971	35518145	Chr_02.tRNA124-ThrAGT	829	-	35517971	35518145	0	1	174,	0,
Chr_02	35902534	35902707	Chr_02.tRNA96-AlaTGC	656	+	35902534	35902707	0	1	173,	0,
Chr_02	36283600	36283772	Chr_02.tRNA122-ProAGG	659	-	36283600	36283772	0	1	172,	0,
Chr_02	36609219	36609401	Chr_02.tRNA121-SerTGA	807	-	36609219	36609401	0	1	182,	0,
Chr_02	36870721	36870894	Chr_02.tRNA98-ValTAC	707	+	36870721	36870894	0	1	173,	0,
Chr_02	38086037	38086219	Chr_02.tRNA100-SerGCT	805	+	38086037	38086219	0	1	182,	0,
Chr_02	38269566	38269740	Chr_02.tRNA102-ValAAC	722	+	38269566	38269740	0	1	174,	0,
Chr_02	38422692	38422866	Chr_02.tRNA118-ValAAC	725	-	38422692	38422866	0	1	174,	0,
Chr_02	39191141	39191313	Chr_02.tRNA117-GlyTCC	739	-	39191141	39191313	0	1	172,	0,
Chr_02	39213239	39213410	Chr_02.tRNA103-GlyGCC	665	+	39213239	39213410	0	1	171,	0,
Chr_02	39435176	39435349	Chr_02.tRNA115-ArgCCG	657	-	39435176	39435349	0	1	173,	0,
Chr_02	39550806	39550980	Chr_02.tRNA114-IleAAT	849	-	39550806	39550980	0	1	174,	0,
Chr_02	39700442	39700616	Chr_02.tRNA113-ValAAC	725	-	39700442	39700616	0	1	174,	0,
Chr_02	40569925	40570107	Chr_02.tRNA110-SerTGA	807	-	40569925	40570107	0	1	182,	0,
Chr_02	40635028	40635202	Chr_02.tRNA104-IleAAT	849	+	40635028	40635202	0	1	174,	0,
Chr_02	40663002	40663175	Chr_02.tRNA105-ValTAC	715	+	40663002	40663175	0	1	173,	0,
Chr_02	41766785	41766960	Chr_02.tRNA107-LysTTT	729	+	41766785	41766960	0	1	175,	0,
Chr_02	41870382	41870554	Chr_02.tRNA108-HisGTG	630	+	41870382	41870554	0	1	172,	0,
Chr_03	2190095	2190269	Chr_03.tRNA156-AsnGTT	811	-	2190095	2190269	0	1	174,	0,
Chr_03	3191238	3191411	Chr_03.tRNA3-LysCTT	877	+	3191238	3191411	0	1	173,	0,
Chr_03	3195483	3195656	Chr_03.tRNA4-LysCTT	877	+	3195483	3195656	0	1	173,	0,
Chr_03	3749992	3750165	Chr_03.tRNA154-ArgTCT	646	-	3749992	3750165	0	1	173,	0,
Chr_03	3836927	3837101	Chr_03.tRNA5-AsnGTT	845	+	3836927	3837101	0	1	174,	0,
Chr_03	3913367	3913539	Chr_03.tRNA6-iMetCAT	583	+	3913367	3913539	0	1	172,	0,
Chr_03	3921261	3921434	Chr_03.tRNA7-PheGAA	783	+	3921261	3921434	0	1	173,	0,
Chr_03	3967949	3968121	Chr_03.tRNA8-ThrCGT	805	+	3967949	3968121	0	1	172,	0,
Chr_03	3968090	3968262	Chr_03.tRNA9-HisGTG	630	+	3968090	3968262	0	1	172,	0,
Chr_03	4115725	4115899	Chr_03.tRNA10-IleAAT	849	+	4115725	4115899	0	1	174,	0,
Chr_03	4218025	4218199	Chr_03.tRNA151-IleAAT	849	-	4218025	4218199	0	1	174,	0,
Chr_03	4226602	4226776	Chr_03.tRNA150-IleAAT	849	-	4226602	4226776	0	1	174,	0,
Chr_03	4230696	4230870	Chr_03.tRNA149-IleAAT	849	-	4230696	4230870	0	1	174,	0,
Chr_03	4253853	4254026	Chr_03.tRNA11-ValTAC	715	+	4253853	4254026	0	1	173,	0,
Chr_03	4684808	4684981	Chr_03.tRNA12-PheGAA	783	+	4684808	4684981	0	1	173,	0,
Chr_03	4957822	4957995	Chr_03.tRNA13-PheGAA	783	+	4957822	4957995	0	1	173,	0,
Chr_03	4965311	4965484	Chr_03.tRNA14-PheGAA	783	+	4965311	4965484	0	1	173,	0,
Chr_03	5047402	5047576	Chr_03.tRNA15-GluTTC	721	+	5047402	5047576	0	1	174,	0,
Chr_03	5091820	5091992	Chr_03.tRNA16-iMetCAT	583	+	5091820	5091992	0	1	172,	0,
Chr_03	5702812	5702986	Chr_03.tRNA17-AsnGTT	698	+	5702812	5702986	0	1	174,	0,
Chr_03	7127081	7127253	Chr_03.tRNA20-AspGTC	670	+	7127081	7127253	0	1	172,	0,
Chr_03	8396866	8397046	Chr_03.tRNA22-LeuTAG	709	+	8396866	8397046	0	1	180,	0,
Chr_03	8470737	8470912	Chr_03.tRNA145-SupTCA	744	-	8470737	8470912	0	1	175,	0,
Chr_03	8474287	8474462	Chr_03.tRNA144-UndetNNN	646	-	8474287	8474462	0	1	175,	0,
Chr_03	10237022	10237194	Chr_03.tRNA142-ThrTGT	791	-	10237022	10237194	0	1	172,	0,
Chr_03	10363819	10363993	Chr_03.tRNA24-SupTTA	811	+	10363819	10363993	0	1	174,	0,
Chr_03	10467456	10467630	Chr_03.tRNA25-AsnGTT	840	+	10467456	10467630	0	1	174,	0,
Chr_03	10601777	10601950	Chr_03.tRNA140-ArgACG	726	-	10601777	10601950	0	1	173,	0,
Chr_03	10723364	10723538	Chr_03.tRNA26-AsnGTT	780	+	10723364	10723538	0	1	174,	0,
Chr_03	14512711	14512883	Chr_03.tRNA34-AspGTC	670	+	14512711	14512883	0	1	172,	0,
Chr_03	14918971	14919143	Chr_03.tRNA35-TrpCCA	758	+	14918971	14919143	0	1	172,	0,
Chr_03	15605446	15605618	Chr_03.tRNA135-AspGTC	698	-	15605446	15605618	0	1	172,	0,
Chr_03	16119829	16120004	Chr_03.tRNA134-SupTTA	696	-	16119829	16120004	0	1	175,	0,
Chr_03	17120707	17120882	Chr_03.tRNA133-SupTCA	734	-	17120707	17120882	0	1	175,	0,
Chr_03	18244184	18244358	Chr_03.tRNA130-AsnGTT	824	-	18244184	18244358	0	1	174,	0,
Chr_03	20081122	20081295	Chr_03.tRNA127-LysCTT	877	-	20081122	20081295	0	1	173,	0,
Chr_03	20722319	20722494	Chr_03.tRNA39-LysTTT	729	+	20722319	20722494	0	1	175,	0,
Chr_03	22485646	22485821	Chr_03.tRNA41-SupTTA	703	+	22485646	22485821	0	1	175,	0,
Chr_03	22488967	22489142	Chr_03.tRNA42-SupTCA	690	+	22488967	22489142	0	1	175,	0,
Chr_03	22669476	22669651	Chr_03.tRNA45-SupTTA	703	+	22669476	22669651	0	1	175,	0,
Chr_03	24267414	24267589	Chr_03.tRNA122-LysTTT	739	-	24267414	24267589	0	1	175,	0,
Chr_03	24615515	24615690	Chr_03.tRNA121-SupTTA	781	-	24615515	24615690	0	1	175,	0,
Chr_03	24681384	24681559	Chr_03.tRNA120-SupTCA	792	-	24681384	24681559	0	1	175,	0,
Chr_03	25383990	25384165	Chr_03.tRNA50-SupTTA	657	+	25383990	25384165	0	1	175,	0,
Chr_03	26705763	26705938	Chr_03.tRNA118-SupTCA	769	-	26705763	26705938	0	1	175,	0,
Chr_03	26997853	26998026	Chr_03.tRNA52-ArgTCT	669	+	26997853	26998026	0	1	173,	0,
Chr_03	27184621	27184796	Chr_03.tRNA53-SupTTA	755	+	27184621	27184796	0	1	175,	0,
Chr_03	27188086	27188258	Chr_03.tRNA117-ArgTCT	519	-	27188086	27188258	0	1	172,	0,
Chr_03	27201374	27201547	Chr_03.tRNA116-ArgTCT	669	-	27201374	27201547	0	1	173,	0,
Chr_03	27906907	27907094	Chr_03.tRNA115-MetCAT	642	-	27906907	27907094	0	1	187,	0,
Chr_03	28119631	28119806	Chr_03.tRNA55-SupTCA	743	+	28119631	28119806	0	1	175,	0,
Chr_03	28445857	28446030	Chr_03.tRNA56-CysGCA	818	+	28445857	28446030	0	1	173,	0,
Chr_03	28446072	28446245	Chr_03.tRNA57-CysGCA	744	+	28446072	28446245	0	1	173,	0,
Chr_03	28446299	28446472	Chr_03.tRNA58-CysGCA	829	+	28446299	28446472	0	1	173,	0,
Chr_03	28980017	28980189	Chr_03.tRNA114-TrpCCA	758	-	28980017	28980189	0	1	172,	0,
Chr_03	29177320	29177495	Chr_03.tRNA60-LysTTT	774	+	29177320	29177495	0	1	175,	0,
Chr_03	29357482	29357654	Chr_03.tRNA62-iMetCAT	583	+	29357482	29357654	0	1	172,	0,
Chr_03	30847988	30848170	Chr_03.tRNA111-SerTGA	792	-	30847988	30848170	0	1	182,	0,
Chr_03	31153231	31153411	Chr_03.tRNA64-LeuTAG	695	+	31153231	31153411	0	1	180,	0,
Chr_03	31265827	31265999	Chr_03.tRNA110-TrpCCA	758	-	31265827	31265999	0	1	172,	0,
Chr_03	31551163	31551336	Chr_03.tRNA65-AlaAGC	634	+	31551163	31551336	0	1	173,	0,
Chr_03	31653930	31654111	Chr_03.tRNA66-LeuAAG	714	+	31653930	31654111	0	1	181,	0,
Chr_03	31808131	31808305	Chr_03.tRNA109-ThrAGT	844	-	31808131	31808305	0	1	174,	0,
Chr_03	31810936	31811110	Chr_03.tRNA108-ThrAGT	844	-	31810936	31811110	0	1	174,	0,
Chr_03	31862854	31863028	Chr_03.tRNA107-ThrAGT	844	-	31862854	31863028	0	1	174,	0,
Chr_03	32153728	32153901	Chr_03.tRNA106-ArgCCT	748	-	32153728	32153901	0	1	173,	0,
Chr_03	32235477	32235650	Chr_03.tRNA67-AlaAGC	634	+	32235477	32235650	0	1	173,	0,
Chr_03	32276767	32276948	Chr_03.tRNA105-LeuAAG	732	-	32276767	32276948	0	1	181,	0,
Chr_03	34387461	34387634	Chr_03.tRNA68-LysCTT	877	+	34387461	34387634	0	1	173,	0,
Chr_03	35094355	35094527	Chr_03.tRNA69-iMetCAT	542	+	35094355	35094527	0	1	172,	0,
Chr_03	35276194	35276368	Chr_03.tRNA102-SupTTA	811	-	35276194	35276368	0	1	174,	0,
Chr_03	35509497	35509668	Chr_03.tRNA70-GlyGCC	665	+	35509497	35509668	0	1	171,	0,
Chr_03	35792161	35792334	Chr_03.tRNA71-AlaAGC	634	+	35792161	35792334	0	1	173,	0,
Chr_03	35817982	35818154	Chr_03.tRNA100-AspGTC	698	-	35817982	35818154	0	1	172,	0,
Chr_03	36107629	36107813	Chr_03.tRNA99-LeuCAA	767	-	36107629	36107813	0	1	184,	0,
Chr_03	36348660	36348832	Chr_03.tRNA98-iMetCAT	583	-	36348660	36348832	0	1	172,	0,
Chr_03	36469729	36469911	Chr_03.tRNA72-SerAGA	803	+	36469729	36469911	0	1	182,	0,
Chr_03	36483102	36483283	Chr_03.tRNA97-LeuCAG	695	-	36483102	36483283	0	1	181,	0,
Chr_03	36549288	36549459	Chr_03.tRNA73-GlyGCC	665	+	36549288	36549459	0	1	171,	0,
Chr_03	36560664	36560835	Chr_03.tRNA74-GlyGCC	665	+	36560664	36560835	0	1	171,	0,
Chr_03	36895849	36896023	Chr_03.tRNA75-IleAAT	849	+	36895849	36896023	0	1	174,	0,
Chr_03	37630277	37630463	Chr_03.tRNA96-TyrGTA	737	-	37630277	37630463	0	1	186,	0,
Chr_03	38032118	38032291	Chr_03.tRNA95-AlaTGC	691	-	38032118	38032291	0	1	173,	0,
Chr_03	38282884	38283056	Chr_03.tRNA76-LysTTT	830	+	38282884	38283056	0	1	172,	0,
Chr_03	38515671	38515845	Chr_03.tRNA77-GluTTC	721	+	38515671	38515845	0	1	174,	0,
Chr_03	38518064	38518236	Chr_03.tRNA93-AspGTC	625	-	38518064	38518236	0	1	172,	0,
Chr_03	38555613	38555787	Chr_03.tRNA92-AsnGTT	845	-	38555613	38555787	0	1	174,	0,
Chr_03	38824230	38824404	Chr_03.tRNA78-ValTAC	750	+	38824230	38824404	0	1	174,	0,
Chr_03	38846569	38846742	Chr_03.tRNA79-ValTAC	626	+	38846569	38846742	0	1	173,	0,
Chr_03	38883176	38883349	Chr_03.tRNA80-ValTAC	742	+	38883176	38883349	0	1	173,	0,
Chr_03	39247257	39247431	Chr_03.tRNA91-ValCAC	791	-	39247257	39247431	0	1	174,	0,
Chr_03	39377544	39377716	Chr_03.tRNA90-HisGTG	630	-	39377544	39377716	0	1	172,	0,
Chr_03	39548293	39548467	Chr_03.tRNA81-AsnGTT	811	+	39548293	39548467	0	1	174,	0,
Chr_03	39607025	39607198	Chr_03.tRNA89-LysCTT	877	-	39607025	39607198	0	1	173,	0,
Chr_03	39990102	39990275	Chr_03.tRNA82-AlaAGC	634	+	39990102	39990275	0	1	173,	0,
Chr_03	40895890	40896063	Chr_03.tRNA83-ArgACG	725	+	40895890	40896063	0	1	173,	0,
Chr_03	40955111	40955292	Chr_03.tRNA84-LeuCAG	695	+	40955111	40955292	0	1	181,	0,
Chr_03	42241388	42241561	Chr_03.tRNA88-ArgACG	725	-	42241388	42241561	0	1	173,	0,
Chr_03	42324326	42324498	Chr_03.tRNA87-ThrTGT	791	+	42324326	42324498	0	1	172,	0,
Chr_04	1884417	1884601	Chr_04.tRNA122-LeuTAA	631	-	1884417	1884601	0	1	184,	0,
Chr_04	4509464	4509635	Chr_04.tRNA3-GlyGCC	665	+	4509464	4509635	0	1	171,	0,
Chr_04	4511122	4511293	Chr_04.tRNA4-GlyGCC	665	+	4511122	4511293	0	1	171,	0,
Chr_04	5394033	5394207	Chr_04.tRNA119-IleTAT	859	-	5394033	5394207	0	1	174,	0,
Chr_04	6358432	6358605	Chr_04.tRNA118-GluCTC	789	-	6358432	6358605	0	1	173,	0,
Chr_04	6858557	6858739	Chr_04.tRNA5-SerAGA	726	+	6858557	6858739	0	1	182,	0,
Chr_04	7593066	7593239	Chr_04.tRNA7-GluCTC	789	+	7593066	7593239	0	1	173,	0,
Chr_04	8909920	8910092	Chr_04.tRNA8-HisGTG	630	+	8909920	8910092	0	1	172,	0,
Chr_04	9164987	9165168	Chr_04.tRNA9-LeuAAG	757	+	9164987	9165168	0	1	181,	0,
Chr_04	11144104	11144276	Chr_04.tRNA110-LysTTT	804	-	11144104	11144276	0	1	172,	0,
Chr_04	11166306	11166478	Chr_04.tRNA109-LysTTT	804	-	11166306	11166478	0	1	172,	0,
Chr_04	16098105	16098277	Chr_04.tRNA106-GlyTCC	739	-	16098105	16098277	0	1	172,	0,
Chr_04	16122404	16122576	Chr_04.tRNA105-GlyTCC	710	-	16122404	16122576	0	1	172,	0,
Chr_04	19849751	19849925	Chr_04.tRNA27-IleAAT	752	+	19849751	19849925	0	1	174,	0,
Chr_04	20745670	20745842	Chr_04.tRNA30-GlnCTG	722	+	20745670	20745842	0	1	172,	0,
Chr_04	23944742	23944917	Chr_04.tRNA36-SupTTA	736	+	23944742	23944917	0	1	175,	0,
Chr_04	23950231	23950406	Chr_04.tRNA37-UndetNNN	646	+	23950231	23950406	0	1	175,	0,
Chr_04	23953625	23953800	Chr_04.tRNA38-SupTCA	744	+	23953625	23953800	0	1	175,	0,
Chr_04	24897926	24898101	Chr_04.tRNA96-LysTTT	774	-	24897926	24898101	0	1	175,	0,
Chr_04	26459457	26459632	Chr_04.tRNA42-SupTCA	734	+	26459457	26459632	0	1	175,	0,
Chr_04	27431306	27431478	Chr_04.tRNA43-AspGTC	698	+	27431306	27431478	0	1	172,	0,
Chr_04	30368306	30368478	Chr_04.tRNA85-GlnCTG	557	-	30368306	30368478	0	1	172,	0,
Chr_04	31568624	31568798	Chr_04.tRNA48-GluTTC	721	+	31568624	31568798	0	1	174,	0,
Chr_04	32005102	32005276	Chr_04.tRNA83-SupTTA	811	-	32005102	32005276	0	1	174,	0,
Chr_04	32069470	32069642	Chr_04.tRNA82-GlnCTG	722	-	32069470	32069642	0	1	172,	0,
Chr_04	36454616	36454796	Chr_04.tRNA54-LeuTAG	695	+	36454616	36454796	0	1	180,	0,
Chr_04	36674317	36674491	Chr_04.tRNA55-SupTTA	689	+	36674317	36674491	0	1	174,	0,
Chr_04	40143776	40143949	Chr_04.tRNA58-AlaAGC	634	+	40143776	40143949	0	1	173,	0,
Chr_04	40332672	40332858	Chr_04.tRNA72-MetCAT	642	-	40332672	40332858	0	1	186,	0,
Chr_04	40951190	40951363	Chr_04.tRNA71-PheGAA	783	-	40951190	40951363	0	1	173,	0,
Chr_04	42397191	42397363	Chr_04.tRNA67-ThrGGT	588	-	42397191	42397363	0	1	172,	0,
Chr_04	42612560	42612741	Chr_04.tRNA60-LeuCAG	695	+	42612560	42612741	0	1	181,	0,
Chr_04	45264323	45264498	Chr_04.tRNA64-LysTTT	696	-	45264323	45264498	0	1	175,	0,
Chr_04	45569067	45569239	Chr_04.tRNA62-ThrCGT	802	+	45569067	45569239	0	1	172,	0,
Chr_04	45731350	45731523	Chr_04.tRNA63-AlaTGC	691	+	45731350	45731523	0	1	173,	0,
Chr_05	709385	709577	Chr_05.tRNA2-TyrGTA	742	+	709385	709577	0	1	192,	0,
Chr_05	1169784	1169958	Chr_05.tRNA175-AsnGTT	845	-	1169784	1169958	0	1	174,	0,
Chr_05	1238965	1239137	Chr_05.tRNA3-GlnTTG	713	+	1238965	1239137	0	1	172,	0,
Chr_05	1539349	1539521	Chr_05.tRNA4-GlyTCC	739	+	1539349	1539521	0	1	172,	0,
Chr_05	1603963	1604135	Chr_05.tRNA174-AspGTC	698	-	1603963	1604135	0	1	172,	0,
Chr_05	1842413	1842595	Chr_05.tRNA173-SerGCT	805	-	1842413	1842595	0	1	182,	0,
Chr_05	2192928	2193100	Chr_05.tRNA172-AspGTC	670	-	2192928	2193100	0	1	172,	0,
Chr_05	2474443	2474615	Chr_05.tRNA6-CysGCA	821	+	2474443	2474615	0	1	172,	0,
Chr_05	2608520	2608692	Chr_05.tRNA7-AspGTC	670	+	2608520	2608692	0	1	172,	0,
Chr_05	2652373	2652545	Chr_05.tRNA8-HisGTG	630	+	2652373	2652545	0	1	172,	0,
Chr_05	2712848	2713022	Chr_05.tRNA171-IleAAT	852	-	2712848	2713022	0	1	174,	0,
Chr_05	2813853	2814035	Chr_05.tRNA170-SerGCT	805	-	2813853	2814035	0	1	182,	0,
Chr_05	2815848	2816021	Chr_05.tRNA9-AlaTGC	691	+	2815848	2816021	0	1	173,	0,
Chr_05	3050176	3050348	Chr_05.tRNA12-HisGTG	630	+	3050176	3050348	0	1	172,	0,
Chr_05	3176094	3176268	Chr_05.tRNA13-ValAAC	722	+	3176094	3176268	0	1	174,	0,
Chr_05	3177494	3177676	Chr_05.tRNA169-SerAGA	803	-	3177494	3177676	0	1	182,	0,
Chr_05	3610098	3610280	Chr_05.tRNA14-SerTGA	807	+	3610098	3610280	0	1	182,	0,
Chr_05	3839693	3839867	Chr_05.tRNA166-AsnGTT	811	-	3839693	3839867	0	1	174,	0,
Chr_05	4003524	4003696	Chr_05.tRNA15-ProTGG	663	+	4003524	4003696	0	1	172,	0,
Chr_05	4092096	4092278	Chr_05.tRNA164-SerGCT	805	-	4092096	4092278	0	1	182,	0,
Chr_05	4115206	4115379	Chr_05.tRNA163-ValTAC	782	-	4115206	4115379	0	1	173,	0,
Chr_05	4465682	4465853	Chr_05.tRNA162-GlyCCC	654	-	4465682	4465853	0	1	171,	0,
Chr_05	4477883	4478057	Chr_05.tRNA16-AsnGTT	811	+	4477883	4478057	0	1	174,	0,
Chr_05	4636263	4636435	Chr_05.tRNA161-GlnTTG	713	-	4636263	4636435	0	1	172,	0,
Chr_05	4645515	4645689	Chr_05.tRNA160-GluTTC	721	-	4645515	4645689	0	1	174,	0,
Chr_05	4818514	4818688	Chr_05.tRNA17-GluTTC	721	+	4818514	4818688	0	1	174,	0,
Chr_05	5283885	5284057	Chr_05.tRNA18-ProTGG	689	+	5283885	5284057	0	1	172,	0,
Chr_05	5395540	5395712	Chr_05.tRNA19-iMetCAT	583	+	5395540	5395712	0	1	172,	0,
Chr_05	5397244	5397416	Chr_05.tRNA20-iMetCAT	583	+	5397244	5397416	0	1	172,	0,
Chr_05	5601330	5601502	Chr_05.tRNA21-TrpCCA	758	+	5601330	5601502	0	1	172,	0,
Chr_05	5741866	5742038	Chr_05.tRNA22-AspGTC	698	+	5741866	5742038	0	1	172,	0,
Chr_05	6370589	6370761	Chr_05.tRNA25-TrpCCA	758	+	6370589	6370761	0	1	172,	0,
Chr_05	6735595	6735768	Chr_05.tRNA159-GluCTC	789	-	6735595	6735768	0	1	173,	0,
Chr_05	6792711	6792884	Chr_05.tRNA158-GluCTC	789	-	6792711	6792884	0	1	173,	0,
Chr_05	6865533	6865705	Chr_05.tRNA28-ThrTGT	827	+	6865533	6865705	0	1	172,	0,
Chr_05	7006456	7006628	Chr_05.tRNA29-ProTGG	689	+	7006456	7006628	0	1	172,	0,
Chr_05	7290687	7290860	Chr_05.tRNA157-GluCTC	789	-	7290687	7290860	0	1	173,	0,
Chr_05	8489819	8489992	Chr_05.tRNA154-ArgTCT	688	-	8489819	8489992	0	1	173,	0,
Chr_05	8628682	8628867	Chr_05.tRNA153-TyrGTA	738	-	8628682	8628867	0	1	185,	0,
Chr_05	8639541	8639714	Chr_05.tRNA30-ArgCCT	691	+	8639541	8639714	0	1	173,	0,
Chr_05	8815209	8815384	Chr_05.tRNA31-SupTCA	792	+	8815209	8815384	0	1	175,	0,
Chr_05	9363057	9363230	Chr_05.tRNA151-AlaAGC	634	-	9363057	9363230	0	1	173,	0,
Chr_05	9363203	9363374	Chr_05.tRNA150-GlyCCC	654	-	9363203	9363374	0	1	171,	0,
Chr_05	9365214	9365385	Chr_05.tRNA149-GlyCCC	654	-	9365214	9365385	0	1	171,	0,
Chr_05	9459286	9459459	Chr_05.tRNA32-PheGAA	783	+	9459286	9459459	0	1	173,	0,
Chr_05	9474199	9474384	Chr_05.tRNA33-MetCAT	642	+	9474199	9474384	0	1	185,	0,
Chr_05	9661366	9661539	Chr_05.tRNA148-AlaCGC	683	-	9661366	9661539	0	1	173,	0,
Chr_05	9835919	9836093	Chr_05.tRNA147-IleAAT	849	-	9835919	9836093	0	1	174,	0,
Chr_05	10274975	10275148	Chr_05.tRNA146-GluCTC	789	-	10274975	10275148	0	1	173,	0,
Chr_05	10474300	10474471	Chr_05.tRNA34-GlyGCC	655	+	10474300	10474471	0	1	171,	0,
Chr_05	10884713	10884897	Chr_05.tRNA144-LeuCAA	795	-	10884713	10884897	0	1	184,	0,
Chr_05	10927164	10927339	Chr_05.tRNA36-UndetNNN	646	+	10927164	10927339	0	1	175,	0,
Chr_05	10930717	10930892	Chr_05.tRNA37-SupTCA	744	+	10930717	10930892	0	1	175,	0,
Chr_05	11027051	11027225	Chr_05.tRNA142-SupTTA	725	-	11027051	11027225	0	1	174,	0,
Chr_05	11083719	11083893	Chr_05.tRNA141-SupTTA	811	-	11083719	11083893	0	1	174,	0,
Chr_05	11114825	11114997	Chr_05.tRNA38-HisGTG	630	+	11114825	11114997	0	1	172,	0,
Chr_05	11190512	11190686	Chr_05.tRNA139-AsnGTT	845	-	11190512	11190686	0	1	174,	0,
Chr_05	11387750	11387922	Chr_05.tRNA138-GlnCTG	746	-	11387750	11387922	0	1	172,	0,
Chr_05	11436143	11436315	Chr_05.tRNA39-AspGTC	698	+	11436143	11436315	0	1	172,	0,
Chr_05	11562117	11562291	Chr_05.tRNA40-GluTTC	721	+	11562117	11562291	0	1	174,	0,
Chr_05	11572812	11572984	Chr_05.tRNA136-AspGTC	624	-	11572812	11572984	0	1	172,	0,
Chr_05	11714939	11715113	Chr_05.tRNA135-ThrAGT	736	-	11714939	11715113	0	1	174,	0,
Chr_05	11719268	11719440	Chr_05.tRNA134-ProTGG	663	-	11719268	11719440	0	1	172,	0,
Chr_05	11875504	11875677	Chr_05.tRNA133-AlaTGC	607	-	11875504	11875677	0	1	173,	0,
Chr_05	11900581	11900753	Chr_05.tRNA132-AspGTC	698	-	11900581	11900753	0	1	172,	0,
Chr_05	12180567	12180739	Chr_05.tRNA131-ThrTGT	791	-	12180567	12180739	0	1	172,	0,
Chr_05	12190186	12190360	Chr_05.tRNA41-GluTTC	705	+	12190186	12190360	0	1	174,	0,
Chr_05	12194659	12194833	Chr_05.tRNA130-AsnGTT	811	-	12194659	12194833	0	1	174,	0,
Chr_05	12318542	12318716	Chr_05.tRNA129-IleAAT	849	-	12318542	12318716	0	1	174,	0,
Chr_05	12584290	12584462	Chr_05.tRNA128-TrpCCA	758	-	12584290	12584462	0	1	172,	0,
Chr_05	12657114	12657286	Chr_05.tRNA127-LysTTT	804	-	12657114	12657286	0	1	172,	0,
Chr_05	13107634	13107807	Chr_05.tRNA126-LeuTAA	646	-	13107634	13107807	0	1	173,	0,
Chr_05	15808431	15808605	Chr_05.tRNA123-IleAAT	747	-	15808431	15808605	0	1	174,	0,
Chr_05	16669820	16669994	Chr_05.tRNA120-SupTTA	709	-	16669820	16669994	0	1	174,	0,
Chr_05	17371028	17371218	Chr_05.tRNA118-MetCAT	641	-	17371028	17371218	0	1	190,	0,
Chr_05	17637579	17637754	Chr_05.tRNA116-SupTCA	663	-	17637579	17637754	0	1	175,	0,
Chr_05	18872488	18872660	Chr_05.tRNA113-GlnTTG	766	-	18872488	18872660	0	1	172,	0,
Chr_05	18883495	18883670	Chr_05.tRNA112-GluTTC	673	-	18883495	18883670	0	1	175,	0,
Chr_05	19702538	19702711	Chr_05.tRNA110-AlaTGC	691	-	19702538	19702711	0	1	173,	0,
Chr_05	21568320	21568493	Chr_05.tRNA108-ArgTCT	688	-	21568320	21568493	0	1	173,	0,
Chr_05	23809978	23810150	Chr_05.tRNA106-AspGTC	698	-	23809978	23810150	0	1	172,	0,
Chr_05	24172988	24173160	Chr_05.tRNA105-GlnTTG	735	-	24172988	24173160	0	1	172,	0,
Chr_05	24777589	24777760	Chr_05.tRNA104-GlyGCC	531	-	24777589	24777760	0	1	171,	0,
Chr_05	27702836	27703018	Chr_05.tRNA47-SerGCT	805	+	27702836	27703018	0	1	182,	0,
Chr_05	28334712	28334887	Chr_05.tRNA100-SupTTA	755	-	28334712	28334887	0	1	175,	0,
Chr_05	30861570	30861745	Chr_05.tRNA52-SupTTA	747	+	30861570	30861745	0	1	175,	0,
Chr_05	31127861	31128036	Chr_05.tRNA53-SupTCA	792	+	31127861	31128036	0	1	175,	0,
Chr_05	33293263	33293445	Chr_05.tRNA56-SerAGA	794	+	33293263	33293445	0	1	182,	0,
Chr_05	34288646	34288819	Chr_05.tRNA59-GluCTC	789	+	34288646	34288819	0	1	173,	0,
Chr_05	34417147	34417319	Chr_05.tRNA60-GlnTTG	617	+	34417147	34417319	0	1	172,	0,
Chr_05	35784695	35784876	Chr_05.tRNA90-LeuAAG	740	-	35784695	35784876	0	1	181,	0,
Chr_05	36607997	36608180	Chr_05.tRNA63-LeuTAA	684	+	36607997	36608180	0	1	183,	0,
Chr_05	36613080	36613253	Chr_05.tRNA64-LysCTT	877	+	36613080	36613253	0	1	173,	0,
Chr_05	37025718	37025890	Chr_05.tRNA88-CysGCA	821	-	37025718	37025890	0	1	172,	0,
Chr_05	37058196	37058370	Chr_05.tRNA87-ValCAC	824	-	37058196	37058370	0	1	174,	0,
Chr_05	37058277	37058451	Chr_05.tRNA86-IleAAT	724	-	37058277	37058451	0	1	174,	0,
Chr_05	37213259	37213432	Chr_05.tRNA85-AlaTGC	691	-	37213259	37213432	0	1	173,	0,
Chr_05	37362400	37362574	Chr_05.tRNA65-ValAAC	722	+	37362400	37362574	0	1	174,	0,
Chr_05	37567004	37567178	Chr_05.tRNA66-ValAAC	722	+	37567004	37567178	0	1	174,	0,
Chr_05	39120162	39120351	Chr_05.tRNA67-TyrGTA	743	+	39120162	39120351	0	1	189,	0,
Chr_05	40480454	40480636	Chr_05.tRNA69-SerTGA	807	+	40480454	40480636	0	1	182,	0,
Chr_05	40480623	40480795	Chr_05.tRNA83-AspGTC	698	-	40480623	40480795	0	1	172,	0,
Chr_05	40483466	40483638	Chr_05.tRNA82-AspGTC	698	-	40483466	40483638	0	1	172,	0,
Chr_05	40969774	40969948	Chr_05.tRNA81-ArgTCG	823	-	40969774	40969948	0	1	174,	0,
Chr_05	41013767	41013940	Chr_05.tRNA70-ArgTCT	688	+	41013767	41013940	0	1	173,	0,
Chr_05	41909865	41910037	Chr_05.tRNA73-AspGTC	670	+	41909865	41910037	0	1	172,	0,
Chr_05	42140320	42140491	Chr_05.tRNA74-GlyGCC	665	+	42140320	42140491	0	1	171,	0,
Chr_05	42651594	42651766	Chr_05.tRNA75-ProTGG	689	+	42651594	42651766	0	1	172,	0,
Chr_06	400869	401051	Chr_06.tRNA1-SerGCT	805	+	400869	401051	0	1	182,	0,
Chr_06	509097	509271	Chr_06.tRNA2-IleTAT	865	+	509097	509271	0	1	174,	0,
Chr_06	739332	739504	Chr_06.tRNA3-ProTGG	689	+	739332	739504	0	1	172,	0,
Chr_06	907163	907335	Chr_06.tRNA4-GlyTCC	739	+	907163	907335	0	1	172,	0,
Chr_06	1246485	1246657	Chr_06.tRNA5-GlnTTG	764	+	1246485	1246657	0	1	172,	0,
Chr_06	1275292	1275464	Chr_06.tRNA140-GlnCTG	712	-	1275292	1275464	0	1	172,	0,
Chr_06	1344328	1344500	Chr_06.tRNA139-GlyTCC	685	-	1344328	1344500	0	1	172,	0,
Chr_06	1865031	1865204	Chr_06.tRNA138-LysCTT	877	-	1865031	1865204	0	1	173,	0,
Chr_06	2281658	2281838	Chr_06.tRNA6-LeuTAG	695	+	2281658	2281838	0	1	180,	0,
Chr_06	2465679	2465850	Chr_06.tRNA7-GlyGCC	665	+	2465679	2465850	0	1	171,	0,
Chr_06	2501634	2501806	Chr_06.tRNA8-GlnTTG	715	+	2501634	2501806	0	1	172,	0,
Chr_06	2761399	2761571	Chr_06.tRNA9-TrpCCA	758	+	2761399	2761571	0	1	172,	0,
Chr_06	2811787	2811959	Chr_06.tRNA11-TrpCCA	758	+	2811787	2811959	0	1	172,	0,
Chr_06	2879560	2879734	Chr_06.tRNA12-ValCAC	772	+	2879560	2879734	0	1	174,	0,
Chr_06	2995406	2995577	Chr_06.tRNA13-GlyGCC	665	+	2995406	2995577	0	1	171,	0,
Chr_06	3224929	3225101	Chr_06.tRNA14-GlyTCC	739	+	3224929	3225101	0	1	172,	0,
Chr_06	3239442	3239632	Chr_06.tRNA15-TyrGTA	736	+	3239442	3239632	0	1	190,	0,
Chr_06	3466469	3466652	Chr_06.tRNA137-LeuTAA	684	-	3466469	3466652	0	1	183,	0,
Chr_06	3611287	3611461	Chr_06.tRNA17-GluTTC	721	+	3611287	3611461	0	1	174,	0,
Chr_06	4044571	4044746	Chr_06.tRNA135-LysTTT	774	-	4044571	4044746	0	1	175,	0,
Chr_06	4561104	4561278	Chr_06.tRNA134-ValAAC	722	-	4561104	4561278	0	1	174,	0,
Chr_06	4677766	4677939	Chr_06.tRNA18-ArgACG	725	+	4677766	4677939	0	1	173,	0,
Chr_06	4693883	4694056	Chr_06.tRNA133-LysCTT	877	-	4693883	4694056	0	1	173,	0,
Chr_06	5006483	5006656	Chr_06.tRNA132-AlaCGC	683	-	5006483	5006656	0	1	173,	0,
Chr_06	5098097	5098270	Chr_06.tRNA130-ThrAGT	657	-	5098097	5098270	0	1	173,	0,
Chr_06	5253070	5253244	Chr_06.tRNA19-ValAAC	722	+	5253070	5253244	0	1	174,	0,
Chr_06	5522826	5523000	Chr_06.tRNA129-ValCAC	791	-	5522826	5523000	0	1	174,	0,
Chr_06	5593151	5593325	Chr_06.tRNA20-IleAAT	849	+	5593151	5593325	0	1	174,	0,
Chr_06	5614580	5614753	Chr_06.tRNA128-ValTAC	715	-	5614580	5614753	0	1	173,	0,
Chr_06	5733878	5734052	Chr_06.tRNA127-GluTTC	705	-	5733878	5734052	0	1	174,	0,
Chr_06	5800205	5800386	Chr_06.tRNA126-LeuCAG	695	-	5800205	5800386	0	1	181,	0,
Chr_06	5958345	5958517	Chr_06.tRNA21-AspGTC	670	+	5958345	5958517	0	1	172,	0,
Chr_06	6221937	6222110	Chr_06.tRNA22-AlaTGC	656	+	6221937	6222110	0	1	173,	0,
Chr_06	6420225	6420399	Chr_06.tRNA124-GluTTC	705	-	6420225	6420399	0	1	174,	0,
Chr_06	6559879	6560051	Chr_06.tRNA23-GlnCTG	722	+	6559879	6560051	0	1	172,	0,
Chr_06	6573628	6573800	Chr_06.tRNA123-CysGCA	821	-	6573628	6573800	0	1	172,	0,
Chr_06	7231942	7232125	Chr_06.tRNA26-SerAGA	639	+	7231942	7232125	0	1	183,	0,
Chr_06	8036899	8037084	Chr_06.tRNA121-TyrGTA	738	-	8036899	8037084	0	1	185,	0,
Chr_06	8420831	8421003	Chr_06.tRNA120-LysTTT	804	-	8420831	8421003	0	1	172,	0,
Chr_06	8590877	8591050	Chr_06.tRNA119-ArgTCT	688	-	8590877	8591050	0	1	173,	0,
Chr_06	9159338	9159524	Chr_06.tRNA30-MetCAT	642	+	9159338	9159524	0	1	186,	0,
Chr_06	9169726	9169912	Chr_06.tRNA31-MetCAT	642	+	9169726	9169912	0	1	186,	0,
Chr_06	9526677	9526848	Chr_06.tRNA118-GlyGCC	660	-	9526677	9526848	0	1	171,	0,
Chr_06	9567454	9567626	Chr_06.tRNA32-LysTTT	804	+	9567454	9567626	0	1	172,	0,
Chr_06	9596941	9597123	Chr_06.tRNA33-SerAGA	698	+	9596941	9597123	0	1	182,	0,
Chr_06	9637447	9637629	Chr_06.tRNA34-SerAGA	803	+	9637447	9637629	0	1	182,	0,
Chr_06	10104434	10104608	Chr_06.tRNA35-AsnGTT	811	+	10104434	10104608	0	1	174,	0,
Chr_06	10619589	10619761	Chr_06.tRNA36-GlnCTG	606	+	10619589	10619761	0	1	172,	0,
Chr_06	10620538	10620709	Chr_06.tRNA37-GlnTTG	608	+	10620538	10620709	0	1	171,	0,
Chr_06	10621677	10621849	Chr_06.tRNA38-GlnTTG	729	+	10621677	10621849	0	1	172,	0,
Chr_06	10622361	10622533	Chr_06.tRNA39-GlnTTG	597	+	10622361	10622533	0	1	172,	0,
Chr_06	10625047	10625219	Chr_06.tRNA41-GlnTTG	729	+	10625047	10625219	0	1	172,	0,
Chr_06	10749233	10749405	Chr_06.tRNA117-ThrCGT	783	-	10749233	10749405	0	1	172,	0,
Chr_06	11636047	11636222	Chr_06.tRNA116-LysTTT	729	-	11636047	11636222	0	1	175,	0,
Chr_06	11737694	11737867	Chr_06.tRNA115-GluCTC	789	-	11737694	11737867	0	1	173,	0,
Chr_06	11744608	11744781	Chr_06.tRNA114-GluCTC	754	-	11744608	11744781	0	1	173,	0,
Chr_06	12053129	12053302	Chr_06.tRNA42-GluCTC	789	+	12053129	12053302	0	1	173,	0,
Chr_06	12618598	12618771	Chr_06.tRNA112-IleAAT	637	-	12618598	12618771	0	1	173,	0,
Chr_06	13217607	13217780	Chr_06.tRNA44-PheGAA	783	+	13217607	13217780	0	1	173,	0,
Chr_06	15953217	15953391	Chr_06.tRNA106-GlnTTG	811	-	15953217	15953391	0	1	174,	0,
Chr_06	17265596	17265770	Chr_06.tRNA104-IleAAT	849	-	17265596	17265770	0	1	174,	0,
Chr_06	17466973	17467145	Chr_06.tRNA103-ThrTGT	793	-	17466973	17467145	0	1	172,	0,
Chr_06	17976449	17976621	Chr_06.tRNA49-ProTGG	696	+	17976449	17976621	0	1	172,	0,
Chr_06	18887107	18887279	Chr_06.tRNA50-TrpCCA	668	+	18887107	18887279	0	1	172,	0,
Chr_06	22597406	22597581	Chr_06.tRNA98-AsnATT	665	-	22597406	22597581	0	1	175,	0,
Chr_06	22690045	22690218	Chr_06.tRNA55-GluCTC	789	+	22690045	22690218	0	1	173,	0,
Chr_06	23019380	23019552	Chr_06.tRNA56-ProCGG	651	+	23019380	23019552	0	1	172,	0,
Chr_06	23894591	23894765	Chr_06.tRNA95-TrpCCA	701	-	23894591	23894765	0	1	174,	0,
Chr_06	23923726	23923901	Chr_06.tRNA93-ProTGG	628	-	23923726	23923901	0	1	175,	0,
Chr_06	24137269	24137444	Chr_06.tRNA61-ProTGG	628	+	24137269	24137444	0	1	175,	0,
Chr_06	24603151	24603325	Chr_06.tRNA90-IleAAT	833	-	24603151	24603325	0	1	174,	0,
Chr_06	25755028	25755200	Chr_06.tRNA64-ProTGG	689	+	25755028	25755200	0	1	172,	0,
Chr_06	26454044	26454219	Chr_06.tRNA86-IleTAT	733	-	26454044	26454219	0	1	175,	0,
Chr_06	26487135	26487309	Chr_06.tRNA67-AsnGTT	811	+	26487135	26487309	0	1	174,	0,
Chr_06	27118380	27118555	Chr_06.tRNA82-LeuCAA	718	-	27118380	27118555	0	1	175,	0,
Chr_06	27144584	27144756	Chr_06.tRNA71-AspGTC	698	+	27144584	27144756	0	1	172,	0,
Chr_06	27785517	27785689	Chr_06.tRNA80-ThrTGT	827	-	27785517	27785689	0	1	172,	0,
Chr_06	28148199	28148380	Chr_06.tRNA79-LeuAAG	740	-	28148199	28148380	0	1	181,	0,
Chr_06	28959861	28960034	Chr_06.tRNA78-LysCTT	877	-	28959861	28960034	0	1	173,	0,
Chr_06	29183357	29183532	Chr_06.tRNA74-LysTTT	729	+	29183357	29183532	0	1	175,	0,
Chr_06	30354498	30354672	Chr_06.tRNA76-GlnTTG	811	+	30354498	30354672	0	1	174,	0,
Chr_07	905565	905738	Chr_07.tRNA2-AlaAGC	634	+	905565	905738	0	1	173,	0,
Chr_07	1290067	1290239	Chr_07.tRNA159-ProTGG	689	-	1290067	1290239	0	1	172,	0,
Chr_07	1678904	1679090	Chr_07.tRNA158-TyrGTA	737	-	1678904	1679090	0	1	186,	0,
Chr_07	2091356	2091528	Chr_07.tRNA3-AspGTC	698	+	2091356	2091528	0	1	172,	0,
Chr_07	2460262	2460436	Chr_07.tRNA4-ValAAC	722	+	2460262	2460436	0	1	174,	0,
Chr_07	2461345	2461519	Chr_07.tRNA5-ValAAC	722	+	2461345	2461519	0	1	174,	0,
Chr_07	4063386	4063561	Chr_07.tRNA156-LysTTT	774	-	4063386	4063561	0	1	175,	0,
Chr_07	4142394	4142568	Chr_07.tRNA155-IleAAT	849	-	4142394	4142568	0	1	174,	0,
Chr_07	4744622	4744793	Chr_07.tRNA154-GlyGCC	665	-	4744622	4744793	0	1	171,	0,
Chr_07	5528693	5528866	Chr_07.tRNA152-AlaAGC	624	-	5528693	5528866	0	1	173,	0,
Chr_07	5668995	5669167	Chr_07.tRNA7-GlnTTG	701	+	5668995	5669167	0	1	172,	0,
Chr_07	5670131	5670303	Chr_07.tRNA8-GlnTTG	735	+	5670131	5670303	0	1	172,	0,
Chr_07	5670396	5670568	Chr_07.tRNA9-GlnTTG	707	+	5670396	5670568	0	1	172,	0,
Chr_07	5670661	5670833	Chr_07.tRNA10-GlnTTG	707	+	5670661	5670833	0	1	172,	0,
Chr_07	5670926	5671099	Chr_07.tRNA11-GlnTTG	586	+	5670926	5671099	0	1	173,	0,
Chr_07	5671779	5671951	Chr_07.tRNA13-GlnTTG	735	+	5671779	5671951	0	1	172,	0,
Chr_07	5672067	5672239	Chr_07.tRNA14-GlnTTG	629	+	5672067	5672239	0	1	172,	0,
Chr_07	6046067	6046239	Chr_07.tRNA151-LysTTT	804	-	6046067	6046239	0	1	172,	0,
Chr_07	6121705	6121877	Chr_07.tRNA15-HisGTG	630	+	6121705	6121877	0	1	172,	0,
Chr_07	6434580	6434761	Chr_07.tRNA150-LeuAAG	740	-	6434580	6434761	0	1	181,	0,
Chr_07	6434670	6434843	Chr_07.tRNA149-LysCTT	877	-	6434670	6434843	0	1	173,	0,
Chr_07	6479299	6479472	Chr_07.tRNA148-AlaTGC	656	-	6479299	6479472	0	1	173,	0,
Chr_07	6755350	6755531	Chr_07.tRNA147-SerGCT	582	-	6755350	6755531	0	1	181,	0,
Chr_07	6961183	6961365	Chr_07.tRNA16-SerCGA	765	+	6961183	6961365	0	1	182,	0,
Chr_07	7003336	7003508	Chr_07.tRNA145-CysGCA	821	-	7003336	7003508	0	1	172,	0,
Chr_07	9246450	9246623	Chr_07.tRNA18-ArgACG	732	+	9246450	9246623	0	1	173,	0,
Chr_07	10833602	10833786	Chr_07.tRNA142-LeuCAA	767	-	10833602	10833786	0	1	184,	0,
Chr_07	11372748	11372930	Chr_07.tRNA21-SerCGA	789	+	11372748	11372930	0	1	182,	0,
Chr_07	12345829	12346001	Chr_07.tRNA141-GlnTTG	764	-	12345829	12346001	0	1	172,	0,
Chr_07	12463285	12463456	Chr_07.tRNA23-GlyGCC	665	+	12463285	12463456	0	1	171,	0,
Chr_07	12561226	12561410	Chr_07.tRNA140-LeuCAA	767	-	12561226	12561410	0	1	184,	0,
Chr_07	12771397	12771578	Chr_07.tRNA24-LeuAAG	740	+	12771397	12771578	0	1	181,	0,
Chr_07	12772930	12773102	Chr_07.tRNA25-GlnTTG	735	+	12772930	12773102	0	1	172,	0,
Chr_07	13638769	13638943	Chr_07.tRNA138-ArgTCG	823	-	13638769	13638943	0	1	174,	0,
Chr_07	13913712	13913894	Chr_07.tRNA27-SerTGA	807	+	13913712	13913894	0	1	182,	0,
Chr_07	14203196	14203380	Chr_07.tRNA28-LeuCAA	767	+	14203196	14203380	0	1	184,	0,
Chr_07	14795099	14795271	Chr_07.tRNA29-ProTGG	689	+	14795099	14795271	0	1	172,	0,
Chr_07	16900297	16900471	Chr_07.tRNA135-SupTTA	811	-	16900297	16900471	0	1	174,	0,
Chr_07	16926621	16926796	Chr_07.tRNA134-LysTTT	729	-	16926621	16926796	0	1	175,	0,
Chr_07	17110951	17111125	Chr_07.tRNA33-AsnGTT	790	+	17110951	17111125	0	1	174,	0,
Chr_07	17881823	17881997	Chr_07.tRNA133-AsnGTT	813	-	17881823	17881997	0	1	174,	0,
Chr_07	18462155	18462329	Chr_07.tRNA34-IleAAT	669	+	18462155	18462329	0	1	174,	0,
Chr_07	18655447	18655621	Chr_07.tRNA132-SupTTA	811	-	18655447	18655621	0	1	174,	0,
Chr_07	20293847	20294026	Chr_07.tRNA39-ArgACG	606	+	20293847	20294026	0	1	179,	0,
Chr_07	20294523	20294695	Chr_07.tRNA125-AsnGTT	748	-	20294523	20294695	0	1	172,	0,
Chr_07	20341334	20341522	Chr_07.tRNA122-SerGCT	545	-	20341334	20341522	0	1	188,	0,
Chr_07	20342802	20342974	Chr_07.tRNA43-ArgTCT	583	+	20342802	20342974	0	1	172,	0,
Chr_07	20359037	20359208	Chr_07.tRNA44-CysGCA	649	+	20359037	20359208	0	1	171,	0,
Chr_07	21368242	21368415	Chr_07.tRNA51-IleAAT	686	+	21368242	21368415	0	1	173,	0,
Chr_07	21392524	21392699	Chr_07.tRNA52-LysTTT	702	+	21392524	21392699	0	1	175,	0,
Chr_07	21413400	21413574	Chr_07.tRNA118-SupTCA	667	-	21413400	21413574	0	1	174,	0,
Chr_07	24103621	24103796	Chr_07.tRNA57-LeuCAA	735	+	24103621	24103796	0	1	175,	0,
Chr_07	27508922	27509097	Chr_07.tRNA59-LysTTT	725	+	27508922	27509097	0	1	175,	0,
Chr_07	27637774	27637949	Chr_07.tRNA109-LysTTT	729	-	27637774	27637949	0	1	175,	0,
Chr_07	27644298	27644473	Chr_07.tRNA60-LysTTT	729	+	27644298	27644473	0	1	175,	0,
Chr_07	27790949	27791121	Chr_07.tRNA61-TrpCCA	758	+	27790949	27791121	0	1	172,	0,
Chr_07	28937634	28937816	Chr_07.tRNA63-SerAGA	803	+	28937634	28937816	0	1	182,	0,
Chr_07	28950108	28950283	Chr_07.tRNA106-SupTCA	644	-	28950108	28950283	0	1	175,	0,
Chr_07	30668745	30668917	Chr_07.tRNA104-ThrTGT	802	-	30668745	30668917	0	1	172,	0,
Chr_07	30668835	30669007	Chr_07.tRNA103-ProAGG	674	-	30668835	30669007	0	1	172,	0,
Chr_07	31612547	31612721	Chr_07.tRNA102-IleAAT	718	-	31612547	31612721	0	1	174,	0,
Chr_07	32147710	32147882	Chr_07.tRNA65-HisGTG	630	+	32147710	32147882	0	1	172,	0,
Chr_07	34253261	34253436	Chr_07.tRNA98-LysTTT	729	-	34253261	34253436	0	1	175,	0,
Chr_07	34276651	34276833	Chr_07.tRNA70-SerAGA	794	+	34276651	34276833	0	1	182,	0,
Chr_07	34296648	34296820	Chr_07.tRNA72-iMetCAT	583	+	34296648	34296820	0	1	172,	0,
Chr_07	35049436	35049607	Chr_07.tRNA97-GlyCCC	654	-	35049436	35049607	0	1	171,	0,
Chr_07	35967889	35968062	Chr_07.tRNA73-LysCTT	877	+	35967889	35968062	0	1	173,	0,
Chr_07	36338622	36338795	Chr_07.tRNA74-PheGAA	783	+	36338622	36338795	0	1	173,	0,
Chr_07	36620801	36620974	Chr_07.tRNA96-PheGAA	783	-	36620801	36620974	0	1	173,	0,
Chr_07	36782322	36782495	Chr_07.tRNA95-PheGAA	783	-	36782322	36782495	0	1	173,	0,
Chr_07	37267995	37268168	Chr_07.tRNA93-AlaCGC	683	-	37267995	37268168	0	1	173,	0,
Chr_07	37585422	37585594	Chr_07.tRNA75-iMetCAT	583	+	37585422	37585594	0	1	172,	0,
Chr_07	37777609	37777781	Chr_07.tRNA91-AspGTC	698	-	37777609	37777781	0	1	172,	0,
Chr_07	38110268	38110450	Chr_07.tRNA76-SerTGA	792	+	38110268	38110450	0	1	182,	0,
Chr_07	38112773	38112948	Chr_07.tRNA89-LysTTT	736	-	38112773	38112948	0	1	175,	0,
Chr_07	38253450	38253622	Chr_07.tRNA77-ProTGG	663	+	38253450	38253622	0	1	172,	0,
Chr_07	38413773	38413946	Chr_07.tRNA78-GluCTC	719	+	38413773	38413946	0	1	173,	0,
Chr_07	38649316	38649491	Chr_07.tRNA79-ThrAGT	586	+	38649316	38649491	0	1	175,	0,
Chr_07	39403516	39403688	Chr_07.tRNA87-GlyTCC	710	-	39403516	39403688	0	1	172,	0,
Chr_07	40038245	40038418	Chr_07.tRNA86-ArgCCG	678	-	40038245	40038418	0	1	173,	0,
Chr_07	40110169	40110355	Chr_07.tRNA85-MetCAT	642	-	40110169	40110355	0	1	186,	0,
Chr_07	40404030	40404212	Chr_07.tRNA84-SerAGA	794	-	40404030	40404212	0	1	182,	0,
Chr_07	40690206	40690380	Chr_07.tRNA83-ArgTCG	823	-	40690206	40690380	0	1	174,	0,
Chr_07	41965318	41965491	Chr_07.tRNA81-AlaAGC	634	-	41965318	41965491	0	1	173,	0,
scaffold_9	120596	120771	scaffold_9.tRNA1-LysTTT	696	+	120596	120771	0	1	175,	0,
scaffold_9	195925	196100	scaffold_9.tRNA2-LysTTT	696	+	195925	196100	0	1	175,	0,
scaffold_9	207721	207896	scaffold_9.tRNA3-LysTTT	696	+	207721	207896	0	1	175,	0,
scaffold_14	4487	4661	scaffold_14.tRNA2-SupTTA	703	-	4487	4661	0	1	174,	0,
scaffold_33	36783	36956	scaffold_33.tRNA2-ArgCCG	743	-	36783	36956	0	1	173,	0,
scaffold_118	15282	15457	scaffold_118.tRNA1-LysTTT	696	+	15282	15457	0	1	175,	0,
scaffold_933	0	175	scaffold_933.tRNA2-SupTCA	644	-	0	175	0	1	175,	0,
