# Supplementary material for: Conservation and Tandem Duplication of tRNA Genes in Plant Species
Source: Genes (Basel). 2025 Nov 1;16(11):1307. doi: 10.3390/genes16111307 (PMC12652284; doi:10.3390/genes16111307)
Supplement: Supplementary file 1 [file genes-16-01307-s001.zip › tRNA.prediction.out/Aco/Aco.high.bed]

Chr_01	781815	781897	Chr_01.tRNA1-SerGCT	805	+	781815	781897	0	1	82,	0,
Chr_01	1004058	1004132	Chr_01.tRNA168-AsnGTT	845	-	1004058	1004132	0	1	74,	0,
Chr_01	2558128	2558200	Chr_01.tRNA3-GlyTCC	710	+	2558128	2558200	0	1	72,	0,
Chr_01	2561797	2561869	Chr_01.tRNA4-GlyTCC	739	+	2561797	2561869	0	1	72,	0,
Chr_01	2709871	2709944	Chr_01.tRNA5-ArgCCT	748	+	2709871	2709944	0	1	73,	0,
Chr_01	2710026	2710099	Chr_01.tRNA164-LysCTT	877	-	2710026	2710099	0	1	73,	0,
Chr_01	2718789	2718861	Chr_01.tRNA6-ThrTGT	775	+	2718789	2718861	0	1	72,	0,
Chr_01	2719110	2719182	Chr_01.tRNA7-ThrTGT	636	+	2719110	2719182	0	1	72,	0,
Chr_01	3028910	3028982	Chr_01.tRNA8-GlyTCC	710	+	3028910	3028982	0	1	72,	0,
Chr_01	3128291	3128362	Chr_01.tRNA9-GlyGCC	665	+	3128291	3128362	0	1	71,	0,
Chr_01	3664521	3664595	Chr_01.tRNA10-AsnGTT	845	+	3664521	3664595	0	1	74,	0,
Chr_01	4323184	4323257	Chr_01.tRNA11-GluCTC	789	+	4323184	4323257	0	1	73,	0,
Chr_01	4414017	4414090	Chr_01.tRNA12-LysCTT	763	+	4414017	4414090	0	1	73,	0,
Chr_01	4647908	4647981	Chr_01.tRNA163-ArgTCT	688	-	4647908	4647981	0	1	73,	0,
Chr_01	4996256	4996328	Chr_01.tRNA162-ProAGG	669	-	4996256	4996328	0	1	72,	0,
Chr_01	5000971	5001053	Chr_01.tRNA13-SerAGA	803	+	5000971	5001053	0	1	82,	0,
Chr_01	5010979	5011050	Chr_01.tRNA14-GlyGCC	665	+	5010979	5011050	0	1	71,	0,
Chr_01	5258445	5258519	Chr_01.tRNA15-ValCAC	824	+	5258445	5258519	0	1	74,	0,
Chr_01	5942751	5942832	Chr_01.tRNA161-LeuAAG	740	-	5942751	5942832	0	1	81,	0,
Chr_01	6079382	6079465	Chr_01.tRNA17-LeuTAA	684	+	6079382	6079465	0	1	83,	0,
Chr_01	6272733	6272807	Chr_01.tRNA19-GluTTC	721	+	6272733	6272807	0	1	74,	0,
Chr_01	6287423	6287496	Chr_01.tRNA20-ArgTCT	685	+	6287423	6287496	0	1	73,	0,
Chr_01	6766744	6766816	Chr_01.tRNA158-ProAGG	674	-	6766744	6766816	0	1	72,	0,
Chr_01	6943531	6943605	Chr_01.tRNA21-ValAAC	722	+	6943531	6943605	0	1	74,	0,
Chr_01	6960929	6961002	Chr_01.tRNA22-AlaTGC	691	+	6960929	6961002	0	1	73,	0,
Chr_01	7005223	7005295	Chr_01.tRNA157-ProAGG	674	-	7005223	7005295	0	1	72,	0,
Chr_01	7159087	7159171	Chr_01.tRNA156-LeuTAA	689	-	7159087	7159171	0	1	84,	0,
Chr_01	7162950	7163023	Chr_01.tRNA23-PheGAA	783	+	7162950	7163023	0	1	73,	0,
Chr_01	7242760	7242852	Chr_01.tRNA155-TyrGTA	735	-	7242760	7242852	0	2	36,37,	0,55,
Chr_01	7965529	7965610	Chr_01.tRNA154-LeuAAG	740	-	7965529	7965610	0	1	81,	0,
Chr_01	8115164	8115237	Chr_01.tRNA24-ArgCCT	691	+	8115164	8115237	0	1	73,	0,
Chr_01	8514131	8514202	Chr_01.tRNA152-GlyGCC	665	-	8514131	8514202	0	1	71,	0,
Chr_01	8683840	8683926	Chr_01.tRNA151-TyrGTA	665	-	8683840	8683926	0	2	36,37,	0,49,
Chr_01	8777210	8777285	Chr_01.tRNA25-ArgTCT	653	+	8777210	8777285	0	1	75,	0,
Chr_01	9017515	9017590	Chr_01.tRNA26-LysTTT	696	+	9017515	9017590	0	1	75,	0,
Chr_01	10997527	10997600	Chr_01.tRNA149-GluCTC	789	-	10997527	10997600	0	1	73,	0,
Chr_01	11049545	11049618	Chr_01.tRNA27-ValTAC	733	+	11049545	11049618	0	1	73,	0,
Chr_01	11082110	11082182	Chr_01.tRNA28-AsnGTT	779	+	11082110	11082182	0	1	72,	0,
Chr_01	11387626	11387699	Chr_01.tRNA29-ArgACG	725	+	11387626	11387699	0	1	73,	0,
Chr_01	11581400	11581473	Chr_01.tRNA147-PheGAA	783	-	11581400	11581473	0	1	73,	0,
Chr_01	12006551	12006631	Chr_01.tRNA30-LeuTAG	695	+	12006551	12006631	0	1	80,	0,
Chr_01	12180730	12180805	Chr_01.tRNA146-SupTCA	734	-	12180730	12180805	0	1	75,	0,
Chr_01	12888700	12888772	Chr_01.tRNA31-iMetCAT	583	+	12888700	12888772	0	1	72,	0,
Chr_01	12891257	12891329	Chr_01.tRNA32-iMetCAT	583	+	12891257	12891329	0	1	72,	0,
Chr_01	13783584	13783656	Chr_01.tRNA143-AspGTC	664	-	13783584	13783656	0	1	72,	0,
Chr_01	14039828	14039901	Chr_01.tRNA33-AlaTGC	563	+	14039828	14039901	0	1	73,	0,
Chr_01	14173315	14173388	Chr_01.tRNA34-PheGAA	783	+	14173315	14173388	0	1	73,	0,
Chr_01	14923514	14923587	Chr_01.tRNA35-AlaTGC	691	+	14923514	14923587	0	1	73,	0,
Chr_01	15076994	15077068	Chr_01.tRNA142-IleTAT	859	-	15076994	15077068	0	1	74,	0,
Chr_01	17058996	17059070	Chr_01.tRNA139-GluTTC	721	-	17058996	17059070	0	1	74,	0,
Chr_01	17903283	17903355	Chr_01.tRNA37-GlyTCC	739	+	17903283	17903355	0	1	72,	0,
Chr_01	18969296	18969370	Chr_01.tRNA40-IleTAT	859	+	18969296	18969370	0	1	74,	0,
Chr_01	20279944	20280024	Chr_01.tRNA41-LeuTAG	709	+	20279944	20280024	0	1	80,	0,
Chr_01	21648910	21648983	Chr_01.tRNA132-PheGAA	630	-	21648910	21648983	0	1	73,	0,
Chr_01	22286790	22286864	Chr_01.tRNA43-AsnGTT	846	+	22286790	22286864	0	1	74,	0,
Chr_01	22824798	22824870	Chr_01.tRNA45-GlnCTG	753	+	22824798	22824870	0	1	72,	0,
Chr_01	23734433	23734508	Chr_01.tRNA128-SupTCA	558	-	23734433	23734508	0	1	75,	0,
Chr_01	26626674	26626749	Chr_01.tRNA52-SupTTA	765	+	26626674	26626749	0	1	75,	0,
Chr_01	28602617	28602689	Chr_01.tRNA123-GlnCTG	722	-	28602617	28602689	0	1	72,	0,
Chr_01	29146316	29146393	Chr_01.tRNA122-ValAAC	592	-	29146316	29146393	0	1	77,	0,
Chr_01	31280740	31280814	Chr_01.tRNA64-GlnTTG	755	+	31280740	31280814	0	1	74,	0,
Chr_01	33663577	33663649	Chr_01.tRNA116-LysTTT	804	-	33663577	33663649	0	1	72,	0,
Chr_01	33743695	33743768	Chr_01.tRNA65-AlaTGC	691	+	33743695	33743768	0	1	73,	0,
Chr_01	35525818	35525891	Chr_01.tRNA69-AlaAGC	634	+	35525818	35525891	0	1	73,	0,
Chr_01	35952260	35952346	Chr_01.tRNA114-MetCAT	538	-	35952260	35952346	0	2	36,38,	0,48,
Chr_01	37181932	37182007	Chr_01.tRNA70-SupTCA	792	+	37181932	37182007	0	1	75,	0,
Chr_01	37597647	37597722	Chr_01.tRNA72-SupTCA	680	+	37597647	37597722	0	1	75,	0,
Chr_01	37971536	37971609	Chr_01.tRNA112-AlaAGC	634	-	37971536	37971609	0	1	73,	0,
Chr_01	39032640	39032714	Chr_01.tRNA110-IleTAT	859	-	39032640	39032714	0	1	74,	0,
Chr_01	39212456	39212528	Chr_01.tRNA74-GlnCTG	740	+	39212456	39212528	0	1	72,	0,
Chr_01	39578427	39578500	Chr_01.tRNA108-AlaAGC	634	-	39578427	39578500	0	1	73,	0,
Chr_01	40258949	40259024	Chr_01.tRNA75-LysTTT	798	+	40258949	40259024	0	1	75,	0,
Chr_01	40357777	40357850	Chr_01.tRNA107-ArgACG	725	-	40357777	40357850	0	1	73,	0,
Chr_01	40851180	40851264	Chr_01.tRNA106-TyrGTA	728	-	40851180	40851264	0	2	36,37,	0,47,
Chr_01	40996436	40996516	Chr_01.tRNA77-LeuTAG	695	+	40996436	40996516	0	1	80,	0,
Chr_01	41275530	41275602	Chr_01.tRNA78-CysGCA	785	+	41275530	41275602	0	1	72,	0,
Chr_01	41967372	41967444	Chr_01.tRNA104-ProAGG	674	-	41967372	41967444	0	1	72,	0,
Chr_01	42015177	42015249	Chr_01.tRNA103-LysTTT	804	-	42015177	42015249	0	1	72,	0,
Chr_01	42060082	42060154	Chr_01.tRNA102-LysTTT	804	-	42060082	42060154	0	1	72,	0,
Chr_01	42250542	42250616	Chr_01.tRNA101-AsnGTT	827	-	42250542	42250616	0	1	74,	0,
Chr_01	42282501	42282574	Chr_01.tRNA100-LysCTT	877	-	42282501	42282574	0	1	73,	0,
Chr_01	42406356	42406429	Chr_01.tRNA81-AlaTGC	691	+	42406356	42406429	0	1	73,	0,
Chr_01	42416385	42416458	Chr_01.tRNA82-LysCTT	877	+	42416385	42416458	0	1	73,	0,
Chr_01	42497604	42497676	Chr_01.tRNA83-ProAGG	674	+	42497604	42497676	0	1	72,	0,
Chr_01	42544376	42544449	Chr_01.tRNA98-ArgCCG	830	-	42544376	42544449	0	1	73,	0,
Chr_01	42629931	42630005	Chr_01.tRNA84-ValAAC	719	+	42629931	42630005	0	1	74,	0,
Chr_01	42678702	42678774	Chr_01.tRNA97-CysGCA	788	-	42678702	42678774	0	1	72,	0,
Chr_01	42861024	42861098	Chr_01.tRNA96-GluTTC	721	-	42861024	42861098	0	1	74,	0,
Chr_01	43193247	43193321	Chr_01.tRNA95-ArgTCG	823	-	43193247	43193321	0	1	74,	0,
Chr_01	43226174	43226246	Chr_01.tRNA85-GlyTCC	655	+	43226174	43226246	0	1	72,	0,
Chr_01	43656001	43656087	Chr_01.tRNA94-MetCAT	642	-	43656001	43656087	0	2	36,38,	0,48,
Chr_01	43751499	43751573	Chr_01.tRNA86-IleAAT	804	+	43751499	43751573	0	1	74,	0,
Chr_01	43779351	43779437	Chr_01.tRNA87-MetCAT	642	+	43779351	43779437	0	2	38,36,	0,50,
Chr_01	43991624	43991697	Chr_01.tRNA88-ArgACG	637	+	43991624	43991697	0	1	73,	0,
Chr_01	44084175	44084257	Chr_01.tRNA89-SerAGA	774	+	44084175	44084257	0	1	82,	0,
Chr_01	44224037	44224109	Chr_01.tRNA93-ProAGG	674	-	44224037	44224109	0	1	72,	0,
Chr_01	44643207	44643280	Chr_01.tRNA92-ArgCCT	691	-	44643207	44643280	0	1	73,	0,
Chr_01	44768094	44768166	Chr_01.tRNA90-TrpCCA	758	+	44768094	44768166	0	1	72,	0,
Chr_01	44776694	44776766	Chr_01.tRNA91-LysTTT	804	-	44776694	44776766	0	1	72,	0,
Chr_02	588001	588072	Chr_02.tRNA212-GlyGCC	563	-	588001	588072	0	1	71,	0,
Chr_02	850414	850486	Chr_02.tRNA1-GlyTCC	739	+	850414	850486	0	1	72,	0,
Chr_02	1748757	1748829	Chr_02.tRNA210-ProAGG	674	-	1748757	1748829	0	1	72,	0,
Chr_02	2916992	2917065	Chr_02.tRNA209-AlaCGC	683	-	2916992	2917065	0	1	73,	0,
Chr_02	3605215	3605290	Chr_02.tRNA5-SupTTA	755	+	3605215	3605290	0	1	75,	0,
Chr_02	4150025	4150098	Chr_02.tRNA6-ArgCCT	691	+	4150025	4150098	0	1	73,	0,
Chr_02	5898560	5898633	Chr_02.tRNA7-AlaAGC	634	+	5898560	5898633	0	1	73,	0,
Chr_02	6360346	6360419	Chr_02.tRNA8-LysCTT	877	+	6360346	6360419	0	1	73,	0,
Chr_02	6452884	6452966	Chr_02.tRNA206-SerCGA	789	-	6452884	6452966	0	1	82,	0,
Chr_02	6480769	6480853	Chr_02.tRNA11-LeuCAA	767	+	6480769	6480853	0	1	84,	0,
Chr_02	7811967	7812041	Chr_02.tRNA13-IleAAT	849	+	7811967	7812041	0	1	74,	0,
Chr_02	8568613	8568685	Chr_02.tRNA204-CysGCA	821	-	8568613	8568685	0	1	72,	0,
Chr_02	8955255	8955339	Chr_02.tRNA203-LeuCAA	767	-	8955255	8955339	0	1	84,	0,
Chr_02	8969255	8969339	Chr_02.tRNA202-LeuCAA	767	-	8969255	8969339	0	1	84,	0,
Chr_02	9939515	9939587	Chr_02.tRNA201-AspGTC	670	-	9939515	9939587	0	1	72,	0,
Chr_02	10201434	10201518	Chr_02.tRNA200-LeuTAA	693	-	10201434	10201518	0	1	84,	0,
Chr_02	10527681	10527762	Chr_02.tRNA21-LeuAAG	740	+	10527681	10527762	0	1	81,	0,
Chr_02	10690509	10690583	Chr_02.tRNA198-ArgTCG	823	-	10690509	10690583	0	1	74,	0,
Chr_02	12583733	12583805	Chr_02.tRNA22-CysGCA	821	+	12583733	12583805	0	1	72,	0,
Chr_02	14085934	14086009	Chr_02.tRNA25-SupTTA	657	+	14085934	14086009	0	1	75,	0,
Chr_02	14106796	14106870	Chr_02.tRNA27-SupTTA	698	+	14106796	14106870	0	1	74,	0,
Chr_02	14540045	14540119	Chr_02.tRNA28-ValAAC	711	+	14540045	14540119	0	1	74,	0,
Chr_02	14615505	14615579	Chr_02.tRNA29-ValAAC	722	+	14615505	14615579	0	1	74,	0,
Chr_02	14804368	14804450	Chr_02.tRNA30-SerAGA	534	+	14804368	14804450	0	1	82,	0,
Chr_02	16700346	16700430	Chr_02.tRNA191-TyrGTA	738	-	16700346	16700430	0	2	36,37,	0,47,
Chr_02	17698721	17698796	Chr_02.tRNA190-SupTTA	754	-	17698721	17698796	0	1	75,	0,
Chr_02	17786590	17786665	Chr_02.tRNA33-SupTCA	744	+	17786590	17786665	0	1	75,	0,
Chr_02	17931890	17931964	Chr_02.tRNA188-TrpCCA	720	-	17931890	17931964	0	1	74,	0,
Chr_02	22176808	22176880	Chr_02.tRNA185-CysGCA	821	-	22176808	22176880	0	1	72,	0,
Chr_02	22397872	22397947	Chr_02.tRNA38-LysTTT	774	+	22397872	22397947	0	1	75,	0,
Chr_02	22480176	22480249	Chr_02.tRNA184-ArgCCT	717	-	22480176	22480249	0	1	73,	0,
Chr_02	22930344	22930417	Chr_02.tRNA183-ArgTCT	691	-	22930344	22930417	0	1	73,	0,
Chr_02	23234216	23234303	Chr_02.tRNA39-SerGGA	621	+	23234216	23234303	0	1	87,	0,
Chr_02	23235584	23235657	Chr_02.tRNA182-ThrTGT	698	-	23235584	23235657	0	1	73,	0,
Chr_02	23253015	23253089	Chr_02.tRNA43-TrpCCA	720	+	23253015	23253089	0	1	74,	0,
Chr_02	23273243	23273315	Chr_02.tRNA45-AsnGTT	818	+	23273243	23273315	0	1	72,	0,
Chr_02	23303939	23304010	Chr_02.tRNA177-AsnGTT	696	-	23303939	23304010	0	1	71,	0,
Chr_02	23324216	23324288	Chr_02.tRNA48-AsnGTT	818	+	23324216	23324288	0	1	72,	0,
Chr_02	23396279	23396351	Chr_02.tRNA167-UndetNNN	542	-	23396279	23396351	0	1	72,	0,
Chr_02	23413712	23413786	Chr_02.tRNA61-TrpCCA	720	+	23413712	23413786	0	1	74,	0,
Chr_02	23432989	23433061	Chr_02.tRNA63-AsnGTT	818	+	23432989	23433061	0	1	72,	0,
Chr_02	23628111	23628194	Chr_02.tRNA157-TyrGTA	633	-	23628111	23628194	0	1	83,	0,
Chr_02	23629235	23629307	Chr_02.tRNA156-AsnGTT	779	-	23629235	23629307	0	1	72,	0,
Chr_02	23715870	23715942	Chr_02.tRNA72-ArgTCT	583	+	23715870	23715942	0	1	72,	0,
Chr_02	24552369	24552443	Chr_02.tRNA150-GluTTC	622	-	24552369	24552443	0	1	74,	0,
Chr_02	24553412	24553486	Chr_02.tRNA149-GluTTC	670	-	24553412	24553486	0	1	74,	0,
Chr_02	25265262	25265346	Chr_02.tRNA74-TyrGTA	738	+	25265262	25265346	0	2	37,36,	0,48,
Chr_02	25569324	25569397	Chr_02.tRNA145-PheGAA	783	-	25569324	25569397	0	1	73,	0,
Chr_02	25598108	25598196	Chr_02.tRNA144-SerGCT	617	-	25598108	25598196	0	1	88,	0,
Chr_02	25609286	25609358	Chr_02.tRNA75-ArgTCT	583	+	25609286	25609358	0	1	72,	0,
Chr_02	26182314	26182386	Chr_02.tRNA76-ProAGG	606	+	26182314	26182386	0	1	72,	0,
Chr_02	27613487	27613571	Chr_02.tRNA77-LeuCAA	777	+	27613487	27613571	0	1	84,	0,
Chr_02	27713908	27713983	Chr_02.tRNA140-SupTTA	721	-	27713908	27713983	0	1	75,	0,
Chr_02	28040060	28040131	Chr_02.tRNA78-GlyGCC	665	+	28040060	28040131	0	1	71,	0,
Chr_02	28980830	28980911	Chr_02.tRNA137-LeuAAG	724	-	28980830	28980911	0	1	81,	0,
Chr_02	29086280	29086354	Chr_02.tRNA136-ValCAC	824	-	29086280	29086354	0	1	74,	0,
Chr_02	29907227	29907302	Chr_02.tRNA82-SupTCA	690	+	29907227	29907302	0	1	75,	0,
Chr_02	30570470	30570552	Chr_02.tRNA83-SerGCT	805	+	30570470	30570552	0	1	82,	0,
Chr_02	30922436	30922518	Chr_02.tRNA134-SerGCT	805	-	30922436	30922518	0	1	82,	0,
Chr_02	31907030	31907114	Chr_02.tRNA86-MetCAT	643	+	31907030	31907114	0	2	38,36,	0,48,
Chr_02	32808829	32808901	Chr_02.tRNA131-ProTGG	689	-	32808829	32808901	0	1	72,	0,
Chr_02	33534392	33534465	Chr_02.tRNA90-AlaAGC	634	+	33534392	33534465	0	1	73,	0,
Chr_02	33547846	33547918	Chr_02.tRNA91-ProCGG	595	+	33547846	33547918	0	1	72,	0,
Chr_02	33920795	33920869	Chr_02.tRNA130-ThrAGT	829	-	33920795	33920869	0	1	74,	0,
Chr_02	34806531	34806612	Chr_02.tRNA127-LeuAAG	724	-	34806531	34806612	0	1	81,	0,
Chr_02	35124760	35124832	Chr_02.tRNA92-TrpCCA	751	+	35124760	35124832	0	1	72,	0,
Chr_02	35280101	35280175	Chr_02.tRNA126-AsnGTT	845	-	35280101	35280175	0	1	74,	0,
Chr_02	35332092	35332163	Chr_02.tRNA93-GlyCCC	654	+	35332092	35332163	0	1	71,	0,
Chr_02	35351539	35351610	Chr_02.tRNA94-GlyCCC	654	+	35351539	35351610	0	1	71,	0,
Chr_02	35488642	35488716	Chr_02.tRNA125-ValCAC	824	-	35488642	35488716	0	1	74,	0,
Chr_02	35518021	35518095	Chr_02.tRNA124-ThrAGT	829	-	35518021	35518095	0	1	74,	0,
Chr_02	35902584	35902657	Chr_02.tRNA96-AlaTGC	656	+	35902584	35902657	0	1	73,	0,
Chr_02	36283650	36283722	Chr_02.tRNA122-ProAGG	659	-	36283650	36283722	0	1	72,	0,
Chr_02	36609269	36609351	Chr_02.tRNA121-SerTGA	807	-	36609269	36609351	0	1	82,	0,
Chr_02	36870771	36870844	Chr_02.tRNA98-ValTAC	707	+	36870771	36870844	0	1	73,	0,
Chr_02	38086087	38086169	Chr_02.tRNA100-SerGCT	805	+	38086087	38086169	0	1	82,	0,
Chr_02	38269616	38269690	Chr_02.tRNA102-ValAAC	722	+	38269616	38269690	0	1	74,	0,
Chr_02	38422742	38422816	Chr_02.tRNA118-ValAAC	725	-	38422742	38422816	0	1	74,	0,
Chr_02	39191191	39191263	Chr_02.tRNA117-GlyTCC	739	-	39191191	39191263	0	1	72,	0,
Chr_02	39213289	39213360	Chr_02.tRNA103-GlyGCC	665	+	39213289	39213360	0	1	71,	0,
Chr_02	39435226	39435299	Chr_02.tRNA115-ArgCCG	657	-	39435226	39435299	0	1	73,	0,
Chr_02	39550856	39550930	Chr_02.tRNA114-IleAAT	849	-	39550856	39550930	0	1	74,	0,
Chr_02	39700492	39700566	Chr_02.tRNA113-ValAAC	725	-	39700492	39700566	0	1	74,	0,
Chr_02	40569975	40570057	Chr_02.tRNA110-SerTGA	807	-	40569975	40570057	0	1	82,	0,
Chr_02	40635078	40635152	Chr_02.tRNA104-IleAAT	849	+	40635078	40635152	0	1	74,	0,
Chr_02	40663052	40663125	Chr_02.tRNA105-ValTAC	715	+	40663052	40663125	0	1	73,	0,
Chr_02	41766835	41766910	Chr_02.tRNA107-LysTTT	729	+	41766835	41766910	0	1	75,	0,
Chr_02	41870432	41870504	Chr_02.tRNA108-HisGTG	630	+	41870432	41870504	0	1	72,	0,
Chr_03	2190145	2190219	Chr_03.tRNA156-AsnGTT	811	-	2190145	2190219	0	1	74,	0,
Chr_03	3191288	3191361	Chr_03.tRNA3-LysCTT	877	+	3191288	3191361	0	1	73,	0,
Chr_03	3195533	3195606	Chr_03.tRNA4-LysCTT	877	+	3195533	3195606	0	1	73,	0,
Chr_03	3750042	3750115	Chr_03.tRNA154-ArgTCT	646	-	3750042	3750115	0	1	73,	0,
Chr_03	3836977	3837051	Chr_03.tRNA5-AsnGTT	845	+	3836977	3837051	0	1	74,	0,
Chr_03	3913417	3913489	Chr_03.tRNA6-iMetCAT	583	+	3913417	3913489	0	1	72,	0,
Chr_03	3921311	3921384	Chr_03.tRNA7-PheGAA	783	+	3921311	3921384	0	1	73,	0,
Chr_03	3967999	3968071	Chr_03.tRNA8-ThrCGT	805	+	3967999	3968071	0	1	72,	0,
Chr_03	3968140	3968212	Chr_03.tRNA9-HisGTG	630	+	3968140	3968212	0	1	72,	0,
Chr_03	4115775	4115849	Chr_03.tRNA10-IleAAT	849	+	4115775	4115849	0	1	74,	0,
Chr_03	4218075	4218149	Chr_03.tRNA151-IleAAT	849	-	4218075	4218149	0	1	74,	0,
Chr_03	4226652	4226726	Chr_03.tRNA150-IleAAT	849	-	4226652	4226726	0	1	74,	0,
Chr_03	4230746	4230820	Chr_03.tRNA149-IleAAT	849	-	4230746	4230820	0	1	74,	0,
Chr_03	4253903	4253976	Chr_03.tRNA11-ValTAC	715	+	4253903	4253976	0	1	73,	0,
Chr_03	4684858	4684931	Chr_03.tRNA12-PheGAA	783	+	4684858	4684931	0	1	73,	0,
Chr_03	4957872	4957945	Chr_03.tRNA13-PheGAA	783	+	4957872	4957945	0	1	73,	0,
Chr_03	4965361	4965434	Chr_03.tRNA14-PheGAA	783	+	4965361	4965434	0	1	73,	0,
Chr_03	5047452	5047526	Chr_03.tRNA15-GluTTC	721	+	5047452	5047526	0	1	74,	0,
Chr_03	5091870	5091942	Chr_03.tRNA16-iMetCAT	583	+	5091870	5091942	0	1	72,	0,
Chr_03	5702862	5702936	Chr_03.tRNA17-AsnGTT	698	+	5702862	5702936	0	1	74,	0,
Chr_03	7127131	7127203	Chr_03.tRNA20-AspGTC	670	+	7127131	7127203	0	1	72,	0,
Chr_03	8396916	8396996	Chr_03.tRNA22-LeuTAG	709	+	8396916	8396996	0	1	80,	0,
Chr_03	8470787	8470862	Chr_03.tRNA145-SupTCA	744	-	8470787	8470862	0	1	75,	0,
Chr_03	8474337	8474412	Chr_03.tRNA144-UndetNNN	646	-	8474337	8474412	0	1	75,	0,
Chr_03	10237072	10237144	Chr_03.tRNA142-ThrTGT	791	-	10237072	10237144	0	1	72,	0,
Chr_03	10363869	10363943	Chr_03.tRNA24-SupTTA	811	+	10363869	10363943	0	1	74,	0,
Chr_03	10467506	10467580	Chr_03.tRNA25-AsnGTT	840	+	10467506	10467580	0	1	74,	0,
Chr_03	10601827	10601900	Chr_03.tRNA140-ArgACG	726	-	10601827	10601900	0	1	73,	0,
Chr_03	10723414	10723488	Chr_03.tRNA26-AsnGTT	780	+	10723414	10723488	0	1	74,	0,
Chr_03	14512761	14512833	Chr_03.tRNA34-AspGTC	670	+	14512761	14512833	0	1	72,	0,
Chr_03	14919021	14919093	Chr_03.tRNA35-TrpCCA	758	+	14919021	14919093	0	1	72,	0,
Chr_03	15605496	15605568	Chr_03.tRNA135-AspGTC	698	-	15605496	15605568	0	1	72,	0,
Chr_03	16119879	16119954	Chr_03.tRNA134-SupTTA	696	-	16119879	16119954	0	1	75,	0,
Chr_03	17120757	17120832	Chr_03.tRNA133-SupTCA	734	-	17120757	17120832	0	1	75,	0,
Chr_03	18244234	18244308	Chr_03.tRNA130-AsnGTT	824	-	18244234	18244308	0	1	74,	0,
Chr_03	20081172	20081245	Chr_03.tRNA127-LysCTT	877	-	20081172	20081245	0	1	73,	0,
Chr_03	20722369	20722444	Chr_03.tRNA39-LysTTT	729	+	20722369	20722444	0	1	75,	0,
Chr_03	22485696	22485771	Chr_03.tRNA41-SupTTA	703	+	22485696	22485771	0	1	75,	0,
Chr_03	22489017	22489092	Chr_03.tRNA42-SupTCA	690	+	22489017	22489092	0	1	75,	0,
Chr_03	22669526	22669601	Chr_03.tRNA45-SupTTA	703	+	22669526	22669601	0	1	75,	0,
Chr_03	24267464	24267539	Chr_03.tRNA122-LysTTT	739	-	24267464	24267539	0	1	75,	0,
Chr_03	24615565	24615640	Chr_03.tRNA121-SupTTA	781	-	24615565	24615640	0	1	75,	0,
Chr_03	24681434	24681509	Chr_03.tRNA120-SupTCA	792	-	24681434	24681509	0	1	75,	0,
Chr_03	25384040	25384115	Chr_03.tRNA50-SupTTA	657	+	25384040	25384115	0	1	75,	0,
Chr_03	26705813	26705888	Chr_03.tRNA118-SupTCA	769	-	26705813	26705888	0	1	75,	0,
Chr_03	26997903	26997976	Chr_03.tRNA52-ArgTCT	669	+	26997903	26997976	0	1	73,	0,
Chr_03	27184671	27184746	Chr_03.tRNA53-SupTTA	755	+	27184671	27184746	0	1	75,	0,
Chr_03	27188136	27188208	Chr_03.tRNA117-ArgTCT	519	-	27188136	27188208	0	1	72,	0,
Chr_03	27201424	27201497	Chr_03.tRNA116-ArgTCT	669	-	27201424	27201497	0	1	73,	0,
Chr_03	27906957	27907044	Chr_03.tRNA115-MetCAT	642	-	27906957	27907044	0	2	36,38,	0,49,
Chr_03	28119681	28119756	Chr_03.tRNA55-SupTCA	743	+	28119681	28119756	0	1	75,	0,
Chr_03	28445907	28445980	Chr_03.tRNA56-CysGCA	818	+	28445907	28445980	0	1	73,	0,
Chr_03	28446122	28446195	Chr_03.tRNA57-CysGCA	744	+	28446122	28446195	0	1	73,	0,
Chr_03	28446349	28446422	Chr_03.tRNA58-CysGCA	829	+	28446349	28446422	0	1	73,	0,
Chr_03	28980067	28980139	Chr_03.tRNA114-TrpCCA	758	-	28980067	28980139	0	1	72,	0,
Chr_03	29177370	29177445	Chr_03.tRNA60-LysTTT	774	+	29177370	29177445	0	1	75,	0,
Chr_03	29357532	29357604	Chr_03.tRNA62-iMetCAT	583	+	29357532	29357604	0	1	72,	0,
Chr_03	30848038	30848120	Chr_03.tRNA111-SerTGA	792	-	30848038	30848120	0	1	82,	0,
Chr_03	31153281	31153361	Chr_03.tRNA64-LeuTAG	695	+	31153281	31153361	0	1	80,	0,
Chr_03	31265877	31265949	Chr_03.tRNA110-TrpCCA	758	-	31265877	31265949	0	1	72,	0,
Chr_03	31551213	31551286	Chr_03.tRNA65-AlaAGC	634	+	31551213	31551286	0	1	73,	0,
Chr_03	31653980	31654061	Chr_03.tRNA66-LeuAAG	714	+	31653980	31654061	0	1	81,	0,
Chr_03	31808181	31808255	Chr_03.tRNA109-ThrAGT	844	-	31808181	31808255	0	1	74,	0,
Chr_03	31810986	31811060	Chr_03.tRNA108-ThrAGT	844	-	31810986	31811060	0	1	74,	0,
Chr_03	31862904	31862978	Chr_03.tRNA107-ThrAGT	844	-	31862904	31862978	0	1	74,	0,
Chr_03	32153778	32153851	Chr_03.tRNA106-ArgCCT	748	-	32153778	32153851	0	1	73,	0,
Chr_03	32235527	32235600	Chr_03.tRNA67-AlaAGC	634	+	32235527	32235600	0	1	73,	0,
Chr_03	32276817	32276898	Chr_03.tRNA105-LeuAAG	732	-	32276817	32276898	0	1	81,	0,
Chr_03	34387511	34387584	Chr_03.tRNA68-LysCTT	877	+	34387511	34387584	0	1	73,	0,
Chr_03	35094405	35094477	Chr_03.tRNA69-iMetCAT	542	+	35094405	35094477	0	1	72,	0,
Chr_03	35276244	35276318	Chr_03.tRNA102-SupTTA	811	-	35276244	35276318	0	1	74,	0,
Chr_03	35509547	35509618	Chr_03.tRNA70-GlyGCC	665	+	35509547	35509618	0	1	71,	0,
Chr_03	35792211	35792284	Chr_03.tRNA71-AlaAGC	634	+	35792211	35792284	0	1	73,	0,
Chr_03	35818032	35818104	Chr_03.tRNA100-AspGTC	698	-	35818032	35818104	0	1	72,	0,
Chr_03	36107679	36107763	Chr_03.tRNA99-LeuCAA	767	-	36107679	36107763	0	1	84,	0,
Chr_03	36348710	36348782	Chr_03.tRNA98-iMetCAT	583	-	36348710	36348782	0	1	72,	0,
Chr_03	36469779	36469861	Chr_03.tRNA72-SerAGA	803	+	36469779	36469861	0	1	82,	0,
Chr_03	36483152	36483233	Chr_03.tRNA97-LeuCAG	695	-	36483152	36483233	0	1	81,	0,
Chr_03	36549338	36549409	Chr_03.tRNA73-GlyGCC	665	+	36549338	36549409	0	1	71,	0,
Chr_03	36560714	36560785	Chr_03.tRNA74-GlyGCC	665	+	36560714	36560785	0	1	71,	0,
Chr_03	36895899	36895973	Chr_03.tRNA75-IleAAT	849	+	36895899	36895973	0	1	74,	0,
Chr_03	37630327	37630413	Chr_03.tRNA96-TyrGTA	737	-	37630327	37630413	0	2	36,37,	0,49,
Chr_03	38032168	38032241	Chr_03.tRNA95-AlaTGC	691	-	38032168	38032241	0	1	73,	0,
Chr_03	38282934	38283006	Chr_03.tRNA76-LysTTT	830	+	38282934	38283006	0	1	72,	0,
Chr_03	38515721	38515795	Chr_03.tRNA77-GluTTC	721	+	38515721	38515795	0	1	74,	0,
Chr_03	38518114	38518186	Chr_03.tRNA93-AspGTC	625	-	38518114	38518186	0	1	72,	0,
Chr_03	38555663	38555737	Chr_03.tRNA92-AsnGTT	845	-	38555663	38555737	0	1	74,	0,
Chr_03	38824280	38824354	Chr_03.tRNA78-ValTAC	750	+	38824280	38824354	0	1	74,	0,
Chr_03	38846619	38846692	Chr_03.tRNA79-ValTAC	626	+	38846619	38846692	0	1	73,	0,
Chr_03	38883226	38883299	Chr_03.tRNA80-ValTAC	742	+	38883226	38883299	0	1	73,	0,
Chr_03	39247307	39247381	Chr_03.tRNA91-ValCAC	791	-	39247307	39247381	0	1	74,	0,
Chr_03	39377594	39377666	Chr_03.tRNA90-HisGTG	630	-	39377594	39377666	0	1	72,	0,
Chr_03	39548343	39548417	Chr_03.tRNA81-AsnGTT	811	+	39548343	39548417	0	1	74,	0,
Chr_03	39607075	39607148	Chr_03.tRNA89-LysCTT	877	-	39607075	39607148	0	1	73,	0,
Chr_03	39990152	39990225	Chr_03.tRNA82-AlaAGC	634	+	39990152	39990225	0	1	73,	0,
Chr_03	40895940	40896013	Chr_03.tRNA83-ArgACG	725	+	40895940	40896013	0	1	73,	0,
Chr_03	40955161	40955242	Chr_03.tRNA84-LeuCAG	695	+	40955161	40955242	0	1	81,	0,
Chr_03	42241438	42241511	Chr_03.tRNA88-ArgACG	725	-	42241438	42241511	0	1	73,	0,
Chr_03	42324376	42324448	Chr_03.tRNA87-ThrTGT	791	+	42324376	42324448	0	1	72,	0,
Chr_04	1884467	1884551	Chr_04.tRNA122-LeuTAA	631	-	1884467	1884551	0	1	84,	0,
Chr_04	4509514	4509585	Chr_04.tRNA3-GlyGCC	665	+	4509514	4509585	0	1	71,	0,
Chr_04	4511172	4511243	Chr_04.tRNA4-GlyGCC	665	+	4511172	4511243	0	1	71,	0,
Chr_04	5394083	5394157	Chr_04.tRNA119-IleTAT	859	-	5394083	5394157	0	1	74,	0,
Chr_04	6358482	6358555	Chr_04.tRNA118-GluCTC	789	-	6358482	6358555	0	1	73,	0,
Chr_04	6858607	6858689	Chr_04.tRNA5-SerAGA	726	+	6858607	6858689	0	1	82,	0,
Chr_04	7593116	7593189	Chr_04.tRNA7-GluCTC	789	+	7593116	7593189	0	1	73,	0,
Chr_04	8909970	8910042	Chr_04.tRNA8-HisGTG	630	+	8909970	8910042	0	1	72,	0,
Chr_04	9165037	9165118	Chr_04.tRNA9-LeuAAG	757	+	9165037	9165118	0	1	81,	0,
Chr_04	11144154	11144226	Chr_04.tRNA110-LysTTT	804	-	11144154	11144226	0	1	72,	0,
Chr_04	11166356	11166428	Chr_04.tRNA109-LysTTT	804	-	11166356	11166428	0	1	72,	0,
Chr_04	16098155	16098227	Chr_04.tRNA106-GlyTCC	739	-	16098155	16098227	0	1	72,	0,
Chr_04	16122454	16122526	Chr_04.tRNA105-GlyTCC	710	-	16122454	16122526	0	1	72,	0,
Chr_04	19849801	19849875	Chr_04.tRNA27-IleAAT	752	+	19849801	19849875	0	1	74,	0,
Chr_04	20745720	20745792	Chr_04.tRNA30-GlnCTG	722	+	20745720	20745792	0	1	72,	0,
Chr_04	23944792	23944867	Chr_04.tRNA36-SupTTA	736	+	23944792	23944867	0	1	75,	0,
Chr_04	23950281	23950356	Chr_04.tRNA37-UndetNNN	646	+	23950281	23950356	0	1	75,	0,
Chr_04	23953675	23953750	Chr_04.tRNA38-SupTCA	744	+	23953675	23953750	0	1	75,	0,
Chr_04	24897976	24898051	Chr_04.tRNA96-LysTTT	774	-	24897976	24898051	0	1	75,	0,
Chr_04	26459507	26459582	Chr_04.tRNA42-SupTCA	734	+	26459507	26459582	0	1	75,	0,
Chr_04	27431356	27431428	Chr_04.tRNA43-AspGTC	698	+	27431356	27431428	0	1	72,	0,
Chr_04	30368356	30368428	Chr_04.tRNA85-GlnCTG	557	-	30368356	30368428	0	1	72,	0,
Chr_04	31568674	31568748	Chr_04.tRNA48-GluTTC	721	+	31568674	31568748	0	1	74,	0,
Chr_04	32005152	32005226	Chr_04.tRNA83-SupTTA	811	-	32005152	32005226	0	1	74,	0,
Chr_04	32069520	32069592	Chr_04.tRNA82-GlnCTG	722	-	32069520	32069592	0	1	72,	0,
Chr_04	36454666	36454746	Chr_04.tRNA54-LeuTAG	695	+	36454666	36454746	0	1	80,	0,
Chr_04	36674367	36674441	Chr_04.tRNA55-SupTTA	689	+	36674367	36674441	0	1	74,	0,
Chr_04	40143826	40143899	Chr_04.tRNA58-AlaAGC	634	+	40143826	40143899	0	1	73,	0,
Chr_04	40332722	40332808	Chr_04.tRNA72-MetCAT	642	-	40332722	40332808	0	2	36,38,	0,48,
Chr_04	40951240	40951313	Chr_04.tRNA71-PheGAA	783	-	40951240	40951313	0	1	73,	0,
Chr_04	42397241	42397313	Chr_04.tRNA67-ThrGGT	588	-	42397241	42397313	0	1	72,	0,
Chr_04	42612610	42612691	Chr_04.tRNA60-LeuCAG	695	+	42612610	42612691	0	1	81,	0,
Chr_04	45264373	45264448	Chr_04.tRNA64-LysTTT	696	-	45264373	45264448	0	1	75,	0,
Chr_04	45569117	45569189	Chr_04.tRNA62-ThrCGT	802	+	45569117	45569189	0	1	72,	0,
Chr_04	45731400	45731473	Chr_04.tRNA63-AlaTGC	691	+	45731400	45731473	0	1	73,	0,
Chr_05	709435	709527	Chr_05.tRNA2-TyrGTA	742	+	709435	709527	0	2	37,36,	0,56,
Chr_05	1169834	1169908	Chr_05.tRNA175-AsnGTT	845	-	1169834	1169908	0	1	74,	0,
Chr_05	1239015	1239087	Chr_05.tRNA3-GlnTTG	713	+	1239015	1239087	0	1	72,	0,
Chr_05	1539399	1539471	Chr_05.tRNA4-GlyTCC	739	+	1539399	1539471	0	1	72,	0,
Chr_05	1604013	1604085	Chr_05.tRNA174-AspGTC	698	-	1604013	1604085	0	1	72,	0,
Chr_05	1842463	1842545	Chr_05.tRNA173-SerGCT	805	-	1842463	1842545	0	1	82,	0,
Chr_05	2192978	2193050	Chr_05.tRNA172-AspGTC	670	-	2192978	2193050	0	1	72,	0,
Chr_05	2474493	2474565	Chr_05.tRNA6-CysGCA	821	+	2474493	2474565	0	1	72,	0,
Chr_05	2608570	2608642	Chr_05.tRNA7-AspGTC	670	+	2608570	2608642	0	1	72,	0,
Chr_05	2652423	2652495	Chr_05.tRNA8-HisGTG	630	+	2652423	2652495	0	1	72,	0,
Chr_05	2712898	2712972	Chr_05.tRNA171-IleAAT	852	-	2712898	2712972	0	1	74,	0,
Chr_05	2813903	2813985	Chr_05.tRNA170-SerGCT	805	-	2813903	2813985	0	1	82,	0,
Chr_05	2815898	2815971	Chr_05.tRNA9-AlaTGC	691	+	2815898	2815971	0	1	73,	0,
Chr_05	3050226	3050298	Chr_05.tRNA12-HisGTG	630	+	3050226	3050298	0	1	72,	0,
Chr_05	3176144	3176218	Chr_05.tRNA13-ValAAC	722	+	3176144	3176218	0	1	74,	0,
Chr_05	3177544	3177626	Chr_05.tRNA169-SerAGA	803	-	3177544	3177626	0	1	82,	0,
Chr_05	3610148	3610230	Chr_05.tRNA14-SerTGA	807	+	3610148	3610230	0	1	82,	0,
Chr_05	3839743	3839817	Chr_05.tRNA166-AsnGTT	811	-	3839743	3839817	0	1	74,	0,
Chr_05	4003574	4003646	Chr_05.tRNA15-ProTGG	663	+	4003574	4003646	0	1	72,	0,
Chr_05	4092146	4092228	Chr_05.tRNA164-SerGCT	805	-	4092146	4092228	0	1	82,	0,
Chr_05	4115256	4115329	Chr_05.tRNA163-ValTAC	782	-	4115256	4115329	0	1	73,	0,
Chr_05	4465732	4465803	Chr_05.tRNA162-GlyCCC	654	-	4465732	4465803	0	1	71,	0,
Chr_05	4477933	4478007	Chr_05.tRNA16-AsnGTT	811	+	4477933	4478007	0	1	74,	0,
Chr_05	4636313	4636385	Chr_05.tRNA161-GlnTTG	713	-	4636313	4636385	0	1	72,	0,
Chr_05	4645565	4645639	Chr_05.tRNA160-GluTTC	721	-	4645565	4645639	0	1	74,	0,
Chr_05	4818564	4818638	Chr_05.tRNA17-GluTTC	721	+	4818564	4818638	0	1	74,	0,
Chr_05	5283935	5284007	Chr_05.tRNA18-ProTGG	689	+	5283935	5284007	0	1	72,	0,
Chr_05	5395590	5395662	Chr_05.tRNA19-iMetCAT	583	+	5395590	5395662	0	1	72,	0,
Chr_05	5397294	5397366	Chr_05.tRNA20-iMetCAT	583	+	5397294	5397366	0	1	72,	0,
Chr_05	5601380	5601452	Chr_05.tRNA21-TrpCCA	758	+	5601380	5601452	0	1	72,	0,
Chr_05	5741916	5741988	Chr_05.tRNA22-AspGTC	698	+	5741916	5741988	0	1	72,	0,
Chr_05	6370639	6370711	Chr_05.tRNA25-TrpCCA	758	+	6370639	6370711	0	1	72,	0,
Chr_05	6735645	6735718	Chr_05.tRNA159-GluCTC	789	-	6735645	6735718	0	1	73,	0,
Chr_05	6792761	6792834	Chr_05.tRNA158-GluCTC	789	-	6792761	6792834	0	1	73,	0,
Chr_05	6865583	6865655	Chr_05.tRNA28-ThrTGT	827	+	6865583	6865655	0	1	72,	0,
Chr_05	7006506	7006578	Chr_05.tRNA29-ProTGG	689	+	7006506	7006578	0	1	72,	0,
Chr_05	7290737	7290810	Chr_05.tRNA157-GluCTC	789	-	7290737	7290810	0	1	73,	0,
Chr_05	8489869	8489942	Chr_05.tRNA154-ArgTCT	688	-	8489869	8489942	0	1	73,	0,
Chr_05	8628732	8628817	Chr_05.tRNA153-TyrGTA	738	-	8628732	8628817	0	2	36,37,	0,48,
Chr_05	8639591	8639664	Chr_05.tRNA30-ArgCCT	691	+	8639591	8639664	0	1	73,	0,
Chr_05	8815259	8815334	Chr_05.tRNA31-SupTCA	792	+	8815259	8815334	0	1	75,	0,
Chr_05	9363107	9363180	Chr_05.tRNA151-AlaAGC	634	-	9363107	9363180	0	1	73,	0,
Chr_05	9363253	9363324	Chr_05.tRNA150-GlyCCC	654	-	9363253	9363324	0	1	71,	0,
Chr_05	9365264	9365335	Chr_05.tRNA149-GlyCCC	654	-	9365264	9365335	0	1	71,	0,
Chr_05	9459336	9459409	Chr_05.tRNA32-PheGAA	783	+	9459336	9459409	0	1	73,	0,
Chr_05	9474249	9474334	Chr_05.tRNA33-MetCAT	642	+	9474249	9474334	0	2	38,36,	0,49,
Chr_05	9661416	9661489	Chr_05.tRNA148-AlaCGC	683	-	9661416	9661489	0	1	73,	0,
Chr_05	9835969	9836043	Chr_05.tRNA147-IleAAT	849	-	9835969	9836043	0	1	74,	0,
Chr_05	10275025	10275098	Chr_05.tRNA146-GluCTC	789	-	10275025	10275098	0	1	73,	0,
Chr_05	10474350	10474421	Chr_05.tRNA34-GlyGCC	655	+	10474350	10474421	0	1	71,	0,
Chr_05	10884763	10884847	Chr_05.tRNA144-LeuCAA	795	-	10884763	10884847	0	1	84,	0,
Chr_05	10927214	10927289	Chr_05.tRNA36-UndetNNN	646	+	10927214	10927289	0	1	75,	0,
Chr_05	10930767	10930842	Chr_05.tRNA37-SupTCA	744	+	10930767	10930842	0	1	75,	0,
Chr_05	11027101	11027175	Chr_05.tRNA142-SupTTA	725	-	11027101	11027175	0	1	74,	0,
Chr_05	11083769	11083843	Chr_05.tRNA141-SupTTA	811	-	11083769	11083843	0	1	74,	0,
Chr_05	11114875	11114947	Chr_05.tRNA38-HisGTG	630	+	11114875	11114947	0	1	72,	0,
Chr_05	11190562	11190636	Chr_05.tRNA139-AsnGTT	845	-	11190562	11190636	0	1	74,	0,
Chr_05	11387800	11387872	Chr_05.tRNA138-GlnCTG	746	-	11387800	11387872	0	1	72,	0,
Chr_05	11436193	11436265	Chr_05.tRNA39-AspGTC	698	+	11436193	11436265	0	1	72,	0,
Chr_05	11562167	11562241	Chr_05.tRNA40-GluTTC	721	+	11562167	11562241	0	1	74,	0,
Chr_05	11572862	11572934	Chr_05.tRNA136-AspGTC	624	-	11572862	11572934	0	1	72,	0,
Chr_05	11714989	11715063	Chr_05.tRNA135-ThrAGT	736	-	11714989	11715063	0	1	74,	0,
Chr_05	11719318	11719390	Chr_05.tRNA134-ProTGG	663	-	11719318	11719390	0	1	72,	0,
Chr_05	11875554	11875627	Chr_05.tRNA133-AlaTGC	607	-	11875554	11875627	0	1	73,	0,
Chr_05	11900631	11900703	Chr_05.tRNA132-AspGTC	698	-	11900631	11900703	0	1	72,	0,
Chr_05	12180617	12180689	Chr_05.tRNA131-ThrTGT	791	-	12180617	12180689	0	1	72,	0,
Chr_05	12190236	12190310	Chr_05.tRNA41-GluTTC	705	+	12190236	12190310	0	1	74,	0,
Chr_05	12194709	12194783	Chr_05.tRNA130-AsnGTT	811	-	12194709	12194783	0	1	74,	0,
Chr_05	12318592	12318666	Chr_05.tRNA129-IleAAT	849	-	12318592	12318666	0	1	74,	0,
Chr_05	12584340	12584412	Chr_05.tRNA128-TrpCCA	758	-	12584340	12584412	0	1	72,	0,
Chr_05	12657164	12657236	Chr_05.tRNA127-LysTTT	804	-	12657164	12657236	0	1	72,	0,
Chr_05	13107684	13107757	Chr_05.tRNA126-LeuTAA	646	-	13107684	13107757	0	1	73,	0,
Chr_05	15808481	15808555	Chr_05.tRNA123-IleAAT	747	-	15808481	15808555	0	1	74,	0,
Chr_05	16669870	16669944	Chr_05.tRNA120-SupTTA	709	-	16669870	16669944	0	1	74,	0,
Chr_05	17371078	17371168	Chr_05.tRNA118-MetCAT	641	-	17371078	17371168	0	2	36,38,	0,52,
Chr_05	17637629	17637704	Chr_05.tRNA116-SupTCA	663	-	17637629	17637704	0	1	75,	0,
Chr_05	18872538	18872610	Chr_05.tRNA113-GlnTTG	766	-	18872538	18872610	0	1	72,	0,
Chr_05	18883545	18883620	Chr_05.tRNA112-GluTTC	673	-	18883545	18883620	0	1	75,	0,
Chr_05	19702588	19702661	Chr_05.tRNA110-AlaTGC	691	-	19702588	19702661	0	1	73,	0,
Chr_05	21568370	21568443	Chr_05.tRNA108-ArgTCT	688	-	21568370	21568443	0	1	73,	0,
Chr_05	23810028	23810100	Chr_05.tRNA106-AspGTC	698	-	23810028	23810100	0	1	72,	0,
Chr_05	24173038	24173110	Chr_05.tRNA105-GlnTTG	735	-	24173038	24173110	0	1	72,	0,
Chr_05	24777639	24777710	Chr_05.tRNA104-GlyGCC	531	-	24777639	24777710	0	1	71,	0,
Chr_05	27702886	27702968	Chr_05.tRNA47-SerGCT	805	+	27702886	27702968	0	1	82,	0,
Chr_05	28334762	28334837	Chr_05.tRNA100-SupTTA	755	-	28334762	28334837	0	1	75,	0,
Chr_05	30861620	30861695	Chr_05.tRNA52-SupTTA	747	+	30861620	30861695	0	1	75,	0,
Chr_05	31127911	31127986	Chr_05.tRNA53-SupTCA	792	+	31127911	31127986	0	1	75,	0,
Chr_05	33293313	33293395	Chr_05.tRNA56-SerAGA	794	+	33293313	33293395	0	1	82,	0,
Chr_05	34288696	34288769	Chr_05.tRNA59-GluCTC	789	+	34288696	34288769	0	1	73,	0,
Chr_05	34417197	34417269	Chr_05.tRNA60-GlnTTG	617	+	34417197	34417269	0	1	72,	0,
Chr_05	35784745	35784826	Chr_05.tRNA90-LeuAAG	740	-	35784745	35784826	0	1	81,	0,
Chr_05	36608047	36608130	Chr_05.tRNA63-LeuTAA	684	+	36608047	36608130	0	1	83,	0,
Chr_05	36613130	36613203	Chr_05.tRNA64-LysCTT	877	+	36613130	36613203	0	1	73,	0,
Chr_05	37025768	37025840	Chr_05.tRNA88-CysGCA	821	-	37025768	37025840	0	1	72,	0,
Chr_05	37058246	37058320	Chr_05.tRNA87-ValCAC	824	-	37058246	37058320	0	1	74,	0,
Chr_05	37058327	37058401	Chr_05.tRNA86-IleAAT	724	-	37058327	37058401	0	1	74,	0,
Chr_05	37213309	37213382	Chr_05.tRNA85-AlaTGC	691	-	37213309	37213382	0	1	73,	0,
Chr_05	37362450	37362524	Chr_05.tRNA65-ValAAC	722	+	37362450	37362524	0	1	74,	0,
Chr_05	37567054	37567128	Chr_05.tRNA66-ValAAC	722	+	37567054	37567128	0	1	74,	0,
Chr_05	39120212	39120301	Chr_05.tRNA67-TyrGTA	743	+	39120212	39120301	0	2	37,36,	0,53,
Chr_05	40480504	40480586	Chr_05.tRNA69-SerTGA	807	+	40480504	40480586	0	1	82,	0,
Chr_05	40480673	40480745	Chr_05.tRNA83-AspGTC	698	-	40480673	40480745	0	1	72,	0,
Chr_05	40483516	40483588	Chr_05.tRNA82-AspGTC	698	-	40483516	40483588	0	1	72,	0,
Chr_05	40969824	40969898	Chr_05.tRNA81-ArgTCG	823	-	40969824	40969898	0	1	74,	0,
Chr_05	41013817	41013890	Chr_05.tRNA70-ArgTCT	688	+	41013817	41013890	0	1	73,	0,
Chr_05	41909915	41909987	Chr_05.tRNA73-AspGTC	670	+	41909915	41909987	0	1	72,	0,
Chr_05	42140370	42140441	Chr_05.tRNA74-GlyGCC	665	+	42140370	42140441	0	1	71,	0,
Chr_05	42651644	42651716	Chr_05.tRNA75-ProTGG	689	+	42651644	42651716	0	1	72,	0,
Chr_06	400919	401001	Chr_06.tRNA1-SerGCT	805	+	400919	401001	0	1	82,	0,
Chr_06	509147	509221	Chr_06.tRNA2-IleTAT	865	+	509147	509221	0	1	74,	0,
Chr_06	739382	739454	Chr_06.tRNA3-ProTGG	689	+	739382	739454	0	1	72,	0,
Chr_06	907213	907285	Chr_06.tRNA4-GlyTCC	739	+	907213	907285	0	1	72,	0,
Chr_06	1246535	1246607	Chr_06.tRNA5-GlnTTG	764	+	1246535	1246607	0	1	72,	0,
Chr_06	1275342	1275414	Chr_06.tRNA140-GlnCTG	712	-	1275342	1275414	0	1	72,	0,
Chr_06	1344378	1344450	Chr_06.tRNA139-GlyTCC	685	-	1344378	1344450	0	1	72,	0,
Chr_06	1865081	1865154	Chr_06.tRNA138-LysCTT	877	-	1865081	1865154	0	1	73,	0,
Chr_06	2281708	2281788	Chr_06.tRNA6-LeuTAG	695	+	2281708	2281788	0	1	80,	0,
Chr_06	2465729	2465800	Chr_06.tRNA7-GlyGCC	665	+	2465729	2465800	0	1	71,	0,
Chr_06	2501684	2501756	Chr_06.tRNA8-GlnTTG	715	+	2501684	2501756	0	1	72,	0,
Chr_06	2761449	2761521	Chr_06.tRNA9-TrpCCA	758	+	2761449	2761521	0	1	72,	0,
Chr_06	2811837	2811909	Chr_06.tRNA11-TrpCCA	758	+	2811837	2811909	0	1	72,	0,
Chr_06	2879610	2879684	Chr_06.tRNA12-ValCAC	772	+	2879610	2879684	0	1	74,	0,
Chr_06	2995456	2995527	Chr_06.tRNA13-GlyGCC	665	+	2995456	2995527	0	1	71,	0,
Chr_06	3224979	3225051	Chr_06.tRNA14-GlyTCC	739	+	3224979	3225051	0	1	72,	0,
Chr_06	3239492	3239582	Chr_06.tRNA15-TyrGTA	736	+	3239492	3239582	0	2	37,36,	0,54,
Chr_06	3466519	3466602	Chr_06.tRNA137-LeuTAA	684	-	3466519	3466602	0	1	83,	0,
Chr_06	3611337	3611411	Chr_06.tRNA17-GluTTC	721	+	3611337	3611411	0	1	74,	0,
Chr_06	4044621	4044696	Chr_06.tRNA135-LysTTT	774	-	4044621	4044696	0	1	75,	0,
Chr_06	4561154	4561228	Chr_06.tRNA134-ValAAC	722	-	4561154	4561228	0	1	74,	0,
Chr_06	4677816	4677889	Chr_06.tRNA18-ArgACG	725	+	4677816	4677889	0	1	73,	0,
Chr_06	4693933	4694006	Chr_06.tRNA133-LysCTT	877	-	4693933	4694006	0	1	73,	0,
Chr_06	5006533	5006606	Chr_06.tRNA132-AlaCGC	683	-	5006533	5006606	0	1	73,	0,
Chr_06	5098147	5098220	Chr_06.tRNA130-ThrAGT	657	-	5098147	5098220	0	1	73,	0,
Chr_06	5253120	5253194	Chr_06.tRNA19-ValAAC	722	+	5253120	5253194	0	1	74,	0,
Chr_06	5522876	5522950	Chr_06.tRNA129-ValCAC	791	-	5522876	5522950	0	1	74,	0,
Chr_06	5593201	5593275	Chr_06.tRNA20-IleAAT	849	+	5593201	5593275	0	1	74,	0,
Chr_06	5614630	5614703	Chr_06.tRNA128-ValTAC	715	-	5614630	5614703	0	1	73,	0,
Chr_06	5733928	5734002	Chr_06.tRNA127-GluTTC	705	-	5733928	5734002	0	1	74,	0,
Chr_06	5800255	5800336	Chr_06.tRNA126-LeuCAG	695	-	5800255	5800336	0	1	81,	0,
Chr_06	5958395	5958467	Chr_06.tRNA21-AspGTC	670	+	5958395	5958467	0	1	72,	0,
Chr_06	6221987	6222060	Chr_06.tRNA22-AlaTGC	656	+	6221987	6222060	0	1	73,	0,
Chr_06	6420275	6420349	Chr_06.tRNA124-GluTTC	705	-	6420275	6420349	0	1	74,	0,
Chr_06	6559929	6560001	Chr_06.tRNA23-GlnCTG	722	+	6559929	6560001	0	1	72,	0,
Chr_06	6573678	6573750	Chr_06.tRNA123-CysGCA	821	-	6573678	6573750	0	1	72,	0,
Chr_06	7231992	7232075	Chr_06.tRNA26-SerAGA	639	+	7231992	7232075	0	1	83,	0,
Chr_06	8036949	8037034	Chr_06.tRNA121-TyrGTA	738	-	8036949	8037034	0	2	36,37,	0,48,
Chr_06	8420881	8420953	Chr_06.tRNA120-LysTTT	804	-	8420881	8420953	0	1	72,	0,
Chr_06	8590927	8591000	Chr_06.tRNA119-ArgTCT	688	-	8590927	8591000	0	1	73,	0,
Chr_06	9159388	9159474	Chr_06.tRNA30-MetCAT	642	+	9159388	9159474	0	2	38,36,	0,50,
Chr_06	9169776	9169862	Chr_06.tRNA31-MetCAT	642	+	9169776	9169862	0	2	38,36,	0,50,
Chr_06	9526727	9526798	Chr_06.tRNA118-GlyGCC	660	-	9526727	9526798	0	1	71,	0,
Chr_06	9567504	9567576	Chr_06.tRNA32-LysTTT	804	+	9567504	9567576	0	1	72,	0,
Chr_06	9596991	9597073	Chr_06.tRNA33-SerAGA	698	+	9596991	9597073	0	1	82,	0,
Chr_06	9637497	9637579	Chr_06.tRNA34-SerAGA	803	+	9637497	9637579	0	1	82,	0,
Chr_06	10104484	10104558	Chr_06.tRNA35-AsnGTT	811	+	10104484	10104558	0	1	74,	0,
Chr_06	10619639	10619711	Chr_06.tRNA36-GlnCTG	606	+	10619639	10619711	0	1	72,	0,
Chr_06	10620588	10620659	Chr_06.tRNA37-GlnTTG	608	+	10620588	10620659	0	1	71,	0,
Chr_06	10621727	10621799	Chr_06.tRNA38-GlnTTG	729	+	10621727	10621799	0	1	72,	0,
Chr_06	10622411	10622483	Chr_06.tRNA39-GlnTTG	597	+	10622411	10622483	0	1	72,	0,
Chr_06	10625097	10625169	Chr_06.tRNA41-GlnTTG	729	+	10625097	10625169	0	1	72,	0,
Chr_06	10749283	10749355	Chr_06.tRNA117-ThrCGT	783	-	10749283	10749355	0	1	72,	0,
Chr_06	11636097	11636172	Chr_06.tRNA116-LysTTT	729	-	11636097	11636172	0	1	75,	0,
Chr_06	11737744	11737817	Chr_06.tRNA115-GluCTC	789	-	11737744	11737817	0	1	73,	0,
Chr_06	11744658	11744731	Chr_06.tRNA114-GluCTC	754	-	11744658	11744731	0	1	73,	0,
Chr_06	12053179	12053252	Chr_06.tRNA42-GluCTC	789	+	12053179	12053252	0	1	73,	0,
Chr_06	12618648	12618721	Chr_06.tRNA112-IleAAT	637	-	12618648	12618721	0	1	73,	0,
Chr_06	13217657	13217730	Chr_06.tRNA44-PheGAA	783	+	13217657	13217730	0	1	73,	0,
Chr_06	15953267	15953341	Chr_06.tRNA106-GlnTTG	811	-	15953267	15953341	0	1	74,	0,
Chr_06	17265646	17265720	Chr_06.tRNA104-IleAAT	849	-	17265646	17265720	0	1	74,	0,
Chr_06	17467023	17467095	Chr_06.tRNA103-ThrTGT	793	-	17467023	17467095	0	1	72,	0,
Chr_06	17976499	17976571	Chr_06.tRNA49-ProTGG	696	+	17976499	17976571	0	1	72,	0,
Chr_06	18887157	18887229	Chr_06.tRNA50-TrpCCA	668	+	18887157	18887229	0	1	72,	0,
Chr_06	22597456	22597531	Chr_06.tRNA98-AsnATT	665	-	22597456	22597531	0	1	75,	0,
Chr_06	22690095	22690168	Chr_06.tRNA55-GluCTC	789	+	22690095	22690168	0	1	73,	0,
Chr_06	23019430	23019502	Chr_06.tRNA56-ProCGG	651	+	23019430	23019502	0	1	72,	0,
Chr_06	23894641	23894715	Chr_06.tRNA95-TrpCCA	701	-	23894641	23894715	0	1	74,	0,
Chr_06	23923776	23923851	Chr_06.tRNA93-ProTGG	628	-	23923776	23923851	0	1	75,	0,
Chr_06	24137319	24137394	Chr_06.tRNA61-ProTGG	628	+	24137319	24137394	0	1	75,	0,
Chr_06	24603201	24603275	Chr_06.tRNA90-IleAAT	833	-	24603201	24603275	0	1	74,	0,
Chr_06	25755078	25755150	Chr_06.tRNA64-ProTGG	689	+	25755078	25755150	0	1	72,	0,
Chr_06	26454094	26454169	Chr_06.tRNA86-IleTAT	733	-	26454094	26454169	0	1	75,	0,
Chr_06	26487185	26487259	Chr_06.tRNA67-AsnGTT	811	+	26487185	26487259	0	1	74,	0,
Chr_06	27118430	27118505	Chr_06.tRNA82-LeuCAA	718	-	27118430	27118505	0	1	75,	0,
Chr_06	27144634	27144706	Chr_06.tRNA71-AspGTC	698	+	27144634	27144706	0	1	72,	0,
Chr_06	27785567	27785639	Chr_06.tRNA80-ThrTGT	827	-	27785567	27785639	0	1	72,	0,
Chr_06	28148249	28148330	Chr_06.tRNA79-LeuAAG	740	-	28148249	28148330	0	1	81,	0,
Chr_06	28959911	28959984	Chr_06.tRNA78-LysCTT	877	-	28959911	28959984	0	1	73,	0,
Chr_06	29183407	29183482	Chr_06.tRNA74-LysTTT	729	+	29183407	29183482	0	1	75,	0,
Chr_06	30354548	30354622	Chr_06.tRNA76-GlnTTG	811	+	30354548	30354622	0	1	74,	0,
Chr_07	905615	905688	Chr_07.tRNA2-AlaAGC	634	+	905615	905688	0	1	73,	0,
Chr_07	1290117	1290189	Chr_07.tRNA159-ProTGG	689	-	1290117	1290189	0	1	72,	0,
Chr_07	1678954	1679040	Chr_07.tRNA158-TyrGTA	737	-	1678954	1679040	0	2	36,37,	0,49,
Chr_07	2091406	2091478	Chr_07.tRNA3-AspGTC	698	+	2091406	2091478	0	1	72,	0,
Chr_07	2460312	2460386	Chr_07.tRNA4-ValAAC	722	+	2460312	2460386	0	1	74,	0,
Chr_07	2461395	2461469	Chr_07.tRNA5-ValAAC	722	+	2461395	2461469	0	1	74,	0,
Chr_07	4063436	4063511	Chr_07.tRNA156-LysTTT	774	-	4063436	4063511	0	1	75,	0,
Chr_07	4142444	4142518	Chr_07.tRNA155-IleAAT	849	-	4142444	4142518	0	1	74,	0,
Chr_07	4744672	4744743	Chr_07.tRNA154-GlyGCC	665	-	4744672	4744743	0	1	71,	0,
Chr_07	5528743	5528816	Chr_07.tRNA152-AlaAGC	624	-	5528743	5528816	0	1	73,	0,
Chr_07	5669045	5669117	Chr_07.tRNA7-GlnTTG	701	+	5669045	5669117	0	1	72,	0,
Chr_07	5670181	5670253	Chr_07.tRNA8-GlnTTG	735	+	5670181	5670253	0	1	72,	0,
Chr_07	5670446	5670518	Chr_07.tRNA9-GlnTTG	707	+	5670446	5670518	0	1	72,	0,
Chr_07	5670711	5670783	Chr_07.tRNA10-GlnTTG	707	+	5670711	5670783	0	1	72,	0,
Chr_07	5670976	5671049	Chr_07.tRNA11-GlnTTG	586	+	5670976	5671049	0	1	73,	0,
Chr_07	5671829	5671901	Chr_07.tRNA13-GlnTTG	735	+	5671829	5671901	0	1	72,	0,
Chr_07	5672117	5672189	Chr_07.tRNA14-GlnTTG	629	+	5672117	5672189	0	1	72,	0,
Chr_07	6046117	6046189	Chr_07.tRNA151-LysTTT	804	-	6046117	6046189	0	1	72,	0,
Chr_07	6121755	6121827	Chr_07.tRNA15-HisGTG	630	+	6121755	6121827	0	1	72,	0,
Chr_07	6434630	6434711	Chr_07.tRNA150-LeuAAG	740	-	6434630	6434711	0	1	81,	0,
Chr_07	6434720	6434793	Chr_07.tRNA149-LysCTT	877	-	6434720	6434793	0	1	73,	0,
Chr_07	6479349	6479422	Chr_07.tRNA148-AlaTGC	656	-	6479349	6479422	0	1	73,	0,
Chr_07	6755400	6755481	Chr_07.tRNA147-SerGCT	582	-	6755400	6755481	0	1	81,	0,
Chr_07	6961233	6961315	Chr_07.tRNA16-SerCGA	765	+	6961233	6961315	0	1	82,	0,
Chr_07	7003386	7003458	Chr_07.tRNA145-CysGCA	821	-	7003386	7003458	0	1	72,	0,
Chr_07	9246500	9246573	Chr_07.tRNA18-ArgACG	732	+	9246500	9246573	0	1	73,	0,
Chr_07	10833652	10833736	Chr_07.tRNA142-LeuCAA	767	-	10833652	10833736	0	1	84,	0,
Chr_07	11372798	11372880	Chr_07.tRNA21-SerCGA	789	+	11372798	11372880	0	1	82,	0,
Chr_07	12345879	12345951	Chr_07.tRNA141-GlnTTG	764	-	12345879	12345951	0	1	72,	0,
Chr_07	12463335	12463406	Chr_07.tRNA23-GlyGCC	665	+	12463335	12463406	0	1	71,	0,
Chr_07	12561276	12561360	Chr_07.tRNA140-LeuCAA	767	-	12561276	12561360	0	1	84,	0,
Chr_07	12771447	12771528	Chr_07.tRNA24-LeuAAG	740	+	12771447	12771528	0	1	81,	0,
Chr_07	12772980	12773052	Chr_07.tRNA25-GlnTTG	735	+	12772980	12773052	0	1	72,	0,
Chr_07	13638819	13638893	Chr_07.tRNA138-ArgTCG	823	-	13638819	13638893	0	1	74,	0,
Chr_07	13913762	13913844	Chr_07.tRNA27-SerTGA	807	+	13913762	13913844	0	1	82,	0,
Chr_07	14203246	14203330	Chr_07.tRNA28-LeuCAA	767	+	14203246	14203330	0	1	84,	0,
Chr_07	14795149	14795221	Chr_07.tRNA29-ProTGG	689	+	14795149	14795221	0	1	72,	0,
Chr_07	16900347	16900421	Chr_07.tRNA135-SupTTA	811	-	16900347	16900421	0	1	74,	0,
Chr_07	16926671	16926746	Chr_07.tRNA134-LysTTT	729	-	16926671	16926746	0	1	75,	0,
Chr_07	17111001	17111075	Chr_07.tRNA33-AsnGTT	790	+	17111001	17111075	0	1	74,	0,
Chr_07	17881873	17881947	Chr_07.tRNA133-AsnGTT	813	-	17881873	17881947	0	1	74,	0,
Chr_07	18462205	18462279	Chr_07.tRNA34-IleAAT	669	+	18462205	18462279	0	1	74,	0,
Chr_07	18655497	18655571	Chr_07.tRNA132-SupTTA	811	-	18655497	18655571	0	1	74,	0,
Chr_07	20293897	20293976	Chr_07.tRNA39-ArgACG	606	+	20293897	20293976	0	1	79,	0,
Chr_07	20294573	20294645	Chr_07.tRNA125-AsnGTT	748	-	20294573	20294645	0	1	72,	0,
Chr_07	20341384	20341472	Chr_07.tRNA122-SerGCT	545	-	20341384	20341472	0	1	88,	0,
Chr_07	20342852	20342924	Chr_07.tRNA43-ArgTCT	583	+	20342852	20342924	0	1	72,	0,
Chr_07	20359087	20359158	Chr_07.tRNA44-CysGCA	649	+	20359087	20359158	0	1	71,	0,
Chr_07	21368292	21368365	Chr_07.tRNA51-IleAAT	686	+	21368292	21368365	0	1	73,	0,
Chr_07	21392574	21392649	Chr_07.tRNA52-LysTTT	702	+	21392574	21392649	0	1	75,	0,
Chr_07	21413450	21413524	Chr_07.tRNA118-SupTCA	667	-	21413450	21413524	0	1	74,	0,
Chr_07	24103671	24103746	Chr_07.tRNA57-LeuCAA	735	+	24103671	24103746	0	1	75,	0,
Chr_07	27508972	27509047	Chr_07.tRNA59-LysTTT	725	+	27508972	27509047	0	1	75,	0,
Chr_07	27637824	27637899	Chr_07.tRNA109-LysTTT	729	-	27637824	27637899	0	1	75,	0,
Chr_07	27644348	27644423	Chr_07.tRNA60-LysTTT	729	+	27644348	27644423	0	1	75,	0,
Chr_07	27790999	27791071	Chr_07.tRNA61-TrpCCA	758	+	27790999	27791071	0	1	72,	0,
Chr_07	28937684	28937766	Chr_07.tRNA63-SerAGA	803	+	28937684	28937766	0	1	82,	0,
Chr_07	28950158	28950233	Chr_07.tRNA106-SupTCA	644	-	28950158	28950233	0	1	75,	0,
Chr_07	30668795	30668867	Chr_07.tRNA104-ThrTGT	802	-	30668795	30668867	0	1	72,	0,
Chr_07	30668885	30668957	Chr_07.tRNA103-ProAGG	674	-	30668885	30668957	0	1	72,	0,
Chr_07	31612597	31612671	Chr_07.tRNA102-IleAAT	718	-	31612597	31612671	0	1	74,	0,
Chr_07	32147760	32147832	Chr_07.tRNA65-HisGTG	630	+	32147760	32147832	0	1	72,	0,
Chr_07	34253311	34253386	Chr_07.tRNA98-LysTTT	729	-	34253311	34253386	0	1	75,	0,
Chr_07	34276701	34276783	Chr_07.tRNA70-SerAGA	794	+	34276701	34276783	0	1	82,	0,
Chr_07	34296698	34296770	Chr_07.tRNA72-iMetCAT	583	+	34296698	34296770	0	1	72,	0,
Chr_07	35049486	35049557	Chr_07.tRNA97-GlyCCC	654	-	35049486	35049557	0	1	71,	0,
Chr_07	35967939	35968012	Chr_07.tRNA73-LysCTT	877	+	35967939	35968012	0	1	73,	0,
Chr_07	36338672	36338745	Chr_07.tRNA74-PheGAA	783	+	36338672	36338745	0	1	73,	0,
Chr_07	36620851	36620924	Chr_07.tRNA96-PheGAA	783	-	36620851	36620924	0	1	73,	0,
Chr_07	36782372	36782445	Chr_07.tRNA95-PheGAA	783	-	36782372	36782445	0	1	73,	0,
Chr_07	37268045	37268118	Chr_07.tRNA93-AlaCGC	683	-	37268045	37268118	0	1	73,	0,
Chr_07	37585472	37585544	Chr_07.tRNA75-iMetCAT	583	+	37585472	37585544	0	1	72,	0,
Chr_07	37777659	37777731	Chr_07.tRNA91-AspGTC	698	-	37777659	37777731	0	1	72,	0,
Chr_07	38110318	38110400	Chr_07.tRNA76-SerTGA	792	+	38110318	38110400	0	1	82,	0,
Chr_07	38112823	38112898	Chr_07.tRNA89-LysTTT	736	-	38112823	38112898	0	1	75,	0,
Chr_07	38253500	38253572	Chr_07.tRNA77-ProTGG	663	+	38253500	38253572	0	1	72,	0,
Chr_07	38413823	38413896	Chr_07.tRNA78-GluCTC	719	+	38413823	38413896	0	1	73,	0,
Chr_07	38649366	38649441	Chr_07.tRNA79-ThrAGT	586	+	38649366	38649441	0	1	75,	0,
Chr_07	39403566	39403638	Chr_07.tRNA87-GlyTCC	710	-	39403566	39403638	0	1	72,	0,
Chr_07	40038295	40038368	Chr_07.tRNA86-ArgCCG	678	-	40038295	40038368	0	1	73,	0,
Chr_07	40110219	40110305	Chr_07.tRNA85-MetCAT	642	-	40110219	40110305	0	2	36,38,	0,48,
Chr_07	40404080	40404162	Chr_07.tRNA84-SerAGA	794	-	40404080	40404162	0	1	82,	0,
Chr_07	40690256	40690330	Chr_07.tRNA83-ArgTCG	823	-	40690256	40690330	0	1	74,	0,
Chr_07	41965368	41965441	Chr_07.tRNA81-AlaAGC	634	-	41965368	41965441	0	1	73,	0,
scaffold_9	120646	120721	scaffold_9.tRNA1-LysTTT	696	+	120646	120721	0	1	75,	0,
scaffold_9	195975	196050	scaffold_9.tRNA2-LysTTT	696	+	195975	196050	0	1	75,	0,
scaffold_9	207771	207846	scaffold_9.tRNA3-LysTTT	696	+	207771	207846	0	1	75,	0,
scaffold_14	4537	4611	scaffold_14.tRNA2-SupTTA	703	-	4537	4611	0	1	74,	0,
scaffold_33	36833	36906	scaffold_33.tRNA2-ArgCCG	743	-	36833	36906	0	1	73,	0,
scaffold_118	15332	15407	scaffold_118.tRNA1-LysTTT	696	+	15332	15407	0	1	75,	0,
scaffold_933	50	125	scaffold_933.tRNA2-SupTCA	644	-	50	125	0	1	75,	0,
