# Supplementary material for: Conservation and Tandem Duplication of tRNA Genes in Plant Species
Source: Genes (Basel). 2025 Nov 1;16(11):1307. doi: 10.3390/genes16111307 (PMC12652284; doi:10.3390/genes16111307)
Supplement: Supplementary file 1 [file genes-16-01307-s001.zip › tRNA.prediction.out/Aco/Aco.high.log]

EukHighConfidenceFilter v1.0 Summary
Completed Time: Mon Sep 22 23:30:06 2025

Inputs
------------------------------------------------------
tRNAscan-SE output file: Aco.out
tRNAscan-SE ss file: Aco.tRNA.ss
Secondary filtering domain-specific model score cutoff: 50
Secondary filtering secondary structure score cutoff: 10
Secondary filtering isotype-specific model score cutoff: 70
Tertiary filtering isotype-specific model starting score cutoff: 70
Tertiary filtering maximum isotype-specific model score cutoff: 95
Remove filtered hits: Yes

Outputs
------------------------------------------------------
tRNAscan-SE output file: .//Aco.high.out
tRNAscan-SE ss file: .//Aco.high.ss
Summary file: .//Aco.high.log

Summary statistics
------------------------------------------------------
Total tRNA predictions:                                1154
Possible pseudogenes:                                  118
tRNAs with scores lower than secondary cutoffs:        400
tRNAs failed tertiary filter:                          35

tRNAs after filtering:                                 601

tRNAs with mismatched isotype:                         49
tRNAs with undetermined isotype:                       4
tRNAs with unexpected anticodon:                       48

High confidence set:                                   500

Tertiary filter - anticodon counts
------------------------------------------------------

Isotype  Anticodon  BeforeFiltering  AfterFiltering  FinalScoreCutoff
Lys      CTT        17               16              84              
Lys      TTT        69               35              84              

Isotype / Anticodon Counts After Filtering
------------------------------------------------------

Ala     : 32	  AGC: 14      GGC: 0       CGC: 4       TGC: 14    
Gly     : 39	  ACC: 0       GCC: 19      CCC: 6       TCC: 14    
Pro     : 26	  AGG: 10      GGG: 0       CGG: 2       TGG: 14    
Thr     : 22	  AGT: 8       GGT: 1       CGT: 3       TGT: 10    
Val     : 31	  AAC: 15      GAC: 0       CAC: 7       TAC: 9     
Ser     : 36	  AGA: 13      GGA: 1       CGA: 3       TGA: 7       ACT: 0       GCT: 12                              
Arg     : 40	  ACG: 9       GCG: 0       CCG: 4       TCG: 5                                 CCT: 7       TCT: 15    
Leu     : 41	  AAG: 12      GAG: 0       CAG: 4       TAG: 7                                 CAA: 11      TAA: 7     
Phe     : 15	  AAA: 0       GAA: 15                              
Asn     : 30	  ATT: 1       GTT: 29                              
Lys     : 51	                            CTT: 16      TTT: 35    
Asp     : 23	  ATC: 0       GTC: 23                              
Glu     : 30	                            CTC: 14      TTC: 16    
His     : 9	  ATG: 0       GTG: 9                               
Gln     : 33	                            CTG: 10      TTG: 23    
Ile     : 29	  AAT: 23      GAT: 0                    TAT: 6     
Met     : 22	                            CAT: 22                 
Tyr     : 13	  ATA: 0       GTA: 13                              
Supres  : 25	                            CTA: 0       TTA: 25    
Cys     : 13	  ACA: 0       GCA: 13                              
Trp     : 16	                            CCA: 16                 
SelCys  : 21	                                         TCA: 21    
