# Supplementary material for: Conservation and Tandem Duplication of tRNA Genes in Plant Species
Source: Genes (Basel). 2025 Nov 1;16(11):1307. doi: 10.3390/genes16111307 (PMC12652284; doi:10.3390/genes16111307)
Supplement: Supplementary file 1 [file genes-16-01307-s001.zip › tRNA.prediction.out/Aco/Aco.high.ss]

Chr_01.trna1 (781816-781897)	Length: 82 bp
Type: Ser	Anticodon: GCT at 34-36 (781849-781851)	Score: 80.5
HMM Sc=45.20	Sec struct Sc=35.30
         *    |    *    |    *    |    *    |    *    |    *    |    *    |    *    | 
Seq: GTCGCTTTGGCCGAGTGGTtAAGGCGTGTGCCTGCTAAGTACATGGGGTTTCCCCGCGAGAGTTCGAATCTCTCAGGCGACG
Str: >>>>>>>..>>>..........<<<.>>>>>.......<<<<<.>>>>...<<<<..>>>>>.......<<<<<<<<<<<<.

Chr_01.trna3 (2558129-2558200)	Length: 72 bp
Type: Gly	Anticodon: TCC at 34-36 (2558162-2558164)	Score: 71.0
HMM Sc=46.70	Sec struct Sc=24.30
         *    |    *    |    *    |    *    |    *    |    *    |    *    | 
Seq: GCGTTTGTAGTCCAACGGTtAGGATAATTGCCTTCCAAGCAATAGaCCCGGGTTCGACTCCCGGCAGACGCA
Str: >>>>>>>..>>>>........<<<<.>>>>>.......<<<<<....>>>>>.......<<<<<<<<<<<<.

Chr_01.trna4 (2561798-2561869)	Length: 72 bp
Type: Gly	Anticodon: TCC at 34-36 (2561831-2561833)	Score: 73.9
HMM Sc=46.20	Sec struct Sc=27.70
         *    |    *    |    *    |    *    |    *    |    *    |    *    | 
Seq: GCGTTTGTAGTCCAACGGTtAGGATAATTGCCTTCCAAGCAATAGaCCCGGGTTCGACTCCCGGCAAACGCA
Str: >>>>>>>..>>>>........<<<<.>>>>>.......<<<<<....>>>>>.......<<<<<<<<<<<<.

Chr_01.trna5 (2709872-2709944)	Length: 73 bp
Type: Arg	Anticodon: CCT at 34-36 (2709905-2709907)	Score: 74.8
HMM Sc=55.90	Sec struct Sc=18.90
         *    |    *    |    *    |    *    |    *    |    *    |    *    |  
Seq: GCGCCTGTAGCTCAGTGGAtAGAGCGTCTGTTTCCTAAGCAGAAGGcCGTAGGTTCGACCCCTACCTGGCGCG
Str: >>>>>.>..>>>>........<<<<.>>>>>.......<<<<<.....>>>>>.......<<<<<<.<<<<<.

Chr_01.trna6 (2718790-2718861)	Length: 72 bp
Type: Thr	Anticodon: TGT at 33-35 (2718822-2718824)	Score: 77.5
HMM Sc=50.20	Sec struct Sc=27.30
         *    |    *    |    *    |    *    |    *    |    *    |    *    | 
Seq: GCTCCCGTAGCATAGTGGCAGTGCGTTCGCTTTGTAAGCGAAAGGtCGCGAGTTCGATCCTCGCCGGGAGCT
Str: >>>>>>>..>>>>.......<<<<.>>>>>.......<<<<<.....>>>>>.......<<<<<<<<<<<<.

Chr_01.trna7 (2719111-2719182)	Length: 72 bp
Type: Thr	Anticodon: TGT at 33-35 (2719143-2719145)	Score: 63.6
HMM Sc=44.30	Sec struct Sc=19.30
         *    |    *    |    *    |    *    |    *    |    *    |    *    | 
Seq: GCTCCCGTAGCATAGTGGCAGTGCGTTCGCTTTGTAAGTGAAAGGtCGCTAGTTCGATCCTCGCCGGGAGCT
Str: >>>>>>>..>>>>.......<<<<.>>>>>.......<<<<<.....>>.>>.......<<.<<<<<<<<<.

Chr_01.trna8 (3028911-3028982)	Length: 72 bp
Type: Gly	Anticodon: TCC at 34-36 (3028944-3028946)	Score: 71.0
HMM Sc=46.70	Sec struct Sc=24.30
         *    |    *    |    *    |    *    |    *    |    *    |    *    | 
Seq: GCGTTTGTAGTCCAACGGTtAGGATAATTGCCTTCCAAGCAATAGaCCCGGGTTCGACTCCCGGCAGACGCA
Str: >>>>>>>..>>>>........<<<<.>>>>>.......<<<<<....>>>>>.......<<<<<<<<<<<<.

Chr_01.trna9 (3128292-3128362)	Length: 71 bp
Type: Gly	Anticodon: GCC at 33-35 (3128324-3128326)	Score: 66.5
HMM Sc=44.80	Sec struct Sc=21.70
         *    |    *    |    *    |    *    |    *    |    *    |    *    |
Seq: GCACCAGTGGTCTAGTGGTAGAATAGTACCCTGCCACGGTACAGaCCCGGGTTCGATTCCCGGCTGGTGCA
Str: >>>>>>>..>>.>.......<.<<.>>>>>.......<<<<<....>>>>>.......<<<<<<<<<<<<.

Chr_01.trna10 (3664522-3664595)	Length: 74 bp
Type: Asn	Anticodon: GTT at 35-37 (3664556-3664558)	Score: 84.5
HMM Sc=59.40	Sec struct Sc=25.10
         *    |    *    |    *    |    *    |    *    |    *    |    *    |   
Seq: GCTGGAATAGCTCAGTTGGTtAGAGCGTGTGGCTGTTAACCACAAGGtCGGAGGTTCAAGCCCTCCTTCTAGCG
Str: >>>>>>>..>>>>.........<<<<.>>>>>.......<<<<<.....>>>>>.......<<<<<<<<<<<<.

Chr_01.trna11 (4323185-4323257)	Length: 73 bp
Type: Glu	Anticodon: CTC at 35-37 (4323219-4323221)	Score: 78.9
HMM Sc=53.10	Sec struct Sc=25.80
         *    |    *    |    *    |    *    |    *    |    *    |    *    |  
Seq: TCCGTTGTAGTCTAGTTGGTtAGGATACTCGGCTCTCACCCGAGAGaCCCGGGTTCAAGTCCCGGCAACGGAA
Str: >>>>>>>..>>>>.........<<<<.>>>>>.......<<<<<....>>>>>.......<<<<<<<<<<<<.

Chr_01.trna12 (4414018-4414090)	Length: 73 bp
Type: Lys	Anticodon: CTT at 34-36 (4414051-4414053)	Score: 76.3
HMM Sc=57.30	Sec struct Sc=19.00
         *    |    *    |    *    |    *    |    *    |    *    |    *    |  
Seq: GCCTGTCTAGCTCAGCTGGTAGAGCACAAGGCTCTTAACCTTGTGGtCGTGGGTTTGAGCCCCACGGTGGGCT
Str: >>>>>>>..>>>>........<<<<.>>>>>.......<<<<<.....>>>>>.......<<<<<<<<<<<<.

Chr_01.trna13 (5000972-5001053)	Length: 82 bp
Type: Ser	Anticodon: AGA at 34-36 (5001005-5001007)	Score: 80.3
HMM Sc=44.00	Sec struct Sc=36.30
         *    |    *    |    *    |    *    |    *    |    *    |    *    |    *    | 
Seq: GTGGTCGTGCCGGAGTGGTtATCGGGCATGACTAGAAATCATGTGGGCTTTGCCCGCGCAGGTTCGAATCCTGCCGACCACG
Str: >>>>>>>..>>>>........<<<<.>>>>>.......<<<<<.>>>>...<<<<..>>>>>.......<<<<<<<<<<<<.

Chr_01.trna14 (5010980-5011050)	Length: 71 bp
Type: Gly	Anticodon: GCC at 33-35 (5011012-5011014)	Score: 66.5
HMM Sc=44.80	Sec struct Sc=21.70
         *    |    *    |    *    |    *    |    *    |    *    |    *    |
Seq: GCACCAGTGGTCTAGTGGTAGAATAGTACCCTGCCACGGTACAGaCCCGGGTTCGATTCCCGGCTGGTGCA
Str: >>>>>>>..>>.>.......<.<<.>>>>>.......<<<<<....>>>>>.......<<<<<<<<<<<<.

Chr_01.trna15 (5258446-5258519)	Length: 74 bp
Type: Val	Anticodon: CAC at 35-37 (5258480-5258482)	Score: 82.4
HMM Sc=54.40	Sec struct Sc=28.00
         *    |    *    |    *    |    *    |    *    |    *    |    *    |   
Seq: GTCTGGGTGGTGTAGTTGGTtATCACGCTAGTCTCACACACTAGAGGtCCCCGGTTCGAACCCGGGCTCAGACA
Str: >>>>>>>..>>>...........<<<.>>>>>.......<<<<<.....>>>>>.......<<<<<<<<<<<<.

Chr_01.trna17 (6079383-6079465)	Length: 83 bp
Type: Leu	Anticodon: TAA at 34-36 (6079416-6079418)	Score: 68.4
HMM Sc=29.10	Sec struct Sc=39.30
         *    |    *    |    *    |    *    |    *    |    *    |    *    |    *    |  
Seq: GCTGGTTTGCCCGAGAGGTtAAGGGGGAAGACTTAAGATCTTCTGCACATAAGTGCGCATGGGTTCGAACCCCATAGCCAGCA
Str: >>>>>>>..>>>..........<<<.>>>>>.......<<<<<.>>>>....<<<<..>>>>>.......<<<<<<<<<<<<.

Chr_01.trna19 (6272734-6272807)	Length: 74 bp
Type: Glu	Anticodon: TTC at 36-38 (6272769-6272771)	Score: 72.1
HMM Sc=45.30	Sec struct Sc=26.80
         *    |    *    |    *    |    *    |    *    |    *    |    *    |   
Seq: TCCGTTGTAGTCCAGCCtGGTtAGGATACCTGGCTTTCACCCAGGCGaCCCGGGTTCAAATCCCGGCAACGGAA
Str: >>>>>>>..>>>>..........<<<<.>>>>>.......<<<<<....>>>>>.......<<<<<<<<<<<<.

Chr_01.trna20 (6287424-6287496)	Length: 73 bp
Type: Arg	Anticodon: TCT at 34-36 (6287457-6287459)	Score: 68.5
HMM Sc=50.60	Sec struct Sc=17.90
         *    |    *    |    *    |    *    |    *    |    *    |    *    |  
Seq: GCGCCCGTGGCCTAATGGAtAAGGCGTCTGACTTCTAATCAGGCGAtTGTGGGTTCGAGTCCCACCGGGCGTG
Str: >>>>>>>..>>>>........<<<<.>>>>>.......<<<<<.....>>>>>.......<<<<<<<<<<<<.

Chr_01.trna21 (6943532-6943605)	Length: 74 bp
Type: Val	Anticodon: AAC at 35-37 (6943566-6943568)	Score: 72.2
HMM Sc=47.80	Sec struct Sc=24.40
         *    |    *    |    *    |    *    |    *    |    *    |    *    |   
Seq: GGTTTCGTGGTGTAGTTGGTtATCACGTCAGTCTAACACACTGAAGGtCTCCGGTTCGAGTCCGGGCGAAGCCA
Str: >>>>>>>..>>>...........<<<.>>>>>.......<<<<<.....>>>>>.......<<<<<<<<<<<<.

Chr_01.trna22 (6960930-6961002)	Length: 73 bp
Type: Ala	Anticodon: TGC at 34-36 (6960963-6960965)	Score: 69.1
HMM Sc=43.30	Sec struct Sc=25.80
         *    |    *    |    *    |    *    |    *    |    *    |    *    |  
Seq: GGGGATGTAGCTCAAATGGTAGAGCGCTCGCTTTGCATGCGAGAGGtACAGGGTTCGATCCCCTGCATCTCCA
Str: >>>>>>>..>>>>........<<<<.>>>>>.......<<<<<.....>>>>>.......<<<<<<<<<<<<.

Chr_01.trna23 (7162951-7163023)	Length: 73 bp
Type: Phe	Anticodon: GAA at 34-36 (7162984-7162986)	Score: 78.3
HMM Sc=58.40	Sec struct Sc=19.90
         *    |    *    |    *    |    *    |    *    |    *    |    *    |  
Seq: GCGGGGATAGCTCAGTTGGGAGAGCGTCAGACTGAAGATCTGAAGGtCGCGTGTTCGATCCACGCTCACCGCA
Str: >>>>.>>..>>>>........<<<<.>>>>>.......<<<<<.....>>>>>.......<<<<<<<.<<<<.

Chr_01.trna24 (8115165-8115237)	Length: 73 bp
Type: Arg	Anticodon: CCT at 34-36 (8115198-8115200)	Score: 69.1
HMM Sc=50.30	Sec struct Sc=18.80
         *    |    *    |    *    |    *    |    *    |    *    |    *    |  
Seq: GCGCCTGTAGCTCAGTGGAtAGAGCGTCTGTTTCCTAAGCAGAAAGtCGTAGGTTCGACCCCTACCTGGCGCG
Str: >>>>>.>..>>>>........<<<<.>>>>>.......<<<<<.....>>>>>.......<<<<<<.<<<<<.

Chr_01.trna25 (8777211-8777285)	Length: 75 bp
Type: Arg	Anticodon: TCT at 35-37 (8777245-8777247)	Score: 65.3
HMM Sc=50.60	Sec struct Sc=14.70
         *    |    *    |    *    |    *    |    *    |    *    |    *    |    
Seq: GCTGGTGTAGCTCAGTTGGTtAGAGCGTGTGGCTTCTAaACCATAAAGtCGAAGGTTCAAGCCCTTCTTCCAGCA
Str: >>>>>.>..>>>>.........<<<<.>>>>>........<<<<<.....>>>>>.......<<<<<<.<<<<<.

Chr_01.trna26 (9017516-9017590)	Length: 75 bp
Type: Lys	Anticodon: TTT at 35-37 (9017550-9017552)	Score: 69.6
HMM Sc=47.20	Sec struct Sc=22.40
         *    |    *    |    *    |    *    |    *    |    *    |    *    |    
Seq: GCTGGTGTAGCTCAGATGGTtAGAGCATGTGGCTTTTAaACCACAAGGtTGAAGGTTCAAGCCCTTCCTCCAGCA
Str: >>>>>.>..>>>>.........<<<<.>>>>>........<<<<<.....>>>>>.......<<<<<<.<<<<<.

Chr_01.trna27 (11049546-11049618)	Length: 73 bp
Type: Val	Anticodon: TAC at 34-36 (11049579-11049581)	Score: 73.3
HMM Sc=38.80	Sec struct Sc=34.50
         *    |    *    |    *    |    *    |    *    |    *    |    *    |  
Seq: GTTTCTGTAGTGTAGTGGTtATCACGTTAGTCTTACACACTAAAGAtCCCCAGTTCGAGCCTGGGCAGAAACA
Str: >>>>>>>..>>>..........<<<.>>>>>.......<<<<<.....>>>>>.......<<<<<<<<<<<<.

Chr_01.trna28 (11082111-11082182)	Length: 72 bp
Type: Asn	Anticodon: GTT at 33-35 (11082143-11082145)	Score: 77.9
HMM Sc=55.60	Sec struct Sc=22.30
         *    |    *    |    *    |    *    |    *    |    *    |    *    | 
Seq: TCCTCAGTAGCTCAGTGGTAGAGCGGTCGGCTGTTAACTGATTGGtCGTAGGTTCAAATCCTACTTGGGGAG
Str: >>>>>>>..>>>>.......<<<<.>>>>>.......<<<<<.....>>>>>.......<<<<<<<<<<<<.

Chr_01.trna29 (11387627-11387699)	Length: 73 bp
Type: Arg	Anticodon: ACG at 34-36 (11387660-11387662)	Score: 72.5
HMM Sc=49.90	Sec struct Sc=22.60
         *    |    *    |    *    |    *    |    *    |    *    |    *    |  
Seq: GACTCTGTGGCCCAATGGAtAAGGCGCTGGTCTACGAAACCAGAGAtTCTGGGTTCGATCCCCAGCAGAGTCG
Str: >>>>>>>..>>>..........<<<.>>>>>.......<<<<<.....>>>>>.......<<<<<<<<<<<<.

Chr_01.trna30 (12006552-12006631)	Length: 80 bp
Type: Leu	Anticodon: TAG at 35-37 (12006586-12006588)	Score: 69.5
HMM Sc=48.50	Sec struct Sc=21.00
         *    |    *    |    *    |    *    |    *    |    *    |    *    |    *    
Seq: GACAGTTTGGCCGAGTGGTctAAGGCGCCAGATTTAGGCTCTGGTccgaaaGGgCGTGGGTTCAAATCCCACAGCTGTCA
Str: >>>>>>>..>>>...........<<<.>>>>>.......<<<<<...........>>>>>.......<<<<<<<<<<<<.

Chr_01.trna31 (12888701-12888772)	Length: 72 bp
Type: iMet	Anticodon: CAT at 33-35 (12888733-12888735)	Score: 58.3
HMM Sc=28.10	Sec struct Sc=30.20
         *    |    *    |    *    |    *    |    *    |    *    |    *    | 
Seq: ATCAGAGTGGCGCAGCGGAAGCGTGGTGGGCCCATAACCCACAGGtCCCAGGATCGAAACCTGGCTCTGATA
Str: >>>>>>>..>>>>.......<<<<.>>>>>.......<<<<<.....>>>>>.......<<<<<<<<<<<<.

Chr_01.trna32 (12891258-12891329)	Length: 72 bp
Type: iMet	Anticodon: CAT at 33-35 (12891290-12891292)	Score: 58.3
HMM Sc=28.10	Sec struct Sc=30.20
         *    |    *    |    *    |    *    |    *    |    *    |    *    | 
Seq: ATCAGAGTGGCGCAGCGGAAGCGTGGTGGGCCCATAACCCACAGGtCCCAGGATCGAAACCTGGCTCTGATA
Str: >>>>>>>..>>>>.......<<<<.>>>>>.......<<<<<.....>>>>>.......<<<<<<<<<<<<.

Chr_01.trna33 (14039829-14039901)	Length: 73 bp
Type: Ala	Anticodon: TGC at 34-36 (14039862-14039864)	Score: 56.3
HMM Sc=37.30	Sec struct Sc=19.00
         *    |    *    |    *    |    *    |    *    |    *    |    *    |  
Seq: GGGGATGTAGCTCAAATGGTAGAGCGCCCGCTTTGCATGCGAGAGGtACAGGGTTTGATCCCCTGCATCTCCA
Str: >>>>>>>..>>>>........<<<<.>.>>>.......<<<.<.....>>>>>.......<<<<<<<<<<<<.

Chr_01.trna34 (14173316-14173388)	Length: 73 bp
Type: Phe	Anticodon: GAA at 34-36 (14173349-14173351)	Score: 78.3
HMM Sc=58.40	Sec struct Sc=19.90
         *    |    *    |    *    |    *    |    *    |    *    |    *    |  
Seq: GCGGGGATAGCTCAGTTGGGAGAGCGTCAGACTGAAGATCTGAAGGtCGCGTGTTCGATCCACGCTCACCGCA
Str: >>>>.>>..>>>>........<<<<.>>>>>.......<<<<<.....>>>>>.......<<<<<<<.<<<<.

Chr_01.trna35 (14923515-14923587)	Length: 73 bp
Type: Ala	Anticodon: TGC at 34-36 (14923548-14923550)	Score: 69.1
HMM Sc=43.30	Sec struct Sc=25.80
         *    |    *    |    *    |    *    |    *    |    *    |    *    |  
Seq: GGGGATGTAGCTCAAATGGTAGAGCGCTCGCTTTGCATGCGAGAGGtACAGGGTTCGATCCCCTGCATCTCCA
Str: >>>>>>>..>>>>........<<<<.>>>>>.......<<<<<.....>>>>>.......<<<<<<<<<<<<.

Chr_01.trna37 (17903284-17903355)	Length: 72 bp
Type: Gly	Anticodon: TCC at 34-36 (17903317-17903319)	Score: 73.9
HMM Sc=46.20	Sec struct Sc=27.70
         *    |    *    |    *    |    *    |    *    |    *    |    *    | 
Seq: GCGTTTGTAGTCCAACGGTtAGGATAATTGCCTTCCAAGCAATAGaCCCGGGTTCGACTCCCGGCAAACGCA
Str: >>>>>>>..>>>>........<<<<.>>>>>.......<<<<<....>>>>>.......<<<<<<<<<<<<.

Chr_01.trna40 (18969297-18969370)	Length: 74 bp
Type: Ile	Anticodon: TAT at 35-37 (18969331-18969333)	Score: 85.9
HMM Sc=70.60	Sec struct Sc=15.30
         *    |    *    |    *    |    *    |    *    |    *    |    *    |   
Seq: GGTCCCGTAGCTCAGTTGGTtAGAGCGTTGGTCTTATGAGCCGAAGGtCGCGGGTTCGAGCCCCGCCGGGACCA
Str: >>>>>>>..>>>>.........<<<<.>>>>>.......<<<<<.....>>>>>.......<<<<<<<<<<<<.

Chr_01.trna41 (20279945-20280024)	Length: 80 bp
Type: Leu	Anticodon: TAG at 35-37 (20279979-20279981)	Score: 70.9
HMM Sc=50.70	Sec struct Sc=20.20
         *    |    *    |    *    |    *    |    *    |    *    |    *    |    *    
Seq: GACGGTTTGGCCGAGTGGTctAAGGCGCCAGATTTAGGCTCTGGTccgaaaGGgCGTGGGTTCAAATCCCACAGCCGTCA
Str: >>>>>>>..>>>...........<<<.>>>>>.......<<<<<...........>>>>>.......<<<<<<<<<<<<.

Chr_01.trna43 (22286791-22286864)	Length: 74 bp
Type: Asn	Anticodon: GTT at 35-37 (22286825-22286827)	Score: 84.6
HMM Sc=56.00	Sec struct Sc=28.60
         *    |    *    |    *    |    *    |    *    |    *    |    *    |   
Seq: GTTGGAGTAGCTCAGTTGGTtAGAGCGTGTGGCTGTTATCCACAAGGtCGAAGGTTCAAATCCTTCCTCCAACA
Str: >>>>>>>..>>>>.........<<<<.>>>>>.......<<<<<.....>>>>>.......<<<<<<<<<<<<.

Chr_01.trna45 (22824799-22824870)	Length: 72 bp
Type: Gln	Anticodon: CTG at 34-36 (22824832-22824834)	Score: 75.3
HMM Sc=51.20	Sec struct Sc=24.10
         *    |    *    |    *    |    *    |    *    |    *    |    *    | 
Seq: GGTCCCATGGTCTAGTGGTcAGGACATTGGACTCTGAATCCAGTAaCCCGAGTTCAAATCTCGGTGGGACCT
Str: >>>>>>>..>>>>........<<<<.>>>>>.......<<<<<....>>>>>.......<<<<<<<<<<<<.

Chr_01.trna52 (26626675-26626749)	Length: 75 bp
Type: Sup	Anticodon: TTA at 36-38 (26626710-26626712)	Score: 76.5
HMM Sc=53.60	Sec struct Sc=22.90
         *    |    *    |    *    |    *    |    *    |    *    |    *    |    
Seq: GCTGAAGTAGCTCAGTTGGTtAGAGCATGTGgCTTTTAAAGCACAAGGtCGAAGGTTCGAGCCCTTCCTTCAGCA
Str: >>>>>>>..>>>>.........<<<<.>>>>.>.......<<<<<.....>>>>>.......<<<<<<<<<<<<.

Chr_01.trna64 (31280741-31280814)	Length: 74 bp
Type: Gln	Anticodon: TTG at 35-37 (31280775-31280777)	Score: 75.5
HMM Sc=55.10	Sec struct Sc=20.40
         *    |    *    |    *    |    *    |    *    |    *    |    *    |   
Seq: GTTGGTGTAGCTCAATTGGTtAGAGCGTGTGGTTTTGAACCACAAGGtCGAAGGTTCAAGCCCTTCCTCCAGCA
Str: >>>>>.>..>>>>.........<<<<.>>>>>.......<<<<<.....>>>>>.......<<<<<<.<<<<<.

Chr_01.trna65 (33743696-33743768)	Length: 73 bp
Type: Ala	Anticodon: TGC at 34-36 (33743729-33743731)	Score: 69.1
HMM Sc=43.30	Sec struct Sc=25.80
         *    |    *    |    *    |    *    |    *    |    *    |    *    |  
Seq: GGGGATGTAGCTCAAATGGTAGAGCGCTCGCTTTGCATGCGAGAGGtACAGGGTTCGATCCCCTGCATCTCCA
Str: >>>>>>>..>>>>........<<<<.>>>>>.......<<<<<.....>>>>>.......<<<<<<<<<<<<.

Chr_01.trna69 (35525819-35525891)	Length: 73 bp
Type: Ala	Anticodon: AGC at 34-36 (35525852-35525854)	Score: 63.4
HMM Sc=38.20	Sec struct Sc=25.20
         *    |    *    |    *    |    *    |    *    |    *    |    *    |  
Seq: GGGGATGTAGCTCAGATGGTAGAGCGCTCGCTTAGCATGCGAGAGGtACGGGGATCGATACCCCGCATCTCCA
Str: >>>>>>>..>>>>........<<<<.>>>>>.......<<<<<.....>>>>>.......<<<<<<<<<<<<.

Chr_01.trna70 (37181933-37182007)	Length: 75 bp
Type: Sup	Anticodon: TCA at 35-37 (37181967-37181969)	Score: 79.2
HMM Sc=54.00	Sec struct Sc=25.20
         *    |    *    |    *    |    *    |    *    |    *    |    *    |    
Seq: GCTGGAGTAGCTCAGTTGGTtAGAGCGCGTGCCTTCAAaAGCACGAGGtCGAAGGTTCAAGCCCTTCCTTCAGCA
Str: >>>>>>>..>>>>.........<<<<.>>>>>........<<<<<.....>>>>>.......<<<<<<<<<<<<.

Chr_01.trna72 (37597648-37597722)	Length: 75 bp
Type: Sup	Anticodon: TCA at 36-38 (37597683-37597685)	Score: 68.0
HMM Sc=52.10	Sec struct Sc=15.90
         *    |    *    |    *    |    *    |    *    |    *    |    *    |    
Seq: GCTGGAGTAGTTCAGTTGGTtAGAGCATGTGgCTTTCAAAGCACAAGGtCGAAGGTTCAAGCCCTTCTTCCAGCA
Str: >>>>>>>..>>>>.........<<<<.>>>>.>.......<<<<<.....>>>>>.......<<<<<<<<<<<<.

Chr_01.trna74 (39212457-39212528)	Length: 72 bp
Type: Gln	Anticodon: CTG at 34-36 (39212490-39212492)	Score: 74.0
HMM Sc=49.50	Sec struct Sc=24.50
         *    |    *    |    *    |    *    |    *    |    *    |    *    | 
Seq: GGTCCTATGGTCTAGTGGTcAGGACATTGGACTCTGAATCCAGTAaCCCGAGTTCAAGTCTCGGTAGGACCT
Str: >>>>>>>..>>>>........<<<<.>>>>>.......<<<<<....>>>>>.......<<<<<<<<<<<<.

Chr_01.trna75 (40258950-40259024)	Length: 75 bp
Type: Lys	Anticodon: TTT at 35-37 (40258984-40258986)	Score: 79.8
HMM Sc=54.00	Sec struct Sc=25.80
         *    |    *    |    *    |    *    |    *    |    *    |    *    |    
Seq: GCTGGTGTAGCTCAGTTGGTtAGAGCATGTGGCTTTTAaACCACAAGGtCGAAGGTTCAAGCCCTTCCACCAGCA
Str: >>>>>>>..>>>>.........<<<<.>>>>>........<<<<<.....>>>>>.......<<<<<<<<<<<<.

Chr_01.trna77 (40996437-40996516)	Length: 80 bp
Type: Leu	Anticodon: TAG at 35-37 (40996471-40996473)	Score: 69.5
HMM Sc=48.50	Sec struct Sc=21.00
         *    |    *    |    *    |    *    |    *    |    *    |    *    |    *    
Seq: GACAGTTTGGCCGAGTGGTctAAGGCGCCAGATTTAGGCTCTGGTccgaaaGGgCGTGGGTTCAAATCCCACAGCTGTCA
Str: >>>>>>>..>>>...........<<<.>>>>>.......<<<<<...........>>>>>.......<<<<<<<<<<<<.

Chr_01.trna78 (41275531-41275602)	Length: 72 bp
Type: Cys	Anticodon: GCA at 33-35 (41275563-41275565)	Score: 78.5
HMM Sc=49.70	Sec struct Sc=28.80
         *    |    *    |    *    |    *    |    *    |    *    |    *    | 
Seq: GGGTCCATAGCTCAGTGGTAGAGCAATTGACTGCAGATCAATAGGtCACCAGTTCGAACCTGGTTGGGCCCT
Str: >>>>>>>..>>>>.......<<<<.>>>>>.......<<<<<.....>>>>>.......<<<<<<<<<<<<.

Chr_01.trna81 (42406357-42406429)	Length: 73 bp
Type: Ala	Anticodon: TGC at 34-36 (42406390-42406392)	Score: 69.1
HMM Sc=43.30	Sec struct Sc=25.80
         *    |    *    |    *    |    *    |    *    |    *    |    *    |  
Seq: GGGGATGTAGCTCAAATGGTAGAGCGCTCGCTTTGCATGCGAGAGGtACAGGGTTCGATCCCCTGCATCTCCA
Str: >>>>>>>..>>>>........<<<<.>>>>>.......<<<<<.....>>>>>.......<<<<<<<<<<<<.

Chr_01.trna82 (42416386-42416458)	Length: 73 bp
Type: Lys	Anticodon: CTT at 34-36 (42416419-42416421)	Score: 87.7
HMM Sc=67.60	Sec struct Sc=20.10
         *    |    *    |    *    |    *    |    *    |    *    |    *    |  
Seq: GCCCGTCTAGCTCAGTTGGTAGAGCGCAAGGCTCTTAACCTTGTGGtCGTGGGTTCGAGCCCCACGGTGGGCG
Str: >>>>>>>..>>>>........<<<<.>>>>>.......<<<<<.....>>>>>.......<<<<<<<<<<<<.

Chr_01.trna83 (42497605-42497676)	Length: 72 bp
Type: Pro	Anticodon: AGG at 33-35 (42497637-42497639)	Score: 67.4
HMM Sc=34.70	Sec struct Sc=32.70
         *    |    *    |    *    |    *    |    *    |    *    |    *    | 
Seq: GGGCATTTGGTCTAGTGGTATGATTCTCGCTTAGGGTGCGAGAGGtCCCGAGTTCAATTCTCGGAATGCCCC
Str: >>>>>>>..>>>.........<<<.>>>>>.......<<<<<.....>>>>>.......<<<<<<<<<<<<.

Chr_01.trna84 (42629932-42630005)	Length: 74 bp
Type: Val	Anticodon: AAC at 35-37 (42629966-42629968)	Score: 71.9
HMM Sc=47.50	Sec struct Sc=24.40
         *    |    *    |    *    |    *    |    *    |    *    |    *    |   
Seq: GGTTTCGTGGTGTAGTTGGTtATCACGTCAGTCTAACACACTGAAGGtCTCCGGTTCGAGCCCGGGCGAAGCCA
Str: >>>>>>>..>>>...........<<<.>>>>>.......<<<<<.....>>>>>.......<<<<<<<<<<<<.

Chr_01.trna85 (43226175-43226246)	Length: 72 bp
Type: Gly	Anticodon: TCC at 34-36 (43226208-43226210)	Score: 65.5
HMM Sc=41.10	Sec struct Sc=24.40
         *    |    *    |    *    |    *    |    *    |    *    |    *    | 
Seq: GCGTTTGTAGTCCAACGGTaAGGATAATTGCCTTCCAAGCAATAGaCCCGGGTTTGACTCCCGGCAGACGCA
Str: >>>>>>>..>>>>........<<<<.>>>>>.......<<<<<....>>>>>.......<<<<<<<<<<<<.

Chr_01.trna86 (43751500-43751573)	Length: 74 bp
Type: Ile	Anticodon: AAT at 35-37 (43751534-43751536)	Score: 80.4
HMM Sc=57.00	Sec struct Sc=23.40
         *    |    *    |    *    |    *    |    *    |    *    |    *    |   
Seq: GGCCTATTAGCTCAGTTGGTaAGAGCGTCGTGCTAATAACGCGAATGtCGCAGGTTCAAGTCCTGCATGGGCCA
Str: >>>>>>>..>>>>.........<<<<.>>>>>.......<<<<<.....>>>>>.......<<<<<<<<<<<<.

Chr_01.trna87 (43779352-43779437)	Length: 86 bp
Type: Met	Anticodon: CAT at 35-37 (43779386-43779388)	Score: 64.2
Possible intron: 39-50 (43779390-43779401)
HMM Sc=40.80	Sec struct Sc=23.40
         *    |    *    |    *    |    *    |    *    |    *    |    *    |    *    |    *
Seq: GGGGTGGTGGCGCAGTTGGCtAGCGCGTAGGTCTCATAgctaagcgagtgATCCTGAGGtCGAGAGTTCGAGCCTCTCTCACCCCA
Str: >>>>>>>..>>>>.........<<<<.>>>>.....................<<<<.....>>>>>.......<<<<<<<<<<<<.

Chr_01.trna88 (43991625-43991697)	Length: 73 bp
Type: Arg	Anticodon: ACG at 34-36 (43991658-43991660)	Score: 63.7
HMM Sc=49.40	Sec struct Sc=14.30
         *    |    *    |    *    |    *    |    *    |    *    |    *    |  
Seq: GACTCTGTGGCCCAATGGAtAAGGCGCTGGTCTACGAAACCAGAGAtTCTGGGTTCGATCCCCAGCATAGTCG
Str: >>>>.>>..>>>..........<<<.>>>>>.......<<<<<.....>>>>>.......<<<<<<<.<<<<.

Chr_01.trna89 (44084176-44084257)	Length: 82 bp
Type: Ser	Anticodon: AGA at 34-36 (44084209-44084211)	Score: 77.4
HMM Sc=43.10	Sec struct Sc=34.30
         *    |    *    |    *    |    *    |    *    |    *    |    *    |    *    | 
Seq: GTGGTCGTGCCGGAGTGGTtATCGGGCATGACTAGAAATCATGTGGGTTTTGCCCGCGCAGGTTCGAATCCTGCCGACCACG
Str: >>>>>>>..>>>>........<<<<.>>>>>.......<<<<<..>>......<<..>>>>>.......<<<<<<<<<<<<.

Chr_01.trna90 (44768095-44768166)	Length: 72 bp
Type: Trp	Anticodon: CCA at 33-35 (44768127-44768129)	Score: 75.8
HMM Sc=51.20	Sec struct Sc=24.60
         *    |    *    |    *    |    *    |    *    |    *    |    *    | 
Seq: GGATCCGTGGCGCAATGGTAGCGCGTCTGACTCCAGATCAGAAGGtTGCGTGTTCGATTCACGTCGGGTTCA
Str: >>>>>>>..>>>>.......<<<<.>>>>>.......<<<<<.....>>>>>.......<<<<<<<<<<<<.

Chr_01.trna91 (44776766-44776695)	Length: 72 bp
Type: Lys	Anticodon: TTT at 33-35 (44776734-44776732)	Score: 80.4
HMM Sc=65.10	Sec struct Sc=15.30
         *    |    *    |    *    |    *    |    *    |    *    |    *    | 
Seq: GCCGACTTAGCTCAGTGGTAGAGCGCGTGACTTTTAATCCCGTGGtCGAGGGTTCGATCCCCTCAGTCGGCG
Str: >>>>>>>..>>>>.......<<<<.>>.>>.......<<.<<.....>>>>>.......<<<<<<<<<<<<.

Chr_01.trna92 (44643280-44643208)	Length: 73 bp
Type: Arg	Anticodon: CCT at 34-36 (44643247-44643245)	Score: 69.1
HMM Sc=50.30	Sec struct Sc=18.80
         *    |    *    |    *    |    *    |    *    |    *    |    *    |  
Seq: GCGCCTGTAGCTCAGTGGAtAGAGCGTCTGTTTCCTAAGCAGAAAGtCGTAGGTTCGACCCCTACCTGGCGCG
Str: >>>>>.>..>>>>........<<<<.>>>>>.......<<<<<.....>>>>>.......<<<<<<.<<<<<.

Chr_01.trna93 (44224109-44224038)	Length: 72 bp
Type: Pro	Anticodon: AGG at 33-35 (44224077-44224075)	Score: 67.4
HMM Sc=34.70	Sec struct Sc=32.70
         *    |    *    |    *    |    *    |    *    |    *    |    *    | 
Seq: GGGCATTTGGTCTAGTGGTATGATTCTCGCTTAGGGTGCGAGAGGtCCCGAGTTCAATTCTCGGAATGCCCC
Str: >>>>>>>..>>>.........<<<.>>>>>.......<<<<<.....>>>>>.......<<<<<<<<<<<<.

Chr_01.trna94 (43656087-43656002)	Length: 86 bp
Type: Met	Anticodon: CAT at 35-37 (43656053-43656051)	Score: 64.2
Possible intron: 39-50 (43656049-43656038)
HMM Sc=40.80	Sec struct Sc=23.40
         *    |    *    |    *    |    *    |    *    |    *    |    *    |    *    |    *
Seq: GGGGTGGTGGCGCAGTTGGCtAGCGCGTAGGTCTCATAgctaagcgagtgATCCTGAGGtCGAGAGTTCGAGCCTCTCTCACCCCA
Str: >>>>>>>..>>>>.........<<<<.>>>>.....................<<<<.....>>>>>.......<<<<<<<<<<<<.

Chr_01.trna95 (43193321-43193248)	Length: 74 bp
Type: Arg	Anticodon: TCG at 35-37 (43193287-43193285)	Score: 82.3
HMM Sc=61.00	Sec struct Sc=21.30
         *    |    *    |    *    |    *    |    *    |    *    |    *    |   
Seq: GACCGCATAGCGCAGTGGAttAGCGCGTTTGACTTCGGATCAAAAGGtCGTGGGTTCGACTCCCACTGTGGTCG
Str: >>>>>>>..>>>>.........<<<<.>>>>>.......<<<<<.....>>>>>.......<<<<<<<<<<<<.

Chr_01.trna96 (42861098-42861025)	Length: 74 bp
Type: Glu	Anticodon: TTC at 36-38 (42861063-42861061)	Score: 72.1
HMM Sc=45.30	Sec struct Sc=26.80
         *    |    *    |    *    |    *    |    *    |    *    |    *    |   
Seq: TCCGTTGTAGTCCAGCCtGGTtAGGATACCTGGCTTTCACCCAGGCGaCCCGGGTTCAAATCCCGGCAACGGAA
Str: >>>>>>>..>>>>..........<<<<.>>>>>.......<<<<<....>>>>>.......<<<<<<<<<<<<.

Chr_01.trna97 (42678774-42678703)	Length: 72 bp
Type: Cys	Anticodon: GCA at 33-35 (42678742-42678740)	Score: 78.8
HMM Sc=53.50	Sec struct Sc=25.30
         *    |    *    |    *    |    *    |    *    |    *    |    *    | 
Seq: GGGTCCATAGCTCAGTGGTAGAGCATTTGACTGCAGATCAAGAGGtCACCAGTTCGAACCTGGTTGGGCCCT
Str: >>>>>>>..>>>>.......<<<<.>>>>>.......<<<<<.....>>>>>.......<<<<<<<<<<<<.

Chr_01.trna98 (42544449-42544377)	Length: 73 bp
Type: Arg	Anticodon: CCG at 34-36 (42544416-42544414)	Score: 83.0
HMM Sc=63.20	Sec struct Sc=19.80
         *    |    *    |    *    |    *    |    *    |    *    |    *    |  
Seq: GGTCGCATAGCGGAGTGGAtATCGCGTTAGACTCCGAATCTAAAGGtCGTGGGTTCGATTCCCACTGCGATCA
Str: >>>>>>>..>>>>........<<<<.>>>>>.......<<<<<.....>>>>>.......<<<<<<<<<<<<.

Chr_01.trna100 (42282574-42282502)	Length: 73 bp
Type: Lys	Anticodon: CTT at 34-36 (42282541-42282539)	Score: 87.7
HMM Sc=67.60	Sec struct Sc=20.10
         *    |    *    |    *    |    *    |    *    |    *    |    *    |  
Seq: GCCCGTCTAGCTCAGTTGGTAGAGCGCAAGGCTCTTAACCTTGTGGtCGTGGGTTCGAGCCCCACGGTGGGCG
Str: >>>>>>>..>>>>........<<<<.>>>>>.......<<<<<.....>>>>>.......<<<<<<<<<<<<.

Chr_01.trna101 (42250616-42250543)	Length: 74 bp
Type: Asn	Anticodon: GTT at 35-37 (42250582-42250580)	Score: 82.7
HMM Sc=57.30	Sec struct Sc=25.40
         *    |    *    |    *    |    *    |    *    |    *    |    *    |   
Seq: GCTGGAGTAGCTCAGTTGGTtAGAGCGTGTGGCTGTTAACCACAAGGtCGAAGGTTCGACCCCTTCCTCTAGCG
Str: >>>>>>>..>>>>.........<<<<.>>>>>.......<<<<<.....>>>>>.......<<<<<<<<<<<<.

Chr_01.trna102 (42060154-42060083)	Length: 72 bp
Type: Lys	Anticodon: TTT at 33-35 (42060122-42060120)	Score: 80.4
HMM Sc=65.10	Sec struct Sc=15.30
         *    |    *    |    *    |    *    |    *    |    *    |    *    | 
Seq: GCCGACTTAGCTCAGTGGTAGAGCGCGTGACTTTTAATCCCGTGGtCGAGGGTTCGATCCCCTCAGTCGGCG
Str: >>>>>>>..>>>>.......<<<<.>>.>>.......<<.<<.....>>>>>.......<<<<<<<<<<<<.

Chr_01.trna103 (42015249-42015178)	Length: 72 bp
Type: Lys	Anticodon: TTT at 33-35 (42015217-42015215)	Score: 80.4
HMM Sc=65.10	Sec struct Sc=15.30
         *    |    *    |    *    |    *    |    *    |    *    |    *    | 
Seq: GCCGACTTAGCTCAGTGGTAGAGCGCGTGACTTTTAATCCCGTGGtCGAGGGTTCGATCCCCTCAGTCGGCG
Str: >>>>>>>..>>>>.......<<<<.>>.>>.......<<.<<.....>>>>>.......<<<<<<<<<<<<.

Chr_01.trna104 (41967444-41967373)	Length: 72 bp
Type: Pro	Anticodon: AGG at 33-35 (41967412-41967410)	Score: 67.4
HMM Sc=34.70	Sec struct Sc=32.70
         *    |    *    |    *    |    *    |    *    |    *    |    *    | 
Seq: GGGCATTTGGTCTAGTGGTATGATTCTCGCTTAGGGTGCGAGAGGtCCCGAGTTCAATTCTCGGAATGCCCC
Str: >>>>>>>..>>>.........<<<.>>>>>.......<<<<<.....>>>>>.......<<<<<<<<<<<<.

Chr_01.trna106 (40851264-40851181)	Length: 84 bp
Type: Tyr	Anticodon: GTA at 34-36 (40851231-40851229)	Score: 72.8
Possible intron: 38-48 (40851227-40851217)
HMM Sc=40.90	Sec struct Sc=31.90
         *    |    *    |    *    |    *    |    *    |    *    |    *    |    *    |   
Seq: CCGACTTTAGCTCAGTTGGTAGAGCGGAGGACTGTAGttgtagcagctATCCTTAGGtCGCTGGTTCAAATCCGGCAAGTCGGA
Str: >>>>>>>..>>>>........<<<<.>>>>>..................<<<<<.....>>>>>.......<<<<<<<<<<<<.

Chr_01.trna107 (40357850-40357778)	Length: 73 bp
Type: Arg	Anticodon: ACG at 34-36 (40357817-40357815)	Score: 72.5
HMM Sc=49.90	Sec struct Sc=22.60
         *    |    *    |    *    |    *    |    *    |    *    |    *    |  
Seq: GACTCTGTGGCCCAATGGAtAAGGCGCTGGTCTACGAAACCAGAGAcTCTGGGTTCGATCCCCAGCAGAGTCG
Str: >>>>>>>..>>>..........<<<.>>>>>.......<<<<<.....>>>>>.......<<<<<<<<<<<<.

Chr_01.trna108 (39578500-39578428)	Length: 73 bp
Type: Ala	Anticodon: AGC at 34-36 (39578467-39578465)	Score: 63.4
HMM Sc=38.20	Sec struct Sc=25.20
         *    |    *    |    *    |    *    |    *    |    *    |    *    |  
Seq: GGGGATGTAGCTCAGATGGTAGAGCGCTCGCTTAGCATGCGAGAGGtACGGGGATCGATACCCCGCATCTCCA
Str: >>>>>>>..>>>>........<<<<.>>>>>.......<<<<<.....>>>>>.......<<<<<<<<<<<<.

Chr_01.trna110 (39032714-39032641)	Length: 74 bp
Type: Ile	Anticodon: TAT at 35-37 (39032680-39032678)	Score: 85.9
HMM Sc=70.60	Sec struct Sc=15.30
         *    |    *    |    *    |    *    |    *    |    *    |    *    |   
Seq: GGTCCCGTAGCTCAGTTGGTtAGAGCGTTGGTCTTATGAGCCGAAGGtCGCGGGTTCGAGCCCCGCCGGGACCA
Str: >>>>>>>..>>>>.........<<<<.>>>>>.......<<<<<.....>>>>>.......<<<<<<<<<<<<.

Chr_01.trna112 (37971609-37971537)	Length: 73 bp
Type: Ala	Anticodon: AGC at 34-36 (37971576-37971574)	Score: 63.4
HMM Sc=38.20	Sec struct Sc=25.20
         *    |    *    |    *    |    *    |    *    |    *    |    *    |  
Seq: GGGGATGTAGCTCAGATGGTAGAGCGCTCGCTTAGCATGCGAGAGGtACGGGGATCGATACCCCGCATCTCCA
Str: >>>>>>>..>>>>........<<<<.>>>>>.......<<<<<.....>>>>>.......<<<<<<<<<<<<.

Chr_01.trna114 (35952346-35952261)	Length: 86 bp
Type: Met	Anticodon: CAT at 35-37 (35952312-35952310)	Score: 53.8
Possible intron: 39-50 (35952308-35952297)
HMM Sc=40.60	Sec struct Sc=13.20
         *    |    *    |    *    |    *    |    *    |    *    |    *    |    *    |    *
Seq: GGGATGGTGGCGCAGTTGGCtAGCGCGTTGGTCTCATAactatctgagtaATCCTGAGGtCGAGAGTTCAAGCCTCTCTCACCCCA
Str: >>>.>>>..>>>>.........<<<<.>.>>.....................<<.<.....>>>>>.......<<<<<<<<.<<<.

Chr_01.trna116 (33663649-33663578)	Length: 72 bp
Type: Lys	Anticodon: TTT at 33-35 (33663617-33663615)	Score: 80.4
HMM Sc=65.10	Sec struct Sc=15.30
         *    |    *    |    *    |    *    |    *    |    *    |    *    | 
Seq: GCCGACTTAGCTCAGTGGTAGAGCGCGTGACTTTTAATCCCGTGGtCGAGGGTTCGATCCCCTCAGTCGGCG
Str: >>>>>>>..>>>>.......<<<<.>>.>>.......<<.<<.....>>>>>.......<<<<<<<<<<<<.

Chr_01.trna122 (29146393-29146317)	Length: 77 bp
Type: Val	Anticodon: AAC at 35-37 (29146359-29146357)	Score: 59.2
HMM Sc=43.20	Sec struct Sc=16.00
         *    |    *    |    *    |    *    |    *    |    *    |    *    |    * 
Seq: GGTTTCATGGTGTAGTTGGTtATCACGTCAGTCTAACACACTGAAGGtCTCCGGTTCAAACCCGGGcggcGAAGCCA
Str: >>>>>>...>>>...........<<<.>>>>>.......<<<<<.....>>>>>.......<<<<<....<<<<<<.

Chr_01.trna123 (28602689-28602618)	Length: 72 bp
Type: Gln	Anticodon: CTG at 34-36 (28602656-28602654)	Score: 72.2
HMM Sc=48.10	Sec struct Sc=24.10
         *    |    *    |    *    |    *    |    *    |    *    |    *    | 
Seq: GGTCCCATGGTCTAGCGGTtAGGACATTGGACTCTGAATCCAGTAaCCCGAGTTCAAGTCTCGGTGGGACCT
Str: >>>>>>>..>>>>........<<<<.>>>>>.......<<<<<....>>>>>.......<<<<<<<<<<<<.

Chr_01.trna128 (23734508-23734434)	Length: 75 bp
Type: Sup	Anticodon: TCA at 36-38 (23734473-23734471)	Score: 55.8
HMM Sc=38.60	Sec struct Sc=17.20
         *    |    *    |    *    |    *    |    *    |    *    |    *    |    
Seq: GCTAGAGTAACTCAGTTGGAtAGAGCGTGTGtCTTTCAAAGCACAAGGtCGAAGGTTCAAGCCTTTCCTCTAGCA
Str: >>>>>>>...>>>.........<<<..>>>>.>.......<<<<<.....>>>>>.......<<<<<<<<<<<<.

Chr_01.trna132 (21648983-21648911)	Length: 73 bp
Type: Phe	Anticodon: GAA at 34-36 (21648950-21648948)	Score: 63.0
HMM Sc=50.30	Sec struct Sc=12.70
         *    |    *    |    *    |    *    |    *    |    *    |    *    |  
Seq: GCGGGGATAGCTCAGTTGGGAGAGCGTCAGACTGAAGATCTGAAGGtTGCATGTTCAATCCACGCTCCACGCT
Str: >>>.>>>..>>>>........<<<<.>>>>>.......<<<<<.....>>.>>.......<<.<<<<<.<<<.

Chr_01.trna139 (17059070-17058997)	Length: 74 bp
Type: Glu	Anticodon: TTC at 36-38 (17059035-17059033)	Score: 72.1
HMM Sc=45.30	Sec struct Sc=26.80
         *    |    *    |    *    |    *    |    *    |    *    |    *    |   
Seq: TCCGTTGTAGTCCAGCCtGGTtAGGATACCTGGCTTTCACCCAGGCGaCCCGGGTTCAAATCCCGGCAACGGAA
Str: >>>>>>>..>>>>..........<<<<.>>>>>.......<<<<<....>>>>>.......<<<<<<<<<<<<.

Chr_01.trna142 (15077068-15076995)	Length: 74 bp
Type: Ile	Anticodon: TAT at 35-37 (15077034-15077032)	Score: 85.9
HMM Sc=70.60	Sec struct Sc=15.30
         *    |    *    |    *    |    *    |    *    |    *    |    *    |   
Seq: GGTCCCGTAGCTCAGTTGGTtAGAGCGTTGGTCTTATGAGCCGAAGGtCGCGGGTTCGAGCCCCGCCGGGACCA
Str: >>>>>>>..>>>>.........<<<<.>>>>>.......<<<<<.....>>>>>.......<<<<<<<<<<<<.

Chr_01.trna143 (13783656-13783585)	Length: 72 bp
Type: Asp	Anticodon: GTC at 34-36 (13783623-13783621)	Score: 66.4
HMM Sc=46.50	Sec struct Sc=19.90
         *    |    *    |    *    |    *    |    *    |    *    |    *    | 
Seq: GTCGTTGTAGTATAGTGGTgAGTATTCCCGCCTGTCACGCGGGTGaCCTGGGTTCGATCCCCGGCAACGGCG
Str: >>>>>>>..>>>>........<<<<.>>>>>.......<<<<<....>>>>>.......<<<<<<<<<<<<.

Chr_01.trna146 (12180805-12180731)	Length: 75 bp
Type: Sup	Anticodon: TCA at 36-38 (12180770-12180768)	Score: 73.4
HMM Sc=53.70	Sec struct Sc=19.70
         *    |    *    |    *    |    *    |    *    |    *    |    *    |    
Seq: GCTGGAGTAGCTCAGTTGGTtAGAGCATGTGgCTTTCAAAGCACAAGGtCGAAGGTTCAAGCCCTTCTTCCAGCA
Str: >>>>>>>..>>>>.........<<<<.>>>>.>.......<<<<<.....>>>>>.......<<<<<<<<<<<<.

Chr_01.trna147 (11581473-11581401)	Length: 73 bp
Type: Phe	Anticodon: GAA at 34-36 (11581440-11581438)	Score: 78.3
HMM Sc=58.40	Sec struct Sc=19.90
         *    |    *    |    *    |    *    |    *    |    *    |    *    |  
Seq: GCGGGGATAGCTCAGTTGGGAGAGCGTCAGACTGAAGATCTGAAGGtCGCGTGTTCGATCCACGCTCACCGCA
Str: >>>>.>>..>>>>........<<<<.>>>>>.......<<<<<.....>>>>>.......<<<<<<<.<<<<.

Chr_01.trna149 (10997600-10997528)	Length: 73 bp
Type: Glu	Anticodon: CTC at 35-37 (10997566-10997564)	Score: 78.9
HMM Sc=53.10	Sec struct Sc=25.80
         *    |    *    |    *    |    *    |    *    |    *    |    *    |  
Seq: TCCGTTGTAGTCTAGTTGGTtAGGATACTCGGCTCTCACCCGAGAGaCCCGGGTTCAAGTCCCGGCAACGGAA
Str: >>>>>>>..>>>>.........<<<<.>>>>>.......<<<<<....>>>>>.......<<<<<<<<<<<<.

Chr_01.trna151 (8683926-8683841)	Length: 86 bp
Type: Tyr	Anticodon: GTA at 34-36 (8683893-8683891)	Score: 66.5
Possible intron: 38-50 (8683889-8683877)
HMM Sc=38.70	Sec struct Sc=27.80
         *    |    *    |    *    |    *    |    *    |    *    |    *    |    *    |    *
Seq: CCGACTTTAGCTCAGTTGGTAGAGCGGAGGACTGTAGtggttacatagctATCCTTAGGtCGCTGGTTCGAATCTGGCAAGTCGGA
Str: >>>>>>>..>>>>........<<<<.>>>>>....................<<<<<.....>>>>>.......<<<<<<<<<<<<.

Chr_01.trna152 (8514202-8514132)	Length: 71 bp
Type: Gly	Anticodon: GCC at 33-35 (8514170-8514168)	Score: 66.5
HMM Sc=44.80	Sec struct Sc=21.70
         *    |    *    |    *    |    *    |    *    |    *    |    *    |
Seq: GCACCAGTGGTCTAGTGGTAGAATAGTACCCTGCCACGGTACAGaCCCGGGTTCGATTCCCGGCTGGTGCA
Str: >>>>>>>..>>.>.......<.<<.>>>>>.......<<<<<....>>>>>.......<<<<<<<<<<<<.

Chr_01.trna154 (7965610-7965530)	Length: 81 bp
Type: Leu	Anticodon: AAG at 36-38 (7965575-7965573)	Score: 74.0
HMM Sc=52.20	Sec struct Sc=21.80
         *    |    *    |    *    |    *    |    *    |    *    |    *    |    *    |
Seq: GTTGAGATGGCCGAGTTGGTctAAGGCGCCAGATTAAGGTTCTGGTccgaaaGGgCGTGGGTTCAAATCCCACTCTCAACA
Str: >>>>>>>..>>>............<<<.>>>>>.......<<<<<...........>>>>>.......<<<<<<<<<<<<.

Chr_01.trna155 (7242852-7242761)	Length: 92 bp
Type: Tyr	Anticodon: GTA at 34-36 (7242819-7242817)	Score: 73.5
Possible intron: 38-56 (7242815-7242797)
HMM Sc=41.60	Sec struct Sc=31.90
         *    |    *    |    *    |    *    |    *    |    *    |    *    |    *    |    *    | 
Seq: CCGACTTTAGCTCAGTTGGTAGAGCGGAGGACTGTAGtgggcaatacctgtcagatATCCTTAGGtCGCTGGTTCGAATCCGGCAAGTCGGA
Str: >>>>>>>..>>>>........<<<<.>>>>>..........................<<<<<.....>>>>>.......<<<<<<<<<<<<.

Chr_01.trna156 (7159171-7159088)	Length: 84 bp
Type: Leu	Anticodon: TAA at 35-37 (7159137-7159135)	Score: 68.9
HMM Sc=37.40	Sec struct Sc=31.50
         *    |    *    |    *    |    *    |    *    |    *    |    *    |    *    |   
Seq: GCTGGTTTGCCCGAGTGGTctAAGGGGGAAGACTTAAGATCTTCTGTGCATTTGTACGCATGGGTTCGAACCCCATAGCCAGCA
Str: >>>>>>>..>>>...........<<<.>>>>>.......<<<<<.>>>>....<<<<..>>>>>.......<<<<<<<<<<<<.

Chr_01.trna157 (7005295-7005224)	Length: 72 bp
Type: Pro	Anticodon: AGG at 33-35 (7005263-7005261)	Score: 67.4
HMM Sc=34.70	Sec struct Sc=32.70
         *    |    *    |    *    |    *    |    *    |    *    |    *    | 
Seq: GGGCATTTGGTCTAGTGGTATGATTCTCGCTTAGGGTGCGAGAGGtCCCGAGTTCAATTCTCGGAATGCCCC
Str: >>>>>>>..>>>.........<<<.>>>>>.......<<<<<.....>>>>>.......<<<<<<<<<<<<.

Chr_01.trna158 (6766816-6766745)	Length: 72 bp
Type: Pro	Anticodon: AGG at 33-35 (6766784-6766782)	Score: 67.4
HMM Sc=34.70	Sec struct Sc=32.70
         *    |    *    |    *    |    *    |    *    |    *    |    *    | 
Seq: GGGCATTTGGTCTAGTGGTATGATTCTCGCTTAGGGTGCGAGAGGtCCCGAGTTCAATTCTCGGAATGCCCC
Str: >>>>>>>..>>>.........<<<.>>>>>.......<<<<<.....>>>>>.......<<<<<<<<<<<<.

Chr_01.trna161 (5942832-5942752)	Length: 81 bp
Type: Leu	Anticodon: AAG at 36-38 (5942797-5942795)	Score: 74.0
HMM Sc=52.20	Sec struct Sc=21.80
         *    |    *    |    *    |    *    |    *    |    *    |    *    |    *    |
Seq: GTTGAGATGGCCGAGTTGGTctAAGGCGCCAGATTAAGGTTCTGGTccgaaaGGgCGTGGGTTCAAATCCCACTCTCAACA
Str: >>>>>>>..>>>............<<<.>>>>>.......<<<<<...........>>>>>.......<<<<<<<<<<<<.

Chr_01.trna162 (4996328-4996257)	Length: 72 bp
Type: Pro	Anticodon: AGG at 33-35 (4996296-4996294)	Score: 66.9
HMM Sc=34.20	Sec struct Sc=32.70
         *    |    *    |    *    |    *    |    *    |    *    |    *    | 
Seq: GGGTTATTGGTCTAGTGGTATGATTCTCGCTTAGGGTGCGAGAGGtCCCGAGTTCAATTCTCGGATAACCCC
Str: >>>>>>>..>>>.........<<<.>>>>>.......<<<<<.....>>>>>.......<<<<<<<<<<<<.

Chr_01.trna163 (4647981-4647909)	Length: 73 bp
Type: Arg	Anticodon: TCT at 34-36 (4647948-4647946)	Score: 68.8
HMM Sc=51.20	Sec struct Sc=17.60
         *    |    *    |    *    |    *    |    *    |    *    |    *    |  
Seq: GCACCCGTGGCCTAATGGAtAAGGCGTCTGACTTCTAATCAGGCGAtTGTGGGTTCGAGTCCCACCGGGTGTG
Str: >>>>>>>..>>>>........<<<<.>>>>>.......<<<<<.....>>>>>.......<<<<<<<<<<<<.

Chr_01.trna164 (2710099-2710027)	Length: 73 bp
Type: Lys	Anticodon: CTT at 34-36 (2710066-2710064)	Score: 87.7
HMM Sc=67.60	Sec struct Sc=20.10
         *    |    *    |    *    |    *    |    *    |    *    |    *    |  
Seq: GCCCGTCTAGCTCAGTTGGTAGAGCGCAAGGCTCTTAACCTTGTGGtCGTGGGTTCGAGCCCCACGGTGGGCG
Str: >>>>>>>..>>>>........<<<<.>>>>>.......<<<<<.....>>>>>.......<<<<<<<<<<<<.

Chr_01.trna168 (1004132-1004059)	Length: 74 bp
Type: Asn	Anticodon: GTT at 35-37 (1004098-1004096)	Score: 84.5
HMM Sc=59.40	Sec struct Sc=25.10
         *    |    *    |    *    |    *    |    *    |    *    |    *    |   
Seq: GCTGGAATAGCTCAGTTGGTtAGAGCGTGTGGCTGTTAACCACAAGGtCGGAGGTTCAAGCCCTCCTTCTAGCG
Str: >>>>>>>..>>>>.........<<<<.>>>>>.......<<<<<.....>>>>>.......<<<<<<<<<<<<.

Chr_02.trna1 (850415-850486)	Length: 72 bp
Type: Gly	Anticodon: TCC at 34-36 (850448-850450)	Score: 73.9
HMM Sc=46.20	Sec struct Sc=27.70
         *    |    *    |    *    |    *    |    *    |    *    |    *    | 
Seq: GCGTTTGTAGTCCAACGGTtAGGATAATTGCCTTCCAAGCAATAGaCCCGGGTTCGACTCCCGGCAAACGCA
Str: >>>>>>>..>>>>........<<<<.>>>>>.......<<<<<....>>>>>.......<<<<<<<<<<<<.

Chr_02.trna5 (3605216-3605290)	Length: 75 bp
Type: Sup	Anticodon: TTA at 36-38 (3605251-3605253)	Score: 75.5
HMM Sc=52.60	Sec struct Sc=22.90
         *    |    *    |    *    |    *    |    *    |    *    |    *    |    
Seq: GCTGAAGTAGCTCAGTTGGTtAGAGCATGTGgCTTTTAAAGCACAAGGtCGAAGGTTCAAGCCCTTCCTTCAGCA
Str: >>>>>>>..>>>>.........<<<<.>>>>.>.......<<<<<.....>>>>>.......<<<<<<<<<<<<.

Chr_02.trna6 (4150026-4150098)	Length: 73 bp
Type: Arg	Anticodon: CCT at 34-36 (4150059-4150061)	Score: 69.1
HMM Sc=50.30	Sec struct Sc=18.80
         *    |    *    |    *    |    *    |    *    |    *    |    *    |  
Seq: GCGCCTGTAGCTCAGTGGAtAGAGCGTCTGTTTCCTAAGCAGAAAGtCGTAGGTTCGACCCCTACCTGGCGCG
Str: >>>>>.>..>>>>........<<<<.>>>>>.......<<<<<.....>>>>>.......<<<<<<.<<<<<.

Chr_02.trna7 (5898561-5898633)	Length: 73 bp
Type: Ala	Anticodon: AGC at 34-36 (5898594-5898596)	Score: 63.4
HMM Sc=38.20	Sec struct Sc=25.20
         *    |    *    |    *    |    *    |    *    |    *    |    *    |  
Seq: GGGGATGTAGCTCAGATGGTAGAGCGCTCGCTTAGCATGCGAGAGGtACGGGGATCGATACCCCGCATCTCCA
Str: >>>>>>>..>>>>........<<<<.>>>>>.......<<<<<.....>>>>>.......<<<<<<<<<<<<.

Chr_02.trna8 (6360347-6360419)	Length: 73 bp
Type: Lys	Anticodon: CTT at 34-36 (6360380-6360382)	Score: 87.7
HMM Sc=67.60	Sec struct Sc=20.10
         *    |    *    |    *    |    *    |    *    |    *    |    *    |  
Seq: GCCCGTCTAGCTCAGTTGGTAGAGCGCAAGGCTCTTAACCTTGTGGtCGTGGGTTCGAGCCCCACGGTGGGCG
Str: >>>>>>>..>>>>........<<<<.>>>>>.......<<<<<.....>>>>>.......<<<<<<<<<<<<.

Chr_02.trna11 (6480770-6480853)	Length: 84 bp
Type: Leu	Anticodon: CAA at 35-37 (6480804-6480806)	Score: 76.7
HMM Sc=54.50	Sec struct Sc=22.20
         *    |    *    |    *    |    *    |    *    |    *    |    *    |    *    |   
Seq: GTCAGGATGGCCGAGTGGTctAAGGCGCCAGACTCAAGTTCTGGTCTTCGAGagaGGgCGTGGGTTCAAATCCCACTTCTGACA
Str: >>>>>>>..>>>...........<<<.>>>>>.......<<<<<.>>>><<<...<...>>>>>.......<<<<<<<<<<<<.

Chr_02.trna13 (7811968-7812041)	Length: 74 bp
Type: Ile	Anticodon: AAT at 35-37 (7812002-7812004)	Score: 84.9
HMM Sc=58.30	Sec struct Sc=26.60
         *    |    *    |    *    |    *    |    *    |    *    |    *    |   
Seq: GGCCCATTAGCTCAGTTGGTtAGAGCGTCGTGCTAATAACGCGAAGGtCGCAGGTTCGAGACCTGCATGGGCCA
Str: >>>>>>>..>>>>.........<<<<.>>>>>.......<<<<<.....>>>>>.......<<<<<<<<<<<<.

Chr_02.trna21 (10527682-10527762)	Length: 81 bp
Type: Leu	Anticodon: AAG at 36-38 (10527717-10527719)	Score: 74.0
HMM Sc=52.20	Sec struct Sc=21.80
         *    |    *    |    *    |    *    |    *    |    *    |    *    |    *    |
Seq: GTTGAGATGGCCGAGTTGGTctAAGGCGCCAGATTAAGGTTCTGGTccgaaaGGgCGTGGGTTCAAATCCCACTCTCAACA
Str: >>>>>>>..>>>............<<<.>>>>>.......<<<<<...........>>>>>.......<<<<<<<<<<<<.

Chr_02.trna22 (12583734-12583805)	Length: 72 bp
Type: Cys	Anticodon: GCA at 33-35 (12583766-12583768)	Score: 82.1
HMM Sc=59.90	Sec struct Sc=22.20
         *    |    *    |    *    |    *    |    *    |    *    |    *    | 
Seq: GGGTCCATAGCTCAGTGGTAGAGCATTTGACTGCAGATCAAGAGGtCACCGGTTCGAACCCGGTTGGGCCCT
Str: >>>>>>>..>>>>.......<<<<.>>>>>.......<<<<<.....>>>>>.......<<<<<<<<<<<<.

Chr_02.trna25 (14085935-14086009)	Length: 75 bp
Type: Sup	Anticodon: TTA at 35-37 (14085969-14085971)	Score: 65.7
HMM Sc=47.40	Sec struct Sc=18.30
         *    |    *    |    *    |    *    |    *    |    *    |    *    |    
Seq: GCTGGAGTAGCTCAGTTGGTtAGAGCGTGTGGCTTTAAaATCACAAGGtCGAAGGTTCAAGCTCTTCCTCTAGCA
Str: >>>>>>>..>>>>.........<<<<.>>>>>........<<<<<.....>>>>>.......<<<<<<<<<<<<.

Chr_02.trna27 (14106797-14106870)	Length: 74 bp
Type: Sup	Anticodon: TTA at 35-37 (14106831-14106833)	Score: 69.8
HMM Sc=47.50	Sec struct Sc=22.30
         *    |    *    |    *    |    *    |    *    |    *    |    *    |   
Seq: ACTGGTGTAGCTCAAATGGTtAGAGCGTGTGGTTTTAAACCACAAGGtCGAAGGTTCAAGCCCTTCCTCCAGCA
Str: .>>>>.>..>>>>.........<<<<.>>>>>.......<<<<<.....>>>>>.......<<<<<<.<<<<..

Chr_02.trna28 (14540046-14540119)	Length: 74 bp
Type: Val	Anticodon: AAC at 35-37 (14540080-14540082)	Score: 71.1
HMM Sc=46.70	Sec struct Sc=24.40
         *    |    *    |    *    |    *    |    *    |    *    |    *    |   
Seq: GGTTTCGTGGTGTAGTTGGTtATCACGTCAGTCTAACACACTGAAGGtCTCCGGTTCAAGTCCGGGCGAAGCCA
Str: >>>>>>>..>>>...........<<<.>>>>>.......<<<<<.....>>>>>.......<<<<<<<<<<<<.

Chr_02.trna29 (14615506-14615579)	Length: 74 bp
Type: Val	Anticodon: AAC at 35-37 (14615540-14615542)	Score: 72.2
HMM Sc=47.80	Sec struct Sc=24.40
         *    |    *    |    *    |    *    |    *    |    *    |    *    |   
Seq: GGTTTCGTGGTGTAGTTGGTtATCACGTCAGTCTAACACACTGAAGGtCTCCGGTTCGAGTCCGGGCGAAGCCA
Str: >>>>>>>..>>>...........<<<.>>>>>.......<<<<<.....>>>>>.......<<<<<<<<<<<<.

Chr_02.trna30 (14804369-14804450)	Length: 82 bp
Type: Ser	Anticodon: AGA at 34-36 (14804402-14804404)	Score: 53.4
HMM Sc=30.70	Sec struct Sc=22.70
         *    |    *    |    *    |    *    |    *    |    *    |    *    |    *    | 
Seq: GTGGTCGTGCCAGAGTGGTtATCGGGCATGACTAGAAATCATGTGGGCTTTCCCCaCACAGGTTCAAATCCTGCCGACCATG
Str: >>>>>>>..>>.>........<.<<.>>>>>.......<<<<<..>>.....<<....>>>>.......<<<<.<<<<<<<.

Chr_02.trna33 (17786591-17786665)	Length: 75 bp
Type: Sup	Anticodon: TCA at 36-38 (17786626-17786628)	Score: 74.4
HMM Sc=50.40	Sec struct Sc=24.00
         *    |    *    |    *    |    *    |    *    |    *    |    *    |    
Seq: GTTGGAGTAGCTCAGTTGGTtAGAGCATGTGgCTTTCAAAGCACAAGGtCGAAGGTTCAAGCCCTTCCTCCAACA
Str: >>>>>>>..>>>>.........<<<<.>>>>.>.......<<<<<.....>>>>>.......<<<<<<<<<<<<.

Chr_02.trna38 (22397873-22397947)	Length: 75 bp
Type: Lys	Anticodon: TTT at 35-37 (22397907-22397909)	Score: 77.4
HMM Sc=55.00	Sec struct Sc=22.40
         *    |    *    |    *    |    *    |    *    |    *    |    *    |    
Seq: GCTGGTGTAGCTCAGTTGGTtAGAGCATGTGGCTTTTAaACCACAAGGtCGAAGGTTCAAGCCCTTCCTCCAGCA
Str: >>>>>.>..>>>>.........<<<<.>>>>>........<<<<<.....>>>>>.......<<<<<<.<<<<<.

Chr_02.trna39 (23234217-23234303)	Length: 87 bp
Type: Ser	Anticodon: GGA at 35-37 (23234251-23234253)	Score: 62.1
HMM Sc=32.30	Sec struct Sc=29.80
         *    |    *    |    *    |    *    |    *    |    *    |    *    |    *    |    * 
Seq: GGAGAGATGGCCGAGCGGTtcAAGGCGTAGCATTGGAACTGCTATGTAGGCTTttgTTTAcCGAGGGTTCGAATCCCTCTCTTTCCG
Str: >>>>>>>..>>>...........<<<.>>>>>.......<<<<<...>>.......<<....>>>>>.......<<<<<<<<<<<<.

Chr_02.trna43 (23253016-23253089)	Length: 74 bp
Type: Trp	Anticodon: CCA at 35-37 (23253050-23253052)	Score: 72.0
HMM Sc=42.50	Sec struct Sc=29.50
         *    |    *    |    *    |    *    |    *    |    *    |    *    |   
Seq: GCGCTCTTAGTTCAGTTcGGTAGAACGCGGGTCTCCAAAACCCGATGtCGTAGGTTCAAATCCTACAGAGCGTG
Str: >>>>>>>..>>>>.........<<<<.>>>>>.......<<<<<.....>>>>>.......<<<<<<<<<<<<.

Chr_02.trna45 (23273244-23273315)	Length: 72 bp
Type: Asn	Anticodon: GTT at 33-35 (23273276-23273278)	Score: 81.8
HMM Sc=56.80	Sec struct Sc=25.00
         *    |    *    |    *    |    *    |    *    |    *    |    *    | 
Seq: TCCTCAGTAGCTCAGTGGTAGAGCGGTCGGCTGTTAACTGATTGGtCGTAGGTTCGAATCCTACCTGGGGAG
Str: >>>>>>>..>>>>.......<<<<.>>>>>.......<<<<<.....>>>>>.......<<<<<<<<<<<<.

Chr_02.trna48 (23324217-23324288)	Length: 72 bp
Type: Asn	Anticodon: GTT at 33-35 (23324249-23324251)	Score: 81.8
HMM Sc=56.80	Sec struct Sc=25.00
         *    |    *    |    *    |    *    |    *    |    *    |    *    | 
Seq: TCCTCAGTAGCTCAGTGGTAGAGCGGTCGGCTGTTAACTGATTGGtCGTAGGTTCGAATCCTACCTGGGGAG
Str: >>>>>>>..>>>>.......<<<<.>>>>>.......<<<<<.....>>>>>.......<<<<<<<<<<<<.

Chr_02.trna61 (23413713-23413786)	Length: 74 bp
Type: Trp	Anticodon: CCA at 35-37 (23413747-23413749)	Score: 72.0
HMM Sc=42.50	Sec struct Sc=29.50
         *    |    *    |    *    |    *    |    *    |    *    |    *    |   
Seq: GCGCTCTTAGTTCAGTTcGGTAGAACGCGGGTCTCCAAAACCCGATGtCGTAGGTTCAAATCCTACAGAGCGTG
Str: >>>>>>>..>>>>.........<<<<.>>>>>.......<<<<<.....>>>>>.......<<<<<<<<<<<<.

Chr_02.trna63 (23432990-23433061)	Length: 72 bp
Type: Asn	Anticodon: GTT at 33-35 (23433022-23433024)	Score: 81.8
HMM Sc=56.80	Sec struct Sc=25.00
         *    |    *    |    *    |    *    |    *    |    *    |    *    | 
Seq: TCCTCAGTAGCTCAGTGGTAGAGCGGTCGGCTGTTAACTGATTGGtCGTAGGTTCGAATCCTACCTGGGGAG
Str: >>>>>>>..>>>>.......<<<<.>>>>>.......<<<<<.....>>>>>.......<<<<<<<<<<<<.

Chr_02.trna72 (23715871-23715942)	Length: 72 bp
Type: Arg	Anticodon: TCT at 34-36 (23715904-23715906)	Score: 58.3
HMM Sc=25.60	Sec struct Sc=32.70
         *    |    *    |    *    |    *    |    *    |    *    |    *    | 
Seq: GCGTCCATTGTCTAATGGAtAGGACAGAGGTCTTCTAAACCTTTGGTATAGGTTCAAATCCTATTGGACGCA
Str: >>>>>>>..>>>>........<<<<.>>>>>.......<<<<<....>>>>>.......<<<<<<<<<<<<.

Chr_02.trna74 (25265263-25265346)	Length: 84 bp
Type: Tyr	Anticodon: GTA at 34-36 (25265296-25265298)	Score: 73.8
Possible intron: 38-48 (25265300-25265310)
HMM Sc=42.00	Sec struct Sc=31.80
         *    |    *    |    *    |    *    |    *    |    *    |    *    |    *    |   
Seq: CCGACTTTAGCTCAGTTGGTAGAGCGGAGGACTGTAGtagtagcagatATCCTTAGGtCGCTGGTTCGAATCCGGCAAGTCGGA
Str: >>>>>>>..>>>>........<<<<.>>>>>..................<<<<<.....>>>>>.......<<<<<<<<<<<<.

Chr_02.trna75 (25609287-25609358)	Length: 72 bp
Type: Arg	Anticodon: TCT at 34-36 (25609320-25609322)	Score: 58.3
HMM Sc=25.60	Sec struct Sc=32.70
         *    |    *    |    *    |    *    |    *    |    *    |    *    | 
Seq: GCGTCCATTGTCTAATGGAtAGGACAGAGGTCTTCTAAACCTTTGGTATAGGTTCAAATCCTATTGGACGCA
Str: >>>>>>>..>>>>........<<<<.>>>>>.......<<<<<....>>>>>.......<<<<<<<<<<<<.

Chr_02.trna76 (26182315-26182386)	Length: 72 bp
Type: Pro	Anticodon: AGG at 33-35 (26182347-26182349)	Score: 60.6
HMM Sc=35.70	Sec struct Sc=24.90
         *    |    *    |    *    |    *    |    *    |    *    |    *    | 
Seq: GGGTATTTGGTCCAGTGGTATGATTCTCGCTTAGGGTGCGAGAGGtCCCGAGTTCAATTCTCGGAATGCCCC
Str: >>>>>>>..>>>.........<<<.>>>>>.......<<<<<.....>>>>>.......<<<<<<<<<<<<.

Chr_02.trna77 (27613488-27613571)	Length: 84 bp
Type: Leu	Anticodon: CAA at 35-37 (27613522-27613524)	Score: 77.7
HMM Sc=54.90	Sec struct Sc=22.80
         *    |    *    |    *    |    *    |    *    |    *    |    *    |    *    |   
Seq: GTCAGGATGGCCGAGTGGTctAAGGCGCCAGACTCAAGTTCTGGTCTTCGTGAGAGGGCGTGGGTTCAAATCCCACTTCTGACA
Str: >>>>>>>..>>>...........<<<.>>>>>.......<<<<<.>>>>....<<<<..>>>>>.......<<<<<<<<<<<<.

Chr_02.trna78 (28040061-28040131)	Length: 71 bp
Type: Gly	Anticodon: GCC at 33-35 (28040093-28040095)	Score: 66.5
HMM Sc=44.80	Sec struct Sc=21.70
         *    |    *    |    *    |    *    |    *    |    *    |    *    |
Seq: GCACCAGTGGTCTAGTGGTAGAATAGTACCCTGCCACGGTACAGaCCCGGGTTCGATTCCCGGCTGGTGCA
Str: >>>>>>>..>>.>.......<.<<.>>>>>.......<<<<<....>>>>>.......<<<<<<<<<<<<.

Chr_02.trna82 (29907228-29907302)	Length: 75 bp
Type: Sup	Anticodon: TCA at 36-38 (29907263-29907265)	Score: 69.0
HMM Sc=52.10	Sec struct Sc=16.90
         *    |    *    |    *    |    *    |    *    |    *    |    *    |    
Seq: GCTGGAGTAGCTCAGTTGGTtAGAGCATGTGgCTTTCAAAGCACAAGGtCGAAGGTTCAAGCCCTTCTTCCAACA
Str: >.>>>>>..>>>>.........<<<<.>>>>.>.......<<<<<.....>>>>>.......<<<<<<<<<<.<.

Chr_02.trna83 (30570471-30570552)	Length: 82 bp
Type: Ser	Anticodon: GCT at 34-36 (30570504-30570506)	Score: 80.5
HMM Sc=45.20	Sec struct Sc=35.30
         *    |    *    |    *    |    *    |    *    |    *    |    *    |    *    | 
Seq: GTCGCTTTGGCCGAGTGGTtAAGGCGTGTGCCTGCTAAGTACATGGGGTTTCCCCGCGAGAGTTCGAATCTCTCAGGCGACG
Str: >>>>>>>..>>>..........<<<.>>>>>.......<<<<<.>>>>...<<<<..>>>>>.......<<<<<<<<<<<<.

Chr_02.trna86 (31907031-31907114)	Length: 84 bp
Type: Met	Anticodon: CAT at 35-37 (31907065-31907067)	Score: 64.3
Possible intron: 39-48 (31907069-31907078)
HMM Sc=40.80	Sec struct Sc=23.50
         *    |    *    |    *    |    *    |    *    |    *    |    *    |    *    |   
Seq: GGGGTGGTGGCGCAGTTGGCtAGCGCGTAGGTCTCATAgctaagagtgATCCTGAGGtCGAGAGTTCGAGCCTCTCTCACCCCA
Str: >>>>>>>..>>>>.........<<<<.>>>>...................<<<<.....>>>>>.......<<<<<<<<<<<<.

Chr_02.trna90 (33534393-33534465)	Length: 73 bp
Type: Ala	Anticodon: AGC at 34-36 (33534426-33534428)	Score: 63.4
HMM Sc=38.20	Sec struct Sc=25.20
         *    |    *    |    *    |    *    |    *    |    *    |    *    |  
Seq: GGGGATGTAGCTCAGATGGTAGAGCGCTCGCTTAGCATGCGAGAGGtACGGGGATCGATACCCCGCATCTCCA
Str: >>>>>>>..>>>>........<<<<.>>>>>.......<<<<<.....>>>>>.......<<<<<<<<<<<<.

Chr_02.trna91 (33547847-33547918)	Length: 72 bp
Type: Pro	Anticodon: CGG at 33-35 (33547879-33547881)	Score: 59.5
HMM Sc=29.30	Sec struct Sc=30.20
         *    |    *    |    *    |    *    |    *    |    *    |    *    | 
Seq: GGGCGTTTGGTCTAGTGGTACGATTCTCGCTTCGGGTGCGAGAGGtCGGGAGTTCGATTCTCCCAACGCCCC
Str: >>>>>>>..>>>.........<<<.>>>>>.......<<<<<.....>>>>>.......<<<<<<<<<<<<.

Chr_02.trna92 (35124761-35124832)	Length: 72 bp
Type: Trp	Anticodon: CCA at 33-35 (35124793-35124795)	Score: 75.1
HMM Sc=50.10	Sec struct Sc=25.00
         *    |    *    |    *    |    *    |    *    |    *    |    *    | 
Seq: GGATCTGTGGCGCAATGGTAGCGCGTCTGACTCCAGATCAGAAGGtTGCGTGTTCGATTCACGTCAGGTTCA
Str: >>>>>>>..>>>>.......<<<<.>>>>>.......<<<<<.....>>>>>.......<<<<<<<<<<<<.

Chr_02.trna93 (35332093-35332163)	Length: 71 bp
Type: Gly	Anticodon: CCC at 33-35 (35332125-35332127)	Score: 65.4
HMM Sc=28.10	Sec struct Sc=37.30
         *    |    *    |    *    |    *    |    *    |    *    |    *    |
Seq: GCGCATCTGGTGTAGTGGTATCATAGTACCCTCCCACGGTACTGaCCAGGGTTCGATTCCCTGGATGCGCA
Str: >>>>>>>..>>>.........<<<.>>>>>.......<<<<<....>>>>>.......<<<<<<<<<<<<.

Chr_02.trna94 (35351540-35351610)	Length: 71 bp
Type: Gly	Anticodon: CCC at 33-35 (35351572-35351574)	Score: 65.4
HMM Sc=28.10	Sec struct Sc=37.30
         *    |    *    |    *    |    *    |    *    |    *    |    *    |
Seq: GCGCATCTGGTGTAGTGGTATCATAGTACCCTCCCACGGTACTGaCCAGGGTTCGATTCCCTGGATGCGCA
Str: >>>>>>>..>>>.........<<<.>>>>>.......<<<<<....>>>>>.......<<<<<<<<<<<<.

Chr_02.trna96 (35902585-35902657)	Length: 73 bp
Type: Ala	Anticodon: TGC at 34-36 (35902618-35902620)	Score: 65.6
HMM Sc=39.80	Sec struct Sc=25.80
         *    |    *    |    *    |    *    |    *    |    *    |    *    |  
Seq: GGGGATGTAGCTCAAATGGTAGAGCGCTCGCTTTGCATGCGAGAGGtACAGGGTTCGATACCCTGCATCTCCA
Str: >>>>>>>..>>>>........<<<<.>>>>>.......<<<<<.....>>>>>.......<<<<<<<<<<<<.

Chr_02.trna98 (36870772-36870844)	Length: 73 bp
Type: Val	Anticodon: TAC at 34-36 (36870805-36870807)	Score: 70.7
HMM Sc=36.30	Sec struct Sc=34.40
         *    |    *    |    *    |    *    |    *    |    *    |    *    |  
Seq: GTTGCTGTGGTGTAGTGGTtATCACGTTAGTTTTACACACTAAAGGtCCCCAGTTTGATCCTGGGCAGCAACA
Str: >>>>>>>..>>>..........<<<.>>>>>.......<<<<<.....>>>>>.......<<<<<<<<<<<<.

Chr_02.trna100 (38086088-38086169)	Length: 82 bp
Type: Ser	Anticodon: GCT at 34-36 (38086121-38086123)	Score: 80.5
HMM Sc=45.20	Sec struct Sc=35.30
         *    |    *    |    *    |    *    |    *    |    *    |    *    |    *    | 
Seq: GTCGCTTTGGCCGAGTGGTtAAGGCGTGTGCCTGCTAAGTACATGGGGTTTCCCCGCGAGAGTTCGAATCTCTCAGGCGACG
Str: >>>>>>>..>>>..........<<<.>>>>>.......<<<<<.>>>>...<<<<..>>>>>.......<<<<<<<<<<<<.

Chr_02.trna102 (38269617-38269690)	Length: 74 bp
Type: Val	Anticodon: AAC at 35-37 (38269651-38269653)	Score: 72.2
HMM Sc=47.80	Sec struct Sc=24.40
         *    |    *    |    *    |    *    |    *    |    *    |    *    |   
Seq: GGTTTCGTGGTGTAGTTGGTtATCACGTCAGTCTAACACACTGAAGGtCTCCGGTTCGAGTCCGGGCGAAGCCA
Str: >>>>>>>..>>>...........<<<.>>>>>.......<<<<<.....>>>>>.......<<<<<<<<<<<<.

Chr_02.trna103 (39213290-39213360)	Length: 71 bp
Type: Gly	Anticodon: GCC at 33-35 (39213322-39213324)	Score: 66.5
HMM Sc=44.80	Sec struct Sc=21.70
         *    |    *    |    *    |    *    |    *    |    *    |    *    |
Seq: GCACCAGTGGTCTAGTGGTAGAATAGTACCCTGCCACGGTACAGaCCCGGGTTCGATTCCCGGCTGGTGCA
Str: >>>>>>>..>>.>.......<.<<.>>>>>.......<<<<<....>>>>>.......<<<<<<<<<<<<.

Chr_02.trna104 (40635079-40635152)	Length: 74 bp
Type: Ile	Anticodon: AAT at 35-37 (40635113-40635115)	Score: 84.9
HMM Sc=58.30	Sec struct Sc=26.60
         *    |    *    |    *    |    *    |    *    |    *    |    *    |   
Seq: GGCCCATTAGCTCAGTTGGTtAGAGCGTCGTGCTAATAACGCGAAGGtCGCAGGTTCGAGACCTGCATGGGCCA
Str: >>>>>>>..>>>>.........<<<<.>>>>>.......<<<<<.....>>>>>.......<<<<<<<<<<<<.

Chr_02.trna105 (40663053-40663125)	Length: 73 bp
Type: Val	Anticodon: TAC at 34-36 (40663086-40663088)	Score: 71.5
HMM Sc=39.00	Sec struct Sc=32.50
         *    |    *    |    *    |    *    |    *    |    *    |    *    |  
Seq: GTTGCTGTGGTGTAGTGGTtATCACGTTAGTCTTACACACTAAAGGtCTCCAGTTCGATCCTGGGCAGCAACA
Str: >>>>>>>..>>>..........<<<.>>>>>.......<<<<<.....>>>>>.......<<<<<<<<<<<<.

Chr_02.trna107 (41766836-41766910)	Length: 75 bp
Type: Lys	Anticodon: TTT at 35-37 (41766870-41766872)	Score: 72.9
HMM Sc=50.70	Sec struct Sc=22.20
         *    |    *    |    *    |    *    |    *    |    *    |    *    |    
Seq: GCTGGTGTAGCTCAGTTGGTtAGAGCGTGTGGCTTTTAaACCACAAAGtCGAAGGTTCAAGCCCTTCCTCCAGCA
Str: >>>>>.>..>>>>.........<<<<.>>>>>........<<<<<.....>>>>>.......<<<<<<.<<<<<.

Chr_02.trna108 (41870433-41870504)	Length: 72 bp
Type: His	Anticodon: GTG at 34-36 (41870466-41870468)	Score: 63.0
HMM Sc=33.70	Sec struct Sc=29.30
         *    |    *    |    *    |    *    |    *    |    *    |    *    | 
Seq: GTGGCTGTAGTTTAGTGGTtAGAATTCCACGTTGTGGCCGTGGAGaCCTGGGCTCGAATCCCAGCAGCCACA
Str: >>>>>>>..>>>>........<<<<.>>>>>.......<<<<<....>>>>>.......<<<<<<<<<<<<.

Chr_02.trna110 (40570057-40569976)	Length: 82 bp
Type: Ser	Anticodon: TGA at 34-36 (40570024-40570022)	Score: 80.7
HMM Sc=46.10	Sec struct Sc=34.60
         *    |    *    |    *    |    *    |    *    |    *    |    *    |    *    | 
Seq: GTCGATATGTCCGAGTGGTtAAGGAGACAGACTTGAAATCTGTTGGGCTTCGCCCGCGCAGGTTCGAACCCTGCTGTCGACG
Str: >>>>>>>..>>>..........<<<.>>>>>.......<<<<<.>>>>...<<<<..>>>>>.......<<<<<<<<<<<<.

Chr_02.trna113 (39700566-39700493)	Length: 74 bp
Type: Val	Anticodon: AAC at 35-37 (39700532-39700530)	Score: 72.5
HMM Sc=48.10	Sec struct Sc=24.40
         *    |    *    |    *    |    *    |    *    |    *    |    *    |   
Seq: GGTTTCGTGGTGTAGTTGGTtATCACGTCAGTCTAACACACTGAAGGtCTCCGGTTCGAACCCGGGCGAAGCCA
Str: >>>>>>>..>>>...........<<<.>>>>>.......<<<<<.....>>>>>.......<<<<<<<<<<<<.

Chr_02.trna114 (39550930-39550857)	Length: 74 bp
Type: Ile	Anticodon: AAT at 35-37 (39550896-39550894)	Score: 84.9
HMM Sc=58.30	Sec struct Sc=26.60
         *    |    *    |    *    |    *    |    *    |    *    |    *    |   
Seq: GGCCCATTAGCTCAGTTGGTtAGAGCGTCGTGCTAATAACGCGAAGGtCGCAGGTTCGAGACCTGCATGGGCCA
Str: >>>>>>>..>>>>.........<<<<.>>>>>.......<<<<<.....>>>>>.......<<<<<<<<<<<<.

Chr_02.trna115 (39435299-39435227)	Length: 73 bp
Type: Arg	Anticodon: CCG at 34-36 (39435266-39435264)	Score: 65.7
HMM Sc=49.40	Sec struct Sc=16.30
         *    |    *    |    *    |    *    |    *    |    *    |    *    |  
Seq: GTTCGCGTGGCCTAATGGAtAAGGCGCTCGCCTCCGGAGCGGGAGAtTGTGGGTTCGAGTCCCATCGTGAACG
Str: >>>>>>>..>>>>........<<<<.>>>>>.......<<<<<.....>>>>>.......<<<<<<<<<<<<.

Chr_02.trna117 (39191263-39191192)	Length: 72 bp
Type: Gly	Anticodon: TCC at 34-36 (39191230-39191228)	Score: 73.9
HMM Sc=46.20	Sec struct Sc=27.70
         *    |    *    |    *    |    *    |    *    |    *    |    *    | 
Seq: GCGTTTGTAGTCCAACGGTtAGGATAATTGCCTTCCAAGCAATAGaCCCGGGTTCGACTCCCGGCAAACGCA
Str: >>>>>>>..>>>>........<<<<.>>>>>.......<<<<<....>>>>>.......<<<<<<<<<<<<.

Chr_02.trna118 (38422816-38422743)	Length: 74 bp
Type: Val	Anticodon: AAC at 35-37 (38422782-38422780)	Score: 72.5
HMM Sc=48.10	Sec struct Sc=24.40
         *    |    *    |    *    |    *    |    *    |    *    |    *    |   
Seq: GGTTTCGTGGTGTAGTTGGTtATCACGTCAGTCTAACACACTGAAGGtCTCCGGTTCGAACCCGGGCGAAGCCA
Str: >>>>>>>..>>>...........<<<.>>>>>.......<<<<<.....>>>>>.......<<<<<<<<<<<<.

Chr_02.trna121 (36609351-36609270)	Length: 82 bp
Type: Ser	Anticodon: TGA at 34-36 (36609318-36609316)	Score: 80.7
HMM Sc=46.10	Sec struct Sc=34.60
         *    |    *    |    *    |    *    |    *    |    *    |    *    |    *    | 
Seq: GTCGATATGTCCGAGTGGTcAAGGAGACAGACTTGAAATCTGTTGGGCTTCGCCCGCGCAGGTTCGAACCCTGCTGTCGACG
Str: >>>>>>>..>>>..........<<<.>>>>>.......<<<<<.>>>>...<<<<..>>>>>.......<<<<<<<<<<<<.

Chr_02.trna122 (36283722-36283651)	Length: 72 bp
Type: Pro	Anticodon: AGG at 33-35 (36283690-36283688)	Score: 65.9
HMM Sc=38.60	Sec struct Sc=27.30
         *    |    *    |    *    |    *    |    *    |    *    |    *    | 
Seq: GGTCATTTGGTCTAGTGGTATGATTCTCGCTTAGGGTGCGAGAGGtCCCGAGTTCAATTCTCGGAATGGCCC
Str: >>>>>>>..>>>.........<<<.>>>>>.......<<<<<.....>>>>>.......<<<<<<<<<<<<.

Chr_02.trna124 (35518095-35518022)	Length: 74 bp
Type: Thr	Anticodon: AGT at 35-37 (35518061-35518059)	Score: 82.9
HMM Sc=58.40	Sec struct Sc=24.50
         *    |    *    |    *    |    *    |    *    |    *    |    *    |   
Seq: GCTTCCATAGCTCAGTTGGTtAGAGCGTCCGCTTAGTAAGCGGGAGGtCCTGAGTTCAACTCTCAGTGGAAGCA
Str: >>>>>>>..>>>>.........<<<<.>>>>>.......<<<<<.....>>>>>.......<<<<<<<<<<<<.

Chr_02.trna125 (35488716-35488643)	Length: 74 bp
Type: Val	Anticodon: CAC at 35-37 (35488682-35488680)	Score: 82.4
HMM Sc=54.40	Sec struct Sc=28.00
         *    |    *    |    *    |    *    |    *    |    *    |    *    |   
Seq: GTCTGGGTGGTGTAGTTGGTtATCACGCTAGTCTCACACACTAGAGGtCCCCGGTTCGAACCCGGGCTCAGACA
Str: >>>>>>>..>>>...........<<<.>>>>>.......<<<<<.....>>>>>.......<<<<<<<<<<<<.

Chr_02.trna126 (35280175-35280102)	Length: 74 bp
Type: Asn	Anticodon: GTT at 35-37 (35280141-35280139)	Score: 84.5
HMM Sc=59.40	Sec struct Sc=25.10
         *    |    *    |    *    |    *    |    *    |    *    |    *    |   
Seq: GCTGGAATAGCTCAGTTGGTtAGAGCGTGTGGCTGTTAACCACAAGGtCGGAGGTTCAAGCCCTCCTTCTAGCG
Str: >>>>>>>..>>>>.........<<<<.>>>>>.......<<<<<.....>>>>>.......<<<<<<<<<<<<.

Chr_02.trna127 (34806612-34806532)	Length: 81 bp
Type: Leu	Anticodon: AAG at 36-38 (34806577-34806575)	Score: 72.4
HMM Sc=52.20	Sec struct Sc=20.20
         *    |    *    |    *    |    *    |    *    |    *    |    *    |    *    |
Seq: GTTGATATGGCCGAGTTGGTctAAGGCGCCAGATTAAGGTTCTGGTccgaaaGGgCGTGGGTTCGAATCCCACTGTCAACA
Str: >>>>>>>..>>>............<<<.>>>>>.......<<<<<...........>>>>>.......<<<<<<<<<<<<.

Chr_02.trna130 (33920869-33920796)	Length: 74 bp
Type: Thr	Anticodon: AGT at 35-37 (33920835-33920833)	Score: 82.9
HMM Sc=58.40	Sec struct Sc=24.50
         *    |    *    |    *    |    *    |    *    |    *    |    *    |   
Seq: GCTTCCATAGCTCAGTTGGTtAGAGCGTCCGCTTAGTAAGCGGGAGGtCCTGAGTTCAACTCTCAGTGGAAGCA
Str: >>>>>>>..>>>>.........<<<<.>>>>>.......<<<<<.....>>>>>.......<<<<<<<<<<<<.

Chr_02.trna131 (32808901-32808830)	Length: 72 bp
Type: Pro	Anticodon: TGG at 33-35 (32808869-32808867)	Score: 68.9
HMM Sc=36.50	Sec struct Sc=32.40
         *    |    *    |    *    |    *    |    *    |    *    |    *    | 
Seq: GGGCATTTGGTCTAGTGGTATGATTCTTGCTTTGGGTGCAAGAGGtCCCGAGTTCGATTCTCGGAATGCCCC
Str: >>>>>>>..>>>.........<<<.>>>>>.......<<<<<.....>>>>>.......<<<<<<<<<<<<.

Chr_02.trna134 (30922518-30922437)	Length: 82 bp
Type: Ser	Anticodon: GCT at 34-36 (30922485-30922483)	Score: 80.5
HMM Sc=45.20	Sec struct Sc=35.30
         *    |    *    |    *    |    *    |    *    |    *    |    *    |    *    | 
Seq: GTCGCTTTGGCCGAGTGGTtAAGGCGTGTGCCTGCTAAGTACATGGGGTTTCCCCGCGAGAGTTCGAATCTCTCAGGCGACG
Str: >>>>>>>..>>>..........<<<.>>>>>.......<<<<<.>>>>...<<<<..>>>>>.......<<<<<<<<<<<<.

Chr_02.trna136 (29086354-29086281)	Length: 74 bp
Type: Val	Anticodon: CAC at 35-37 (29086320-29086318)	Score: 82.4
HMM Sc=54.40	Sec struct Sc=28.00
         *    |    *    |    *    |    *    |    *    |    *    |    *    |   
Seq: GTCTGGGTGGTGTAGTTGGTtATCACGCTAGTCTCACACACTAGAGGtCCCCGGTTCGAACCCGGGCTCAGACA
Str: >>>>>>>..>>>...........<<<.>>>>>.......<<<<<.....>>>>>.......<<<<<<<<<<<<.

Chr_02.trna137 (28980911-28980831)	Length: 81 bp
Type: Leu	Anticodon: AAG at 36-38 (28980876-28980874)	Score: 72.4
HMM Sc=52.20	Sec struct Sc=20.20
         *    |    *    |    *    |    *    |    *    |    *    |    *    |    *    |
Seq: GTTGATATGGCCGAGTTGGTctAAGGCGCCAGATTAAGGTTCTGGTccgaaaGGgCGTGGGTTCGAATCCCACTGTCAACA
Str: >>>>>>>..>>>............<<<.>>>>>.......<<<<<...........>>>>>.......<<<<<<<<<<<<.

Chr_02.trna140 (27713983-27713909)	Length: 75 bp
Type: Sup	Anticodon: TTA at 36-38 (27713948-27713946)	Score: 72.1
HMM Sc=51.00	Sec struct Sc=21.10
         *    |    *    |    *    |    *    |    *    |    *    |    *    |    
Seq: GCTGGTATAGCTCAGTTGGTtAGAGCGTGTGgGTTTTAAACCACAAGAtCGAAGGTTCAAGCCCTTCTTCCAGCA
Str: >>>>>.>..>>>>.........<<<<.>>>>.>.......<<<<<.....>>>>>.......<<<<<<.<<<<<.

Chr_02.trna144 (25598196-25598109)	Length: 88 bp
Type: Ser	Anticodon: GCT at 35-37 (25598162-25598160)	Score: 61.7
HMM Sc=39.10	Sec struct Sc=22.60
         *    |    *    |    *    |    *    |    *    |    *    |    *    |    *    |    *  
Seq: GGAGAGATGGCTGAGTGGActAAAGCGTCGGATTGCTAATCCGTTGTACGAGTTATTCGTACCGAGGGTTCGAATCCCTCTCTTTCCG
Str: >>>>>>>..>>>...........<<<..>>>>.......<<<<..>>>>>>>...<<<<<<<.>>>>>.......<<<<<<<<<<<<.

Chr_02.trna145 (25569397-25569325)	Length: 73 bp
Type: Phe	Anticodon: GAA at 34-36 (25569364-25569362)	Score: 78.3
HMM Sc=58.40	Sec struct Sc=19.90
         *    |    *    |    *    |    *    |    *    |    *    |    *    |  
Seq: GCGGGGATAGCTCAGTTGGGAGAGCGTCAGACTGAAGATCTGAAGGtCGCGTGTTCGATCCACGCTCACCGCA
Str: >>>>.>>..>>>>........<<<<.>>>>>.......<<<<<.....>>>>>.......<<<<<<<.<<<<.

Chr_02.trna149 (24553486-24553413)	Length: 74 bp
Type: Glu	Anticodon: TTC at 36-38 (24553451-24553449)	Score: 67.0
HMM Sc=40.60	Sec struct Sc=26.40
         *    |    *    |    *    |    *    |    *    |    *    |    *    |   
Seq: TCCGTTGTAGTCCAGCCtGGTtAGGATACCTGGCTTTCACCCAGGCTaCCCGGGTTCAAATCCCGGCAACGGAA
Str: >>>>>>>..>>>>..........<<<<.>>>>>.......<<<<<....>>>>>.......<<<<<<<<<<<<.

Chr_02.trna150 (24552443-24552370)	Length: 74 bp
Type: Glu	Anticodon: TTC at 36-38 (24552408-24552406)	Score: 62.2
HMM Sc=45.10	Sec struct Sc=17.10
         *    |    *    |    *    |    *    |    *    |    *    |    *    |   
Seq: TCCGTTGTAGTCCAGCCtGGTtAGGATACCTGGCTTTCACGCAGGCGaCCCGGGTTCAAATCCCGGCAACGGAA
Str: >>>>>>>..>>>>..........<<<<.>>>>.........<<<<....>>>>>.......<<<<<<<<<<<<.

Chr_02.trna156 (23629307-23629236)	Length: 72 bp
Type: Asn	Anticodon: GTT at 33-35 (23629275-23629273)	Score: 77.9
HMM Sc=55.60	Sec struct Sc=22.30
         *    |    *    |    *    |    *    |    *    |    *    |    *    | 
Seq: TCCTCAGTAGCTCAGTGGTAGAGCGGTCGGCTGTTAACTGATTGGtCGTAGGTTCAAATCCTACTTGGGGAG
Str: >>>>>>>..>>>>.......<<<<.>>>>>.......<<<<<.....>>>>>.......<<<<<<<<<<<<.

Chr_02.trna157 (23628194-23628112)	Length: 83 bp
Type: Tyr	Anticodon: GTA at 35-37 (23628160-23628158)	Score: 63.3
HMM Sc=45.30	Sec struct Sc=18.00
         *    |    *    |    *    |    *    |    *    |    *    |    *    |    *    |  
Seq: GGGAGAGTGGCCGAGTGGTcaAAAGCGACAGACTGTAAATCTGTTGAAGTTTtTCTACGTAGGTTCGAATCCTGCCTCTCCCA
Str: >>>>>>>..>>.............<<.>>>>>.......<<<<<..>.>....<.<..>>>>>.......<<<<<<<<<<<<.

Chr_02.trna167 (23396351-23396280)	Length: 72 bp
Type: Undet	Anticodon: NNN at 0-0 (0-0)	Score: 54.2
HMM Sc=44.10	Sec struct Sc=10.10
         *    |    *    |    *    |    *    |    *    |    *    |    *    | 
Seq: GCCCGCTTAGCTCAGGGGTtAGAGCATCGCATTGTAATGCGATGGtCATCGGTTCGATTCCGATAGCCGGCT
Str: >>>.>>>..>>>>........<<<<.>>>>>......<<<<<.....>>>>>.......<<<<<<<<.<<<.

Chr_02.trna177 (23304010-23303940)	Length: 71 bp
Type: Asn	Anticodon: GTT at 33-35 (23303978-23303976)	Score: 69.6
HMM Sc=45.40	Sec struct Sc=24.20
         *    |    *    |    *    |    *    |    *    |    *    |    *    |
Seq: TCCTCAGTAGCTCAGTGGTAGAGCGGTCGGCTGTTAACTGATTGGtCGTAGGTTCGATCCTACCTGGGGAG
Str: >>>>>>>..>>>>.......<<<<.>>>>>.......<<<<<.....>>>>>......<<<<<<<<<<<<.

Chr_02.trna182 (23235657-23235585)	Length: 73 bp
Type: Thr	Anticodon: TGT at 34-36 (23235624-23235622)	Score: 69.8
HMM Sc=50.90	Sec struct Sc=18.90
         *    |    *    |    *    |    *    |    *    |    *    |    *    |  
Seq: GCCCGCTTAGCTCAGGGGTtAGAGCATCGCATTTGTAATGCGATGGtCATCGGTTCGATTCCGATAGCCGGCT
Str: >>>.>>>..>>>>........<<<<.>>>>>.......<<<<<.....>>>>>.......<<<<<<<<.<<<.

Chr_02.trna183 (22930417-22930345)	Length: 73 bp
Type: Arg	Anticodon: TCT at 34-36 (22930384-22930382)	Score: 69.1
HMM Sc=51.80	Sec struct Sc=17.30
         *    |    *    |    *    |    *    |    *    |    *    |    *    |  
Seq: GCACCCGTGGCCTAATGGAtAAGGCGTTTGACTTCTAATCAAGCGAtTGTGGGTTCGAGTCCCACCGGGTGTG
Str: >>>>>>>..>>>>........<<<<.>>>>>.......<<<<<.....>>>>>.......<<<<<<<<<<<<.

Chr_02.trna184 (22480249-22480177)	Length: 73 bp
Type: Arg	Anticodon: CCT at 34-36 (22480216-22480214)	Score: 71.7
HMM Sc=55.90	Sec struct Sc=15.80
         *    |    *    |    *    |    *    |    *    |    *    |    *    |  
Seq: GCGCTTGTAGCTCAGTGGAtAGAGCGTCTGTTTCCTAAGCAGAAGGtCGTAGGTTCGACCCCTACCTGGCGCG
Str: >>>>>.>..>>>>........<<<<.>>>>>.......<<<<<.....>>>>>.......<<<<<<.<<<<<.

Chr_02.trna185 (22176880-22176809)	Length: 72 bp
Type: Cys	Anticodon: GCA at 33-35 (22176848-22176846)	Score: 82.1
HMM Sc=59.90	Sec struct Sc=22.20
         *    |    *    |    *    |    *    |    *    |    *    |    *    | 
Seq: GGGTCCATAGCTCAGTGGTAGAGCATTTGACTGCAGATCAAGAGGtCACCGGTTCGAACCCGGTTGGGCCCT
Str: >>>>>>>..>>>>.......<<<<.>>>>>.......<<<<<.....>>>>>.......<<<<<<<<<<<<.

Chr_02.trna188 (17931964-17931891)	Length: 74 bp
Type: Trp	Anticodon: CCA at 35-37 (17931930-17931928)	Score: 72.0
HMM Sc=42.50	Sec struct Sc=29.50
         *    |    *    |    *    |    *    |    *    |    *    |    *    |   
Seq: GCGCTCTTAGTTCAGTTcGGTAGAACGCGGGTCTCCAAAACCCGATGtCGTAGGTTCAAATCCTACAGAGCGTG
Str: >>>>>>>..>>>>.........<<<<.>>>>>.......<<<<<.....>>>>>.......<<<<<<<<<<<<.

Chr_02.trna190 (17698796-17698722)	Length: 75 bp
Type: Sup	Anticodon: TTA at 36-38 (17698761-17698759)	Score: 75.4
HMM Sc=52.60	Sec struct Sc=22.80
         *    |    *    |    *    |    *    |    *    |    *    |    *    |    
Seq: GTTGGAGTAGCTCAGTTGGTtAGAGCGTGTGgCTTTTAAAGCACAAGGtCGAAGGTTCGAGCCCTTCCTTCAACA
Str: >>>>>>>..>>>>.........<<<<.>>>>.>.......<<<<<.....>>>>>.......<<<<<<<<<<<<.

Chr_02.trna191 (16700430-16700347)	Length: 84 bp
Type: Tyr	Anticodon: GTA at 34-36 (16700397-16700395)	Score: 73.8
Possible intron: 38-48 (16700393-16700383)
HMM Sc=42.00	Sec struct Sc=31.80
         *    |    *    |    *    |    *    |    *    |    *    |    *    |    *    |   
Seq: CCGACTTTAGCTCAGTTGGTAGAGCGGAGGACTGTAGttgtatcggacATCCTTAGGtCGCTGGTTCGAATCCGGCAAGTCGGA
Str: >>>>>>>..>>>>........<<<<.>>>>>..................<<<<<.....>>>>>.......<<<<<<<<<<<<.

Chr_02.trna198 (10690583-10690510)	Length: 74 bp
Type: Arg	Anticodon: TCG at 35-37 (10690549-10690547)	Score: 82.3
HMM Sc=61.00	Sec struct Sc=21.30
         *    |    *    |    *    |    *    |    *    |    *    |    *    |   
Seq: GACCGCATAGCGCAGTGGAttAGCGCGTTTGACTTCGGATCAAAAGGtCGTGGGTTCGACTCCCACTGTGGTCG
Str: >>>>>>>..>>>>.........<<<<.>>>>>.......<<<<<.....>>>>>.......<<<<<<<<<<<<.

Chr_02.trna200 (10201518-10201435)	Length: 84 bp
Type: Leu	Anticodon: TAA at 34-36 (10201485-10201483)	Score: 69.3
HMM Sc=32.80	Sec struct Sc=36.50
         *    |    *    |    *    |    *    |    *    |    *    |    *    |    *    |   
Seq: GCTGGTTTGCCCGAGTGGTtAAGGGGGAAGACTTAAGATCTTCTGCACGATACGTGCGCATGGGTTCGAACCCCATAGCCAGCA
Str: >>>>>>>..>>>..........<<<.>>>>>.......<<<<<.>>>>>...<<<<<..>>>>>.......<<<<<<<<<<<<.

Chr_02.trna201 (9939587-9939516)	Length: 72 bp
Type: Asp	Anticodon: GTC at 34-36 (9939554-9939552)	Score: 67.0
HMM Sc=47.30	Sec struct Sc=19.70
         *    |    *    |    *    |    *    |    *    |    *    |    *    | 
Seq: GTCGTTGTAGTATAGTGGTaAGTATTCCCGCCTGTCACGCGGGTGaCCCGGGTTCGATCCCCGGCAGCGGCG
Str: >>>>>>>..>>>>........<<<<.>>>>>.......<<<<<....>>>>>.......<<<<<<<<<<<<.

Chr_02.trna202 (8969339-8969256)	Length: 84 bp
Type: Leu	Anticodon: CAA at 35-37 (8969305-8969303)	Score: 76.7
HMM Sc=54.50	Sec struct Sc=22.20
         *    |    *    |    *    |    *    |    *    |    *    |    *    |    *    |   
Seq: GTCAGGATGGCCGAGTGGTctAAGGCGCCAGACTCAAGTTCTGGTCTTCGAGagaGGgCGTGGGTTCAAATCCCACTTCTGACA
Str: >>>>>>>..>>>...........<<<.>>>>>.......<<<<<.>>>><<<...<...>>>>>.......<<<<<<<<<<<<.

Chr_02.trna203 (8955339-8955256)	Length: 84 bp
Type: Leu	Anticodon: CAA at 35-37 (8955305-8955303)	Score: 76.7
HMM Sc=54.50	Sec struct Sc=22.20
         *    |    *    |    *    |    *    |    *    |    *    |    *    |    *    |   
Seq: GTCAGGATGGCCGAGTGGTctAAGGCGCCAGACTCAAGTTCTGGTCTTCGAGagaGGgCGTGGGTTCAAATCCCACTTCTGACA
Str: >>>>>>>..>>>...........<<<.>>>>>.......<<<<<.>>>><<<...<...>>>>>.......<<<<<<<<<<<<.

Chr_02.trna204 (8568685-8568614)	Length: 72 bp
Type: Cys	Anticodon: GCA at 33-35 (8568653-8568651)	Score: 82.1
HMM Sc=59.90	Sec struct Sc=22.20
         *    |    *    |    *    |    *    |    *    |    *    |    *    | 
Seq: GGGTCCATAGCTCAGTGGTAGAGCATTTGACTGCAGATCAAGAGGtCACCGGTTCGAACCCGGTTGGGCCCT
Str: >>>>>>>..>>>>.......<<<<.>>>>>.......<<<<<.....>>>>>.......<<<<<<<<<<<<.

Chr_02.trna206 (6452966-6452885)	Length: 82 bp
Type: Ser	Anticodon: CGA at 34-36 (6452933-6452931)	Score: 78.9
HMM Sc=46.60	Sec struct Sc=32.30
         *    |    *    |    *    |    *    |    *    |    *    |    *    |    *    | 
Seq: GTCGATATGTCCGAGTGGTtAAGGAGACAGACTCGAAATCTGTTGGGCTTTGCCTGCGCAGGTTCGAATCCTGCTGTCGACG
Str: >>>>>>>..>>>..........<<<.>>>>>.......<<<<<.>>>>...<<<<..>>>>>.......<<<<<<<<<<<<.

Chr_02.trna209 (2917065-2916993)	Length: 73 bp
Type: Ala	Anticodon: CGC at 34-36 (2917032-2917030)	Score: 68.3
HMM Sc=44.10	Sec struct Sc=24.20
         *    |    *    |    *    |    *    |    *    |    *    |    *    |  
Seq: GGGGGTGTAGCTCAtATGGTAGAGCGCTCGCTTCGCATGCGAGAGGcACGGGGTTCGATTCCCCGCACCTCCA
Str: >>>>>>>..>>>>........<<<<.>>>>>.......<<<<<.....>>>>>.......<<<<<<<<<<<<.

Chr_02.trna210 (1748829-1748758)	Length: 72 bp
Type: Pro	Anticodon: AGG at 33-35 (1748797-1748795)	Score: 67.4
HMM Sc=34.70	Sec struct Sc=32.70
         *    |    *    |    *    |    *    |    *    |    *    |    *    | 
Seq: GGGCATTTGGTCTAGTGGTATGATTCTCGCTTAGGGTGCGAGAGGtCCCGAGTTCAATTCTCGGAATGCCCC
Str: >>>>>>>..>>>.........<<<.>>>>>.......<<<<<.....>>>>>.......<<<<<<<<<<<<.

Chr_02.trna212 (588072-588002)	Length: 71 bp
Type: Gly	Anticodon: GCC at 33-35 (588040-588038)	Score: 56.3
HMM Sc=37.60	Sec struct Sc=18.70
         *    |    *    |    *    |    *    |    *    |    *    |    *    |
Seq: GCACCAGTGGTCTGGTGGTAGAATAGTACCCTGCCACGGTACAGaCCTGGGTTCGATTCCCGGCTGGTGCA
Str: >>>>>>>..>>.>.......<.<<.>>>>>.......<<<<<....>>>>>.......<<<<<<<<<<<<.

Chr_03.trna3 (3191289-3191361)	Length: 73 bp
Type: Lys	Anticodon: CTT at 34-36 (3191322-3191324)	Score: 87.7
HMM Sc=67.60	Sec struct Sc=20.10
         *    |    *    |    *    |    *    |    *    |    *    |    *    |  
Seq: GCCCGTCTAGCTCAGTTGGTAGAGCGCAAGGCTCTTAACCTTGTGGtCGTGGGTTCGAGCCCCACGGTGGGCG
Str: >>>>>>>..>>>>........<<<<.>>>>>.......<<<<<.....>>>>>.......<<<<<<<<<<<<.

Chr_03.trna4 (3195534-3195606)	Length: 73 bp
Type: Lys	Anticodon: CTT at 34-36 (3195567-3195569)	Score: 87.7
HMM Sc=67.60	Sec struct Sc=20.10
         *    |    *    |    *    |    *    |    *    |    *    |    *    |  
Seq: GCCCGTCTAGCTCAGTTGGTAGAGCGCAAGGCTCTTAACCTTGTGGtCGTGGGTTCGAGCCCCACGGTGGGCG
Str: >>>>>>>..>>>>........<<<<.>>>>>.......<<<<<.....>>>>>.......<<<<<<<<<<<<.

Chr_03.trna5 (3836978-3837051)	Length: 74 bp
Type: Asn	Anticodon: GTT at 35-37 (3837012-3837014)	Score: 84.5
HMM Sc=59.40	Sec struct Sc=25.10
         *    |    *    |    *    |    *    |    *    |    *    |    *    |   
Seq: GCTGGAATAGCTCAGTTGGTtAGAGCGTGTGGCTGTTAACCACAAGGtCGGAGGTTCAAGCCCTCCTTCTAGCG
Str: >>>>>>>..>>>>.........<<<<.>>>>>.......<<<<<.....>>>>>.......<<<<<<<<<<<<.

Chr_03.trna6 (3913418-3913489)	Length: 72 bp
Type: iMet	Anticodon: CAT at 33-35 (3913450-3913452)	Score: 58.3
HMM Sc=28.10	Sec struct Sc=30.20
         *    |    *    |    *    |    *    |    *    |    *    |    *    | 
Seq: ATCAGAGTGGCGCAGCGGAAGCGTGGTGGGCCCATAACCCACAGGtCCCAGGATCGAAACCTGGCTCTGATA
Str: >>>>>>>..>>>>.......<<<<.>>>>>.......<<<<<.....>>>>>.......<<<<<<<<<<<<.

Chr_03.trna7 (3921312-3921384)	Length: 73 bp
Type: Phe	Anticodon: GAA at 34-36 (3921345-3921347)	Score: 78.3
HMM Sc=58.40	Sec struct Sc=19.90
         *    |    *    |    *    |    *    |    *    |    *    |    *    |  
Seq: GCGGGGATAGCTCAGTTGGGAGAGCGTCAGACTGAAGATCTGAAGGtCGCGTGTTCGATCCACGCTCACCGCA
Str: >>>>.>>..>>>>........<<<<.>>>>>.......<<<<<.....>>>>>.......<<<<<<<.<<<<.

Chr_03.trna8 (3968000-3968071)	Length: 72 bp
Type: Thr	Anticodon: CGT at 33-35 (3968032-3968034)	Score: 80.5
HMM Sc=54.30	Sec struct Sc=26.20
         *    |    *    |    *    |    *    |    *    |    *    |    *    | 
Seq: GCTTCCGTAGCATAGTGGTAGTGCGTTCGCTTCGTAAGCGAAAGGtCGCGAGTTCGATCCTCGCCGGGAGCT
Str: >>>>>>>..>>>>.......<<<<.>>>>>.......<<<<<.....>>>>>.......<<<<<<<<<<<<.

Chr_03.trna9 (3968141-3968212)	Length: 72 bp
Type: His	Anticodon: GTG at 34-36 (3968174-3968176)	Score: 63.0
HMM Sc=33.70	Sec struct Sc=29.30
         *    |    *    |    *    |    *    |    *    |    *    |    *    | 
Seq: GTGGCTGTAGTTTAGTGGTgAGAATTCCACGTTGTGGCCGTGGAGaCCTGGGCTCGAATCCCAGCAGCCACA
Str: >>>>>>>..>>>>........<<<<.>>>>>.......<<<<<....>>>>>.......<<<<<<<<<<<<.

Chr_03.trna10 (4115776-4115849)	Length: 74 bp
Type: Ile	Anticodon: AAT at 35-37 (4115810-4115812)	Score: 84.9
HMM Sc=58.30	Sec struct Sc=26.60
         *    |    *    |    *    |    *    |    *    |    *    |    *    |   
Seq: GGCCCATTAGCTCAGTTGGTtAGAGCGTCGTGCTAATAACGCGAAGGtCGCAGGTTCGAGACCTGCATGGGCCA
Str: >>>>>>>..>>>>.........<<<<.>>>>>.......<<<<<.....>>>>>.......<<<<<<<<<<<<.

Chr_03.trna11 (4253904-4253976)	Length: 73 bp
Type: Val	Anticodon: TAC at 34-36 (4253937-4253939)	Score: 71.5
HMM Sc=39.00	Sec struct Sc=32.50
         *    |    *    |    *    |    *    |    *    |    *    |    *    |  
Seq: GTTGCTGTGGTGTAGTGGTtATCACGTTAGTCTTACACACTAAAGGtCTCCAGTTCGATCCTGGGCAGCAACA
Str: >>>>>>>..>>>..........<<<.>>>>>.......<<<<<.....>>>>>.......<<<<<<<<<<<<.

Chr_03.trna12 (4684859-4684931)	Length: 73 bp
Type: Phe	Anticodon: GAA at 34-36 (4684892-4684894)	Score: 78.3
HMM Sc=58.40	Sec struct Sc=19.90
         *    |    *    |    *    |    *    |    *    |    *    |    *    |  
Seq: GCGGGGATAGCTCAGTTGGGAGAGCGTCAGACTGAAGATCTGAAGGtCGCGTGTTCGATCCACGCTCACCGCA
Str: >>>>.>>..>>>>........<<<<.>>>>>.......<<<<<.....>>>>>.......<<<<<<<.<<<<.

Chr_03.trna13 (4957873-4957945)	Length: 73 bp
Type: Phe	Anticodon: GAA at 34-36 (4957906-4957908)	Score: 78.3
HMM Sc=58.40	Sec struct Sc=19.90
         *    |    *    |    *    |    *    |    *    |    *    |    *    |  
Seq: GCGGGGATAGCTCAGTTGGGAGAGCGTCAGACTGAAGATCTGAAGGtCGCGTGTTCGATCCACGCTCACCGCA
Str: >>>>.>>..>>>>........<<<<.>>>>>.......<<<<<.....>>>>>.......<<<<<<<.<<<<.

Chr_03.trna14 (4965362-4965434)	Length: 73 bp
Type: Phe	Anticodon: GAA at 34-36 (4965395-4965397)	Score: 78.3
HMM Sc=58.40	Sec struct Sc=19.90
         *    |    *    |    *    |    *    |    *    |    *    |    *    |  
Seq: GCGGGGATAGCTCAGTTGGGAGAGCGTCAGACTGAAGATCTGAAGGtCGCGTGTTCGATCCACGCTCACCGCA
Str: >>>>.>>..>>>>........<<<<.>>>>>.......<<<<<.....>>>>>.......<<<<<<<.<<<<.

Chr_03.trna15 (5047453-5047526)	Length: 74 bp
Type: Glu	Anticodon: TTC at 36-38 (5047488-5047490)	Score: 72.1
HMM Sc=45.30	Sec struct Sc=26.80
         *    |    *    |    *    |    *    |    *    |    *    |    *    |   
Seq: TCCGTTGTAGTCCAGCCtGGTtAGGATACCTGGCTTTCACCCAGGCGaCCCGGGTTCAAATCCCGGCAACGGAA
Str: >>>>>>>..>>>>..........<<<<.>>>>>.......<<<<<....>>>>>.......<<<<<<<<<<<<.

Chr_03.trna16 (5091871-5091942)	Length: 72 bp
Type: iMet	Anticodon: CAT at 33-35 (5091903-5091905)	Score: 58.3
HMM Sc=28.10	Sec struct Sc=30.20
         *    |    *    |    *    |    *    |    *    |    *    |    *    | 
Seq: ATCAGAGTGGCGCAGCGGAAGCGTGGTGGGCCCATAACCCACAGGtCCCAGGATCGAAACCTGGCTCTGATA
Str: >>>>>>>..>>>>.......<<<<.>>>>>.......<<<<<.....>>>>>.......<<<<<<<<<<<<.

Chr_03.trna17 (5702863-5702936)	Length: 74 bp
Type: Asn	Anticodon: GTT at 35-37 (5702897-5702899)	Score: 69.8
HMM Sc=49.90	Sec struct Sc=19.90
         *    |    *    |    *    |    *    |    *    |    *    |    *    |   
Seq: GCTGGAGTAGCTCAGTTGGTtAGAGCGTGTGGCTGTTAACCACAAGGtCGAAGGTTCCAGCCCTTCTTCTAACG
Str: >.>>>>>..>>>>.........<<<<.>>>>>.......<<<<<.....>>>>>.......<<<<<<<<<<.<.

Chr_03.trna20 (7127132-7127203)	Length: 72 bp
Type: Asp	Anticodon: GTC at 34-36 (7127165-7127167)	Score: 67.0
HMM Sc=47.30	Sec struct Sc=19.70
         *    |    *    |    *    |    *    |    *    |    *    |    *    | 
Seq: GTCGTTGTAGTATAGTGGTaAGTATTCCCGCCTGTCACGCGGGTGaCCCGGGTTCGATCCCCGGCAGCGGCG
Str: >>>>>>>..>>>>........<<<<.>>>>>.......<<<<<....>>>>>.......<<<<<<<<<<<<.

Chr_03.trna22 (8396917-8396996)	Length: 80 bp
Type: Leu	Anticodon: TAG at 35-37 (8396951-8396953)	Score: 70.9
HMM Sc=50.70	Sec struct Sc=20.20
         *    |    *    |    *    |    *    |    *    |    *    |    *    |    *    
Seq: GACGGTTTGGCCGAGTGGTctAAGGCGCCAGATTTAGGCTCTGGTccgaaaGGgCGTGGGTTCAAATCCCACAGCCGTCA
Str: >>>>>>>..>>>...........<<<.>>>>>.......<<<<<...........>>>>>.......<<<<<<<<<<<<.

Chr_03.trna24 (10363870-10363943)	Length: 74 bp
Type: Sup	Anticodon: TTA at 35-37 (10363904-10363906)	Score: 81.1
HMM Sc=56.90	Sec struct Sc=24.20
         *    |    *    |    *    |    *    |    *    |    *    |    *    |   
Seq: GCTGGTGTAGCTCAATTGGTtAGAGCGTGTGGTTTTAAACCACAAGGtCGAAGGTTCAAGCCCTTCCTCCAGCA
Str: >>>>>.>..>>>>.........<<<<.>>>>>.......<<<<<.....>>>>>.......<<<<<<.<<<<<.

Chr_03.trna25 (10467507-10467580)	Length: 74 bp
Type: Asn	Anticodon: GTT at 35-37 (10467541-10467543)	Score: 84.0
HMM Sc=56.30	Sec struct Sc=27.70
         *    |    *    |    *    |    *    |    *    |    *    |    *    |   
Seq: GCTAGAGTAGCTCAGTTGGTtAGAGCATGTGGTTGTTAACCACAAGGtCGAAGGTTCGAGCCCTTCCTCTAGCA
Str: >>>>>>>..>>>>.........<<<<.>>>>>.......<<<<<.....>>>>>.......<<<<<<<<<<<<.

Chr_03.trna26 (10723415-10723488)	Length: 74 bp
Type: Asn	Anticodon: GTT at 35-37 (10723449-10723451)	Score: 78.0
HMM Sc=53.10	Sec struct Sc=24.90
         *    |    *    |    *    |    *    |    *    |    *    |    *    |   
Seq: GCTAGAGTAGCTCAGCTGGTtAGAGCGTGTGGTTGTTAACCACAAGGtCGAAGGTTCAAACCCTTCCTCTAACA
Str: >.>>>>>..>>>>.........<<<<.>>>>>.......<<<<<.....>>>>>.......<<<<<<<<<<.<.

Chr_03.trna34 (14512762-14512833)	Length: 72 bp
Type: Asp	Anticodon: GTC at 34-36 (14512795-14512797)	Score: 67.0
HMM Sc=47.30	Sec struct Sc=19.70
         *    |    *    |    *    |    *    |    *    |    *    |    *    | 
Seq: GTCGTTGTAGTATAGTGGTaAGTATTCCCGCCTGTCACGCGGGTGaCCCGGGTTCGATCCCCGGCAGCGGCG
Str: >>>>>>>..>>>>........<<<<.>>>>>.......<<<<<....>>>>>.......<<<<<<<<<<<<.

Chr_03.trna35 (14919022-14919093)	Length: 72 bp
Type: Trp	Anticodon: CCA at 33-35 (14919054-14919056)	Score: 75.8
HMM Sc=51.20	Sec struct Sc=24.60
         *    |    *    |    *    |    *    |    *    |    *    |    *    | 
Seq: GGATCCGTGGCGCAATGGTAGCGCGTCTGACTCCAGATCAGAAGGtTGCGTGTTCGATTCACGTCGGGTTCA
Str: >>>>>>>..>>>>.......<<<<.>>>>>.......<<<<<.....>>>>>.......<<<<<<<<<<<<.

Chr_03.trna39 (20722370-20722444)	Length: 75 bp
Type: Lys	Anticodon: TTT at 35-37 (20722404-20722406)	Score: 72.9
HMM Sc=50.70	Sec struct Sc=22.20
         *    |    *    |    *    |    *    |    *    |    *    |    *    |    
Seq: GCTGGTGTAGCTCAGTTGGTtAGAGCGTGTGGCTTTTAaACCACAAAGtCGAAGGTTCAAGCCCTTCCTCCAGCA
Str: >>>>>.>..>>>>.........<<<<.>>>>>........<<<<<.....>>>>>.......<<<<<<.<<<<<.

Chr_03.trna41 (22485697-22485771)	Length: 75 bp
Type: Sup	Anticodon: TTA at 36-38 (22485732-22485734)	Score: 70.3
HMM Sc=46.20	Sec struct Sc=24.10
         *    |    *    |    *    |    *    |    *    |    *    |    *    |    
Seq: GTTGGAGTAGCTCAGATGGTtAGAGCGTGTGgCTTTTAAAGCACAAGGcCGAAGGTTCAAGCCCTTCCTCCAACA
Str: >>>>>>>..>>>>.........<<<<.>>>>.>.......<<<<<.....>>>>>.......<<<<<<<<<<<<.

Chr_03.trna42 (22489018-22489092)	Length: 75 bp
Type: Sup	Anticodon: TCA at 36-38 (22489053-22489055)	Score: 69.0
HMM Sc=52.10	Sec struct Sc=16.90
         *    |    *    |    *    |    *    |    *    |    *    |    *    |    
Seq: GCTGGAGTAGCTCAGTTGGTtAGAGCATGTGgCTTTCAAAGCACAAGGtCGAAGGTTCAAGCCCTTCTTCCAACA
Str: >.>>>>>..>>>>.........<<<<.>>>>.>.......<<<<<.....>>>>>.......<<<<<<<<<<.<.

Chr_03.trna45 (22669527-22669601)	Length: 75 bp
Type: Sup	Anticodon: TTA at 36-38 (22669562-22669564)	Score: 70.3
HMM Sc=46.20	Sec struct Sc=24.10
         *    |    *    |    *    |    *    |    *    |    *    |    *    |    
Seq: GTTGGAGTAGCTCAGATGGTtAGAGCGTGTGgCTTTTAAAGCACAAGGcCGAAGGTTCAAGCCCTTCCTCCAACA
Str: >>>>>>>..>>>>.........<<<<.>>>>.>.......<<<<<.....>>>>>.......<<<<<<<<<<<<.

Chr_03.trna50 (25384041-25384115)	Length: 75 bp
Type: Sup	Anticodon: TTA at 35-37 (25384075-25384077)	Score: 65.7
HMM Sc=47.40	Sec struct Sc=18.30
         *    |    *    |    *    |    *    |    *    |    *    |    *    |    
Seq: GCTGGAGTAGCTCAGTTGGTtAGAGCGTGTGGCTTTAAaATCACAAGGtCGAAGGTTCAAGCTCTTCCTCTAGCA
Str: >>>>>>>..>>>>.........<<<<.>>>>>........<<<<<.....>>>>>.......<<<<<<<<<<<<.

Chr_03.trna52 (26997904-26997976)	Length: 73 bp
Type: Arg	Anticodon: TCT at 34-36 (26997937-26997939)	Score: 66.9
HMM Sc=47.70	Sec struct Sc=19.20
         *    |    *    |    *    |    *    |    *    |    *    |    *    |  
Seq: GTACCCGTGGCCTAATGGAtAAGGCGTCTGACTTCTAATCAGGCGAtTGTGGGTTCGAGTCCCACCGGGTATG
Str: >>>>>>>..>>>>........<<<<.>>>>>.......<<<<<.....>>>>>.......<<<<<<<<<<<<.

Chr_03.trna53 (27184672-27184746)	Length: 75 bp
Type: Sup	Anticodon: TTA at 36-38 (27184707-27184709)	Score: 75.5
HMM Sc=52.60	Sec struct Sc=22.90
         *    |    *    |    *    |    *    |    *    |    *    |    *    |    
Seq: GCTGAAGTAGCTCAGTTGGTtAGAGCATGTGgCTTTTAAAGCACAAGGtCGAAGGTTCAAGCCCTTCCTTCAGCA
Str: >>>>>>>..>>>>.........<<<<.>>>>.>.......<<<<<.....>>>>>.......<<<<<<<<<<<<.

Chr_03.trna55 (28119682-28119756)	Length: 75 bp
Type: Sup	Anticodon: TCA at 36-38 (28119717-28119719)	Score: 74.3
HMM Sc=53.10	Sec struct Sc=21.20
         *    |    *    |    *    |    *    |    *    |    *    |    *    |    
Seq: GCTGGAGTAGCTCAATTGGTtAGAGCGTGTGgCTTTCAAAGCACAAGGtCGAAGGTTCAATCCCTTCCTTCAGCA
Str: >>>>>>>..>>>>.........<<<<.>>>>.>.......<<<<<.....>>>>>.......<<<<<<<<<<<<.

Chr_03.trna56 (28445908-28445980)	Length: 73 bp
Type: Cys	Anticodon: GCA at 34-36 (28445941-28445943)	Score: 81.8
HMM Sc=59.60	Sec struct Sc=22.20
         *    |    *    |    *    |    *    |    *    |    *    |    *    |  
Seq: GGGTCCATAGCTCAGTTGGTAGAGCATTTGACTGCAGATCAAGAGGtCACCGGTTCAAATCCGGTTGGGCCCT
Str: >>>>>>>..>>>>........<<<<.>>>>>.......<<<<<.....>>>>>.......<<<<<<<<<<<<.

Chr_03.trna57 (28446123-28446195)	Length: 73 bp
Type: Cys	Anticodon: GCA at 34-36 (28446156-28446158)	Score: 74.4
HMM Sc=52.50	Sec struct Sc=21.90
         *    |    *    |    *    |    *    |    *    |    *    |    *    |  
Seq: GGGTCCATAGCTCAGTTAGTAGAGCATTTGACTGCAGATCAAGAGGtCACCGGTTCAAATCCGGTTGGGCCCT
Str: >>>>>>>..>>>>........<<<<.>>>>>.......<<<<<.....>>>>>.......<<<<<<<<<<<<.

Chr_03.trna58 (28446350-28446422)	Length: 73 bp
Type: Cys	Anticodon: GCA at 34-36 (28446383-28446385)	Score: 82.9
HMM Sc=60.70	Sec struct Sc=22.20
         *    |    *    |    *    |    *    |    *    |    *    |    *    |  
Seq: GGGTCCATAGCTCAGTTGGTAGAGCATTTGACTGCAGATCAAGAGGtCACCGGTTCGAATCCGGTTGGGCCCT
Str: >>>>>>>..>>>>........<<<<.>>>>>.......<<<<<.....>>>>>.......<<<<<<<<<<<<.

Chr_03.trna60 (29177371-29177445)	Length: 75 bp
Type: Lys	Anticodon: TTT at 35-37 (29177405-29177407)	Score: 77.4
HMM Sc=55.00	Sec struct Sc=22.40
         *    |    *    |    *    |    *    |    *    |    *    |    *    |    
Seq: GCTGGTGTAGCTCAGTTGGTtAGAGCATGTGGCTTTTAaACCACAAGGtCGAAGGTTCAAGCCCTTCCTCCAGCA
Str: >>>>>.>..>>>>.........<<<<.>>>>>........<<<<<.....>>>>>.......<<<<<<.<<<<<.

Chr_03.trna62 (29357533-29357604)	Length: 72 bp
Type: iMet	Anticodon: CAT at 33-35 (29357565-29357567)	Score: 58.3
HMM Sc=28.10	Sec struct Sc=30.20
         *    |    *    |    *    |    *    |    *    |    *    |    *    | 
Seq: ATCAGAGTGGCGCAGCGGAAGCGTGGTGGGCCCATAACCCACAGGtCCCAGGATCGAAACCTGGCTCTGATA
Str: >>>>>>>..>>>>.......<<<<.>>>>>.......<<<<<.....>>>>>.......<<<<<<<<<<<<.

Chr_03.trna64 (31153282-31153361)	Length: 80 bp
Type: Leu	Anticodon: TAG at 35-37 (31153316-31153318)	Score: 69.5
HMM Sc=48.50	Sec struct Sc=21.00
         *    |    *    |    *    |    *    |    *    |    *    |    *    |    *    
Seq: GACAGTTTGGCCGAGTGGTctAAGGCGCCAGATTTAGGCTCTGGTccgaaaGGgCGTGGGTTCAAATCCCACAGCTGTCA
Str: >>>>>>>..>>>...........<<<.>>>>>.......<<<<<...........>>>>>.......<<<<<<<<<<<<.

Chr_03.trna65 (31551214-31551286)	Length: 73 bp
Type: Ala	Anticodon: AGC at 34-36 (31551247-31551249)	Score: 63.4
HMM Sc=38.20	Sec struct Sc=25.20
         *    |    *    |    *    |    *    |    *    |    *    |    *    |  
Seq: GGGGATGTAGCTCAGATGGTAGAGCGCTCGCTTAGCATGCGAGAGGtACGGGGATCGATACCCCGCATCTCCA
Str: >>>>>>>..>>>>........<<<<.>>>>>.......<<<<<.....>>>>>.......<<<<<<<<<<<<.

Chr_03.trna66 (31653981-31654061)	Length: 81 bp
Type: Leu	Anticodon: AAG at 36-38 (31654016-31654018)	Score: 71.4
HMM Sc=51.10	Sec struct Sc=20.30
         *    |    *    |    *    |    *    |    *    |    *    |    *    |    *    |
Seq: GTTGATATGGCCGAGTTGGTctAAGGCGCCAGATTAAGGTTCTGGTccgaaaGGgCGTGGGTTCAAATCCCACTGTCAACA
Str: >>>>>>>..>>>............<<<.>>>>>.......<<<<<...........>>>>>.......<<<<<<<<<<<<.

Chr_03.trna67 (32235528-32235600)	Length: 73 bp
Type: Ala	Anticodon: AGC at 34-36 (32235561-32235563)	Score: 63.4
HMM Sc=38.20	Sec struct Sc=25.20
         *    |    *    |    *    |    *    |    *    |    *    |    *    |  
Seq: GGGGATGTAGCTCAGATGGTAGAGCGCTCGCTTAGCATGCGAGAGGtACGGGGATCGATACCCCGCATCTCCA
Str: >>>>>>>..>>>>........<<<<.>>>>>.......<<<<<.....>>>>>.......<<<<<<<<<<<<.

Chr_03.trna68 (34387512-34387584)	Length: 73 bp
Type: Lys	Anticodon: CTT at 34-36 (34387545-34387547)	Score: 87.7
HMM Sc=67.60	Sec struct Sc=20.10
         *    |    *    |    *    |    *    |    *    |    *    |    *    |  
Seq: GCCCGTCTAGCTCAGTTGGTAGAGCGCAAGGCTCTTAACCTTGTGGtCGTGGGTTCGAGCCCCACGGTGGGCG
Str: >>>>>>>..>>>>........<<<<.>>>>>.......<<<<<.....>>>>>.......<<<<<<<<<<<<.

Chr_03.trna69 (35094406-35094477)	Length: 72 bp
Type: iMet	Anticodon: CAT at 33-35 (35094438-35094440)	Score: 54.2
HMM Sc=20.40	Sec struct Sc=33.80
         *    |    *    |    *    |    *    |    *    |    *    |    *    | 
Seq: ATCAAAGTGGCGCAGCGGAAGCGTGGTGGGCCCATAACCCACAGGtCCCAAGATCGAAACTTGGCTTTGATA
Str: >>>>>>>..>>>>.......<<<<.>>>>>.......<<<<<.....>>>>>.......<<<<<<<<<<<<.

Chr_03.trna70 (35509548-35509618)	Length: 71 bp
Type: Gly	Anticodon: GCC at 33-35 (35509580-35509582)	Score: 66.5
HMM Sc=44.80	Sec struct Sc=21.70
         *    |    *    |    *    |    *    |    *    |    *    |    *    |
Seq: GCACCAGTGGTCTAGTGGTAGAATAGTACCCTGCCACGGTACAGaCCCGGGTTCGATTCCCGGCTGGTGCA
Str: >>>>>>>..>>.>.......<.<<.>>>>>.......<<<<<....>>>>>.......<<<<<<<<<<<<.

Chr_03.trna71 (35792212-35792284)	Length: 73 bp
Type: Ala	Anticodon: AGC at 34-36 (35792245-35792247)	Score: 63.4
HMM Sc=38.20	Sec struct Sc=25.20
         *    |    *    |    *    |    *    |    *    |    *    |    *    |  
Seq: GGGGATGTAGCTCAGATGGTAGAGCGCTCGCTTAGCATGCGAGAGGtACGGGGATCGATACCCCGCATCTCCA
Str: >>>>>>>..>>>>........<<<<.>>>>>.......<<<<<.....>>>>>.......<<<<<<<<<<<<.

Chr_03.trna72 (36469780-36469861)	Length: 82 bp
Type: Ser	Anticodon: AGA at 34-36 (36469813-36469815)	Score: 80.3
HMM Sc=44.00	Sec struct Sc=36.30
         *    |    *    |    *    |    *    |    *    |    *    |    *    |    *    | 
Seq: GTGGTCGTGCCGGAGTGGTtATCGGGCATGACTAGAAATCATGTGGGCTTTGCCCGCGCAGGTTCGAATCCTGCCGACCACG
Str: >>>>>>>..>>>>........<<<<.>>>>>.......<<<<<.>>>>...<<<<..>>>>>.......<<<<<<<<<<<<.

Chr_03.trna73 (36549339-36549409)	Length: 71 bp
Type: Gly	Anticodon: GCC at 33-35 (36549371-36549373)	Score: 66.5
HMM Sc=44.80	Sec struct Sc=21.70
         *    |    *    |    *    |    *    |    *    |    *    |    *    |
Seq: GCACCAGTGGTCTAGTGGTAGAATAGTACCCTGCCACGGTACAGaCCCGGGTTCGATTCCCGGCTGGTGCA
Str: >>>>>>>..>>.>.......<.<<.>>>>>.......<<<<<....>>>>>.......<<<<<<<<<<<<.

Chr_03.trna74 (36560715-36560785)	Length: 71 bp
Type: Gly	Anticodon: GCC at 33-35 (36560747-36560749)	Score: 66.5
HMM Sc=44.80	Sec struct Sc=21.70
         *    |    *    |    *    |    *    |    *    |    *    |    *    |
Seq: GCACCAGTGGTCTAGTGGTAGAATAGTACCCTGCCACGGTACAGaCCCGGGTTCGATTCCCGGCTGGTGCA
Str: >>>>>>>..>>.>.......<.<<.>>>>>.......<<<<<....>>>>>.......<<<<<<<<<<<<.

Chr_03.trna75 (36895900-36895973)	Length: 74 bp
Type: Ile	Anticodon: AAT at 35-37 (36895934-36895936)	Score: 84.9
HMM Sc=58.30	Sec struct Sc=26.60
         *    |    *    |    *    |    *    |    *    |    *    |    *    |   
Seq: GGCCCATTAGCTCAGTTGGTtAGAGCGTCGTGCTAATAACGCGAAGGtCGCAGGTTCGAGACCTGCATGGGCCA
Str: >>>>>>>..>>>>.........<<<<.>>>>>.......<<<<<.....>>>>>.......<<<<<<<<<<<<.

Chr_03.trna76 (38282935-38283006)	Length: 72 bp
Type: Lys	Anticodon: TTT at 33-35 (38282967-38282969)	Score: 83.0
HMM Sc=70.00	Sec struct Sc=13.00
         *    |    *    |    *    |    *    |    *    |    *    |    *    | 
Seq: GCCGACTTAGCTCAGTGGTAGAGCGCGTGACTTTTAATCCCGTGGtCGTGGGTTCGATCCCCACAGTCGGCG
Str: >>>>>>>..>>>>.......<<<<.>>.>>.......<<.<<.....>>>>>.......<<<<<<<<<<<<.

Chr_03.trna77 (38515722-38515795)	Length: 74 bp
Type: Glu	Anticodon: TTC at 36-38 (38515757-38515759)	Score: 72.1
HMM Sc=45.30	Sec struct Sc=26.80
         *    |    *    |    *    |    *    |    *    |    *    |    *    |   
Seq: TCCGTTGTAGTCCAGCCtGGTtAGGATACCTGGCTTTCACCCAGGCGaCCCGGGTTCAAATCCCGGCAACGGAA
Str: >>>>>>>..>>>>..........<<<<.>>>>>.......<<<<<....>>>>>.......<<<<<<<<<<<<.

Chr_03.trna78 (38824281-38824354)	Length: 74 bp
Type: Val	Anticodon: TAC at 35-37 (38824315-38824317)	Score: 75.0
HMM Sc=41.90	Sec struct Sc=33.10
         *    |    *    |    *    |    *    |    *    |    *    |    *    |   
Seq: GTTGGTGTGGTGTAGTGGTttATCACGTTAGTCTTACACACTAAAGGtCCCCAGTTCGATCCTGGGCATCAACA
Str: >>>>>>>..>>>...........<<<.>>>>>.......<<<<<.....>>>>>.......<<<<<<<<<<<<.

Chr_03.trna79 (38846620-38846692)	Length: 73 bp
Type: Val	Anticodon: TAC at 34-36 (38846653-38846655)	Score: 62.6
HMM Sc=36.10	Sec struct Sc=26.50
         *    |    *    |    *    |    *    |    *    |    *    |    *    |  
Seq: GTTGCTGTGGTGTAGTGGTtATCACGTTAGTCTTACACACTAAAGGtCTCCAGTTCGATCCTGTGCAGCAACA
Str: >>>>>>>..>>>..........<<<.>>>>>.......<<<<<.....>.>>>.......<<<.<<<<<<<<.

Chr_03.trna80 (38883227-38883299)	Length: 73 bp
Type: Val	Anticodon: TAC at 34-36 (38883260-38883262)	Score: 74.2
HMM Sc=42.60	Sec struct Sc=31.60
         *    |    *    |    *    |    *    |    *    |    *    |    *    |  
Seq: GTCGGTGTAGTGTAGTGGTtATCACGTTAGTCTTACACACTAAAGAtCCCCAGTTCGAGCCTGGGCATCGACA
Str: >>>>>>>..>>>..........<<<.>>>>>.......<<<<<.....>>>>>.......<<<<<<<<<<<<.

Chr_03.trna81 (39548344-39548417)	Length: 74 bp
Type: Asn	Anticodon: GTT at 35-37 (39548378-39548380)	Score: 81.1
HMM Sc=58.40	Sec struct Sc=22.70
         *    |    *    |    *    |    *    |    *    |    *    |    *    |   
Seq: GCTGGAGTAGCTCAGTTGGTtAGAGCGTGTGGCTGTTAACCACAAGGtCGAAGGTTCAAGCCCTTCTTCTAGCG
Str: >>>>>>>..>>>>.........<<<<.>>>>>.......<<<<<.....>>>>>.......<<<<<<<<<<<<.

Chr_03.trna82 (39990153-39990225)	Length: 73 bp
Type: Ala	Anticodon: AGC at 34-36 (39990186-39990188)	Score: 63.4
HMM Sc=38.20	Sec struct Sc=25.20
         *    |    *    |    *    |    *    |    *    |    *    |    *    |  
Seq: GGGGATGTAGCTCAGATGGTAGAGCGCTCGCTTAGCATGCGAGAGGtACGGGGATCGATACCCCGCATCTCCA
Str: >>>>>>>..>>>>........<<<<.>>>>>.......<<<<<.....>>>>>.......<<<<<<<<<<<<.

Chr_03.trna83 (40895941-40896013)	Length: 73 bp
Type: Arg	Anticodon: ACG at 34-36 (40895974-40895976)	Score: 72.5
HMM Sc=49.90	Sec struct Sc=22.60
         *    |    *    |    *    |    *    |    *    |    *    |    *    |  
Seq: GACTCTGTGGCCCAATGGAtAAGGCGCTGGTCTACGAAACCAGAGAtTCTGGGTTCGATCCCCAGCAGAGTCG
Str: >>>>>>>..>>>..........<<<.>>>>>.......<<<<<.....>>>>>.......<<<<<<<<<<<<.

Chr_03.trna84 (40955162-40955242)	Length: 81 bp
Type: Leu	Anticodon: CAG at 36-38 (40955197-40955199)	Score: 69.5
HMM Sc=46.80	Sec struct Sc=22.70
         *    |    *    |    *    |    *    |    *    |    *    |    *    |    *    |
Seq: GTCAAGATGGCCGAGTTGGTctAAGGCGCCAGTTTCAGGTACTGGTccgaaaGGgCATGGGTTCGAATCCCATTCTTGACA
Str: >>>>>>>..>>>............<<<.>>>>>.......<<<<<...........>>>>>.......<<<<<<<<<<<<.

Chr_03.trna87 (42324377-42324448)	Length: 72 bp
Type: Thr	Anticodon: TGT at 33-35 (42324409-42324411)	Score: 79.1
HMM Sc=48.90	Sec struct Sc=30.20
         *    |    *    |    *    |    *    |    *    |    *    |    *    | 
Seq: GCCCCTATAGCTCAGTGGTAGAGCGCCAGTCTTGTAAACTGGAGGtCTGTAGTTCGATCCTGCATGGGGGCA
Str: >>>>>>>..>>>>.......<<<<.>>>>>.......<<<<<.....>>>>>.......<<<<<<<<<<<<.

Chr_03.trna88 (42241511-42241439)	Length: 73 bp
Type: Arg	Anticodon: ACG at 34-36 (42241478-42241476)	Score: 72.5
HMM Sc=49.90	Sec struct Sc=22.60
         *    |    *    |    *    |    *    |    *    |    *    |    *    |  
Seq: GACTCTGTGGCCCAATGGAtAAGGCGCTGGTCTACGAAACCAGAGAtTCTGGGTTCGATCCCCAGCAGAGTCG
Str: >>>>>>>..>>>..........<<<.>>>>>.......<<<<<.....>>>>>.......<<<<<<<<<<<<.

Chr_03.trna89 (39607148-39607076)	Length: 73 bp
Type: Lys	Anticodon: CTT at 34-36 (39607115-39607113)	Score: 87.7
HMM Sc=67.60	Sec struct Sc=20.10
         *    |    *    |    *    |    *    |    *    |    *    |    *    |  
Seq: GCCCGTCTAGCTCAGTTGGTAGAGCGCAAGGCTCTTAACCTTGTGGtCGTGGGTTCGAGCCCCACGGTGGGCG
Str: >>>>>>>..>>>>........<<<<.>>>>>.......<<<<<.....>>>>>.......<<<<<<<<<<<<.

Chr_03.trna90 (39377666-39377595)	Length: 72 bp
Type: His	Anticodon: GTG at 34-36 (39377633-39377631)	Score: 63.0
HMM Sc=33.70	Sec struct Sc=29.30
         *    |    *    |    *    |    *    |    *    |    *    |    *    | 
Seq: GTGGCTGTAGTTTAGTGGTgAGAATTCCACGTTGTGGCCGTGGAGaCCTGGGCTCGAATCCCAGCAGCCACA
Str: >>>>>>>..>>>>........<<<<.>>>>>.......<<<<<....>>>>>.......<<<<<<<<<<<<.

Chr_03.trna91 (39247381-39247308)	Length: 74 bp
Type: Val	Anticodon: CAC at 35-37 (39247347-39247345)	Score: 79.1
HMM Sc=48.00	Sec struct Sc=31.10
         *    |    *    |    *    |    *    |    *    |    *    |    *    |   
Seq: GTCTGGGTGGTGTAGTTGGTtATCACGCTAGTCTCACACACTAGAGGtCCCCAGTTCGAACCTGGGCTCAGACA
Str: >>>>>>>..>>>...........<<<.>>>>>.......<<<<<.....>>>>>.......<<<<<<<<<<<<.

Chr_03.trna92 (38555737-38555664)	Length: 74 bp
Type: Asn	Anticodon: GTT at 35-37 (38555703-38555701)	Score: 84.5
HMM Sc=59.40	Sec struct Sc=25.10
         *    |    *    |    *    |    *    |    *    |    *    |    *    |   
Seq: GCTGGAATAGCTCAGTTGGTtAGAGCGTGTGGCTGTTAACCACAAGGtCGGAGGTTCAAGCCCTCCTTCTAGCG
Str: >>>>>>>..>>>>.........<<<<.>>>>>.......<<<<<.....>>>>>.......<<<<<<<<<<<<.

Chr_03.trna93 (38518186-38518115)	Length: 72 bp
Type: Asp	Anticodon: GTC at 34-36 (38518153-38518151)	Score: 62.5
HMM Sc=42.10	Sec struct Sc=20.40
         *    |    *    |    *    |    *    |    *    |    *    |    *    | 
Seq: GTCGTTGTAGTATAGTGGTaAGTATTCCCGCCTGTCACGCGGGTGaCCCGGGTTCGATCCCCGACAACGGCG
Str: >>>>>>>..>>>>........<<<<.>>>>>.......<<<<<.....>>>>.......<<<<.<<<<<<<.

Chr_03.trna95 (38032241-38032169)	Length: 73 bp
Type: Ala	Anticodon: TGC at 34-36 (38032208-38032206)	Score: 69.1
HMM Sc=43.30	Sec struct Sc=25.80
         *    |    *    |    *    |    *    |    *    |    *    |    *    |  
Seq: GGGGATGTAGCTCAAATGGTAGAGCGCTCGCTTTGCATGCGAGAGGtACAGGGTTCGATCCCCTGCATCTCCA
Str: >>>>>>>..>>>>........<<<<.>>>>>.......<<<<<.....>>>>>.......<<<<<<<<<<<<.

Chr_03.trna96 (37630413-37630328)	Length: 86 bp
Type: Tyr	Anticodon: GTA at 34-36 (37630380-37630378)	Score: 73.7
Possible intron: 38-50 (37630376-37630364)
HMM Sc=41.90	Sec struct Sc=31.80
         *    |    *    |    *    |    *    |    *    |    *    |    *    |    *    |    *
Seq: CCGACTTTAGCTCAGTTGGTAGAGCGGAGGACTGTAGtggttacacagccATCCTTAGGtCGCTGGTTCGAATCCGGCAAGTCGGA
Str: >>>>>>>..>>>>........<<<<.>>>>>....................<<<<<.....>>>>>.......<<<<<<<<<<<<.

Chr_03.trna97 (36483233-36483153)	Length: 81 bp
Type: Leu	Anticodon: CAG at 36-38 (36483198-36483196)	Score: 69.5
HMM Sc=46.80	Sec struct Sc=22.70
         *    |    *    |    *    |    *    |    *    |    *    |    *    |    *    |
Seq: GTCAAGATGGCCGAGTTGGTctAAGGCGCCAGTTTCAGGTACTGGTccgaaaGGgCATGGGTTCGAATCCCATTCTTGACA
Str: >>>>>>>..>>>............<<<.>>>>>.......<<<<<...........>>>>>.......<<<<<<<<<<<<.

Chr_03.trna98 (36348782-36348711)	Length: 72 bp
Type: iMet	Anticodon: CAT at 33-35 (36348750-36348748)	Score: 58.3
HMM Sc=28.10	Sec struct Sc=30.20
         *    |    *    |    *    |    *    |    *    |    *    |    *    | 
Seq: ATCAGAGTGGCGCAGCGGAAGCGTGGTGGGCCCATAACCCACAGGtCCCAGGATCGAAACCTGGCTCTGATA
Str: >>>>>>>..>>>>.......<<<<.>>>>>.......<<<<<.....>>>>>.......<<<<<<<<<<<<.

Chr_03.trna99 (36107763-36107680)	Length: 84 bp
Type: Leu	Anticodon: CAA at 35-37 (36107729-36107727)	Score: 76.7
HMM Sc=54.50	Sec struct Sc=22.20
         *    |    *    |    *    |    *    |    *    |    *    |    *    |    *    |   
Seq: GTCAGGATGGCCGAGTGGTctAAGGCGCCAGACTCAAGTTCTGGTCTTCGAGagaGGgCGTGGGTTCAAATCCCACTTCTGACA
Str: >>>>>>>..>>>...........<<<.>>>>>.......<<<<<.>>>><<<...<...>>>>>.......<<<<<<<<<<<<.

Chr_03.trna100 (35818104-35818033)	Length: 72 bp
Type: Asp	Anticodon: GTC at 34-36 (35818071-35818069)	Score: 69.8
HMM Sc=46.80	Sec struct Sc=23.00
         *    |    *    |    *    |    *    |    *    |    *    |    *    | 
Seq: GTCGTTGTAGTATAGTGGTaAGTATTCCCGCCTGTCACGCGGGTGaCCCGGGTTCGATCCCCGGCAACGGCG
Str: >>>>>>>..>>>>........<<<<.>>>>>.......<<<<<....>>>>>.......<<<<<<<<<<<<.

Chr_03.trna102 (35276318-35276245)	Length: 74 bp
Type: Sup	Anticodon: TTA at 35-37 (35276284-35276282)	Score: 81.1
HMM Sc=56.90	Sec struct Sc=24.20
         *    |    *    |    *    |    *    |    *    |    *    |    *    |   
Seq: GCTGGTGTAGCTCAATTGGTtAGAGCGTGTGGTTTTAAACCACAAGGtCGAAGGTTCAAGCCCTTCCTCCAGCA
Str: >>>>>.>..>>>>.........<<<<.>>>>>.......<<<<<.....>>>>>.......<<<<<<.<<<<<.

Chr_03.trna105 (32276898-32276818)	Length: 81 bp
Type: Leu	Anticodon: AAG at 36-38 (32276863-32276861)	Score: 73.2
HMM Sc=54.50	Sec struct Sc=18.70
         *    |    *    |    *    |    *    |    *    |    *    |    *    |    *    |
Seq: GTCGAGATGGCCGAGTTGGTctAAGGCGCCAGATTAAGGTTCTGGTccgaaaGGgCGTGGGTTCAAATCCCACTCTTGACA
Str: >>>>>>>..>>>............<<<.>>>>>.......<<<<<...........>>>>>.......<<<<<<<<<<<<.

Chr_03.trna106 (32153851-32153779)	Length: 73 bp
Type: Arg	Anticodon: CCT at 34-36 (32153818-32153816)	Score: 74.8
HMM Sc=55.90	Sec struct Sc=18.90
         *    |    *    |    *    |    *    |    *    |    *    |    *    |  
Seq: GCGCCTGTAGCTCAGTGGAtAGAGCGTCTGTTTCCTAAGCAGAAGGcCGTAGGTTCGACCCCTACCTGGCGCG
Str: >>>>>.>..>>>>........<<<<.>>>>>.......<<<<<.....>>>>>.......<<<<<<.<<<<<.

Chr_03.trna107 (31862978-31862905)	Length: 74 bp
Type: Thr	Anticodon: AGT at 35-37 (31862944-31862942)	Score: 84.4
HMM Sc=61.10	Sec struct Sc=23.30
         *    |    *    |    *    |    *    |    *    |    *    |    *    |   
Seq: GCCTTCATAGCTCAGTTGGTtAGAGCGTCCGCTTAGTAAGCGGGAGGtCCTGAGTTCAACTCTCAGTGAAGGCA
Str: >>>>>>>..>>>>.........<<<<.>>>>>.......<<<<<.....>>>>>.......<<<<<<<<<<<<.

Chr_03.trna108 (31811060-31810987)	Length: 74 bp
Type: Thr	Anticodon: AGT at 35-37 (31811026-31811024)	Score: 84.4
HMM Sc=61.10	Sec struct Sc=23.30
         *    |    *    |    *    |    *    |    *    |    *    |    *    |   
Seq: GCCTTCATAGCTCAGTTGGTtAGAGCGTCCGCTTAGTAAGCGGGAGGtCCTGAGTTCAACTCTCAGTGAAGGCA
Str: >>>>>>>..>>>>.........<<<<.>>>>>.......<<<<<.....>>>>>.......<<<<<<<<<<<<.

Chr_03.trna109 (31808255-31808182)	Length: 74 bp
Type: Thr	Anticodon: AGT at 35-37 (31808221-31808219)	Score: 84.4
HMM Sc=61.10	Sec struct Sc=23.30
         *    |    *    |    *    |    *    |    *    |    *    |    *    |   
Seq: GCCTTCATAGCTCAGTTGGTtAGAGCGTCCGCTTAGTAAGCGGGAGGtCCTGAGTTCAACTCTCAGTGAAGGCA
Str: >>>>>>>..>>>>.........<<<<.>>>>>.......<<<<<.....>>>>>.......<<<<<<<<<<<<.

Chr_03.trna110 (31265949-31265878)	Length: 72 bp
Type: Trp	Anticodon: CCA at 33-35 (31265917-31265915)	Score: 75.8
HMM Sc=51.20	Sec struct Sc=24.60
         *    |    *    |    *    |    *    |    *    |    *    |    *    | 
Seq: GGATCCGTGGCGCAATGGTAGCGCGTCTGACTCCAGATCAGAAGGtTGCGTGTTCGATTCACGTCGGGTTCA
Str: >>>>>>>..>>>>.......<<<<.>>>>>.......<<<<<.....>>>>>.......<<<<<<<<<<<<.

Chr_03.trna111 (30848120-30848039)	Length: 82 bp
Type: Ser	Anticodon: TGA at 34-36 (30848087-30848085)	Score: 79.2
HMM Sc=43.90	Sec struct Sc=35.30
         *    |    *    |    *    |    *    |    *    |    *    |    *    |    *    | 
Seq: GTCAATATGTCCGAGTGGTtAAGGAGACAGACTTGAAATCTGTTGGGCTTCGCCCGCGCAGGTTCGAACCCTGCTGTTGACG
Str: >>>>>>>..>>>..........<<<.>>>>>.......<<<<<.>>>>...<<<<..>>>>>.......<<<<<<<<<<<<.

Chr_03.trna114 (28980139-28980068)	Length: 72 bp
Type: Trp	Anticodon: CCA at 33-35 (28980107-28980105)	Score: 75.8
HMM Sc=51.20	Sec struct Sc=24.60
         *    |    *    |    *    |    *    |    *    |    *    |    *    | 
Seq: GGATCCGTGGCGCAATGGTAGCGCGTCTGACTCCAGATCAGAAGGtTGCGTGTTCGATTCACGTCGGGTTCA
Str: >>>>>>>..>>>>.......<<<<.>>>>>.......<<<<<.....>>>>>.......<<<<<<<<<<<<.

Chr_03.trna115 (27907044-27906958)	Length: 87 bp
Type: Met	Anticodon: CAT at 35-37 (27907010-27907008)	Score: 64.2
Possible intron: 39-51 (27907006-27906994)
HMM Sc=40.70	Sec struct Sc=23.50
         *    |    *    |    *    |    *    |    *    |    *    |    *    |    *    |    * 
Seq: GGGGTGGTGGCGCAGTTGGCtAGCGCGTAGGTCTCATAgctaatctgaggaATCCTGAGGtCGAGAGTTCGAGCCTCTCTCACCCCA
Str: >>>>>>>..>>>>.........<<<<.>>>>......................<<<<.....>>>>>.......<<<<<<<<<<<<.

Chr_03.trna116 (27201497-27201425)	Length: 73 bp
Type: Arg	Anticodon: TCT at 34-36 (27201464-27201462)	Score: 66.9
HMM Sc=47.70	Sec struct Sc=19.20
         *    |    *    |    *    |    *    |    *    |    *    |    *    |  
Seq: GTACCCGTGGCCTAATGGAtAAGGCGTCTGACTTCTAATCAGGCGAtTGTGGGTTCGAGTCCCACCGGGTATG
Str: >>>>>>>..>>>>........<<<<.>>>>>.......<<<<<.....>>>>>.......<<<<<<<<<<<<.

Chr_03.trna117 (27188208-27188137)	Length: 72 bp
Type: Arg	Anticodon: TCT at 34-36 (27188175-27188173)	Score: 51.9
HMM Sc=36.30	Sec struct Sc=15.60
         *    |    *    |    *    |    *    |    *    |    *    |    *    | 
Seq: GTACCCGTGGCCTAATGGAtAAGGCGTCTGACTTCTAATCAGGCGAtTGTGGGTCGAGTcCCACCGGGTATG
Str: >>>>>>>..>>>>........<<<<.>>>>>.......<<<<<.....>>>>........<<<<<<<<<<<.

Chr_03.trna118 (26705888-26705814)	Length: 75 bp
Type: Sup	Anticodon: TCA at 36-38 (26705853-26705851)	Score: 76.9
HMM Sc=55.60	Sec struct Sc=21.30
         *    |    *    |    *    |    *    |    *    |    *    |    *    |    
Seq: GCTGGAGTAGCTCAGTTGGTtAGAGCGTGTGgCTTTCAAAGCACAAGGtCGAAGGTTCAATCCCTTCCTTCAGCA
Str: >>>>>>>..>>>>.........<<<<.>>>>.>.......<<<<<.....>>>>>.......<<<<<<<<<<<<.

Chr_03.trna120 (24681509-24681435)	Length: 75 bp
Type: Sup	Anticodon: TCA at 35-37 (24681475-24681473)	Score: 79.2
HMM Sc=54.00	Sec struct Sc=25.20
         *    |    *    |    *    |    *    |    *    |    *    |    *    |    
Seq: GCTGGAGTAGCTCAGTTGGTtAGAGCGCGTGCCTTCAAaAGCACGAGGtCGAAGGTTCAAGCCCTTCCTTCAGCA
Str: >>>>>>>..>>>>.........<<<<.>>>>>........<<<<<.....>>>>>.......<<<<<<<<<<<<.

Chr_03.trna121 (24615640-24615566)	Length: 75 bp
Type: Sup	Anticodon: TTA at 36-38 (24615605-24615603)	Score: 78.1
HMM Sc=55.60	Sec struct Sc=22.50
         *    |    *    |    *    |    *    |    *    |    *    |    *    |    
Seq: GCTGGAGTAGCTCAGTTGGTtAGAGCGTGTGgCTTTTAAAGCACAAGGtCGAAGGTTCAATCCCTTCCTCCAGCA
Str: >>>>>>>..>>>>.........<<<<.>>>>.>.......<<<<<.....>>>>>.......<<<<<<<<<<<<.

Chr_03.trna122 (24267539-24267465)	Length: 75 bp
Type: Lys	Anticodon: TTT at 35-37 (24267505-24267503)	Score: 73.9
HMM Sc=53.20	Sec struct Sc=20.70
         *    |    *    |    *    |    *    |    *    |    *    |    *    |    
Seq: GCTGGTGTAGCTCAGTTGGTtAGAGCATGTGGCTTTTAaACCACAAGGtCGAAGGTTCAAGCCCTTTCTCCAGCA
Str: >>>>>.>..>>>>.........<<<<.>>>>>........<<<<<.....>>>>>.......<<<<<<.<<<<<.

Chr_03.trna127 (20081245-20081173)	Length: 73 bp
Type: Lys	Anticodon: CTT at 34-36 (20081212-20081210)	Score: 87.7
HMM Sc=67.60	Sec struct Sc=20.10
         *    |    *    |    *    |    *    |    *    |    *    |    *    |  
Seq: GCCCGTCTAGCTCAGTTGGTAGAGCGCAAGGCTCTTAACCTTGTGGtCGTGGGTTCGAGCCCCACGGTGGGCG
Str: >>>>>>>..>>>>........<<<<.>>>>>.......<<<<<.....>>>>>.......<<<<<<<<<<<<.

Chr_03.trna130 (18244308-18244235)	Length: 74 bp
Type: Asn	Anticodon: GTT at 35-37 (18244274-18244272)	Score: 82.4
HMM Sc=54.70	Sec struct Sc=27.70
         *    |    *    |    *    |    *    |    *    |    *    |    *    |   
Seq: GCTAGAGTAGCTCAGCTGGTtAGAGCGTGTGGTTGTTAACCACAAGGtCGAAGGTTCAAACCCTTCCTCTAGCA
Str: >>>>>>>..>>>>.........<<<<.>>>>>.......<<<<<.....>>>>>.......<<<<<<<<<<<<.

Chr_03.trna133 (17120832-17120758)	Length: 75 bp
Type: Sup	Anticodon: TCA at 36-38 (17120797-17120795)	Score: 73.4
HMM Sc=53.70	Sec struct Sc=19.70
         *    |    *    |    *    |    *    |    *    |    *    |    *    |    
Seq: GCTGGAGTAGCTCAGTTGGTtAGAGCATGTGgCTTTCAAAGCACAAGGtCGAAGGTTCAAGCCCTTCTTCCAGCA
Str: >>>>>>>..>>>>.........<<<<.>>>>.>.......<<<<<.....>>>>>.......<<<<<<<<<<<<.

Chr_03.trna134 (16119954-16119880)	Length: 75 bp
Type: Sup	Anticodon: TTA at 36-38 (16119919-16119917)	Score: 69.6
HMM Sc=51.50	Sec struct Sc=18.10
         *    |    *    |    *    |    *    |    *    |    *    |    *    |    
Seq: GCTGGTGTAGCTCAGTTGGTtAGAGCGTGTGgGTTTTAAACCACAAGAtCGAAGGTTCAAGCCCTTCTTCCAGCA
Str: >>>>>.>..>>>>.........<<<<.>>>>.>.......<<<<<.....>>>>>.......<<<<<<.<<<<<.

Chr_03.trna135 (15605568-15605497)	Length: 72 bp
Type: Asp	Anticodon: GTC at 34-36 (15605535-15605533)	Score: 69.8
HMM Sc=46.80	Sec struct Sc=23.00
         *    |    *    |    *    |    *    |    *    |    *    |    *    | 
Seq: GTCGTTGTAGTATAGTGGTaAGTATTCCCGCCTGTCACGCGGGTGaCCCGGGTTCGATCCCCGGCAACGGCG
Str: >>>>>>>..>>>>........<<<<.>>>>>.......<<<<<....>>>>>.......<<<<<<<<<<<<.

Chr_03.trna140 (10601900-10601828)	Length: 73 bp
Type: Arg	Anticodon: ACG at 34-36 (10601867-10601865)	Score: 72.6
HMM Sc=49.80	Sec struct Sc=22.80
         *    |    *    |    *    |    *    |    *    |    *    |    *    |  
Seq: GACTTCATGGCCCAATGGAtAAGGCGCTGGTCTACGAAACCAGAGAtTCTGGGTTCGATCCCCAGTGAAGTCG
Str: >>>>>>>..>>>..........<<<.>>>>>.......<<<<<.....>>>>>.......<<<<<<<<<<<<.

Chr_03.trna142 (10237144-10237073)	Length: 72 bp
Type: Thr	Anticodon: TGT at 33-35 (10237112-10237110)	Score: 79.1
HMM Sc=48.90	Sec struct Sc=30.20
         *    |    *    |    *    |    *    |    *    |    *    |    *    | 
Seq: GCCCCTATAGCTCAGTGGTAGAGCGCCAGTCTTGTAAACTGGAGGtCTGTAGTTCGATCCTGCATGGGGGCA
Str: >>>>>>>..>>>>.......<<<<.>>>>>.......<<<<<.....>>>>>.......<<<<<<<<<<<<.

Chr_03.trna144 (8474412-8474338)	Length: 75 bp
Type: Undet	Anticodon: NNN at 0-0 (0-0)	Score: 64.6
HMM Sc=52.30	Sec struct Sc=12.30
         *    |    *    |    *    |    *    |    *    |    *    |    *    |    
Seq: GCTGGTGTAGTTTAGTTGGTtAGAGCGTGTGGCTTTtCAACCACAAGGtCGAAGGTTCAAACCCTTCTTCCAGCA
Str: >>>>>.>..>>>>.........<<<<.>>>>>........<<<<<.....>>>>>.......<<<<<<.<<<<<.

Chr_03.trna145 (8470862-8470788)	Length: 75 bp
Type: Sup	Anticodon: TCA at 36-38 (8470827-8470825)	Score: 74.4
HMM Sc=50.40	Sec struct Sc=24.00
         *    |    *    |    *    |    *    |    *    |    *    |    *    |    
Seq: GTTGGAGTAGCTCAGTTGGTtAGAGCATGTGgCTTTCAAAGCACAAGGtCGAAGGTTCAAGCCCTTCCTCCAACA
Str: >>>>>>>..>>>>.........<<<<.>>>>.>.......<<<<<.....>>>>>.......<<<<<<<<<<<<.

Chr_03.trna149 (4230820-4230747)	Length: 74 bp
Type: Ile	Anticodon: AAT at 35-37 (4230786-4230784)	Score: 84.9
HMM Sc=58.30	Sec struct Sc=26.60
         *    |    *    |    *    |    *    |    *    |    *    |    *    |   
Seq: GGCCCATTAGCTCAGTTGGTtAGAGCGTCGTGCTAATAACGCGAAGGtCGCAGGTTCGAGACCTGCATGGGCCA
Str: >>>>>>>..>>>>.........<<<<.>>>>>.......<<<<<.....>>>>>.......<<<<<<<<<<<<.

Chr_03.trna150 (4226726-4226653)	Length: 74 bp
Type: Ile	Anticodon: AAT at 35-37 (4226692-4226690)	Score: 84.9
HMM Sc=58.30	Sec struct Sc=26.60
         *    |    *    |    *    |    *    |    *    |    *    |    *    |   
Seq: GGCCCATTAGCTCAGTTGGTtAGAGCGTCGTGCTAATAACGCGAAGGtCGCAGGTTCGAGACCTGCATGGGCCA
Str: >>>>>>>..>>>>.........<<<<.>>>>>.......<<<<<.....>>>>>.......<<<<<<<<<<<<.

Chr_03.trna151 (4218149-4218076)	Length: 74 bp
Type: Ile	Anticodon: AAT at 35-37 (4218115-4218113)	Score: 84.9
HMM Sc=58.30	Sec struct Sc=26.60
         *    |    *    |    *    |    *    |    *    |    *    |    *    |   
Seq: GGCCCATTAGCTCAGTTGGTtAGAGCGTCGTGCTAATAACGCGAAGGtCGCAGGTTCGAGACCTGCATGGGCCA
Str: >>>>>>>..>>>>.........<<<<.>>>>>.......<<<<<.....>>>>>.......<<<<<<<<<<<<.

Chr_03.trna154 (3750115-3750043)	Length: 73 bp
Type: Arg	Anticodon: TCT at 34-36 (3750082-3750080)	Score: 64.6
HMM Sc=45.40	Sec struct Sc=19.20
         *    |    *    |    *    |    *    |    *    |    *    |    *    |  
Seq: GTACCCGTGGCCTAATGGAtAAGGCGTCTGACTTCTAATCAGGCGTtTGTGGGTTCGAGTCCCACCGGGTATG
Str: >>>>>>>..>>>>........<<<<.>>>>>.......<<<<<.....>>>>>.......<<<<<<<<<<<<.

Chr_03.trna156 (2190219-2190146)	Length: 74 bp
Type: Asn	Anticodon: GTT at 35-37 (2190185-2190183)	Score: 81.1
HMM Sc=57.90	Sec struct Sc=23.20
         *    |    *    |    *    |    *    |    *    |    *    |    *    |   
Seq: GCTGGAGTAGCTCAGTTGGTtAGAGCGTGTGGTTGTTAACCACGAGGtCGAAGGTTCAAGCCCTTCCTCTAGCA
Str: >>>>>>>..>>>>.........<<<<.>>>>>.......<<<<<.....>>>>>.......<<<<<<<<<<<<.

Chr_04.trna3 (4509515-4509585)	Length: 71 bp
Type: Gly	Anticodon: GCC at 33-35 (4509547-4509549)	Score: 66.5
HMM Sc=44.80	Sec struct Sc=21.70
         *    |    *    |    *    |    *    |    *    |    *    |    *    |
Seq: GCACCAGTGGTCTAGTGGTAGAATAGTACCCTGCCACGGTACAGaCCCGGGTTCGATTCCCGGCTGGTGCA
Str: >>>>>>>..>>.>.......<.<<.>>>>>.......<<<<<....>>>>>.......<<<<<<<<<<<<.

Chr_04.trna4 (4511173-4511243)	Length: 71 bp
Type: Gly	Anticodon: GCC at 33-35 (4511205-4511207)	Score: 66.5
HMM Sc=44.80	Sec struct Sc=21.70
         *    |    *    |    *    |    *    |    *    |    *    |    *    |
Seq: GCACCAGTGGTCTAGTGGTAGAATAGTACCCTGCCACGGTACAGaCCCGGGTTCGATTCCCGGCTGGTGCA
Str: >>>>>>>..>>.>.......<.<<.>>>>>.......<<<<<....>>>>>.......<<<<<<<<<<<<.

Chr_04.trna5 (6858608-6858689)	Length: 82 bp
Type: Ser	Anticodon: AGA at 34-36 (6858641-6858643)	Score: 72.6
HMM Sc=37.40	Sec struct Sc=35.20
         *    |    *    |    *    |    *    |    *    |    *    |    *    |    *    | 
Seq: GTGGACGTGCCGGAGTGGTtATCGGGCATAACTAGAAATCATGTGGGCTTTGCCCGCGCAGGTTCGAATCCTGCCGTCCACG
Str: >>>>>>>..>>>>........<<<<.>>>.>.......<.<<<.>>>>...<<<<..>>>>>.......<<<<<<<<<<<<.

Chr_04.trna7 (7593117-7593189)	Length: 73 bp
Type: Glu	Anticodon: CTC at 35-37 (7593151-7593153)	Score: 78.9
HMM Sc=53.10	Sec struct Sc=25.80
         *    |    *    |    *    |    *    |    *    |    *    |    *    |  
Seq: TCCGTTGTAGTCTAGTTGGTtAGGATACTCGGCTCTCACCCGAGAGaCCCGGGTTCAAGTCCCGGCAACGGAA
Str: >>>>>>>..>>>>.........<<<<.>>>>>.......<<<<<....>>>>>.......<<<<<<<<<<<<.

Chr_04.trna8 (8909971-8910042)	Length: 72 bp
Type: His	Anticodon: GTG at 34-36 (8910004-8910006)	Score: 63.0
HMM Sc=33.70	Sec struct Sc=29.30
         *    |    *    |    *    |    *    |    *    |    *    |    *    | 
Seq: GTGGCTGTAGTTTAGTGGTgAGAATTCCACGTTGTGGCCGTGGAGaCCTGGGCTCGAATCCCAGCAGCCACA
Str: >>>>>>>..>>>>........<<<<.>>>>>.......<<<<<....>>>>>.......<<<<<<<<<<<<.

Chr_04.trna9 (9165038-9165118)	Length: 81 bp
Type: Leu	Anticodon: AAG at 36-38 (9165073-9165075)	Score: 75.7
HMM Sc=55.40	Sec struct Sc=20.30
         *    |    *    |    *    |    *    |    *    |    *    |    *    |    *    |
Seq: GTCGAGATGGCCGAGTTGGTctAAGGCGCCAGATTAAGGTTCTGGTccgaaaGGgCGTGGGTTCAAATCCCACTCTCGACA
Str: >>>>>>>..>>>............<<<.>>>>>.......<<<<<...........>>>>>.......<<<<<<<<<<<<.

Chr_04.trna27 (19849802-19849875)	Length: 74 bp
Type: Ile	Anticodon: AAT at 35-37 (19849836-19849838)	Score: 75.2
HMM Sc=52.00	Sec struct Sc=23.20
         *    |    *    |    *    |    *    |    *    |    *    |    *    |   
Seq: GGCCTATTAGCTCAGTTGGTtAGAGCATCGTGCTAATAACACGAATGtCGCAGGTTCAATTCCTGCATGGGCCA
Str: >>>>>>>..>>>>.........<<<<.>>>>>.......<<<<<.....>>>>>.......<<<<<<<<<<<<.

Chr_04.trna30 (20745721-20745792)	Length: 72 bp
Type: Gln	Anticodon: CTG at 34-36 (20745754-20745756)	Score: 72.2
HMM Sc=48.10	Sec struct Sc=24.10
         *    |    *    |    *    |    *    |    *    |    *    |    *    | 
Seq: GGTCCCATGGTCTAGCGGTtAGGACATTGGACTCTGAATCCAGTAaCCCGAGTTCAAGTCTCGGTGGGACCT
Str: >>>>>>>..>>>>........<<<<.>>>>>.......<<<<<....>>>>>.......<<<<<<<<<<<<.

Chr_04.trna36 (23944793-23944867)	Length: 75 bp
Type: Sup	Anticodon: TTA at 35-37 (23944827-23944829)	Score: 73.6
HMM Sc=55.30	Sec struct Sc=18.30
         *    |    *    |    *    |    *    |    *    |    *    |    *    |    
Seq: GCTGGAGTAGCTCAGTTGGTtAGAGCGTGTGGCTTTAAaATCACAAGGtCGAAGGTTCAAGCCCTTCCTCTAGCA
Str: >>>>>>>..>>>>.........<<<<.>>>>>........<<<<<.....>>>>>.......<<<<<<<<<<<<.

Chr_04.trna37 (23950282-23950356)	Length: 75 bp
Type: Undet	Anticodon: NNN at 0-0 (0-0)	Score: 64.6
HMM Sc=52.30	Sec struct Sc=12.30
         *    |    *    |    *    |    *    |    *    |    *    |    *    |    
Seq: GCTGGTGTAGTTTAGTTGGTtAGAGCGTGTGGCTTTtCAACCACAAGGtCGAAGGTTCAAACCCTTCTTCCAGCA
Str: >>>>>.>..>>>>.........<<<<.>>>>>........<<<<<.....>>>>>.......<<<<<<.<<<<<.

Chr_04.trna38 (23953676-23953750)	Length: 75 bp
Type: Sup	Anticodon: TCA at 36-38 (23953711-23953713)	Score: 74.4
HMM Sc=50.40	Sec struct Sc=24.00
         *    |    *    |    *    |    *    |    *    |    *    |    *    |    
Seq: GTTGGAGTAGCTCAGTTGGTtAGAGCATGTGgCTTTCAAAGCACAAGGtCGAAGGTTCAAGCCCTTCCTCCAACA
Str: >>>>>>>..>>>>.........<<<<.>>>>.>.......<<<<<.....>>>>>.......<<<<<<<<<<<<.

Chr_04.trna42 (26459508-26459582)	Length: 75 bp
Type: Sup	Anticodon: TCA at 36-38 (26459543-26459545)	Score: 73.4
HMM Sc=53.70	Sec struct Sc=19.70
         *    |    *    |    *    |    *    |    *    |    *    |    *    |    
Seq: GCTGGAGTAGCTCAGTTGGTtAGAGCATGTGgCTTTCAAAGCACAAGGtCGAAGGTTCAAGCCCTTCTTCCAGCA
Str: >>>>>>>..>>>>.........<<<<.>>>>.>.......<<<<<.....>>>>>.......<<<<<<<<<<<<.

Chr_04.trna43 (27431357-27431428)	Length: 72 bp
Type: Asp	Anticodon: GTC at 34-36 (27431390-27431392)	Score: 69.8
HMM Sc=46.80	Sec struct Sc=23.00
         *    |    *    |    *    |    *    |    *    |    *    |    *    | 
Seq: GTCGTTGTAGTATAGTGGTaAGTATTCCCGCCTGTCACGCGGGTGaCCCGGGTTCGATCCCCGGCAACGGCG
Str: >>>>>>>..>>>>........<<<<.>>>>>.......<<<<<....>>>>>.......<<<<<<<<<<<<.

Chr_04.trna48 (31568675-31568748)	Length: 74 bp
Type: Glu	Anticodon: TTC at 36-38 (31568710-31568712)	Score: 72.1
HMM Sc=45.30	Sec struct Sc=26.80
         *    |    *    |    *    |    *    |    *    |    *    |    *    |   
Seq: TCCGTTGTAGTCCAGCCtGGTtAGGATACCTGGCTTTCACCCAGGCGaCCCGGGTTCAAATCCCGGCAACGGAA
Str: >>>>>>>..>>>>..........<<<<.>>>>>.......<<<<<....>>>>>.......<<<<<<<<<<<<.

Chr_04.trna54 (36454667-36454746)	Length: 80 bp
Type: Leu	Anticodon: TAG at 35-37 (36454701-36454703)	Score: 69.5
HMM Sc=48.50	Sec struct Sc=21.00
         *    |    *    |    *    |    *    |    *    |    *    |    *    |    *    
Seq: GACAGTTTGGCCGAGTGGTctAAGGCGCCAGATTTAGGCTCTGGTccgaaaGGgCGTGGGTTCAAATCCCACAGCTGTCA
Str: >>>>>>>..>>>...........<<<.>>>>>.......<<<<<...........>>>>>.......<<<<<<<<<<<<.

Chr_04.trna55 (36674368-36674441)	Length: 74 bp
Type: Sup	Anticodon: TTA at 35-37 (36674402-36674404)	Score: 68.9
HMM Sc=52.10	Sec struct Sc=16.80
         *    |    *    |    *    |    *    |    *    |    *    |    *    |   
Seq: GCTGGTGTAGCTCAATTGGTtAGAGCGTGTGGTTTTAAACCACAAGGtCGAAAGTTCAAGCCCTTCCTCCAACA
Str: >.>>>.>..>>>>.........<<<<.>>>>>.......<<<<<.....>>>.>.......<.<<<<.<<<.<.

Chr_04.trna58 (40143827-40143899)	Length: 73 bp
Type: Ala	Anticodon: AGC at 34-36 (40143860-40143862)	Score: 63.4
HMM Sc=38.20	Sec struct Sc=25.20
         *    |    *    |    *    |    *    |    *    |    *    |    *    |  
Seq: GGGGATGTAGCTCAGATGGTAGAGCGCTCGCTTAGCATGCGAGAGGtACGGGGATCGATACCCCGCATCTCCA
Str: >>>>>>>..>>>>........<<<<.>>>>>.......<<<<<.....>>>>>.......<<<<<<<<<<<<.

Chr_04.trna60 (42612611-42612691)	Length: 81 bp
Type: Leu	Anticodon: CAG at 36-38 (42612646-42612648)	Score: 69.5
HMM Sc=46.80	Sec struct Sc=22.70
         *    |    *    |    *    |    *    |    *    |    *    |    *    |    *    |
Seq: GTCAAGATGGCCGAGTTGGTctAAGGCGCCAGTTTCAGGTACTGGTccgaaaGGgCATGGGTTCGAATCCCATTCTTGACA
Str: >>>>>>>..>>>............<<<.>>>>>.......<<<<<...........>>>>>.......<<<<<<<<<<<<.

Chr_04.trna62 (45569118-45569189)	Length: 72 bp
Type: Thr	Anticodon: CGT at 33-35 (45569150-45569152)	Score: 80.2
HMM Sc=53.70	Sec struct Sc=26.50
         *    |    *    |    *    |    *    |    *    |    *    |    *    | 
Seq: GCTTCCATAGCATAGTGGTAGTGCGTTCGCTTCGTAAGCGAAAGGtCGCGAGTTCGATCCTCGCTGGGAGCT
Str: >>>>>>>..>>>>.......<<<<.>>>>>.......<<<<<.....>>>>>.......<<<<<<<<<<<<.

Chr_04.trna63 (45731401-45731473)	Length: 73 bp
Type: Ala	Anticodon: TGC at 34-36 (45731434-45731436)	Score: 69.1
HMM Sc=43.30	Sec struct Sc=25.80
         *    |    *    |    *    |    *    |    *    |    *    |    *    |  
Seq: GGGGATGTAGCTCAAATGGTAGAGCGCTCGCTTTGCATGCGAGAGGtACAGGGTTCGATCCCCTGCATCTCCA
Str: >>>>>>>..>>>>........<<<<.>>>>>.......<<<<<.....>>>>>.......<<<<<<<<<<<<.

Chr_04.trna64 (45264448-45264374)	Length: 75 bp
Type: Lys	Anticodon: TTT at 35-37 (45264414-45264412)	Score: 69.6
HMM Sc=47.20	Sec struct Sc=22.40
         *    |    *    |    *    |    *    |    *    |    *    |    *    |    
Seq: GCTGGTGTAGCTCAGATGGTtAGAGCATGTGGCTTTTAaACCACAAGGtTGAAGGTTCAAGCCCTTCCTCCAGCA
Str: >>>>>.>..>>>>.........<<<<.>>>>>........<<<<<.....>>>>>.......<<<<<<.<<<<<.

Chr_04.trna67 (42397313-42397242)	Length: 72 bp
Type: Thr	Anticodon: GGT at 33-35 (42397281-42397279)	Score: 58.8
HMM Sc=26.80	Sec struct Sc=32.00
         *    |    *    |    *    |    *    |    *    |    *    |    *    | 
Seq: GCCCCTTTAACTCAGCGGTAGAGTAACGCCATGGTAAGGCGTAAGtCATCGGTTCAAATCCGATAAGGGGCT
Str: >>>>>>>..>>>>.......<<<<.>>>>>.......<<<<<.....>>>>>.......<<<<<<<<<<<<.

Chr_04.trna71 (40951313-40951241)	Length: 73 bp
Type: Phe	Anticodon: GAA at 34-36 (40951280-40951278)	Score: 78.3
HMM Sc=58.40	Sec struct Sc=19.90
         *    |    *    |    *    |    *    |    *    |    *    |    *    |  
Seq: GCGGGGATAGCTCAGTTGGGAGAGCGTCAGACTGAAGATCTGAAGGtCGCGTGTTCGATCCACGCTCACCGCA
Str: >>>>.>>..>>>>........<<<<.>>>>>.......<<<<<.....>>>>>.......<<<<<<<.<<<<.

Chr_04.trna72 (40332808-40332723)	Length: 86 bp
Type: Met	Anticodon: CAT at 35-37 (40332774-40332772)	Score: 64.2
Possible intron: 39-50 (40332770-40332759)
HMM Sc=40.80	Sec struct Sc=23.40
         *    |    *    |    *    |    *    |    *    |    *    |    *    |    *    |    *
Seq: GGGGTGGTGGCGCAGTTGGCtAGCGCGTAGGTCTCATAgctatctgagtaATCCTGAGGtCGAGAGTTCGAGCCTCTCTCACCCCA
Str: >>>>>>>..>>>>.........<<<<.>>>>.....................<<<<.....>>>>>.......<<<<<<<<<<<<.

Chr_04.trna82 (32069592-32069521)	Length: 72 bp
Type: Gln	Anticodon: CTG at 34-36 (32069559-32069557)	Score: 72.2
HMM Sc=48.10	Sec struct Sc=24.10
         *    |    *    |    *    |    *    |    *    |    *    |    *    | 
Seq: GGTCCCATGGTCTAGCGGTtAGGACATTGGACTCTGAATCCAGTAaCCCGAGTTCAAGTCTCGGTGGGACCT
Str: >>>>>>>..>>>>........<<<<.>>>>>.......<<<<<....>>>>>.......<<<<<<<<<<<<.

Chr_04.trna83 (32005226-32005153)	Length: 74 bp
Type: Sup	Anticodon: TTA at 35-37 (32005192-32005190)	Score: 81.1
HMM Sc=56.90	Sec struct Sc=24.20
         *    |    *    |    *    |    *    |    *    |    *    |    *    |   
Seq: GCTGGTGTAGCTCAATTGGTtAGAGCGTGTGGTTTTAAACCACAAGGtCGAAGGTTCAAGCCCTTCCTCCAGCA
Str: >>>>>.>..>>>>.........<<<<.>>>>>.......<<<<<.....>>>>>.......<<<<<<.<<<<<.

Chr_04.trna85 (30368428-30368357)	Length: 72 bp
Type: Gln	Anticodon: CTG at 34-36 (30368395-30368393)	Score: 55.7
HMM Sc=43.90	Sec struct Sc=11.80
         *    |    *    |    *    |    *    |    *    |    *    |    *    | 
Seq: GGTCCCATGGTCTAGCGGTtAGGACATTGGACTCTGAATGCAGTAaCCCGAGTTCAAGTCTCGGTGGTACCT
Str: >>>.>>>..>>>>........<<<<.>>>.>.......<.<<<....>>>>>.......<<<<<<<<.<<<.

Chr_04.trna96 (24898051-24897977)	Length: 75 bp
Type: Lys	Anticodon: TTT at 35-37 (24898017-24898015)	Score: 77.4
HMM Sc=55.00	Sec struct Sc=22.40
         *    |    *    |    *    |    *    |    *    |    *    |    *    |    
Seq: GCTGGTGTAGCTCAGTTGGTaAGAGCATGTGGCTTTTAaACCACAAGGtCGAAGGTTCAAGCCCTTCCTCCAGCA
Str: >>>>>.>..>>>>.........<<<<.>>>>>........<<<<<.....>>>>>.......<<<<<<.<<<<<.

Chr_04.trna105 (16122526-16122455)	Length: 72 bp
Type: Gly	Anticodon: TCC at 34-36 (16122493-16122491)	Score: 71.0
HMM Sc=46.70	Sec struct Sc=24.30
         *    |    *    |    *    |    *    |    *    |    *    |    *    | 
Seq: GCGTTTGTAGTCCAACGGTtAGGATAATTGCCTTCCAAGCAATAGaCCCGGGTTCGACTCCCGGCAGACGCA
Str: >>>>>>>..>>>>........<<<<.>>>>>.......<<<<<....>>>>>.......<<<<<<<<<<<<.

Chr_04.trna106 (16098227-16098156)	Length: 72 bp
Type: Gly	Anticodon: TCC at 34-36 (16098194-16098192)	Score: 73.9
HMM Sc=46.20	Sec struct Sc=27.70
         *    |    *    |    *    |    *    |    *    |    *    |    *    | 
Seq: GCGTTTGTAGTCCAACGGTtAGGATAATTGCCTTCCAAGCAATAGaCCCGGGTTCGACTCCCGGCAAACGCA
Str: >>>>>>>..>>>>........<<<<.>>>>>.......<<<<<....>>>>>.......<<<<<<<<<<<<.

Chr_04.trna109 (11166428-11166357)	Length: 72 bp
Type: Lys	Anticodon: TTT at 33-35 (11166396-11166394)	Score: 80.4
HMM Sc=65.10	Sec struct Sc=15.30
         *    |    *    |    *    |    *    |    *    |    *    |    *    | 
Seq: GCCGACTTAGCTCAGTGGTAGAGCGCGTGACTTTTAATCCCGTGGtCGAGGGTTCGATCCCCTCAGTCGGCG
Str: >>>>>>>..>>>>.......<<<<.>>.>>.......<<.<<.....>>>>>.......<<<<<<<<<<<<.

Chr_04.trna110 (11144226-11144155)	Length: 72 bp
Type: Lys	Anticodon: TTT at 33-35 (11144194-11144192)	Score: 80.4
HMM Sc=65.10	Sec struct Sc=15.30
         *    |    *    |    *    |    *    |    *    |    *    |    *    | 
Seq: GCCGACTTAGCTCAGTGGTAGAGCGCGTGACTTTTAATCCCGTGGtCGAGGGTTCGATCCCCTCAGTCGGCG
Str: >>>>>>>..>>>>.......<<<<.>>.>>.......<<.<<.....>>>>>.......<<<<<<<<<<<<.

Chr_04.trna118 (6358555-6358483)	Length: 73 bp
Type: Glu	Anticodon: CTC at 35-37 (6358521-6358519)	Score: 78.9
HMM Sc=53.10	Sec struct Sc=25.80
         *    |    *    |    *    |    *    |    *    |    *    |    *    |  
Seq: TCCGTTGTAGTCTAGTTGGTtAGGATACTCGGCTCTCACCCGAGAGaCCCGGGTTCAAGTCCCGGCAACGGAA
Str: >>>>>>>..>>>>.........<<<<.>>>>>.......<<<<<....>>>>>.......<<<<<<<<<<<<.

Chr_04.trna119 (5394157-5394084)	Length: 74 bp
Type: Ile	Anticodon: TAT at 35-37 (5394123-5394121)	Score: 85.9
HMM Sc=70.60	Sec struct Sc=15.30
         *    |    *    |    *    |    *    |    *    |    *    |    *    |   
Seq: GGTCCCGTAGCTCAGTTGGTtAGAGCGTTGGTCTTATGAGCCGAAGGtCGCGGGTTCGAGCCCCGCCGGGACCA
Str: >>>>>>>..>>>>.........<<<<.>>>>>.......<<<<<.....>>>>>.......<<<<<<<<<<<<.

Chr_04.trna122 (1884551-1884468)	Length: 84 bp
Type: Leu	Anticodon: TAA at 34-36 (1884518-1884516)	Score: 63.1
HMM Sc=26.70	Sec struct Sc=36.40
         *    |    *    |    *    |    *    |    *    |    *    |    *    |    *    |   
Seq: GCTGGTTTGCCCGAGAGGTtAAGGGGGAAGACTTAAGATCTTCTGCATGTTACATGCGCATGGGTTCGAACCCCATAGCCAGCA
Str: >>>>>>>..>>>..........<<<.>>>>>.......<<<<<.>>>>>...<<<<<..>>>>>.......<<<<<<<<<<<<.

Chr_05.trna2 (709436-709527)	Length: 92 bp
Type: Tyr	Anticodon: GTA at 34-36 (709469-709471)	Score: 74.2
Possible intron: 38-56 (709473-709491)
HMM Sc=42.70	Sec struct Sc=31.50
         *    |    *    |    *    |    *    |    *    |    *    |    *    |    *    |    *    | 
Seq: CCGACCTTAGCTCAGTTGGTAGAGCGGAGGACTGTAGtggggtaatactgtcagatATCCTTAGGtCGCTGGTTCGAATCCGGCAGGTCGGA
Str: >>>>>>>..>>>>........<<<<.>>>>>..........................<<<<<.....>>>>>.......<<<<<<<<<<<<.

Chr_05.trna3 (1239016-1239087)	Length: 72 bp
Type: Gln	Anticodon: TTG at 34-36 (1239049-1239051)	Score: 71.3
HMM Sc=53.50	Sec struct Sc=17.80
         *    |    *    |    *    |    *    |    *    |    *    |    *    | 
Seq: GGTTCTATGGTGTAGTGGTtAGCACTTCGGACTTTGAATCCGGCGaCCTGGGTTCGACTCCCGGTAGGACCT
Str: >>>>>>>..>>>>........<<<<.>>>>>.......<<<<<....>>>>>.......<<<<<<<<<<<<.

Chr_05.trna4 (1539400-1539471)	Length: 72 bp
Type: Gly	Anticodon: TCC at 34-36 (1539433-1539435)	Score: 73.9
HMM Sc=46.20	Sec struct Sc=27.70
         *    |    *    |    *    |    *    |    *    |    *    |    *    | 
Seq: GCGTTTGTAGTCCAACGGTtAGGATAATTGCCTTCCAAGCAATAGaCCCGGGTTCGACTCCCGGCAAACGCA
Str: >>>>>>>..>>>>........<<<<.>>>>>.......<<<<<....>>>>>.......<<<<<<<<<<<<.

Chr_05.trna6 (2474494-2474565)	Length: 72 bp
Type: Cys	Anticodon: GCA at 33-35 (2474526-2474528)	Score: 82.1
HMM Sc=59.90	Sec struct Sc=22.20
         *    |    *    |    *    |    *    |    *    |    *    |    *    | 
Seq: GGGTCCATAGCTCAGTGGTAGAGCATTTGACTGCAGATCAAGAGGtCACCGGTTCGAACCCGGTTGGGCCCT
Str: >>>>>>>..>>>>.......<<<<.>>>>>.......<<<<<.....>>>>>.......<<<<<<<<<<<<.

Chr_05.trna7 (2608571-2608642)	Length: 72 bp
Type: Asp	Anticodon: GTC at 34-36 (2608604-2608606)	Score: 67.0
HMM Sc=47.30	Sec struct Sc=19.70
         *    |    *    |    *    |    *    |    *    |    *    |    *    | 
Seq: GTCGTTGTAGTATAGTGGTaAGTATTCCCGCCTGTCACGCGGGTGaCCCGGGTTCGATCCCCGGCAGCGGCG
Str: >>>>>>>..>>>>........<<<<.>>>>>.......<<<<<....>>>>>.......<<<<<<<<<<<<.

Chr_05.trna8 (2652424-2652495)	Length: 72 bp
Type: His	Anticodon: GTG at 34-36 (2652457-2652459)	Score: 63.0
HMM Sc=33.70	Sec struct Sc=29.30
         *    |    *    |    *    |    *    |    *    |    *    |    *    | 
Seq: GTGGCTGTAGTTTAGTGGTtAGAATTCCACGTTGTGGCCGTGGAGaCCTGGGCTCGAATCCCAGCAGCCACA
Str: >>>>>>>..>>>>........<<<<.>>>>>.......<<<<<....>>>>>.......<<<<<<<<<<<<.

Chr_05.trna9 (2815899-2815971)	Length: 73 bp
Type: Ala	Anticodon: TGC at 34-36 (2815932-2815934)	Score: 69.1
HMM Sc=43.30	Sec struct Sc=25.80
         *    |    *    |    *    |    *    |    *    |    *    |    *    |  
Seq: GGGGATGTAGCTCAAATGGTAGAGCGCTCGCTTTGCATGCGAGAGGtACAGGGTTCGATCCCCTGCATCTCCA
Str: >>>>>>>..>>>>........<<<<.>>>>>.......<<<<<.....>>>>>.......<<<<<<<<<<<<.

Chr_05.trna12 (3050227-3050298)	Length: 72 bp
Type: His	Anticodon: GTG at 34-36 (3050260-3050262)	Score: 63.0
HMM Sc=33.70	Sec struct Sc=29.30
         *    |    *    |    *    |    *    |    *    |    *    |    *    | 
Seq: GTGGCTGTAGTTTAGTGGTgAGAATTCCACGTTGTGGCCGTGGAGaCCTGGGCTCGAATCCCAGCAGCCACA
Str: >>>>>>>..>>>>........<<<<.>>>>>.......<<<<<....>>>>>.......<<<<<<<<<<<<.

Chr_05.trna13 (3176145-3176218)	Length: 74 bp
Type: Val	Anticodon: AAC at 35-37 (3176179-3176181)	Score: 72.2
HMM Sc=47.80	Sec struct Sc=24.40
         *    |    *    |    *    |    *    |    *    |    *    |    *    |   
Seq: GGTTTCGTGGTGTAGTTGGTtATCACGTCAGTCTAACACACTGAAGGtCTCCGGTTCGAGTCCGGGCGAAGCCA
Str: >>>>>>>..>>>...........<<<.>>>>>.......<<<<<.....>>>>>.......<<<<<<<<<<<<.

Chr_05.trna14 (3610149-3610230)	Length: 82 bp
Type: Ser	Anticodon: TGA at 34-36 (3610182-3610184)	Score: 80.7
HMM Sc=46.00	Sec struct Sc=34.70
         *    |    *    |    *    |    *    |    *    |    *    |    *    |    *    | 
Seq: GTCGATATGTCCGAGTGGTtAAGGAGACAGACTTGAAATCTGTTGGGCTTCGCCCGCGCAGGTTCGATCCCTGCTGTCGACG
Str: >>>>>>>..>>>..........<<<.>>>>>.......<<<<<.>>>>...<<<<..>>>>>.......<<<<<<<<<<<<.

Chr_05.trna15 (4003575-4003646)	Length: 72 bp
Type: Pro	Anticodon: TGG at 33-35 (4003607-4003609)	Score: 66.3
HMM Sc=31.40	Sec struct Sc=34.90
         *    |    *    |    *    |    *    |    *    |    *    |    *    | 
Seq: GGGCATTTGGTCTAGTGGTATGATTCTCGCTTTGGGTGCGAGAGGtCCGGAGTTCGATTCTCCGAATGCCCC
Str: >>>>>>>..>>>.........<<<.>>>>>.......<<<<<.....>>>>>.......<<<<<<<<<<<<.

Chr_05.trna16 (4477934-4478007)	Length: 74 bp
Type: Asn	Anticodon: GTT at 35-37 (4477968-4477970)	Score: 81.1
HMM Sc=58.40	Sec struct Sc=22.70
         *    |    *    |    *    |    *    |    *    |    *    |    *    |   
Seq: GCTGGAGTAGCTCAGTTGGTtAGAGCGTGTGGCTGTTAACCACAAGGtCGAAGGTTCAAGCCCTTCTTCTAGCG
Str: >>>>>>>..>>>>.........<<<<.>>>>>.......<<<<<.....>>>>>.......<<<<<<<<<<<<.

Chr_05.trna17 (4818565-4818638)	Length: 74 bp
Type: Glu	Anticodon: TTC at 36-38 (4818600-4818602)	Score: 72.1
HMM Sc=45.30	Sec struct Sc=26.80
         *    |    *    |    *    |    *    |    *    |    *    |    *    |   
Seq: TCCGTTGTAGTCCAGCCtGGTtAGGATACCTGGCTTTCACCCAGGCGaCCCGGGTTCAAATCCCGGCAACGGAA
Str: >>>>>>>..>>>>..........<<<<.>>>>>.......<<<<<....>>>>>.......<<<<<<<<<<<<.

Chr_05.trna18 (5283936-5284007)	Length: 72 bp
Type: Pro	Anticodon: TGG at 33-35 (5283968-5283970)	Score: 68.9
HMM Sc=36.50	Sec struct Sc=32.40
         *    |    *    |    *    |    *    |    *    |    *    |    *    | 
Seq: GGGCATTTGGTCTAGTGGTATGATTCTTGCTTTGGGTGCAAGAGGtCCCGAGTTCGATTCTCGGAATGCCCC
Str: >>>>>>>..>>>.........<<<.>>>>>.......<<<<<.....>>>>>.......<<<<<<<<<<<<.

Chr_05.trna19 (5395591-5395662)	Length: 72 bp
Type: iMet	Anticodon: CAT at 33-35 (5395623-5395625)	Score: 58.3
HMM Sc=28.10	Sec struct Sc=30.20
         *    |    *    |    *    |    *    |    *    |    *    |    *    | 
Seq: ATCAGAGTGGCGCAGCGGAAGCGTGGTGGGCCCATAACCCACAGGtCCCAGGATCGAAACCTGGCTCTGATA
Str: >>>>>>>..>>>>.......<<<<.>>>>>.......<<<<<.....>>>>>.......<<<<<<<<<<<<.

Chr_05.trna20 (5397295-5397366)	Length: 72 bp
Type: iMet	Anticodon: CAT at 33-35 (5397327-5397329)	Score: 58.3
HMM Sc=28.10	Sec struct Sc=30.20
         *    |    *    |    *    |    *    |    *    |    *    |    *    | 
Seq: ATCAGAGTGGCGCAGCGGAAGCGTGGTGGGCCCATAACCCACAGGtCCCAGGATCGAAACCTGGCTCTGATA
Str: >>>>>>>..>>>>.......<<<<.>>>>>.......<<<<<.....>>>>>.......<<<<<<<<<<<<.

Chr_05.trna21 (5601381-5601452)	Length: 72 bp
Type: Trp	Anticodon: CCA at 33-35 (5601413-5601415)	Score: 75.8
HMM Sc=51.20	Sec struct Sc=24.60
         *    |    *    |    *    |    *    |    *    |    *    |    *    | 
Seq: GGATCCGTGGCGCAATGGTAGCGCGTCTGACTCCAGATCAGAAGGtTGCGTGTTCGATTCACGTCGGGTTCA
Str: >>>>>>>..>>>>.......<<<<.>>>>>.......<<<<<.....>>>>>.......<<<<<<<<<<<<.

Chr_05.trna22 (5741917-5741988)	Length: 72 bp
Type: Asp	Anticodon: GTC at 34-36 (5741950-5741952)	Score: 69.8
HMM Sc=46.80	Sec struct Sc=23.00
         *    |    *    |    *    |    *    |    *    |    *    |    *    | 
Seq: GTCGTTGTAGTATAGTGGTaAGTATTCCCGCCTGTCACGCGGGTGaCCCGGGTTCGATCCCCGGCAACGGCG
Str: >>>>>>>..>>>>........<<<<.>>>>>.......<<<<<....>>>>>.......<<<<<<<<<<<<.

Chr_05.trna25 (6370640-6370711)	Length: 72 bp
Type: Trp	Anticodon: CCA at 33-35 (6370672-6370674)	Score: 75.8
HMM Sc=51.20	Sec struct Sc=24.60
         *    |    *    |    *    |    *    |    *    |    *    |    *    | 
Seq: GGATCCGTGGCGCAATGGTAGCGCGTCTGACTCCAGATCAGAAGGtTGCGTGTTCGATTCACGTCGGGTTCA
Str: >>>>>>>..>>>>.......<<<<.>>>>>.......<<<<<.....>>>>>.......<<<<<<<<<<<<.

Chr_05.trna28 (6865584-6865655)	Length: 72 bp
Type: Thr	Anticodon: TGT at 33-35 (6865616-6865618)	Score: 82.7
HMM Sc=57.00	Sec struct Sc=25.70
         *    |    *    |    *    |    *    |    *    |    *    |    *    | 
Seq: GCCTTCATAGCTCAGTGGTAGAGCGTCAGTCTTGTAAACTGAAGGtCCGTAGTTCGATCCTGCGTGGAGGCA
Str: >>>>>>>..>>>>.......<<<<.>>>>>.......<<<<<.....>>>>>.......<<<<<<<<<<<<.

Chr_05.trna29 (7006507-7006578)	Length: 72 bp
Type: Pro	Anticodon: TGG at 33-35 (7006539-7006541)	Score: 68.9
HMM Sc=36.50	Sec struct Sc=32.40
         *    |    *    |    *    |    *    |    *    |    *    |    *    | 
Seq: GGGCATTTGGTCTAGTGGTATGATTCTTGCTTTGGGTGCAAGAGGtCCCGAGTTCGATTCTCGGAATGCCCC
Str: >>>>>>>..>>>.........<<<.>>>>>.......<<<<<.....>>>>>.......<<<<<<<<<<<<.

Chr_05.trna30 (8639592-8639664)	Length: 73 bp
Type: Arg	Anticodon: CCT at 34-36 (8639625-8639627)	Score: 69.1
HMM Sc=50.30	Sec struct Sc=18.80
         *    |    *    |    *    |    *    |    *    |    *    |    *    |  
Seq: GCGCCTGTAGCTCAGTGGAtAGAGCGTCTGTTTCCTAAGCAGAAAGtCGTAGGTTCGACCCCTACCTGGCGCG
Str: >>>>>.>..>>>>........<<<<.>>>>>.......<<<<<.....>>>>>.......<<<<<<.<<<<<.

Chr_05.trna31 (8815260-8815334)	Length: 75 bp
Type: Sup	Anticodon: TCA at 35-37 (8815294-8815296)	Score: 79.2
HMM Sc=54.00	Sec struct Sc=25.20
         *    |    *    |    *    |    *    |    *    |    *    |    *    |    
Seq: GCTGGAGTAGCTCAGTTGGTtAGAGCGCGTGCCTTCAAaAGCACGAGGtCGAAGGTTCAAGCCCTTCCTTCAGCA
Str: >>>>>>>..>>>>.........<<<<.>>>>>........<<<<<.....>>>>>.......<<<<<<<<<<<<.

Chr_05.trna32 (9459337-9459409)	Length: 73 bp
Type: Phe	Anticodon: GAA at 34-36 (9459370-9459372)	Score: 78.3
HMM Sc=58.40	Sec struct Sc=19.90
         *    |    *    |    *    |    *    |    *    |    *    |    *    |  
Seq: GCGGGGATAGCTCAGTTGGGAGAGCGTCAGACTGAAGATCTGAAGGtCGCGTGTTCGATCCACGCTCACCGCA
Str: >>>>.>>..>>>>........<<<<.>>>>>.......<<<<<.....>>>>>.......<<<<<<<.<<<<.

Chr_05.trna33 (9474250-9474334)	Length: 85 bp
Type: Met	Anticodon: CAT at 35-37 (9474284-9474286)	Score: 64.2
Possible intron: 39-49 (9474288-9474298)
HMM Sc=40.80	Sec struct Sc=23.40
         *    |    *    |    *    |    *    |    *    |    *    |    *    |    *    |    
Seq: GGGGTGGTGGCGCAGTTGGCtAGCGCGTAGGTCTCATAgctaaagagtgATCCTGAGGtCGAGAGTTCGAGCCTCTCTCACCCCA
Str: >>>>>>>..>>>>.........<<<<.>>>>....................<<<<.....>>>>>.......<<<<<<<<<<<<.

Chr_05.trna34 (10474351-10474421)	Length: 71 bp
Type: Gly	Anticodon: GCC at 33-35 (10474383-10474385)	Score: 65.5
HMM Sc=43.70	Sec struct Sc=21.80
         *    |    *    |    *    |    *    |    *    |    *    |    *    |
Seq: GCACCAGTGGTCTAGTGGTAGAATAGTACCCTGCCACGGTACAGaCCCGGGTTCAATTCCCGGCTGGTGCA
Str: >>>>>>>..>>.>.......<.<<.>>>>>.......<<<<<....>>>>>.......<<<<<<<<<<<<.

Chr_05.trna36 (10927215-10927289)	Length: 75 bp
Type: Undet	Anticodon: NNN at 0-0 (0-0)	Score: 64.6
HMM Sc=52.30	Sec struct Sc=12.30
         *    |    *    |    *    |    *    |    *    |    *    |    *    |    
Seq: GCTGGTGTAGTTTAGTTGGTtAGAGCGTGTGGCTTTtCAACCACAAGGtCGAAGGTTCAAACCCTTCTTCCAGCA
Str: >>>>>.>..>>>>.........<<<<.>>>>>........<<<<<.....>>>>>.......<<<<<<.<<<<<.

Chr_05.trna37 (10930768-10930842)	Length: 75 bp
Type: Sup	Anticodon: TCA at 36-38 (10930803-10930805)	Score: 74.4
HMM Sc=50.40	Sec struct Sc=24.00
         *    |    *    |    *    |    *    |    *    |    *    |    *    |    
Seq: GTTGGAGTAGCTCAGTTGGTtAGAGCATGTGgCTTTCAAAGCACAAGGtCGAAGGTTCAAGCCCTTCCTCCAACA
Str: >>>>>>>..>>>>.........<<<<.>>>>.>.......<<<<<.....>>>>>.......<<<<<<<<<<<<.

Chr_05.trna38 (11114876-11114947)	Length: 72 bp
Type: His	Anticodon: GTG at 34-36 (11114909-11114911)	Score: 63.0
HMM Sc=33.70	Sec struct Sc=29.30
         *    |    *    |    *    |    *    |    *    |    *    |    *    | 
Seq: GTGGCTGTAGTTTAGTGGTtAGAATTCCACGTTGTGGCCGTGGAGaCCTGGGCTCGAATCCCAGCAGCCACA
Str: >>>>>>>..>>>>........<<<<.>>>>>.......<<<<<....>>>>>.......<<<<<<<<<<<<.

Chr_05.trna39 (11436194-11436265)	Length: 72 bp
Type: Asp	Anticodon: GTC at 34-36 (11436227-11436229)	Score: 69.8
HMM Sc=46.80	Sec struct Sc=23.00
         *    |    *    |    *    |    *    |    *    |    *    |    *    | 
Seq: GTCGTTGTAGTATAGTGGTaAGTATTCCCGCCTGTCACGCGGGTGaCCCGGGTTCGATCCCCGGCAACGGCG
Str: >>>>>>>..>>>>........<<<<.>>>>>.......<<<<<....>>>>>.......<<<<<<<<<<<<.

Chr_05.trna40 (11562168-11562241)	Length: 74 bp
Type: Glu	Anticodon: TTC at 36-38 (11562203-11562205)	Score: 72.1
HMM Sc=45.30	Sec struct Sc=26.80
         *    |    *    |    *    |    *    |    *    |    *    |    *    |   
Seq: TCCGTTGTAGTCCAGCCtGGTtAGGATACCTGGCTTTCACCCAGGCGaCCCGGGTTCAAATCCCGGCAACGGAA
Str: >>>>>>>..>>>>..........<<<<.>>>>>.......<<<<<....>>>>>.......<<<<<<<<<<<<.

Chr_05.trna41 (12190237-12190310)	Length: 74 bp
Type: Glu	Anticodon: TTC at 36-38 (12190272-12190274)	Score: 70.5
HMM Sc=43.00	Sec struct Sc=27.50
         *    |    *    |    *    |    *    |    *    |    *    |    *    |   
Seq: TCCATTGTAGTCCAGCCcGGTtAGGATACCTGGCTTTCACCCAGGCGaCCCGGGTTCAAATCCCGGCAATGGAA
Str: >>>>>>>..>>>>..........<<<<.>>>>>.......<<<<<....>>>>>.......<<<<<<<<<<<<.

Chr_05.trna47 (27702887-27702968)	Length: 82 bp
Type: Ser	Anticodon: GCT at 34-36 (27702920-27702922)	Score: 80.5
HMM Sc=45.20	Sec struct Sc=35.30
         *    |    *    |    *    |    *    |    *    |    *    |    *    |    *    | 
Seq: GTCGCTTTGGCCGAGTGGTtAAGGCGTGTGCCTGCTAAGTACATGGGGTTTCCCCGCGAGAGTTCGAATCTCTCAGGCGACG
Str: >>>>>>>..>>>..........<<<.>>>>>.......<<<<<.>>>>...<<<<..>>>>>.......<<<<<<<<<<<<.

Chr_05.trna52 (30861621-30861695)	Length: 75 bp
Type: Sup	Anticodon: TTA at 36-38 (30861656-30861658)	Score: 74.7
HMM Sc=53.80	Sec struct Sc=20.90
         *    |    *    |    *    |    *    |    *    |    *    |    *    |    
Seq: GCTGGAGTAGCTCAGTTGGTtAGAGCGTGTGgCTTTTAAAGCACATGGtCGAAGGTTCAAACCCTTCCTCTAGCA
Str: >>>>>>>..>>>>.........<<<<.>>>>.>.......<<<<<.....>>>>>.......<<<<<<<<<<<<.

Chr_05.trna53 (31127912-31127986)	Length: 75 bp
Type: Sup	Anticodon: TCA at 35-37 (31127946-31127948)	Score: 79.2
HMM Sc=54.00	Sec struct Sc=25.20
         *    |    *    |    *    |    *    |    *    |    *    |    *    |    
Seq: GCTGGAGTAGCTCAGTTGGTtAGAGCGCGTGCCTTCAAaAGCACGAGGtCGAAGGTTCAAGCCCTTCCTTCAGCA
Str: >>>>>>>..>>>>.........<<<<.>>>>>........<<<<<.....>>>>>.......<<<<<<<<<<<<.

Chr_05.trna56 (33293314-33293395)	Length: 82 bp
Type: Ser	Anticodon: AGA at 34-36 (33293347-33293349)	Score: 79.4
HMM Sc=43.10	Sec struct Sc=36.30
         *    |    *    |    *    |    *    |    *    |    *    |    *    |    *    | 
Seq: GTGGACGTGCCGGAGTGGTtATCGGGCATGACTAGAAATCATGTGGGCTTTGCCCGCGCAGGTTCGAATCCTGCCGTCCACG
Str: >>>>>>>..>>>>........<<<<.>>>>>.......<<<<<.>>>>...<<<<..>>>>>.......<<<<<<<<<<<<.

Chr_05.trna59 (34288697-34288769)	Length: 73 bp
Type: Glu	Anticodon: CTC at 35-37 (34288731-34288733)	Score: 78.9
HMM Sc=53.10	Sec struct Sc=25.80
         *    |    *    |    *    |    *    |    *    |    *    |    *    |  
Seq: TCCGTTGTAGTCTAGTTGGTtAGGATACTCGGCTCTCACCCGAGAGaCCCGGGTTCAAGTCCCGGCAACGGAA
Str: >>>>>>>..>>>>.........<<<<.>>>>>.......<<<<<....>>>>>.......<<<<<<<<<<<<.

Chr_05.trna60 (34417198-34417269)	Length: 72 bp
Type: Gln	Anticodon: TTG at 34-36 (34417231-34417233)	Score: 61.7
HMM Sc=48.70	Sec struct Sc=13.00
         *    |    *    |    *    |    *    |    *    |    *    |    *    | 
Seq: GGTTTTATGGTGTAGTGGTtAGCACTTCGGACTTTGAATCTGGCAaCCTGGGTTCGACTCCCAGTAGGACCT
Str: >>>>>>>..>>>>........<<<<.>>>>>.......<<<<<....>>>>>.......<<<<<<<<<<<<.

Chr_05.trna63 (36608048-36608130)	Length: 83 bp
Type: Leu	Anticodon: TAA at 34-36 (36608081-36608083)	Score: 68.4
HMM Sc=29.10	Sec struct Sc=39.30
         *    |    *    |    *    |    *    |    *    |    *    |    *    |    *    |  
Seq: GCTGGTTTGCCCGAGAGGTtAAGGGGGAAGACTTAAGATCTTCTGCACATAAGTGCGCATGGGTTCGAACCCCATAGCCAGCA
Str: >>>>>>>..>>>..........<<<.>>>>>.......<<<<<.>>>>....<<<<..>>>>>.......<<<<<<<<<<<<.

Chr_05.trna64 (36613131-36613203)	Length: 73 bp
Type: Lys	Anticodon: CTT at 34-36 (36613164-36613166)	Score: 87.7
HMM Sc=67.60	Sec struct Sc=20.10
         *    |    *    |    *    |    *    |    *    |    *    |    *    |  
Seq: GCCCGTCTAGCTCAGTTGGTAGAGCGCAAGGCTCTTAACCTTGTGGtCGTGGGTTCGAGCCCCACGGTGGGCG
Str: >>>>>>>..>>>>........<<<<.>>>>>.......<<<<<.....>>>>>.......<<<<<<<<<<<<.

Chr_05.trna65 (37362451-37362524)	Length: 74 bp
Type: Val	Anticodon: AAC at 35-37 (37362485-37362487)	Score: 72.2
HMM Sc=47.80	Sec struct Sc=24.40
         *    |    *    |    *    |    *    |    *    |    *    |    *    |   
Seq: GGTTTCGTGGTGTAGTTGGTtATCACGTCAGTCTAACACACTGAAGGtCTCCGGTTCGAGTCCGGGCGAAGCCA
Str: >>>>>>>..>>>...........<<<.>>>>>.......<<<<<.....>>>>>.......<<<<<<<<<<<<.

Chr_05.trna66 (37567055-37567128)	Length: 74 bp
Type: Val	Anticodon: AAC at 35-37 (37567089-37567091)	Score: 72.2
HMM Sc=47.80	Sec struct Sc=24.40
         *    |    *    |    *    |    *    |    *    |    *    |    *    |   
Seq: GGTTTCGTGGTGTAGTTGGTtATCACGTCAGTCTAACACACTGAAGGtCTCCGGTTCGAGTCCGGGCGAAGCCA
Str: >>>>>>>..>>>...........<<<.>>>>>.......<<<<<.....>>>>>.......<<<<<<<<<<<<.

Chr_05.trna67 (39120213-39120301)	Length: 89 bp
Type: Tyr	Anticodon: GTA at 34-36 (39120246-39120248)	Score: 74.3
Possible intron: 38-53 (39120250-39120265)
HMM Sc=42.80	Sec struct Sc=31.50
         *    |    *    |    *    |    *    |    *    |    *    |    *    |    *    |    *   
Seq: CCGACCTTAGCTCAGTTGGTAGAGCGGAGGACTGTAGttggtttctgtcagacATCCTTAGGtCGCTGGTTCGAATCCGGCAGGTCGGA
Str: >>>>>>>..>>>>........<<<<.>>>>>.......................<<<<<.....>>>>>.......<<<<<<<<<<<<.

Chr_05.trna69 (40480505-40480586)	Length: 82 bp
Type: Ser	Anticodon: TGA at 34-36 (40480538-40480540)	Score: 80.7
HMM Sc=46.00	Sec struct Sc=34.70
         *    |    *    |    *    |    *    |    *    |    *    |    *    |    *    | 
Seq: GTCGATATGTCCGAGTGGTtAAGGAGACAGACTTGAAATCTGTTGGGCTTCGCCCGCGCAGGTTCGATCCCTGCTGTCGACG
Str: >>>>>>>..>>>..........<<<.>>>>>.......<<<<<.>>>>...<<<<..>>>>>.......<<<<<<<<<<<<.

Chr_05.trna70 (41013818-41013890)	Length: 73 bp
Type: Arg	Anticodon: TCT at 34-36 (41013851-41013853)	Score: 68.8
HMM Sc=51.20	Sec struct Sc=17.60
         *    |    *    |    *    |    *    |    *    |    *    |    *    |  
Seq: GCACCCGTGGCCTAATGGAtAAGGCGTCTGACTTCTAATCAGGCGAtTGTGGGTTCGAGTCCCACCGGGTGTG
Str: >>>>>>>..>>>>........<<<<.>>>>>.......<<<<<.....>>>>>.......<<<<<<<<<<<<.

Chr_05.trna73 (41909916-41909987)	Length: 72 bp
Type: Asp	Anticodon: GTC at 34-36 (41909949-41909951)	Score: 67.0
HMM Sc=47.30	Sec struct Sc=19.70
         *    |    *    |    *    |    *    |    *    |    *    |    *    | 
Seq: GTCGTTGTAGTATAGTGGTgAGTATTCCCGCCTGTCACGCGGGTGaCCCGGGTTCGATCCCCGGCAGCGGCG
Str: >>>>>>>..>>>>........<<<<.>>>>>.......<<<<<....>>>>>.......<<<<<<<<<<<<.

Chr_05.trna74 (42140371-42140441)	Length: 71 bp
Type: Gly	Anticodon: GCC at 33-35 (42140403-42140405)	Score: 66.5
HMM Sc=44.80	Sec struct Sc=21.70
         *    |    *    |    *    |    *    |    *    |    *    |    *    |
Seq: GCACCAGTGGTCTAGTGGTAGAATAGTACCCTGCCACGGTACAGaCCCGGGTTCGATTCCCGGCTGGTGCA
Str: >>>>>>>..>>.>.......<.<<.>>>>>.......<<<<<....>>>>>.......<<<<<<<<<<<<.

Chr_05.trna75 (42651645-42651716)	Length: 72 bp
Type: Pro	Anticodon: TGG at 33-35 (42651677-42651679)	Score: 68.9
HMM Sc=36.50	Sec struct Sc=32.40
         *    |    *    |    *    |    *    |    *    |    *    |    *    | 
Seq: GGGCATTTGGTCTAGTGGTATGATTCTTGCTTTGGGTGCAAGAGGtCCCGAGTTCGATTCTCGGAATGCCCC
Str: >>>>>>>..>>>.........<<<.>>>>>.......<<<<<.....>>>>>.......<<<<<<<<<<<<.

Chr_05.trna81 (40969898-40969825)	Length: 74 bp
Type: Arg	Anticodon: TCG at 35-37 (40969864-40969862)	Score: 82.3
HMM Sc=61.00	Sec struct Sc=21.30
         *    |    *    |    *    |    *    |    *    |    *    |    *    |   
Seq: GACCGCATAGCGCAGTGGAttAGCGCGTTTGACTTCGGATCAAAAGGtCGTGGGTTCGACTCCCACTGTGGTCG
Str: >>>>>>>..>>>>.........<<<<.>>>>>.......<<<<<.....>>>>>.......<<<<<<<<<<<<.

Chr_05.trna82 (40483588-40483517)	Length: 72 bp
Type: Asp	Anticodon: GTC at 34-36 (40483555-40483553)	Score: 69.8
HMM Sc=46.80	Sec struct Sc=23.00
         *    |    *    |    *    |    *    |    *    |    *    |    *    | 
Seq: GTCGTTGTAGTATAGTGGTgAGTATTCCCGCCTGTCACGCGGGTGaCCCGGGTTCGATCCCCGGCAACGGCG
Str: >>>>>>>..>>>>........<<<<.>>>>>.......<<<<<....>>>>>.......<<<<<<<<<<<<.

Chr_05.trna83 (40480745-40480674)	Length: 72 bp
Type: Asp	Anticodon: GTC at 34-36 (40480712-40480710)	Score: 69.8
HMM Sc=46.80	Sec struct Sc=23.00
         *    |    *    |    *    |    *    |    *    |    *    |    *    | 
Seq: GTCGTTGTAGTATAGTGGTaAGTATTCCCGCCTGTCACGCGGGTGaCCCGGGTTCGATCCCCGGCAACGGCG
Str: >>>>>>>..>>>>........<<<<.>>>>>.......<<<<<....>>>>>.......<<<<<<<<<<<<.

Chr_05.trna85 (37213382-37213310)	Length: 73 bp
Type: Ala	Anticodon: TGC at 34-36 (37213349-37213347)	Score: 69.1
HMM Sc=43.30	Sec struct Sc=25.80
         *    |    *    |    *    |    *    |    *    |    *    |    *    |  
Seq: GGGGATGTAGCTCAAATGGTAGAGCGCTCGCTTTGCATGCGAGAGGtACAGGGTTCGATCCCCTGCATCTCCA
Str: >>>>>>>..>>>>........<<<<.>>>>>.......<<<<<.....>>>>>.......<<<<<<<<<<<<.

Chr_05.trna86 (37058401-37058328)	Length: 74 bp
Type: Ile	Anticodon: AAT at 35-37 (37058367-37058365)	Score: 72.4
HMM Sc=52.60	Sec struct Sc=19.80
         *    |    *    |    *    |    *    |    *    |    *    |    *    |   
Seq: GGCCTATTAGCTCAGTTGGTtAGAGAGTCGTGCTAATAACGCGAAGGtCGCAGGTTCGAGACCTGCATGGGCCA
Str: >>>>>>>...>>>.........<<<..>>>>>.......<<<<<.....>>>>>.......<<<<<<<<<<<<.

Chr_05.trna87 (37058320-37058247)	Length: 74 bp
Type: Val	Anticodon: CAC at 35-37 (37058286-37058284)	Score: 82.4
HMM Sc=54.40	Sec struct Sc=28.00
         *    |    *    |    *    |    *    |    *    |    *    |    *    |   
Seq: GTCTGGGTGGTGTAGTTGGTtATCACGCTAGTCTCACACACTAGAGGtCCCCGGTTCGAACCCGGGCTCAGACA
Str: >>>>>>>..>>>...........<<<.>>>>>.......<<<<<.....>>>>>.......<<<<<<<<<<<<.

Chr_05.trna88 (37025840-37025769)	Length: 72 bp
Type: Cys	Anticodon: GCA at 33-35 (37025808-37025806)	Score: 82.1
HMM Sc=59.90	Sec struct Sc=22.20
         *    |    *    |    *    |    *    |    *    |    *    |    *    | 
Seq: GGGTCCATAGCTCAGTGGTAGAGCATTTGACTGCAGATCAAGAGGtCACCGGTTCGAACCCGGTTGGGCCCT
Str: >>>>>>>..>>>>.......<<<<.>>>>>.......<<<<<.....>>>>>.......<<<<<<<<<<<<.

Chr_05.trna90 (35784826-35784746)	Length: 81 bp
Type: Leu	Anticodon: AAG at 36-38 (35784791-35784789)	Score: 74.0
HMM Sc=52.20	Sec struct Sc=21.80
         *    |    *    |    *    |    *    |    *    |    *    |    *    |    *    |
Seq: GTTGAGATGGCCGAGTTGGTctAAGGCGCCAGATTAAGGTTCTGGTccgaaaGGgCGTGGGTTCAAATCCCACTCTCAACA
Str: >>>>>>>..>>>............<<<.>>>>>.......<<<<<...........>>>>>.......<<<<<<<<<<<<.

Chr_05.trna100 (28334837-28334763)	Length: 75 bp
Type: Sup	Anticodon: TTA at 36-38 (28334802-28334800)	Score: 75.5
HMM Sc=52.60	Sec struct Sc=22.90
         *    |    *    |    *    |    *    |    *    |    *    |    *    |    
Seq: GCTGAAGTAGCTCAGTTGGTtAGAGCATGTGgCTTTTAAAGCACAAGGtCGAAGGTTCAAGCCCTTCCTTCAGCA
Str: >>>>>>>..>>>>.........<<<<.>>>>.>.......<<<<<.....>>>>>.......<<<<<<<<<<<<.

Chr_05.trna104 (24777710-24777640)	Length: 71 bp
Type: Gly	Anticodon: GCC at 33-35 (24777678-24777676)	Score: 53.1
HMM Sc=35.80	Sec struct Sc=17.30
         *    |    *    |    *    |    *    |    *    |    *    |    *    |
Seq: ACACCAGTGGTCTAGTGGTAGAATAGTACCCTGCCACGGTACAGaCCCGGGTTCGATTCCCGACTGGTGCA
Str: .>>>>>>..>>.>.......<.<<.>>>>>.......<<<<<.....>>>>.......<<<<.<<<<<<..

Chr_05.trna105 (24173110-24173039)	Length: 72 bp
Type: Gln	Anticodon: TTG at 34-36 (24173077-24173075)	Score: 73.5
HMM Sc=53.70	Sec struct Sc=19.80
         *    |    *    |    *    |    *    |    *    |    *    |    *    | 
Seq: GGTTCTATGGTGTAGTGGTtAGCACTCTGGACTTTGAATCCAGCGaCCTGGGTTCGACTCCCGGTAGGACCT
Str: >>>>>>>..>>>>........<<<<.>>>>>.......<<<<<....>>>>>.......<<<<<<<<<<<<.

Chr_05.trna106 (23810100-23810029)	Length: 72 bp
Type: Asp	Anticodon: GTC at 34-36 (23810067-23810065)	Score: 69.8
HMM Sc=46.80	Sec struct Sc=23.00
         *    |    *    |    *    |    *    |    *    |    *    |    *    | 
Seq: GTCGTTGTAGTATAGTGGTaAGTATTCCCGCCTGTCACGCGGGTGaCCCGGGTTCGATCCCCGGCAACGGCG
Str: >>>>>>>..>>>>........<<<<.>>>>>.......<<<<<....>>>>>.......<<<<<<<<<<<<.

Chr_05.trna108 (21568443-21568371)	Length: 73 bp
Type: Arg	Anticodon: TCT at 34-36 (21568410-21568408)	Score: 68.8
HMM Sc=51.20	Sec struct Sc=17.60
         *    |    *    |    *    |    *    |    *    |    *    |    *    |  
Seq: GCACCCGTGGCCTAATGGAtAAGGCGTCTGACTTCTAATCAGGCGAtTGTGGGTTCGAGTCCCACCGGGTGTG
Str: >>>>>>>..>>>>........<<<<.>>>>>.......<<<<<.....>>>>>.......<<<<<<<<<<<<.

Chr_05.trna110 (19702661-19702589)	Length: 73 bp
Type: Ala	Anticodon: TGC at 34-36 (19702628-19702626)	Score: 69.1
HMM Sc=43.30	Sec struct Sc=25.80
         *    |    *    |    *    |    *    |    *    |    *    |    *    |  
Seq: GGGGATGTAGCTCAAATGGTAGAGCGCTCGCTTTGCATGCGAGAGGtACAGGGTTCGATCCCCTGCATCTCCA
Str: >>>>>>>..>>>>........<<<<.>>>>>.......<<<<<.....>>>>>.......<<<<<<<<<<<<.

Chr_05.trna112 (18883620-18883546)	Length: 75 bp
Type: Glu	Anticodon: TTC at 36-38 (18883585-18883583)	Score: 67.3
HMM Sc=43.20	Sec struct Sc=24.10
         *    |    *    |    *    |    *    |    *    |    *    |    *    |    
Seq: TCCATTGTAGTCCAGCCcGGTtAGGATACCTGGTTTTCACCCAGGCGGgTCCGGGTTCAAATCCCGGCGATGGAA
Str: >>>>>>>..>>>>..........<<<<.>>>>>.......<<<<<.....>>>>>.......<<<<<<<<<<<<.

Chr_05.trna113 (18872610-18872539)	Length: 72 bp
Type: Gln	Anticodon: TTG at 34-36 (18872577-18872575)	Score: 76.6
HMM Sc=57.00	Sec struct Sc=19.60
         *    |    *    |    *    |    *    |    *    |    *    |    *    | 
Seq: GGTTCTATGGTGTAGTGGTtAGCACTTTGGACTTTGAATCCAACGaCCTGGGTTCGAATCCCGGTAGGACCT
Str: >>>>>>>..>>>>........<<<<.>>>>>.......<<<<<....>>>>>.......<<<<<<<<<<<<.

Chr_05.trna116 (17637704-17637630)	Length: 75 bp
Type: Sup	Anticodon: TCA at 36-38 (17637669-17637667)	Score: 66.3
HMM Sc=52.50	Sec struct Sc=13.80
         *    |    *    |    *    |    *    |    *    |    *    |    *    |    
Seq: GCTGGAGTAGCTCAGTTGGTtAGAGCGTGTGgCTTTCAAAGCATAAGGtCGAAGGTTCAAGCCCTTTTTCCAGCA
Str: >>>>>>>..>>>>.........<<<<.>>>>.>.......<<<<<.....>>>>>.......<<<<<<<<<<<<.

Chr_05.trna118 (17371168-17371079)	Length: 90 bp
Type: Met	Anticodon: CAT at 35-37 (17371134-17371132)	Score: 64.1
Possible intron: 39-54 (17371130-17371115)
HMM Sc=40.60	Sec struct Sc=23.50
         *    |    *    |    *    |    *    |    *    |    *    |    *    |    *    |    *    
Seq: GGGGTGGTGGCGCAGTTGGCtAGCGCGTAGGTCTCATAgctaaatgaatgagtgATCCTGAGGtCGAGAGTTCGAGCCTCTCTCACCCCA
Str: >>>>>>>..>>>>.........<<<<.>>>>.........................<<<<.....>>>>>.......<<<<<<<<<<<<.

Chr_05.trna120 (16669944-16669871)	Length: 74 bp
Type: Sup	Anticodon: TTA at 35-37 (16669910-16669908)	Score: 70.9
HMM Sc=60.80	Sec struct Sc=10.10
         *    |    *    |    *    |    *    |    *    |    *    |    *    |   
Seq: GCTGGAGTAGCTCAGTTGGTtAGAGCGTGAGGCTTTAAAGCACAAGGtCGAAGGTTCAAGTCCTTCCTCCAGCA
Str: >>>>>>>..>>>>.........<<<<.>>.>.........<.<<.....>>>>>.......<<<<<<<<<<<<.

Chr_05.trna123 (15808555-15808482)	Length: 74 bp
Type: Ile	Anticodon: AAT at 35-37 (15808521-15808519)	Score: 74.7
HMM Sc=56.80	Sec struct Sc=17.90
         *    |    *    |    *    |    *    |    *    |    *    |    *    |   
Seq: GGCCTATTAGCTCAGTTGGTtAGAGCGTCGTGCTAATAACGTGAATGtCGCAGGTTCAAGTCCTGCATGGGCCA
Str: >>>>>>>..>>>>.........<<<<.>>>>>.......<<<<<.....>>>>>.......<<<<<<<<<<<<.

Chr_05.trna126 (13107757-13107685)	Length: 73 bp
Type: Leu	Anticodon: TAA at 33-35 (13107725-13107723)	Score: 64.6
HMM Sc=32.20	Sec struct Sc=32.40
         *    |    *    |    *    |    *    |    *    |    *    |    *    |  
Seq: GGGCGTTTGGTCTAGTGGTATGATTCTCGTCTTAAGgTACGAGAGGtCGCGAGTTCGATTCTCGCAACGCCCT
Str: >>>>>>>..>>>.........<<<.>>>>>........<<<<<.....>>>>>.......<<<<<<<<<<<<.

Chr_05.trna127 (12657236-12657165)	Length: 72 bp
Type: Lys	Anticodon: TTT at 33-35 (12657204-12657202)	Score: 80.4
HMM Sc=65.10	Sec struct Sc=15.30
         *    |    *    |    *    |    *    |    *    |    *    |    *    | 
Seq: GCCGACTTAGCTCAGTGGTAGAGCGCGTGACTTTTAATCCCGTGGtCGAGGGTTCGATCCCCTCAGTCGGCG
Str: >>>>>>>..>>>>.......<<<<.>>.>>.......<<.<<.....>>>>>.......<<<<<<<<<<<<.

Chr_05.trna128 (12584412-12584341)	Length: 72 bp
Type: Trp	Anticodon: CCA at 33-35 (12584380-12584378)	Score: 75.8
HMM Sc=51.20	Sec struct Sc=24.60
         *    |    *    |    *    |    *    |    *    |    *    |    *    | 
Seq: GGATCCGTGGCGCAATGGTAGCGCGTCTGACTCCAGATCAGAAGGtTGCGTGTTCGATTCACGTCGGGTTCA
Str: >>>>>>>..>>>>.......<<<<.>>>>>.......<<<<<.....>>>>>.......<<<<<<<<<<<<.

Chr_05.trna129 (12318666-12318593)	Length: 74 bp
Type: Ile	Anticodon: AAT at 35-37 (12318632-12318630)	Score: 84.9
HMM Sc=58.30	Sec struct Sc=26.60
         *    |    *    |    *    |    *    |    *    |    *    |    *    |   
Seq: GGCCCATTAGCTCAGTTGGTtAGAGCGTCGTGCTAATAACGCGAAGGtCGCAGGTTCGAGACCTGCATGGGCCA
Str: >>>>>>>..>>>>.........<<<<.>>>>>.......<<<<<.....>>>>>.......<<<<<<<<<<<<.

Chr_05.trna130 (12194783-12194710)	Length: 74 bp
Type: Asn	Anticodon: GTT at 35-37 (12194749-12194747)	Score: 81.1
HMM Sc=58.40	Sec struct Sc=22.70
         *    |    *    |    *    |    *    |    *    |    *    |    *    |   
Seq: GCTGGAGTAGCTCAGTTGGTtAGAGCGTGTGGCTGTTAACCACAAGGtCGAAGGTTCAAGCCCTTCTTCTAGCG
Str: >>>>>>>..>>>>.........<<<<.>>>>>.......<<<<<.....>>>>>.......<<<<<<<<<<<<.

Chr_05.trna131 (12180689-12180618)	Length: 72 bp
Type: Thr	Anticodon: TGT at 33-35 (12180657-12180655)	Score: 79.1
HMM Sc=48.90	Sec struct Sc=30.20
         *    |    *    |    *    |    *    |    *    |    *    |    *    | 
Seq: GCCCCTATAGCTCAGTGGTAGAGCGCCAGTCTTGTAAACTGGAGGtCTGTAGTTCGATCCTGCATGGGGGCA
Str: >>>>>>>..>>>>.......<<<<.>>>>>.......<<<<<.....>>>>>.......<<<<<<<<<<<<.

Chr_05.trna132 (11900703-11900632)	Length: 72 bp
Type: Asp	Anticodon: GTC at 34-36 (11900670-11900668)	Score: 69.8
HMM Sc=46.80	Sec struct Sc=23.00
         *    |    *    |    *    |    *    |    *    |    *    |    *    | 
Seq: GTCGTTGTAGTATAGTGGTgAGTATTCCCGCCTGTCACGCGGGTGaCCCGGGTTCGATCCCCGGCAACGGCG
Str: >>>>>>>..>>>>........<<<<.>>>>>.......<<<<<....>>>>>.......<<<<<<<<<<<<.

Chr_05.trna133 (11875627-11875555)	Length: 73 bp
Type: Ala	Anticodon: TGC at 34-36 (11875594-11875592)	Score: 60.7
HMM Sc=41.30	Sec struct Sc=19.40
         *    |    *    |    *    |    *    |    *    |    *    |    *    |  
Seq: GGGGATGTAGCTCAAATGGTAGAGCGCTCGCTTTGCATGCGAGAGGtACAAGGTTCGATCCCCTGCATCTCCA
Str: >>>>>>>..>>>>........<<<<.>>>>>.......<<<<<.....>>.>>.......<<.<<<<<<<<<.

Chr_05.trna134 (11719390-11719319)	Length: 72 bp
Type: Pro	Anticodon: TGG at 33-35 (11719358-11719356)	Score: 66.3
HMM Sc=31.40	Sec struct Sc=34.90
         *    |    *    |    *    |    *    |    *    |    *    |    *    | 
Seq: GGGCATTTGGTCTAGTGGTATGATTCTCGCTTTGGGTGCGAGAGGtCCGGAGTTCGATTCTCCGAATGCCCC
Str: >>>>>>>..>>>.........<<<.>>>>>.......<<<<<.....>>>>>.......<<<<<<<<<<<<.

Chr_05.trna135 (11715063-11714990)	Length: 74 bp
Type: Thr	Anticodon: AGT at 35-37 (11715029-11715027)	Score: 73.6
HMM Sc=45.20	Sec struct Sc=28.40
         *    |    *    |    *    |    *    |    *    |    *    |    *    |   
Seq: GCTTTCATAGCTCAGTTGGTtAGAGCACCCGTTTAGTAAGCGGGAGGtCTTGAGTTCAACTCTCAATGAAAGCA
Str: >>>>>>>..>>>>.........<<<<.>>>>>.......<<<<<.....>>>>>.......<<<<<<<<<<<<.

Chr_05.trna136 (11572934-11572863)	Length: 72 bp
Type: Asp	Anticodon: GTC at 34-36 (11572901-11572899)	Score: 62.4
HMM Sc=38.60	Sec struct Sc=23.80
         *    |    *    |    *    |    *    |    *    |    *    |    *    | 
Seq: GTCGTTGTAGTACAGTGGTaAGTATTCCCGCCTGTCACGTGGGTGaCCCGGGTTTGATCCCCGGCAACGGCG
Str: >>>>>>>..>>>>........<<<<.>>>>>.......<<<<<....>>>>>.......<<<<<<<<<<<<.

Chr_05.trna138 (11387872-11387801)	Length: 72 bp
Type: Gln	Anticodon: CTG at 34-36 (11387839-11387837)	Score: 74.6
HMM Sc=50.10	Sec struct Sc=24.50
         *    |    *    |    *    |    *    |    *    |    *    |    *    | 
Seq: GGTCCTATGGTCTAGTGGTcAGGACATTGGACTCTGAATCCAGTAaCCCGAGTTCAAATCTCGGTAGGACCT
Str: >>>>>>>..>>>>........<<<<.>>>>>.......<<<<<....>>>>>.......<<<<<<<<<<<<.

Chr_05.trna139 (11190636-11190563)	Length: 74 bp
Type: Asn	Anticodon: GTT at 35-37 (11190602-11190600)	Score: 84.5
HMM Sc=59.40	Sec struct Sc=25.10
         *    |    *    |    *    |    *    |    *    |    *    |    *    |   
Seq: GCTGGAATAGCTCAGTTGGTtAGAGCGTGTGGCTGTTAACCACAAGGtCGGAGGTTCAAGCCCTCCTTCTAGCG
Str: >>>>>>>..>>>>.........<<<<.>>>>>.......<<<<<.....>>>>>.......<<<<<<<<<<<<.

Chr_05.trna141 (11083843-11083770)	Length: 74 bp
Type: Sup	Anticodon: TTA at 35-37 (11083809-11083807)	Score: 81.1
HMM Sc=56.90	Sec struct Sc=24.20
         *    |    *    |    *    |    *    |    *    |    *    |    *    |   
Seq: GCTGGTGTAGCTCAATTGGTtAGAGCGTGTGGTTTTAAACCACAAGGtCGAAGGTTCAAGCCCTTCCTCCAGCA
Str: >>>>>.>..>>>>.........<<<<.>>>>>.......<<<<<.....>>>>>.......<<<<<<.<<<<<.

Chr_05.trna142 (11027175-11027102)	Length: 74 bp
Type: Sup	Anticodon: TTA at 35-37 (11027141-11027139)	Score: 72.5
HMM Sc=49.50	Sec struct Sc=23.00
         *    |    *    |    *    |    *    |    *    |    *    |    *    |   
Seq: GCTGGTGTAGCTCAATTGGTtAGACCGTGTGGTTTTAAACCACAAGGtCGAAGGTTCAAGCCCTTCCTCCAGCA
Str: >>>>>.>..>.>>.........<<.<.>>>>>.......<<<<<.....>>>>>.......<<<<<<.<<<<<.

Chr_05.trna144 (10884847-10884764)	Length: 84 bp
Type: Leu	Anticodon: CAA at 35-37 (10884813-10884811)	Score: 79.5
HMM Sc=54.50	Sec struct Sc=25.00
         *    |    *    |    *    |    *    |    *    |    *    |    *    |    *    |   
Seq: GTCAGGATGGCCGAGTGGTctAAGGCGCCAGACTCAAGTTCTGGTCTTCGAAagaGGgCGTGGGTTCAAATCCCACTTCTGACA
Str: >>>>>>>..>>>...........<<<.>>>>>.......<<<<<.>>>><<<...<...>>>>>.......<<<<<<<<<<<<.

Chr_05.trna146 (10275098-10275026)	Length: 73 bp
Type: Glu	Anticodon: CTC at 35-37 (10275064-10275062)	Score: 78.9
HMM Sc=53.10	Sec struct Sc=25.80
         *    |    *    |    *    |    *    |    *    |    *    |    *    |  
Seq: TCCGTTGTAGTCTAGTTGGTtAGGATACTCGGCTCTCACCCGAGAGaCCCGGGTTCAAGTCCCGGCAACGGAA
Str: >>>>>>>..>>>>.........<<<<.>>>>>.......<<<<<....>>>>>.......<<<<<<<<<<<<.

Chr_05.trna147 (9836043-9835970)	Length: 74 bp
Type: Ile	Anticodon: AAT at 35-37 (9836009-9836007)	Score: 84.9
HMM Sc=58.30	Sec struct Sc=26.60
         *    |    *    |    *    |    *    |    *    |    *    |    *    |   
Seq: GGCCCATTAGCTCAGTTGGTtAGAGCGTCGTGCTAATAACGCGAAGGtCGCAGGTTCGAGACCTGCATGGGCCA
Str: >>>>>>>..>>>>.........<<<<.>>>>>.......<<<<<.....>>>>>.......<<<<<<<<<<<<.

Chr_05.trna148 (9661489-9661417)	Length: 73 bp
Type: Ala	Anticodon: CGC at 34-36 (9661456-9661454)	Score: 68.3
HMM Sc=44.10	Sec struct Sc=24.20
         *    |    *    |    *    |    *    |    *    |    *    |    *    |  
Seq: GGGGGTGTAGCTCAtATGGTAGAGCGCTCGCTTCGCATGCGAGAGGcACGGGGTTCGATTCCCCGCACCTCCA
Str: >>>>>>>..>>>>........<<<<.>>>>>.......<<<<<.....>>>>>.......<<<<<<<<<<<<.

Chr_05.trna149 (9365335-9365265)	Length: 71 bp
Type: Gly	Anticodon: CCC at 33-35 (9365303-9365301)	Score: 65.4
HMM Sc=28.10	Sec struct Sc=37.30
         *    |    *    |    *    |    *    |    *    |    *    |    *    |
Seq: GCGCATCTGGTGTAGTGGTATCATAGTACCCTCCCACGGTACTGaCCAGGGTTCGATTCCCTGGATGCGCA
Str: >>>>>>>..>>>.........<<<.>>>>>.......<<<<<....>>>>>.......<<<<<<<<<<<<.

Chr_05.trna150 (9363324-9363254)	Length: 71 bp
Type: Gly	Anticodon: CCC at 33-35 (9363292-9363290)	Score: 65.4
HMM Sc=28.10	Sec struct Sc=37.30
         *    |    *    |    *    |    *    |    *    |    *    |    *    |
Seq: GCGCATCTGGTGTAGTGGTATCATAGTACCCTCCCACGGTACTGaCCAGGGTTCGATTCCCTGGATGCGCA
Str: >>>>>>>..>>>.........<<<.>>>>>.......<<<<<....>>>>>.......<<<<<<<<<<<<.

Chr_05.trna151 (9363180-9363108)	Length: 73 bp
Type: Ala	Anticodon: AGC at 34-36 (9363147-9363145)	Score: 63.4
HMM Sc=38.20	Sec struct Sc=25.20
         *    |    *    |    *    |    *    |    *    |    *    |    *    |  
Seq: GGGGATGTAGCTCAGATGGTAGAGCGCTCGCTTAGCATGCGAGAGGtACGGGGATCGATACCCCGCATCTCCA
Str: >>>>>>>..>>>>........<<<<.>>>>>.......<<<<<.....>>>>>.......<<<<<<<<<<<<.

Chr_05.trna153 (8628817-8628733)	Length: 85 bp
Type: Tyr	Anticodon: GTA at 34-36 (8628784-8628782)	Score: 73.8
Possible intron: 38-49 (8628780-8628769)
HMM Sc=41.90	Sec struct Sc=31.90
         *    |    *    |    *    |    *    |    *    |    *    |    *    |    *    |    
Seq: CCGACTTTAGCTCAGTTGGTAGAGCGGAGGACTGTAGttgataacagacATCCTTAGGtCGCTGGTTCGAATCCGGCAAGTCGGA
Str: >>>>>>>..>>>>........<<<<.>>>>>...................<<<<<.....>>>>>.......<<<<<<<<<<<<.

Chr_05.trna154 (8489942-8489870)	Length: 73 bp
Type: Arg	Anticodon: TCT at 34-36 (8489909-8489907)	Score: 68.8
HMM Sc=51.20	Sec struct Sc=17.60
         *    |    *    |    *    |    *    |    *    |    *    |    *    |  
Seq: GCACCCGTGGCCTAATGGAtAAGGCGTCTGACTTCTAATCAGGCGAtTGTGGGTTCGAGTCCCACCGGGTGTG
Str: >>>>>>>..>>>>........<<<<.>>>>>.......<<<<<.....>>>>>.......<<<<<<<<<<<<.

Chr_05.trna157 (7290810-7290738)	Length: 73 bp
Type: Glu	Anticodon: CTC at 35-37 (7290776-7290774)	Score: 78.9
HMM Sc=53.10	Sec struct Sc=25.80
         *    |    *    |    *    |    *    |    *    |    *    |    *    |  
Seq: TCCGTTGTAGTCTAGTTGGTtAGGATACTCGGCTCTCACCCGAGAGaCCCGGGTTCAAGTCCCGGCAACGGAA
Str: >>>>>>>..>>>>.........<<<<.>>>>>.......<<<<<....>>>>>.......<<<<<<<<<<<<.

Chr_05.trna158 (6792834-6792762)	Length: 73 bp
Type: Glu	Anticodon: CTC at 35-37 (6792800-6792798)	Score: 78.9
HMM Sc=53.10	Sec struct Sc=25.80
         *    |    *    |    *    |    *    |    *    |    *    |    *    |  
Seq: TCCGTTGTAGTCTAGTTGGTtAGGATACTCGGCTCTCACCCGAGAGaCCCGGGTTCAAGTCCCGGCAACGGAA
Str: >>>>>>>..>>>>.........<<<<.>>>>>.......<<<<<....>>>>>.......<<<<<<<<<<<<.

Chr_05.trna159 (6735718-6735646)	Length: 73 bp
Type: Glu	Anticodon: CTC at 35-37 (6735684-6735682)	Score: 78.9
HMM Sc=53.10	Sec struct Sc=25.80
         *    |    *    |    *    |    *    |    *    |    *    |    *    |  
Seq: TCCGTTGTAGTCTAGTTGGTtAGGATACTCGGCTCTCACCCGAGAGaCCCGGGTTCAAGTCCCGGCAACGGAA
Str: >>>>>>>..>>>>.........<<<<.>>>>>.......<<<<<....>>>>>.......<<<<<<<<<<<<.

Chr_05.trna160 (4645639-4645566)	Length: 74 bp
Type: Glu	Anticodon: TTC at 36-38 (4645604-4645602)	Score: 72.1
HMM Sc=45.30	Sec struct Sc=26.80
         *    |    *    |    *    |    *    |    *    |    *    |    *    |   
Seq: TCCGTTGTAGTCCAGCCtGGTtAGGATACCTGGCTTTCACCCAGGCGaCCCGGGTTCAAATCCCGGCAACGGAA
Str: >>>>>>>..>>>>..........<<<<.>>>>>.......<<<<<....>>>>>.......<<<<<<<<<<<<.

Chr_05.trna161 (4636385-4636314)	Length: 72 bp
Type: Gln	Anticodon: TTG at 34-36 (4636352-4636350)	Score: 71.3
HMM Sc=53.50	Sec struct Sc=17.80
         *    |    *    |    *    |    *    |    *    |    *    |    *    | 
Seq: GGTTCTATGGTGTAGTGGTtAGCACTTCGGACTTTGAATCCGGCGaCCTGGGTTCGACTCCCGGTAGGACCT
Str: >>>>>>>..>>>>........<<<<.>>>>>.......<<<<<....>>>>>.......<<<<<<<<<<<<.

Chr_05.trna162 (4465803-4465733)	Length: 71 bp
Type: Gly	Anticodon: CCC at 33-35 (4465771-4465769)	Score: 65.4
HMM Sc=28.10	Sec struct Sc=37.30
         *    |    *    |    *    |    *    |    *    |    *    |    *    |
Seq: GCGCATCTGGTGTAGTGGTATCATAGTACCCTCCCACGGTACTGaCCAGGGTTCGATTCCCTGGATGCGCA
Str: >>>>>>>..>>>.........<<<.>>>>>.......<<<<<....>>>>>.......<<<<<<<<<<<<.

Chr_05.trna163 (4115329-4115257)	Length: 73 bp
Type: Val	Anticodon: TAC at 34-36 (4115296-4115294)	Score: 78.2
HMM Sc=43.80	Sec struct Sc=34.40
         *    |    *    |    *    |    *    |    *    |    *    |    *    |  
Seq: GTTGCTGTGGTGTAGTGGTtATCACGTTAGTCTTACACACTAAAGGtCCCCAGTTCGATCCTGGGCAGCAACA
Str: >>>>>>>..>>>..........<<<.>>>>>.......<<<<<.....>>>>>.......<<<<<<<<<<<<.

Chr_05.trna164 (4092228-4092147)	Length: 82 bp
Type: Ser	Anticodon: GCT at 34-36 (4092195-4092193)	Score: 80.5
HMM Sc=45.20	Sec struct Sc=35.30
         *    |    *    |    *    |    *    |    *    |    *    |    *    |    *    | 
Seq: GTCGCTTTGGCCGAGTGGTtAAGGCGTGTGCCTGCTAAGTACATGGGGTTTCCCCGCGAGAGTTCGAATCTCTCAGGCGACG
Str: >>>>>>>..>>>..........<<<.>>>>>.......<<<<<.>>>>...<<<<..>>>>>.......<<<<<<<<<<<<.

Chr_05.trna166 (3839817-3839744)	Length: 74 bp
Type: Asn	Anticodon: GTT at 35-37 (3839783-3839781)	Score: 81.1
HMM Sc=58.40	Sec struct Sc=22.70
         *    |    *    |    *    |    *    |    *    |    *    |    *    |   
Seq: GCTGGAGTAGCTCAGTTGGTtAGAGCGTGTGGCTGTTAACCACAAGGtCGAAGGTTCAAGCCCTTCTTCTAGCG
Str: >>>>>>>..>>>>.........<<<<.>>>>>.......<<<<<.....>>>>>.......<<<<<<<<<<<<.

Chr_05.trna169 (3177626-3177545)	Length: 82 bp
Type: Ser	Anticodon: AGA at 34-36 (3177593-3177591)	Score: 80.3
HMM Sc=44.00	Sec struct Sc=36.30
         *    |    *    |    *    |    *    |    *    |    *    |    *    |    *    | 
Seq: GTGGTCGTGCCGGAGTGGTtATCGGGCATGACTAGAAATCATGTGGGCTTTGCCCGCGCAGGTTCGAATCCTGCCGACCACG
Str: >>>>>>>..>>>>........<<<<.>>>>>.......<<<<<.>>>>...<<<<..>>>>>.......<<<<<<<<<<<<.

Chr_05.trna170 (2813985-2813904)	Length: 82 bp
Type: Ser	Anticodon: GCT at 34-36 (2813952-2813950)	Score: 80.5
HMM Sc=45.20	Sec struct Sc=35.30
         *    |    *    |    *    |    *    |    *    |    *    |    *    |    *    | 
Seq: GTCGCTTTGGCCGAGTGGTtAAGGCGTGTGCCTGCTAAGTACATGGGGTTTCCCCGCGAGAGTTCGAATCTCTCAGGCGACG
Str: >>>>>>>..>>>..........<<<.>>>>>.......<<<<<.>>>>...<<<<..>>>>>.......<<<<<<<<<<<<.

Chr_05.trna171 (2712972-2712899)	Length: 74 bp
Type: Ile	Anticodon: AAT at 35-37 (2712938-2712936)	Score: 85.2
HMM Sc=59.00	Sec struct Sc=26.20
         *    |    *    |    *    |    *    |    *    |    *    |    *    |   
Seq: GGCCCATTAGCTCAGTTGGTtAGAGCGTTGTGCTAATAACGCAAAGGtCGCAGGTTCGAGACCTGCATGGGCCA
Str: >>>>>>>..>>>>.........<<<<.>>>>>.......<<<<<.....>>>>>.......<<<<<<<<<<<<.

Chr_05.trna172 (2193050-2192979)	Length: 72 bp
Type: Asp	Anticodon: GTC at 34-36 (2193017-2193015)	Score: 67.0
HMM Sc=47.30	Sec struct Sc=19.70
         *    |    *    |    *    |    *    |    *    |    *    |    *    | 
Seq: GTCGTTGTAGTATAGTGGTaAGTATTCCCGCCTGTCACGCGGGTGaCCCGGGTTCGATCCCCGGCAGCGGCG
Str: >>>>>>>..>>>>........<<<<.>>>>>.......<<<<<....>>>>>.......<<<<<<<<<<<<.

Chr_05.trna173 (1842545-1842464)	Length: 82 bp
Type: Ser	Anticodon: GCT at 34-36 (1842512-1842510)	Score: 80.5
HMM Sc=45.20	Sec struct Sc=35.30
         *    |    *    |    *    |    *    |    *    |    *    |    *    |    *    | 
Seq: GTCGCTTTGGCCGAGTGGTtAAGGCGTGTGCCTGCTAAGTACATGGGGTTTCCCCGCGAGAGTTCGAATCTCTCAGGCGACG
Str: >>>>>>>..>>>..........<<<.>>>>>.......<<<<<.>>>>...<<<<..>>>>>.......<<<<<<<<<<<<.

Chr_05.trna174 (1604085-1604014)	Length: 72 bp
Type: Asp	Anticodon: GTC at 34-36 (1604052-1604050)	Score: 69.8
HMM Sc=46.80	Sec struct Sc=23.00
         *    |    *    |    *    |    *    |    *    |    *    |    *    | 
Seq: GTCGTTGTAGTATAGTGGTaAGTATTCCCGCCTGTCACGCGGGTGaCCCGGGTTCGATCCCCGGCAACGGCG
Str: >>>>>>>..>>>>........<<<<.>>>>>.......<<<<<....>>>>>.......<<<<<<<<<<<<.

Chr_05.trna175 (1169908-1169835)	Length: 74 bp
Type: Asn	Anticodon: GTT at 35-37 (1169874-1169872)	Score: 84.5
HMM Sc=59.40	Sec struct Sc=25.10
         *    |    *    |    *    |    *    |    *    |    *    |    *    |   
Seq: GCTGGAATAGCTCAGTTGGTtAGAGCGTGTGGCTGTTAACCACAAGGtCGGAGGTTCAAGCCCTCCTTCTAGCG
Str: >>>>>>>..>>>>.........<<<<.>>>>>.......<<<<<.....>>>>>.......<<<<<<<<<<<<.

Chr_06.trna1 (400920-401001)	Length: 82 bp
Type: Ser	Anticodon: GCT at 34-36 (400953-400955)	Score: 80.5
HMM Sc=45.20	Sec struct Sc=35.30
         *    |    *    |    *    |    *    |    *    |    *    |    *    |    *    | 
Seq: GTCGCTTTGGCCGAGTGGTtAAGGCGTGTGCCTGCTAAGTACATGGGGTTTCCCCGCGAGAGTTCGAATCTCTCAGGCGACG
Str: >>>>>>>..>>>..........<<<.>>>>>.......<<<<<.>>>>...<<<<..>>>>>.......<<<<<<<<<<<<.

Chr_06.trna2 (509148-509221)	Length: 74 bp
Type: Ile	Anticodon: TAT at 35-37 (509182-509184)	Score: 86.5
HMM Sc=71.20	Sec struct Sc=15.30
         *    |    *    |    *    |    *    |    *    |    *    |    *    |   
Seq: GGTCCCGTAGCTCAGTTGGTtAGAGCGTTGGTCTTATGAGCCGAAGGtCGCGGGTTCGAACCCCGCCGGGACCA
Str: >>>>>>>..>>>>.........<<<<.>>>>>.......<<<<<.....>>>>>.......<<<<<<<<<<<<.

Chr_06.trna3 (739383-739454)	Length: 72 bp
Type: Pro	Anticodon: TGG at 33-35 (739415-739417)	Score: 68.9
HMM Sc=36.50	Sec struct Sc=32.40
         *    |    *    |    *    |    *    |    *    |    *    |    *    | 
Seq: GGGCATTTGGTCTAGTGGTATGATTCTTGCTTTGGGTGCAAGAGGtCCCGAGTTCGATTCTCGGAATGCCCC
Str: >>>>>>>..>>>.........<<<.>>>>>.......<<<<<.....>>>>>.......<<<<<<<<<<<<.

Chr_06.trna4 (907214-907285)	Length: 72 bp
Type: Gly	Anticodon: TCC at 34-36 (907247-907249)	Score: 73.9
HMM Sc=46.20	Sec struct Sc=27.70
         *    |    *    |    *    |    *    |    *    |    *    |    *    | 
Seq: GCGTTTGTAGTCCAACGGTtAGGATAATTGCCTTCCAAGCAATAGaCCCGGGTTCGACTCCCGGCAAACGCA
Str: >>>>>>>..>>>>........<<<<.>>>>>.......<<<<<....>>>>>.......<<<<<<<<<<<<.

Chr_06.trna5 (1246536-1246607)	Length: 72 bp
Type: Gln	Anticodon: TTG at 34-36 (1246569-1246571)	Score: 76.4
HMM Sc=56.50	Sec struct Sc=19.90
         *    |    *    |    *    |    *    |    *    |    *    |    *    | 
Seq: GGTTCTATGGTGTAGTGGTtAGCACTCTGGACTTTGAATCCAGCGaCCTGGGTTCGAATCCCGGTAGGACCT
Str: >>>>>>>..>>>>........<<<<.>>>>>.......<<<<<....>>>>>.......<<<<<<<<<<<<.

Chr_06.trna6 (2281709-2281788)	Length: 80 bp
Type: Leu	Anticodon: TAG at 35-37 (2281743-2281745)	Score: 69.5
HMM Sc=48.50	Sec struct Sc=21.00
         *    |    *    |    *    |    *    |    *    |    *    |    *    |    *    
Seq: GACAGTTTGGCCGAGTGGTctAAGGCGCCAGATTTAGGCTCTGGTccgaaaGGgCGTGGGTTCAAATCCCACAGCTGTCA
Str: >>>>>>>..>>>...........<<<.>>>>>.......<<<<<...........>>>>>.......<<<<<<<<<<<<.

Chr_06.trna7 (2465730-2465800)	Length: 71 bp
Type: Gly	Anticodon: GCC at 33-35 (2465762-2465764)	Score: 66.5
HMM Sc=44.80	Sec struct Sc=21.70
         *    |    *    |    *    |    *    |    *    |    *    |    *    |
Seq: GCACCAGTGGTCTAGTGGTAGAATAGTACCCTGCCACGGTACAGaCCCGGGTTCGATTCCCGGCTGGTGCA
Str: >>>>>>>..>>.>.......<.<<.>>>>>.......<<<<<....>>>>>.......<<<<<<<<<<<<.

Chr_06.trna8 (2501685-2501756)	Length: 72 bp
Type: Gln	Anticodon: TTG at 34-36 (2501718-2501720)	Score: 71.5
HMM Sc=49.70	Sec struct Sc=21.80
         *    |    *    |    *    |    *    |    *    |    *    |    *    | 
Seq: GGTTCTATGGTGTAGTGGTtAGCACTCAGGACTTTGAATCCTGCGaCCTGGGTTCGACTCCCGGTAGGACCT
Str: >>>>>>>..>>>>........<<<<.>>>>>.......<<<<<....>>>>>.......<<<<<<<<<<<<.

Chr_06.trna9 (2761450-2761521)	Length: 72 bp
Type: Trp	Anticodon: CCA at 33-35 (2761482-2761484)	Score: 75.8
HMM Sc=51.20	Sec struct Sc=24.60
         *    |    *    |    *    |    *    |    *    |    *    |    *    | 
Seq: GGATCCGTGGCGCAATGGTAGCGCGTCTGACTCCAGATCAGAAGGtTGCGTGTTCGATTCACGTCGGGTTCA
Str: >>>>>>>..>>>>.......<<<<.>>>>>.......<<<<<.....>>>>>.......<<<<<<<<<<<<.

Chr_06.trna11 (2811838-2811909)	Length: 72 bp
Type: Trp	Anticodon: CCA at 33-35 (2811870-2811872)	Score: 75.8
HMM Sc=51.20	Sec struct Sc=24.60
         *    |    *    |    *    |    *    |    *    |    *    |    *    | 
Seq: GGATCCGTGGCGCAATGGTAGCGCGTCTGACTCCAGATCAGAAGGtTGCGTGTTCGATTCACGTCGGGTTCA
Str: >>>>>>>..>>>>.......<<<<.>>>>>.......<<<<<.....>>>>>.......<<<<<<<<<<<<.

Chr_06.trna12 (2879611-2879684)	Length: 74 bp
Type: Val	Anticodon: CAC at 35-37 (2879645-2879647)	Score: 77.2
HMM Sc=56.00	Sec struct Sc=21.20
         *    |    *    |    *    |    *    |    *    |    *    |    *    |   
Seq: GTCTGGGTGGTGTAGTTGGTtATCACGCTAGCCTCACACACTAGAGGtCCCCGGTTCGAACCCGGGCTCAGACA
Str: >>>>>>>..>>>...........<<<.>>>>.........<<<<.....>>>>>.......<<<<<<<<<<<<.

Chr_06.trna13 (2995457-2995527)	Length: 71 bp
Type: Gly	Anticodon: GCC at 33-35 (2995489-2995491)	Score: 66.5
HMM Sc=44.80	Sec struct Sc=21.70
         *    |    *    |    *    |    *    |    *    |    *    |    *    |
Seq: GCACCAGTGGTCTAGTGGTAGAATAGTACCCTGCCACGGTACAGaCCCGGGTTCGATTCCCGGCTGGTGCA
Str: >>>>>>>..>>.>.......<.<<.>>>>>.......<<<<<....>>>>>.......<<<<<<<<<<<<.

Chr_06.trna14 (3224980-3225051)	Length: 72 bp
Type: Gly	Anticodon: TCC at 34-36 (3225013-3225015)	Score: 73.9
HMM Sc=46.20	Sec struct Sc=27.70
         *    |    *    |    *    |    *    |    *    |    *    |    *    | 
Seq: GCGTTTGTAGTCCAACGGTtAGGATAATTGCCTTCCAAGCAATAGaCCCGGGTTCGACTCCCGGCAAACGCA
Str: >>>>>>>..>>>>........<<<<.>>>>>.......<<<<<....>>>>>.......<<<<<<<<<<<<.

Chr_06.trna15 (3239493-3239582)	Length: 90 bp
Type: Tyr	Anticodon: GTA at 34-36 (3239526-3239528)	Score: 73.6
Possible intron: 38-54 (3239530-3239546)
HMM Sc=41.70	Sec struct Sc=31.90
         *    |    *    |    *    |    *    |    *    |    *    |    *    |    *    |    *    
Seq: CCGACTTTAGCTCAGTTGGTAGAGCGGAGGACTGTAGtagaaaatctgtcagacATCCTTAGGtCGCTGGTTCGAATCCGGCAAGTCGGA
Str: >>>>>>>..>>>>........<<<<.>>>>>........................<<<<<.....>>>>>.......<<<<<<<<<<<<.

Chr_06.trna17 (3611338-3611411)	Length: 74 bp
Type: Glu	Anticodon: TTC at 36-38 (3611373-3611375)	Score: 72.1
HMM Sc=45.30	Sec struct Sc=26.80
         *    |    *    |    *    |    *    |    *    |    *    |    *    |   
Seq: TCCGTTGTAGTCCAGCCtGGTtAGGATACCTGGCTTTCACCCAGGCGaCCCGGGTTCAAATCCCGGCAACGGAA
Str: >>>>>>>..>>>>..........<<<<.>>>>>.......<<<<<....>>>>>.......<<<<<<<<<<<<.

Chr_06.trna18 (4677817-4677889)	Length: 73 bp
Type: Arg	Anticodon: ACG at 34-36 (4677850-4677852)	Score: 72.5
HMM Sc=49.90	Sec struct Sc=22.60
         *    |    *    |    *    |    *    |    *    |    *    |    *    |  
Seq: GACTCTGTGGCCCAATGGAtAAGGCGCTGGTCTACGAAACCAGAGAcTCTGGGTTCGATCCCCAGCAGAGTCG
Str: >>>>>>>..>>>..........<<<.>>>>>.......<<<<<.....>>>>>.......<<<<<<<<<<<<.

Chr_06.trna19 (5253121-5253194)	Length: 74 bp
Type: Val	Anticodon: AAC at 35-37 (5253155-5253157)	Score: 72.2
HMM Sc=47.80	Sec struct Sc=24.40
         *    |    *    |    *    |    *    |    *    |    *    |    *    |   
Seq: GGTTTCGTGGTGTAGTTGGTtATCACGTCAGTCTAACACACTGAAGGtCTCCGGTTCGAGTCCGGGCGAAGCCA
Str: >>>>>>>..>>>...........<<<.>>>>>.......<<<<<.....>>>>>.......<<<<<<<<<<<<.

Chr_06.trna20 (5593202-5593275)	Length: 74 bp
Type: Ile	Anticodon: AAT at 35-37 (5593236-5593238)	Score: 84.9
HMM Sc=58.30	Sec struct Sc=26.60
         *    |    *    |    *    |    *    |    *    |    *    |    *    |   
Seq: GGCCCATTAGCTCAGTTGGTtAGAGCGTCGTGCTAATAACGCGAAGGtCGCAGGTTCGAGACCTGCATGGGCCA
Str: >>>>>>>..>>>>.........<<<<.>>>>>.......<<<<<.....>>>>>.......<<<<<<<<<<<<.

Chr_06.trna21 (5958396-5958467)	Length: 72 bp
Type: Asp	Anticodon: GTC at 34-36 (5958429-5958431)	Score: 67.0
HMM Sc=47.30	Sec struct Sc=19.70
         *    |    *    |    *    |    *    |    *    |    *    |    *    | 
Seq: GTCGTTGTAGTATAGTGGTgAGTATTCCCGCCTGTCACGCGGGTGaCCCGGGTTCGATCCCCGGCAGCGGCG
Str: >>>>>>>..>>>>........<<<<.>>>>>.......<<<<<....>>>>>.......<<<<<<<<<<<<.

Chr_06.trna22 (6221988-6222060)	Length: 73 bp
Type: Ala	Anticodon: TGC at 34-36 (6222021-6222023)	Score: 65.6
HMM Sc=39.80	Sec struct Sc=25.80
         *    |    *    |    *    |    *    |    *    |    *    |    *    |  
Seq: GGGGATGTAGCTCAAATGGTAGAGCGCTCGCTTTGCATGCGAGAGGtACAGGGTTCGATACCCTGCATCTCCA
Str: >>>>>>>..>>>>........<<<<.>>>>>.......<<<<<.....>>>>>.......<<<<<<<<<<<<.

Chr_06.trna23 (6559930-6560001)	Length: 72 bp
Type: Gln	Anticodon: CTG at 34-36 (6559963-6559965)	Score: 72.2
HMM Sc=48.10	Sec struct Sc=24.10
         *    |    *    |    *    |    *    |    *    |    *    |    *    | 
Seq: GGTCCCATGGTCTAGCGGTtAGGACATTGGACTCTGAATCCAGTAaCCCGAGTTCAAGTCTCGGTGGGACCT
Str: >>>>>>>..>>>>........<<<<.>>>>>.......<<<<<....>>>>>.......<<<<<<<<<<<<.

Chr_06.trna26 (7231993-7232075)	Length: 83 bp
Type: Ser	Anticodon: AGA at 34-36 (7232026-7232028)	Score: 63.9
HMM Sc=38.90	Sec struct Sc=25.00
         *    |    *    |    *    |    *    |    *    |    *    |    *    |    *    |  
Seq: GTGGTCGTGCCAGAGTGGTtATCGGGCATGACTAGAAATCATGTGGGGTTTGCCCGCGCAgGGTTCGAATCCTGCCGACCGCG
Str: >>>>>>>..>>.>........<.<<.>>>>>.......<<<<<..>>>....<<<..>>>.>>.......<<<<<<<<<<<<.

Chr_06.trna30 (9159389-9159474)	Length: 86 bp
Type: Met	Anticodon: CAT at 35-37 (9159423-9159425)	Score: 64.2
Possible intron: 39-50 (9159427-9159438)
HMM Sc=40.80	Sec struct Sc=23.40
         *    |    *    |    *    |    *    |    *    |    *    |    *    |    *    |    *
Seq: GGGGTGGTGGCGCAGTTGGCtAGCGCGTAGGTCTCATAgctatctgagtaATCCTGAGGtCGAGAGTTCGAGCCTCTCTCACCCCA
Str: >>>>>>>..>>>>.........<<<<.>>>>.....................<<<<.....>>>>>.......<<<<<<<<<<<<.

Chr_06.trna31 (9169777-9169862)	Length: 86 bp
Type: Met	Anticodon: CAT at 35-37 (9169811-9169813)	Score: 64.2
Possible intron: 39-50 (9169815-9169826)
HMM Sc=40.80	Sec struct Sc=23.40
         *    |    *    |    *    |    *    |    *    |    *    |    *    |    *    |    *
Seq: GGGGTGGTGGCGCAGTTGGCtAGCGCGTAGGTCTCATAgctatctgagtaATCCTGAGGtCGAGAGTTCGAGCCTCTCTCACCCCA
Str: >>>>>>>..>>>>.........<<<<.>>>>.....................<<<<.....>>>>>.......<<<<<<<<<<<<.

Chr_06.trna32 (9567505-9567576)	Length: 72 bp
Type: Lys	Anticodon: TTT at 33-35 (9567537-9567539)	Score: 80.4
HMM Sc=65.10	Sec struct Sc=15.30
         *    |    *    |    *    |    *    |    *    |    *    |    *    | 
Seq: GCCGACTTAGCTCAGTGGTAGAGCGCGTGACTTTTAATCCCGTGGtCGAGGGTTCGATCCCCTCAGTCGGCG
Str: >>>>>>>..>>>>.......<<<<.>>.>>.......<<.<<.....>>>>>.......<<<<<<<<<<<<.

Chr_06.trna33 (9596992-9597073)	Length: 82 bp
Type: Ser	Anticodon: AGA at 34-36 (9597025-9597027)	Score: 69.8
HMM Sc=36.60	Sec struct Sc=33.20
         *    |    *    |    *    |    *    |    *    |    *    |    *    |    *    | 
Seq: GTGGTCGTGCCAGAGTGGTtATCGGGCATGACTAGAAATCATGTGGGCTTTGCCCGCGCAGGTTCAAATCCTGCCGACCATG
Str: >>>>>>>..>>.>........<.<<.>>>>>.......<<<<<.>>>>...<<<<..>>>>>.......<<<<<<<<<<<<.

Chr_06.trna34 (9637498-9637579)	Length: 82 bp
Type: Ser	Anticodon: AGA at 34-36 (9637531-9637533)	Score: 80.3
HMM Sc=44.00	Sec struct Sc=36.30
         *    |    *    |    *    |    *    |    *    |    *    |    *    |    *    | 
Seq: GTGGTCGTGCCGGAGTGGTtATCGGGCATGACTAGAAATCATGTGGGCTTTGCCCGCGCAGGTTCGAATCCTGCCGACCACG
Str: >>>>>>>..>>>>........<<<<.>>>>>.......<<<<<.>>>>...<<<<..>>>>>.......<<<<<<<<<<<<.

Chr_06.trna35 (10104485-10104558)	Length: 74 bp
Type: Asn	Anticodon: GTT at 35-37 (10104519-10104521)	Score: 81.1
HMM Sc=58.40	Sec struct Sc=22.70
         *    |    *    |    *    |    *    |    *    |    *    |    *    |   
Seq: GCTGGAGTAGCTCAGTTGGTtAGAGCGTGTGGCTGTTAACCACAAGGtCGAAGGTTCAAGCCCTTCTTCTAGCG
Str: >>>>>>>..>>>>.........<<<<.>>>>>.......<<<<<.....>>>>>.......<<<<<<<<<<<<.

Chr_06.trna36 (10619640-10619711)	Length: 72 bp
Type: Gln	Anticodon: CTG at 34-36 (10619673-10619675)	Score: 60.6
HMM Sc=50.50	Sec struct Sc=10.10
         *    |    *    |    *    |    *    |    *    |    *    |    *    | 
Seq: GGCCCTATGGTGTAGAGGTtAGCACTCTGGACTCTGAATCCAGTGaCCTGGGTTCAAATCCAAGTAGGACCT
Str: >>.>>>>..>>>>........<<<<.>>>>>.......<<<<<....>>.>>.......<<.<<<<<<.<<.

Chr_06.trna37 (10620589-10620659)	Length: 71 bp
Type: Gln	Anticodon: TTG at 33-35 (10620621-10620623)	Score: 60.8
HMM Sc=36.80	Sec struct Sc=24.00
         *    |    *    |    *    |    *    |    *    |    *    |    *    |
Seq: GGTCCTATGGTGTAGAGTTAGCACACTGGACTTTGAGTCCAGTGaCCTGGGTTCAAATCCCAGTAGGACCT
Str: >>>>>>>..>>>>.......<<<<.>>>>>.......<<<<<....>>>>>.......<<<<<<<<<<<<.

Chr_06.trna38 (10621728-10621799)	Length: 72 bp
Type: Gln	Anticodon: TTG at 34-36 (10621761-10621763)	Score: 72.9
HMM Sc=49.50	Sec struct Sc=23.40
         *    |    *    |    *    |    *    |    *    |    *    |    *    | 
Seq: GGTTCTATGGTGTAGAGGTtAGCACTCTGGACTTTGAATCCAGCGaCCTGGGTTCAAATCCCAGTAGGACCT
Str: >>>>>>>..>>>>........<<<<.>>>>>.......<<<<<....>>>>>.......<<<<<<<<<<<<.

Chr_06.trna39 (10622412-10622483)	Length: 72 bp
Type: Gln	Anticodon: TTG at 34-36 (10622445-10622447)	Score: 59.7
HMM Sc=43.10	Sec struct Sc=16.60
         *    |    *    |    *    |    *    |    *    |    *    |    *    | 
Seq: GGTCCTATGGTGTAGCAGTtAGCACTCTGGATTTTGAATCCAGTGaCCAGGGTTCAAATCCCAGTAGGACCT
Str: >>>>>>>..>>>>........<<<<.>>>>>.......<<<<<....>.>>>.......<<<.<<<<<<<<.

Chr_06.trna41 (10625098-10625169)	Length: 72 bp
Type: Gln	Anticodon: TTG at 34-36 (10625131-10625133)	Score: 72.9
HMM Sc=45.40	Sec struct Sc=27.50
         *    |    *    |    *    |    *    |    *    |    *    |    *    | 
Seq: GGTCCTATGGTGTAGAGGTtATCACTCTGGACTTTGAATCCAGTAaCCTGGGTTCAAATCCCAGTAGGACCT
Str: >>>>>>>..>>>..........<<<.>>>>>.......<<<<<....>>>>>.......<<<<<<<<<<<<.

Chr_06.trna42 (12053180-12053252)	Length: 73 bp
Type: Glu	Anticodon: CTC at 35-37 (12053214-12053216)	Score: 78.9
HMM Sc=53.10	Sec struct Sc=25.80
         *    |    *    |    *    |    *    |    *    |    *    |    *    |  
Seq: TCCGTTGTAGTCTAGTTGGTtAGGATACTCGGCTCTCACCCGAGAGaCCCGGGTTCAAGTCCCGGCAACGGAA
Str: >>>>>>>..>>>>.........<<<<.>>>>>.......<<<<<....>>>>>.......<<<<<<<<<<<<.

Chr_06.trna44 (13217658-13217730)	Length: 73 bp
Type: Phe	Anticodon: GAA at 34-36 (13217691-13217693)	Score: 78.3
HMM Sc=58.40	Sec struct Sc=19.90
         *    |    *    |    *    |    *    |    *    |    *    |    *    |  
Seq: GCGGGGATAGCTCAGTTGGGAGAGCGTCAGACTGAAGATCTGAAGGtCGCGTGTTCGATCCACGCTCACCGCA
Str: >>>>.>>..>>>>........<<<<.>>>>>.......<<<<<.....>>>>>.......<<<<<<<.<<<<.

Chr_06.trna49 (17976500-17976571)	Length: 72 bp
Type: Pro	Anticodon: TGG at 33-35 (17976532-17976534)	Score: 69.6
HMM Sc=37.70	Sec struct Sc=31.90
         *    |    *    |    *    |    *    |    *    |    *    |    *    | 
Seq: GGGCGTTTGGTCTAGTGGTATGATTCTTGCTTTGGGTGCAAGAGGtCCCGAGTTCGATTCTCGGAACGCCCC
Str: >>>>>>>..>>>.........<<<.>>>>>.......<<<<<.....>>>>>.......<<<<<<<<<<<<.

Chr_06.trna50 (18887158-18887229)	Length: 72 bp
Type: Trp	Anticodon: CCA at 33-35 (18887190-18887192)	Score: 66.8
HMM Sc=51.60	Sec struct Sc=15.20
         *    |    *    |    *    |    *    |    *    |    *    |    *    | 
Seq: GGATCCGTGGCGCAATGGTAGCGCGTCTGACTCCAGATCAAGAGGtTGCGTGTTCGATTCACGTCGGGTTCA
Str: >>>>>>>..>>>>.......<<<<.>.>>>.......<<<.<.....>>>>>.......<<<<<<<<<<<<.

Chr_06.trna55 (22690096-22690168)	Length: 73 bp
Type: Glu	Anticodon: CTC at 35-37 (22690130-22690132)	Score: 78.9
HMM Sc=53.10	Sec struct Sc=25.80
         *    |    *    |    *    |    *    |    *    |    *    |    *    |  
Seq: TCCGTTGTAGTCTAGTTGGTtAGGATACTCGGCTCTCACCCGAGAGaCCCGGGTTCAAGTCCCGGCAACGGAA
Str: >>>>>>>..>>>>.........<<<<.>>>>>.......<<<<<....>>>>>.......<<<<<<<<<<<<.

Chr_06.trna56 (23019431-23019502)	Length: 72 bp
Type: Pro	Anticodon: CGG at 33-35 (23019463-23019465)	Score: 65.1
HMM Sc=40.90	Sec struct Sc=24.20
         *    |    *    |    *    |    *    |    *    |    *    |    *    | 
Seq: GGGCGTTTGGTCTAGTGGTATGATTCTCGCTTCGGGTGCGAGAGGtCGCGAGTTCGATTCCCGCAACGCCCC
Str: >>>>>>>..>>>.........<<<.>>>>>.......<<<<<.....>>>.>.......<.<<<<<<<<<<.

Chr_06.trna61 (24137320-24137394)	Length: 75 bp
Type: Pro	Anticodon: TGG at 36-38 (24137355-24137357)	Score: 62.8
HMM Sc=32.80	Sec struct Sc=30.00
         *    |    *    |    *    |    *    |    *    |    *    |    *    |    
Seq: CGAGGTGTAGCGCAGTCtGGTcAGCGCATCTGTTTTGGGTACAGAGGGcCATAGGTTCGAATCCTGTCACCTTGA
Str: >>>>>>>..>>>>..........<<<<.>>>>>.......<<<<<.....>>>>>.......<<<<<<<<<<<<.

Chr_06.trna64 (25755079-25755150)	Length: 72 bp
Type: Pro	Anticodon: TGG at 33-35 (25755111-25755113)	Score: 68.9
HMM Sc=36.50	Sec struct Sc=32.40
         *    |    *    |    *    |    *    |    *    |    *    |    *    | 
Seq: GGGCATTTGGTCTAGTGGTATGATTCTTGCTTTGGGTGCAAGAGGtCCCGAGTTCGATTCTCGGAATGCCCC
Str: >>>>>>>..>>>.........<<<.>>>>>.......<<<<<.....>>>>>.......<<<<<<<<<<<<.

Chr_06.trna67 (26487186-26487259)	Length: 74 bp
Type: Asn	Anticodon: GTT at 35-37 (26487220-26487222)	Score: 81.1
HMM Sc=58.40	Sec struct Sc=22.70
         *    |    *    |    *    |    *    |    *    |    *    |    *    |   
Seq: GCTGGAGTAGCTCAGTTGGTtAGAGCGTGTGGCTGTTAACCACAAGGtCGAAGGTTCAAGCCCTTCTTCTAGCG
Str: >>>>>>>..>>>>.........<<<<.>>>>>.......<<<<<.....>>>>>.......<<<<<<<<<<<<.

Chr_06.trna71 (27144635-27144706)	Length: 72 bp
Type: Asp	Anticodon: GTC at 34-36 (27144668-27144670)	Score: 69.8
HMM Sc=46.80	Sec struct Sc=23.00
         *    |    *    |    *    |    *    |    *    |    *    |    *    | 
Seq: GTCGTTGTAGTATAGTGGTaAGTATTCCCGCCTGTCACGCGGGTGaCCCGGGTTCGATCCCCGGCAACGGCG
Str: >>>>>>>..>>>>........<<<<.>>>>>.......<<<<<....>>>>>.......<<<<<<<<<<<<.

Chr_06.trna74 (29183408-29183482)	Length: 75 bp
Type: Lys	Anticodon: TTT at 35-37 (29183442-29183444)	Score: 72.9
HMM Sc=50.70	Sec struct Sc=22.20
         *    |    *    |    *    |    *    |    *    |    *    |    *    |    
Seq: GCTGGTGTAGCTCAGTTGGTtAGAGCGTGTGGCTTTTAaACCACAAAGtCGAAGGTTCAAGCCCTTCCTCCAGCA
Str: >>>>>.>..>>>>.........<<<<.>>>>>........<<<<<.....>>>>>.......<<<<<<.<<<<<.

Chr_06.trna76 (30354549-30354622)	Length: 74 bp
Type: Gln	Anticodon: TTG at 35-37 (30354583-30354585)	Score: 81.1
HMM Sc=56.90	Sec struct Sc=24.20
         *    |    *    |    *    |    *    |    *    |    *    |    *    |   
Seq: GCTGGTGTAGCTCAATTGGTtAGAGCGTGTGGTTTTGAACCACAAGGtCGAAGGTTCAAGCCCTTCCTCCAGCA
Str: >>>>>.>..>>>>.........<<<<.>>>>>.......<<<<<.....>>>>>.......<<<<<<.<<<<<.

Chr_06.trna78 (28959984-28959912)	Length: 73 bp
Type: Lys	Anticodon: CTT at 34-36 (28959951-28959949)	Score: 87.7
HMM Sc=67.60	Sec struct Sc=20.10
         *    |    *    |    *    |    *    |    *    |    *    |    *    |  
Seq: GCCCGTCTAGCTCAGTTGGTAGAGCGCAAGGCTCTTAACCTTGTGGtCGTGGGTTCGAGCCCCACGGTGGGCG
Str: >>>>>>>..>>>>........<<<<.>>>>>.......<<<<<.....>>>>>.......<<<<<<<<<<<<.

Chr_06.trna79 (28148330-28148250)	Length: 81 bp
Type: Leu	Anticodon: AAG at 36-38 (28148295-28148293)	Score: 74.0
HMM Sc=52.20	Sec struct Sc=21.80
         *    |    *    |    *    |    *    |    *    |    *    |    *    |    *    |
Seq: GTTGAGATGGCCGAGTTGGTctAAGGCGCCAGATTAAGGTTCTGGTccgaaaGGgCGTGGGTTCAAATCCCACTCTCAACA
Str: >>>>>>>..>>>............<<<.>>>>>.......<<<<<...........>>>>>.......<<<<<<<<<<<<.

Chr_06.trna80 (27785639-27785568)	Length: 72 bp
Type: Thr	Anticodon: TGT at 33-35 (27785607-27785605)	Score: 82.7
HMM Sc=57.00	Sec struct Sc=25.70
         *    |    *    |    *    |    *    |    *    |    *    |    *    | 
Seq: GCCTTCATAGCTCAGTGGTAGAGCGTCAGTCTTGTAAACTGAAGGtCCGTAGTTCGATCCTGCGTGGAGGCA
Str: >>>>>>>..>>>>.......<<<<.>>>>>.......<<<<<.....>>>>>.......<<<<<<<<<<<<.

Chr_06.trna82 (27118505-27118431)	Length: 75 bp
Type: Leu	Anticodon: CAA at 36-38 (27118470-27118468)	Score: 71.8
HMM Sc=53.40	Sec struct Sc=18.40
         *    |    *    |    *    |    *    |    *    |    *    |    *    |    
Seq: GCTGGAGTAGCTCAGTTGGTtAGAGCGTGTGgCTTCAAAAGCACAAGGtCGAAGGTTCAAGCCCTTCCTTCAACA
Str: >.>>>>>..>>>>.........<<<<.>>>>.>.......<<<<<.....>>>>>.......<<<<<<<<<<.<.

Chr_06.trna86 (26454169-26454095)	Length: 75 bp
Type: Ile	Anticodon: TAT at 35-37 (26454135-26454133)	Score: 73.3
HMM Sc=50.90	Sec struct Sc=22.40
         *    |    *    |    *    |    *    |    *    |    *    |    *    |    
Seq: GCTGGTGTAGCTCAGATGGTtAGAGCGTGTGGCTTATAaACCACAAGGtCGAAGGTTCAAGCCCTTCCTCCAGCA
Str: >>>>>.>..>>>>.........<<<<.>>>>>........<<<<<.....>>>>>.......<<<<<<.<<<<<.

Chr_06.trna90 (24603275-24603202)	Length: 74 bp
Type: Ile	Anticodon: AAT at 35-37 (24603241-24603239)	Score: 83.3
HMM Sc=56.60	Sec struct Sc=26.70
         *    |    *    |    *    |    *    |    *    |    *    |    *    |   
Seq: GGCCTATTAGCTCAGTTGGTtAGAGCGTCGTGCTAATAACGCGAATGtCGCAGGTTCAAGTCCTGCATAGGCCA
Str: >>>>>>>..>>>>.........<<<<.>>>>>.......<<<<<.....>>>>>.......<<<<<<<<<<<<.

Chr_06.trna93 (23923851-23923777)	Length: 75 bp
Type: Pro	Anticodon: TGG at 36-38 (23923816-23923814)	Score: 62.8
HMM Sc=32.80	Sec struct Sc=30.00
         *    |    *    |    *    |    *    |    *    |    *    |    *    |    
Seq: CGAGGTGTAGCGCAGTCtGGTcAGCGCATCTGTTTTGGGTACAGAGGGcCATAGGTTCGAATCCTGTCACCTTGA
Str: >>>>>>>..>>>>..........<<<<.>>>>>.......<<<<<.....>>>>>.......<<<<<<<<<<<<.

Chr_06.trna95 (23894715-23894642)	Length: 74 bp
Type: Trp	Anticodon: CCA at 35-37 (23894681-23894679)	Score: 70.1
HMM Sc=43.00	Sec struct Sc=27.10
         *    |    *    |    *    |    *    |    *    |    *    |    *    |   
Seq: GCGCTCTTAGTTCAGTTcGGTAGAACGTGGGTCTCCAAAACCCGATGtCGTAGGTTCAAATCCTACAGAGCGTG
Str: >>>>>>>..>>>>.........<<<<.>>>>>.......<<<<<.....>>>>>.......<<<<<<<<<<<<.

Chr_06.trna98 (22597531-22597457)	Length: 75 bp
Type: Asn	Anticodon: ATT at 34-36 (22597498-22597496)	Score: 66.5
HMM Sc=44.10	Sec struct Sc=22.40
         *    |    *    |    *    |    *    |    *    |    *    |    *    |    
Seq: GCTGGTGTAGCTCAGTTGGTAGAGCATGTGGCCATTTaaACCACAAGGtCGAAGGTTCAAGCCCTTCCTCCAGCA
Str: >>>>>.>..>>>>........<<<<.>>>>>.........<<<<<.....>>>>>.......<<<<<<.<<<<<.

Chr_06.trna103 (17467095-17467024)	Length: 72 bp
Type: Thr	Anticodon: TGT at 33-35 (17467063-17467061)	Score: 79.3
HMM Sc=49.30	Sec struct Sc=30.00
         *    |    *    |    *    |    *    |    *    |    *    |    *    | 
Seq: GCCCCTATAGCTCAGTGGTAGAGCGTCAGTCTTGTAAACTGAAGGtCTGTAGTTCGATCCTGCATGGGGGCA
Str: >>>>>>>..>>>>.......<<<<.>>>>>.......<<<<<.....>>>>>.......<<<<<<<<<<<<.

Chr_06.trna104 (17265720-17265647)	Length: 74 bp
Type: Ile	Anticodon: AAT at 35-37 (17265686-17265684)	Score: 84.9
HMM Sc=58.30	Sec struct Sc=26.60
         *    |    *    |    *    |    *    |    *    |    *    |    *    |   
Seq: GGCCCATTAGCTCAGTTGGTtAGAGCGTCGTGCTAATAACGCGAAGGtCGCAGGTTCGAGACCTGCATGGGCCA
Str: >>>>>>>..>>>>.........<<<<.>>>>>.......<<<<<.....>>>>>.......<<<<<<<<<<<<.

Chr_06.trna106 (15953341-15953268)	Length: 74 bp
Type: Gln	Anticodon: TTG at 35-37 (15953307-15953305)	Score: 81.1
HMM Sc=56.90	Sec struct Sc=24.20
         *    |    *    |    *    |    *    |    *    |    *    |    *    |   
Seq: GCTGGTGTAGCTCAATTGGTtAGAGCGTGTGGTTTTGAACCACAAGGtCGAAGGTTCAAGCCCTTCCTCCAGCA
Str: >>>>>.>..>>>>.........<<<<.>>>>>.......<<<<<.....>>>>>.......<<<<<<.<<<<<.

Chr_06.trna112 (12618721-12618649)	Length: 73 bp
Type: Ile	Anticodon: AAT at 35-37 (12618687-12618685)	Score: 63.7
HMM Sc=45.80	Sec struct Sc=17.90
         *    |    *    |    *    |    *    |    *    |    *    |    *    |  
Seq: GGCCCATTAGCTCAGTTGGTtAGAGCGTCACATAAATTATGCGAAGGCGCAGGTTCGAGTCCTGCATGGGCCA
Str: >>>>>>>..>>>>.........<<<<.>>.>>.......<<.<<....>>>>>.......<<<<<<<<<<<<.

Chr_06.trna114 (11744731-11744659)	Length: 73 bp
Type: Glu	Anticodon: CTC at 35-37 (11744697-11744695)	Score: 75.4
HMM Sc=53.70	Sec struct Sc=21.70
         *    |    *    |    *    |    *    |    *    |    *    |    *    |  
Seq: TCCGTTGTAGTTTAGTTGGTtAGGATACTCGGCTCTCACCCGAGAGaCCCGGGTTCAAGTCCCGGCAACGGAA
Str: >>>>>>>..>>>>.........<<<<.>>>>>.......<<<<<....>>>>>.......<<<<<<<<<<<<.

Chr_06.trna115 (11737817-11737745)	Length: 73 bp
Type: Glu	Anticodon: CTC at 35-37 (11737783-11737781)	Score: 78.9
HMM Sc=53.10	Sec struct Sc=25.80
         *    |    *    |    *    |    *    |    *    |    *    |    *    |  
Seq: TCCGTTGTAGTCTAGTTGGTtAGGATACTCGGCTCTCACCCGAGAGaCCCGGGTTCAAGTCCCGGCAACGGAA
Str: >>>>>>>..>>>>.........<<<<.>>>>>.......<<<<<....>>>>>.......<<<<<<<<<<<<.

Chr_06.trna116 (11636172-11636098)	Length: 75 bp
Type: Lys	Anticodon: TTT at 35-37 (11636138-11636136)	Score: 72.9
HMM Sc=50.70	Sec struct Sc=22.20
         *    |    *    |    *    |    *    |    *    |    *    |    *    |    
Seq: GCTGGTGTAGCTCAGTTGGTtAGAGCGTGTGGCTTTTAaACCACAAAGtCGAAGGTTCAAGCCCTTCCTCCAGCA
Str: >>>>>.>..>>>>.........<<<<.>>>>>........<<<<<.....>>>>>.......<<<<<<.<<<<<.

Chr_06.trna117 (10749355-10749284)	Length: 72 bp
Type: Thr	Anticodon: CGT at 33-35 (10749323-10749321)	Score: 78.3
HMM Sc=51.30	Sec struct Sc=27.00
         *    |    *    |    *    |    *    |    *    |    *    |    *    | 
Seq: GCTTCTGTAGCATAGTGGTAGTGCGTTCGCTTCGTAAGCGAAAGGtCGTGAGTTCAATCCTCACCAGGAGCT
Str: >>>>>>>..>>>>.......<<<<.>>>>>.......<<<<<.....>>>>>.......<<<<<<<<<<<<.

Chr_06.trna118 (9526798-9526728)	Length: 71 bp
Type: Gly	Anticodon: GCC at 33-35 (9526766-9526764)	Score: 66.0
HMM Sc=44.20	Sec struct Sc=21.80
         *    |    *    |    *    |    *    |    *    |    *    |    *    |
Seq: GCACCAGTGGTCTAGTGGTAGAATTGTACCCTGCCACGGTACAGaCCCGGGTTCGATTCCCGGCTGGTGCA
Str: >>>>>>>..>>.>.......<.<<.>>>>>.......<<<<<....>>>>>.......<<<<<<<<<<<<.

Chr_06.trna119 (8591000-8590928)	Length: 73 bp
Type: Arg	Anticodon: TCT at 34-36 (8590967-8590965)	Score: 68.8
HMM Sc=51.20	Sec struct Sc=17.60
         *    |    *    |    *    |    *    |    *    |    *    |    *    |  
Seq: GCACCCGTGGCCTAATGGAtAAGGCGTCTGACTTCTAATCAGGCGAtTGTGGGTTCGAGTCCCACCGGGTGTG
Str: >>>>>>>..>>>>........<<<<.>>>>>.......<<<<<.....>>>>>.......<<<<<<<<<<<<.

Chr_06.trna120 (8420953-8420882)	Length: 72 bp
Type: Lys	Anticodon: TTT at 33-35 (8420921-8420919)	Score: 80.4
HMM Sc=65.10	Sec struct Sc=15.30
         *    |    *    |    *    |    *    |    *    |    *    |    *    | 
Seq: GCCGACTTAGCTCAGTGGTAGAGCGCGTGACTTTTAATCCCGTGGtCGAGGGTTCGATCCCCTCAGTCGGCG
Str: >>>>>>>..>>>>.......<<<<.>>.>>.......<<.<<.....>>>>>.......<<<<<<<<<<<<.

Chr_06.trna121 (8037034-8036950)	Length: 85 bp
Type: Tyr	Anticodon: GTA at 34-36 (8037001-8036999)	Score: 73.8
Possible intron: 38-49 (8036997-8036986)
HMM Sc=41.90	Sec struct Sc=31.90
         *    |    *    |    *    |    *    |    *    |    *    |    *    |    *    |    
Seq: CCGACTTTAGCTCAGTTGGTAGAGCGGAGGACTGTAGttgtatgctgttATCCTTAGGtCGCTGGTTCGAATCCGGCAAGTCGGA
Str: >>>>>>>..>>>>........<<<<.>>>>>...................<<<<<.....>>>>>.......<<<<<<<<<<<<.

Chr_06.trna123 (6573750-6573679)	Length: 72 bp
Type: Cys	Anticodon: GCA at 33-35 (6573718-6573716)	Score: 82.1
HMM Sc=59.90	Sec struct Sc=22.20
         *    |    *    |    *    |    *    |    *    |    *    |    *    | 
Seq: GGGTCCATAGCTCAGTGGTAGAGCATTTGACTGCAGATCAAGAGGtCACCGGTTCGAACCCGGTTGGGCCCT
Str: >>>>>>>..>>>>.......<<<<.>>>>>.......<<<<<.....>>>>>.......<<<<<<<<<<<<.

Chr_06.trna124 (6420349-6420276)	Length: 74 bp
Type: Glu	Anticodon: TTC at 36-38 (6420314-6420312)	Score: 70.5
HMM Sc=43.00	Sec struct Sc=27.50
         *    |    *    |    *    |    *    |    *    |    *    |    *    |   
Seq: TCCATTGTAGTCCAGCCcGGTtAGGATACCTGGCTTTCACCCAGGCGaCCCGGGTTCAAATCCCGGCAATGGAA
Str: >>>>>>>..>>>>..........<<<<.>>>>>.......<<<<<....>>>>>.......<<<<<<<<<<<<.

Chr_06.trna126 (5800336-5800256)	Length: 81 bp
Type: Leu	Anticodon: CAG at 36-38 (5800301-5800299)	Score: 69.5
HMM Sc=46.80	Sec struct Sc=22.70
         *    |    *    |    *    |    *    |    *    |    *    |    *    |    *    |
Seq: GTCAAGATGGCCGAGTTGGTctAAGGCGCCAGTTTCAGGTACTGGTccgaaaGGgCATGGGTTCGAATCCCATTCTTGACA
Str: >>>>>>>..>>>............<<<.>>>>>.......<<<<<...........>>>>>.......<<<<<<<<<<<<.

Chr_06.trna127 (5734002-5733929)	Length: 74 bp
Type: Glu	Anticodon: TTC at 36-38 (5733967-5733965)	Score: 70.5
HMM Sc=43.00	Sec struct Sc=27.50
         *    |    *    |    *    |    *    |    *    |    *    |    *    |   
Seq: TCCATTGTAGTCCAGCCcGGTtAGGATACCTGGCTTTCACCCAGGCGaCCCGGGTTCAAATCCCGGCAATGGAA
Str: >>>>>>>..>>>>..........<<<<.>>>>>.......<<<<<....>>>>>.......<<<<<<<<<<<<.

Chr_06.trna128 (5614703-5614631)	Length: 73 bp
Type: Val	Anticodon: TAC at 34-36 (5614670-5614668)	Score: 71.5
HMM Sc=39.00	Sec struct Sc=32.50
         *    |    *    |    *    |    *    |    *    |    *    |    *    |  
Seq: GTTGCTGTGGTGTAGTGGTtATCACGTTAGTCTTACACACTAAAGGtCTCCAGTTCGATCCTGGGCAGCAACA
Str: >>>>>>>..>>>..........<<<.>>>>>.......<<<<<.....>>>>>.......<<<<<<<<<<<<.

Chr_06.trna129 (5522950-5522877)	Length: 74 bp
Type: Val	Anticodon: CAC at 35-37 (5522916-5522914)	Score: 79.1
HMM Sc=48.00	Sec struct Sc=31.10
         *    |    *    |    *    |    *    |    *    |    *    |    *    |   
Seq: GTCTGGGTGGTGTAGTTGGTtATCACGCTAGTCTCACACACTAGAGGtCCCCAGTTCGAACCTGGGCTCAGACA
Str: >>>>>>>..>>>...........<<<.>>>>>.......<<<<<.....>>>>>.......<<<<<<<<<<<<.

Chr_06.trna130 (5098220-5098148)	Length: 73 bp
Type: Thr	Anticodon: AGT at 34-36 (5098187-5098185)	Score: 65.7
HMM Sc=37.30	Sec struct Sc=28.40
         *    |    *    |    *    |    *    |    *    |    *    |    *    |  
Seq: GCTTTCATAGCTCAGTTGTTAGAGCACCCGTTTAGTAAGCGGGAGGtCTTGAGTTCAACTCTCAATGAAAGCA
Str: >>>>>>>..>>>>........<<<<.>>>>>.......<<<<<.....>>>>>.......<<<<<<<<<<<<.

Chr_06.trna132 (5006606-5006534)	Length: 73 bp
Type: Ala	Anticodon: CGC at 34-36 (5006573-5006571)	Score: 68.3
HMM Sc=44.10	Sec struct Sc=24.20
         *    |    *    |    *    |    *    |    *    |    *    |    *    |  
Seq: GGGGGTGTAGCTCAtATGGTAGAGCGCTCGCTTCGCATGCGAGAGGcACGGGGTTCGATTCCCCGCACCTCCA
Str: >>>>>>>..>>>>........<<<<.>>>>>.......<<<<<.....>>>>>.......<<<<<<<<<<<<.

Chr_06.trna133 (4694006-4693934)	Length: 73 bp
Type: Lys	Anticodon: CTT at 34-36 (4693973-4693971)	Score: 87.7
HMM Sc=67.60	Sec struct Sc=20.10
         *    |    *    |    *    |    *    |    *    |    *    |    *    |  
Seq: GCCCGTCTAGCTCAGTTGGTAGAGCGCAAGGCTCTTAACCTTGTGGtCGTGGGTTCGAGCCCCACGGTGGGCG
Str: >>>>>>>..>>>>........<<<<.>>>>>.......<<<<<.....>>>>>.......<<<<<<<<<<<<.

Chr_06.trna134 (4561228-4561155)	Length: 74 bp
Type: Val	Anticodon: AAC at 35-37 (4561194-4561192)	Score: 72.2
HMM Sc=47.80	Sec struct Sc=24.40
         *    |    *    |    *    |    *    |    *    |    *    |    *    |   
Seq: GGTTTCGTGGTGTAGTTGGTtATCACGTCAGTCTAACACACTGAAGGtCTCCGGTTCGAGTCCGGGCGAAGCCA
Str: >>>>>>>..>>>...........<<<.>>>>>.......<<<<<.....>>>>>.......<<<<<<<<<<<<.

Chr_06.trna135 (4044696-4044622)	Length: 75 bp
Type: Lys	Anticodon: TTT at 35-37 (4044662-4044660)	Score: 77.4
HMM Sc=55.00	Sec struct Sc=22.40
         *    |    *    |    *    |    *    |    *    |    *    |    *    |    
Seq: GCTGGTGTAGCTCAGTTGGTtAGAGCATGTGGCTTTTAaACCACAAGGtCGAAGGTTCAAGCCCTTCCTCCAGCA
Str: >>>>>.>..>>>>.........<<<<.>>>>>........<<<<<.....>>>>>.......<<<<<<.<<<<<.

Chr_06.trna137 (3466602-3466520)	Length: 83 bp
Type: Leu	Anticodon: TAA at 34-36 (3466569-3466567)	Score: 68.4
HMM Sc=29.10	Sec struct Sc=39.30
         *    |    *    |    *    |    *    |    *    |    *    |    *    |    *    |  
Seq: GCTGGTTTGCCCGAGAGGTtAAGGGGGAAGACTTAAGATCTTCTGCACATAAGTGCGCATGGGTTCGAACCCCATAGCCAGCA
Str: >>>>>>>..>>>..........<<<.>>>>>.......<<<<<.>>>>....<<<<..>>>>>.......<<<<<<<<<<<<.

Chr_06.trna138 (1865154-1865082)	Length: 73 bp
Type: Lys	Anticodon: CTT at 34-36 (1865121-1865119)	Score: 87.7
HMM Sc=67.60	Sec struct Sc=20.10
         *    |    *    |    *    |    *    |    *    |    *    |    *    |  
Seq: GCCCGTCTAGCTCAGTTGGTAGAGCGCAAGGCTCTTAACCTTGTGGtCGTGGGTTCGAGCCCCACGGTGGGCG
Str: >>>>>>>..>>>>........<<<<.>>>>>.......<<<<<.....>>>>>.......<<<<<<<<<<<<.

Chr_06.trna139 (1344450-1344379)	Length: 72 bp
Type: Gly	Anticodon: TCC at 34-36 (1344417-1344415)	Score: 68.5
HMM Sc=44.20	Sec struct Sc=24.30
         *    |    *    |    *    |    *    |    *    |    *    |    *    | 
Seq: GCGTTTGTAGTCCAACGGTtAGGATAATTGCCTTCCAAGCAATAGaTCCGGGTTCGACTCCCGGCAGACGCA
Str: >>>>>>>..>>>>........<<<<.>>>>>.......<<<<<....>>>>>.......<<<<<<<<<<<<.

Chr_06.trna140 (1275414-1275343)	Length: 72 bp
Type: Gln	Anticodon: CTG at 34-36 (1275381-1275379)	Score: 71.2
HMM Sc=46.50	Sec struct Sc=24.70
         *    |    *    |    *    |    *    |    *    |    *    |    *    | 
Seq: GGTTCCATGGTCTAGCGGTtAGGACATTGGACTCTGAATCCAGTAaCCCGAGTTCAAGTCTCGGTGGAACCT
Str: >>>>>>>..>>>>........<<<<.>>>>>.......<<<<<....>>>>>.......<<<<<<<<<<<<.

Chr_07.trna2 (905616-905688)	Length: 73 bp
Type: Ala	Anticodon: AGC at 34-36 (905649-905651)	Score: 63.4
HMM Sc=38.20	Sec struct Sc=25.20
         *    |    *    |    *    |    *    |    *    |    *    |    *    |  
Seq: GGGGATGTAGCTCAGATGGTAGAGCGCTCGCTTAGCATGCGAGAGGtACGGGGATCGATACCCCGCATCTCCA
Str: >>>>>>>..>>>>........<<<<.>>>>>.......<<<<<.....>>>>>.......<<<<<<<<<<<<.

Chr_07.trna3 (2091407-2091478)	Length: 72 bp
Type: Asp	Anticodon: GTC at 34-36 (2091440-2091442)	Score: 69.8
HMM Sc=46.80	Sec struct Sc=23.00
         *    |    *    |    *    |    *    |    *    |    *    |    *    | 
Seq: GTCGTTGTAGTATAGTGGTaAGTATTCCCGCCTGTCACGCGGGTGaCCCGGGTTCGATCCCCGGCAACGGCG
Str: >>>>>>>..>>>>........<<<<.>>>>>.......<<<<<....>>>>>.......<<<<<<<<<<<<.

Chr_07.trna4 (2460313-2460386)	Length: 74 bp
Type: Val	Anticodon: AAC at 35-37 (2460347-2460349)	Score: 72.2
HMM Sc=47.80	Sec struct Sc=24.40
         *    |    *    |    *    |    *    |    *    |    *    |    *    |   
Seq: GGTTTCGTGGTGTAGTTGGTtATCACGTCAGTCTAACACACTGAAGGtCTCCGGTTCGAGTCCGGGCGAAGCCA
Str: >>>>>>>..>>>...........<<<.>>>>>.......<<<<<.....>>>>>.......<<<<<<<<<<<<.

Chr_07.trna5 (2461396-2461469)	Length: 74 bp
Type: Val	Anticodon: AAC at 35-37 (2461430-2461432)	Score: 72.2
HMM Sc=47.80	Sec struct Sc=24.40
         *    |    *    |    *    |    *    |    *    |    *    |    *    |   
Seq: GGTTTCGTGGTGTAGTTGGTtATCACGTCAGTCTAACACACTGAAGGtCTCCGGTTCGAGTCCGGGCGAAGCCA
Str: >>>>>>>..>>>...........<<<.>>>>>.......<<<<<.....>>>>>.......<<<<<<<<<<<<.

Chr_07.trna7 (5669046-5669117)	Length: 72 bp
Type: Gln	Anticodon: TTG at 34-36 (5669079-5669081)	Score: 70.1
HMM Sc=50.20	Sec struct Sc=19.90
         *    |    *    |    *    |    *    |    *    |    *    |    *    | 
Seq: GGTTCCATGGTGTAGCGGTtAGCACTCTGGACTTTGAATCCAGCAaCCTGGGTTCAAATCCCGGTGGGACCT
Str: >>>>>>>..>>>>........<<<<.>>>>>.......<<<<<....>>>>>.......<<<<<<<<<<<<.

Chr_07.trna8 (5670182-5670253)	Length: 72 bp
Type: Gln	Anticodon: TTG at 34-36 (5670215-5670217)	Score: 73.5
HMM Sc=53.70	Sec struct Sc=19.80
         *    |    *    |    *    |    *    |    *    |    *    |    *    | 
Seq: GGTTCCATGGTGTAGTGGTaAGCACTCTGGACTTTGAATCCAGCAaCCTGGGTTCGATTCCCGGTGGGACCT
Str: >>>>>>>..>>>>........<<<<.>>>>>.......<<<<<....>>>>>.......<<<<<<<<<<<<.

Chr_07.trna9 (5670447-5670518)	Length: 72 bp
Type: Gln	Anticodon: TTG at 34-36 (5670480-5670482)	Score: 70.7
HMM Sc=50.90	Sec struct Sc=19.80
         *    |    *    |    *    |    *    |    *    |    *    |    *    | 
Seq: GGTTCCATGGTGTAGTGGTcAGCACTCTGGACTTTGAATCCAGCAaCCTGGGTTCGACTCCCGGTGGGACCT
Str: >>>>>>>..>>>>........<<<<.>>>>>.......<<<<<....>>>>>.......<<<<<<<<<<<<.

Chr_07.trna10 (5670712-5670783)	Length: 72 bp
Type: Gln	Anticodon: TTG at 34-36 (5670745-5670747)	Score: 70.7
HMM Sc=50.90	Sec struct Sc=19.80
         *    |    *    |    *    |    *    |    *    |    *    |    *    | 
Seq: GGTTCCATGGTGTAGTGGTcAGCACTCTGGACTTTGAATCCAGCAaCCTGGGTTCGACTCCCGGTGGGACCT
Str: >>>>>>>..>>>>........<<<<.>>>>>.......<<<<<....>>>>>.......<<<<<<<<<<<<.

Chr_07.trna11 (5670977-5671049)	Length: 73 bp
Type: Gln	Anticodon: TTG at 34-36 (5671010-5671012)	Score: 58.6
HMM Sc=37.40	Sec struct Sc=21.20
         *    |    *    |    *    |    *    |    *    |    *    |    *    |  
Seq: GGTTCCATGGTGTAGTGGTcAGCACTCTGGACTTTGAATCCAGCAaCCTGGGTTCGGcTCCCCGGTGGAACCT
Str: >>>>>>>..>>>>........<<<<.>>>>>.......<<<<<....>>>>>........<<<<<<<<<<<<.

Chr_07.trna13 (5671830-5671901)	Length: 72 bp
Type: Gln	Anticodon: TTG at 34-36 (5671863-5671865)	Score: 73.5
HMM Sc=53.70	Sec struct Sc=19.80
         *    |    *    |    *    |    *    |    *    |    *    |    *    | 
Seq: GGTTCCATGGTGTAGTGGTtAGCACTCTGGACTTTGAATCCAGCAaCCTGGGTTCGATTCCCGGTGGGACCT
Str: >>>>>>>..>>>>........<<<<.>>>>>.......<<<<<....>>>>>.......<<<<<<<<<<<<.

Chr_07.trna14 (5672118-5672189)	Length: 72 bp
Type: Gln	Anticodon: TTG at 34-36 (5672151-5672153)	Score: 62.9
HMM Sc=48.40	Sec struct Sc=14.50
         *    |    *    |    *    |    *    |    *    |    *    |    *    | 
Seq: GGTTCCATGGTGTAGCGGTtAGCACTCTGGACTTTGAATCCAACAaCCTGGGTTCGACTCCCGGTGGGACCT
Str: >>>>>>>..>>>>........<<<<..>>>>.......<<<<.....>>>>>.......<<<<<<<<<<<<.

Chr_07.trna15 (6121756-6121827)	Length: 72 bp
Type: His	Anticodon: GTG at 34-36 (6121789-6121791)	Score: 63.0
HMM Sc=33.70	Sec struct Sc=29.30
         *    |    *    |    *    |    *    |    *    |    *    |    *    | 
Seq: GTGGCTGTAGTTTAGTGGTaAGAATTCCACGTTGTGGCCGTGGAGaCCTGGGCTCGAATCCCAGCAGCCACA
Str: >>>>>>>..>>>>........<<<<.>>>>>.......<<<<<....>>>>>.......<<<<<<<<<<<<.

Chr_07.trna16 (6961234-6961315)	Length: 82 bp
Type: Ser	Anticodon: CGA at 34-36 (6961267-6961269)	Score: 76.5
HMM Sc=44.60	Sec struct Sc=31.90
         *    |    *    |    *    |    *    |    *    |    *    |    *    |    *    | 
Seq: GTCGATATGTCCGAGTGGTtAAGGAGACAGACTCGAAATCTGTTGGGCTATGCCTGCGCAGGTTCGAATCCTGCTGTCGACG
Str: >>>>>>>..>>>..........<<<.>>>>>.......<<<<<.>>>>...<<<<..>>>>>.......<<<<<<<<<<<<.

Chr_07.trna18 (9246501-9246573)	Length: 73 bp
Type: Arg	Anticodon: ACG at 34-36 (9246534-9246536)	Score: 73.2
HMM Sc=50.90	Sec struct Sc=22.30
         *    |    *    |    *    |    *    |    *    |    *    |    *    |  
Seq: GACTCCGTGGCCCAATGGAtAAGGCGCTGGTCTACGAAACCAGAGAtTCTGGGTTCGATCCCCAGCGGAGTCG
Str: >>>>>>>..>>>..........<<<.>>>>>.......<<<<<.....>>>>>.......<<<<<<<<<<<<.

Chr_07.trna21 (11372799-11372880)	Length: 82 bp
Type: Ser	Anticodon: CGA at 34-36 (11372832-11372834)	Score: 78.9
HMM Sc=46.60	Sec struct Sc=32.30
         *    |    *    |    *    |    *    |    *    |    *    |    *    |    *    | 
Seq: GTCGATATGTCCGAGTGGTtAAGGAGACAGACTCGAAATCTGTTGGGCTTTGCCTGCGCAGGTTCGAATCCTGCTGTCGACG
Str: >>>>>>>..>>>..........<<<.>>>>>.......<<<<<.>>>>...<<<<..>>>>>.......<<<<<<<<<<<<.

Chr_07.trna23 (12463336-12463406)	Length: 71 bp
Type: Gly	Anticodon: GCC at 33-35 (12463368-12463370)	Score: 66.5
HMM Sc=44.80	Sec struct Sc=21.70
         *    |    *    |    *    |    *    |    *    |    *    |    *    |
Seq: GCACCAGTGGTCTAGTGGTAGAATAGTACCCTGCCACGGTACAGaCCCGGGTTCGATTCCCGGCTGGTGCA
Str: >>>>>>>..>>.>.......<.<<.>>>>>.......<<<<<....>>>>>.......<<<<<<<<<<<<.

Chr_07.trna24 (12771448-12771528)	Length: 81 bp
Type: Leu	Anticodon: AAG at 36-38 (12771483-12771485)	Score: 74.0
HMM Sc=52.20	Sec struct Sc=21.80
         *    |    *    |    *    |    *    |    *    |    *    |    *    |    *    |
Seq: GTTGAGATGGCCGAGTTGGTctAAGGCGCCAGATTAAGGTTCTGGTccgaaaGGgCGTGGGTTCAAATCCCACTCTCAACA
Str: >>>>>>>..>>>............<<<.>>>>>.......<<<<<...........>>>>>.......<<<<<<<<<<<<.

Chr_07.trna25 (12772981-12773052)	Length: 72 bp
Type: Gln	Anticodon: TTG at 34-36 (12773014-12773016)	Score: 73.5
HMM Sc=53.70	Sec struct Sc=19.80
         *    |    *    |    *    |    *    |    *    |    *    |    *    | 
Seq: GGTTCTATGGTGTAGTGGTtAGCACTCTGGACTTTGAATCCAGCGaCCTGGGTTCGACTCCCGGTAGGACCT
Str: >>>>>>>..>>>>........<<<<.>>>>>.......<<<<<....>>>>>.......<<<<<<<<<<<<.

Chr_07.trna27 (13913763-13913844)	Length: 82 bp
Type: Ser	Anticodon: TGA at 34-36 (13913796-13913798)	Score: 80.7
HMM Sc=46.10	Sec struct Sc=34.60
         *    |    *    |    *    |    *    |    *    |    *    |    *    |    *    | 
Seq: GTCGATATGTCCGAGTGGTtAAGGAGACAGACTTGAAATCTGTTGGGCTTCGCCCGCGCAGGTTCGAACCCTGCTGTCGACG
Str: >>>>>>>..>>>..........<<<.>>>>>.......<<<<<.>>>>...<<<<..>>>>>.......<<<<<<<<<<<<.

Chr_07.trna28 (14203247-14203330)	Length: 84 bp
Type: Leu	Anticodon: CAA at 35-37 (14203281-14203283)	Score: 76.7
HMM Sc=54.50	Sec struct Sc=22.20
         *    |    *    |    *    |    *    |    *    |    *    |    *    |    *    |   
Seq: GTCAGGATGGCCGAGTGGTctAAGGCGCCAGACTCAAGTTCTGGTCTTCGAGagaGGgCGTGGGTTCAAATCCCACTTCTGACA
Str: >>>>>>>..>>>...........<<<.>>>>>.......<<<<<.>>>><<<...<...>>>>>.......<<<<<<<<<<<<.

Chr_07.trna29 (14795150-14795221)	Length: 72 bp
Type: Pro	Anticodon: TGG at 33-35 (14795182-14795184)	Score: 68.9
HMM Sc=36.50	Sec struct Sc=32.40
         *    |    *    |    *    |    *    |    *    |    *    |    *    | 
Seq: GGGCATTTGGTCTAGTGGTATGATTCTTGCTTTGGGTGCAAGAGGtCCCGAGTTCGATTCTCGGAATGCCCC
Str: >>>>>>>..>>>.........<<<.>>>>>.......<<<<<.....>>>>>.......<<<<<<<<<<<<.

Chr_07.trna33 (17111002-17111075)	Length: 74 bp
Type: Asn	Anticodon: GTT at 35-37 (17111036-17111038)	Score: 79.0
HMM Sc=51.30	Sec struct Sc=27.70
         *    |    *    |    *    |    *    |    *    |    *    |    *    |   
Seq: GCTAGAGTAGCTCAGTTGGTtAGAGCGTGTGGTTGTTAACCACAAGGtCGAAGGTTCGAGGCCTTCCTCTAGCA
Str: >>>>>>>..>>>>.........<<<<.>>>>>.......<<<<<.....>>>>>.......<<<<<<<<<<<<.

Chr_07.trna34 (18462206-18462279)	Length: 74 bp
Type: Ile	Anticodon: AAT at 35-37 (18462240-18462242)	Score: 66.9
HMM Sc=53.00	Sec struct Sc=13.90
         *    |    *    |    *    |    *    |    *    |    *    |    *    |   
Seq: GGCCTATTAGCTCAGTTGGTtAGGGCGTCGTGCTAATAACGCGAATGtCGCAAGTTCAAGTCCTGCATTGGCCA
Str: >>>>.>>..>>>>.........<<<<.>>>>>.......<<<<<.....>>>.>.......<.<<<<<.<<<<.

Chr_07.trna39 (20293898-20293976)	Length: 79 bp
Type: Arg	Anticodon: ACG at 40-42 (20293937-20293939)	Score: 60.6
HMM Sc=48.40	Sec struct Sc=12.20
         *    |    *    |    *    |    *    |    *    |    *    |    *    |    *   
Seq: GGGTGGGgcctaTAGCTCAGAGGAttAGAGCACGTGGCTACGAACCACGGGGtCGGGGGTTCGAATCCCTCCTCGCCCA
Str: >>>>>>>.......>>>>.........<<<<.>>>>>.......<<<<<.....>>>>>.......<<<<<<<<<<<<.

Chr_07.trna43 (20342853-20342924)	Length: 72 bp
Type: Arg	Anticodon: TCT at 34-36 (20342886-20342888)	Score: 58.3
HMM Sc=25.60	Sec struct Sc=32.70
         *    |    *    |    *    |    *    |    *    |    *    |    *    | 
Seq: GCGTCCATTGTCTAATGGAtAGGACAGAGGTCTTCTAAACCTTTGGTATAGGTTCAAATCCTATTGGACGCA
Str: >>>>>>>..>>>>........<<<<.>>>>>.......<<<<<....>>>>>.......<<<<<<<<<<<<.

Chr_07.trna44 (20359088-20359158)	Length: 71 bp
Type: Cys	Anticodon: GCA at 33-35 (20359120-20359122)	Score: 64.9
HMM Sc=46.30	Sec struct Sc=18.60
         *    |    *    |    *    |    *    |    *    |    *    |    *    |
Seq: GGCGGCATGGCCGAGTGGTAAGGCGGGGGACTGCAAATCCTTTTtCCCCAGTTCAAATCCGGGTGCCGCCT
Str: >>>>>>>..>>>.........<<<.>>>>>.......<<<<<....>>>.>.......<.<<<<<<<<<<.

Chr_07.trna51 (21368293-21368365)	Length: 73 bp
Type: Ile	Anticodon: AAT at 35-37 (21368327-21368329)	Score: 68.6
HMM Sc=48.70	Sec struct Sc=19.90
         *    |    *    |    *    |    *    |    *    |    *    |    *    |  
Seq: GGCCCATTAGCTCAGTTGGTtAGAGCGTCGCTTTAATTATGCGAAGGCGCAGGTTCGAGTCTTGCATGGGCCA
Str: >>>>>>>..>>>>.........<<<<.>>>>.........<<<<....>>>>>.......<<<<<<<<<<<<.

Chr_07.trna52 (21392575-21392649)	Length: 75 bp
Type: Lys	Anticodon: TTT at 35-37 (21392609-21392611)	Score: 70.2
HMM Sc=47.80	Sec struct Sc=22.40
         *    |    *    |    *    |    *    |    *    |    *    |    *    |    
Seq: GCTGGTGTAGCTCAGATGGTtAGAGCATGTGGCTTTTAaACCACAAGGtTGAAGGTTCAAACCCTTCCTCCAGCA
Str: >>>>>.>..>>>>.........<<<<.>>>>>........<<<<<.....>>>>>.......<<<<<<.<<<<<.

Chr_07.trna57 (24103672-24103746)	Length: 75 bp
Type: Leu	Anticodon: CAA at 36-38 (24103707-24103709)	Score: 73.5
HMM Sc=52.60	Sec struct Sc=20.90
         *    |    *    |    *    |    *    |    *    |    *    |    *    |    
Seq: GCTGGAGTAGCTCAGTTGGTtAGAGTGTGTGgCTTCAAAAGCACAAGGtCGAAGGTTCAAGCCCTTCCTTCAGCA
Str: >>>>>>>..>>>>.........<<<<.>>>>.>.......<<<<<.....>>>>>.......<<<<<<<<<<<<.

Chr_07.trna59 (27508973-27509047)	Length: 75 bp
Type: Lys	Anticodon: TTT at 35-37 (27509007-27509009)	Score: 72.5
HMM Sc=52.90	Sec struct Sc=19.60
         *    |    *    |    *    |    *    |    *    |    *    |    *    |    
Seq: GCTGGTGTAGCTCAGTTGGTtAGAGCGTGTGGCTTTTAaACCACAAGAtCGAAGGTTCAAGCCCTTCTTCCAGCA
Str: >>>>>.>..>>>>.........<<<<.>>>>>........<<<<<.....>>>>>.......<<<<<<.<<<<<.

Chr_07.trna60 (27644349-27644423)	Length: 75 bp
Type: Lys	Anticodon: TTT at 35-37 (27644383-27644385)	Score: 72.9
HMM Sc=50.70	Sec struct Sc=22.20
         *    |    *    |    *    |    *    |    *    |    *    |    *    |    
Seq: GCTGGTGTAGCTCAGTTGGTtAGAGCGTGTGGCTTTTAaACCACAAAGtCGAAGGTTCAAGCCCTTCCTCCAGCA
Str: >>>>>.>..>>>>.........<<<<.>>>>>........<<<<<.....>>>>>.......<<<<<<.<<<<<.

Chr_07.trna61 (27791000-27791071)	Length: 72 bp
Type: Trp	Anticodon: CCA at 33-35 (27791032-27791034)	Score: 75.8
HMM Sc=51.20	Sec struct Sc=24.60
         *    |    *    |    *    |    *    |    *    |    *    |    *    | 
Seq: GGATCCGTGGCGCAATGGTAGCGCGTCTGACTCCAGATCAGAAGGtTGCGTGTTCGATTCACGTCGGGTTCA
Str: >>>>>>>..>>>>.......<<<<.>>>>>.......<<<<<.....>>>>>.......<<<<<<<<<<<<.

Chr_07.trna63 (28937685-28937766)	Length: 82 bp
Type: Ser	Anticodon: AGA at 34-36 (28937718-28937720)	Score: 80.3
HMM Sc=44.00	Sec struct Sc=36.30
         *    |    *    |    *    |    *    |    *    |    *    |    *    |    *    | 
Seq: GTGGTCGTGCCGGAGTGGTtATCGGGCATGACTAGAAATCATGTGGGCTTTGCCCGCGCAGGTTCGAATCCTGCCGACCACG
Str: >>>>>>>..>>>>........<<<<.>>>>>.......<<<<<.>>>>...<<<<..>>>>>.......<<<<<<<<<<<<.

Chr_07.trna65 (32147761-32147832)	Length: 72 bp
Type: His	Anticodon: GTG at 34-36 (32147794-32147796)	Score: 63.0
HMM Sc=33.70	Sec struct Sc=29.30
         *    |    *    |    *    |    *    |    *    |    *    |    *    | 
Seq: GTGGCTGTAGTTTAGTGGTaAGAATTCCACGTTGTGGCCGTGGAGaCCTGGGCTCGAATCCCAGCAGCCACA
Str: >>>>>>>..>>>>........<<<<.>>>>>.......<<<<<....>>>>>.......<<<<<<<<<<<<.

Chr_07.trna70 (34276702-34276783)	Length: 82 bp
Type: Ser	Anticodon: AGA at 34-36 (34276735-34276737)	Score: 79.4
HMM Sc=43.10	Sec struct Sc=36.30
         *    |    *    |    *    |    *    |    *    |    *    |    *    |    *    | 
Seq: GTGGACGTGCCGGAGTGGTtATCGGGCATGACTAGAAATCATGTGGGCTTTGCCCGCGCAGGTTCGAATCCTGCCGTCCACG
Str: >>>>>>>..>>>>........<<<<.>>>>>.......<<<<<.>>>>...<<<<..>>>>>.......<<<<<<<<<<<<.

Chr_07.trna72 (34296699-34296770)	Length: 72 bp
Type: iMet	Anticodon: CAT at 33-35 (34296731-34296733)	Score: 58.3
HMM Sc=28.10	Sec struct Sc=30.20
         *    |    *    |    *    |    *    |    *    |    *    |    *    | 
Seq: ATCAGAGTGGCGCAGCGGAAGCGTGGTGGGCCCATAACCCACAGGtCCCAGGATCGAAACCTGGCTCTGATA
Str: >>>>>>>..>>>>.......<<<<.>>>>>.......<<<<<.....>>>>>.......<<<<<<<<<<<<.

Chr_07.trna73 (35967940-35968012)	Length: 73 bp
Type: Lys	Anticodon: CTT at 34-36 (35967973-35967975)	Score: 87.7
HMM Sc=67.60	Sec struct Sc=20.10
         *    |    *    |    *    |    *    |    *    |    *    |    *    |  
Seq: GCCCGTCTAGCTCAGTTGGTAGAGCGCAAGGCTCTTAACCTTGTGGtCGTGGGTTCGAGCCCCACGGTGGGCG
Str: >>>>>>>..>>>>........<<<<.>>>>>.......<<<<<.....>>>>>.......<<<<<<<<<<<<.

Chr_07.trna74 (36338673-36338745)	Length: 73 bp
Type: Phe	Anticodon: GAA at 34-36 (36338706-36338708)	Score: 78.3
HMM Sc=58.40	Sec struct Sc=19.90
         *    |    *    |    *    |    *    |    *    |    *    |    *    |  
Seq: GCGGGGATAGCTCAGTTGGGAGAGCGTCAGACTGAAGATCTGAAGGtCGCGTGTTCGATCCACGCTCACCGCA
Str: >>>>.>>..>>>>........<<<<.>>>>>.......<<<<<.....>>>>>.......<<<<<<<.<<<<.

Chr_07.trna75 (37585473-37585544)	Length: 72 bp
Type: iMet	Anticodon: CAT at 33-35 (37585505-37585507)	Score: 58.3
HMM Sc=28.10	Sec struct Sc=30.20
         *    |    *    |    *    |    *    |    *    |    *    |    *    | 
Seq: ATCAGAGTGGCGCAGCGGAAGCGTGGTGGGCCCATAACCCACAGGtCCCAGGATCGAAACCTGGCTCTGATA
Str: >>>>>>>..>>>>.......<<<<.>>>>>.......<<<<<.....>>>>>.......<<<<<<<<<<<<.

Chr_07.trna76 (38110319-38110400)	Length: 82 bp
Type: Ser	Anticodon: TGA at 34-36 (38110352-38110354)	Score: 79.2
HMM Sc=43.90	Sec struct Sc=35.30
         *    |    *    |    *    |    *    |    *    |    *    |    *    |    *    | 
Seq: GTCAATATGTCCGAGTGGTtAAGGAGACAGACTTGAAATCTGTTGGGCTTCGCCCGCGCAGGTTCGATCCCTGCTGTTGACG
Str: >>>>>>>..>>>..........<<<.>>>>>.......<<<<<.>>>>...<<<<..>>>>>.......<<<<<<<<<<<<.

Chr_07.trna77 (38253501-38253572)	Length: 72 bp
Type: Pro	Anticodon: TGG at 33-35 (38253533-38253535)	Score: 66.3
HMM Sc=31.40	Sec struct Sc=34.90
         *    |    *    |    *    |    *    |    *    |    *    |    *    | 
Seq: GGGCATTTGGTCTAGTGGTATGATTCTCGCTTTGGGTGCGAGAGGtCCGGAGTTCGATTCTCCGAATGCCCC
Str: >>>>>>>..>>>.........<<<.>>>>>.......<<<<<.....>>>>>.......<<<<<<<<<<<<.

Chr_07.trna78 (38413824-38413896)	Length: 73 bp
Type: Glu	Anticodon: CTC at 35-37 (38413858-38413860)	Score: 71.9
HMM Sc=50.90	Sec struct Sc=21.00
         *    |    *    |    *    |    *    |    *    |    *    |    *    |  
Seq: TCCGTTGTAGTCTAGTTGGTtAGGAGACTCGGCTCTCACCCGAGAGaCCCGGGTTCAAGTCCCGGCAACGGAA
Str: >>>>>>>...>>>.........<<<..>>>>>.......<<<<<....>>>>>.......<<<<<<<<<<<<.

Chr_07.trna79 (38649367-38649441)	Length: 75 bp
Type: Thr	Anticodon: AGT at 35-37 (38649401-38649403)	Score: 58.6
HMM Sc=31.40	Sec struct Sc=27.20
         *    |    *    |    *    |    *    |    *    |    *    |    *    |    
Seq: GCTTTCATAGCTCAGTTGGTtAGAGCACCCGTTTAGTAAGCGgGGAGGtCTTGAGTCCAACTCTCAATGAAAGCA
Str: >>>>>>>..>>>>.........<<<<.>>>>>.......<<<.<<.....>>>>>.......<<<<<<<<<<<<.

Chr_07.trna81 (41965441-41965369)	Length: 73 bp
Type: Ala	Anticodon: AGC at 34-36 (41965408-41965406)	Score: 63.4
HMM Sc=38.20	Sec struct Sc=25.20
         *    |    *    |    *    |    *    |    *    |    *    |    *    |  
Seq: GGGGATGTAGCTCAGATGGTAGAGCGCTCGCTTAGCATGCGAGAGGtACGGGGATCGATACCCCGCATCTCCA
Str: >>>>>>>..>>>>........<<<<.>>>>>.......<<<<<.....>>>>>.......<<<<<<<<<<<<.

Chr_07.trna83 (40690330-40690257)	Length: 74 bp
Type: Arg	Anticodon: TCG at 35-37 (40690296-40690294)	Score: 82.3
HMM Sc=61.00	Sec struct Sc=21.30
         *    |    *    |    *    |    *    |    *    |    *    |    *    |   
Seq: GACCGCATAGCGCAGTGGAttAGCGCGTTTGACTTCGGATCAAAAGGtCGTGGGTTCGACTCCCACTGTGGTCG
Str: >>>>>>>..>>>>.........<<<<.>>>>>.......<<<<<.....>>>>>.......<<<<<<<<<<<<.

Chr_07.trna84 (40404162-40404081)	Length: 82 bp
Type: Ser	Anticodon: AGA at 34-36 (40404129-40404127)	Score: 79.4
HMM Sc=43.10	Sec struct Sc=36.30
         *    |    *    |    *    |    *    |    *    |    *    |    *    |    *    | 
Seq: GTGGACGTGCCGGAGTGGTtATCGGGCATGACTAGAAATCATGTGGGCTTTGCCCGCGCAGGTTCGAATCCTGCCGTCCACG
Str: >>>>>>>..>>>>........<<<<.>>>>>.......<<<<<.>>>>...<<<<..>>>>>.......<<<<<<<<<<<<.

Chr_07.trna85 (40110305-40110220)	Length: 86 bp
Type: Met	Anticodon: CAT at 35-37 (40110271-40110269)	Score: 64.2
Possible intron: 39-50 (40110267-40110256)
HMM Sc=40.80	Sec struct Sc=23.40
         *    |    *    |    *    |    *    |    *    |    *    |    *    |    *    |    *
Seq: GGGGTGGTGGCGCAGTTGGCtAGCGCGTAGGTCTCATAgctatctgagtaATCCTGAGGtCGAGAGTTCGAGCCTCTCTCACCCCA
Str: >>>>>>>..>>>>.........<<<<.>>>>.....................<<<<.....>>>>>.......<<<<<<<<<<<<.

Chr_07.trna86 (40038368-40038296)	Length: 73 bp
Type: Arg	Anticodon: CCG at 34-36 (40038335-40038333)	Score: 67.8
HMM Sc=49.10	Sec struct Sc=18.70
         *    |    *    |    *    |    *    |    *    |    *    |    *    |  
Seq: GATCGCGTGGCCTAATGGAtAAGGCGCTCGCCTCCGGAGCGGGAGAtTGTGGGTTCGAGTCCCACCGTGATCG
Str: >>>>>>>..>>>>........<<<<.>>>>>.......<<<<<.....>>>>>.......<<<<<<<<<<<<.

Chr_07.trna87 (39403638-39403567)	Length: 72 bp
Type: Gly	Anticodon: TCC at 34-36 (39403605-39403603)	Score: 71.0
HMM Sc=46.70	Sec struct Sc=24.30
         *    |    *    |    *    |    *    |    *    |    *    |    *    | 
Seq: GCGTTTGTAGTCCAACGGTtAGGATAATTGCCTTCCAAGCAATAGaCCCGGGTTCGACTCCCGGCAGACGCA
Str: >>>>>>>..>>>>........<<<<.>>>>>.......<<<<<....>>>>>.......<<<<<<<<<<<<.

Chr_07.trna89 (38112898-38112824)	Length: 75 bp
Type: Lys	Anticodon: TTT at 35-37 (38112864-38112862)	Score: 73.6
HMM Sc=51.30	Sec struct Sc=22.30
         *    |    *    |    *    |    *    |    *    |    *    |    *    |    
Seq: GCTGGTGTAGCTCAGTTGGTtAGAGCGTGTGGCTTTTAaACCACAAAGtCGAAGGTTCAAACCCTTCCTCCAGCA
Str: >>>>>.>..>>>>.........<<<<.>>>>>........<<<<<.....>>>>>.......<<<<<<.<<<<<.

Chr_07.trna91 (37777731-37777660)	Length: 72 bp
Type: Asp	Anticodon: GTC at 34-36 (37777698-37777696)	Score: 69.8
HMM Sc=46.80	Sec struct Sc=23.00
         *    |    *    |    *    |    *    |    *    |    *    |    *    | 
Seq: GTCGTTGTAGTATAGTGGTaAGTATTCCCGCCTGTCACGCGGGTGaCCCGGGTTCGATCCCCGGCAACGGCG
Str: >>>>>>>..>>>>........<<<<.>>>>>.......<<<<<....>>>>>.......<<<<<<<<<<<<.

Chr_07.trna93 (37268118-37268046)	Length: 73 bp
Type: Ala	Anticodon: CGC at 34-36 (37268085-37268083)	Score: 68.3
HMM Sc=44.10	Sec struct Sc=24.20
         *    |    *    |    *    |    *    |    *    |    *    |    *    |  
Seq: GGGGGTGTAGCTCAtATGGTAGAGCGCTCGCTTCGCATGCGAGAGGcACGGGGTTCGATTCCCCGCACCTCCA
Str: >>>>>>>..>>>>........<<<<.>>>>>.......<<<<<.....>>>>>.......<<<<<<<<<<<<.

Chr_07.trna95 (36782445-36782373)	Length: 73 bp
Type: Phe	Anticodon: GAA at 34-36 (36782412-36782410)	Score: 78.3
HMM Sc=58.40	Sec struct Sc=19.90
         *    |    *    |    *    |    *    |    *    |    *    |    *    |  
Seq: GCGGGGATAGCTCAGTTGGGAGAGCGTCAGACTGAAGATCTGAAGGtCGCGTGTTCGATCCACGCTCACCGCA
Str: >>>>.>>..>>>>........<<<<.>>>>>.......<<<<<.....>>>>>.......<<<<<<<.<<<<.

Chr_07.trna96 (36620924-36620852)	Length: 73 bp
Type: Phe	Anticodon: GAA at 34-36 (36620891-36620889)	Score: 78.3
HMM Sc=58.40	Sec struct Sc=19.90
         *    |    *    |    *    |    *    |    *    |    *    |    *    |  
Seq: GCGGGGATAGCTCAGTTGGGAGAGCGTCAGACTGAAGATCTGAAGGtCGCGTGTTCGATCCACGCTCACCGCA
Str: >>>>.>>..>>>>........<<<<.>>>>>.......<<<<<.....>>>>>.......<<<<<<<.<<<<.

Chr_07.trna97 (35049557-35049487)	Length: 71 bp
Type: Gly	Anticodon: CCC at 33-35 (35049525-35049523)	Score: 65.4
HMM Sc=28.10	Sec struct Sc=37.30
         *    |    *    |    *    |    *    |    *    |    *    |    *    |
Seq: GCGCATCTGGTGTAGTGGTATCATAGTACCCTCCCACGGTACTGaCCAGGGTTCGATTCCCTGGATGCGCA
Str: >>>>>>>..>>>.........<<<.>>>>>.......<<<<<....>>>>>.......<<<<<<<<<<<<.

Chr_07.trna98 (34253386-34253312)	Length: 75 bp
Type: Lys	Anticodon: TTT at 35-37 (34253352-34253350)	Score: 72.9
HMM Sc=50.70	Sec struct Sc=22.20
         *    |    *    |    *    |    *    |    *    |    *    |    *    |    
Seq: GCTGGTGTAGCTCAGTTGGTtAGAGCGTGTGGCTTTTAaACCACAAAGtCGAAGGTTCAAGCCCTTCCTCCAGCA
Str: >>>>>.>..>>>>.........<<<<.>>>>>........<<<<<.....>>>>>.......<<<<<<.<<<<<.

Chr_07.trna102 (31612671-31612598)	Length: 74 bp
Type: Ile	Anticodon: AAT at 35-37 (31612637-31612635)	Score: 71.8
HMM Sc=49.10	Sec struct Sc=22.70
         *    |    *    |    *    |    *    |    *    |    *    |    *    |   
Seq: GGCCTATTAGCTCAGTCGGTtAGAGCGTCGTGCTAATAACGCGAAGGtCACAGGTTTGAGACCTGCATAGGCCA
Str: >>>>>>>..>>>>.........<<<<.>>>>>.......<<<<<......>>>>.......<<<<.<<<<<<<.

Chr_07.trna103 (30668957-30668886)	Length: 72 bp
Type: Pro	Anticodon: AGG at 33-35 (30668925-30668923)	Score: 67.4
HMM Sc=34.70	Sec struct Sc=32.70
         *    |    *    |    *    |    *    |    *    |    *    |    *    | 
Seq: GGGCATTTGGTCTAGTGGTATGATTCTCGCTTAGGGTGCGAGAGGtCCCGAGTTCAATTCTCGGAATGCCCC
Str: >>>>>>>..>>>.........<<<.>>>>>.......<<<<<.....>>>>>.......<<<<<<<<<<<<.

Chr_07.trna104 (30668867-30668796)	Length: 72 bp
Type: Thr	Anticodon: TGT at 33-35 (30668835-30668833)	Score: 80.2
HMM Sc=57.00	Sec struct Sc=23.20
         *    |    *    |    *    |    *    |    *    |    *    |    *    | 
Seq: GCCCTTATAGCTCAGTGGTAGAGCGCCAGTCTTGTAAACTGGAGGtCCGTAGTTCGATCCTGTGTGAGGGCA
Str: >>>>>>>..>>>>.......<<<<.>>>>>.......<<<<<.....>>>>>.......<<<<<<<<<<<<.

Chr_07.trna106 (28950233-28950159)	Length: 75 bp
Type: Sup	Anticodon: TCA at 36-38 (28950198-28950196)	Score: 64.4
HMM Sc=45.10	Sec struct Sc=19.30
         *    |    *    |    *    |    *    |    *    |    *    |    *    |    
Seq: GCTGGAGTAGCTCAGTTGGAtAGAGCGTGTGtCTTTCAAAGCACAAGGtCGAAGGTTCAAGCCTTTCCTCTAGCA
Str: >>>>>>>..>>>>.........<<<<.>>>>.>.......<<<<<.....>>>>>.......<<<<<<<<<<<<.

Chr_07.trna109 (27637899-27637825)	Length: 75 bp
Type: Lys	Anticodon: TTT at 35-37 (27637865-27637863)	Score: 72.9
HMM Sc=50.70	Sec struct Sc=22.20
         *    |    *    |    *    |    *    |    *    |    *    |    *    |    
Seq: GCTGGTGTAGCTCAGTTGGTtAGAGCGTGTGGCTTTTAaACCACAAAGtCGAAGGTTCAAGCCCTTCCTCCAGCA
Str: >>>>>.>..>>>>.........<<<<.>>>>>........<<<<<.....>>>>>.......<<<<<<.<<<<<.

Chr_07.trna118 (21413524-21413451)	Length: 74 bp
Type: Sup	Anticodon: TCA at 35-37 (21413490-21413488)	Score: 66.7
HMM Sc=55.60	Sec struct Sc=11.10
         *    |    *    |    *    |    *    |    *    |    *    |    *    |   
Seq: GCTGGAGTAGCTCAGTTGGTtAGAGCGTGTGGCTTCAAAAGACAAGGtCGAAGGTTCAAGCCCTTCCTTCAGCA
Str: >>>>>>>..>>>>.........<<<<.>>>...........<<<.....>>>>>.......<<<<<<<<<<<<.

Chr_07.trna122 (20341472-20341385)	Length: 88 bp
Type: Ser	Anticodon: GCT at 35-37 (20341438-20341436)	Score: 54.5
HMM Sc=37.50	Sec struct Sc=17.00
         *    |    *    |    *    |    *    |    *    |    *    |    *    |    *    |    *  
Seq: GGAGAGATGGCTGAGTGGActAAAACGTCGGATTGCTAATCCGTTGTACGAGTTATTCGTACCGAGGGTTCGAATCCCTCTCTTTCCG
Str: >>>>>>>..>.>...........<.<..>>>>.......<<<<..>>>>>>>...<<<<<<<.>>>>>.......<<<<<<<<<<<<.

Chr_07.trna125 (20294645-20294574)	Length: 72 bp
Type: Asn	Anticodon: GTT at 33-35 (20294613-20294611)	Score: 74.8
HMM Sc=57.70	Sec struct Sc=17.10
         *    |    *    |    *    |    *    |    *    |    *    |    *    | 
Seq: TCCTCAGTAGCTCAGTGGTAGAGCGGTCGACTGTTAACTGATTGGtCGTAGGTTCGAATCCTACCTGGGGAG
Str: >>>>>>>..>>>>.......<<<<.>>>>.........<<<<.....>>>>>.......<<<<<<<<<<<<.

Chr_07.trna132 (18655571-18655498)	Length: 74 bp
Type: Sup	Anticodon: TTA at 35-37 (18655537-18655535)	Score: 81.1
HMM Sc=56.90	Sec struct Sc=24.20
         *    |    *    |    *    |    *    |    *    |    *    |    *    |   
Seq: GCTGGTGTAGCTCAATTGGTtAGAGCGTGTGGTTTTAAACCACAAGGtCGAAGGTTCAAGCCCTTCCTCCAGCA
Str: >>>>>.>..>>>>.........<<<<.>>>>>.......<<<<<.....>>>>>.......<<<<<<.<<<<<.

Chr_07.trna133 (17881947-17881874)	Length: 74 bp
Type: Asn	Anticodon: GTT at 35-37 (17881913-17881911)	Score: 81.3
HMM Sc=57.20	Sec struct Sc=24.10
         *    |    *    |    *    |    *    |    *    |    *    |    *    |   
Seq: GCTAGAGTAGCTCAGTTGGTtAGGGCGTGTGGTTGTTAACCACAAGGtCGAAGGTTCGAGCCCTTCCTCTAGCA
Str: >>>>>>>..>>>>.........<<<<.>>>>>.......<<<<<.....>>>>>.......<<<<<<<<<<<<.

Chr_07.trna134 (16926746-16926672)	Length: 75 bp
Type: Lys	Anticodon: TTT at 35-37 (16926712-16926710)	Score: 72.9
HMM Sc=50.70	Sec struct Sc=22.20
         *    |    *    |    *    |    *    |    *    |    *    |    *    |    
Seq: GCTGGTGTAGCTCAGTTGGTtAGAGCGTGTGGCTTTTAaACCACAAAGtCGAAGGTTCAAGCCCTTCCTCCAGCA
Str: >>>>>.>..>>>>.........<<<<.>>>>>........<<<<<.....>>>>>.......<<<<<<.<<<<<.

Chr_07.trna135 (16900421-16900348)	Length: 74 bp
Type: Sup	Anticodon: TTA at 35-37 (16900387-16900385)	Score: 81.1
HMM Sc=56.90	Sec struct Sc=24.20
         *    |    *    |    *    |    *    |    *    |    *    |    *    |   
Seq: GCTGGTGTAGCTCAATTGGTtAGAGCGTGTGGTTTTAAACCACAAGGtCGAAGGTTCAAGCCCTTCCTCCAGCA
Str: >>>>>.>..>>>>.........<<<<.>>>>>.......<<<<<.....>>>>>.......<<<<<<.<<<<<.

Chr_07.trna138 (13638893-13638820)	Length: 74 bp
Type: Arg	Anticodon: TCG at 35-37 (13638859-13638857)	Score: 82.3
HMM Sc=61.00	Sec struct Sc=21.30
         *    |    *    |    *    |    *    |    *    |    *    |    *    |   
Seq: GACCGCATAGCGCAGTGGAttAGCGCGTTTGACTTCGGATCAAAAGGtCGTGGGTTCGACTCCCACTGTGGTCG
Str: >>>>>>>..>>>>.........<<<<.>>>>>.......<<<<<.....>>>>>.......<<<<<<<<<<<<.

Chr_07.trna140 (12561360-12561277)	Length: 84 bp
Type: Leu	Anticodon: CAA at 35-37 (12561326-12561324)	Score: 76.7
HMM Sc=54.50	Sec struct Sc=22.20
         *    |    *    |    *    |    *    |    *    |    *    |    *    |    *    |   
Seq: GTCAGGATGGCCGAGTGGTctAAGGCGCCAGACTCAAGTTCTGGTCTTCGAGagaGGgCGTGGGTTCAAATCCCACTTCTGACA
Str: >>>>>>>..>>>...........<<<.>>>>>.......<<<<<.>>>><<<...<...>>>>>.......<<<<<<<<<<<<.

Chr_07.trna141 (12345951-12345880)	Length: 72 bp
Type: Gln	Anticodon: TTG at 34-36 (12345918-12345916)	Score: 76.4
HMM Sc=56.50	Sec struct Sc=19.90
         *    |    *    |    *    |    *    |    *    |    *    |    *    | 
Seq: GGTTCTATGGTGTAGTGGTtAGCACTCTGGACTTTGAATCCAGCGaCCTGGGTTCGAATCCCGGTAGGACCT
Str: >>>>>>>..>>>>........<<<<.>>>>>.......<<<<<....>>>>>.......<<<<<<<<<<<<.

Chr_07.trna142 (10833736-10833653)	Length: 84 bp
Type: Leu	Anticodon: CAA at 35-37 (10833702-10833700)	Score: 76.7
HMM Sc=54.50	Sec struct Sc=22.20
         *    |    *    |    *    |    *    |    *    |    *    |    *    |    *    |   
Seq: GTCAGGATGGCCGAGTGGTctAAGGCGCCAGACTCAAGTTCTGGTCTTCGAGagaGGgCGTGGGTTCAAATCCCACTTCTGACA
Str: >>>>>>>..>>>...........<<<.>>>>>.......<<<<<.>>>><<<...<...>>>>>.......<<<<<<<<<<<<.

Chr_07.trna145 (7003458-7003387)	Length: 72 bp
Type: Cys	Anticodon: GCA at 33-35 (7003426-7003424)	Score: 82.1
HMM Sc=59.90	Sec struct Sc=22.20
         *    |    *    |    *    |    *    |    *    |    *    |    *    | 
Seq: GGGTCCATAGCTCAGTGGTAGAGCATTTGACTGCAGATCAAGAGGtCACCGGTTCGAACCCGGTTGGGCCCT
Str: >>>>>>>..>>>>.......<<<<.>>>>>.......<<<<<.....>>>>>.......<<<<<<<<<<<<.

Chr_07.trna147 (6755481-6755401)	Length: 81 bp
Type: Ser	Anticodon: GCT at 34-36 (6755448-6755446)	Score: 58.2
HMM Sc=33.30	Sec struct Sc=24.90
         *    |    *    |    *    |    *    |    *    |    *    |    *    |    *    |
Seq: GTCGCTTTGGCCGAGTGGTtAAGGCGTGTGCCTGCTAAGAATATGGGGTTTCCCGCAAGAGTTCGAATCTCTCAGGCGATG
Str: >>>>>>>..>>>..........<<<.>>>.>.......<.<<<..>>>...<<<...>>>>.......<<<<.<<<<<<<.

Chr_07.trna148 (6479422-6479350)	Length: 73 bp
Type: Ala	Anticodon: TGC at 34-36 (6479389-6479387)	Score: 65.6
HMM Sc=39.80	Sec struct Sc=25.80
         *    |    *    |    *    |    *    |    *    |    *    |    *    |  
Seq: GGGGATGTAGCTCAAATGGTAGAGCGCTCGCTTTGCATGCGAGAGGtACAGGGTTCGATACCCTGCATCTCCA
Str: >>>>>>>..>>>>........<<<<.>>>>>.......<<<<<.....>>>>>.......<<<<<<<<<<<<.

Chr_07.trna149 (6434793-6434721)	Length: 73 bp
Type: Lys	Anticodon: CTT at 34-36 (6434760-6434758)	Score: 87.7
HMM Sc=67.60	Sec struct Sc=20.10
         *    |    *    |    *    |    *    |    *    |    *    |    *    |  
Seq: GCCCGTCTAGCTCAGTTGGTAGAGCGCAAGGCTCTTAACCTTGTGGtCGTGGGTTCGAGCCCCACGGTGGGCG
Str: >>>>>>>..>>>>........<<<<.>>>>>.......<<<<<.....>>>>>.......<<<<<<<<<<<<.

Chr_07.trna150 (6434711-6434631)	Length: 81 bp
Type: Leu	Anticodon: AAG at 36-38 (6434676-6434674)	Score: 74.0
HMM Sc=52.20	Sec struct Sc=21.80
         *    |    *    |    *    |    *    |    *    |    *    |    *    |    *    |
Seq: GTTGAGATGGCCGAGTTGGTctAAGGCGCCAGATTAAGGTTCTGGTccgaaaGGgCGTGGGTTCAAATCCCACTCTCAACA
Str: >>>>>>>..>>>............<<<.>>>>>.......<<<<<...........>>>>>.......<<<<<<<<<<<<.

Chr_07.trna151 (6046189-6046118)	Length: 72 bp
Type: Lys	Anticodon: TTT at 33-35 (6046157-6046155)	Score: 80.4
HMM Sc=65.10	Sec struct Sc=15.30
         *    |    *    |    *    |    *    |    *    |    *    |    *    | 
Seq: GCCGACTTAGCTCAGTGGTAGAGCGCGTGACTTTTAATCCCGTGGtCGAGGGTTCGATCCCCTCAGTCGGCG
Str: >>>>>>>..>>>>.......<<<<.>>.>>.......<<.<<.....>>>>>.......<<<<<<<<<<<<.

Chr_07.trna152 (5528816-5528744)	Length: 73 bp
Type: Ala	Anticodon: AGC at 34-36 (5528783-5528781)	Score: 62.4
HMM Sc=37.10	Sec struct Sc=25.30
         *    |    *    |    *    |    *    |    *    |    *    |    *    |  
Seq: GGGGATGTAGCTCAGATGGTAGAGCGCTCGCTTAGCATGCGAGAGGtACGGGGATCAATACCCCGCATCTCCA
Str: >>>>>>>..>>>>........<<<<.>>>>>.......<<<<<.....>>>>>.......<<<<<<<<<<<<.

Chr_07.trna154 (4744743-4744673)	Length: 71 bp
Type: Gly	Anticodon: GCC at 33-35 (4744711-4744709)	Score: 66.5
HMM Sc=44.80	Sec struct Sc=21.70
         *    |    *    |    *    |    *    |    *    |    *    |    *    |
Seq: GCACCAGTGGTCTAGTGGTAGAATAGTACCCTGCCACGGTACAGaCCCGGGTTCGATTCCCGGCTGGTGCA
Str: >>>>>>>..>>.>.......<.<<.>>>>>.......<<<<<....>>>>>.......<<<<<<<<<<<<.

Chr_07.trna155 (4142518-4142445)	Length: 74 bp
Type: Ile	Anticodon: AAT at 35-37 (4142484-4142482)	Score: 84.9
HMM Sc=58.30	Sec struct Sc=26.60
         *    |    *    |    *    |    *    |    *    |    *    |    *    |   
Seq: GGCCCATTAGCTCAGTTGGTtAGAGCGTCGTGCTAATAACGCGAAGGtCGCAGGTTCGAGACCTGCATGGGCCA
Str: >>>>>>>..>>>>.........<<<<.>>>>>.......<<<<<.....>>>>>.......<<<<<<<<<<<<.

Chr_07.trna156 (4063511-4063437)	Length: 75 bp
Type: Lys	Anticodon: TTT at 35-37 (4063477-4063475)	Score: 77.4
HMM Sc=55.00	Sec struct Sc=22.40
         *    |    *    |    *    |    *    |    *    |    *    |    *    |    
Seq: GCTGGTGTAGCTCAGTTGGTtAGAGCATGTGGCTTTTAaACCACAAGGtCGAAGGTTCAAGCCCTTCCTCCAGCA
Str: >>>>>.>..>>>>.........<<<<.>>>>>........<<<<<.....>>>>>.......<<<<<<.<<<<<.

Chr_07.trna158 (1679040-1678955)	Length: 86 bp
Type: Tyr	Anticodon: GTA at 34-36 (1679007-1679005)	Score: 73.7
Possible intron: 38-50 (1679003-1678991)
HMM Sc=41.90	Sec struct Sc=31.80
         *    |    *    |    *    |    *    |    *    |    *    |    *    |    *    |    *
Seq: CCGACTTTAGCTCAGTTGGTAGAGCGGAGGACTGTAGttgttcaacagccATCCTTAGGtCGCTGGTTCGAATCCGGCAAGTCGGA
Str: >>>>>>>..>>>>........<<<<.>>>>>....................<<<<<.....>>>>>.......<<<<<<<<<<<<.

Chr_07.trna159 (1290189-1290118)	Length: 72 bp
Type: Pro	Anticodon: TGG at 33-35 (1290157-1290155)	Score: 68.9
HMM Sc=36.50	Sec struct Sc=32.40
         *    |    *    |    *    |    *    |    *    |    *    |    *    | 
Seq: GGGCATTTGGTCTAGTGGTATGATTCTTGCTTTGGGTGCAAGAGGtCCCGAGTTCGATTCTCGGAATGCCCC
Str: >>>>>>>..>>>.........<<<.>>>>>.......<<<<<.....>>>>>.......<<<<<<<<<<<<.

scaffold_9.trna1 (120647-120721)	Length: 75 bp
Type: Lys	Anticodon: TTT at 35-37 (120681-120683)	Score: 69.6
HMM Sc=47.20	Sec struct Sc=22.40
         *    |    *    |    *    |    *    |    *    |    *    |    *    |    
Seq: GCTGGTGTAGCTCAGATGGTtAGAGCATGTGGCTTTTAaACCACAAGGtTGAAGGTTCAAGCCCTTCCTCCAGCA
Str: >>>>>.>..>>>>.........<<<<.>>>>>........<<<<<.....>>>>>.......<<<<<<.<<<<<.

scaffold_9.trna2 (195976-196050)	Length: 75 bp
Type: Lys	Anticodon: TTT at 35-37 (196010-196012)	Score: 69.6
HMM Sc=47.20	Sec struct Sc=22.40
         *    |    *    |    *    |    *    |    *    |    *    |    *    |    
Seq: GCTGGTGTAGCTCAGATGGTtAGAGCATGTGGCTTTTAaACCACAAGGtTGAAGGTTCAAGCCCTTCCTCCAGCA
Str: >>>>>.>..>>>>.........<<<<.>>>>>........<<<<<.....>>>>>.......<<<<<<.<<<<<.

scaffold_9.trna3 (207772-207846)	Length: 75 bp
Type: Lys	Anticodon: TTT at 35-37 (207806-207808)	Score: 69.6
HMM Sc=47.20	Sec struct Sc=22.40
         *    |    *    |    *    |    *    |    *    |    *    |    *    |    
Seq: GCTGGTGTAGCTCAGATGGTtAGAGCATGTGGCTTTTAaACCACAAGGtTGAAGGTTCAAGCCCTTCCTCCAGCA
Str: >>>>>.>..>>>>.........<<<<.>>>>>........<<<<<.....>>>>>.......<<<<<<.<<<<<.

scaffold_14.trna2 (4611-4538)	Length: 74 bp
Type: Sup	Anticodon: TTA at 35-37 (4577-4575)	Score: 70.3
HMM Sc=58.70	Sec struct Sc=11.60
         *    |    *    |    *    |    *    |    *    |    *    |    *    |   
Seq: GCTGGAGTAGCTCAGTTGGTtAGAGCGTGAGGCTTTAAAACACAAGGtCGAAGGTTCAAGTCCTTCCTCCAGCA
Str: >>>>>>>..>>>>.........<<<<.>>.>.........<.<<.....>>>>>.......<<<<<<<<<<<<.

scaffold_33.trna2 (36906-36834)	Length: 73 bp
Type: Arg	Anticodon: CCG at 34-36 (36873-36871)	Score: 74.3
HMM Sc=55.00	Sec struct Sc=19.30
         *    |    *    |    *    |    *    |    *    |    *    |    *    |  
Seq: GGTCGCACAGCGGAGTGGAtATCGCGTTAGACTCCGAATCTAAAGGtCGTGGGTTCGATTCCCACTGCGATCA
Str: >>>>>>>..>>>>........<<<<.>>>>>.......<<<<<.....>>>>>.......<<<<<<<<<<<<.

scaffold_118.trna1 (15333-15407)	Length: 75 bp
Type: Lys	Anticodon: TTT at 35-37 (15367-15369)	Score: 69.6
HMM Sc=47.20	Sec struct Sc=22.40
         *    |    *    |    *    |    *    |    *    |    *    |    *    |    
Seq: GCTGGTGTAGCTCAGATGGTtAGAGCATGTGGCTTTTAaACCACAAGGtTGAAGGTTCAAGCCCTTCCTCCAGCA
Str: >>>>>.>..>>>>.........<<<<.>>>>>........<<<<<.....>>>>>.......<<<<<<.<<<<<.

scaffold_933.trna2 (125-51)	Length: 75 bp
Type: Sup	Anticodon: TCA at 36-38 (90-88)	Score: 64.4
HMM Sc=45.10	Sec struct Sc=19.30
         *    |    *    |    *    |    *    |    *    |    *    |    *    |    
Seq: GCTGGAGTAGCTCAGTTGGAtAGAGCGTGTGtCTTTCAAAGCACAAGGtCGAAGGTTCAAGCCTTTCCTCTAGCA
Str: >>>>>>>..>>>>.........<<<<.>>>>.>.......<<<<<.....>>>>>.......<<<<<<<<<<<<.
