# Supplementary material for: Conservation and Tandem Duplication of tRNA Genes in Plant Species
Source: Genes (Basel). 2025 Nov 1;16(11):1307. doi: 10.3390/genes16111307 (PMC12652284; doi:10.3390/genes16111307)
Supplement: Supplementary file 1 [file genes-16-01307-s001.zip › tRNA.prediction.out/Aco/Aco.MFE]

>Chr_01.tRNA1-SerGCT
GTCGCTTTGGCCGAGTGGTTAAGGCGTGTGCCTGCTAAGTACATGGGGTTTCCCCGCGAGAGTTCGAATCTCTCAGGCGACG
(((((((..(((..........))).(((((.......))))).((((...))))..(((((.......)))))))))))).
>Chr_01.tRNA3-GlyTCC
GCGTTTGTAGTCCAACGGTTAGGATAATTGCCTTCCAAGCAATAGACCCGGGTTCGACTCCCGGCAGACGCA
(((((((..((((........)))).(((((.......)))))....(((((.......)))))))))))).
>Chr_01.tRNA4-GlyTCC
GCGTTTGTAGTCCAACGGTTAGGATAATTGCCTTCCAAGCAATAGACCCGGGTTCGACTCCCGGCAAACGCA
(((((((..((((........)))).(((((.......)))))....(((((.......)))))))))))).
>Chr_01.tRNA5-ArgCCT
GCGCCTGTAGCTCAGTGGATAGAGCGTCTGTTTCCTAAGCAGAAGGCCGTAGGTTCGACCCCTACCTGGCGCG
(((((.(..((((........)))).(((((.......))))).....(((((.......)))))).))))).
>Chr_01.tRNA6-ThrTGT
GCTCCCGTAGCATAGTGGCAGTGCGTTCGCTTTGTAAGCGAAAGGTCGCGAGTTCGATCCTCGCCGGGAGCT
(((((((..((((.......)))).(((((.......))))).....(((((.......)))))))))))).
>Chr_01.tRNA7-ThrTGT
GCTCCCGTAGCATAGTGGCAGTGCGTTCGCTTTGTAAGTGAAAGGTCGCTAGTTCGATCCTCGCCGGGAGCT
(((((((..((((.......)))).(((((.......))))).....((.((.......)).))))))))).
>Chr_01.tRNA8-GlyTCC
GCGTTTGTAGTCCAACGGTTAGGATAATTGCCTTCCAAGCAATAGACCCGGGTTCGACTCCCGGCAGACGCA
(((((((..((((........)))).(((((.......)))))....(((((.......)))))))))))).
>Chr_01.tRNA9-GlyGCC
GCACCAGTGGTCTAGTGGTAGAATAGTACCCTGCCACGGTACAGACCCGGGTTCGATTCCCGGCTGGTGCA
(((((((..((.(.......).)).(((((.......)))))....(((((.......)))))))))))).
>Chr_01.tRNA10-AsnGTT
GCTGGAATAGCTCAGTTGGTTAGAGCGTGTGGCTGTTAACCACAAGGTCGGAGGTTCAAGCCCTCCTTCTAGCG
(((((((..((((.........)))).(((((.......))))).....(((((.......)))))))))))).
>Chr_01.tRNA11-GluCTC
TCCGTTGTAGTCTAGTTGGTTAGGATACTCGGCTCTCACCCGAGAGACCCGGGTTCAAGTCCCGGCAACGGAA
(((((((..((((.........)))).(((((.......)))))....(((((.......)))))))))))).
>Chr_01.tRNA12-LysCTT
GCCTGTCTAGCTCAGCTGGTAGAGCACAAGGCTCTTAACCTTGTGGTCGTGGGTTTGAGCCCCACGGTGGGCT
(((((((..((((........)))).(((((.......))))).....(((((.......)))))))))))).
>Chr_01.tRNA13-SerAGA
GTGGTCGTGCCGGAGTGGTTATCGGGCATGACTAGAAATCATGTGGGCTTTGCCCGCGCAGGTTCGAATCCTGCCGACCACG
(((((((..((((........)))).(((((.......))))).((((...))))..(((((.......)))))))))))).
>Chr_01.tRNA14-GlyGCC
GCACCAGTGGTCTAGTGGTAGAATAGTACCCTGCCACGGTACAGACCCGGGTTCGATTCCCGGCTGGTGCA
(((((((..((.(.......).)).(((((.......)))))....(((((.......)))))))))))).
>Chr_01.tRNA15-ValCAC
GTCTGGGTGGTGTAGTTGGTTATCACGCTAGTCTCACACACTAGAGGTCCCCGGTTCGAACCCGGGCTCAGACA
(((((((..(((...........))).(((((.......))))).....(((((.......)))))))))))).
>Chr_01.tRNA17-LeuTAA
GCTGGTTTGCCCGAGAGGTTAAGGGGGAAGACTTAAGATCTTCTGCACATAAGTGCGCATGGGTTCGAACCCCATAGCCAGCA
(((((((..(((..........))).(((((.......))))).((((....))))..(((((.......)))))))))))).
>Chr_01.tRNA19-GluTTC
TCCGTTGTAGTCCAGCCTGGTTAGGATACCTGGCTTTCACCCAGGCGACCCGGGTTCAAATCCCGGCAACGGAA
(((((((..((((..........)))).(((((.......)))))....(((((.......)))))))))))).
>Chr_01.tRNA20-ArgTCT
GCGCCCGTGGCCTAATGGATAAGGCGTCTGACTTCTAATCAGGCGATTGTGGGTTCGAGTCCCACCGGGCGTG
(((((((..((((........)))).(((((.......))))).....(((((.......)))))))))))).
>Chr_01.tRNA21-ValAAC
GGTTTCGTGGTGTAGTTGGTTATCACGTCAGTCTAACACACTGAAGGTCTCCGGTTCGAGTCCGGGCGAAGCCA
(((((((..(((...........))).(((((.......))))).....(((((.......)))))))))))).
>Chr_01.tRNA22-AlaTGC
GGGGATGTAGCTCAAATGGTAGAGCGCTCGCTTTGCATGCGAGAGGTACAGGGTTCGATCCCCTGCATCTCCA
(((((((..((((........)))).(((((.......))))).....(((((.......)))))))))))).
>Chr_01.tRNA23-PheGAA
GCGGGGATAGCTCAGTTGGGAGAGCGTCAGACTGAAGATCTGAAGGTCGCGTGTTCGATCCACGCTCACCGCA
((((.((..((((........)))).(((((.......))))).....(((((.......))))))).)))).
>Chr_01.tRNA24-ArgCCT
GCGCCTGTAGCTCAGTGGATAGAGCGTCTGTTTCCTAAGCAGAAAGTCGTAGGTTCGACCCCTACCTGGCGCG
(((((.(..((((........)))).(((((.......))))).....(((((.......)))))).))))).
>Chr_01.tRNA25-ArgTCT
GCTGGTGTAGCTCAGTTGGTTAGAGCGTGTGGCTTCTAAACCATAAAGTCGAAGGTTCAAGCCCTTCTTCCAGCA
(((((.(..((((.........)))).(((((........))))).....(((((.......)))))).))))).
>Chr_01.tRNA26-LysTTT
GCTGGTGTAGCTCAGATGGTTAGAGCATGTGGCTTTTAAACCACAAGGTTGAAGGTTCAAGCCCTTCCTCCAGCA
(((((.(..((((.........)))).(((((........))))).....(((((.......)))))).))))).
>Chr_01.tRNA27-ValTAC
GTTTCTGTAGTGTAGTGGTTATCACGTTAGTCTTACACACTAAAGATCCCCAGTTCGAGCCTGGGCAGAAACA
(((((((..(((..........))).(((((.......))))).....(((((.......)))))))))))).
>Chr_01.tRNA28-AsnGTT
TCCTCAGTAGCTCAGTGGTAGAGCGGTCGGCTGTTAACTGATTGGTCGTAGGTTCAAATCCTACTTGGGGAG
(((((((..((((.......)))).(((((.......))))).....(((((.......)))))))))))).
>Chr_01.tRNA29-ArgACG
GACTCTGTGGCCCAATGGATAAGGCGCTGGTCTACGAAACCAGAGATTCTGGGTTCGATCCCCAGCAGAGTCG
(((((((..(((..........))).(((((.......))))).....(((((.......)))))))))))).
>Chr_01.tRNA30-LeuTAG
GACAGTTTGGCCGAGTGGTCTAAGGCGCCAGATTTAGGCTCTGGTCCGAAAGGGCGTGGGTTCAAATCCCACAGCTGTCA
(((((((..(((...........))).(((((.......)))))...........(((((.......)))))))))))).
>Chr_01.tRNA31-iMetCAT
ATCAGAGTGGCGCAGCGGAAGCGTGGTGGGCCCATAACCCACAGGTCCCAGGATCGAAACCTGGCTCTGATA
(((((((..((((.......)))).(((((.......))))).....(((((.......)))))))))))).
>Chr_01.tRNA32-iMetCAT
ATCAGAGTGGCGCAGCGGAAGCGTGGTGGGCCCATAACCCACAGGTCCCAGGATCGAAACCTGGCTCTGATA
(((((((..((((.......)))).(((((.......))))).....(((((.......)))))))))))).
>Chr_01.tRNA33-AlaTGC
GGGGATGTAGCTCAAATGGTAGAGCGCCCGCTTTGCATGCGAGAGGTACAGGGTTTGATCCCCTGCATCTCCA
(((((((..((((........)))).(.(((.......))).).....(((((.......)))))))))))).
>Chr_01.tRNA34-PheGAA
GCGGGGATAGCTCAGTTGGGAGAGCGTCAGACTGAAGATCTGAAGGTCGCGTGTTCGATCCACGCTCACCGCA
((((.((..((((........)))).(((((.......))))).....(((((.......))))))).)))).
>Chr_01.tRNA35-AlaTGC
GGGGATGTAGCTCAAATGGTAGAGCGCTCGCTTTGCATGCGAGAGGTACAGGGTTCGATCCCCTGCATCTCCA
(((((((..((((........)))).(((((.......))))).....(((((.......)))))))))))).
>Chr_01.tRNA37-GlyTCC
GCGTTTGTAGTCCAACGGTTAGGATAATTGCCTTCCAAGCAATAGACCCGGGTTCGACTCCCGGCAAACGCA
(((((((..((((........)))).(((((.......)))))....(((((.......)))))))))))).
>Chr_01.tRNA40-IleTAT
GGTCCCGTAGCTCAGTTGGTTAGAGCGTTGGTCTTATGAGCCGAAGGTCGCGGGTTCGAGCCCCGCCGGGACCA
(((((((..((((.........)))).(((((.......))))).....(((((.......)))))))))))).
>Chr_01.tRNA41-LeuTAG
GACGGTTTGGCCGAGTGGTCTAAGGCGCCAGATTTAGGCTCTGGTCCGAAAGGGCGTGGGTTCAAATCCCACAGCCGTCA
(((((((..(((...........))).(((((.......)))))...........(((((.......)))))))))))).
>Chr_01.tRNA43-AsnGTT
GTTGGAGTAGCTCAGTTGGTTAGAGCGTGTGGCTGTTATCCACAAGGTCGAAGGTTCAAATCCTTCCTCCAACA
(((((((..((((.........)))).(((((.......))))).....(((((.......)))))))))))).
>Chr_01.tRNA45-GlnCTG
GGTCCCATGGTCTAGTGGTCAGGACATTGGACTCTGAATCCAGTAACCCGAGTTCAAATCTCGGTGGGACCT
(((((((..((((........)))).(((((.......)))))....(((((.......)))))))))))).
>Chr_01.tRNA52-SupTTA
GCTGAAGTAGCTCAGTTGGTTAGAGCATGTGGCTTTTAAAGCACAAGGTCGAAGGTTCGAGCCCTTCCTTCAGCA
(((((((..((((.........)))).((((.(.......))))).....(((((.......)))))))))))).
>Chr_01.tRNA64-GlnTTG
GTTGGTGTAGCTCAATTGGTTAGAGCGTGTGGTTTTGAACCACAAGGTCGAAGGTTCAAGCCCTTCCTCCAGCA
(((((.(..((((.........)))).(((((.......))))).....(((((.......)))))).))))).
>Chr_01.tRNA65-AlaTGC
GGGGATGTAGCTCAAATGGTAGAGCGCTCGCTTTGCATGCGAGAGGTACAGGGTTCGATCCCCTGCATCTCCA
(((((((..((((........)))).(((((.......))))).....(((((.......)))))))))))).
>Chr_01.tRNA69-AlaAGC
GGGGATGTAGCTCAGATGGTAGAGCGCTCGCTTAGCATGCGAGAGGTACGGGGATCGATACCCCGCATCTCCA
(((((((..((((........)))).(((((.......))))).....(((((.......)))))))))))).
>Chr_01.tRNA70-SupTCA
GCTGGAGTAGCTCAGTTGGTTAGAGCGCGTGCCTTCAAAAGCACGAGGTCGAAGGTTCAAGCCCTTCCTTCAGCA
(((((((..((((.........)))).(((((........))))).....(((((.......)))))))))))).
>Chr_01.tRNA72-SupTCA
GCTGGAGTAGTTCAGTTGGTTAGAGCATGTGGCTTTCAAAGCACAAGGTCGAAGGTTCAAGCCCTTCTTCCAGCA
(((((((..((((.........)))).((((.(.......))))).....(((((.......)))))))))))).
>Chr_01.tRNA74-GlnCTG
GGTCCTATGGTCTAGTGGTCAGGACATTGGACTCTGAATCCAGTAACCCGAGTTCAAGTCTCGGTAGGACCT
(((((((..((((........)))).(((((.......)))))....(((((.......)))))))))))).
>Chr_01.tRNA75-LysTTT
GCTGGTGTAGCTCAGTTGGTTAGAGCATGTGGCTTTTAAACCACAAGGTCGAAGGTTCAAGCCCTTCCACCAGCA
(((((((..((((.........)))).(((((........))))).....(((((.......)))))))))))).
>Chr_01.tRNA77-LeuTAG
GACAGTTTGGCCGAGTGGTCTAAGGCGCCAGATTTAGGCTCTGGTCCGAAAGGGCGTGGGTTCAAATCCCACAGCTGTCA
(((((((..(((...........))).(((((.......)))))...........(((((.......)))))))))))).
>Chr_01.tRNA78-CysGCA
GGGTCCATAGCTCAGTGGTAGAGCAATTGACTGCAGATCAATAGGTCACCAGTTCGAACCTGGTTGGGCCCT
(((((((..((((.......)))).(((((.......))))).....(((((.......)))))))))))).
>Chr_01.tRNA81-AlaTGC
GGGGATGTAGCTCAAATGGTAGAGCGCTCGCTTTGCATGCGAGAGGTACAGGGTTCGATCCCCTGCATCTCCA
(((((((..((((........)))).(((((.......))))).....(((((.......)))))))))))).
>Chr_01.tRNA82-LysCTT
GCCCGTCTAGCTCAGTTGGTAGAGCGCAAGGCTCTTAACCTTGTGGTCGTGGGTTCGAGCCCCACGGTGGGCG
(((((((..((((........)))).(((((.......))))).....(((((.......)))))))))))).
>Chr_01.tRNA83-ProAGG
GGGCATTTGGTCTAGTGGTATGATTCTCGCTTAGGGTGCGAGAGGTCCCGAGTTCAATTCTCGGAATGCCCC
(((((((..(((.........))).(((((.......))))).....(((((.......)))))))))))).
>Chr_01.tRNA84-ValAAC
GGTTTCGTGGTGTAGTTGGTTATCACGTCAGTCTAACACACTGAAGGTCTCCGGTTCGAGCCCGGGCGAAGCCA
(((((((..(((...........))).(((((.......))))).....(((((.......)))))))))))).
>Chr_01.tRNA85-GlyTCC
GCGTTTGTAGTCCAACGGTAAGGATAATTGCCTTCCAAGCAATAGACCCGGGTTTGACTCCCGGCAGACGCA
(((((((..((((........)))).(((((.......)))))....(((((.......)))))))))))).
>Chr_01.tRNA86-IleAAT
GGCCTATTAGCTCAGTTGGTAAGAGCGTCGTGCTAATAACGCGAATGTCGCAGGTTCAAGTCCTGCATGGGCCA
(((((((..((((.........)))).(((((.......))))).....(((((.......)))))))))))).
>Chr_01.tRNA87-MetCAT
GGGGTGGTGGCGCAGTTGGCTAGCGCGTAGGTCTCATAGCTAAGCGAGTGATCCTGAGGTCGAGAGTTCGAGCCTCTCTCACCCCA
(((((((..((((.........)))).((((.....................)))).....(((((.......)))))))))))).
>Chr_01.tRNA88-ArgACG
GACTCTGTGGCCCAATGGATAAGGCGCTGGTCTACGAAACCAGAGATTCTGGGTTCGATCCCCAGCATAGTCG
((((.((..(((..........))).(((((.......))))).....(((((.......))))))).)))).
>Chr_01.tRNA89-SerAGA
GTGGTCGTGCCGGAGTGGTTATCGGGCATGACTAGAAATCATGTGGGTTTTGCCCGCGCAGGTTCGAATCCTGCCGACCACG
(((((((..((((........)))).(((((.......)))))..((......))..(((((.......)))))))))))).
>Chr_01.tRNA90-TrpCCA
GGATCCGTGGCGCAATGGTAGCGCGTCTGACTCCAGATCAGAAGGTTGCGTGTTCGATTCACGTCGGGTTCA
(((((((..((((.......)))).(((((.......))))).....(((((.......)))))))))))).
>Chr_01.tRNA91-LysTTT
GCCGACTTAGCTCAGTGGTAGAGCGCGTGACTTTTAATCCCGTGGTCGAGGGTTCGATCCCCTCAGTCGGCG
(((((((..((((.......)))).((.((.......)).)).....(((((.......)))))))))))).
>Chr_01.tRNA92-ArgCCT
GCGCCTGTAGCTCAGTGGATAGAGCGTCTGTTTCCTAAGCAGAAAGTCGTAGGTTCGACCCCTACCTGGCGCG
(((((.(..((((........)))).(((((.......))))).....(((((.......)))))).))))).
>Chr_01.tRNA93-ProAGG
GGGCATTTGGTCTAGTGGTATGATTCTCGCTTAGGGTGCGAGAGGTCCCGAGTTCAATTCTCGGAATGCCCC
(((((((..(((.........))).(((((.......))))).....(((((.......)))))))))))).
>Chr_01.tRNA94-MetCAT
GGGGTGGTGGCGCAGTTGGCTAGCGCGTAGGTCTCATAGCTAAGCGAGTGATCCTGAGGTCGAGAGTTCGAGCCTCTCTCACCCCA
(((((((..((((.........)))).((((.....................)))).....(((((.......)))))))))))).
>Chr_01.tRNA95-ArgTCG
GACCGCATAGCGCAGTGGATTAGCGCGTTTGACTTCGGATCAAAAGGTCGTGGGTTCGACTCCCACTGTGGTCG
(((((((..((((.........)))).(((((.......))))).....(((((.......)))))))))))).
>Chr_01.tRNA96-GluTTC
TCCGTTGTAGTCCAGCCTGGTTAGGATACCTGGCTTTCACCCAGGCGACCCGGGTTCAAATCCCGGCAACGGAA
(((((((..((((..........)))).(((((.......)))))....(((((.......)))))))))))).
>Chr_01.tRNA97-CysGCA
GGGTCCATAGCTCAGTGGTAGAGCATTTGACTGCAGATCAAGAGGTCACCAGTTCGAACCTGGTTGGGCCCT
(((((((..((((.......)))).(((((.......))))).....(((((.......)))))))))))).
>Chr_01.tRNA98-ArgCCG
GGTCGCATAGCGGAGTGGATATCGCGTTAGACTCCGAATCTAAAGGTCGTGGGTTCGATTCCCACTGCGATCA
(((((((..((((........)))).(((((.......))))).....(((((.......)))))))))))).
>Chr_01.tRNA100-LysCTT
GCCCGTCTAGCTCAGTTGGTAGAGCGCAAGGCTCTTAACCTTGTGGTCGTGGGTTCGAGCCCCACGGTGGGCG
(((((((..((((........)))).(((((.......))))).....(((((.......)))))))))))).
>Chr_01.tRNA101-AsnGTT
GCTGGAGTAGCTCAGTTGGTTAGAGCGTGTGGCTGTTAACCACAAGGTCGAAGGTTCGACCCCTTCCTCTAGCG
(((((((..((((.........)))).(((((.......))))).....(((((.......)))))))))))).
>Chr_01.tRNA102-LysTTT
GCCGACTTAGCTCAGTGGTAGAGCGCGTGACTTTTAATCCCGTGGTCGAGGGTTCGATCCCCTCAGTCGGCG
(((((((..((((.......)))).((.((.......)).)).....(((((.......)))))))))))).
>Chr_01.tRNA103-LysTTT
GCCGACTTAGCTCAGTGGTAGAGCGCGTGACTTTTAATCCCGTGGTCGAGGGTTCGATCCCCTCAGTCGGCG
(((((((..((((.......)))).((.((.......)).)).....(((((.......)))))))))))).
>Chr_01.tRNA104-ProAGG
GGGCATTTGGTCTAGTGGTATGATTCTCGCTTAGGGTGCGAGAGGTCCCGAGTTCAATTCTCGGAATGCCCC
(((((((..(((.........))).(((((.......))))).....(((((.......)))))))))))).
>Chr_01.tRNA106-TyrGTA
CCGACTTTAGCTCAGTTGGTAGAGCGGAGGACTGTAGTTGTAGCAGCTATCCTTAGGTCGCTGGTTCAAATCCGGCAAGTCGGA
(((((((..((((........)))).(((((..................))))).....(((((.......)))))))))))).
>Chr_01.tRNA107-ArgACG
GACTCTGTGGCCCAATGGATAAGGCGCTGGTCTACGAAACCAGAGACTCTGGGTTCGATCCCCAGCAGAGTCG
(((((((..(((..........))).(((((.......))))).....(((((.......)))))))))))).
>Chr_01.tRNA108-AlaAGC
GGGGATGTAGCTCAGATGGTAGAGCGCTCGCTTAGCATGCGAGAGGTACGGGGATCGATACCCCGCATCTCCA
(((((((..((((........)))).(((((.......))))).....(((((.......)))))))))))).
>Chr_01.tRNA110-IleTAT
GGTCCCGTAGCTCAGTTGGTTAGAGCGTTGGTCTTATGAGCCGAAGGTCGCGGGTTCGAGCCCCGCCGGGACCA
(((((((..((((.........)))).(((((.......))))).....(((((.......)))))))))))).
>Chr_01.tRNA112-AlaAGC
GGGGATGTAGCTCAGATGGTAGAGCGCTCGCTTAGCATGCGAGAGGTACGGGGATCGATACCCCGCATCTCCA
(((((((..((((........)))).(((((.......))))).....(((((.......)))))))))))).
>Chr_01.tRNA114-MetCAT
GGGATGGTGGCGCAGTTGGCTAGCGCGTTGGTCTCATAACTATCTGAGTAATCCTGAGGTCGAGAGTTCAAGCCTCTCTCACCCCA
(((.(((..((((.........)))).(.((.....................)).).....(((((.......)))))))).))).
>Chr_01.tRNA116-LysTTT
GCCGACTTAGCTCAGTGGTAGAGCGCGTGACTTTTAATCCCGTGGTCGAGGGTTCGATCCCCTCAGTCGGCG
(((((((..((((.......)))).((.((.......)).)).....(((((.......)))))))))))).
>Chr_01.tRNA122-ValAAC
GGTTTCATGGTGTAGTTGGTTATCACGTCAGTCTAACACACTGAAGGTCTCCGGTTCAAACCCGGGCGGCGAAGCCA
((((((...(((...........))).(((((.......))))).....(((((.......)))))....)))))).
>Chr_01.tRNA123-GlnCTG
GGTCCCATGGTCTAGCGGTTAGGACATTGGACTCTGAATCCAGTAACCCGAGTTCAAGTCTCGGTGGGACCT
(((((((..((((........)))).(((((.......)))))....(((((.......)))))))))))).
>Chr_01.tRNA128-SupTCA
GCTAGAGTAACTCAGTTGGATAGAGCGTGTGTCTTTCAAAGCACAAGGTCGAAGGTTCAAGCCTTTCCTCTAGCA
(((((((...(((.........)))..((((.(.......))))).....(((((.......)))))))))))).
>Chr_01.tRNA132-PheGAA
GCGGGGATAGCTCAGTTGGGAGAGCGTCAGACTGAAGATCTGAAGGTTGCATGTTCAATCCACGCTCCACGCT
(((.(((..((((........)))).(((((.......))))).....((.((.......)).))))).))).
>Chr_01.tRNA139-GluTTC
TCCGTTGTAGTCCAGCCTGGTTAGGATACCTGGCTTTCACCCAGGCGACCCGGGTTCAAATCCCGGCAACGGAA
(((((((..((((..........)))).(((((.......)))))....(((((.......)))))))))))).
>Chr_01.tRNA142-IleTAT
GGTCCCGTAGCTCAGTTGGTTAGAGCGTTGGTCTTATGAGCCGAAGGTCGCGGGTTCGAGCCCCGCCGGGACCA
(((((((..((((.........)))).(((((.......))))).....(((((.......)))))))))))).
>Chr_01.tRNA143-AspGTC
GTCGTTGTAGTATAGTGGTGAGTATTCCCGCCTGTCACGCGGGTGACCTGGGTTCGATCCCCGGCAACGGCG
(((((((..((((........)))).(((((.......)))))....(((((.......)))))))))))).
>Chr_01.tRNA146-SupTCA
GCTGGAGTAGCTCAGTTGGTTAGAGCATGTGGCTTTCAAAGCACAAGGTCGAAGGTTCAAGCCCTTCTTCCAGCA
(((((((..((((.........)))).((((.(.......))))).....(((((.......)))))))))))).
>Chr_01.tRNA147-PheGAA
GCGGGGATAGCTCAGTTGGGAGAGCGTCAGACTGAAGATCTGAAGGTCGCGTGTTCGATCCACGCTCACCGCA
((((.((..((((........)))).(((((.......))))).....(((((.......))))))).)))).
>Chr_01.tRNA149-GluCTC
TCCGTTGTAGTCTAGTTGGTTAGGATACTCGGCTCTCACCCGAGAGACCCGGGTTCAAGTCCCGGCAACGGAA
(((((((..((((.........)))).(((((.......)))))....(((((.......)))))))))))).
>Chr_01.tRNA151-TyrGTA
CCGACTTTAGCTCAGTTGGTAGAGCGGAGGACTGTAGTGGTTACATAGCTATCCTTAGGTCGCTGGTTCGAATCTGGCAAGTCGGA
(((((((..((((........)))).(((((....................))))).....(((((.......)))))))))))).
>Chr_01.tRNA152-GlyGCC
GCACCAGTGGTCTAGTGGTAGAATAGTACCCTGCCACGGTACAGACCCGGGTTCGATTCCCGGCTGGTGCA
(((((((..((.(.......).)).(((((.......)))))....(((((.......)))))))))))).
>Chr_01.tRNA154-LeuAAG
GTTGAGATGGCCGAGTTGGTCTAAGGCGCCAGATTAAGGTTCTGGTCCGAAAGGGCGTGGGTTCAAATCCCACTCTCAACA
(((((((..(((............))).(((((.......)))))...........(((((.......)))))))))))).
>Chr_01.tRNA155-TyrGTA
CCGACTTTAGCTCAGTTGGTAGAGCGGAGGACTGTAGTGGGCAATACCTGTCAGATATCCTTAGGTCGCTGGTTCGAATCCGGCAAGTCGGA
(((((((..((((........)))).(((((..........................))))).....(((((.......)))))))))))).
>Chr_01.tRNA156-LeuTAA
GCTGGTTTGCCCGAGTGGTCTAAGGGGGAAGACTTAAGATCTTCTGTGCATTTGTACGCATGGGTTCGAACCCCATAGCCAGCA
(((((((..(((...........))).(((((.......))))).((((....))))..(((((.......)))))))))))).
>Chr_01.tRNA157-ProAGG
GGGCATTTGGTCTAGTGGTATGATTCTCGCTTAGGGTGCGAGAGGTCCCGAGTTCAATTCTCGGAATGCCCC
(((((((..(((.........))).(((((.......))))).....(((((.......)))))))))))).
>Chr_01.tRNA158-ProAGG
GGGCATTTGGTCTAGTGGTATGATTCTCGCTTAGGGTGCGAGAGGTCCCGAGTTCAATTCTCGGAATGCCCC
(((((((..(((.........))).(((((.......))))).....(((((.......)))))))))))).
>Chr_01.tRNA161-LeuAAG
GTTGAGATGGCCGAGTTGGTCTAAGGCGCCAGATTAAGGTTCTGGTCCGAAAGGGCGTGGGTTCAAATCCCACTCTCAACA
(((((((..(((............))).(((((.......)))))...........(((((.......)))))))))))).
>Chr_01.tRNA162-ProAGG
GGGTTATTGGTCTAGTGGTATGATTCTCGCTTAGGGTGCGAGAGGTCCCGAGTTCAATTCTCGGATAACCCC
(((((((..(((.........))).(((((.......))))).....(((((.......)))))))))))).
>Chr_01.tRNA163-ArgTCT
GCACCCGTGGCCTAATGGATAAGGCGTCTGACTTCTAATCAGGCGATTGTGGGTTCGAGTCCCACCGGGTGTG
(((((((..((((........)))).(((((.......))))).....(((((.......)))))))))))).
>Chr_01.tRNA164-LysCTT
GCCCGTCTAGCTCAGTTGGTAGAGCGCAAGGCTCTTAACCTTGTGGTCGTGGGTTCGAGCCCCACGGTGGGCG
(((((((..((((........)))).(((((.......))))).....(((((.......)))))))))))).
>Chr_01.tRNA168-AsnGTT
GCTGGAATAGCTCAGTTGGTTAGAGCGTGTGGCTGTTAACCACAAGGTCGGAGGTTCAAGCCCTCCTTCTAGCG
(((((((..((((.........)))).(((((.......))))).....(((((.......)))))))))))).
>Chr_02.tRNA1-GlyTCC
GCGTTTGTAGTCCAACGGTTAGGATAATTGCCTTCCAAGCAATAGACCCGGGTTCGACTCCCGGCAAACGCA
(((((((..((((........)))).(((((.......)))))....(((((.......)))))))))))).
>Chr_02.tRNA5-SupTTA
GCTGAAGTAGCTCAGTTGGTTAGAGCATGTGGCTTTTAAAGCACAAGGTCGAAGGTTCAAGCCCTTCCTTCAGCA
(((((((..((((.........)))).((((.(.......))))).....(((((.......)))))))))))).
>Chr_02.tRNA6-ArgCCT
GCGCCTGTAGCTCAGTGGATAGAGCGTCTGTTTCCTAAGCAGAAAGTCGTAGGTTCGACCCCTACCTGGCGCG
(((((.(..((((........)))).(((((.......))))).....(((((.......)))))).))))).
>Chr_02.tRNA7-AlaAGC
GGGGATGTAGCTCAGATGGTAGAGCGCTCGCTTAGCATGCGAGAGGTACGGGGATCGATACCCCGCATCTCCA
(((((((..((((........)))).(((((.......))))).....(((((.......)))))))))))).
>Chr_02.tRNA8-LysCTT
GCCCGTCTAGCTCAGTTGGTAGAGCGCAAGGCTCTTAACCTTGTGGTCGTGGGTTCGAGCCCCACGGTGGGCG
(((((((..((((........)))).(((((.......))))).....(((((.......)))))))))))).
>Chr_02.tRNA11-LeuCAA
GTCAGGATGGCCGAGTGGTCTAAGGCGCCAGACTCAAGTTCTGGTCTTCGAGAGAGGGCGTGGGTTCAAATCCCACTTCTGACA
(((((((..(((...........))).(((((.......))))).(((()))...)...(((((.......)))))))))))).
>Chr_02.tRNA13-IleAAT
GGCCCATTAGCTCAGTTGGTTAGAGCGTCGTGCTAATAACGCGAAGGTCGCAGGTTCGAGACCTGCATGGGCCA
(((((((..((((.........)))).(((((.......))))).....(((((.......)))))))))))).
>Chr_02.tRNA21-LeuAAG
GTTGAGATGGCCGAGTTGGTCTAAGGCGCCAGATTAAGGTTCTGGTCCGAAAGGGCGTGGGTTCAAATCCCACTCTCAACA
(((((((..(((............))).(((((.......)))))...........(((((.......)))))))))))).
>Chr_02.tRNA22-CysGCA
GGGTCCATAGCTCAGTGGTAGAGCATTTGACTGCAGATCAAGAGGTCACCGGTTCGAACCCGGTTGGGCCCT
(((((((..((((.......)))).(((((.......))))).....(((((.......)))))))))))).
>Chr_02.tRNA25-SupTTA
GCTGGAGTAGCTCAGTTGGTTAGAGCGTGTGGCTTTAAAATCACAAGGTCGAAGGTTCAAGCTCTTCCTCTAGCA
(((((((..((((.........)))).(((((........))))).....(((((.......)))))))))))).
>Chr_02.tRNA27-SupTTA
ACTGGTGTAGCTCAAATGGTTAGAGCGTGTGGTTTTAAACCACAAGGTCGAAGGTTCAAGCCCTTCCTCCAGCA
.((((.(..((((.........)))).(((((.......))))).....(((((.......)))))).))))..
>Chr_02.tRNA28-ValAAC
GGTTTCGTGGTGTAGTTGGTTATCACGTCAGTCTAACACACTGAAGGTCTCCGGTTCAAGTCCGGGCGAAGCCA
(((((((..(((...........))).(((((.......))))).....(((((.......)))))))))))).
>Chr_02.tRNA29-ValAAC
GGTTTCGTGGTGTAGTTGGTTATCACGTCAGTCTAACACACTGAAGGTCTCCGGTTCGAGTCCGGGCGAAGCCA
(((((((..(((...........))).(((((.......))))).....(((((.......)))))))))))).
>Chr_02.tRNA30-SerAGA
GTGGTCGTGCCAGAGTGGTTATCGGGCATGACTAGAAATCATGTGGGCTTTCCCCACACAGGTTCAAATCCTGCCGACCATG
(((((((..((.(........).)).(((((.......)))))..((.....))....((((.......)))).))))))).
>Chr_02.tRNA33-SupTCA
GTTGGAGTAGCTCAGTTGGTTAGAGCATGTGGCTTTCAAAGCACAAGGTCGAAGGTTCAAGCCCTTCCTCCAACA
(((((((..((((.........)))).((((.(.......))))).....(((((.......)))))))))))).
>Chr_02.tRNA38-LysTTT
GCTGGTGTAGCTCAGTTGGTTAGAGCATGTGGCTTTTAAACCACAAGGTCGAAGGTTCAAGCCCTTCCTCCAGCA
(((((.(..((((.........)))).(((((........))))).....(((((.......)))))).))))).
>Chr_02.tRNA39-SerGGA
GGAGAGATGGCCGAGCGGTTCAAGGCGTAGCATTGGAACTGCTATGTAGGCTTTTGTTTACCGAGGGTTCGAATCCCTCTCTTTCCG
(((((((..(((...........))).(((((.......)))))...((.......))....(((((.......)))))))))))).
>Chr_02.tRNA43-TrpCCA
GCGCTCTTAGTTCAGTTCGGTAGAACGCGGGTCTCCAAAACCCGATGTCGTAGGTTCAAATCCTACAGAGCGTG
(((((((..((((.........)))).(((((.......))))).....(((((.......)))))))))))).
>Chr_02.tRNA45-AsnGTT
TCCTCAGTAGCTCAGTGGTAGAGCGGTCGGCTGTTAACTGATTGGTCGTAGGTTCGAATCCTACCTGGGGAG
(((((((..((((.......)))).(((((.......))))).....(((((.......)))))))))))).
>Chr_02.tRNA48-AsnGTT
TCCTCAGTAGCTCAGTGGTAGAGCGGTCGGCTGTTAACTGATTGGTCGTAGGTTCGAATCCTACCTGGGGAG
(((((((..((((.......)))).(((((.......))))).....(((((.......)))))))))))).
>Chr_02.tRNA61-TrpCCA
GCGCTCTTAGTTCAGTTCGGTAGAACGCGGGTCTCCAAAACCCGATGTCGTAGGTTCAAATCCTACAGAGCGTG
(((((((..((((.........)))).(((((.......))))).....(((((.......)))))))))))).
>Chr_02.tRNA63-AsnGTT
TCCTCAGTAGCTCAGTGGTAGAGCGGTCGGCTGTTAACTGATTGGTCGTAGGTTCGAATCCTACCTGGGGAG
(((((((..((((.......)))).(((((.......))))).....(((((.......)))))))))))).
>Chr_02.tRNA72-ArgTCT
GCGTCCATTGTCTAATGGATAGGACAGAGGTCTTCTAAACCTTTGGTATAGGTTCAAATCCTATTGGACGCA
(((((((..((((........)))).(((((.......)))))....(((((.......)))))))))))).
>Chr_02.tRNA74-TyrGTA
CCGACTTTAGCTCAGTTGGTAGAGCGGAGGACTGTAGTAGTAGCAGATATCCTTAGGTCGCTGGTTCGAATCCGGCAAGTCGGA
(((((((..((((........)))).(((((..................))))).....(((((.......)))))))))))).
>Chr_02.tRNA75-ArgTCT
GCGTCCATTGTCTAATGGATAGGACAGAGGTCTTCTAAACCTTTGGTATAGGTTCAAATCCTATTGGACGCA
(((((((..((((........)))).(((((.......)))))....(((((.......)))))))))))).
>Chr_02.tRNA76-ProAGG
GGGTATTTGGTCCAGTGGTATGATTCTCGCTTAGGGTGCGAGAGGTCCCGAGTTCAATTCTCGGAATGCCCC
(((((((..(((.........))).(((((.......))))).....(((((.......)))))))))))).
>Chr_02.tRNA77-LeuCAA
GTCAGGATGGCCGAGTGGTCTAAGGCGCCAGACTCAAGTTCTGGTCTTCGTGAGAGGGCGTGGGTTCAAATCCCACTTCTGACA
(((((((..(((...........))).(((((.......))))).((((....))))..(((((.......)))))))))))).
>Chr_02.tRNA78-GlyGCC
GCACCAGTGGTCTAGTGGTAGAATAGTACCCTGCCACGGTACAGACCCGGGTTCGATTCCCGGCTGGTGCA
(((((((..((.(.......).)).(((((.......)))))....(((((.......)))))))))))).
>Chr_02.tRNA82-SupTCA
GCTGGAGTAGCTCAGTTGGTTAGAGCATGTGGCTTTCAAAGCACAAGGTCGAAGGTTCAAGCCCTTCTTCCAACA
(.(((((..((((.........)))).((((.(.......))))).....(((((.......)))))))))).).
>Chr_02.tRNA83-SerGCT
GTCGCTTTGGCCGAGTGGTTAAGGCGTGTGCCTGCTAAGTACATGGGGTTTCCCCGCGAGAGTTCGAATCTCTCAGGCGACG
(((((((..(((..........))).(((((.......))))).((((...))))..(((((.......)))))))))))).
>Chr_02.tRNA86-MetCAT
GGGGTGGTGGCGCAGTTGGCTAGCGCGTAGGTCTCATAGCTAAGAGTGATCCTGAGGTCGAGAGTTCGAGCCTCTCTCACCCCA
(((((((..((((.........)))).((((...................)))).....(((((.......)))))))))))).
>Chr_02.tRNA90-AlaAGC
GGGGATGTAGCTCAGATGGTAGAGCGCTCGCTTAGCATGCGAGAGGTACGGGGATCGATACCCCGCATCTCCA
(((((((..((((........)))).(((((.......))))).....(((((.......)))))))))))).
>Chr_02.tRNA91-ProCGG
GGGCGTTTGGTCTAGTGGTACGATTCTCGCTTCGGGTGCGAGAGGTCGGGAGTTCGATTCTCCCAACGCCCC
(((((((..(((.........))).(((((.......))))).....(((((.......)))))))))))).
>Chr_02.tRNA92-TrpCCA
GGATCTGTGGCGCAATGGTAGCGCGTCTGACTCCAGATCAGAAGGTTGCGTGTTCGATTCACGTCAGGTTCA
(((((((..((((.......)))).(((((.......))))).....(((((.......)))))))))))).
>Chr_02.tRNA93-GlyCCC
GCGCATCTGGTGTAGTGGTATCATAGTACCCTCCCACGGTACTGACCAGGGTTCGATTCCCTGGATGCGCA
(((((((..(((.........))).(((((.......)))))....(((((.......)))))))))))).
>Chr_02.tRNA94-GlyCCC
GCGCATCTGGTGTAGTGGTATCATAGTACCCTCCCACGGTACTGACCAGGGTTCGATTCCCTGGATGCGCA
(((((((..(((.........))).(((((.......)))))....(((((.......)))))))))))).
>Chr_02.tRNA96-AlaTGC
GGGGATGTAGCTCAAATGGTAGAGCGCTCGCTTTGCATGCGAGAGGTACAGGGTTCGATACCCTGCATCTCCA
(((((((..((((........)))).(((((.......))))).....(((((.......)))))))))))).
>Chr_02.tRNA98-ValTAC
GTTGCTGTGGTGTAGTGGTTATCACGTTAGTTTTACACACTAAAGGTCCCCAGTTTGATCCTGGGCAGCAACA
(((((((..(((..........))).(((((.......))))).....(((((.......)))))))))))).
>Chr_02.tRNA100-SerGCT
GTCGCTTTGGCCGAGTGGTTAAGGCGTGTGCCTGCTAAGTACATGGGGTTTCCCCGCGAGAGTTCGAATCTCTCAGGCGACG
(((((((..(((..........))).(((((.......))))).((((...))))..(((((.......)))))))))))).
>Chr_02.tRNA102-ValAAC
GGTTTCGTGGTGTAGTTGGTTATCACGTCAGTCTAACACACTGAAGGTCTCCGGTTCGAGTCCGGGCGAAGCCA
(((((((..(((...........))).(((((.......))))).....(((((.......)))))))))))).
>Chr_02.tRNA103-GlyGCC
GCACCAGTGGTCTAGTGGTAGAATAGTACCCTGCCACGGTACAGACCCGGGTTCGATTCCCGGCTGGTGCA
(((((((..((.(.......).)).(((((.......)))))....(((((.......)))))))))))).
>Chr_02.tRNA104-IleAAT
GGCCCATTAGCTCAGTTGGTTAGAGCGTCGTGCTAATAACGCGAAGGTCGCAGGTTCGAGACCTGCATGGGCCA
(((((((..((((.........)))).(((((.......))))).....(((((.......)))))))))))).
>Chr_02.tRNA105-ValTAC
GTTGCTGTGGTGTAGTGGTTATCACGTTAGTCTTACACACTAAAGGTCTCCAGTTCGATCCTGGGCAGCAACA
(((((((..(((..........))).(((((.......))))).....(((((.......)))))))))))).
>Chr_02.tRNA107-LysTTT
GCTGGTGTAGCTCAGTTGGTTAGAGCGTGTGGCTTTTAAACCACAAAGTCGAAGGTTCAAGCCCTTCCTCCAGCA
(((((.(..((((.........)))).(((((........))))).....(((((.......)))))).))))).
>Chr_02.tRNA108-HisGTG
GTGGCTGTAGTTTAGTGGTTAGAATTCCACGTTGTGGCCGTGGAGACCTGGGCTCGAATCCCAGCAGCCACA
(((((((..((((........)))).(((((.......)))))....(((((.......)))))))))))).
>Chr_02.tRNA110-SerTGA
GTCGATATGTCCGAGTGGTTAAGGAGACAGACTTGAAATCTGTTGGGCTTCGCCCGCGCAGGTTCGAACCCTGCTGTCGACG
(((((((..(((..........))).(((((.......))))).((((...))))..(((((.......)))))))))))).
>Chr_02.tRNA113-ValAAC
GGTTTCGTGGTGTAGTTGGTTATCACGTCAGTCTAACACACTGAAGGTCTCCGGTTCGAACCCGGGCGAAGCCA
(((((((..(((...........))).(((((.......))))).....(((((.......)))))))))))).
>Chr_02.tRNA114-IleAAT
GGCCCATTAGCTCAGTTGGTTAGAGCGTCGTGCTAATAACGCGAAGGTCGCAGGTTCGAGACCTGCATGGGCCA
(((((((..((((.........)))).(((((.......))))).....(((((.......)))))))))))).
>Chr_02.tRNA115-ArgCCG
GTTCGCGTGGCCTAATGGATAAGGCGCTCGCCTCCGGAGCGGGAGATTGTGGGTTCGAGTCCCATCGTGAACG
(((((((..((((........)))).(((((.......))))).....(((((.......)))))))))))).
>Chr_02.tRNA117-GlyTCC
GCGTTTGTAGTCCAACGGTTAGGATAATTGCCTTCCAAGCAATAGACCCGGGTTCGACTCCCGGCAAACGCA
(((((((..((((........)))).(((((.......)))))....(((((.......)))))))))))).
>Chr_02.tRNA118-ValAAC
GGTTTCGTGGTGTAGTTGGTTATCACGTCAGTCTAACACACTGAAGGTCTCCGGTTCGAACCCGGGCGAAGCCA
(((((((..(((...........))).(((((.......))))).....(((((.......)))))))))))).
>Chr_02.tRNA121-SerTGA
GTCGATATGTCCGAGTGGTCAAGGAGACAGACTTGAAATCTGTTGGGCTTCGCCCGCGCAGGTTCGAACCCTGCTGTCGACG
(((((((..(((..........))).(((((.......))))).((((...))))..(((((.......)))))))))))).
>Chr_02.tRNA122-ProAGG
GGTCATTTGGTCTAGTGGTATGATTCTCGCTTAGGGTGCGAGAGGTCCCGAGTTCAATTCTCGGAATGGCCC
(((((((..(((.........))).(((((.......))))).....(((((.......)))))))))))).
>Chr_02.tRNA124-ThrAGT
GCTTCCATAGCTCAGTTGGTTAGAGCGTCCGCTTAGTAAGCGGGAGGTCCTGAGTTCAACTCTCAGTGGAAGCA
(((((((..((((.........)))).(((((.......))))).....(((((.......)))))))))))).
>Chr_02.tRNA125-ValCAC
GTCTGGGTGGTGTAGTTGGTTATCACGCTAGTCTCACACACTAGAGGTCCCCGGTTCGAACCCGGGCTCAGACA
(((((((..(((...........))).(((((.......))))).....(((((.......)))))))))))).
>Chr_02.tRNA126-AsnGTT
GCTGGAATAGCTCAGTTGGTTAGAGCGTGTGGCTGTTAACCACAAGGTCGGAGGTTCAAGCCCTCCTTCTAGCG
(((((((..((((.........)))).(((((.......))))).....(((((.......)))))))))))).
>Chr_02.tRNA127-LeuAAG
GTTGATATGGCCGAGTTGGTCTAAGGCGCCAGATTAAGGTTCTGGTCCGAAAGGGCGTGGGTTCGAATCCCACTGTCAACA
(((((((..(((............))).(((((.......)))))...........(((((.......)))))))))))).
>Chr_02.tRNA130-ThrAGT
GCTTCCATAGCTCAGTTGGTTAGAGCGTCCGCTTAGTAAGCGGGAGGTCCTGAGTTCAACTCTCAGTGGAAGCA
(((((((..((((.........)))).(((((.......))))).....(((((.......)))))))))))).
>Chr_02.tRNA131-ProTGG
GGGCATTTGGTCTAGTGGTATGATTCTTGCTTTGGGTGCAAGAGGTCCCGAGTTCGATTCTCGGAATGCCCC
(((((((..(((.........))).(((((.......))))).....(((((.......)))))))))))).
>Chr_02.tRNA134-SerGCT
GTCGCTTTGGCCGAGTGGTTAAGGCGTGTGCCTGCTAAGTACATGGGGTTTCCCCGCGAGAGTTCGAATCTCTCAGGCGACG
(((((((..(((..........))).(((((.......))))).((((...))))..(((((.......)))))))))))).
>Chr_02.tRNA136-ValCAC
GTCTGGGTGGTGTAGTTGGTTATCACGCTAGTCTCACACACTAGAGGTCCCCGGTTCGAACCCGGGCTCAGACA
(((((((..(((...........))).(((((.......))))).....(((((.......)))))))))))).
>Chr_02.tRNA137-LeuAAG
GTTGATATGGCCGAGTTGGTCTAAGGCGCCAGATTAAGGTTCTGGTCCGAAAGGGCGTGGGTTCGAATCCCACTGTCAACA
(((((((..(((............))).(((((.......)))))...........(((((.......)))))))))))).
>Chr_02.tRNA140-SupTTA
GCTGGTATAGCTCAGTTGGTTAGAGCGTGTGGGTTTTAAACCACAAGATCGAAGGTTCAAGCCCTTCTTCCAGCA
(((((.(..((((.........)))).((((.(.......))))).....(((((.......)))))).))))).
>Chr_02.tRNA144-SerGCT
GGAGAGATGGCTGAGTGGACTAAAGCGTCGGATTGCTAATCCGTTGTACGAGTTATTCGTACCGAGGGTTCGAATCCCTCTCTTTCCG
(((((((..(((...........)))..((((.......))))..(((((((...))))))).(((((.......)))))))))))).
>Chr_02.tRNA145-PheGAA
GCGGGGATAGCTCAGTTGGGAGAGCGTCAGACTGAAGATCTGAAGGTCGCGTGTTCGATCCACGCTCACCGCA
((((.((..((((........)))).(((((.......))))).....(((((.......))))))).)))).
>Chr_02.tRNA149-GluTTC
TCCGTTGTAGTCCAGCCTGGTTAGGATACCTGGCTTTCACCCAGGCTACCCGGGTTCAAATCCCGGCAACGGAA
(((((((..((((..........)))).(((((.......)))))....(((((.......)))))))))))).
>Chr_02.tRNA150-GluTTC
TCCGTTGTAGTCCAGCCTGGTTAGGATACCTGGCTTTCACGCAGGCGACCCGGGTTCAAATCCCGGCAACGGAA
(((((((..((((..........)))).((((.........))))....(((((.......)))))))))))).
>Chr_02.tRNA156-AsnGTT
TCCTCAGTAGCTCAGTGGTAGAGCGGTCGGCTGTTAACTGATTGGTCGTAGGTTCAAATCCTACTTGGGGAG
(((((((..((((.......)))).(((((.......))))).....(((((.......)))))))))))).
>Chr_02.tRNA157-TyrGTA
GGGAGAGTGGCCGAGTGGTCAAAAGCGACAGACTGTAAATCTGTTGAAGTTTTTCTACGTAGGTTCGAATCCTGCCTCTCCCA
(((((((..((.............)).(((((.......)))))..(.(....).)..(((((.......)))))))))))).
>Chr_02.tRNA167-UndetNNN
GCCCGCTTAGCTCAGGGGTTAGAGCATCGCATTGTAATGCGATGGTCATCGGTTCGATTCCGATAGCCGGCT
(((.(((..((((........)))).(((((......))))).....(((((.......)))))))).))).
>Chr_02.tRNA177-AsnGTT
TCCTCAGTAGCTCAGTGGTAGAGCGGTCGGCTGTTAACTGATTGGTCGTAGGTTCGATCCTACCTGGGGAG
(((((((..((((.......)))).(((((.......))))).....(((((......)))))))))))).
>Chr_02.tRNA182-ThrTGT
GCCCGCTTAGCTCAGGGGTTAGAGCATCGCATTTGTAATGCGATGGTCATCGGTTCGATTCCGATAGCCGGCT
(((.(((..((((........)))).(((((.......))))).....(((((.......)))))))).))).
>Chr_02.tRNA183-ArgTCT
GCACCCGTGGCCTAATGGATAAGGCGTTTGACTTCTAATCAAGCGATTGTGGGTTCGAGTCCCACCGGGTGTG
(((((((..((((........)))).(((((.......))))).....(((((.......)))))))))))).
>Chr_02.tRNA184-ArgCCT
GCGCTTGTAGCTCAGTGGATAGAGCGTCTGTTTCCTAAGCAGAAGGTCGTAGGTTCGACCCCTACCTGGCGCG
(((((.(..((((........)))).(((((.......))))).....(((((.......)))))).))))).
>Chr_02.tRNA185-CysGCA
GGGTCCATAGCTCAGTGGTAGAGCATTTGACTGCAGATCAAGAGGTCACCGGTTCGAACCCGGTTGGGCCCT
(((((((..((((.......)))).(((((.......))))).....(((((.......)))))))))))).
>Chr_02.tRNA188-TrpCCA
GCGCTCTTAGTTCAGTTCGGTAGAACGCGGGTCTCCAAAACCCGATGTCGTAGGTTCAAATCCTACAGAGCGTG
(((((((..((((.........)))).(((((.......))))).....(((((.......)))))))))))).
>Chr_02.tRNA190-SupTTA
GTTGGAGTAGCTCAGTTGGTTAGAGCGTGTGGCTTTTAAAGCACAAGGTCGAAGGTTCGAGCCCTTCCTTCAACA
(((((((..((((.........)))).((((.(.......))))).....(((((.......)))))))))))).
>Chr_02.tRNA191-TyrGTA
CCGACTTTAGCTCAGTTGGTAGAGCGGAGGACTGTAGTTGTATCGGACATCCTTAGGTCGCTGGTTCGAATCCGGCAAGTCGGA
(((((((..((((........)))).(((((..................))))).....(((((.......)))))))))))).
>Chr_02.tRNA198-ArgTCG
GACCGCATAGCGCAGTGGATTAGCGCGTTTGACTTCGGATCAAAAGGTCGTGGGTTCGACTCCCACTGTGGTCG
(((((((..((((.........)))).(((((.......))))).....(((((.......)))))))))))).
>Chr_02.tRNA200-LeuTAA
GCTGGTTTGCCCGAGTGGTTAAGGGGGAAGACTTAAGATCTTCTGCACGATACGTGCGCATGGGTTCGAACCCCATAGCCAGCA
(((((((..(((..........))).(((((.......))))).(((((...)))))..(((((.......)))))))))))).
>Chr_02.tRNA201-AspGTC
GTCGTTGTAGTATAGTGGTAAGTATTCCCGCCTGTCACGCGGGTGACCCGGGTTCGATCCCCGGCAGCGGCG
(((((((..((((........)))).(((((.......)))))....(((((.......)))))))))))).
>Chr_02.tRNA202-LeuCAA
GTCAGGATGGCCGAGTGGTCTAAGGCGCCAGACTCAAGTTCTGGTCTTCGAGAGAGGGCGTGGGTTCAAATCCCACTTCTGACA
(((((((..(((...........))).(((((.......))))).(((()))...)...(((((.......)))))))))))).
>Chr_02.tRNA203-LeuCAA
GTCAGGATGGCCGAGTGGTCTAAGGCGCCAGACTCAAGTTCTGGTCTTCGAGAGAGGGCGTGGGTTCAAATCCCACTTCTGACA
(((((((..(((...........))).(((((.......))))).(((()))...)...(((((.......)))))))))))).
>Chr_02.tRNA204-CysGCA
GGGTCCATAGCTCAGTGGTAGAGCATTTGACTGCAGATCAAGAGGTCACCGGTTCGAACCCGGTTGGGCCCT
(((((((..((((.......)))).(((((.......))))).....(((((.......)))))))))))).
>Chr_02.tRNA206-SerCGA
GTCGATATGTCCGAGTGGTTAAGGAGACAGACTCGAAATCTGTTGGGCTTTGCCTGCGCAGGTTCGAATCCTGCTGTCGACG
(((((((..(((..........))).(((((.......))))).((((...))))..(((((.......)))))))))))).
>Chr_02.tRNA209-AlaCGC
GGGGGTGTAGCTCATATGGTAGAGCGCTCGCTTCGCATGCGAGAGGCACGGGGTTCGATTCCCCGCACCTCCA
(((((((..((((........)))).(((((.......))))).....(((((.......)))))))))))).
>Chr_02.tRNA210-ProAGG
GGGCATTTGGTCTAGTGGTATGATTCTCGCTTAGGGTGCGAGAGGTCCCGAGTTCAATTCTCGGAATGCCCC
(((((((..(((.........))).(((((.......))))).....(((((.......)))))))))))).
>Chr_02.tRNA212-GlyGCC
GCACCAGTGGTCTGGTGGTAGAATAGTACCCTGCCACGGTACAGACCTGGGTTCGATTCCCGGCTGGTGCA
(((((((..((.(.......).)).(((((.......)))))....(((((.......)))))))))))).
>Chr_03.tRNA3-LysCTT
GCCCGTCTAGCTCAGTTGGTAGAGCGCAAGGCTCTTAACCTTGTGGTCGTGGGTTCGAGCCCCACGGTGGGCG
(((((((..((((........)))).(((((.......))))).....(((((.......)))))))))))).
>Chr_03.tRNA4-LysCTT
GCCCGTCTAGCTCAGTTGGTAGAGCGCAAGGCTCTTAACCTTGTGGTCGTGGGTTCGAGCCCCACGGTGGGCG
(((((((..((((........)))).(((((.......))))).....(((((.......)))))))))))).
>Chr_03.tRNA5-AsnGTT
GCTGGAATAGCTCAGTTGGTTAGAGCGTGTGGCTGTTAACCACAAGGTCGGAGGTTCAAGCCCTCCTTCTAGCG
(((((((..((((.........)))).(((((.......))))).....(((((.......)))))))))))).
>Chr_03.tRNA6-iMetCAT
ATCAGAGTGGCGCAGCGGAAGCGTGGTGGGCCCATAACCCACAGGTCCCAGGATCGAAACCTGGCTCTGATA
(((((((..((((.......)))).(((((.......))))).....(((((.......)))))))))))).
>Chr_03.tRNA7-PheGAA
GCGGGGATAGCTCAGTTGGGAGAGCGTCAGACTGAAGATCTGAAGGTCGCGTGTTCGATCCACGCTCACCGCA
((((.((..((((........)))).(((((.......))))).....(((((.......))))))).)))).
>Chr_03.tRNA8-ThrCGT
GCTTCCGTAGCATAGTGGTAGTGCGTTCGCTTCGTAAGCGAAAGGTCGCGAGTTCGATCCTCGCCGGGAGCT
(((((((..((((.......)))).(((((.......))))).....(((((.......)))))))))))).
>Chr_03.tRNA9-HisGTG
GTGGCTGTAGTTTAGTGGTGAGAATTCCACGTTGTGGCCGTGGAGACCTGGGCTCGAATCCCAGCAGCCACA
(((((((..((((........)))).(((((.......)))))....(((((.......)))))))))))).
>Chr_03.tRNA10-IleAAT
GGCCCATTAGCTCAGTTGGTTAGAGCGTCGTGCTAATAACGCGAAGGTCGCAGGTTCGAGACCTGCATGGGCCA
(((((((..((((.........)))).(((((.......))))).....(((((.......)))))))))))).
>Chr_03.tRNA11-ValTAC
GTTGCTGTGGTGTAGTGGTTATCACGTTAGTCTTACACACTAAAGGTCTCCAGTTCGATCCTGGGCAGCAACA
(((((((..(((..........))).(((((.......))))).....(((((.......)))))))))))).
>Chr_03.tRNA12-PheGAA
GCGGGGATAGCTCAGTTGGGAGAGCGTCAGACTGAAGATCTGAAGGTCGCGTGTTCGATCCACGCTCACCGCA
((((.((..((((........)))).(((((.......))))).....(((((.......))))))).)))).
>Chr_03.tRNA13-PheGAA
GCGGGGATAGCTCAGTTGGGAGAGCGTCAGACTGAAGATCTGAAGGTCGCGTGTTCGATCCACGCTCACCGCA
((((.((..((((........)))).(((((.......))))).....(((((.......))))))).)))).
>Chr_03.tRNA14-PheGAA
GCGGGGATAGCTCAGTTGGGAGAGCGTCAGACTGAAGATCTGAAGGTCGCGTGTTCGATCCACGCTCACCGCA
((((.((..((((........)))).(((((.......))))).....(((((.......))))))).)))).
>Chr_03.tRNA15-GluTTC
TCCGTTGTAGTCCAGCCTGGTTAGGATACCTGGCTTTCACCCAGGCGACCCGGGTTCAAATCCCGGCAACGGAA
(((((((..((((..........)))).(((((.......)))))....(((((.......)))))))))))).
>Chr_03.tRNA16-iMetCAT
ATCAGAGTGGCGCAGCGGAAGCGTGGTGGGCCCATAACCCACAGGTCCCAGGATCGAAACCTGGCTCTGATA
(((((((..((((.......)))).(((((.......))))).....(((((.......)))))))))))).
>Chr_03.tRNA17-AsnGTT
GCTGGAGTAGCTCAGTTGGTTAGAGCGTGTGGCTGTTAACCACAAGGTCGAAGGTTCCAGCCCTTCTTCTAACG
(.(((((..((((.........)))).(((((.......))))).....(((((.......)))))))))).).
>Chr_03.tRNA20-AspGTC
GTCGTTGTAGTATAGTGGTAAGTATTCCCGCCTGTCACGCGGGTGACCCGGGTTCGATCCCCGGCAGCGGCG
(((((((..((((........)))).(((((.......)))))....(((((.......)))))))))))).
>Chr_03.tRNA22-LeuTAG
GACGGTTTGGCCGAGTGGTCTAAGGCGCCAGATTTAGGCTCTGGTCCGAAAGGGCGTGGGTTCAAATCCCACAGCCGTCA
(((((((..(((...........))).(((((.......)))))...........(((((.......)))))))))))).
>Chr_03.tRNA24-SupTTA
GCTGGTGTAGCTCAATTGGTTAGAGCGTGTGGTTTTAAACCACAAGGTCGAAGGTTCAAGCCCTTCCTCCAGCA
(((((.(..((((.........)))).(((((.......))))).....(((((.......)))))).))))).
>Chr_03.tRNA25-AsnGTT
GCTAGAGTAGCTCAGTTGGTTAGAGCATGTGGTTGTTAACCACAAGGTCGAAGGTTCGAGCCCTTCCTCTAGCA
(((((((..((((.........)))).(((((.......))))).....(((((.......)))))))))))).
>Chr_03.tRNA26-AsnGTT
GCTAGAGTAGCTCAGCTGGTTAGAGCGTGTGGTTGTTAACCACAAGGTCGAAGGTTCAAACCCTTCCTCTAACA
(.(((((..((((.........)))).(((((.......))))).....(((((.......)))))))))).).
>Chr_03.tRNA34-AspGTC
GTCGTTGTAGTATAGTGGTAAGTATTCCCGCCTGTCACGCGGGTGACCCGGGTTCGATCCCCGGCAGCGGCG
(((((((..((((........)))).(((((.......)))))....(((((.......)))))))))))).
>Chr_03.tRNA35-TrpCCA
GGATCCGTGGCGCAATGGTAGCGCGTCTGACTCCAGATCAGAAGGTTGCGTGTTCGATTCACGTCGGGTTCA
(((((((..((((.......)))).(((((.......))))).....(((((.......)))))))))))).
>Chr_03.tRNA39-LysTTT
GCTGGTGTAGCTCAGTTGGTTAGAGCGTGTGGCTTTTAAACCACAAAGTCGAAGGTTCAAGCCCTTCCTCCAGCA
(((((.(..((((.........)))).(((((........))))).....(((((.......)))))).))))).
>Chr_03.tRNA41-SupTTA
GTTGGAGTAGCTCAGATGGTTAGAGCGTGTGGCTTTTAAAGCACAAGGCCGAAGGTTCAAGCCCTTCCTCCAACA
(((((((..((((.........)))).((((.(.......))))).....(((((.......)))))))))))).
>Chr_03.tRNA42-SupTCA
GCTGGAGTAGCTCAGTTGGTTAGAGCATGTGGCTTTCAAAGCACAAGGTCGAAGGTTCAAGCCCTTCTTCCAACA
(.(((((..((((.........)))).((((.(.......))))).....(((((.......)))))))))).).
>Chr_03.tRNA45-SupTTA
GTTGGAGTAGCTCAGATGGTTAGAGCGTGTGGCTTTTAAAGCACAAGGCCGAAGGTTCAAGCCCTTCCTCCAACA
(((((((..((((.........)))).((((.(.......))))).....(((((.......)))))))))))).
>Chr_03.tRNA50-SupTTA
GCTGGAGTAGCTCAGTTGGTTAGAGCGTGTGGCTTTAAAATCACAAGGTCGAAGGTTCAAGCTCTTCCTCTAGCA
(((((((..((((.........)))).(((((........))))).....(((((.......)))))))))))).
>Chr_03.tRNA52-ArgTCT
GTACCCGTGGCCTAATGGATAAGGCGTCTGACTTCTAATCAGGCGATTGTGGGTTCGAGTCCCACCGGGTATG
(((((((..((((........)))).(((((.......))))).....(((((.......)))))))))))).
>Chr_03.tRNA53-SupTTA
GCTGAAGTAGCTCAGTTGGTTAGAGCATGTGGCTTTTAAAGCACAAGGTCGAAGGTTCAAGCCCTTCCTTCAGCA
(((((((..((((.........)))).((((.(.......))))).....(((((.......)))))))))))).
>Chr_03.tRNA55-SupTCA
GCTGGAGTAGCTCAATTGGTTAGAGCGTGTGGCTTTCAAAGCACAAGGTCGAAGGTTCAATCCCTTCCTTCAGCA
(((((((..((((.........)))).((((.(.......))))).....(((((.......)))))))))))).
>Chr_03.tRNA56-CysGCA
GGGTCCATAGCTCAGTTGGTAGAGCATTTGACTGCAGATCAAGAGGTCACCGGTTCAAATCCGGTTGGGCCCT
(((((((..((((........)))).(((((.......))))).....(((((.......)))))))))))).
>Chr_03.tRNA57-CysGCA
GGGTCCATAGCTCAGTTAGTAGAGCATTTGACTGCAGATCAAGAGGTCACCGGTTCAAATCCGGTTGGGCCCT
(((((((..((((........)))).(((((.......))))).....(((((.......)))))))))))).
>Chr_03.tRNA58-CysGCA
GGGTCCATAGCTCAGTTGGTAGAGCATTTGACTGCAGATCAAGAGGTCACCGGTTCGAATCCGGTTGGGCCCT
(((((((..((((........)))).(((((.......))))).....(((((.......)))))))))))).
>Chr_03.tRNA60-LysTTT
GCTGGTGTAGCTCAGTTGGTTAGAGCATGTGGCTTTTAAACCACAAGGTCGAAGGTTCAAGCCCTTCCTCCAGCA
(((((.(..((((.........)))).(((((........))))).....(((((.......)))))).))))).
>Chr_03.tRNA62-iMetCAT
ATCAGAGTGGCGCAGCGGAAGCGTGGTGGGCCCATAACCCACAGGTCCCAGGATCGAAACCTGGCTCTGATA
(((((((..((((.......)))).(((((.......))))).....(((((.......)))))))))))).
>Chr_03.tRNA64-LeuTAG
GACAGTTTGGCCGAGTGGTCTAAGGCGCCAGATTTAGGCTCTGGTCCGAAAGGGCGTGGGTTCAAATCCCACAGCTGTCA
(((((((..(((...........))).(((((.......)))))...........(((((.......)))))))))))).
>Chr_03.tRNA65-AlaAGC
GGGGATGTAGCTCAGATGGTAGAGCGCTCGCTTAGCATGCGAGAGGTACGGGGATCGATACCCCGCATCTCCA
(((((((..((((........)))).(((((.......))))).....(((((.......)))))))))))).
>Chr_03.tRNA66-LeuAAG
GTTGATATGGCCGAGTTGGTCTAAGGCGCCAGATTAAGGTTCTGGTCCGAAAGGGCGTGGGTTCAAATCCCACTGTCAACA
(((((((..(((............))).(((((.......)))))...........(((((.......)))))))))))).
>Chr_03.tRNA67-AlaAGC
GGGGATGTAGCTCAGATGGTAGAGCGCTCGCTTAGCATGCGAGAGGTACGGGGATCGATACCCCGCATCTCCA
(((((((..((((........)))).(((((.......))))).....(((((.......)))))))))))).
>Chr_03.tRNA68-LysCTT
GCCCGTCTAGCTCAGTTGGTAGAGCGCAAGGCTCTTAACCTTGTGGTCGTGGGTTCGAGCCCCACGGTGGGCG
(((((((..((((........)))).(((((.......))))).....(((((.......)))))))))))).
>Chr_03.tRNA69-iMetCAT
ATCAAAGTGGCGCAGCGGAAGCGTGGTGGGCCCATAACCCACAGGTCCCAAGATCGAAACTTGGCTTTGATA
(((((((..((((.......)))).(((((.......))))).....(((((.......)))))))))))).
>Chr_03.tRNA70-GlyGCC
GCACCAGTGGTCTAGTGGTAGAATAGTACCCTGCCACGGTACAGACCCGGGTTCGATTCCCGGCTGGTGCA
(((((((..((.(.......).)).(((((.......)))))....(((((.......)))))))))))).
>Chr_03.tRNA71-AlaAGC
GGGGATGTAGCTCAGATGGTAGAGCGCTCGCTTAGCATGCGAGAGGTACGGGGATCGATACCCCGCATCTCCA
(((((((..((((........)))).(((((.......))))).....(((((.......)))))))))))).
>Chr_03.tRNA72-SerAGA
GTGGTCGTGCCGGAGTGGTTATCGGGCATGACTAGAAATCATGTGGGCTTTGCCCGCGCAGGTTCGAATCCTGCCGACCACG
(((((((..((((........)))).(((((.......))))).((((...))))..(((((.......)))))))))))).
>Chr_03.tRNA73-GlyGCC
GCACCAGTGGTCTAGTGGTAGAATAGTACCCTGCCACGGTACAGACCCGGGTTCGATTCCCGGCTGGTGCA
(((((((..((.(.......).)).(((((.......)))))....(((((.......)))))))))))).
>Chr_03.tRNA74-GlyGCC
GCACCAGTGGTCTAGTGGTAGAATAGTACCCTGCCACGGTACAGACCCGGGTTCGATTCCCGGCTGGTGCA
(((((((..((.(.......).)).(((((.......)))))....(((((.......)))))))))))).
>Chr_03.tRNA75-IleAAT
GGCCCATTAGCTCAGTTGGTTAGAGCGTCGTGCTAATAACGCGAAGGTCGCAGGTTCGAGACCTGCATGGGCCA
(((((((..((((.........)))).(((((.......))))).....(((((.......)))))))))))).
>Chr_03.tRNA76-LysTTT
GCCGACTTAGCTCAGTGGTAGAGCGCGTGACTTTTAATCCCGTGGTCGTGGGTTCGATCCCCACAGTCGGCG
(((((((..((((.......)))).((.((.......)).)).....(((((.......)))))))))))).
>Chr_03.tRNA77-GluTTC
TCCGTTGTAGTCCAGCCTGGTTAGGATACCTGGCTTTCACCCAGGCGACCCGGGTTCAAATCCCGGCAACGGAA
(((((((..((((..........)))).(((((.......)))))....(((((.......)))))))))))).
>Chr_03.tRNA78-ValTAC
GTTGGTGTGGTGTAGTGGTTTATCACGTTAGTCTTACACACTAAAGGTCCCCAGTTCGATCCTGGGCATCAACA
(((((((..(((...........))).(((((.......))))).....(((((.......)))))))))))).
>Chr_03.tRNA79-ValTAC
GTTGCTGTGGTGTAGTGGTTATCACGTTAGTCTTACACACTAAAGGTCTCCAGTTCGATCCTGTGCAGCAACA
(((((((..(((..........))).(((((.......))))).....(.(((.......))).)))))))).
>Chr_03.tRNA80-ValTAC
GTCGGTGTAGTGTAGTGGTTATCACGTTAGTCTTACACACTAAAGATCCCCAGTTCGAGCCTGGGCATCGACA
(((((((..(((..........))).(((((.......))))).....(((((.......)))))))))))).
>Chr_03.tRNA81-AsnGTT
GCTGGAGTAGCTCAGTTGGTTAGAGCGTGTGGCTGTTAACCACAAGGTCGAAGGTTCAAGCCCTTCTTCTAGCG
(((((((..((((.........)))).(((((.......))))).....(((((.......)))))))))))).
>Chr_03.tRNA82-AlaAGC
GGGGATGTAGCTCAGATGGTAGAGCGCTCGCTTAGCATGCGAGAGGTACGGGGATCGATACCCCGCATCTCCA
(((((((..((((........)))).(((((.......))))).....(((((.......)))))))))))).
>Chr_03.tRNA83-ArgACG
GACTCTGTGGCCCAATGGATAAGGCGCTGGTCTACGAAACCAGAGATTCTGGGTTCGATCCCCAGCAGAGTCG
(((((((..(((..........))).(((((.......))))).....(((((.......)))))))))))).
>Chr_03.tRNA84-LeuCAG
GTCAAGATGGCCGAGTTGGTCTAAGGCGCCAGTTTCAGGTACTGGTCCGAAAGGGCATGGGTTCGAATCCCATTCTTGACA
(((((((..(((............))).(((((.......)))))...........(((((.......)))))))))))).
>Chr_03.tRNA87-ThrTGT
GCCCCTATAGCTCAGTGGTAGAGCGCCAGTCTTGTAAACTGGAGGTCTGTAGTTCGATCCTGCATGGGGGCA
(((((((..((((.......)))).(((((.......))))).....(((((.......)))))))))))).
>Chr_03.tRNA88-ArgACG
GACTCTGTGGCCCAATGGATAAGGCGCTGGTCTACGAAACCAGAGATTCTGGGTTCGATCCCCAGCAGAGTCG
(((((((..(((..........))).(((((.......))))).....(((((.......)))))))))))).
>Chr_03.tRNA89-LysCTT
GCCCGTCTAGCTCAGTTGGTAGAGCGCAAGGCTCTTAACCTTGTGGTCGTGGGTTCGAGCCCCACGGTGGGCG
(((((((..((((........)))).(((((.......))))).....(((((.......)))))))))))).
>Chr_03.tRNA90-HisGTG
GTGGCTGTAGTTTAGTGGTGAGAATTCCACGTTGTGGCCGTGGAGACCTGGGCTCGAATCCCAGCAGCCACA
(((((((..((((........)))).(((((.......)))))....(((((.......)))))))))))).
>Chr_03.tRNA91-ValCAC
GTCTGGGTGGTGTAGTTGGTTATCACGCTAGTCTCACACACTAGAGGTCCCCAGTTCGAACCTGGGCTCAGACA
(((((((..(((...........))).(((((.......))))).....(((((.......)))))))))))).
>Chr_03.tRNA92-AsnGTT
GCTGGAATAGCTCAGTTGGTTAGAGCGTGTGGCTGTTAACCACAAGGTCGGAGGTTCAAGCCCTCCTTCTAGCG
(((((((..((((.........)))).(((((.......))))).....(((((.......)))))))))))).
>Chr_03.tRNA93-AspGTC
GTCGTTGTAGTATAGTGGTAAGTATTCCCGCCTGTCACGCGGGTGACCCGGGTTCGATCCCCGACAACGGCG
(((((((..((((........)))).(((((.......))))).....((((.......)))).))))))).
>Chr_03.tRNA95-AlaTGC
GGGGATGTAGCTCAAATGGTAGAGCGCTCGCTTTGCATGCGAGAGGTACAGGGTTCGATCCCCTGCATCTCCA
(((((((..((((........)))).(((((.......))))).....(((((.......)))))))))))).
>Chr_03.tRNA96-TyrGTA
CCGACTTTAGCTCAGTTGGTAGAGCGGAGGACTGTAGTGGTTACACAGCCATCCTTAGGTCGCTGGTTCGAATCCGGCAAGTCGGA
(((((((..((((........)))).(((((....................))))).....(((((.......)))))))))))).
>Chr_03.tRNA97-LeuCAG
GTCAAGATGGCCGAGTTGGTCTAAGGCGCCAGTTTCAGGTACTGGTCCGAAAGGGCATGGGTTCGAATCCCATTCTTGACA
(((((((..(((............))).(((((.......)))))...........(((((.......)))))))))))).
>Chr_03.tRNA98-iMetCAT
ATCAGAGTGGCGCAGCGGAAGCGTGGTGGGCCCATAACCCACAGGTCCCAGGATCGAAACCTGGCTCTGATA
(((((((..((((.......)))).(((((.......))))).....(((((.......)))))))))))).
>Chr_03.tRNA99-LeuCAA
GTCAGGATGGCCGAGTGGTCTAAGGCGCCAGACTCAAGTTCTGGTCTTCGAGAGAGGGCGTGGGTTCAAATCCCACTTCTGACA
(((((((..(((...........))).(((((.......))))).(((()))...)...(((((.......)))))))))))).
>Chr_03.tRNA100-AspGTC
GTCGTTGTAGTATAGTGGTAAGTATTCCCGCCTGTCACGCGGGTGACCCGGGTTCGATCCCCGGCAACGGCG
(((((((..((((........)))).(((((.......)))))....(((((.......)))))))))))).
>Chr_03.tRNA102-SupTTA
GCTGGTGTAGCTCAATTGGTTAGAGCGTGTGGTTTTAAACCACAAGGTCGAAGGTTCAAGCCCTTCCTCCAGCA
(((((.(..((((.........)))).(((((.......))))).....(((((.......)))))).))))).
>Chr_03.tRNA105-LeuAAG
GTCGAGATGGCCGAGTTGGTCTAAGGCGCCAGATTAAGGTTCTGGTCCGAAAGGGCGTGGGTTCAAATCCCACTCTTGACA
(((((((..(((............))).(((((.......)))))...........(((((.......)))))))))))).
>Chr_03.tRNA106-ArgCCT
GCGCCTGTAGCTCAGTGGATAGAGCGTCTGTTTCCTAAGCAGAAGGCCGTAGGTTCGACCCCTACCTGGCGCG
(((((.(..((((........)))).(((((.......))))).....(((((.......)))))).))))).
>Chr_03.tRNA107-ThrAGT
GCCTTCATAGCTCAGTTGGTTAGAGCGTCCGCTTAGTAAGCGGGAGGTCCTGAGTTCAACTCTCAGTGAAGGCA
(((((((..((((.........)))).(((((.......))))).....(((((.......)))))))))))).
>Chr_03.tRNA108-ThrAGT
GCCTTCATAGCTCAGTTGGTTAGAGCGTCCGCTTAGTAAGCGGGAGGTCCTGAGTTCAACTCTCAGTGAAGGCA
(((((((..((((.........)))).(((((.......))))).....(((((.......)))))))))))).
>Chr_03.tRNA109-ThrAGT
GCCTTCATAGCTCAGTTGGTTAGAGCGTCCGCTTAGTAAGCGGGAGGTCCTGAGTTCAACTCTCAGTGAAGGCA
(((((((..((((.........)))).(((((.......))))).....(((((.......)))))))))))).
>Chr_03.tRNA110-TrpCCA
GGATCCGTGGCGCAATGGTAGCGCGTCTGACTCCAGATCAGAAGGTTGCGTGTTCGATTCACGTCGGGTTCA
(((((((..((((.......)))).(((((.......))))).....(((((.......)))))))))))).
>Chr_03.tRNA111-SerTGA
GTCAATATGTCCGAGTGGTTAAGGAGACAGACTTGAAATCTGTTGGGCTTCGCCCGCGCAGGTTCGAACCCTGCTGTTGACG
(((((((..(((..........))).(((((.......))))).((((...))))..(((((.......)))))))))))).
>Chr_03.tRNA114-TrpCCA
GGATCCGTGGCGCAATGGTAGCGCGTCTGACTCCAGATCAGAAGGTTGCGTGTTCGATTCACGTCGGGTTCA
(((((((..((((.......)))).(((((.......))))).....(((((.......)))))))))))).
>Chr_03.tRNA115-MetCAT
GGGGTGGTGGCGCAGTTGGCTAGCGCGTAGGTCTCATAGCTAATCTGAGGAATCCTGAGGTCGAGAGTTCGAGCCTCTCTCACCCCA
(((((((..((((.........)))).((((......................)))).....(((((.......)))))))))))).
>Chr_03.tRNA116-ArgTCT
GTACCCGTGGCCTAATGGATAAGGCGTCTGACTTCTAATCAGGCGATTGTGGGTTCGAGTCCCACCGGGTATG
(((((((..((((........)))).(((((.......))))).....(((((.......)))))))))))).
>Chr_03.tRNA117-ArgTCT
GTACCCGTGGCCTAATGGATAAGGCGTCTGACTTCTAATCAGGCGATTGTGGGTCGAGTCCCACCGGGTATG
(((((((..((((........)))).(((((.......))))).....((((........))))))))))).
>Chr_03.tRNA118-SupTCA
GCTGGAGTAGCTCAGTTGGTTAGAGCGTGTGGCTTTCAAAGCACAAGGTCGAAGGTTCAATCCCTTCCTTCAGCA
(((((((..((((.........)))).((((.(.......))))).....(((((.......)))))))))))).
>Chr_03.tRNA120-SupTCA
GCTGGAGTAGCTCAGTTGGTTAGAGCGCGTGCCTTCAAAAGCACGAGGTCGAAGGTTCAAGCCCTTCCTTCAGCA
(((((((..((((.........)))).(((((........))))).....(((((.......)))))))))))).
>Chr_03.tRNA121-SupTTA
GCTGGAGTAGCTCAGTTGGTTAGAGCGTGTGGCTTTTAAAGCACAAGGTCGAAGGTTCAATCCCTTCCTCCAGCA
(((((((..((((.........)))).((((.(.......))))).....(((((.......)))))))))))).
>Chr_03.tRNA122-LysTTT
GCTGGTGTAGCTCAGTTGGTTAGAGCATGTGGCTTTTAAACCACAAGGTCGAAGGTTCAAGCCCTTTCTCCAGCA
(((((.(..((((.........)))).(((((........))))).....(((((.......)))))).))))).
>Chr_03.tRNA127-LysCTT
GCCCGTCTAGCTCAGTTGGTAGAGCGCAAGGCTCTTAACCTTGTGGTCGTGGGTTCGAGCCCCACGGTGGGCG
(((((((..((((........)))).(((((.......))))).....(((((.......)))))))))))).
>Chr_03.tRNA130-AsnGTT
GCTAGAGTAGCTCAGCTGGTTAGAGCGTGTGGTTGTTAACCACAAGGTCGAAGGTTCAAACCCTTCCTCTAGCA
(((((((..((((.........)))).(((((.......))))).....(((((.......)))))))))))).
>Chr_03.tRNA133-SupTCA
GCTGGAGTAGCTCAGTTGGTTAGAGCATGTGGCTTTCAAAGCACAAGGTCGAAGGTTCAAGCCCTTCTTCCAGCA
(((((((..((((.........)))).((((.(.......))))).....(((((.......)))))))))))).
>Chr_03.tRNA134-SupTTA
GCTGGTGTAGCTCAGTTGGTTAGAGCGTGTGGGTTTTAAACCACAAGATCGAAGGTTCAAGCCCTTCTTCCAGCA
(((((.(..((((.........)))).((((.(.......))))).....(((((.......)))))).))))).
>Chr_03.tRNA135-AspGTC
GTCGTTGTAGTATAGTGGTAAGTATTCCCGCCTGTCACGCGGGTGACCCGGGTTCGATCCCCGGCAACGGCG
(((((((..((((........)))).(((((.......)))))....(((((.......)))))))))))).
>Chr_03.tRNA140-ArgACG
GACTTCATGGCCCAATGGATAAGGCGCTGGTCTACGAAACCAGAGATTCTGGGTTCGATCCCCAGTGAAGTCG
(((((((..(((..........))).(((((.......))))).....(((((.......)))))))))))).
>Chr_03.tRNA142-ThrTGT
GCCCCTATAGCTCAGTGGTAGAGCGCCAGTCTTGTAAACTGGAGGTCTGTAGTTCGATCCTGCATGGGGGCA
(((((((..((((.......)))).(((((.......))))).....(((((.......)))))))))))).
>Chr_03.tRNA144-UndetNNN
GCTGGTGTAGTTTAGTTGGTTAGAGCGTGTGGCTTTTCAACCACAAGGTCGAAGGTTCAAACCCTTCTTCCAGCA
(((((.(..((((.........)))).(((((........))))).....(((((.......)))))).))))).
>Chr_03.tRNA145-SupTCA
GTTGGAGTAGCTCAGTTGGTTAGAGCATGTGGCTTTCAAAGCACAAGGTCGAAGGTTCAAGCCCTTCCTCCAACA
(((((((..((((.........)))).((((.(.......))))).....(((((.......)))))))))))).
>Chr_03.tRNA149-IleAAT
GGCCCATTAGCTCAGTTGGTTAGAGCGTCGTGCTAATAACGCGAAGGTCGCAGGTTCGAGACCTGCATGGGCCA
(((((((..((((.........)))).(((((.......))))).....(((((.......)))))))))))).
>Chr_03.tRNA150-IleAAT
GGCCCATTAGCTCAGTTGGTTAGAGCGTCGTGCTAATAACGCGAAGGTCGCAGGTTCGAGACCTGCATGGGCCA
(((((((..((((.........)))).(((((.......))))).....(((((.......)))))))))))).
>Chr_03.tRNA151-IleAAT
GGCCCATTAGCTCAGTTGGTTAGAGCGTCGTGCTAATAACGCGAAGGTCGCAGGTTCGAGACCTGCATGGGCCA
(((((((..((((.........)))).(((((.......))))).....(((((.......)))))))))))).
>Chr_03.tRNA154-ArgTCT
GTACCCGTGGCCTAATGGATAAGGCGTCTGACTTCTAATCAGGCGTTTGTGGGTTCGAGTCCCACCGGGTATG
(((((((..((((........)))).(((((.......))))).....(((((.......)))))))))))).
>Chr_03.tRNA156-AsnGTT
GCTGGAGTAGCTCAGTTGGTTAGAGCGTGTGGTTGTTAACCACGAGGTCGAAGGTTCAAGCCCTTCCTCTAGCA
(((((((..((((.........)))).(((((.......))))).....(((((.......)))))))))))).
>Chr_04.tRNA3-GlyGCC
GCACCAGTGGTCTAGTGGTAGAATAGTACCCTGCCACGGTACAGACCCGGGTTCGATTCCCGGCTGGTGCA
(((((((..((.(.......).)).(((((.......)))))....(((((.......)))))))))))).
>Chr_04.tRNA4-GlyGCC
GCACCAGTGGTCTAGTGGTAGAATAGTACCCTGCCACGGTACAGACCCGGGTTCGATTCCCGGCTGGTGCA
(((((((..((.(.......).)).(((((.......)))))....(((((.......)))))))))))).
>Chr_04.tRNA5-SerAGA
GTGGACGTGCCGGAGTGGTTATCGGGCATAACTAGAAATCATGTGGGCTTTGCCCGCGCAGGTTCGAATCCTGCCGTCCACG
(((((((..((((........)))).(((.(.......).))).((((...))))..(((((.......)))))))))))).
>Chr_04.tRNA7-GluCTC
TCCGTTGTAGTCTAGTTGGTTAGGATACTCGGCTCTCACCCGAGAGACCCGGGTTCAAGTCCCGGCAACGGAA
(((((((..((((.........)))).(((((.......)))))....(((((.......)))))))))))).
>Chr_04.tRNA8-HisGTG
GTGGCTGTAGTTTAGTGGTGAGAATTCCACGTTGTGGCCGTGGAGACCTGGGCTCGAATCCCAGCAGCCACA
(((((((..((((........)))).(((((.......)))))....(((((.......)))))))))))).
>Chr_04.tRNA9-LeuAAG
GTCGAGATGGCCGAGTTGGTCTAAGGCGCCAGATTAAGGTTCTGGTCCGAAAGGGCGTGGGTTCAAATCCCACTCTCGACA
(((((((..(((............))).(((((.......)))))...........(((((.......)))))))))))).
>Chr_04.tRNA27-IleAAT
GGCCTATTAGCTCAGTTGGTTAGAGCATCGTGCTAATAACACGAATGTCGCAGGTTCAATTCCTGCATGGGCCA
(((((((..((((.........)))).(((((.......))))).....(((((.......)))))))))))).
>Chr_04.tRNA30-GlnCTG
GGTCCCATGGTCTAGCGGTTAGGACATTGGACTCTGAATCCAGTAACCCGAGTTCAAGTCTCGGTGGGACCT
(((((((..((((........)))).(((((.......)))))....(((((.......)))))))))))).
>Chr_04.tRNA36-SupTTA
GCTGGAGTAGCTCAGTTGGTTAGAGCGTGTGGCTTTAAAATCACAAGGTCGAAGGTTCAAGCCCTTCCTCTAGCA
(((((((..((((.........)))).(((((........))))).....(((((.......)))))))))))).
>Chr_04.tRNA37-UndetNNN
GCTGGTGTAGTTTAGTTGGTTAGAGCGTGTGGCTTTTCAACCACAAGGTCGAAGGTTCAAACCCTTCTTCCAGCA
(((((.(..((((.........)))).(((((........))))).....(((((.......)))))).))))).
>Chr_04.tRNA38-SupTCA
GTTGGAGTAGCTCAGTTGGTTAGAGCATGTGGCTTTCAAAGCACAAGGTCGAAGGTTCAAGCCCTTCCTCCAACA
(((((((..((((.........)))).((((.(.......))))).....(((((.......)))))))))))).
>Chr_04.tRNA42-SupTCA
GCTGGAGTAGCTCAGTTGGTTAGAGCATGTGGCTTTCAAAGCACAAGGTCGAAGGTTCAAGCCCTTCTTCCAGCA
(((((((..((((.........)))).((((.(.......))))).....(((((.......)))))))))))).
>Chr_04.tRNA43-AspGTC
GTCGTTGTAGTATAGTGGTAAGTATTCCCGCCTGTCACGCGGGTGACCCGGGTTCGATCCCCGGCAACGGCG
(((((((..((((........)))).(((((.......)))))....(((((.......)))))))))))).
>Chr_04.tRNA48-GluTTC
TCCGTTGTAGTCCAGCCTGGTTAGGATACCTGGCTTTCACCCAGGCGACCCGGGTTCAAATCCCGGCAACGGAA
(((((((..((((..........)))).(((((.......)))))....(((((.......)))))))))))).
>Chr_04.tRNA54-LeuTAG
GACAGTTTGGCCGAGTGGTCTAAGGCGCCAGATTTAGGCTCTGGTCCGAAAGGGCGTGGGTTCAAATCCCACAGCTGTCA
(((((((..(((...........))).(((((.......)))))...........(((((.......)))))))))))).
>Chr_04.tRNA55-SupTTA
GCTGGTGTAGCTCAATTGGTTAGAGCGTGTGGTTTTAAACCACAAGGTCGAAAGTTCAAGCCCTTCCTCCAACA
(.(((.(..((((.........)))).(((((.......))))).....(((.(.......).)))).))).).
>Chr_04.tRNA58-AlaAGC
GGGGATGTAGCTCAGATGGTAGAGCGCTCGCTTAGCATGCGAGAGGTACGGGGATCGATACCCCGCATCTCCA
(((((((..((((........)))).(((((.......))))).....(((((.......)))))))))))).
>Chr_04.tRNA60-LeuCAG
GTCAAGATGGCCGAGTTGGTCTAAGGCGCCAGTTTCAGGTACTGGTCCGAAAGGGCATGGGTTCGAATCCCATTCTTGACA
(((((((..(((............))).(((((.......)))))...........(((((.......)))))))))))).
>Chr_04.tRNA62-ThrCGT
GCTTCCATAGCATAGTGGTAGTGCGTTCGCTTCGTAAGCGAAAGGTCGCGAGTTCGATCCTCGCTGGGAGCT
(((((((..((((.......)))).(((((.......))))).....(((((.......)))))))))))).
>Chr_04.tRNA63-AlaTGC
GGGGATGTAGCTCAAATGGTAGAGCGCTCGCTTTGCATGCGAGAGGTACAGGGTTCGATCCCCTGCATCTCCA
(((((((..((((........)))).(((((.......))))).....(((((.......)))))))))))).
>Chr_04.tRNA64-LysTTT
GCTGGTGTAGCTCAGATGGTTAGAGCATGTGGCTTTTAAACCACAAGGTTGAAGGTTCAAGCCCTTCCTCCAGCA
(((((.(..((((.........)))).(((((........))))).....(((((.......)))))).))))).
>Chr_04.tRNA67-ThrGGT
GCCCCTTTAACTCAGCGGTAGAGTAACGCCATGGTAAGGCGTAAGTCATCGGTTCAAATCCGATAAGGGGCT
(((((((..((((.......)))).(((((.......))))).....(((((.......)))))))))))).
>Chr_04.tRNA71-PheGAA
GCGGGGATAGCTCAGTTGGGAGAGCGTCAGACTGAAGATCTGAAGGTCGCGTGTTCGATCCACGCTCACCGCA
((((.((..((((........)))).(((((.......))))).....(((((.......))))))).)))).
>Chr_04.tRNA72-MetCAT
GGGGTGGTGGCGCAGTTGGCTAGCGCGTAGGTCTCATAGCTATCTGAGTAATCCTGAGGTCGAGAGTTCGAGCCTCTCTCACCCCA
(((((((..((((.........)))).((((.....................)))).....(((((.......)))))))))))).
>Chr_04.tRNA82-GlnCTG
GGTCCCATGGTCTAGCGGTTAGGACATTGGACTCTGAATCCAGTAACCCGAGTTCAAGTCTCGGTGGGACCT
(((((((..((((........)))).(((((.......)))))....(((((.......)))))))))))).
>Chr_04.tRNA83-SupTTA
GCTGGTGTAGCTCAATTGGTTAGAGCGTGTGGTTTTAAACCACAAGGTCGAAGGTTCAAGCCCTTCCTCCAGCA
(((((.(..((((.........)))).(((((.......))))).....(((((.......)))))).))))).
>Chr_04.tRNA85-GlnCTG
GGTCCCATGGTCTAGCGGTTAGGACATTGGACTCTGAATGCAGTAACCCGAGTTCAAGTCTCGGTGGTACCT
(((.(((..((((........)))).(((.(.......).)))....(((((.......)))))))).))).
>Chr_04.tRNA96-LysTTT
GCTGGTGTAGCTCAGTTGGTAAGAGCATGTGGCTTTTAAACCACAAGGTCGAAGGTTCAAGCCCTTCCTCCAGCA
(((((.(..((((.........)))).(((((........))))).....(((((.......)))))).))))).
>Chr_04.tRNA105-GlyTCC
GCGTTTGTAGTCCAACGGTTAGGATAATTGCCTTCCAAGCAATAGACCCGGGTTCGACTCCCGGCAGACGCA
(((((((..((((........)))).(((((.......)))))....(((((.......)))))))))))).
>Chr_04.tRNA106-GlyTCC
GCGTTTGTAGTCCAACGGTTAGGATAATTGCCTTCCAAGCAATAGACCCGGGTTCGACTCCCGGCAAACGCA
(((((((..((((........)))).(((((.......)))))....(((((.......)))))))))))).
>Chr_04.tRNA109-LysTTT
GCCGACTTAGCTCAGTGGTAGAGCGCGTGACTTTTAATCCCGTGGTCGAGGGTTCGATCCCCTCAGTCGGCG
(((((((..((((.......)))).((.((.......)).)).....(((((.......)))))))))))).
>Chr_04.tRNA110-LysTTT
GCCGACTTAGCTCAGTGGTAGAGCGCGTGACTTTTAATCCCGTGGTCGAGGGTTCGATCCCCTCAGTCGGCG
(((((((..((((.......)))).((.((.......)).)).....(((((.......)))))))))))).
>Chr_04.tRNA118-GluCTC
TCCGTTGTAGTCTAGTTGGTTAGGATACTCGGCTCTCACCCGAGAGACCCGGGTTCAAGTCCCGGCAACGGAA
(((((((..((((.........)))).(((((.......)))))....(((((.......)))))))))))).
>Chr_04.tRNA119-IleTAT
GGTCCCGTAGCTCAGTTGGTTAGAGCGTTGGTCTTATGAGCCGAAGGTCGCGGGTTCGAGCCCCGCCGGGACCA
(((((((..((((.........)))).(((((.......))))).....(((((.......)))))))))))).
>Chr_04.tRNA122-LeuTAA
GCTGGTTTGCCCGAGAGGTTAAGGGGGAAGACTTAAGATCTTCTGCATGTTACATGCGCATGGGTTCGAACCCCATAGCCAGCA
(((((((..(((..........))).(((((.......))))).(((((...)))))..(((((.......)))))))))))).
>Chr_05.tRNA2-TyrGTA
CCGACCTTAGCTCAGTTGGTAGAGCGGAGGACTGTAGTGGGGTAATACTGTCAGATATCCTTAGGTCGCTGGTTCGAATCCGGCAGGTCGGA
(((((((..((((........)))).(((((..........................))))).....(((((.......)))))))))))).
>Chr_05.tRNA3-GlnTTG
GGTTCTATGGTGTAGTGGTTAGCACTTCGGACTTTGAATCCGGCGACCTGGGTTCGACTCCCGGTAGGACCT
(((((((..((((........)))).(((((.......)))))....(((((.......)))))))))))).
>Chr_05.tRNA4-GlyTCC
GCGTTTGTAGTCCAACGGTTAGGATAATTGCCTTCCAAGCAATAGACCCGGGTTCGACTCCCGGCAAACGCA
(((((((..((((........)))).(((((.......)))))....(((((.......)))))))))))).
>Chr_05.tRNA6-CysGCA
GGGTCCATAGCTCAGTGGTAGAGCATTTGACTGCAGATCAAGAGGTCACCGGTTCGAACCCGGTTGGGCCCT
(((((((..((((.......)))).(((((.......))))).....(((((.......)))))))))))).
>Chr_05.tRNA7-AspGTC
GTCGTTGTAGTATAGTGGTAAGTATTCCCGCCTGTCACGCGGGTGACCCGGGTTCGATCCCCGGCAGCGGCG
(((((((..((((........)))).(((((.......)))))....(((((.......)))))))))))).
>Chr_05.tRNA8-HisGTG
GTGGCTGTAGTTTAGTGGTTAGAATTCCACGTTGTGGCCGTGGAGACCTGGGCTCGAATCCCAGCAGCCACA
(((((((..((((........)))).(((((.......)))))....(((((.......)))))))))))).
>Chr_05.tRNA9-AlaTGC
GGGGATGTAGCTCAAATGGTAGAGCGCTCGCTTTGCATGCGAGAGGTACAGGGTTCGATCCCCTGCATCTCCA
(((((((..((((........)))).(((((.......))))).....(((((.......)))))))))))).
>Chr_05.tRNA12-HisGTG
GTGGCTGTAGTTTAGTGGTGAGAATTCCACGTTGTGGCCGTGGAGACCTGGGCTCGAATCCCAGCAGCCACA
(((((((..((((........)))).(((((.......)))))....(((((.......)))))))))))).
>Chr_05.tRNA13-ValAAC
GGTTTCGTGGTGTAGTTGGTTATCACGTCAGTCTAACACACTGAAGGTCTCCGGTTCGAGTCCGGGCGAAGCCA
(((((((..(((...........))).(((((.......))))).....(((((.......)))))))))))).
>Chr_05.tRNA14-SerTGA
GTCGATATGTCCGAGTGGTTAAGGAGACAGACTTGAAATCTGTTGGGCTTCGCCCGCGCAGGTTCGATCCCTGCTGTCGACG
(((((((..(((..........))).(((((.......))))).((((...))))..(((((.......)))))))))))).
>Chr_05.tRNA15-ProTGG
GGGCATTTGGTCTAGTGGTATGATTCTCGCTTTGGGTGCGAGAGGTCCGGAGTTCGATTCTCCGAATGCCCC
(((((((..(((.........))).(((((.......))))).....(((((.......)))))))))))).
>Chr_05.tRNA16-AsnGTT
GCTGGAGTAGCTCAGTTGGTTAGAGCGTGTGGCTGTTAACCACAAGGTCGAAGGTTCAAGCCCTTCTTCTAGCG
(((((((..((((.........)))).(((((.......))))).....(((((.......)))))))))))).
>Chr_05.tRNA17-GluTTC
TCCGTTGTAGTCCAGCCTGGTTAGGATACCTGGCTTTCACCCAGGCGACCCGGGTTCAAATCCCGGCAACGGAA
(((((((..((((..........)))).(((((.......)))))....(((((.......)))))))))))).
>Chr_05.tRNA18-ProTGG
GGGCATTTGGTCTAGTGGTATGATTCTTGCTTTGGGTGCAAGAGGTCCCGAGTTCGATTCTCGGAATGCCCC
(((((((..(((.........))).(((((.......))))).....(((((.......)))))))))))).
>Chr_05.tRNA19-iMetCAT
ATCAGAGTGGCGCAGCGGAAGCGTGGTGGGCCCATAACCCACAGGTCCCAGGATCGAAACCTGGCTCTGATA
(((((((..((((.......)))).(((((.......))))).....(((((.......)))))))))))).
>Chr_05.tRNA20-iMetCAT
ATCAGAGTGGCGCAGCGGAAGCGTGGTGGGCCCATAACCCACAGGTCCCAGGATCGAAACCTGGCTCTGATA
(((((((..((((.......)))).(((((.......))))).....(((((.......)))))))))))).
>Chr_05.tRNA21-TrpCCA
GGATCCGTGGCGCAATGGTAGCGCGTCTGACTCCAGATCAGAAGGTTGCGTGTTCGATTCACGTCGGGTTCA
(((((((..((((.......)))).(((((.......))))).....(((((.......)))))))))))).
>Chr_05.tRNA22-AspGTC
GTCGTTGTAGTATAGTGGTAAGTATTCCCGCCTGTCACGCGGGTGACCCGGGTTCGATCCCCGGCAACGGCG
(((((((..((((........)))).(((((.......)))))....(((((.......)))))))))))).
>Chr_05.tRNA25-TrpCCA
GGATCCGTGGCGCAATGGTAGCGCGTCTGACTCCAGATCAGAAGGTTGCGTGTTCGATTCACGTCGGGTTCA
(((((((..((((.......)))).(((((.......))))).....(((((.......)))))))))))).
>Chr_05.tRNA28-ThrTGT
GCCTTCATAGCTCAGTGGTAGAGCGTCAGTCTTGTAAACTGAAGGTCCGTAGTTCGATCCTGCGTGGAGGCA
(((((((..((((.......)))).(((((.......))))).....(((((.......)))))))))))).
>Chr_05.tRNA29-ProTGG
GGGCATTTGGTCTAGTGGTATGATTCTTGCTTTGGGTGCAAGAGGTCCCGAGTTCGATTCTCGGAATGCCCC
(((((((..(((.........))).(((((.......))))).....(((((.......)))))))))))).
>Chr_05.tRNA30-ArgCCT
GCGCCTGTAGCTCAGTGGATAGAGCGTCTGTTTCCTAAGCAGAAAGTCGTAGGTTCGACCCCTACCTGGCGCG
(((((.(..((((........)))).(((((.......))))).....(((((.......)))))).))))).
>Chr_05.tRNA31-SupTCA
GCTGGAGTAGCTCAGTTGGTTAGAGCGCGTGCCTTCAAAAGCACGAGGTCGAAGGTTCAAGCCCTTCCTTCAGCA
(((((((..((((.........)))).(((((........))))).....(((((.......)))))))))))).
>Chr_05.tRNA32-PheGAA
GCGGGGATAGCTCAGTTGGGAGAGCGTCAGACTGAAGATCTGAAGGTCGCGTGTTCGATCCACGCTCACCGCA
((((.((..((((........)))).(((((.......))))).....(((((.......))))))).)))).
>Chr_05.tRNA33-MetCAT
GGGGTGGTGGCGCAGTTGGCTAGCGCGTAGGTCTCATAGCTAAAGAGTGATCCTGAGGTCGAGAGTTCGAGCCTCTCTCACCCCA
(((((((..((((.........)))).((((....................)))).....(((((.......)))))))))))).
>Chr_05.tRNA34-GlyGCC
GCACCAGTGGTCTAGTGGTAGAATAGTACCCTGCCACGGTACAGACCCGGGTTCAATTCCCGGCTGGTGCA
(((((((..((.(.......).)).(((((.......)))))....(((((.......)))))))))))).
>Chr_05.tRNA36-UndetNNN
GCTGGTGTAGTTTAGTTGGTTAGAGCGTGTGGCTTTTCAACCACAAGGTCGAAGGTTCAAACCCTTCTTCCAGCA
(((((.(..((((.........)))).(((((........))))).....(((((.......)))))).))))).
>Chr_05.tRNA37-SupTCA
GTTGGAGTAGCTCAGTTGGTTAGAGCATGTGGCTTTCAAAGCACAAGGTCGAAGGTTCAAGCCCTTCCTCCAACA
(((((((..((((.........)))).((((.(.......))))).....(((((.......)))))))))))).
>Chr_05.tRNA38-HisGTG
GTGGCTGTAGTTTAGTGGTTAGAATTCCACGTTGTGGCCGTGGAGACCTGGGCTCGAATCCCAGCAGCCACA
(((((((..((((........)))).(((((.......)))))....(((((.......)))))))))))).
>Chr_05.tRNA39-AspGTC
GTCGTTGTAGTATAGTGGTAAGTATTCCCGCCTGTCACGCGGGTGACCCGGGTTCGATCCCCGGCAACGGCG
(((((((..((((........)))).(((((.......)))))....(((((.......)))))))))))).
>Chr_05.tRNA40-GluTTC
TCCGTTGTAGTCCAGCCTGGTTAGGATACCTGGCTTTCACCCAGGCGACCCGGGTTCAAATCCCGGCAACGGAA
(((((((..((((..........)))).(((((.......)))))....(((((.......)))))))))))).
>Chr_05.tRNA41-GluTTC
TCCATTGTAGTCCAGCCCGGTTAGGATACCTGGCTTTCACCCAGGCGACCCGGGTTCAAATCCCGGCAATGGAA
(((((((..((((..........)))).(((((.......)))))....(((((.......)))))))))))).
>Chr_05.tRNA47-SerGCT
GTCGCTTTGGCCGAGTGGTTAAGGCGTGTGCCTGCTAAGTACATGGGGTTTCCCCGCGAGAGTTCGAATCTCTCAGGCGACG
(((((((..(((..........))).(((((.......))))).((((...))))..(((((.......)))))))))))).
>Chr_05.tRNA52-SupTTA
GCTGGAGTAGCTCAGTTGGTTAGAGCGTGTGGCTTTTAAAGCACATGGTCGAAGGTTCAAACCCTTCCTCTAGCA
(((((((..((((.........)))).((((.(.......))))).....(((((.......)))))))))))).
>Chr_05.tRNA53-SupTCA
GCTGGAGTAGCTCAGTTGGTTAGAGCGCGTGCCTTCAAAAGCACGAGGTCGAAGGTTCAAGCCCTTCCTTCAGCA
(((((((..((((.........)))).(((((........))))).....(((((.......)))))))))))).
>Chr_05.tRNA56-SerAGA
GTGGACGTGCCGGAGTGGTTATCGGGCATGACTAGAAATCATGTGGGCTTTGCCCGCGCAGGTTCGAATCCTGCCGTCCACG
(((((((..((((........)))).(((((.......))))).((((...))))..(((((.......)))))))))))).
>Chr_05.tRNA59-GluCTC
TCCGTTGTAGTCTAGTTGGTTAGGATACTCGGCTCTCACCCGAGAGACCCGGGTTCAAGTCCCGGCAACGGAA
(((((((..((((.........)))).(((((.......)))))....(((((.......)))))))))))).
>Chr_05.tRNA60-GlnTTG
GGTTTTATGGTGTAGTGGTTAGCACTTCGGACTTTGAATCTGGCAACCTGGGTTCGACTCCCAGTAGGACCT
(((((((..((((........)))).(((((.......)))))....(((((.......)))))))))))).
>Chr_05.tRNA63-LeuTAA
GCTGGTTTGCCCGAGAGGTTAAGGGGGAAGACTTAAGATCTTCTGCACATAAGTGCGCATGGGTTCGAACCCCATAGCCAGCA
(((((((..(((..........))).(((((.......))))).((((....))))..(((((.......)))))))))))).
>Chr_05.tRNA64-LysCTT
GCCCGTCTAGCTCAGTTGGTAGAGCGCAAGGCTCTTAACCTTGTGGTCGTGGGTTCGAGCCCCACGGTGGGCG
(((((((..((((........)))).(((((.......))))).....(((((.......)))))))))))).
>Chr_05.tRNA65-ValAAC
GGTTTCGTGGTGTAGTTGGTTATCACGTCAGTCTAACACACTGAAGGTCTCCGGTTCGAGTCCGGGCGAAGCCA
(((((((..(((...........))).(((((.......))))).....(((((.......)))))))))))).
>Chr_05.tRNA66-ValAAC
GGTTTCGTGGTGTAGTTGGTTATCACGTCAGTCTAACACACTGAAGGTCTCCGGTTCGAGTCCGGGCGAAGCCA
(((((((..(((...........))).(((((.......))))).....(((((.......)))))))))))).
>Chr_05.tRNA67-TyrGTA
CCGACCTTAGCTCAGTTGGTAGAGCGGAGGACTGTAGTTGGTTTCTGTCAGACATCCTTAGGTCGCTGGTTCGAATCCGGCAGGTCGGA
(((((((..((((........)))).(((((.......................))))).....(((((.......)))))))))))).
>Chr_05.tRNA69-SerTGA
GTCGATATGTCCGAGTGGTTAAGGAGACAGACTTGAAATCTGTTGGGCTTCGCCCGCGCAGGTTCGATCCCTGCTGTCGACG
(((((((..(((..........))).(((((.......))))).((((...))))..(((((.......)))))))))))).
>Chr_05.tRNA70-ArgTCT
GCACCCGTGGCCTAATGGATAAGGCGTCTGACTTCTAATCAGGCGATTGTGGGTTCGAGTCCCACCGGGTGTG
(((((((..((((........)))).(((((.......))))).....(((((.......)))))))))))).
>Chr_05.tRNA73-AspGTC
GTCGTTGTAGTATAGTGGTGAGTATTCCCGCCTGTCACGCGGGTGACCCGGGTTCGATCCCCGGCAGCGGCG
(((((((..((((........)))).(((((.......)))))....(((((.......)))))))))))).
>Chr_05.tRNA74-GlyGCC
GCACCAGTGGTCTAGTGGTAGAATAGTACCCTGCCACGGTACAGACCCGGGTTCGATTCCCGGCTGGTGCA
(((((((..((.(.......).)).(((((.......)))))....(((((.......)))))))))))).
>Chr_05.tRNA75-ProTGG
GGGCATTTGGTCTAGTGGTATGATTCTTGCTTTGGGTGCAAGAGGTCCCGAGTTCGATTCTCGGAATGCCCC
(((((((..(((.........))).(((((.......))))).....(((((.......)))))))))))).
>Chr_05.tRNA81-ArgTCG
GACCGCATAGCGCAGTGGATTAGCGCGTTTGACTTCGGATCAAAAGGTCGTGGGTTCGACTCCCACTGTGGTCG
(((((((..((((.........)))).(((((.......))))).....(((((.......)))))))))))).
>Chr_05.tRNA82-AspGTC
GTCGTTGTAGTATAGTGGTGAGTATTCCCGCCTGTCACGCGGGTGACCCGGGTTCGATCCCCGGCAACGGCG
(((((((..((((........)))).(((((.......)))))....(((((.......)))))))))))).
>Chr_05.tRNA83-AspGTC
GTCGTTGTAGTATAGTGGTAAGTATTCCCGCCTGTCACGCGGGTGACCCGGGTTCGATCCCCGGCAACGGCG
(((((((..((((........)))).(((((.......)))))....(((((.......)))))))))))).
>Chr_05.tRNA85-AlaTGC
GGGGATGTAGCTCAAATGGTAGAGCGCTCGCTTTGCATGCGAGAGGTACAGGGTTCGATCCCCTGCATCTCCA
(((((((..((((........)))).(((((.......))))).....(((((.......)))))))))))).
>Chr_05.tRNA86-IleAAT
GGCCTATTAGCTCAGTTGGTTAGAGAGTCGTGCTAATAACGCGAAGGTCGCAGGTTCGAGACCTGCATGGGCCA
(((((((...(((.........)))..(((((.......))))).....(((((.......)))))))))))).
>Chr_05.tRNA87-ValCAC
GTCTGGGTGGTGTAGTTGGTTATCACGCTAGTCTCACACACTAGAGGTCCCCGGTTCGAACCCGGGCTCAGACA
(((((((..(((...........))).(((((.......))))).....(((((.......)))))))))))).
>Chr_05.tRNA88-CysGCA
GGGTCCATAGCTCAGTGGTAGAGCATTTGACTGCAGATCAAGAGGTCACCGGTTCGAACCCGGTTGGGCCCT
(((((((..((((.......)))).(((((.......))))).....(((((.......)))))))))))).
>Chr_05.tRNA90-LeuAAG
GTTGAGATGGCCGAGTTGGTCTAAGGCGCCAGATTAAGGTTCTGGTCCGAAAGGGCGTGGGTTCAAATCCCACTCTCAACA
(((((((..(((............))).(((((.......)))))...........(((((.......)))))))))))).
>Chr_05.tRNA100-SupTTA
GCTGAAGTAGCTCAGTTGGTTAGAGCATGTGGCTTTTAAAGCACAAGGTCGAAGGTTCAAGCCCTTCCTTCAGCA
(((((((..((((.........)))).((((.(.......))))).....(((((.......)))))))))))).
>Chr_05.tRNA104-GlyGCC
ACACCAGTGGTCTAGTGGTAGAATAGTACCCTGCCACGGTACAGACCCGGGTTCGATTCCCGACTGGTGCA
.((((((..((.(.......).)).(((((.......))))).....((((.......)))).))))))..
>Chr_05.tRNA105-GlnTTG
GGTTCTATGGTGTAGTGGTTAGCACTCTGGACTTTGAATCCAGCGACCTGGGTTCGACTCCCGGTAGGACCT
(((((((..((((........)))).(((((.......)))))....(((((.......)))))))))))).
>Chr_05.tRNA106-AspGTC
GTCGTTGTAGTATAGTGGTAAGTATTCCCGCCTGTCACGCGGGTGACCCGGGTTCGATCCCCGGCAACGGCG
(((((((..((((........)))).(((((.......)))))....(((((.......)))))))))))).
>Chr_05.tRNA108-ArgTCT
GCACCCGTGGCCTAATGGATAAGGCGTCTGACTTCTAATCAGGCGATTGTGGGTTCGAGTCCCACCGGGTGTG
(((((((..((((........)))).(((((.......))))).....(((((.......)))))))))))).
>Chr_05.tRNA110-AlaTGC
GGGGATGTAGCTCAAATGGTAGAGCGCTCGCTTTGCATGCGAGAGGTACAGGGTTCGATCCCCTGCATCTCCA
(((((((..((((........)))).(((((.......))))).....(((((.......)))))))))))).
>Chr_05.tRNA112-GluTTC
TCCATTGTAGTCCAGCCCGGTTAGGATACCTGGTTTTCACCCAGGCGGGTCCGGGTTCAAATCCCGGCGATGGAA
(((((((..((((..........)))).(((((.......))))).....(((((.......)))))))))))).
>Chr_05.tRNA113-GlnTTG
GGTTCTATGGTGTAGTGGTTAGCACTTTGGACTTTGAATCCAACGACCTGGGTTCGAATCCCGGTAGGACCT
(((((((..((((........)))).(((((.......)))))....(((((.......)))))))))))).
>Chr_05.tRNA116-SupTCA
GCTGGAGTAGCTCAGTTGGTTAGAGCGTGTGGCTTTCAAAGCATAAGGTCGAAGGTTCAAGCCCTTTTTCCAGCA
(((((((..((((.........)))).((((.(.......))))).....(((((.......)))))))))))).
>Chr_05.tRNA118-MetCAT
GGGGTGGTGGCGCAGTTGGCTAGCGCGTAGGTCTCATAGCTAAATGAATGAGTGATCCTGAGGTCGAGAGTTCGAGCCTCTCTCACCCCA
(((((((..((((.........)))).((((.........................)))).....(((((.......)))))))))))).
>Chr_05.tRNA120-SupTTA
GCTGGAGTAGCTCAGTTGGTTAGAGCGTGAGGCTTTAAAGCACAAGGTCGAAGGTTCAAGTCCTTCCTCCAGCA
(((((((..((((.........)))).((.(.........).)).....(((((.......)))))))))))).
>Chr_05.tRNA123-IleAAT
GGCCTATTAGCTCAGTTGGTTAGAGCGTCGTGCTAATAACGTGAATGTCGCAGGTTCAAGTCCTGCATGGGCCA
(((((((..((((.........)))).(((((.......))))).....(((((.......)))))))))))).
>Chr_05.tRNA126-LeuTAA
GGGCGTTTGGTCTAGTGGTATGATTCTCGTCTTAAGGTACGAGAGGTCGCGAGTTCGATTCTCGCAACGCCCT
(((((((..(((.........))).(((((........))))).....(((((.......)))))))))))).
>Chr_05.tRNA127-LysTTT
GCCGACTTAGCTCAGTGGTAGAGCGCGTGACTTTTAATCCCGTGGTCGAGGGTTCGATCCCCTCAGTCGGCG
(((((((..((((.......)))).((.((.......)).)).....(((((.......)))))))))))).
>Chr_05.tRNA128-TrpCCA
GGATCCGTGGCGCAATGGTAGCGCGTCTGACTCCAGATCAGAAGGTTGCGTGTTCGATTCACGTCGGGTTCA
(((((((..((((.......)))).(((((.......))))).....(((((.......)))))))))))).
>Chr_05.tRNA129-IleAAT
GGCCCATTAGCTCAGTTGGTTAGAGCGTCGTGCTAATAACGCGAAGGTCGCAGGTTCGAGACCTGCATGGGCCA
(((((((..((((.........)))).(((((.......))))).....(((((.......)))))))))))).
>Chr_05.tRNA130-AsnGTT
GCTGGAGTAGCTCAGTTGGTTAGAGCGTGTGGCTGTTAACCACAAGGTCGAAGGTTCAAGCCCTTCTTCTAGCG
(((((((..((((.........)))).(((((.......))))).....(((((.......)))))))))))).
>Chr_05.tRNA131-ThrTGT
GCCCCTATAGCTCAGTGGTAGAGCGCCAGTCTTGTAAACTGGAGGTCTGTAGTTCGATCCTGCATGGGGGCA
(((((((..((((.......)))).(((((.......))))).....(((((.......)))))))))))).
>Chr_05.tRNA132-AspGTC
GTCGTTGTAGTATAGTGGTGAGTATTCCCGCCTGTCACGCGGGTGACCCGGGTTCGATCCCCGGCAACGGCG
(((((((..((((........)))).(((((.......)))))....(((((.......)))))))))))).
>Chr_05.tRNA133-AlaTGC
GGGGATGTAGCTCAAATGGTAGAGCGCTCGCTTTGCATGCGAGAGGTACAAGGTTCGATCCCCTGCATCTCCA
(((((((..((((........)))).(((((.......))))).....((.((.......)).))))))))).
>Chr_05.tRNA134-ProTGG
GGGCATTTGGTCTAGTGGTATGATTCTCGCTTTGGGTGCGAGAGGTCCGGAGTTCGATTCTCCGAATGCCCC
(((((((..(((.........))).(((((.......))))).....(((((.......)))))))))))).
>Chr_05.tRNA135-ThrAGT
GCTTTCATAGCTCAGTTGGTTAGAGCACCCGTTTAGTAAGCGGGAGGTCTTGAGTTCAACTCTCAATGAAAGCA
(((((((..((((.........)))).(((((.......))))).....(((((.......)))))))))))).
>Chr_05.tRNA136-AspGTC
GTCGTTGTAGTACAGTGGTAAGTATTCCCGCCTGTCACGTGGGTGACCCGGGTTTGATCCCCGGCAACGGCG
(((((((..((((........)))).(((((.......)))))....(((((.......)))))))))))).
>Chr_05.tRNA138-GlnCTG
GGTCCTATGGTCTAGTGGTCAGGACATTGGACTCTGAATCCAGTAACCCGAGTTCAAATCTCGGTAGGACCT
(((((((..((((........)))).(((((.......)))))....(((((.......)))))))))))).
>Chr_05.tRNA139-AsnGTT
GCTGGAATAGCTCAGTTGGTTAGAGCGTGTGGCTGTTAACCACAAGGTCGGAGGTTCAAGCCCTCCTTCTAGCG
(((((((..((((.........)))).(((((.......))))).....(((((.......)))))))))))).
>Chr_05.tRNA141-SupTTA
GCTGGTGTAGCTCAATTGGTTAGAGCGTGTGGTTTTAAACCACAAGGTCGAAGGTTCAAGCCCTTCCTCCAGCA
(((((.(..((((.........)))).(((((.......))))).....(((((.......)))))).))))).
>Chr_05.tRNA142-SupTTA
GCTGGTGTAGCTCAATTGGTTAGACCGTGTGGTTTTAAACCACAAGGTCGAAGGTTCAAGCCCTTCCTCCAGCA
(((((.(..(.((.........)).).(((((.......))))).....(((((.......)))))).))))).
>Chr_05.tRNA144-LeuCAA
GTCAGGATGGCCGAGTGGTCTAAGGCGCCAGACTCAAGTTCTGGTCTTCGAAAGAGGGCGTGGGTTCAAATCCCACTTCTGACA
(((((((..(((...........))).(((((.......))))).(((()))...)...(((((.......)))))))))))).
>Chr_05.tRNA146-GluCTC
TCCGTTGTAGTCTAGTTGGTTAGGATACTCGGCTCTCACCCGAGAGACCCGGGTTCAAGTCCCGGCAACGGAA
(((((((..((((.........)))).(((((.......)))))....(((((.......)))))))))))).
>Chr_05.tRNA147-IleAAT
GGCCCATTAGCTCAGTTGGTTAGAGCGTCGTGCTAATAACGCGAAGGTCGCAGGTTCGAGACCTGCATGGGCCA
(((((((..((((.........)))).(((((.......))))).....(((((.......)))))))))))).
>Chr_05.tRNA148-AlaCGC
GGGGGTGTAGCTCATATGGTAGAGCGCTCGCTTCGCATGCGAGAGGCACGGGGTTCGATTCCCCGCACCTCCA
(((((((..((((........)))).(((((.......))))).....(((((.......)))))))))))).
>Chr_05.tRNA149-GlyCCC
GCGCATCTGGTGTAGTGGTATCATAGTACCCTCCCACGGTACTGACCAGGGTTCGATTCCCTGGATGCGCA
(((((((..(((.........))).(((((.......)))))....(((((.......)))))))))))).
>Chr_05.tRNA150-GlyCCC
GCGCATCTGGTGTAGTGGTATCATAGTACCCTCCCACGGTACTGACCAGGGTTCGATTCCCTGGATGCGCA
(((((((..(((.........))).(((((.......)))))....(((((.......)))))))))))).
>Chr_05.tRNA151-AlaAGC
GGGGATGTAGCTCAGATGGTAGAGCGCTCGCTTAGCATGCGAGAGGTACGGGGATCGATACCCCGCATCTCCA
(((((((..((((........)))).(((((.......))))).....(((((.......)))))))))))).
>Chr_05.tRNA153-TyrGTA
CCGACTTTAGCTCAGTTGGTAGAGCGGAGGACTGTAGTTGATAACAGACATCCTTAGGTCGCTGGTTCGAATCCGGCAAGTCGGA
(((((((..((((........)))).(((((...................))))).....(((((.......)))))))))))).
>Chr_05.tRNA154-ArgTCT
GCACCCGTGGCCTAATGGATAAGGCGTCTGACTTCTAATCAGGCGATTGTGGGTTCGAGTCCCACCGGGTGTG
(((((((..((((........)))).(((((.......))))).....(((((.......)))))))))))).
>Chr_05.tRNA157-GluCTC
TCCGTTGTAGTCTAGTTGGTTAGGATACTCGGCTCTCACCCGAGAGACCCGGGTTCAAGTCCCGGCAACGGAA
(((((((..((((.........)))).(((((.......)))))....(((((.......)))))))))))).
>Chr_05.tRNA158-GluCTC
TCCGTTGTAGTCTAGTTGGTTAGGATACTCGGCTCTCACCCGAGAGACCCGGGTTCAAGTCCCGGCAACGGAA
(((((((..((((.........)))).(((((.......)))))....(((((.......)))))))))))).
>Chr_05.tRNA159-GluCTC
TCCGTTGTAGTCTAGTTGGTTAGGATACTCGGCTCTCACCCGAGAGACCCGGGTTCAAGTCCCGGCAACGGAA
(((((((..((((.........)))).(((((.......)))))....(((((.......)))))))))))).
>Chr_05.tRNA160-GluTTC
TCCGTTGTAGTCCAGCCTGGTTAGGATACCTGGCTTTCACCCAGGCGACCCGGGTTCAAATCCCGGCAACGGAA
(((((((..((((..........)))).(((((.......)))))....(((((.......)))))))))))).
>Chr_05.tRNA161-GlnTTG
GGTTCTATGGTGTAGTGGTTAGCACTTCGGACTTTGAATCCGGCGACCTGGGTTCGACTCCCGGTAGGACCT
(((((((..((((........)))).(((((.......)))))....(((((.......)))))))))))).
>Chr_05.tRNA162-GlyCCC
GCGCATCTGGTGTAGTGGTATCATAGTACCCTCCCACGGTACTGACCAGGGTTCGATTCCCTGGATGCGCA
(((((((..(((.........))).(((((.......)))))....(((((.......)))))))))))).
>Chr_05.tRNA163-ValTAC
GTTGCTGTGGTGTAGTGGTTATCACGTTAGTCTTACACACTAAAGGTCCCCAGTTCGATCCTGGGCAGCAACA
(((((((..(((..........))).(((((.......))))).....(((((.......)))))))))))).
>Chr_05.tRNA164-SerGCT
GTCGCTTTGGCCGAGTGGTTAAGGCGTGTGCCTGCTAAGTACATGGGGTTTCCCCGCGAGAGTTCGAATCTCTCAGGCGACG
(((((((..(((..........))).(((((.......))))).((((...))))..(((((.......)))))))))))).
>Chr_05.tRNA166-AsnGTT
GCTGGAGTAGCTCAGTTGGTTAGAGCGTGTGGCTGTTAACCACAAGGTCGAAGGTTCAAGCCCTTCTTCTAGCG
(((((((..((((.........)))).(((((.......))))).....(((((.......)))))))))))).
>Chr_05.tRNA169-SerAGA
GTGGTCGTGCCGGAGTGGTTATCGGGCATGACTAGAAATCATGTGGGCTTTGCCCGCGCAGGTTCGAATCCTGCCGACCACG
(((((((..((((........)))).(((((.......))))).((((...))))..(((((.......)))))))))))).
>Chr_05.tRNA170-SerGCT
GTCGCTTTGGCCGAGTGGTTAAGGCGTGTGCCTGCTAAGTACATGGGGTTTCCCCGCGAGAGTTCGAATCTCTCAGGCGACG
(((((((..(((..........))).(((((.......))))).((((...))))..(((((.......)))))))))))).
>Chr_05.tRNA171-IleAAT
GGCCCATTAGCTCAGTTGGTTAGAGCGTTGTGCTAATAACGCAAAGGTCGCAGGTTCGAGACCTGCATGGGCCA
(((((((..((((.........)))).(((((.......))))).....(((((.......)))))))))))).
>Chr_05.tRNA172-AspGTC
GTCGTTGTAGTATAGTGGTAAGTATTCCCGCCTGTCACGCGGGTGACCCGGGTTCGATCCCCGGCAGCGGCG
(((((((..((((........)))).(((((.......)))))....(((((.......)))))))))))).
>Chr_05.tRNA173-SerGCT
GTCGCTTTGGCCGAGTGGTTAAGGCGTGTGCCTGCTAAGTACATGGGGTTTCCCCGCGAGAGTTCGAATCTCTCAGGCGACG
(((((((..(((..........))).(((((.......))))).((((...))))..(((((.......)))))))))))).
>Chr_05.tRNA174-AspGTC
GTCGTTGTAGTATAGTGGTAAGTATTCCCGCCTGTCACGCGGGTGACCCGGGTTCGATCCCCGGCAACGGCG
(((((((..((((........)))).(((((.......)))))....(((((.......)))))))))))).
>Chr_05.tRNA175-AsnGTT
GCTGGAATAGCTCAGTTGGTTAGAGCGTGTGGCTGTTAACCACAAGGTCGGAGGTTCAAGCCCTCCTTCTAGCG
(((((((..((((.........)))).(((((.......))))).....(((((.......)))))))))))).
>Chr_06.tRNA1-SerGCT
GTCGCTTTGGCCGAGTGGTTAAGGCGTGTGCCTGCTAAGTACATGGGGTTTCCCCGCGAGAGTTCGAATCTCTCAGGCGACG
(((((((..(((..........))).(((((.......))))).((((...))))..(((((.......)))))))))))).
>Chr_06.tRNA2-IleTAT
GGTCCCGTAGCTCAGTTGGTTAGAGCGTTGGTCTTATGAGCCGAAGGTCGCGGGTTCGAACCCCGCCGGGACCA
(((((((..((((.........)))).(((((.......))))).....(((((.......)))))))))))).
>Chr_06.tRNA3-ProTGG
GGGCATTTGGTCTAGTGGTATGATTCTTGCTTTGGGTGCAAGAGGTCCCGAGTTCGATTCTCGGAATGCCCC
(((((((..(((.........))).(((((.......))))).....(((((.......)))))))))))).
>Chr_06.tRNA4-GlyTCC
GCGTTTGTAGTCCAACGGTTAGGATAATTGCCTTCCAAGCAATAGACCCGGGTTCGACTCCCGGCAAACGCA
(((((((..((((........)))).(((((.......)))))....(((((.......)))))))))))).
>Chr_06.tRNA5-GlnTTG
GGTTCTATGGTGTAGTGGTTAGCACTCTGGACTTTGAATCCAGCGACCTGGGTTCGAATCCCGGTAGGACCT
(((((((..((((........)))).(((((.......)))))....(((((.......)))))))))))).
>Chr_06.tRNA6-LeuTAG
GACAGTTTGGCCGAGTGGTCTAAGGCGCCAGATTTAGGCTCTGGTCCGAAAGGGCGTGGGTTCAAATCCCACAGCTGTCA
(((((((..(((...........))).(((((.......)))))...........(((((.......)))))))))))).
>Chr_06.tRNA7-GlyGCC
GCACCAGTGGTCTAGTGGTAGAATAGTACCCTGCCACGGTACAGACCCGGGTTCGATTCCCGGCTGGTGCA
(((((((..((.(.......).)).(((((.......)))))....(((((.......)))))))))))).
>Chr_06.tRNA8-GlnTTG
GGTTCTATGGTGTAGTGGTTAGCACTCAGGACTTTGAATCCTGCGACCTGGGTTCGACTCCCGGTAGGACCT
(((((((..((((........)))).(((((.......)))))....(((((.......)))))))))))).
>Chr_06.tRNA9-TrpCCA
GGATCCGTGGCGCAATGGTAGCGCGTCTGACTCCAGATCAGAAGGTTGCGTGTTCGATTCACGTCGGGTTCA
(((((((..((((.......)))).(((((.......))))).....(((((.......)))))))))))).
>Chr_06.tRNA11-TrpCCA
GGATCCGTGGCGCAATGGTAGCGCGTCTGACTCCAGATCAGAAGGTTGCGTGTTCGATTCACGTCGGGTTCA
(((((((..((((.......)))).(((((.......))))).....(((((.......)))))))))))).
>Chr_06.tRNA12-ValCAC
GTCTGGGTGGTGTAGTTGGTTATCACGCTAGCCTCACACACTAGAGGTCCCCGGTTCGAACCCGGGCTCAGACA
(((((((..(((...........))).((((.........)))).....(((((.......)))))))))))).
>Chr_06.tRNA13-GlyGCC
GCACCAGTGGTCTAGTGGTAGAATAGTACCCTGCCACGGTACAGACCCGGGTTCGATTCCCGGCTGGTGCA
(((((((..((.(.......).)).(((((.......)))))....(((((.......)))))))))))).
>Chr_06.tRNA14-GlyTCC
GCGTTTGTAGTCCAACGGTTAGGATAATTGCCTTCCAAGCAATAGACCCGGGTTCGACTCCCGGCAAACGCA
(((((((..((((........)))).(((((.......)))))....(((((.......)))))))))))).
>Chr_06.tRNA15-TyrGTA
CCGACTTTAGCTCAGTTGGTAGAGCGGAGGACTGTAGTAGAAAATCTGTCAGACATCCTTAGGTCGCTGGTTCGAATCCGGCAAGTCGGA
(((((((..((((........)))).(((((........................))))).....(((((.......)))))))))))).
>Chr_06.tRNA17-GluTTC
TCCGTTGTAGTCCAGCCTGGTTAGGATACCTGGCTTTCACCCAGGCGACCCGGGTTCAAATCCCGGCAACGGAA
(((((((..((((..........)))).(((((.......)))))....(((((.......)))))))))))).
>Chr_06.tRNA18-ArgACG
GACTCTGTGGCCCAATGGATAAGGCGCTGGTCTACGAAACCAGAGACTCTGGGTTCGATCCCCAGCAGAGTCG
(((((((..(((..........))).(((((.......))))).....(((((.......)))))))))))).
>Chr_06.tRNA19-ValAAC
GGTTTCGTGGTGTAGTTGGTTATCACGTCAGTCTAACACACTGAAGGTCTCCGGTTCGAGTCCGGGCGAAGCCA
(((((((..(((...........))).(((((.......))))).....(((((.......)))))))))))).
>Chr_06.tRNA20-IleAAT
GGCCCATTAGCTCAGTTGGTTAGAGCGTCGTGCTAATAACGCGAAGGTCGCAGGTTCGAGACCTGCATGGGCCA
(((((((..((((.........)))).(((((.......))))).....(((((.......)))))))))))).
>Chr_06.tRNA21-AspGTC
GTCGTTGTAGTATAGTGGTGAGTATTCCCGCCTGTCACGCGGGTGACCCGGGTTCGATCCCCGGCAGCGGCG
(((((((..((((........)))).(((((.......)))))....(((((.......)))))))))))).
>Chr_06.tRNA22-AlaTGC
GGGGATGTAGCTCAAATGGTAGAGCGCTCGCTTTGCATGCGAGAGGTACAGGGTTCGATACCCTGCATCTCCA
(((((((..((((........)))).(((((.......))))).....(((((.......)))))))))))).
>Chr_06.tRNA23-GlnCTG
GGTCCCATGGTCTAGCGGTTAGGACATTGGACTCTGAATCCAGTAACCCGAGTTCAAGTCTCGGTGGGACCT
(((((((..((((........)))).(((((.......)))))....(((((.......)))))))))))).
>Chr_06.tRNA26-SerAGA
GTGGTCGTGCCAGAGTGGTTATCGGGCATGACTAGAAATCATGTGGGGTTTGCCCGCGCAGGGTTCGAATCCTGCCGACCGCG
(((((((..((.(........).)).(((((.......)))))..(((....)))..(((.((.......)))))))))))).
>Chr_06.tRNA30-MetCAT
GGGGTGGTGGCGCAGTTGGCTAGCGCGTAGGTCTCATAGCTATCTGAGTAATCCTGAGGTCGAGAGTTCGAGCCTCTCTCACCCCA
(((((((..((((.........)))).((((.....................)))).....(((((.......)))))))))))).
>Chr_06.tRNA31-MetCAT
GGGGTGGTGGCGCAGTTGGCTAGCGCGTAGGTCTCATAGCTATCTGAGTAATCCTGAGGTCGAGAGTTCGAGCCTCTCTCACCCCA
(((((((..((((.........)))).((((.....................)))).....(((((.......)))))))))))).
>Chr_06.tRNA32-LysTTT
GCCGACTTAGCTCAGTGGTAGAGCGCGTGACTTTTAATCCCGTGGTCGAGGGTTCGATCCCCTCAGTCGGCG
(((((((..((((.......)))).((.((.......)).)).....(((((.......)))))))))))).
>Chr_06.tRNA33-SerAGA
GTGGTCGTGCCAGAGTGGTTATCGGGCATGACTAGAAATCATGTGGGCTTTGCCCGCGCAGGTTCAAATCCTGCCGACCATG
(((((((..((.(........).)).(((((.......))))).((((...))))..(((((.......)))))))))))).
>Chr_06.tRNA34-SerAGA
GTGGTCGTGCCGGAGTGGTTATCGGGCATGACTAGAAATCATGTGGGCTTTGCCCGCGCAGGTTCGAATCCTGCCGACCACG
(((((((..((((........)))).(((((.......))))).((((...))))..(((((.......)))))))))))).
>Chr_06.tRNA35-AsnGTT
GCTGGAGTAGCTCAGTTGGTTAGAGCGTGTGGCTGTTAACCACAAGGTCGAAGGTTCAAGCCCTTCTTCTAGCG
(((((((..((((.........)))).(((((.......))))).....(((((.......)))))))))))).
>Chr_06.tRNA36-GlnCTG
GGCCCTATGGTGTAGAGGTTAGCACTCTGGACTCTGAATCCAGTGACCTGGGTTCAAATCCAAGTAGGACCT
((.((((..((((........)))).(((((.......)))))....((.((.......)).)))))).)).
>Chr_06.tRNA37-GlnTTG
GGTCCTATGGTGTAGAGTTAGCACACTGGACTTTGAGTCCAGTGACCTGGGTTCAAATCCCAGTAGGACCT
(((((((..((((.......)))).(((((.......)))))....(((((.......)))))))))))).
>Chr_06.tRNA38-GlnTTG
GGTTCTATGGTGTAGAGGTTAGCACTCTGGACTTTGAATCCAGCGACCTGGGTTCAAATCCCAGTAGGACCT
(((((((..((((........)))).(((((.......)))))....(((((.......)))))))))))).
>Chr_06.tRNA39-GlnTTG
GGTCCTATGGTGTAGCAGTTAGCACTCTGGATTTTGAATCCAGTGACCAGGGTTCAAATCCCAGTAGGACCT
(((((((..((((........)))).(((((.......)))))....(.(((.......))).)))))))).
>Chr_06.tRNA41-GlnTTG
GGTCCTATGGTGTAGAGGTTATCACTCTGGACTTTGAATCCAGTAACCTGGGTTCAAATCCCAGTAGGACCT
(((((((..(((..........))).(((((.......)))))....(((((.......)))))))))))).
>Chr_06.tRNA42-GluCTC
TCCGTTGTAGTCTAGTTGGTTAGGATACTCGGCTCTCACCCGAGAGACCCGGGTTCAAGTCCCGGCAACGGAA
(((((((..((((.........)))).(((((.......)))))....(((((.......)))))))))))).
>Chr_06.tRNA44-PheGAA
GCGGGGATAGCTCAGTTGGGAGAGCGTCAGACTGAAGATCTGAAGGTCGCGTGTTCGATCCACGCTCACCGCA
((((.((..((((........)))).(((((.......))))).....(((((.......))))))).)))).
>Chr_06.tRNA49-ProTGG
GGGCGTTTGGTCTAGTGGTATGATTCTTGCTTTGGGTGCAAGAGGTCCCGAGTTCGATTCTCGGAACGCCCC
(((((((..(((.........))).(((((.......))))).....(((((.......)))))))))))).
>Chr_06.tRNA50-TrpCCA
GGATCCGTGGCGCAATGGTAGCGCGTCTGACTCCAGATCAAGAGGTTGCGTGTTCGATTCACGTCGGGTTCA
(((((((..((((.......)))).(.(((.......))).).....(((((.......)))))))))))).
>Chr_06.tRNA55-GluCTC
TCCGTTGTAGTCTAGTTGGTTAGGATACTCGGCTCTCACCCGAGAGACCCGGGTTCAAGTCCCGGCAACGGAA
(((((((..((((.........)))).(((((.......)))))....(((((.......)))))))))))).
>Chr_06.tRNA56-ProCGG
GGGCGTTTGGTCTAGTGGTATGATTCTCGCTTCGGGTGCGAGAGGTCGCGAGTTCGATTCCCGCAACGCCCC
(((((((..(((.........))).(((((.......))))).....(((.(.......).)))))))))).
>Chr_06.tRNA61-ProTGG
CGAGGTGTAGCGCAGTCTGGTCAGCGCATCTGTTTTGGGTACAGAGGGCCATAGGTTCGAATCCTGTCACCTTGA
(((((((..((((..........)))).(((((.......))))).....(((((.......)))))))))))).
>Chr_06.tRNA64-ProTGG
GGGCATTTGGTCTAGTGGTATGATTCTTGCTTTGGGTGCAAGAGGTCCCGAGTTCGATTCTCGGAATGCCCC
(((((((..(((.........))).(((((.......))))).....(((((.......)))))))))))).
>Chr_06.tRNA67-AsnGTT
GCTGGAGTAGCTCAGTTGGTTAGAGCGTGTGGCTGTTAACCACAAGGTCGAAGGTTCAAGCCCTTCTTCTAGCG
(((((((..((((.........)))).(((((.......))))).....(((((.......)))))))))))).
>Chr_06.tRNA71-AspGTC
GTCGTTGTAGTATAGTGGTAAGTATTCCCGCCTGTCACGCGGGTGACCCGGGTTCGATCCCCGGCAACGGCG
(((((((..((((........)))).(((((.......)))))....(((((.......)))))))))))).
>Chr_06.tRNA74-LysTTT
GCTGGTGTAGCTCAGTTGGTTAGAGCGTGTGGCTTTTAAACCACAAAGTCGAAGGTTCAAGCCCTTCCTCCAGCA
(((((.(..((((.........)))).(((((........))))).....(((((.......)))))).))))).
>Chr_06.tRNA76-GlnTTG
GCTGGTGTAGCTCAATTGGTTAGAGCGTGTGGTTTTGAACCACAAGGTCGAAGGTTCAAGCCCTTCCTCCAGCA
(((((.(..((((.........)))).(((((.......))))).....(((((.......)))))).))))).
>Chr_06.tRNA78-LysCTT
GCCCGTCTAGCTCAGTTGGTAGAGCGCAAGGCTCTTAACCTTGTGGTCGTGGGTTCGAGCCCCACGGTGGGCG
(((((((..((((........)))).(((((.......))))).....(((((.......)))))))))))).
>Chr_06.tRNA79-LeuAAG
GTTGAGATGGCCGAGTTGGTCTAAGGCGCCAGATTAAGGTTCTGGTCCGAAAGGGCGTGGGTTCAAATCCCACTCTCAACA
(((((((..(((............))).(((((.......)))))...........(((((.......)))))))))))).
>Chr_06.tRNA80-ThrTGT
GCCTTCATAGCTCAGTGGTAGAGCGTCAGTCTTGTAAACTGAAGGTCCGTAGTTCGATCCTGCGTGGAGGCA
(((((((..((((.......)))).(((((.......))))).....(((((.......)))))))))))).
>Chr_06.tRNA82-LeuCAA
GCTGGAGTAGCTCAGTTGGTTAGAGCGTGTGGCTTCAAAAGCACAAGGTCGAAGGTTCAAGCCCTTCCTTCAACA
(.(((((..((((.........)))).((((.(.......))))).....(((((.......)))))))))).).
>Chr_06.tRNA86-IleTAT
GCTGGTGTAGCTCAGATGGTTAGAGCGTGTGGCTTATAAACCACAAGGTCGAAGGTTCAAGCCCTTCCTCCAGCA
(((((.(..((((.........)))).(((((........))))).....(((((.......)))))).))))).
>Chr_06.tRNA90-IleAAT
GGCCTATTAGCTCAGTTGGTTAGAGCGTCGTGCTAATAACGCGAATGTCGCAGGTTCAAGTCCTGCATAGGCCA
(((((((..((((.........)))).(((((.......))))).....(((((.......)))))))))))).
>Chr_06.tRNA93-ProTGG
CGAGGTGTAGCGCAGTCTGGTCAGCGCATCTGTTTTGGGTACAGAGGGCCATAGGTTCGAATCCTGTCACCTTGA
(((((((..((((..........)))).(((((.......))))).....(((((.......)))))))))))).
>Chr_06.tRNA95-TrpCCA
GCGCTCTTAGTTCAGTTCGGTAGAACGTGGGTCTCCAAAACCCGATGTCGTAGGTTCAAATCCTACAGAGCGTG
(((((((..((((.........)))).(((((.......))))).....(((((.......)))))))))))).
>Chr_06.tRNA98-AsnATT
GCTGGTGTAGCTCAGTTGGTAGAGCATGTGGCCATTTAAACCACAAGGTCGAAGGTTCAAGCCCTTCCTCCAGCA
(((((.(..((((........)))).(((((.........))))).....(((((.......)))))).))))).
>Chr_06.tRNA103-ThrTGT
GCCCCTATAGCTCAGTGGTAGAGCGTCAGTCTTGTAAACTGAAGGTCTGTAGTTCGATCCTGCATGGGGGCA
(((((((..((((.......)))).(((((.......))))).....(((((.......)))))))))))).
>Chr_06.tRNA104-IleAAT
GGCCCATTAGCTCAGTTGGTTAGAGCGTCGTGCTAATAACGCGAAGGTCGCAGGTTCGAGACCTGCATGGGCCA
(((((((..((((.........)))).(((((.......))))).....(((((.......)))))))))))).
>Chr_06.tRNA106-GlnTTG
GCTGGTGTAGCTCAATTGGTTAGAGCGTGTGGTTTTGAACCACAAGGTCGAAGGTTCAAGCCCTTCCTCCAGCA
(((((.(..((((.........)))).(((((.......))))).....(((((.......)))))).))))).
>Chr_06.tRNA112-IleAAT
GGCCCATTAGCTCAGTTGGTTAGAGCGTCACATAAATTATGCGAAGGCGCAGGTTCGAGTCCTGCATGGGCCA
(((((((..((((.........)))).((.((.......)).))....(((((.......)))))))))))).
>Chr_06.tRNA114-GluCTC
TCCGTTGTAGTTTAGTTGGTTAGGATACTCGGCTCTCACCCGAGAGACCCGGGTTCAAGTCCCGGCAACGGAA
(((((((..((((.........)))).(((((.......)))))....(((((.......)))))))))))).
>Chr_06.tRNA115-GluCTC
TCCGTTGTAGTCTAGTTGGTTAGGATACTCGGCTCTCACCCGAGAGACCCGGGTTCAAGTCCCGGCAACGGAA
(((((((..((((.........)))).(((((.......)))))....(((((.......)))))))))))).
>Chr_06.tRNA116-LysTTT
GCTGGTGTAGCTCAGTTGGTTAGAGCGTGTGGCTTTTAAACCACAAAGTCGAAGGTTCAAGCCCTTCCTCCAGCA
(((((.(..((((.........)))).(((((........))))).....(((((.......)))))).))))).
>Chr_06.tRNA117-ThrCGT
GCTTCTGTAGCATAGTGGTAGTGCGTTCGCTTCGTAAGCGAAAGGTCGTGAGTTCAATCCTCACCAGGAGCT
(((((((..((((.......)))).(((((.......))))).....(((((.......)))))))))))).
>Chr_06.tRNA118-GlyGCC
GCACCAGTGGTCTAGTGGTAGAATTGTACCCTGCCACGGTACAGACCCGGGTTCGATTCCCGGCTGGTGCA
(((((((..((.(.......).)).(((((.......)))))....(((((.......)))))))))))).
>Chr_06.tRNA119-ArgTCT
GCACCCGTGGCCTAATGGATAAGGCGTCTGACTTCTAATCAGGCGATTGTGGGTTCGAGTCCCACCGGGTGTG
(((((((..((((........)))).(((((.......))))).....(((((.......)))))))))))).
>Chr_06.tRNA120-LysTTT
GCCGACTTAGCTCAGTGGTAGAGCGCGTGACTTTTAATCCCGTGGTCGAGGGTTCGATCCCCTCAGTCGGCG
(((((((..((((.......)))).((.((.......)).)).....(((((.......)))))))))))).
>Chr_06.tRNA121-TyrGTA
CCGACTTTAGCTCAGTTGGTAGAGCGGAGGACTGTAGTTGTATGCTGTTATCCTTAGGTCGCTGGTTCGAATCCGGCAAGTCGGA
(((((((..((((........)))).(((((...................))))).....(((((.......)))))))))))).
>Chr_06.tRNA123-CysGCA
GGGTCCATAGCTCAGTGGTAGAGCATTTGACTGCAGATCAAGAGGTCACCGGTTCGAACCCGGTTGGGCCCT
(((((((..((((.......)))).(((((.......))))).....(((((.......)))))))))))).
>Chr_06.tRNA124-GluTTC
TCCATTGTAGTCCAGCCCGGTTAGGATACCTGGCTTTCACCCAGGCGACCCGGGTTCAAATCCCGGCAATGGAA
(((((((..((((..........)))).(((((.......)))))....(((((.......)))))))))))).
>Chr_06.tRNA126-LeuCAG
GTCAAGATGGCCGAGTTGGTCTAAGGCGCCAGTTTCAGGTACTGGTCCGAAAGGGCATGGGTTCGAATCCCATTCTTGACA
(((((((..(((............))).(((((.......)))))...........(((((.......)))))))))))).
>Chr_06.tRNA127-GluTTC
TCCATTGTAGTCCAGCCCGGTTAGGATACCTGGCTTTCACCCAGGCGACCCGGGTTCAAATCCCGGCAATGGAA
(((((((..((((..........)))).(((((.......)))))....(((((.......)))))))))))).
>Chr_06.tRNA128-ValTAC
GTTGCTGTGGTGTAGTGGTTATCACGTTAGTCTTACACACTAAAGGTCTCCAGTTCGATCCTGGGCAGCAACA
(((((((..(((..........))).(((((.......))))).....(((((.......)))))))))))).
>Chr_06.tRNA129-ValCAC
GTCTGGGTGGTGTAGTTGGTTATCACGCTAGTCTCACACACTAGAGGTCCCCAGTTCGAACCTGGGCTCAGACA
(((((((..(((...........))).(((((.......))))).....(((((.......)))))))))))).
>Chr_06.tRNA130-ThrAGT
GCTTTCATAGCTCAGTTGTTAGAGCACCCGTTTAGTAAGCGGGAGGTCTTGAGTTCAACTCTCAATGAAAGCA
(((((((..((((........)))).(((((.......))))).....(((((.......)))))))))))).
>Chr_06.tRNA132-AlaCGC
GGGGGTGTAGCTCATATGGTAGAGCGCTCGCTTCGCATGCGAGAGGCACGGGGTTCGATTCCCCGCACCTCCA
(((((((..((((........)))).(((((.......))))).....(((((.......)))))))))))).
>Chr_06.tRNA133-LysCTT
GCCCGTCTAGCTCAGTTGGTAGAGCGCAAGGCTCTTAACCTTGTGGTCGTGGGTTCGAGCCCCACGGTGGGCG
(((((((..((((........)))).(((((.......))))).....(((((.......)))))))))))).
>Chr_06.tRNA134-ValAAC
GGTTTCGTGGTGTAGTTGGTTATCACGTCAGTCTAACACACTGAAGGTCTCCGGTTCGAGTCCGGGCGAAGCCA
(((((((..(((...........))).(((((.......))))).....(((((.......)))))))))))).
>Chr_06.tRNA135-LysTTT
GCTGGTGTAGCTCAGTTGGTTAGAGCATGTGGCTTTTAAACCACAAGGTCGAAGGTTCAAGCCCTTCCTCCAGCA
(((((.(..((((.........)))).(((((........))))).....(((((.......)))))).))))).
>Chr_06.tRNA137-LeuTAA
GCTGGTTTGCCCGAGAGGTTAAGGGGGAAGACTTAAGATCTTCTGCACATAAGTGCGCATGGGTTCGAACCCCATAGCCAGCA
(((((((..(((..........))).(((((.......))))).((((....))))..(((((.......)))))))))))).
>Chr_06.tRNA138-LysCTT
GCCCGTCTAGCTCAGTTGGTAGAGCGCAAGGCTCTTAACCTTGTGGTCGTGGGTTCGAGCCCCACGGTGGGCG
(((((((..((((........)))).(((((.......))))).....(((((.......)))))))))))).
>Chr_06.tRNA139-GlyTCC
GCGTTTGTAGTCCAACGGTTAGGATAATTGCCTTCCAAGCAATAGATCCGGGTTCGACTCCCGGCAGACGCA
(((((((..((((........)))).(((((.......)))))....(((((.......)))))))))))).
>Chr_06.tRNA140-GlnCTG
GGTTCCATGGTCTAGCGGTTAGGACATTGGACTCTGAATCCAGTAACCCGAGTTCAAGTCTCGGTGGAACCT
(((((((..((((........)))).(((((.......)))))....(((((.......)))))))))))).
>Chr_07.tRNA2-AlaAGC
GGGGATGTAGCTCAGATGGTAGAGCGCTCGCTTAGCATGCGAGAGGTACGGGGATCGATACCCCGCATCTCCA
(((((((..((((........)))).(((((.......))))).....(((((.......)))))))))))).
>Chr_07.tRNA3-AspGTC
GTCGTTGTAGTATAGTGGTAAGTATTCCCGCCTGTCACGCGGGTGACCCGGGTTCGATCCCCGGCAACGGCG
(((((((..((((........)))).(((((.......)))))....(((((.......)))))))))))).
>Chr_07.tRNA4-ValAAC
GGTTTCGTGGTGTAGTTGGTTATCACGTCAGTCTAACACACTGAAGGTCTCCGGTTCGAGTCCGGGCGAAGCCA
(((((((..(((...........))).(((((.......))))).....(((((.......)))))))))))).
>Chr_07.tRNA5-ValAAC
GGTTTCGTGGTGTAGTTGGTTATCACGTCAGTCTAACACACTGAAGGTCTCCGGTTCGAGTCCGGGCGAAGCCA
(((((((..(((...........))).(((((.......))))).....(((((.......)))))))))))).
>Chr_07.tRNA7-GlnTTG
GGTTCCATGGTGTAGCGGTTAGCACTCTGGACTTTGAATCCAGCAACCTGGGTTCAAATCCCGGTGGGACCT
(((((((..((((........)))).(((((.......)))))....(((((.......)))))))))))).
>Chr_07.tRNA8-GlnTTG
GGTTCCATGGTGTAGTGGTAAGCACTCTGGACTTTGAATCCAGCAACCTGGGTTCGATTCCCGGTGGGACCT
(((((((..((((........)))).(((((.......)))))....(((((.......)))))))))))).
>Chr_07.tRNA9-GlnTTG
GGTTCCATGGTGTAGTGGTCAGCACTCTGGACTTTGAATCCAGCAACCTGGGTTCGACTCCCGGTGGGACCT
(((((((..((((........)))).(((((.......)))))....(((((.......)))))))))))).
>Chr_07.tRNA10-GlnTTG
GGTTCCATGGTGTAGTGGTCAGCACTCTGGACTTTGAATCCAGCAACCTGGGTTCGACTCCCGGTGGGACCT
(((((((..((((........)))).(((((.......)))))....(((((.......)))))))))))).
>Chr_07.tRNA11-GlnTTG
GGTTCCATGGTGTAGTGGTCAGCACTCTGGACTTTGAATCCAGCAACCTGGGTTCGGCTCCCCGGTGGAACCT
(((((((..((((........)))).(((((.......)))))....(((((........)))))))))))).
>Chr_07.tRNA13-GlnTTG
GGTTCCATGGTGTAGTGGTTAGCACTCTGGACTTTGAATCCAGCAACCTGGGTTCGATTCCCGGTGGGACCT
(((((((..((((........)))).(((((.......)))))....(((((.......)))))))))))).
>Chr_07.tRNA14-GlnTTG
GGTTCCATGGTGTAGCGGTTAGCACTCTGGACTTTGAATCCAACAACCTGGGTTCGACTCCCGGTGGGACCT
(((((((..((((........))))..((((.......)))).....(((((.......)))))))))))).
>Chr_07.tRNA15-HisGTG
GTGGCTGTAGTTTAGTGGTAAGAATTCCACGTTGTGGCCGTGGAGACCTGGGCTCGAATCCCAGCAGCCACA
(((((((..((((........)))).(((((.......)))))....(((((.......)))))))))))).
>Chr_07.tRNA16-SerCGA
GTCGATATGTCCGAGTGGTTAAGGAGACAGACTCGAAATCTGTTGGGCTATGCCTGCGCAGGTTCGAATCCTGCTGTCGACG
(((((((..(((..........))).(((((.......))))).((((...))))..(((((.......)))))))))))).
>Chr_07.tRNA18-ArgACG
GACTCCGTGGCCCAATGGATAAGGCGCTGGTCTACGAAACCAGAGATTCTGGGTTCGATCCCCAGCGGAGTCG
(((((((..(((..........))).(((((.......))))).....(((((.......)))))))))))).
>Chr_07.tRNA21-SerCGA
GTCGATATGTCCGAGTGGTTAAGGAGACAGACTCGAAATCTGTTGGGCTTTGCCTGCGCAGGTTCGAATCCTGCTGTCGACG
(((((((..(((..........))).(((((.......))))).((((...))))..(((((.......)))))))))))).
>Chr_07.tRNA23-GlyGCC
GCACCAGTGGTCTAGTGGTAGAATAGTACCCTGCCACGGTACAGACCCGGGTTCGATTCCCGGCTGGTGCA
(((((((..((.(.......).)).(((((.......)))))....(((((.......)))))))))))).
>Chr_07.tRNA24-LeuAAG
GTTGAGATGGCCGAGTTGGTCTAAGGCGCCAGATTAAGGTTCTGGTCCGAAAGGGCGTGGGTTCAAATCCCACTCTCAACA
(((((((..(((............))).(((((.......)))))...........(((((.......)))))))))))).
>Chr_07.tRNA25-GlnTTG
GGTTCTATGGTGTAGTGGTTAGCACTCTGGACTTTGAATCCAGCGACCTGGGTTCGACTCCCGGTAGGACCT
(((((((..((((........)))).(((((.......)))))....(((((.......)))))))))))).
>Chr_07.tRNA27-SerTGA
GTCGATATGTCCGAGTGGTTAAGGAGACAGACTTGAAATCTGTTGGGCTTCGCCCGCGCAGGTTCGAACCCTGCTGTCGACG
(((((((..(((..........))).(((((.......))))).((((...))))..(((((.......)))))))))))).
>Chr_07.tRNA28-LeuCAA
GTCAGGATGGCCGAGTGGTCTAAGGCGCCAGACTCAAGTTCTGGTCTTCGAGAGAGGGCGTGGGTTCAAATCCCACTTCTGACA
(((((((..(((...........))).(((((.......))))).(((()))...)...(((((.......)))))))))))).
>Chr_07.tRNA29-ProTGG
GGGCATTTGGTCTAGTGGTATGATTCTTGCTTTGGGTGCAAGAGGTCCCGAGTTCGATTCTCGGAATGCCCC
(((((((..(((.........))).(((((.......))))).....(((((.......)))))))))))).
>Chr_07.tRNA33-AsnGTT
GCTAGAGTAGCTCAGTTGGTTAGAGCGTGTGGTTGTTAACCACAAGGTCGAAGGTTCGAGGCCTTCCTCTAGCA
(((((((..((((.........)))).(((((.......))))).....(((((.......)))))))))))).
>Chr_07.tRNA34-IleAAT
GGCCTATTAGCTCAGTTGGTTAGGGCGTCGTGCTAATAACGCGAATGTCGCAAGTTCAAGTCCTGCATTGGCCA
((((.((..((((.........)))).(((((.......))))).....(((.(.......).))))).)))).
>Chr_07.tRNA39-ArgACG
GGGTGGGGCCTATAGCTCAGAGGATTAGAGCACGTGGCTACGAACCACGGGGTCGGGGGTTCGAATCCCTCCTCGCCCA
(((((((.......((((.........)))).(((((.......))))).....(((((.......)))))))))))).
>Chr_07.tRNA43-ArgTCT
GCGTCCATTGTCTAATGGATAGGACAGAGGTCTTCTAAACCTTTGGTATAGGTTCAAATCCTATTGGACGCA
(((((((..((((........)))).(((((.......)))))....(((((.......)))))))))))).
>Chr_07.tRNA44-CysGCA
GGCGGCATGGCCGAGTGGTAAGGCGGGGGACTGCAAATCCTTTTTCCCCAGTTCAAATCCGGGTGCCGCCT
(((((((..(((.........))).(((((.......)))))....(((.(.......).)))))))))).
>Chr_07.tRNA51-IleAAT
GGCCCATTAGCTCAGTTGGTTAGAGCGTCGCTTTAATTATGCGAAGGCGCAGGTTCGAGTCTTGCATGGGCCA
(((((((..((((.........)))).((((.........))))....(((((.......)))))))))))).
>Chr_07.tRNA52-LysTTT
GCTGGTGTAGCTCAGATGGTTAGAGCATGTGGCTTTTAAACCACAAGGTTGAAGGTTCAAACCCTTCCTCCAGCA
(((((.(..((((.........)))).(((((........))))).....(((((.......)))))).))))).
>Chr_07.tRNA57-LeuCAA
GCTGGAGTAGCTCAGTTGGTTAGAGTGTGTGGCTTCAAAAGCACAAGGTCGAAGGTTCAAGCCCTTCCTTCAGCA
(((((((..((((.........)))).((((.(.......))))).....(((((.......)))))))))))).
>Chr_07.tRNA59-LysTTT
GCTGGTGTAGCTCAGTTGGTTAGAGCGTGTGGCTTTTAAACCACAAGATCGAAGGTTCAAGCCCTTCTTCCAGCA
(((((.(..((((.........)))).(((((........))))).....(((((.......)))))).))))).
>Chr_07.tRNA60-LysTTT
GCTGGTGTAGCTCAGTTGGTTAGAGCGTGTGGCTTTTAAACCACAAAGTCGAAGGTTCAAGCCCTTCCTCCAGCA
(((((.(..((((.........)))).(((((........))))).....(((((.......)))))).))))).
>Chr_07.tRNA61-TrpCCA
GGATCCGTGGCGCAATGGTAGCGCGTCTGACTCCAGATCAGAAGGTTGCGTGTTCGATTCACGTCGGGTTCA
(((((((..((((.......)))).(((((.......))))).....(((((.......)))))))))))).
>Chr_07.tRNA63-SerAGA
GTGGTCGTGCCGGAGTGGTTATCGGGCATGACTAGAAATCATGTGGGCTTTGCCCGCGCAGGTTCGAATCCTGCCGACCACG
(((((((..((((........)))).(((((.......))))).((((...))))..(((((.......)))))))))))).
>Chr_07.tRNA65-HisGTG
GTGGCTGTAGTTTAGTGGTAAGAATTCCACGTTGTGGCCGTGGAGACCTGGGCTCGAATCCCAGCAGCCACA
(((((((..((((........)))).(((((.......)))))....(((((.......)))))))))))).
>Chr_07.tRNA70-SerAGA
GTGGACGTGCCGGAGTGGTTATCGGGCATGACTAGAAATCATGTGGGCTTTGCCCGCGCAGGTTCGAATCCTGCCGTCCACG
(((((((..((((........)))).(((((.......))))).((((...))))..(((((.......)))))))))))).
>Chr_07.tRNA72-iMetCAT
ATCAGAGTGGCGCAGCGGAAGCGTGGTGGGCCCATAACCCACAGGTCCCAGGATCGAAACCTGGCTCTGATA
(((((((..((((.......)))).(((((.......))))).....(((((.......)))))))))))).
>Chr_07.tRNA73-LysCTT
GCCCGTCTAGCTCAGTTGGTAGAGCGCAAGGCTCTTAACCTTGTGGTCGTGGGTTCGAGCCCCACGGTGGGCG
(((((((..((((........)))).(((((.......))))).....(((((.......)))))))))))).
>Chr_07.tRNA74-PheGAA
GCGGGGATAGCTCAGTTGGGAGAGCGTCAGACTGAAGATCTGAAGGTCGCGTGTTCGATCCACGCTCACCGCA
((((.((..((((........)))).(((((.......))))).....(((((.......))))))).)))).
>Chr_07.tRNA75-iMetCAT
ATCAGAGTGGCGCAGCGGAAGCGTGGTGGGCCCATAACCCACAGGTCCCAGGATCGAAACCTGGCTCTGATA
(((((((..((((.......)))).(((((.......))))).....(((((.......)))))))))))).
>Chr_07.tRNA76-SerTGA
GTCAATATGTCCGAGTGGTTAAGGAGACAGACTTGAAATCTGTTGGGCTTCGCCCGCGCAGGTTCGATCCCTGCTGTTGACG
(((((((..(((..........))).(((((.......))))).((((...))))..(((((.......)))))))))))).
>Chr_07.tRNA77-ProTGG
GGGCATTTGGTCTAGTGGTATGATTCTCGCTTTGGGTGCGAGAGGTCCGGAGTTCGATTCTCCGAATGCCCC
(((((((..(((.........))).(((((.......))))).....(((((.......)))))))))))).
>Chr_07.tRNA78-GluCTC
TCCGTTGTAGTCTAGTTGGTTAGGAGACTCGGCTCTCACCCGAGAGACCCGGGTTCAAGTCCCGGCAACGGAA
(((((((...(((.........)))..(((((.......)))))....(((((.......)))))))))))).
>Chr_07.tRNA79-ThrAGT
GCTTTCATAGCTCAGTTGGTTAGAGCACCCGTTTAGTAAGCGGGGAGGTCTTGAGTCCAACTCTCAATGAAAGCA
(((((((..((((.........)))).(((((.......))).)).....(((((.......)))))))))))).
>Chr_07.tRNA81-AlaAGC
GGGGATGTAGCTCAGATGGTAGAGCGCTCGCTTAGCATGCGAGAGGTACGGGGATCGATACCCCGCATCTCCA
(((((((..((((........)))).(((((.......))))).....(((((.......)))))))))))).
>Chr_07.tRNA83-ArgTCG
GACCGCATAGCGCAGTGGATTAGCGCGTTTGACTTCGGATCAAAAGGTCGTGGGTTCGACTCCCACTGTGGTCG
(((((((..((((.........)))).(((((.......))))).....(((((.......)))))))))))).
>Chr_07.tRNA84-SerAGA
GTGGACGTGCCGGAGTGGTTATCGGGCATGACTAGAAATCATGTGGGCTTTGCCCGCGCAGGTTCGAATCCTGCCGTCCACG
(((((((..((((........)))).(((((.......))))).((((...))))..(((((.......)))))))))))).
>Chr_07.tRNA85-MetCAT
GGGGTGGTGGCGCAGTTGGCTAGCGCGTAGGTCTCATAGCTATCTGAGTAATCCTGAGGTCGAGAGTTCGAGCCTCTCTCACCCCA
(((((((..((((.........)))).((((.....................)))).....(((((.......)))))))))))).
>Chr_07.tRNA86-ArgCCG
GATCGCGTGGCCTAATGGATAAGGCGCTCGCCTCCGGAGCGGGAGATTGTGGGTTCGAGTCCCACCGTGATCG
(((((((..((((........)))).(((((.......))))).....(((((.......)))))))))))).
>Chr_07.tRNA87-GlyTCC
GCGTTTGTAGTCCAACGGTTAGGATAATTGCCTTCCAAGCAATAGACCCGGGTTCGACTCCCGGCAGACGCA
(((((((..((((........)))).(((((.......)))))....(((((.......)))))))))))).
>Chr_07.tRNA89-LysTTT
GCTGGTGTAGCTCAGTTGGTTAGAGCGTGTGGCTTTTAAACCACAAAGTCGAAGGTTCAAACCCTTCCTCCAGCA
(((((.(..((((.........)))).(((((........))))).....(((((.......)))))).))))).
>Chr_07.tRNA91-AspGTC
GTCGTTGTAGTATAGTGGTAAGTATTCCCGCCTGTCACGCGGGTGACCCGGGTTCGATCCCCGGCAACGGCG
(((((((..((((........)))).(((((.......)))))....(((((.......)))))))))))).
>Chr_07.tRNA93-AlaCGC
GGGGGTGTAGCTCATATGGTAGAGCGCTCGCTTCGCATGCGAGAGGCACGGGGTTCGATTCCCCGCACCTCCA
(((((((..((((........)))).(((((.......))))).....(((((.......)))))))))))).
>Chr_07.tRNA95-PheGAA
GCGGGGATAGCTCAGTTGGGAGAGCGTCAGACTGAAGATCTGAAGGTCGCGTGTTCGATCCACGCTCACCGCA
((((.((..((((........)))).(((((.......))))).....(((((.......))))))).)))).
>Chr_07.tRNA96-PheGAA
GCGGGGATAGCTCAGTTGGGAGAGCGTCAGACTGAAGATCTGAAGGTCGCGTGTTCGATCCACGCTCACCGCA
((((.((..((((........)))).(((((.......))))).....(((((.......))))))).)))).
>Chr_07.tRNA97-GlyCCC
GCGCATCTGGTGTAGTGGTATCATAGTACCCTCCCACGGTACTGACCAGGGTTCGATTCCCTGGATGCGCA
(((((((..(((.........))).(((((.......)))))....(((((.......)))))))))))).
>Chr_07.tRNA98-LysTTT
GCTGGTGTAGCTCAGTTGGTTAGAGCGTGTGGCTTTTAAACCACAAAGTCGAAGGTTCAAGCCCTTCCTCCAGCA
(((((.(..((((.........)))).(((((........))))).....(((((.......)))))).))))).
>Chr_07.tRNA102-IleAAT
GGCCTATTAGCTCAGTCGGTTAGAGCGTCGTGCTAATAACGCGAAGGTCACAGGTTTGAGACCTGCATAGGCCA
(((((((..((((.........)))).(((((.......)))))......((((.......)))).))))))).
>Chr_07.tRNA103-ProAGG
GGGCATTTGGTCTAGTGGTATGATTCTCGCTTAGGGTGCGAGAGGTCCCGAGTTCAATTCTCGGAATGCCCC
(((((((..(((.........))).(((((.......))))).....(((((.......)))))))))))).
>Chr_07.tRNA104-ThrTGT
GCCCTTATAGCTCAGTGGTAGAGCGCCAGTCTTGTAAACTGGAGGTCCGTAGTTCGATCCTGTGTGAGGGCA
(((((((..((((.......)))).(((((.......))))).....(((((.......)))))))))))).
>Chr_07.tRNA106-SupTCA
GCTGGAGTAGCTCAGTTGGATAGAGCGTGTGTCTTTCAAAGCACAAGGTCGAAGGTTCAAGCCTTTCCTCTAGCA
(((((((..((((.........)))).((((.(.......))))).....(((((.......)))))))))))).
>Chr_07.tRNA109-LysTTT
GCTGGTGTAGCTCAGTTGGTTAGAGCGTGTGGCTTTTAAACCACAAAGTCGAAGGTTCAAGCCCTTCCTCCAGCA
(((((.(..((((.........)))).(((((........))))).....(((((.......)))))).))))).
>Chr_07.tRNA118-SupTCA
GCTGGAGTAGCTCAGTTGGTTAGAGCGTGTGGCTTCAAAAGACAAGGTCGAAGGTTCAAGCCCTTCCTTCAGCA
(((((((..((((.........)))).(((...........))).....(((((.......)))))))))))).
>Chr_07.tRNA122-SerGCT
GGAGAGATGGCTGAGTGGACTAAAACGTCGGATTGCTAATCCGTTGTACGAGTTATTCGTACCGAGGGTTCGAATCCCTCTCTTTCCG
(((((((..(.(...........).)..((((.......))))..(((((((...))))))).(((((.......)))))))))))).
>Chr_07.tRNA125-AsnGTT
TCCTCAGTAGCTCAGTGGTAGAGCGGTCGACTGTTAACTGATTGGTCGTAGGTTCGAATCCTACCTGGGGAG
(((((((..((((.......)))).((((.........)))).....(((((.......)))))))))))).
>Chr_07.tRNA132-SupTTA
GCTGGTGTAGCTCAATTGGTTAGAGCGTGTGGTTTTAAACCACAAGGTCGAAGGTTCAAGCCCTTCCTCCAGCA
(((((.(..((((.........)))).(((((.......))))).....(((((.......)))))).))))).
>Chr_07.tRNA133-AsnGTT
GCTAGAGTAGCTCAGTTGGTTAGGGCGTGTGGTTGTTAACCACAAGGTCGAAGGTTCGAGCCCTTCCTCTAGCA
(((((((..((((.........)))).(((((.......))))).....(((((.......)))))))))))).
>Chr_07.tRNA134-LysTTT
GCTGGTGTAGCTCAGTTGGTTAGAGCGTGTGGCTTTTAAACCACAAAGTCGAAGGTTCAAGCCCTTCCTCCAGCA
(((((.(..((((.........)))).(((((........))))).....(((((.......)))))).))))).
>Chr_07.tRNA135-SupTTA
GCTGGTGTAGCTCAATTGGTTAGAGCGTGTGGTTTTAAACCACAAGGTCGAAGGTTCAAGCCCTTCCTCCAGCA
(((((.(..((((.........)))).(((((.......))))).....(((((.......)))))).))))).
>Chr_07.tRNA138-ArgTCG
GACCGCATAGCGCAGTGGATTAGCGCGTTTGACTTCGGATCAAAAGGTCGTGGGTTCGACTCCCACTGTGGTCG
(((((((..((((.........)))).(((((.......))))).....(((((.......)))))))))))).
>Chr_07.tRNA140-LeuCAA
GTCAGGATGGCCGAGTGGTCTAAGGCGCCAGACTCAAGTTCTGGTCTTCGAGAGAGGGCGTGGGTTCAAATCCCACTTCTGACA
(((((((..(((...........))).(((((.......))))).(((()))...)...(((((.......)))))))))))).
>Chr_07.tRNA141-GlnTTG
GGTTCTATGGTGTAGTGGTTAGCACTCTGGACTTTGAATCCAGCGACCTGGGTTCGAATCCCGGTAGGACCT
(((((((..((((........)))).(((((.......)))))....(((((.......)))))))))))).
>Chr_07.tRNA142-LeuCAA
GTCAGGATGGCCGAGTGGTCTAAGGCGCCAGACTCAAGTTCTGGTCTTCGAGAGAGGGCGTGGGTTCAAATCCCACTTCTGACA
(((((((..(((...........))).(((((.......))))).(((()))...)...(((((.......)))))))))))).
>Chr_07.tRNA145-CysGCA
GGGTCCATAGCTCAGTGGTAGAGCATTTGACTGCAGATCAAGAGGTCACCGGTTCGAACCCGGTTGGGCCCT
(((((((..((((.......)))).(((((.......))))).....(((((.......)))))))))))).
>Chr_07.tRNA147-SerGCT
GTCGCTTTGGCCGAGTGGTTAAGGCGTGTGCCTGCTAAGAATATGGGGTTTCCCGCAAGAGTTCGAATCTCTCAGGCGATG
(((((((..(((..........))).(((.(.......).)))..(((...)))...((((.......)))).))))))).
>Chr_07.tRNA148-AlaTGC
GGGGATGTAGCTCAAATGGTAGAGCGCTCGCTTTGCATGCGAGAGGTACAGGGTTCGATACCCTGCATCTCCA
(((((((..((((........)))).(((((.......))))).....(((((.......)))))))))))).
>Chr_07.tRNA149-LysCTT
GCCCGTCTAGCTCAGTTGGTAGAGCGCAAGGCTCTTAACCTTGTGGTCGTGGGTTCGAGCCCCACGGTGGGCG
(((((((..((((........)))).(((((.......))))).....(((((.......)))))))))))).
>Chr_07.tRNA150-LeuAAG
GTTGAGATGGCCGAGTTGGTCTAAGGCGCCAGATTAAGGTTCTGGTCCGAAAGGGCGTGGGTTCAAATCCCACTCTCAACA
(((((((..(((............))).(((((.......)))))...........(((((.......)))))))))))).
>Chr_07.tRNA151-LysTTT
GCCGACTTAGCTCAGTGGTAGAGCGCGTGACTTTTAATCCCGTGGTCGAGGGTTCGATCCCCTCAGTCGGCG
(((((((..((((.......)))).((.((.......)).)).....(((((.......)))))))))))).
>Chr_07.tRNA152-AlaAGC
GGGGATGTAGCTCAGATGGTAGAGCGCTCGCTTAGCATGCGAGAGGTACGGGGATCAATACCCCGCATCTCCA
(((((((..((((........)))).(((((.......))))).....(((((.......)))))))))))).
>Chr_07.tRNA154-GlyGCC
GCACCAGTGGTCTAGTGGTAGAATAGTACCCTGCCACGGTACAGACCCGGGTTCGATTCCCGGCTGGTGCA
(((((((..((.(.......).)).(((((.......)))))....(((((.......)))))))))))).
>Chr_07.tRNA155-IleAAT
GGCCCATTAGCTCAGTTGGTTAGAGCGTCGTGCTAATAACGCGAAGGTCGCAGGTTCGAGACCTGCATGGGCCA
(((((((..((((.........)))).(((((.......))))).....(((((.......)))))))))))).
>Chr_07.tRNA156-LysTTT
GCTGGTGTAGCTCAGTTGGTTAGAGCATGTGGCTTTTAAACCACAAGGTCGAAGGTTCAAGCCCTTCCTCCAGCA
(((((.(..((((.........)))).(((((........))))).....(((((.......)))))).))))).
>Chr_07.tRNA158-TyrGTA
CCGACTTTAGCTCAGTTGGTAGAGCGGAGGACTGTAGTTGTTCAACAGCCATCCTTAGGTCGCTGGTTCGAATCCGGCAAGTCGGA
(((((((..((((........)))).(((((....................))))).....(((((.......)))))))))))).
>Chr_07.tRNA159-ProTGG
GGGCATTTGGTCTAGTGGTATGATTCTTGCTTTGGGTGCAAGAGGTCCCGAGTTCGATTCTCGGAATGCCCC
(((((((..(((.........))).(((((.......))))).....(((((.......)))))))))))).
>scaffold_9.tRNA1-LysTTT
GCTGGTGTAGCTCAGATGGTTAGAGCATGTGGCTTTTAAACCACAAGGTTGAAGGTTCAAGCCCTTCCTCCAGCA
(((((.(..((((.........)))).(((((........))))).....(((((.......)))))).))))).
>scaffold_9.tRNA2-LysTTT
GCTGGTGTAGCTCAGATGGTTAGAGCATGTGGCTTTTAAACCACAAGGTTGAAGGTTCAAGCCCTTCCTCCAGCA
(((((.(..((((.........)))).(((((........))))).....(((((.......)))))).))))).
>scaffold_9.tRNA3-LysTTT
GCTGGTGTAGCTCAGATGGTTAGAGCATGTGGCTTTTAAACCACAAGGTTGAAGGTTCAAGCCCTTCCTCCAGCA
(((((.(..((((.........)))).(((((........))))).....(((((.......)))))).))))).
>scaffold_14.tRNA2-SupTTA
GCTGGAGTAGCTCAGTTGGTTAGAGCGTGAGGCTTTAAAACACAAGGTCGAAGGTTCAAGTCCTTCCTCCAGCA
(((((((..((((.........)))).((.(.........).)).....(((((.......)))))))))))).
>scaffold_33.tRNA2-ArgCCG
GGTCGCACAGCGGAGTGGATATCGCGTTAGACTCCGAATCTAAAGGTCGTGGGTTCGATTCCCACTGCGATCA
(((((((..((((........)))).(((((.......))))).....(((((.......)))))))))))).
>scaffold_118.tRNA1-LysTTT
GCTGGTGTAGCTCAGATGGTTAGAGCATGTGGCTTTTAAACCACAAGGTTGAAGGTTCAAGCCCTTCCTCCAGCA
(((((.(..((((.........)))).(((((........))))).....(((((.......)))))).))))).
>scaffold_933.tRNA2-SupTCA
GCTGGAGTAGCTCAGTTGGATAGAGCGTGTGTCTTTCAAAGCACAAGGTCGAAGGTTCAAGCCTTTCCTCTAGCA
(((((((..((((.........)))).((((.(.......))))).....(((((.......)))))))))))).
