# Supplementary material for: Conservation and Tandem Duplication of tRNA Genes in Plant Species
Source: Genes (Basel). 2025 Nov 1;16(11):1307. doi: 10.3390/genes16111307 (PMC12652284; doi:10.3390/genes16111307)
Supplement: Supplementary file 1 [file genes-16-01307-s001.zip › tRNA.prediction.out/Aco/Aco.out]

Sequence		tRNA	Bounds	tRNA	Anti	Intron Bounds	Inf	HMM	2'Str	Hit	Isotype	Isotype
Name	tRNA #	Begin	End	Type	Codon	Begin	End	Score	Score	Score	Origin	CM	Score	Note
--------	------	-----	------	----	-----	-----	----	------	-----	-----	------	-------	-------	------
Chr_01	1	781816	781897	Ser	GCT	0	0	80.5	45.20	35.30	Inf	Ser	109.5
Chr_01	2	2274909	2274978	Undet	NNN	0	0	34.1	12.70	21.40	Inf	Cys	36.4
Chr_01	3	2558129	2558200	Gly	TCC	0	0	71.0	46.70	24.30	Inf	Gly	82.3
Chr_01	4	2561798	2561869	Gly	TCC	0	0	73.9	46.20	27.70	Inf	Gly	85.6
Chr_01	5	2709872	2709944	Arg	CCT	0	0	74.8	55.90	18.90	Inf	Arg	84.6
Chr_01	6	2718790	2718861	Thr	TGT	0	0	77.5	50.20	27.30	Inf	Thr	86.5
Chr_01	7	2719111	2719182	Thr	TGT	0	0	63.6	44.30	19.30	Inf	Thr	73.6
Chr_01	8	3028911	3028982	Gly	TCC	0	0	71.0	46.70	24.30	Inf	Gly	82.3
Chr_01	9	3128292	3128362	Gly	GCC	0	0	66.5	44.80	21.70	Inf	Gly	94.4
Chr_01	10	3664522	3664595	Asn	GTT	0	0	84.5	59.40	25.10	Inf	Asn	95.9
Chr_01	11	4323185	4323257	Glu	CTC	0	0	78.9	53.10	25.80	Inf	Glu	99.2
Chr_01	12	4414018	4414090	Lys	CTT	0	0	76.3	57.30	19.00	Inf	Lys	96.1
Chr_01	13	5000972	5001053	Ser	AGA	0	0	80.3	44.00	36.30	Inf	Ser	115.3
Chr_01	14	5010980	5011050	Gly	GCC	0	0	66.5	44.80	21.70	Inf	Gly	94.4
Chr_01	15	5258446	5258519	Val	CAC	0	0	82.4	54.40	28.00	Inf	Val	103.7
Chr_01	16	6024376	6024450	Val	AAC	0	0	41.8	21.90	19.90	Inf	Val	67.3
Chr_01	17	6079383	6079465	Leu	TAA	0	0	68.4	29.10	39.30	Inf	Leu	90.1
Chr_01	18	6182671	6182742	Lys	TTT	0	0	72.7	59.10	13.60	Inf	Lys	82.8
Chr_01	19	6272734	6272807	Glu	TTC	0	0	72.1	45.30	26.80	Inf	Glu	93.3
Chr_01	20	6287424	6287496	Arg	TCT	0	0	68.5	50.60	17.90	Inf	Arg	98.8
Chr_01	21	6943532	6943605	Val	AAC	0	0	72.2	47.80	24.40	Inf	Val	98.2
Chr_01	22	6960930	6961002	Ala	TGC	0	0	69.1	43.30	25.80	Inf	Ala	101.9
Chr_01	23	7162951	7163023	Phe	GAA	0	0	78.3	58.40	19.90	Inf	Phe	113.2
Chr_01	24	8115165	8115237	Arg	CCT	0	0	69.1	50.30	18.80	Inf	Arg	81.2
Chr_01	25	8777211	8777285	Arg	TCT	0	0	65.3	50.60	14.70	Inf	Ile	77.3	IPD:-24.20
Chr_01	26	9017516	9017590	Lys	TTT	0	0	69.6	47.20	22.40	Inf	Ile	85.0	IPD:-15.60
Chr_01	27	11049546	11049618	Val	TAC	0	0	73.3	38.80	34.50	Inf	Val	106.0
Chr_01	28	11082111	11082182	Asn	GTT	0	0	77.9	55.60	22.30	Inf	Asn	78.1
Chr_01	29	11387627	11387699	Arg	ACG	0	0	72.5	49.90	22.60	Inf	Arg	93.8
Chr_01	30	12006552	12006631	Leu	TAG	0	0	69.5	48.50	21.00	Inf	Leu	111.5
Chr_01	31	12888701	12888772	iMet	CAT	0	0	58.3	28.10	30.20	Inf	iMet	118.7
Chr_01	32	12891258	12891329	iMet	CAT	0	0	58.3	28.10	30.20	Inf	iMet	118.7
Chr_01	33	14039829	14039901	Ala	TGC	0	0	56.3	37.30	19.00	Inf	Ala	86.4
Chr_01	34	14173316	14173388	Phe	GAA	0	0	78.3	58.40	19.90	Inf	Phe	113.2
Chr_01	35	14923515	14923587	Ala	TGC	0	0	69.1	43.30	25.80	Inf	Ala	101.9
Chr_01	36	15277697	15277771	Lys	TTT	0	0	51.7	35.20	16.50	Inf	Ile	65.0	IPD:-17.20
Chr_01	37	17903284	17903355	Gly	TCC	0	0	73.9	46.20	27.70	Inf	Gly	85.6
Chr_01	38	18341642	18341713	Undet	NNN	0	0	33.0	13.30	19.70	Inf	Cys	31.1
Chr_01	39	18709756	18709833	Ala	TGC	18709793	18709798	25.6	25.70	-0.10	Inf	Ala	45.7	pseudo
Chr_01	40	18969297	18969370	Ile	TAT	0	0	85.9	70.60	15.30	Inf	Ile	103.9
Chr_01	41	20279945	20280024	Leu	TAG	0	0	70.9	50.70	20.20	Inf	Leu	109.5
Chr_01	42	21331950	21332020	Undet	NNN	0	0	31.0	0.00	31.00	Inf	Cys	27.1	pseudo
Chr_01	43	22286791	22286864	Asn	GTT	0	0	84.6	56.00	28.60	Inf	Ile	88.8	IPD:-13.30
Chr_01	44	22437125	22437204	Cys	GCA	22437164	22437167	34.7	12.40	22.30	Inf	Thr	36.2	IPD:-0.50
Chr_01	45	22824799	22824870	Gln	CTG	0	0	75.3	51.20	24.10	Inf	Gln	103.1
Chr_01	46	23583508	23583602	Undet	NNN	0	0	34.0	15.20	18.80	Inf	Thr	35.7
Chr_01	47	24131411	24131482	Undet	NNN	0	0	30.9	13.20	17.70	Inf	Tyr	22.3
Chr_01	48	25120200	25120289	Asn	ATT	25120237	25120254	23.7	12.10	11.60	Inf	Cys	33.5	IPD:-29.50
Chr_01	49	26056261	26056332	Leu	TAA	0	0	25.7	11.70	14.00	Inf	Thr	23.3	IPD:-23.30
Chr_01	50	26563938	26564012	Sup	TTA	0	0	68.1	44.10	24.00	Inf	Ile	64.4	IPD:-64.40
Chr_01	51	26567271	26567345	Sup	TCA	0	0	59.3	46.90	12.40	Inf	Ile	62.3	IPD:-62.30
Chr_01	52	26626675	26626749	Sup	TTA	0	0	76.5	53.60	22.90	Inf	Ile	79.0	IPD:-79.00
Chr_01	53	26745253	26745327	Sup	TTA	0	0	61.0	38.40	22.60	Inf	Ile	63.6	IPD:-63.60
Chr_01	54	28483988	28484062	Lys	TTT	0	0	66.9	44.30	22.60	Inf	Ile	83.6	IPD:-14.10
Chr_01	55	28646603	28646674	Leu	TAA	0	0	39.6	11.80	27.80	Inf	Thr	29.1	IPD:-29.10
Chr_01	56	29051299	29051372	Ile	AAT	0	0	31.4	18.60	12.80	Inf	Ile	52.1
Chr_01	57	29059994	29060067	Undet	NNN	0	0	27.8	17.20	10.60	Inf	Ile	44.2
Chr_01	58	29285239	29285312	Ile	AAT	0	0	27.3	17.40	9.90	Inf	Ile	47.3
Chr_01	59	29323896	29323969	Ile	AAT	0	0	20.8	12.60	8.20	Inf	Ile	41.9
Chr_01	60	29632943	29633014	Undet	NNN	0	0	32.9	11.30	21.60	Inf	Cys	28.8
Chr_01	61	30073139	30073230	Phe	GAA	0	0	23.3	21.20	2.10	Inf	Phe	29.2	pseudo
Chr_01	62	30654768	30654842	Lys	TTT	0	0	67.9	45.70	22.20	Inf	Ile	79.7	IPD:-15.30
Chr_01	63	31152222	31152293	Phe	GAA	0	0	40.1	24.30	15.80	Inf	Cys	37.9	IPD:-36.80
Chr_01	64	31280741	31280814	Gln	TTG	0	0	75.5	55.10	20.40	Inf	Ile	81.5	IPD:-43.10
Chr_01	65	33743696	33743768	Ala	TGC	0	0	69.1	43.30	25.80	Inf	Ala	101.9
Chr_01	66	34124412	34124489	Trp	CCA	0	0	25.8	21.60	4.20	Inf	Thr	14.0	pseudo,IPD:-20.20
Chr_01	67	34390150	34390221	Undet	NNN	0	0	29.2	13.50	15.70	Inf	Cys	27.3
Chr_01	68	34959984	34960056	Undet	NNN	0	0	32.7	9.50	23.20	Inf	Cys	26.1	pseudo
Chr_01	69	35525819	35525891	Ala	AGC	0	0	63.4	38.20	25.20	Inf	Ala	98.3
Chr_01	70	37181933	37182007	Sup	TCA	0	0	79.2	54.00	25.20	Inf	Ile	86.8	IPD:-86.80
Chr_01	71	37595216	37595290	Sup	TTA	0	0	69.3	45.30	24.00	Inf	Ile	64.6	IPD:-64.60
Chr_01	72	37597648	37597722	Sup	TCA	0	0	68.0	52.10	15.90	Inf	Ile	72.0	IPD:-72.00
Chr_01	73	38596212	38596277	Undet	NNN	0	0	26.3	28.20	-1.90	Inf	Lys	18.6	pseudo
Chr_01	74	39212457	39212528	Gln	CTG	0	0	74.0	49.50	24.50	Inf	Gln	100.1
Chr_01	75	40258950	40259024	Lys	TTT	0	0	79.8	54.00	25.80	Inf	Ile	88.8	IPD:-9.10
Chr_01	76	40629677	40629764	Tyr	ATA	40629714	40629729	31.7	11.50	20.20	Inf	Thr	36.9	IPD:-18.50
Chr_01	77	40996437	40996516	Leu	TAG	0	0	69.5	48.50	21.00	Inf	Leu	111.5
Chr_01	78	41275531	41275602	Cys	GCA	0	0	78.5	49.70	28.80	Inf	Cys	101.9
Chr_01	79	41563259	41563336	His	ATG	0	0	21.5	14.30	7.20	Inf	Ile	-1.5	IPD:1.50
Chr_01	80	42179488	42179588	Tyr	GTA	42179525	42179553	42.0	15.00	27.00	Inf	Thr	41.9	IPD:-20.50
Chr_01	81	42406357	42406429	Ala	TGC	0	0	69.1	43.30	25.80	Inf	Ala	101.9
Chr_01	82	42416386	42416458	Lys	CTT	0	0	87.7	67.60	20.10	Inf	Lys	106.7
Chr_01	83	42497605	42497676	Pro	AGG	0	0	67.4	34.70	32.70	Inf	Pro	112.3
Chr_01	84	42629932	42630005	Val	AAC	0	0	71.9	47.50	24.40	Inf	Val	99.9
Chr_01	85	43226175	43226246	Gly	TCC	0	0	65.5	41.10	24.40	Inf	Gly	78.0
Chr_01	86	43751500	43751573	Ile	AAT	0	0	80.4	57.00	23.40	Inf	Ile	100.9
Chr_01	87	43779352	43779437	Met	CAT	43779390	43779401	64.2	40.80	23.40	Inf	Met	104.0
Chr_01	88	43991625	43991697	Arg	ACG	0	0	63.7	49.40	14.30	Inf	Arg	85.1
Chr_01	89	44084176	44084257	Ser	AGA	0	0	77.4	43.10	34.30	Inf	Ser	111.1
Chr_01	90	44768095	44768166	Trp	CCA	0	0	75.8	51.20	24.60	Inf	Trp	105.6
Chr_01	91	44776766	44776695	Lys	TTT	0	0	80.4	65.10	15.30	Inf	Lys	85.9
Chr_01	92	44643280	44643208	Arg	CCT	0	0	69.1	50.30	18.80	Inf	Arg	81.2
Chr_01	93	44224109	44224038	Pro	AGG	0	0	67.4	34.70	32.70	Inf	Pro	112.3
Chr_01	94	43656087	43656002	Met	CAT	43656049	43656038	64.2	40.80	23.40	Inf	Met	104.0
Chr_01	95	43193321	43193248	Arg	TCG	0	0	82.3	61.00	21.30	Inf	Arg	91.9
Chr_01	96	42861098	42861025	Glu	TTC	0	0	72.1	45.30	26.80	Inf	Glu	93.3
Chr_01	97	42678774	42678703	Cys	GCA	0	0	78.8	53.50	25.30	Inf	Cys	104.3
Chr_01	98	42544449	42544377	Arg	CCG	0	0	83.0	63.20	19.80	Inf	Arg	85.9
Chr_01	99	42490970	42490899	Gln	TTG	0	0	34.9	18.80	16.10	Inf	His	19.6	IPD:-9.30
Chr_01	100	42282574	42282502	Lys	CTT	0	0	87.7	67.60	20.10	Inf	Lys	106.7
Chr_01	101	42250616	42250543	Asn	GTT	0	0	82.7	57.30	25.40	Inf	Asn	95.4
Chr_01	102	42060154	42060083	Lys	TTT	0	0	80.4	65.10	15.30	Inf	Lys	85.9
Chr_01	103	42015249	42015178	Lys	TTT	0	0	80.4	65.10	15.30	Inf	Lys	85.9
Chr_01	104	41967444	41967373	Pro	AGG	0	0	67.4	34.70	32.70	Inf	Pro	112.3
Chr_01	105	41967357	41967298	Thr	TGT	0	0	33.1	0.00	33.10	Inf	Thr	52.5	pseudo,trunc_end:28
Chr_01	106	40851264	40851181	Tyr	GTA	40851227	40851217	72.8	40.90	31.90	Inf	Tyr	106.1
Chr_01	107	40357850	40357778	Arg	ACG	0	0	72.5	49.90	22.60	Inf	Arg	90.9
Chr_01	108	39578500	39578428	Ala	AGC	0	0	63.4	38.20	25.20	Inf	Ala	98.3
Chr_01	109	39124962	39124888	Lys	TTT	0	0	54.0	46.80	7.20	Inf	Ile	60.6	IPD:-14.60
Chr_01	110	39032714	39032641	Ile	TAT	0	0	85.9	70.60	15.30	Inf	Ile	103.9
Chr_01	111	38641268	38641198	Undet	NNN	0	0	33.9	14.10	19.80	Inf	Cys	31.7
Chr_01	112	37971609	37971537	Ala	AGC	0	0	63.4	38.20	25.20	Inf	Ala	98.3
Chr_01	113	37440261	37440179	Met	CAT	37440226	37440215	42.5	32.40	10.10	Inf	Met	81.0	trunc_start:3
Chr_01	114	35952346	35952261	Met	CAT	35952308	35952297	53.8	40.60	13.20	Inf	Met	80.2
Chr_01	115	33776942	33776742	Leu	TAG	33776904	33776774	25.8	31.20	-5.40	Inf	Leu	45.7	pseudo
Chr_01	116	33663649	33663578	Lys	TTT	0	0	80.4	65.10	15.30	Inf	Lys	85.9
Chr_01	117	33283011	33282937	Sup	TTA	0	0	51.7	40.80	10.90	Inf	Ile	60.6	IPD:-60.60
Chr_01	118	29824218	29824148	Undet	NNN	0	0	23.2	0.00	23.20	Inf	Cys	18.6	pseudo
Chr_01	119	29295055	29294982	Ile	AAT	0	0	31.4	18.60	12.80	Inf	Ile	52.1
Chr_01	120	29254449	29254376	Undet	NNN	0	0	27.7	18.10	9.60	Inf	Ile	44.5
Chr_01	121	29246945	29246872	Undet	NNN	0	0	26.2	15.70	10.50	Inf	Ile	43.7
Chr_01	122	29146393	29146317	Val	AAC	0	0	59.2	43.20	16.00	Inf	Val	75.5
Chr_01	123	28602689	28602618	Gln	CTG	0	0	72.2	48.10	24.10	Inf	Gln	101.2
Chr_01	124	26394785	26394714	Undet	NNN	0	0	32.9	11.30	21.60	Inf	Cys	28.8
Chr_01	125	25926301	25926229	Met	CAT	0	0	40.5	17.80	22.70	Inf	Thr	50.6	IPD:-31.40
Chr_01	126	25346177	25346103	Lys	TTT	0	0	63.1	52.20	10.90	Inf	Ile	69.8	IPD:-19.50
Chr_01	127	24943098	24943019	Cys	GCA	24943059	24943056	34.7	12.50	22.20	Inf	Thr	36.2	IPD:-0.50
Chr_01	128	23734508	23734434	Sup	TCA	0	0	55.8	38.60	17.20	Inf	Ile	71.1	IPD:-71.10
Chr_01	129	23149746	23149675	Leu	TAA	0	0	39.6	11.80	27.80	Inf	Thr	29.1	IPD:-29.10
Chr_01	130	22891351	22891278	Ile	AAT	0	0	37.0	21.80	15.20	Inf	Ile	57.5
Chr_01	131	21871284	21871213	Phe	AAA	0	0	35.9	10.50	25.40	Inf	Thr	24.3	IPD:-36.60
Chr_01	132	21648983	21648911	Phe	GAA	0	0	63.0	50.30	12.70	Inf	Phe	82.2
Chr_01	133	21588240	21588169	Undet	NNN	0	0	32.4	15.50	16.90	Inf	Tyr	27.4
Chr_01	134	20784984	20784912	Undet	NNN	0	0	23.4	23.70	-0.30	Inf	Thr	12.1	pseudo
Chr_01	135	20374128	20374054	Ile	TAT	0	0	64.3	42.00	22.30	Inf	Ile	69.9
Chr_01	136	20369463	20369408	Undet	NNN	0	0	29.8	0.00	29.80	Inf	Ile	39.2	pseudo
Chr_01	137	19735958	19735878	Trp	CCA	0	0	21.0	12.00	9.00	Inf	Ile	29.3	IPD:-17.00,trunc_start:4
Chr_01	138	19059167	19059091	Undet	NNN	0	0	20.7	24.80	-4.10	Inf	Trp	7.6	pseudo
Chr_01	139	17059070	17058997	Glu	TTC	0	0	72.1	45.30	26.80	Inf	Glu	93.3
Chr_01	140	15227165	15227089	Phe	AAA	15227128	15227124	33.7	12.60	21.10	Inf	Thr	42.1	IPD:-41.90
Chr_01	141	15084865	15084792	His	GTG	0	0	49.8	34.70	15.10	Inf	His	57.4
Chr_01	142	15077068	15076995	Ile	TAT	0	0	85.9	70.60	15.30	Inf	Ile	103.9
Chr_01	143	13783656	13783585	Asp	GTC	0	0	66.4	46.50	19.90	Inf	Asp	91.0
Chr_01	144	12750513	12750445	Pro	TGG	0	0	25.3	16.70	8.60	Inf	Pro	37.9	trunc_start:5
Chr_01	145	12184135	12184061	Sup	TTA	0	0	71.1	47.10	24.00	Inf	Ile	66.9	IPD:-66.90
Chr_01	146	12180805	12180731	Sup	TCA	0	0	73.4	53.70	19.70	Inf	Ile	76.8	IPD:-76.80
Chr_01	147	11581473	11581401	Phe	GAA	0	0	78.3	58.40	19.90	Inf	Phe	113.2
Chr_01	148	11556888	11556817	Undet	NNN	0	0	30.5	14.50	16.00	Inf	Cys	24.6
Chr_01	149	10997600	10997528	Glu	CTC	0	0	78.9	53.10	25.80	Inf	Glu	99.2
Chr_01	150	10927210	10927139	Leu	TAA	0	0	36.6	0.00	36.60	Inf	Cys	26.7	pseudo,IPD:-26.70
Chr_01	151	8683926	8683841	Tyr	GTA	8683889	8683877	66.5	38.70	27.80	Inf	Tyr	100.8
Chr_01	152	8514202	8514132	Gly	GCC	0	0	66.5	44.80	21.70	Inf	Gly	94.4
Chr_01	153	8472475	8472404	Leu	TAA	0	0	39.6	11.80	27.80	Inf	Thr	29.1	IPD:-29.10
Chr_01	154	7965610	7965530	Leu	AAG	0	0	74.0	52.20	21.80	Inf	Leu	110.4
Chr_01	155	7242852	7242761	Tyr	GTA	7242815	7242797	73.5	41.60	31.90	Inf	Tyr	106.6
Chr_01	156	7159171	7159088	Leu	TAA	0	0	68.9	37.40	31.50	Inf	Leu	93.8
Chr_01	157	7005295	7005224	Pro	AGG	0	0	67.4	34.70	32.70	Inf	Pro	112.3
Chr_01	158	6766816	6766745	Pro	AGG	0	0	67.4	34.70	32.70	Inf	Pro	112.3
Chr_01	159	6459015	6458925	His	ATG	6458978	6458960	36.9	13.00	23.90	Inf	Thr	41.6	IPD:-30.50
Chr_01	160	6265501	6265429	Undet	NNN	0	0	32.7	9.50	23.20	Inf	Cys	26.1	pseudo
Chr_01	161	5942832	5942752	Leu	AAG	0	0	74.0	52.20	21.80	Inf	Leu	110.4
Chr_01	162	4996328	4996257	Pro	AGG	0	0	66.9	34.20	32.70	Inf	Pro	112.6
Chr_01	163	4647981	4647909	Arg	TCT	0	0	68.8	51.20	17.60	Inf	Arg	94.8
Chr_01	164	2710099	2710027	Lys	CTT	0	0	87.7	67.60	20.10	Inf	Lys	106.7
Chr_01	165	2348892	2348811	Leu	AAG	0	0	59.5	53.40	6.10	Inf	Leu	80.1
Chr_01	166	1914345	1914289	Undet	NNN	0	0	27.1	0.00	27.10	Inf	Val	39.3	pseudo
Chr_01	167	1858667	1858596	iMet	CAT	0	0	45.1	21.30	23.80	Inf	iMet	96.9
Chr_01	168	1004132	1004059	Asn	GTT	0	0	84.5	59.40	25.10	Inf	Asn	95.9
Chr_02	1	850415	850486	Gly	TCC	0	0	73.9	46.20	27.70	Inf	Gly	85.6
Chr_02	2	1396074	1396155	Undet	NNN	0	0	41.4	20.00	21.40	Inf	Thr	39.4
Chr_02	3	2562721	2562789	Phe	GAA	0	0	21.3	0.00	21.30	Inf	Phe	44.1	pseudo,trunc_end:24
Chr_02	4	2819046	2819115	Undet	NNN	0	0	20.4	23.80	-3.40	Inf	Thr	4.2	pseudo
Chr_02	5	3605216	3605290	Sup	TTA	0	0	75.5	52.60	22.90	Inf	Ile	77.9	IPD:-77.90
Chr_02	6	4150026	4150098	Arg	CCT	0	0	69.1	50.30	18.80	Inf	Arg	81.2
Chr_02	7	5898561	5898633	Ala	AGC	0	0	63.4	38.20	25.20	Inf	Ala	98.3
Chr_02	8	6360347	6360419	Lys	CTT	0	0	87.7	67.60	20.10	Inf	Lys	106.7
Chr_02	9	6360444	6360515	Leu	AAG	0	0	38.3	42.10	-3.80	Inf	Leu	41.5	pseudo
Chr_02	10	6360535	6360616	Leu	AAG	0	0	59.3	49.80	9.50	Inf	Leu	80.9
Chr_02	11	6480770	6480853	Leu	CAA	0	0	76.7	54.50	22.20	Inf	Leu	123.1
Chr_02	12	7525074	7525145	Leu	TAA	0	0	37.6	10.70	26.90	Inf	Cys	25.8	IPD:-25.80
Chr_02	13	7811968	7812041	Ile	AAT	0	0	84.9	58.30	26.60	Inf	Ile	109.3
Chr_02	14	8153969	8154034	Undet	NNN	0	0	25.7	25.70	0.00	Inf	Lys	18.6	pseudo
Chr_02	15	8180640	8180736	Asn	ATT	8180677	8180701	32.0	15.90	16.10	Inf	Thr	38.5	IPD:-33.40
Chr_02	16	9354504	9354575	Undet	NNN	0	0	30.5	14.50	16.00	Inf	Cys	24.6
Chr_02	17	10358733	10358807	Arg	TCT	0	0	56.9	49.60	7.30	Inf	Ile	66.1	IPD:-23.90
Chr_02	18	10365276	10365349	Lys	TTT	0	0	59.0	52.50	6.50	Inf	Lys	69.5
Chr_02	19	10472792	10472862	Undet	NNN	0	0	38.1	18.80	19.30	Inf	Cys	33.5
Chr_02	20	10505732	10505806	Lys	TTT	0	0	62.9	52.60	10.30	Inf	Ile	65.5	IPD:-11.10
Chr_02	21	10527682	10527762	Leu	AAG	0	0	74.0	52.20	21.80	Inf	Leu	110.4
Chr_02	22	12583734	12583805	Cys	GCA	0	0	82.1	59.90	22.20	Inf	Cys	106.6
Chr_02	23	12734162	12734236	Lys	TTT	0	0	70.2	48.20	22.00	Inf	Ile	83.7	IPD:-17.40
Chr_02	24	12753063	12753147	Undet	NNN	0	0	33.5	23.70	9.80	Inf	Thr	33.9
Chr_02	25	14085935	14086009	Sup	TTA	0	0	65.7	47.40	18.30	Inf	Asn	73.7	IPD:-73.70
Chr_02	26	14098983	14099055	Ile	TAT	0	0	53.8	48.10	5.70	Inf	Ile	53.0
Chr_02	27	14106797	14106870	Sup	TTA	0	0	69.8	47.50	22.30	Inf	Ile	77.6	IPD:-77.60
Chr_02	28	14540046	14540119	Val	AAC	0	0	71.1	46.70	24.40	Inf	Val	95.4
Chr_02	29	14615506	14615579	Val	AAC	0	0	72.2	47.80	24.40	Inf	Val	98.2
Chr_02	30	14804369	14804450	Ser	AGA	0	0	53.4	30.70	22.70	Inf	Ser	79.7
Chr_02	31	14882245	14882319	Lys	TTT	0	0	66.4	47.20	19.20	Inf	Ile	78.1	IPD:-19.90
Chr_02	32	15766618	15766691	Lys	TTT	0	0	57.6	45.30	12.30	Inf	Ile	70.5	IPD:-13.80
Chr_02	33	17786591	17786665	Sup	TCA	0	0	74.4	50.40	24.00	Inf	Ile	76.9	IPD:-76.90
Chr_02	34	19051482	19051566	His	ATG	19051521	19051529	34.2	14.30	19.90	Inf	Thr	35.3	IPD:-22.70
Chr_02	35	19066959	19067031	Thr	AGT	0	0	65.4	52.90	12.50	Inf	Ile	65.4	IPD:-3.10
Chr_02	36	19467629	19467700	Leu	TAA	0	0	40.5	16.10	24.40	Inf	Cys	28.4	IPD:-28.40
Chr_02	37	21591225	21591298	Asn	GTT	0	0	38.6	33.40	5.20	Inf	Lys	42.8	IPD:-4.10
Chr_02	38	22397873	22397947	Lys	TTT	0	0	77.4	55.00	22.40	Inf	Ile	90.2	IPD:-11.80
Chr_02	39	23234217	23234303	Ser	GGA	0	0	62.1	32.30	29.80	Inf	Ser	81.3
Chr_02	40	23237332	23237403	Undet	NNN	0	0	52.1	47.70	4.40	Inf	Phe	60.9	pseudo
Chr_02	41	23241428	23241499	Met	CAT	0	0	36.3	14.80	21.50	Inf	Thr	44.0	IPD:-32.70
Chr_02	42	23252766	23252839	Pro	TGG	0	0	59.4	32.20	27.20	Inf	Trp	66.2	IPD:-7.60
Chr_02	43	23253016	23253089	Trp	CCA	0	0	72.0	42.50	29.50	Inf	Thr	75.4	IPD:-18.90
Chr_02	44	23262961	23263030	Gly	GCC	0	0	48.1	32.10	16.00	Inf	His	49.9	IPD:-5.10
Chr_02	45	23273244	23273315	Asn	GTT	0	0	81.8	56.80	25.00	Inf	Asn	82.9
Chr_02	46	23295027	23295098	Val	GAC	0	0	48.7	16.10	32.60	Inf	Cys	51.6	IPD:-24.40
Chr_02	47	23303277	23303360	Arg	ACG	0	0	58.1	44.80	13.30	Inf	Ile	60.8	IPD:-7.90
Chr_02	48	23324217	23324288	Asn	GTT	0	0	81.8	56.80	25.00	Inf	Asn	82.9
Chr_02	49	23340771	23340840	Gly	GCC	0	0	31.9	28.50	3.40	Inf	Gly	34.4	pseudo
Chr_02	50	23341537	23341616	Leu	CAA	0	0	47.7	28.10	19.60	Inf	Gly	53.3	IPD:-14.70
Chr_02	51	23348511	23348584	Met	CAT	0	0	57.8	39.40	18.40	Inf	Thr	53.0	IPD:-47.60
Chr_02	52	23348642	23348713	Lys	CTT	0	0	44.3	25.80	18.50	Inf	Thr	35.8	IPD:-21.30
Chr_02	53	23359479	23359549	Arg	TCT	0	0	43.3	14.10	29.20	Inf	Gln	53.9	IPD:-24.50
Chr_02	54	23377262	23377330	Cys	GCA	0	0	51.7	35.40	16.30	Inf	Cys	56.4
Chr_02	55	23381775	23381845	Thr	GGT	0	0	53.9	27.10	26.80	Inf	Thr	63.1
Chr_02	56	23386582	23386650	Gly	GCC	0	0	35.9	25.00	10.90	Inf	His	35.3	IPD:-4.90
Chr_02	57	23394953	23395038	Undet	NNN	0	0	40.3	22.10	18.20	Inf	Ser	60.0
Chr_02	58	23397998	23398069	Phe	GAA	0	0	55.5	34.50	21.00	Inf	Phe	66.0
Chr_02	59	23402082	23402154	Met	CAT	0	0	48.5	26.40	22.10	Inf	Thr	57.9	IPD:-35.50
Chr_02	60	23413465	23413537	Undet	NNN	0	0	48.8	26.00	22.80	Inf	Trp	53.5
Chr_02	61	23413713	23413786	Trp	CCA	0	0	72.0	42.50	29.50	Inf	Thr	75.4	IPD:-18.90
Chr_02	62	23423542	23423612	Gly	GCC	0	0	59.1	38.20	20.90	Inf	His	62.6	IPD:-6.10
Chr_02	63	23432990	23433061	Asn	GTT	0	0	81.8	56.80	25.00	Inf	Asn	82.9
Chr_02	64	23454595	23454666	Val	GAC	0	0	48.7	16.10	32.60	Inf	Cys	51.6	IPD:-24.40
Chr_02	65	23461975	23462048	Met	CAT	0	0	54.2	26.60	27.60	Inf	His	48.5	IPD:-16.70
Chr_02	66	23551543	23551630	Ser	GCT	0	0	43.5	30.60	12.90	Inf	Thr	45.5	IPD:-6.00
Chr_02	67	23592640	23592727	Undet	NNN	0	0	21.7	0.00	21.70	Inf	His	27.2	pseudo
Chr_02	68	23606025	23606098	Asp	GTC	0	0	61.5	43.00	18.50	Inf	Ile	61.7	IPD:-24.70
Chr_02	69	23615216	23615286	Gly	GCC	0	0	49.2	32.00	17.20	Inf	Thr	49.3	IPD:-28.50
Chr_02	70	23618294	23618365	Gln	TTG	0	0	50.5	17.00	33.50	Inf	Gln	54.2
Chr_02	71	23663555	23663628	His	GTG	0	0	49.4	34.40	15.00	Inf	His	54.3
Chr_02	72	23715871	23715942	Arg	TCT	0	0	58.3	25.60	32.70	Inf	Gln	70.8	IPD:-24.50
Chr_02	73	23767280	23767353	Met	CAT	0	0	54.2	26.60	27.60	Inf	His	48.5	IPD:-16.70
Chr_02	74	25265263	25265346	Tyr	GTA	25265300	25265310	73.8	42.00	31.80	Inf	Tyr	106.6
Chr_02	75	25609287	25609358	Arg	TCT	0	0	58.3	25.60	32.70	Inf	Gln	70.8	IPD:-24.50
Chr_02	76	26182315	26182386	Pro	AGG	0	0	60.6	35.70	24.90	Inf	Pro	98.8
Chr_02	77	27613488	27613571	Leu	CAA	0	0	77.7	54.90	22.80	Inf	Leu	123.7
Chr_02	78	28040061	28040131	Gly	GCC	0	0	66.5	44.80	21.70	Inf	Gly	94.4
Chr_02	79	28479626	28479698	Ile	AAT	0	0	60.2	52.60	7.60	Inf	Ile	56.3
Chr_02	80	28851341	28851430	Undet	NNN	0	0	35.8	0.00	35.80	Inf	Thr	28.1	pseudo
Chr_02	81	29903898	29903972	Sup	TTA	0	0	71.1	47.10	24.00	Inf	Ile	66.9	IPD:-66.90
Chr_02	82	29907228	29907302	Sup	TCA	0	0	69.0	52.10	16.90	Inf	Ile	70.7	IPD:-70.70
Chr_02	83	30570471	30570552	Ser	GCT	0	0	80.5	45.20	35.30	Inf	Ser	109.5
Chr_02	84	31409100	31409174	Lys	TTT	0	0	71.3	51.60	19.70	Inf	Ile	82.4	IPD:-12.40
Chr_02	85	31724400	31724472	Phe	GAA	0	0	50.6	43.20	7.40	Inf	Phe	74.0
Chr_02	86	31907031	31907114	Met	CAT	31907069	31907078	64.3	40.80	23.50	Inf	Met	104.0
Chr_02	87	31942127	31942217	His	ATG	31942164	31942182	34.0	12.90	21.10	Inf	Thr	39.7	IPD:-13.90
Chr_02	88	32683614	32683688	Lys	TTT	0	0	49.6	45.20	4.40	Inf	Ile	54.5	pseudo,IPD:-13.10
Chr_02	89	33424191	33424281	Undet	NNN	0	0	29.9	17.00	12.90	Inf	Thr	25.0
Chr_02	90	33534393	33534465	Ala	AGC	0	0	63.4	38.20	25.20	Inf	Ala	98.3
Chr_02	91	33547847	33547918	Pro	CGG	0	0	59.5	29.30	30.20	Inf	Pro	95.7
Chr_02	92	35124761	35124832	Trp	CCA	0	0	75.1	50.10	25.00	Inf	Trp	105.0
Chr_02	93	35332093	35332163	Gly	CCC	0	0	65.4	28.10	37.30	Inf	Gly	85.4
Chr_02	94	35351540	35351610	Gly	CCC	0	0	65.4	28.10	37.30	Inf	Gly	85.4
Chr_02	95	35418844	35418917	Asn	GTT	0	0	53.3	30.80	22.50	Inf	His	50.6	IPD:-44.80
Chr_02	96	35902585	35902657	Ala	TGC	0	0	65.6	39.80	25.80	Inf	Ala	97.7
Chr_02	97	36133769	36133842	Ile	AAT	0	0	30.2	11.00	19.20	Inf	Cys	32.0	IPD:-13.60
Chr_02	98	36870772	36870844	Val	TAC	0	0	70.7	36.30	34.40	Inf	Val	100.4
Chr_02	99	37753034	37753103	Met	CAT	0	0	38.4	24.90	13.50	Inf	Met	47.3	trunc_start:7
Chr_02	100	38086088	38086169	Ser	GCT	0	0	80.5	45.20	35.30	Inf	Ser	109.5
Chr_02	101	38214997	38215067	Asp	GTC	0	0	45.1	31.60	13.50	Inf	Asp	66.6
Chr_02	102	38269617	38269690	Val	AAC	0	0	72.2	47.80	24.40	Inf	Val	98.2
Chr_02	103	39213290	39213360	Gly	GCC	0	0	66.5	44.80	21.70	Inf	Gly	94.4
Chr_02	104	40635079	40635152	Ile	AAT	0	0	84.9	58.30	26.60	Inf	Ile	109.3
Chr_02	105	40663053	40663125	Val	TAC	0	0	71.5	39.00	32.50	Inf	Val	101.2
Chr_02	106	41760192	41760266	Lys	TTT	0	0	37.6	19.10	18.50	Inf	Ile	31.8	IPD:-6.40
Chr_02	107	41766836	41766910	Lys	TTT	0	0	72.9	50.70	22.20	Inf	Ile	87.6	IPD:-15.30
Chr_02	108	41870433	41870504	His	GTG	0	0	63.0	33.70	29.30	Inf	His	91.2
Chr_02	109	41319002	41318930	Lys	TTT	0	0	84.6	65.00	19.60	Inf	Lys	83.7
Chr_02	110	40570057	40569976	Ser	TGA	0	0	80.7	46.10	34.60	Inf	Ser	119.7
Chr_02	111	40016035	40015961	Lys	TTT	0	0	54.0	46.80	7.20	Inf	Ile	60.6	IPD:-14.60
Chr_02	112	39823656	39823584	Ile	TAT	0	0	60.2	46.90	13.30	Inf	Ile	60.0
Chr_02	113	39700566	39700493	Val	AAC	0	0	72.5	48.10	24.40	Inf	Val	100.2
Chr_02	114	39550930	39550857	Ile	AAT	0	0	84.9	58.30	26.60	Inf	Ile	109.3
Chr_02	115	39435299	39435227	Arg	CCG	0	0	65.7	49.40	16.30	Inf	Arg	91.4
Chr_02	116	39283631	39283555	Val	AAC	0	0	48.2	40.70	7.50	Inf	Val	65.6
Chr_02	117	39191263	39191192	Gly	TCC	0	0	73.9	46.20	27.70	Inf	Gly	85.6
Chr_02	118	38422816	38422743	Val	AAC	0	0	72.5	48.10	24.40	Inf	Val	100.2
Chr_02	119	37797801	37797730	Leu	TAA	0	0	34.0	0.00	34.00	Inf	Cys	28.7	pseudo,IPD:-28.70
Chr_02	120	37137953	37137882	Undet	NNN	0	0	34.6	17.80	16.80	Inf	Cys	28.4
Chr_02	121	36609351	36609270	Ser	TGA	0	0	80.7	46.10	34.60	Inf	Ser	114.5
Chr_02	122	36283722	36283651	Pro	AGG	0	0	65.9	38.60	27.30	Inf	Pro	109.4
Chr_02	123	36073243	36073170	Sup	TTA	0	0	52.1	35.90	16.20	Inf	Ile	54.0	IPD:-54.00
Chr_02	124	35518095	35518022	Thr	AGT	0	0	82.9	58.40	24.50	Inf	Thr	92.4
Chr_02	125	35488716	35488643	Val	CAC	0	0	82.4	54.40	28.00	Inf	Val	103.7
Chr_02	126	35280175	35280102	Asn	GTT	0	0	84.5	59.40	25.10	Inf	Asn	95.9
Chr_02	127	34806612	34806532	Leu	AAG	0	0	72.4	52.20	20.20	Inf	Leu	110.6
Chr_02	128	34232683	34232607	Phe	AAA	34232646	34232642	34.7	12.70	22.00	Inf	Thr	45.5	IPD:-48.20
Chr_02	129	34040394	34040325	Leu	TAA	0	0	21.3	0.00	21.30	Inf	Ile	15.2	pseudo,IPD:-15.20
Chr_02	130	33920869	33920796	Thr	AGT	0	0	82.9	58.40	24.50	Inf	Thr	92.4
Chr_02	131	32808901	32808830	Pro	TGG	0	0	68.9	36.50	32.40	Inf	Pro	109.4
Chr_02	132	32559408	32559319	Pro	TGG	32559369	32559356	33.4	15.30	18.10	Inf	Trp	31.1	IPD:-31.10
Chr_02	133	31613536	31613465	Ile	AAT	0	0	36.7	36.30	0.40	Inf	Thr	35.2	pseudo,IPD:-0.70
Chr_02	134	30922518	30922437	Ser	GCT	0	0	80.5	45.20	35.30	Inf	Ser	109.5
Chr_02	135	30371716	30371646	Undet	NNN	0	0	27.6	13.50	14.10	Inf	Cys	21.2
Chr_02	136	29086354	29086281	Val	CAC	0	0	82.4	54.40	28.00	Inf	Val	103.7
Chr_02	137	28980911	28980831	Leu	AAG	0	0	72.4	52.20	20.20	Inf	Leu	110.6
Chr_02	138	28054423	28054334	Asn	ATT	28054386	28054369	23.7	12.10	11.60	Inf	Cys	33.5	IPD:-29.50
Chr_02	139	27776613	27776541	Ile	AAT	0	0	46.6	35.30	11.30	Inf	Ile	51.6
Chr_02	140	27713983	27713909	Sup	TTA	0	0	72.1	51.00	21.10	Inf	Ile	79.3	IPD:-79.30
Chr_02	141	27165432	27165361	Leu	TAA	0	0	32.8	15.20	17.60	Inf	Cys	22.7	IPD:-22.70
Chr_02	142	26753370	26753299	Leu	TAA	0	0	30.5	11.50	19.00	Inf	Thr	22.1	IPD:-22.10
Chr_02	143	26498913	26498839	Sup	TCA	0	0	58.3	43.10	15.20	Inf	Ile	60.1	IPD:-60.10
Chr_02	144	25598196	25598109	Ser	GCT	0	0	61.7	39.10	22.60	Inf	Ser	79.8
Chr_02	145	25569397	25569325	Phe	GAA	0	0	78.3	58.40	19.90	Inf	Phe	113.2
Chr_02	146	25041508	25041418	Undet	NNN	0	0	25.7	9.40	16.30	Inf	Thr	23.1	pseudo
Chr_02	147	24556679	24556606	Glu	TTC	0	0	46.7	34.10	12.60	Inf	Glu	65.2
Chr_02	148	24555519	24555446	Glu	TTC	0	0	48.6	31.90	16.70	Inf	Glu	71.3
Chr_02	149	24553486	24553413	Glu	TTC	0	0	67.0	40.60	26.40	Inf	Glu	85.1
Chr_02	150	24552443	24552370	Glu	TTC	0	0	62.2	45.10	17.10	Inf	Glu	85.4
Chr_02	151	24551425	24551352	Glu	TTC	0	0	49.9	32.70	17.20	Inf	Glu	66.5
Chr_02	152	24394238	24394164	Lys	TTT	0	0	59.0	42.00	17.00	Inf	Ile	73.9	IPD:-16.20
Chr_02	153	23700122	23700049	Met	CAT	0	0	49.6	22.00	27.60	Inf	His	44.4	IPD:-20.80
Chr_02	154	23632190	23632118	Met	CAT	0	0	54.9	24.10	30.80	Inf	Thr	67.6	IPD:-30.80
Chr_02	155	23630657	23630571	Ser	TGA	0	0	60.9	30.90	30.00	Inf	Ser	60.9
Chr_02	156	23629307	23629236	Asn	GTT	0	0	77.9	55.60	22.30	Inf	Asn	78.1
Chr_02	157	23628194	23628112	Tyr	GTA	0	0	63.3	45.30	18.00	Inf	Leu	70.0	IPD:-5.00
Chr_02	158	23605821	23605745	Thr	GGT	0	0	20.0	0.00	20.00	Inf	Thr	31.3	pseudo
Chr_02	159	23603650	23603578	Lys	TTT	0	0	80.3	61.50	18.80	Inf	Lys	78.3
Chr_02	160	23536640	23536568	Cys	GCA	0	0	49.5	27.00	22.50	Inf	Thr	59.7	IPD:-11.90
Chr_02	161	23503708	23503638	Glu	TTC	0	0	44.4	23.50	20.90	Inf	His	51.3	IPD:-11.50
Chr_02	162	23488651	23488573	Pro	TGG	0	0	53.3	36.70	16.60	Inf	Trp	56.7	IPD:-31.00
Chr_02	163	23446855	23446786	Gly	GCC	0	0	32.2	23.70	8.50	Inf	His	40.6	IPD:-2.90
Chr_02	164	23446106	23446026	Undet	NNN	0	0	31.6	26.70	4.90	Inf	Arg	34.7	pseudo
Chr_02	165	23439283	23439212	Met	CAT	0	0	42.0	27.00	15.00	Inf	Thr	32.7	IPD:-37.60
Chr_02	166	23439155	23439084	Lys	CTT	0	0	46.7	29.00	17.70	Inf	Thr	37.5	IPD:-22.20
Chr_02	167	23396351	23396280	Undet	NNN	0	0	54.2	44.10	10.10	Inf	Thr	70.1
Chr_02	168	23386899	23386827	Met	CAT	0	0	40.0	25.60	14.40	Inf	Met	47.5
Chr_02	169	23385751	23385661	Ser	TGA	23385713	23385699	49.1	34.70	14.40	Inf	Ser	48.0
Chr_02	170	23381011	23380931	Tyr	GTA	0	0	34.0	11.80	22.20	Inf	Tyr	42.4
Chr_02	171	23380556	23380486	Undet	NNN	0	0	32.1	24.10	8.00	Inf	Ala	27.5
Chr_02	172	23358137	23358052	Ser	GCT	0	0	38.5	20.10	18.40	Inf	Ser	47.0
Chr_02	173	23356887	23356816	Gln	TTG	0	0	27.7	22.40	5.30	Inf	His	24.0	IPD:-15.20
Chr_02	174	23349689	23349617	His	GTG	0	0	35.1	24.50	10.60	Inf	His	40.4
Chr_02	175	23324946	23324869	Arg	ACG	0	0	51.4	44.60	6.80	Inf	Ile	61.7	IPD:-16.50
Chr_02	176	23319089	23319012	Leu	TAG	0	0	33.1	11.90	21.20	Inf	Gln	37.0	IPD:-10.90
Chr_02	177	23304010	23303940	Asn	GTT	0	0	69.6	45.40	24.20	Inf	Asn	72.0
Chr_02	178	23287241	23287171	Gly	GCC	0	0	44.4	35.70	8.70	Inf	His	47.0	IPD:-0.20
Chr_02	179	23286485	23286407	Leu	CAA	0	0	47.0	26.30	20.70	Inf	Gly	50.3	IPD:-13.90
Chr_02	180	23279630	23279557	Met	CAT	0	0	57.8	39.40	18.40	Inf	Thr	53.0	IPD:-47.60
Chr_02	181	23279499	23279427	Lys	CTT	0	0	58.6	40.20	18.40	Inf	Thr	50.5	IPD:-24.20
Chr_02	182	23235657	23235585	Thr	TGT	0	0	69.8	50.90	18.90	Inf	Thr	84.5
Chr_02	183	22930417	22930345	Arg	TCT	0	0	69.1	51.80	17.30	Inf	Arg	93.8
Chr_02	184	22480249	22480177	Arg	CCT	0	0	71.7	55.90	15.80	Inf	Arg	84.3
Chr_02	185	22176880	22176809	Cys	GCA	0	0	82.1	59.90	22.20	Inf	Cys	106.6
Chr_02	186	22141612	22141541	Undet	NNN	0	0	29.7	13.00	16.70	Inf	Tyr	22.3
Chr_02	187	21677087	21677016	Leu	TAA	0	0	33.9	12.50	21.40	Inf	Cys	21.1	IPD:-21.10
Chr_02	188	17931964	17931891	Trp	CCA	0	0	72.0	42.50	29.50	Inf	Thr	75.4	IPD:-18.90
Chr_02	189	17829324	17829251	Asn	GTT	0	0	64.6	44.20	20.40	Inf	Ile	66.2	IPD:-9.10
Chr_02	190	17698796	17698722	Sup	TTA	0	0	75.4	52.60	22.80	Inf	Ile	79.6	IPD:-79.60
Chr_02	191	16700430	16700347	Tyr	GTA	16700393	16700383	73.8	42.00	31.80	Inf	Tyr	106.6
Chr_02	192	15523509	15523436	Lys	TTT	0	0	59.0	52.50	6.50	Inf	Lys	69.5
Chr_02	193	15509886	15509813	Sup	CTA	0	0	61.0	57.50	3.50	Inf	Ile	64.9	IPD:-64.90
Chr_02	194	14152947	14152873	Lys	TTT	0	0	54.0	46.80	7.20	Inf	Ile	60.6	IPD:-14.60
Chr_02	195	12603905	12603834	Lys	TTT	0	0	55.6	61.80	-6.20	Inf	Lys	58.6
Chr_02	196	12131230	12131157	His	GTG	0	0	40.1	28.70	11.40	Inf	Cys	44.4	IPD:-4.60
Chr_02	197	10703620	10703549	Ala	AGC	0	0	40.4	24.40	16.00	Inf	Ala	73.7
Chr_02	198	10690583	10690510	Arg	TCG	0	0	82.3	61.00	21.30	Inf	Arg	91.9
Chr_02	199	10492435	10492364	Undet	NNN	0	0	34.5	13.70	20.80	Inf	Cys	27.1
Chr_02	200	10201518	10201435	Leu	TAA	0	0	69.3	32.80	36.50	Inf	Leu	89.6
Chr_02	201	9939587	9939516	Asp	GTC	0	0	67.0	47.30	19.70	Inf	Asp	95.1
Chr_02	202	8969339	8969256	Leu	CAA	0	0	76.7	54.50	22.20	Inf	Leu	123.1
Chr_02	203	8955339	8955256	Leu	CAA	0	0	76.7	54.50	22.20	Inf	Leu	123.1
Chr_02	204	8568685	8568614	Cys	GCA	0	0	82.1	59.90	22.20	Inf	Cys	106.6
Chr_02	205	6757386	6757330	Undet	NNN	0	0	42.3	0.00	42.30	Inf	Ala	33.8	pseudo
Chr_02	206	6452966	6452885	Ser	CGA	0	0	78.9	46.60	32.30	Inf	Ser	122.0
Chr_02	207	5305320	5305230	Undet	NNN	0	0	28.2	12.10	16.10	Inf	Trp	26.7
Chr_02	208	5108519	5108429	His	ATG	5108482	5108464	36.7	15.50	21.20	Inf	Thr	43.2	IPD:-14.80
Chr_02	209	2917065	2916993	Ala	CGC	0	0	68.3	44.10	24.20	Inf	Ala	99.2
Chr_02	210	1748829	1748758	Pro	AGG	0	0	67.4	34.70	32.70	Inf	Pro	112.3
Chr_02	211	1582336	1582262	Lys	TTT	0	0	68.0	43.80	24.20	Inf	Ile	77.9	IPD:-6.70
Chr_02	212	588072	588002	Gly	GCC	0	0	56.3	37.60	18.70	Inf	Gly	83.7
Chr_03	1	822519	822590	Undet	NNN	0	0	30.9	13.20	17.70	Inf	Tyr	22.3
Chr_03	2	2139275	2139349	Lys	TTT	0	0	30.7	31.70	-1.00	Inf	Lys	31.6	pseudo
Chr_03	3	3191289	3191361	Lys	CTT	0	0	87.7	67.60	20.10	Inf	Lys	106.7
Chr_03	4	3195534	3195606	Lys	CTT	0	0	87.7	67.60	20.10	Inf	Lys	106.7
Chr_03	5	3836978	3837051	Asn	GTT	0	0	84.5	59.40	25.10	Inf	Asn	95.9
Chr_03	6	3913418	3913489	iMet	CAT	0	0	58.3	28.10	30.20	Inf	iMet	118.7
Chr_03	7	3921312	3921384	Phe	GAA	0	0	78.3	58.40	19.90	Inf	Phe	113.2
Chr_03	8	3968000	3968071	Thr	CGT	0	0	80.5	54.30	26.20	Inf	Thr	87.3
Chr_03	9	3968141	3968212	His	GTG	0	0	63.0	33.70	29.30	Inf	His	87.1
Chr_03	10	4115776	4115849	Ile	AAT	0	0	84.9	58.30	26.60	Inf	Ile	109.3
Chr_03	11	4253904	4253976	Val	TAC	0	0	71.5	39.00	32.50	Inf	Val	101.2
Chr_03	12	4684859	4684931	Phe	GAA	0	0	78.3	58.40	19.90	Inf	Phe	113.2
Chr_03	13	4957873	4957945	Phe	GAA	0	0	78.3	58.40	19.90	Inf	Phe	113.2
Chr_03	14	4965362	4965434	Phe	GAA	0	0	78.3	58.40	19.90	Inf	Phe	113.2
Chr_03	15	5047453	5047526	Glu	TTC	0	0	72.1	45.30	26.80	Inf	Glu	93.3
Chr_03	16	5091871	5091942	iMet	CAT	0	0	58.3	28.10	30.20	Inf	iMet	118.7
Chr_03	17	5702863	5702936	Asn	GTT	0	0	69.8	49.90	19.90	Inf	Asn	81.5
Chr_03	18	6005723	6005794	Leu	TAA	0	0	37.3	11.70	25.60	Inf	Cys	30.6	IPD:-30.60
Chr_03	19	6509115	6509185	Undet	NNN	0	0	33.9	14.10	19.80	Inf	Cys	31.7
Chr_03	20	7127132	7127203	Asp	GTC	0	0	67.0	47.30	19.70	Inf	Asp	95.1
Chr_03	21	7758040	7758140	Ile	TAT	7758078	7758104	44.3	19.30	25.00	Inf	Cys	38.9	IPD:-21.60
Chr_03	22	8396917	8396996	Leu	TAG	0	0	70.9	50.70	20.20	Inf	Leu	109.5
Chr_03	23	8582586	8582657	iMet	CAT	0	0	37.9	15.10	22.80	Inf	iMet	91.8
Chr_03	24	10363870	10363943	Sup	TTA	0	0	81.1	56.90	24.20	Inf	Ile	89.9	IPD:-89.90
Chr_03	25	10467507	10467580	Asn	GTT	0	0	84.0	56.30	27.70	Inf	Ile	92.2	IPD:-15.20
Chr_03	26	10723415	10723488	Asn	GTT	0	0	78.0	53.10	24.90	Inf	Ile	84.7	IPD:-18.60
Chr_03	27	10835755	10835827	Undet	NNN	0	0	57.5	48.60	8.90	Inf	Ile	74.7
Chr_03	28	10973990	10974061	Undet	NNN	0	0	23.1	0.00	23.10	Inf	Cys	16.2	pseudo
Chr_03	29	11075215	11075289	Lys	TTT	0	0	49.6	45.20	4.40	Inf	Ile	54.5	pseudo,IPD:-13.10
Chr_03	30	11957287	11957358	Sup	CTA	0	0	55.7	34.40	21.30	Inf	Ile	50.8	IPD:-50.80
Chr_03	31	12136488	12136559	Undet	NNN	0	0	45.1	30.00	15.10	Inf	Tyr	57.8
Chr_03	32	13192360	13192449	Asn	ATT	13192397	13192414	23.7	12.10	11.60	Inf	Cys	33.5	IPD:-29.50
Chr_03	33	14496127	14496201	Lys	TTT	0	0	60.2	37.30	22.90	Inf	Ile	75.0	IPD:-13.60
Chr_03	34	14512762	14512833	Asp	GTC	0	0	67.0	47.30	19.70	Inf	Asp	95.1
Chr_03	35	14919022	14919093	Trp	CCA	0	0	75.8	51.20	24.60	Inf	Trp	105.6
Chr_03	36	16066276	16066364	Asn	ATT	16066311	16066329	24.6	0.00	24.60	Inf	Cys	22.9	pseudo,IPD:-13.70,trunc_start:2
Chr_03	37	18880228	18880301	Sup	TTA	0	0	68.5	60.20	8.30	Inf	Ile	75.2	IPD:-75.20
Chr_03	38	20353199	20353270	Undet	NNN	0	0	30.9	13.20	17.70	Inf	Tyr	22.3
Chr_03	39	20722370	20722444	Lys	TTT	0	0	72.9	50.70	22.20	Inf	Ile	87.6	IPD:-15.30
Chr_03	40	21786734	21786807	Ile	AAT	0	0	25.1	23.30	1.80	Inf	Ile	35.0	pseudo
Chr_03	41	22485697	22485771	Sup	TTA	0	0	70.3	46.20	24.10	Inf	Ile	71.2	IPD:-71.20
Chr_03	42	22489018	22489092	Sup	TCA	0	0	69.0	52.10	16.90	Inf	Ile	70.7	IPD:-70.70
Chr_03	43	22618135	22618215	Leu	CAA	0	0	58.1	36.10	22.00	Inf	Gly	63.8	IPD:-13.10
Chr_03	44	22639985	22640059	Lys	TTT	0	0	52.1	40.00	12.10	Inf	Asn	64.7	IPD:-25.30
Chr_03	45	22669527	22669601	Sup	TTA	0	0	70.3	46.20	24.10	Inf	Ile	71.2	IPD:-71.20
Chr_03	46	22672846	22672920	Sup	TCA	0	0	67.3	49.40	17.90	Inf	Ile	67.6	IPD:-67.60
Chr_03	47	24715370	24715443	Sup	TTA	0	0	68.5	60.20	8.30	Inf	Ile	75.2	IPD:-75.20
Chr_03	48	24719996	24720070	Lys	TTT	0	0	54.0	46.80	7.20	Inf	Ile	60.6	IPD:-14.60
Chr_03	49	24794979	24795053	Lys	TTT	0	0	54.0	46.80	7.20	Inf	Ile	60.6	IPD:-14.60
Chr_03	50	25384041	25384115	Sup	TTA	0	0	65.7	47.40	18.30	Inf	Asn	73.7	IPD:-73.70
Chr_03	51	26383011	26383084	Leu	TAA	0	0	54.7	41.50	13.20	Inf	Ile	57.9	IPD:-58.50
Chr_03	52	26997904	26997976	Arg	TCT	0	0	66.9	47.70	19.20	Inf	Arg	92.1
Chr_03	53	27184672	27184746	Sup	TTA	0	0	75.5	52.60	22.90	Inf	Ile	77.9	IPD:-77.90
Chr_03	54	28080766	28080837	Leu	TAA	0	0	39.6	11.80	27.80	Inf	Thr	29.1	IPD:-29.10
Chr_03	55	28119682	28119756	Sup	TCA	0	0	74.3	53.10	21.20	Inf	Ile	81.8	IPD:-81.80
Chr_03	56	28445908	28445980	Cys	GCA	0	0	81.8	59.60	22.20	Inf	Cys	104.3
Chr_03	57	28446123	28446195	Cys	GCA	0	0	74.4	52.50	21.90	Inf	Cys	100.6
Chr_03	58	28446350	28446422	Cys	GCA	0	0	82.9	60.70	22.20	Inf	Cys	103.6
Chr_03	59	29036699	29036789	His	ATG	29036736	29036754	27.0	0.00	27.00	Inf	Cys	32.4	pseudo,IPD:-17.20
Chr_03	60	29177371	29177445	Lys	TTT	0	0	77.4	55.00	22.40	Inf	Ile	90.2	IPD:-11.80
Chr_03	61	29296831	29296903	Undet	NNN	0	0	21.1	19.30	1.80	Inf	Ile	2.1	pseudo
Chr_03	62	29357533	29357604	iMet	CAT	0	0	58.3	28.10	30.20	Inf	iMet	118.7
Chr_03	63	30455690	30455761	Lys	TTT	0	0	78.2	61.10	17.10	Inf	Lys	83.8
Chr_03	64	31153282	31153361	Leu	TAG	0	0	69.5	48.50	21.00	Inf	Leu	111.5
Chr_03	65	31551214	31551286	Ala	AGC	0	0	63.4	38.20	25.20	Inf	Ala	98.3
Chr_03	66	31653981	31654061	Leu	AAG	0	0	71.4	51.10	20.30	Inf	Leu	108.5
Chr_03	67	32235528	32235600	Ala	AGC	0	0	63.4	38.20	25.20	Inf	Ala	98.3
Chr_03	68	34387512	34387584	Lys	CTT	0	0	87.7	67.60	20.10	Inf	Lys	106.7
Chr_03	69	35094406	35094477	iMet	CAT	0	0	54.2	20.40	33.80	Inf	iMet	110.3
Chr_03	70	35509548	35509618	Gly	GCC	0	0	66.5	44.80	21.70	Inf	Gly	94.4
Chr_03	71	35792212	35792284	Ala	AGC	0	0	63.4	38.20	25.20	Inf	Ala	98.3
Chr_03	72	36469780	36469861	Ser	AGA	0	0	80.3	44.00	36.30	Inf	Ser	115.3
Chr_03	73	36549339	36549409	Gly	GCC	0	0	66.5	44.80	21.70	Inf	Gly	94.4
Chr_03	74	36560715	36560785	Gly	GCC	0	0	66.5	44.80	21.70	Inf	Gly	94.4
Chr_03	75	36895900	36895973	Ile	AAT	0	0	84.9	58.30	26.60	Inf	Ile	109.3
Chr_03	76	38282935	38283006	Lys	TTT	0	0	83.0	70.00	13.00	Inf	Lys	87.3
Chr_03	77	38515722	38515795	Glu	TTC	0	0	72.1	45.30	26.80	Inf	Glu	93.3
Chr_03	78	38824281	38824354	Val	TAC	0	0	75.0	41.90	33.10	Inf	Val	97.3
Chr_03	79	38846620	38846692	Val	TAC	0	0	62.6	36.10	26.50	Inf	Val	92.7
Chr_03	80	38883227	38883299	Val	TAC	0	0	74.2	42.60	31.60	Inf	Val	95.4
Chr_03	81	39548344	39548417	Asn	GTT	0	0	81.1	58.40	22.70	Inf	Asn	93.7
Chr_03	82	39990153	39990225	Ala	AGC	0	0	63.4	38.20	25.20	Inf	Ala	98.3
Chr_03	83	40895941	40896013	Arg	ACG	0	0	72.5	49.90	22.60	Inf	Arg	93.8
Chr_03	84	40955162	40955242	Leu	CAG	0	0	69.5	46.80	22.70	Inf	Leu	109.7
Chr_03	85	41062713	41062787	Lys	TTT	0	0	70.6	51.50	19.10	Inf	Ile	73.4	IPD:-3.90
Chr_03	86	41310412	41310483	Arg	TCT	0	0	44.9	25.60	19.30	Inf	Gln	60.1	IPD:-33.20
Chr_03	87	42324377	42324448	Thr	TGT	0	0	79.1	48.90	30.20	Inf	Thr	92.7
Chr_03	88	42241511	42241439	Arg	ACG	0	0	72.5	49.90	22.60	Inf	Arg	93.8
Chr_03	89	39607148	39607076	Lys	CTT	0	0	87.7	67.60	20.10	Inf	Lys	106.7
Chr_03	90	39377666	39377595	His	GTG	0	0	63.0	33.70	29.30	Inf	His	87.1
Chr_03	91	39247381	39247308	Val	CAC	0	0	79.1	48.00	31.10	Inf	Val	101.8
Chr_03	92	38555737	38555664	Asn	GTT	0	0	84.5	59.40	25.10	Inf	Asn	95.9
Chr_03	93	38518186	38518115	Asp	GTC	0	0	62.5	42.10	20.40	Inf	Asp	88.4
Chr_03	94	38264282	38264204	His	ATG	0	0	20.1	23.30	-3.20	Inf	Ile	11.9	pseudo,IPD:-11.90
Chr_03	95	38032241	38032169	Ala	TGC	0	0	69.1	43.30	25.80	Inf	Ala	101.9
Chr_03	96	37630413	37630328	Tyr	GTA	37630376	37630364	73.7	41.90	31.80	Inf	Tyr	106.6
Chr_03	97	36483233	36483153	Leu	CAG	0	0	69.5	46.80	22.70	Inf	Leu	109.7
Chr_03	98	36348782	36348711	iMet	CAT	0	0	58.3	28.10	30.20	Inf	iMet	118.7
Chr_03	99	36107763	36107680	Leu	CAA	0	0	76.7	54.50	22.20	Inf	Leu	123.1
Chr_03	100	35818104	35818033	Asp	GTC	0	0	69.8	46.80	23.00	Inf	Asp	94.5
Chr_03	101	35507778	35507706	Lys	TTT	0	0	24.6	44.80	-20.20	Inf	Lys	29.0	pseudo,trunc_end:14
Chr_03	102	35276318	35276245	Sup	TTA	0	0	81.1	56.90	24.20	Inf	Ile	89.9	IPD:-89.90
Chr_03	103	34052330	34052259	Lys	TTT	0	0	44.0	49.50	-5.50	Inf	Thr	51.2	pseudo,IPD:-8.80
Chr_03	104	33806183	33806112	Undet	NNN	0	0	30.9	13.20	17.70	Inf	Tyr	22.3
Chr_03	105	32276898	32276818	Leu	AAG	0	0	73.2	54.50	18.70	Inf	Leu	106.7
Chr_03	106	32153851	32153779	Arg	CCT	0	0	74.8	55.90	18.90	Inf	Arg	84.6
Chr_03	107	31862978	31862905	Thr	AGT	0	0	84.4	61.10	23.30	Inf	Thr	93.5
Chr_03	108	31811060	31810987	Thr	AGT	0	0	84.4	61.10	23.30	Inf	Thr	93.5
Chr_03	109	31808255	31808182	Thr	AGT	0	0	84.4	61.10	23.30	Inf	Thr	93.5
Chr_03	110	31265949	31265878	Trp	CCA	0	0	75.8	51.20	24.60	Inf	Trp	105.6
Chr_03	111	30848120	30848039	Ser	TGA	0	0	79.2	43.90	35.30	Inf	Ser	118.5
Chr_03	112	30756513	30756442	Undet	NNN	0	0	30.5	14.50	16.00	Inf	Cys	24.6
Chr_03	113	29612694	29612613	Undet	NNN	0	0	41.4	20.00	21.40	Inf	Thr	39.4
Chr_03	114	28980139	28980068	Trp	CCA	0	0	75.8	51.20	24.60	Inf	Trp	105.6
Chr_03	115	27907044	27906958	Met	CAT	27907006	27906994	64.2	40.70	23.50	Inf	Met	104.0
Chr_03	116	27201497	27201425	Arg	TCT	0	0	66.9	47.70	19.20	Inf	Arg	92.1
Chr_03	117	27188208	27188137	Arg	TCT	0	0	51.9	36.30	15.60	Inf	Arg	75.2
Chr_03	118	26705888	26705814	Sup	TCA	0	0	76.9	55.60	21.30	Inf	Ile	83.9	IPD:-83.90
Chr_03	119	25781723	25781654	Leu	TAA	0	0	32.8	0.00	32.80	Inf	Cys	29.5	pseudo,IPD:-29.50
Chr_03	120	24681509	24681435	Sup	TCA	0	0	79.2	54.00	25.20	Inf	Ile	86.8	IPD:-86.80
Chr_03	121	24615640	24615566	Sup	TTA	0	0	78.1	55.60	22.50	Inf	Ile	84.3	IPD:-84.30
Chr_03	122	24267539	24267465	Lys	TTT	0	0	73.9	53.20	20.70	Inf	Ile	88.6	IPD:-13.80
Chr_03	123	24121383	24121287	Val	CAC	0	0	24.2	16.70	7.50	Inf	Val	36.7	trunc_start:11
Chr_03	124	22545058	22544986	Undet	NNN	0	0	24.4	19.20	5.20	Inf	Ile	6.6
Chr_03	125	22057592	22057518	Lys	TTT	0	0	68.4	51.60	16.80	Inf	Ile	79.7	IPD:-17.50
Chr_03	126	22045928	22045854	Lys	TTT	0	0	71.4	51.40	20.00	Inf	Ile	80.2	IPD:-12.20
Chr_03	127	20081245	20081173	Lys	CTT	0	0	87.7	67.60	20.10	Inf	Lys	106.7
Chr_03	128	18848363	18848270	His	ATG	18848324	18848307	32.9	13.50	19.40	Inf	Gln	33.6	IPD:-18.90
Chr_03	129	18468039	18467952	Tyr	ATA	18468002	18467987	36.2	16.20	20.00	Inf	Thr	38.8	IPD:-16.90
Chr_03	130	18244308	18244235	Asn	GTT	0	0	82.4	54.70	27.70	Inf	Ile	90.8	IPD:-18.50
Chr_03	131	18008513	18008442	Undet	NNN	0	0	23.9	9.00	14.90	Inf	Cys	23.7	pseudo
Chr_03	132	17130572	17130498	Sup	TTA	0	0	66.3	46.50	19.80	Inf	Ile	61.5	IPD:-61.50
Chr_03	133	17120832	17120758	Sup	TCA	0	0	73.4	53.70	19.70	Inf	Ile	76.8	IPD:-76.80
Chr_03	134	16119954	16119880	Sup	TTA	0	0	69.6	51.50	18.10	Inf	Ile	76.7	IPD:-76.70
Chr_03	135	15605568	15605497	Asp	GTC	0	0	69.8	46.80	23.00	Inf	Asp	94.5
Chr_03	136	14596866	14596787	Cys	GCA	14596827	14596824	34.7	12.40	22.30	Inf	Thr	36.2	IPD:-0.50
Chr_03	137	14558217	14558143	Lys	TTT	0	0	54.0	46.80	7.20	Inf	Ile	60.6	IPD:-14.60
Chr_03	138	13169656	13169585	Leu	TAA	0	0	29.4	12.40	17.00	Inf	Thr	18.5	IPD:-18.50
Chr_03	139	11727680	11727580	Tyr	GTA	11727643	11727615	42.0	15.00	27.00	Inf	Thr	41.9	IPD:-20.50
Chr_03	140	10601900	10601828	Arg	ACG	0	0	72.6	49.80	22.80	Inf	Arg	89.8
Chr_03	141	10388427	10388353	Lys	TTT	0	0	27.7	15.50	12.20	Inf	Lys	19.5
Chr_03	142	10237144	10237073	Thr	TGT	0	0	79.1	48.90	30.20	Inf	Thr	92.7
Chr_03	143	8951300	8951230	Undet	NNN	0	0	36.6	22.20	14.40	Inf	iMet	99.8
Chr_03	144	8474412	8474338	Undet	NNN	0	0	64.6	52.30	12.30	Inf	Ile	70.5
Chr_03	145	8470862	8470788	Sup	TCA	0	0	74.4	50.40	24.00	Inf	Ile	76.9	IPD:-76.90
Chr_03	146	8065669	8065579	Asn	ATT	8065632	8065614	50.2	25.20	25.00	Inf	Thr	56.0	IPD:-30.00
Chr_03	147	4870768	4870698	Undet	NNN	0	0	33.9	14.10	19.80	Inf	Cys	31.7
Chr_03	148	4379501	4379427	Lys	TTT	0	0	46.2	43.60	2.60	Inf	Ile	49.3	pseudo,IPD:-7.80
Chr_03	149	4230820	4230747	Ile	AAT	0	0	84.9	58.30	26.60	Inf	Ile	109.3
Chr_03	150	4226726	4226653	Ile	AAT	0	0	84.9	58.30	26.60	Inf	Ile	109.3
Chr_03	151	4218149	4218076	Ile	AAT	0	0	84.9	58.30	26.60	Inf	Ile	109.3
Chr_03	152	4153450	4153379	Undet	NNN	0	0	22.5	0.00	22.50	Inf	Cys	18.7	pseudo
Chr_03	153	4122741	4122651	Lys	TTT	4122704	4122686	37.0	16.50	20.50	Inf	Thr	39.9	IPD:-32.70
Chr_03	154	3750115	3750043	Arg	TCT	0	0	64.6	45.40	19.20	Inf	Arg	89.5
Chr_03	155	2192745	2192671	Gln	TTG	0	0	66.3	47.90	18.40	Inf	Ile	64.7	IPD:-63.20
Chr_03	156	2190219	2190146	Asn	GTT	0	0	81.1	57.90	23.20	Inf	Asn	85.5
Chr_03	157	1753864	1753793	Val	GAC	0	0	36.7	0.00	36.70	Inf	Cys	35.0	pseudo,IPD:-27.30
Chr_04	1	656288	656359	Leu	TAA	0	0	40.5	16.10	24.40	Inf	Cys	28.4	IPD:-28.40
Chr_04	2	1056487	1056559	Gly	GCC	0	0	35.0	34.20	0.80	Inf	Gly	36.2	pseudo
Chr_04	3	4509515	4509585	Gly	GCC	0	0	66.5	44.80	21.70	Inf	Gly	94.4
Chr_04	4	4511173	4511243	Gly	GCC	0	0	66.5	44.80	21.70	Inf	Gly	94.4
Chr_04	5	6858608	6858689	Ser	AGA	0	0	72.6	37.40	35.20	Inf	Ser	107.8
Chr_04	6	7475457	7475527	Undet	NNN	0	0	21.0	24.80	-3.80	Inf	Cys	2.7	pseudo
Chr_04	7	7593117	7593189	Glu	CTC	0	0	78.9	53.10	25.80	Inf	Glu	99.2
Chr_04	8	8909971	8910042	His	GTG	0	0	63.0	33.70	29.30	Inf	His	87.1
Chr_04	9	9165038	9165118	Leu	AAG	0	0	75.7	55.40	20.30	Inf	Leu	112.7
Chr_04	10	10164132	10164203	Undet	NNN	0	0	31.0	11.90	19.10	Inf	Cys	26.8
Chr_04	11	11451553	11451625	Lys	TTT	0	0	69.5	54.00	15.50	Inf	Ile	65.3	IPD:-1.90
Chr_04	12	11962747	11962837	His	ATG	11962784	11962802	27.5	15.00	12.50	Inf	Thr	33.1	IPD:-9.10
Chr_04	13	12169356	12169428	Undet	NNN	0	0	28.0	0.00	28.00	Inf	Cys	16.6	pseudo
Chr_04	14	12232565	12232636	Undet	NNN	0	0	29.0	14.30	14.70	Inf	Thr	25.8
Chr_04	15	12992327	12992400	Sup	TTA	0	0	68.5	60.20	8.30	Inf	Ile	75.2	IPD:-75.20
Chr_04	16	14325863	14325950	Tyr	ATA	14325900	14325915	36.2	16.00	20.20	Inf	Thr	38.8	IPD:-16.90
Chr_04	17	14390834	14390907	Lys	CTT	0	0	56.6	39.10	17.50	Inf	Ile	63.1	IPD:-26.00
Chr_04	18	16279831	16279902	Undet	NNN	0	0	30.9	13.20	17.70	Inf	Tyr	22.3
Chr_04	19	16609648	16609719	Undet	NNN	0	0	30.9	13.20	17.70	Inf	Tyr	22.3
Chr_04	20	17225479	17225570	Undet	NNN	0	0	29.0	0.00	29.00	Inf	Thr	22.1	pseudo
Chr_04	21	17382198	17382270	Asn	ATT	0	0	67.4	49.80	17.60	Inf	Ile	67.3	IPD:-30.30
Chr_04	22	17393480	17393572	His	ATG	17393518	17393536	32.7	16.30	16.40	Inf	Thr	35.2	IPD:-20.10
Chr_04	23	18016006	18016080	Lys	TTT	0	0	67.9	45.70	22.20	Inf	Ile	79.7	IPD:-15.30
Chr_04	24	18890231	18890304	Sup	TTA	0	0	56.5	40.00	16.50	Inf	Ile	63.3	IPD:-63.30
Chr_04	25	19372991	19373062	Undet	NNN	0	0	25.2	13.90	11.30	Inf	Tyr	17.6
Chr_04	26	19647912	19647982	Undet	NNN	0	0	33.9	14.10	19.80	Inf	Cys	31.7
Chr_04	27	19849802	19849875	Ile	AAT	0	0	75.2	52.00	23.20	Inf	Ile	100.1
Chr_04	28	20185820	20185891	Undet	NNN	0	0	32.3	15.20	17.10	Inf	Tyr	31.7
Chr_04	29	20695851	20695941	Undet	NNN	0	0	25.9	16.90	9.00	Inf	Trp	25.2
Chr_04	30	20745721	20745792	Gln	CTG	0	0	72.2	48.10	24.10	Inf	Gln	101.2
Chr_04	31	22485810	22485884	Lys	TTT	0	0	62.4	39.90	22.50	Inf	Ile	77.1	IPD:-13.00
Chr_04	32	22700827	22700910	Undet	NNN	0	0	33.5	15.20	18.30	Inf	Thr	28.1
Chr_04	33	23120745	23120819	Lys	TTT	0	0	43.8	39.90	3.90	Inf	Thr	55.5	pseudo,IPD:-21.70
Chr_04	34	23470602	23470683	Tyr	ATA	23470639	23470648	29.8	11.30	18.50	Inf	Thr	30.3	IPD:-34.80
Chr_04	35	23624971	23625042	Leu	TAA	0	0	28.6	0.00	28.60	Inf	Cys	22.6	pseudo,IPD:-22.60
Chr_04	36	23944793	23944867	Sup	TTA	0	0	73.6	55.30	18.30	Inf	Ile	81.4	IPD:-81.40
Chr_04	37	23950282	23950356	Undet	NNN	0	0	64.6	52.30	12.30	Inf	Ile	70.5
Chr_04	38	23953676	23953750	Sup	TCA	0	0	74.4	50.40	24.00	Inf	Ile	76.9	IPD:-76.90
Chr_04	39	24330800	24330874	Lys	TTT	0	0	54.6	34.30	20.30	Inf	Ile	59.8	IPD:-5.10
Chr_04	40	24434816	24434890	Lys	TTT	0	0	69.7	47.30	22.40	Inf	Ile	82.0	IPD:-9.20
Chr_04	41	26456184	26456258	Sup	TTA	0	0	61.5	42.00	19.50	Inf	Ile	53.3	IPD:-53.30
Chr_04	42	26459508	26459582	Sup	TCA	0	0	73.4	53.70	19.70	Inf	Ile	76.8	IPD:-76.80
Chr_04	43	27431357	27431428	Asp	GTC	0	0	69.8	46.80	23.00	Inf	Asp	94.5
Chr_04	44	27441197	27441290	His	ATG	27441236	27441253	37.8	15.00	22.80	Inf	Thr	38.6	IPD:-21.20
Chr_04	45	27469957	27470028	Ser	TGA	0	0	36.1	0.00	36.10	Inf	Cys	28.1	pseudo,IPD:-28.10
Chr_04	46	27933388	27933447	Leu	CAA	0	0	37.7	0.00	37.70	Inf	Ile	44.0	pseudo,IPD:-55.50
Chr_04	47	27937093	27937163	Lys	TTT	0	0	45.7	32.90	12.80	Inf	Thr	44.1	IPD:-7.90
Chr_04	48	31568675	31568748	Glu	TTC	0	0	72.1	45.30	26.80	Inf	Glu	93.3
Chr_04	49	34547475	34547547	Undet	NNN	0	0	22.5	20.00	2.50	Inf	Ile	6.1	pseudo
Chr_04	50	34996895	34996969	Lys	TTT	0	0	55.9	38.00	17.90	Inf	Ile	66.5	IPD:-13.80
Chr_04	51	35514445	35514516	Undet	NNN	0	0	32.4	12.70	19.70	Inf	Cys	30.5
Chr_04	52	36105734	36105805	Undet	NNN	0	0	33.9	12.30	21.60	Inf	Cys	28.1
Chr_04	53	36207147	36207220	Sup	TTA	0	0	56.5	40.00	16.50	Inf	Ile	63.3	IPD:-63.30
Chr_04	54	36454667	36454746	Leu	TAG	0	0	69.5	48.50	21.00	Inf	Leu	111.5
Chr_04	55	36674368	36674441	Sup	TTA	0	0	68.9	52.10	16.80	Inf	Ile	72.5	IPD:-72.50
Chr_04	56	37845510	37845581	Undet	NNN	0	0	30.5	14.50	16.00	Inf	Cys	24.6
Chr_04	57	38653900	38653970	Undet	NNN	0	0	25.7	13.90	11.80	Inf	Cys	27.7
Chr_04	58	40143827	40143899	Ala	AGC	0	0	63.4	38.20	25.20	Inf	Ala	98.3
Chr_04	59	42056896	42056968	Undet	NNN	0	0	28.0	0.00	28.00	Inf	Cys	16.6	pseudo
Chr_04	60	42612611	42612691	Leu	CAG	0	0	69.5	46.80	22.70	Inf	Leu	109.7
Chr_04	61	44808074	44808155	Met	CAT	44808115	44808118	28.3	13.20	15.10	Inf	Cys	24.4	IPD:-22.10
Chr_04	62	45569118	45569189	Thr	CGT	0	0	80.2	53.70	26.50	Inf	Thr	86.8
Chr_04	63	45731401	45731473	Ala	TGC	0	0	69.1	43.30	25.80	Inf	Ala	101.9
Chr_04	64	45264448	45264374	Lys	TTT	0	0	69.6	47.20	22.40	Inf	Ile	85.0	IPD:-15.60
Chr_04	65	44845660	44845586	Pro	TGG	0	0	46.3	24.60	21.70	Inf	Trp	51.8	IPD:-37.60
Chr_04	66	44824282	44824208	Pro	TGG	0	0	39.9	23.70	16.20	Inf	Trp	50.6	IPD:-43.60
Chr_04	67	42397313	42397242	Thr	GGT	0	0	58.8	26.80	32.00	Inf	Thr	72.2
Chr_04	68	42396944	42396871	Trp	CCA	0	0	63.4	36.60	26.80	Inf	Thr	64.7	IPD:-17.00
Chr_04	69	41924833	41924759	Lys	TTT	0	0	46.2	43.60	2.60	Inf	Ile	49.3	pseudo,IPD:-7.80
Chr_04	70	41895723	41895649	Lys	TTT	0	0	49.3	46.90	2.40	Inf	Ile	55.4	pseudo,IPD:-9.40
Chr_04	71	40951313	40951241	Phe	GAA	0	0	78.3	58.40	19.90	Inf	Phe	113.2
Chr_04	72	40332808	40332723	Met	CAT	40332770	40332759	64.2	40.80	23.40	Inf	Met	104.0
Chr_04	73	39661366	39661295	Undet	NNN	0	0	30.9	13.20	17.70	Inf	Tyr	22.3
Chr_04	74	39349571	39349500	Undet	NNN	0	0	32.4	15.50	16.90	Inf	Tyr	27.4
Chr_04	75	38881934	38881861	Asn	ATT	0	0	76.7	54.40	22.30	Inf	Ile	68.6	IPD:-4.90
Chr_04	76	38577369	38577299	Undet	NNN	0	0	31.2	13.60	17.60	Inf	Cys	27.6
Chr_04	77	38149072	38149003	Sup	TTA	0	0	41.6	29.80	11.80	Inf	Asn	31.7	IPD:-31.70
Chr_04	78	37023286	37023212	Pro	TGG	0	0	58.8	32.50	26.30	Inf	Trp	65.1	IPD:-37.90
Chr_04	79	36687504	36687430	Sup	TCA	0	0	61.7	51.00	10.70	Inf	Ile	59.5	IPD:-59.50
Chr_04	80	36371394	36371324	iMet	CAT	0	0	33.6	24.40	9.20	Inf	iMet	90.3
Chr_04	81	35246709	35246638	Leu	TAA	0	0	39.3	15.40	23.90	Inf	Thr	27.8	IPD:-27.80
Chr_04	82	32069592	32069521	Gln	CTG	0	0	72.2	48.10	24.10	Inf	Gln	101.2
Chr_04	83	32005226	32005153	Sup	TTA	0	0	81.1	56.90	24.20	Inf	Ile	89.9	IPD:-89.90
Chr_04	84	31105882	31105808	Sup	TCA	0	0	62.6	51.20	11.40	Inf	Ile	64.4	IPD:-64.40
Chr_04	85	30368428	30368357	Gln	CTG	0	0	55.7	43.90	11.80	Inf	Gln	84.5
Chr_04	86	29891452	29891380	Met	CAT	0	0	41.9	26.90	15.00	Inf	Thr	34.7	IPD:-39.70
Chr_04	87	29891321	29891249	Lys	CTT	0	0	58.6	40.20	18.40	Inf	Thr	50.5	IPD:-24.20
Chr_04	88	29778161	29778092	Leu	TAA	0	0	32.4	0.00	32.40	Inf	Thr	25.3	pseudo,IPD:-25.30
Chr_04	89	28649441	28649367	Lys	TTT	0	0	66.4	52.40	14.00	Inf	Ile	75.1	IPD:-13.50
Chr_04	90	28156178	28156107	Undet	NNN	0	0	32.0	15.40	16.60	Inf	Cys	30.6
Chr_04	91	28104200	28104107	His	ATG	28104161	28104144	37.8	15.00	22.80	Inf	Thr	38.6	IPD:-21.20
Chr_04	92	27859836	27859762	Lys	TTT	0	0	60.3	42.30	18.00	Inf	Ile	68.6	IPD:-14.50
Chr_04	93	27701945	27701874	Undet	NNN	0	0	21.3	0.00	21.30	Inf	Cys	20.0	pseudo
Chr_04	94	26741210	26741139	Leu	TAA	0	0	27.0	0.00	27.00	Inf	Cys	21.3	pseudo,IPD:-21.30
Chr_04	95	26022672	26022601	Undet	NNN	0	0	31.2	14.20	17.00	Inf	Cys	24.8
Chr_04	96	24898051	24897977	Lys	TTT	0	0	77.4	55.00	22.40	Inf	Ile	85.8	IPD:-7.40
Chr_04	97	23930711	23930624	Tyr	ATA	23930674	23930659	37.2	13.40	23.80	Inf	Thr	42.1	IPD:-16.30
Chr_04	98	23477769	23477698	Leu	TAA	0	0	29.5	0.00	29.50	Inf	Cys	31.1	pseudo,IPD:-31.10
Chr_04	99	23395979	23395910	Leu	TAA	0	0	24.7	0.00	24.70	Inf	Cys	15.2	pseudo,IPD:-15.20
Chr_04	100	23224586	23224514	Ile	AAT	0	0	54.4	42.70	11.70	Inf	Ile	58.9
Chr_04	101	22647650	22647572	Lys	TTT	0	0	30.9	29.70	1.20	Inf	Ile	26.7	pseudo,IPD:-4.10
Chr_04	102	22497467	22497397	Lys	TTT	0	0	38.7	32.00	6.70	Inf	Ile	48.9	IPD:-6.90
Chr_04	103	19478454	19478383	Undet	NNN	0	0	30.9	13.20	17.70	Inf	Tyr	22.3
Chr_04	104	19269620	19269545	His	GTG	0	0	63.0	42.40	20.60	Inf	Arg	60.9	IPD:-21.50
Chr_04	105	16122526	16122455	Gly	TCC	0	0	71.0	46.70	24.30	Inf	Gly	82.3
Chr_04	106	16098227	16098156	Gly	TCC	0	0	73.9	46.20	27.70	Inf	Gly	85.6
Chr_04	107	15653674	15653603	Leu	TAA	0	0	34.7	10.80	23.90	Inf	Thr	25.7	IPD:-25.70
Chr_04	108	13397371	13397308	Undet	NNN	0	0	51.2	33.60	17.60	Inf	Ile	62.7
Chr_04	109	11166428	11166357	Lys	TTT	0	0	80.4	65.10	15.30	Inf	Lys	85.9
Chr_04	110	11144226	11144155	Lys	TTT	0	0	80.4	65.10	15.30	Inf	Lys	85.9
Chr_04	111	10769542	10769471	Undet	NNN	0	0	32.4	15.50	16.90	Inf	Tyr	27.4
Chr_04	112	10157760	10157689	Leu	TAA	0	0	30.2	9.40	20.80	Inf	Thr	26.7	pseudo,IPD:-26.70
Chr_04	113	9123254	9123164	Asn	ATT	9123217	9123199	36.8	15.60	21.20	Inf	Thr	39.5	IPD:-26.40
Chr_04	114	9037682	9037611	Undet	NNN	0	0	29.7	13.00	16.70	Inf	Tyr	22.3
Chr_04	115	8953826	8953755	Undet	NNN	0	0	23.1	12.30	10.80	Inf	Cys	14.9
Chr_04	116	8199228	8199157	Leu	TAA	0	0	30.9	0.00	30.90	Inf	Thr	22.5	pseudo,IPD:-22.50
Chr_04	117	7198032	7197961	Undet	NNN	0	0	30.9	13.20	17.70	Inf	Tyr	22.3
Chr_04	118	6358555	6358483	Glu	CTC	0	0	78.9	53.10	25.80	Inf	Glu	99.2
Chr_04	119	5394157	5394084	Ile	TAT	0	0	85.9	70.60	15.30	Inf	Ile	103.9
Chr_04	120	3977714	3977635	Gly	GCC	0	0	23.2	28.00	-4.80	Inf	Gly	32.6	pseudo
Chr_04	121	3919107	3919028	Gly	GCC	0	0	23.2	28.00	-4.80	Inf	Gly	32.6	pseudo
Chr_04	122	1884551	1884468	Leu	TAA	0	0	63.1	26.70	36.40	Inf	Leu	80.6
Chr_04	123	1837560	1837495	Ser	CGA	0	0	23.0	0.00	23.00	Inf	Tyr	17.1	pseudo,IPD:-17.10
Chr_05	1	460389	460458	Lys	TTT	0	0	51.1	56.10	-5.00	Inf	Lys	58.0	pseudo
Chr_05	2	709436	709527	Tyr	GTA	709473	709491	74.2	42.70	31.50	Inf	Tyr	111.8
Chr_05	3	1239016	1239087	Gln	TTG	0	0	71.3	53.50	17.80	Inf	Gln	101.1
Chr_05	4	1539400	1539471	Gly	TCC	0	0	73.9	46.20	27.70	Inf	Gly	85.6
Chr_05	5	1958862	1958924	Val	AAC	0	0	43.0	18.50	24.50	Inf	Val	56.0	trunc_start:6,trunc_end:5
Chr_05	6	2474494	2474565	Cys	GCA	0	0	82.1	59.90	22.20	Inf	Cys	106.6
Chr_05	7	2608571	2608642	Asp	GTC	0	0	67.0	47.30	19.70	Inf	Asp	95.1
Chr_05	8	2652424	2652495	His	GTG	0	0	63.0	33.70	29.30	Inf	His	91.2
Chr_05	9	2815899	2815971	Ala	TGC	0	0	69.1	43.30	25.80	Inf	Ala	101.9
Chr_05	10	2832244	2832316	Leu	CAA	0	0	23.9	0.00	23.90	Inf	Cys	23.8	pseudo,IPD:-23.80
Chr_05	11	2900110	2900182	Leu	CAA	0	0	23.9	0.00	23.90	Inf	Cys	23.8	pseudo,IPD:-23.80
Chr_05	12	3050227	3050298	His	GTG	0	0	63.0	33.70	29.30	Inf	His	87.1
Chr_05	13	3176145	3176218	Val	AAC	0	0	72.2	47.80	24.40	Inf	Val	98.2
Chr_05	14	3610149	3610230	Ser	TGA	0	0	80.7	46.00	34.70	Inf	Ser	111.5
Chr_05	15	4003575	4003646	Pro	TGG	0	0	66.3	31.40	34.90	Inf	Pro	105.9
Chr_05	16	4477934	4478007	Asn	GTT	0	0	81.1	58.40	22.70	Inf	Asn	93.7
Chr_05	17	4818565	4818638	Glu	TTC	0	0	72.1	45.30	26.80	Inf	Glu	93.3
Chr_05	18	5283936	5284007	Pro	TGG	0	0	68.9	36.50	32.40	Inf	Pro	109.4
Chr_05	19	5395591	5395662	iMet	CAT	0	0	58.3	28.10	30.20	Inf	iMet	118.7
Chr_05	20	5397295	5397366	iMet	CAT	0	0	58.3	28.10	30.20	Inf	iMet	118.7
Chr_05	21	5601381	5601452	Trp	CCA	0	0	75.8	51.20	24.60	Inf	Trp	105.6
Chr_05	22	5741917	5741988	Asp	GTC	0	0	69.8	46.80	23.00	Inf	Asp	94.5
Chr_05	23	5781689	5781782	His	ATG	5781726	5781746	33.8	14.10	19.70	Inf	Cys	37.6	IPD:-17.40
Chr_05	24	5989528	5989601	Lys	TTT	0	0	20.8	15.90	4.90	Inf	Thr	18.1	pseudo,IPD:-6.80
Chr_05	25	6370640	6370711	Trp	CCA	0	0	75.8	51.20	24.60	Inf	Trp	105.6
Chr_05	26	6395716	6395787	Phe	GAA	0	0	34.5	18.70	15.80	Inf	Cys	30.3	IPD:-34.70
Chr_05	27	6452884	6452968	Asn	ATT	6452921	6452933	24.3	0.00	24.30	Inf	Thr	19.2	pseudo,IPD:-25.20
Chr_05	28	6865584	6865655	Thr	TGT	0	0	82.7	57.00	25.70	Inf	Thr	93.2
Chr_05	29	7006507	7006578	Pro	TGG	0	0	68.9	36.50	32.40	Inf	Pro	109.4
Chr_05	30	8639592	8639664	Arg	CCT	0	0	69.1	50.30	18.80	Inf	Arg	81.2
Chr_05	31	8815260	8815334	Sup	TCA	0	0	79.2	54.00	25.20	Inf	Ile	86.8	IPD:-86.80
Chr_05	32	9459337	9459409	Phe	GAA	0	0	78.3	58.40	19.90	Inf	Phe	113.2
Chr_05	33	9474250	9474334	Met	CAT	9474288	9474298	64.2	40.80	23.40	Inf	Met	104.0
Chr_05	34	10474351	10474421	Gly	GCC	0	0	65.5	43.70	21.80	Inf	Gly	91.0
Chr_05	35	10829475	10829547	Phe	GAA	0	0	65.2	55.80	9.40	Inf	Phe	97.2
Chr_05	36	10927215	10927289	Undet	NNN	0	0	64.6	52.30	12.30	Inf	Ile	70.5
Chr_05	37	10930768	10930842	Sup	TCA	0	0	74.4	50.40	24.00	Inf	Ile	76.9	IPD:-76.90
Chr_05	38	11114876	11114947	His	GTG	0	0	63.0	33.70	29.30	Inf	His	91.2
Chr_05	39	11436194	11436265	Asp	GTC	0	0	69.8	46.80	23.00	Inf	Asp	94.5
Chr_05	40	11562168	11562241	Glu	TTC	0	0	72.1	45.30	26.80	Inf	Glu	93.3
Chr_05	41	12190237	12190310	Glu	TTC	0	0	70.5	43.00	27.50	Inf	Glu	89.1
Chr_05	42	13084776	13084875	Tyr	GTA	13084813	13084840	42.1	15.10	27.00	Inf	Thr	41.9	IPD:-20.50
Chr_05	43	18620181	18620264	Undet	NNN	0	0	29.4	12.50	16.90	Inf	Trp	28.8
Chr_05	44	19693928	19694018	Undet	NNN	0	0	21.8	15.60	6.20	Inf	Trp	22.3
Chr_05	45	24531027	24531101	Lys	TTT	0	0	54.0	46.80	7.20	Inf	Ile	60.6	IPD:-14.60
Chr_05	46	24858963	24859028	Undet	NNN	0	0	25.7	25.70	0.00	Inf	Lys	18.6	pseudo
Chr_05	47	27702887	27702968	Ser	GCT	0	0	80.5	45.20	35.30	Inf	Ser	109.5
Chr_05	48	28159372	28159446	Lys	TTT	0	0	70.2	48.20	22.00	Inf	Ile	83.7	IPD:-17.40
Chr_05	49	28630259	28630331	Ile	TAT	0	0	42.9	46.90	-4.00	Inf	Ile	43.9	pseudo
Chr_05	50	30211259	30211332	Lys	TTT	0	0	33.4	30.90	2.50	Inf	Lys	37.4	pseudo
Chr_05	51	30340917	30340991	Lys	TTT	0	0	25.6	13.00	12.60	Inf	Lys	11.5
Chr_05	52	30861621	30861695	Sup	TTA	0	0	74.7	53.80	20.90	Inf	Ile	73.7	IPD:-73.70
Chr_05	53	31127912	31127986	Sup	TCA	0	0	79.2	54.00	25.20	Inf	Ile	86.8	IPD:-86.80
Chr_05	54	32774635	32774706	Undet	NNN	0	0	30.9	13.20	17.70	Inf	Tyr	22.3
Chr_05	55	33125901	33125975	Lys	TTT	0	0	65.7	49.90	15.80	Inf	Asn	73.5	IPD:-8.80
Chr_05	56	33293314	33293395	Ser	AGA	0	0	79.4	43.10	36.30	Inf	Ser	115.0
Chr_05	57	33836528	33836621	His	ATG	33836567	33836584	37.8	15.00	22.80	Inf	Thr	38.6	IPD:-21.20
Chr_05	58	33848800	33848872	Asn	ATT	0	0	44.9	48.00	-3.10	Inf	Ile	40.8	pseudo,IPD:-38.30
Chr_05	59	34288697	34288769	Glu	CTC	0	0	78.9	53.10	25.80	Inf	Glu	99.2
Chr_05	60	34417198	34417269	Gln	TTG	0	0	61.7	48.70	13.00	Inf	Gln	90.2
Chr_05	61	35551579	35551670	Undet	NNN	0	0	35.7	0.00	35.70	Inf	Thr	28.0	pseudo
Chr_05	62	36475427	36475498	Undet	NNN	0	0	30.9	13.20	17.70	Inf	Tyr	22.3
Chr_05	63	36608048	36608130	Leu	TAA	0	0	68.4	29.10	39.30	Inf	Leu	90.1
Chr_05	64	36613131	36613203	Lys	CTT	0	0	87.7	67.60	20.10	Inf	Lys	106.7
Chr_05	65	37362451	37362524	Val	AAC	0	0	72.2	47.80	24.40	Inf	Val	98.2
Chr_05	66	37567055	37567128	Val	AAC	0	0	72.2	47.80	24.40	Inf	Val	98.2
Chr_05	67	39120213	39120301	Tyr	GTA	39120250	39120265	74.3	42.80	31.50	Inf	Tyr	111.8
Chr_05	68	40455325	40455400	Lys	TTT	0	0	53.3	45.20	8.10	Inf	Ile	55.3	IPD:-5.30
Chr_05	69	40480505	40480586	Ser	TGA	0	0	80.7	46.00	34.70	Inf	Ser	111.5
Chr_05	70	41013818	41013890	Arg	TCT	0	0	68.8	51.20	17.60	Inf	Arg	94.8
Chr_05	71	41513650	41513724	Lys	TTT	0	0	69.4	47.10	22.30	Inf	Ile	82.4	IPD:-11.50
Chr_05	72	41905364	41905443	His	ATG	41905401	41905408	41.7	17.30	24.40	Inf	Thr	49.0	IPD:-25.60
Chr_05	73	41909916	41909987	Asp	GTC	0	0	67.0	47.30	19.70	Inf	Asp	96.4
Chr_05	74	42140371	42140441	Gly	GCC	0	0	66.5	44.80	21.70	Inf	Gly	94.4
Chr_05	75	42651645	42651716	Pro	TGG	0	0	68.9	36.50	32.40	Inf	Pro	109.4
Chr_05	76	42921535	42921606	Undet	NNN	0	0	32.4	15.50	16.90	Inf	Tyr	27.4
Chr_05	77	44322028	44322097	Undet	NNN	0	0	60.2	36.00	24.20	Inf	Thr	69.3
Chr_05	78	42745489	42745418	Undet	NNN	0	0	36.3	16.40	19.90	Inf	Cys	31.6
Chr_05	79	42459385	42459285	Tyr	GTA	42459348	42459320	38.5	11.80	26.70	Inf	Thr	38.0	IPD:-20.90
Chr_05	80	41177995	41177924	Undet	NNN	0	0	30.9	13.20	17.70	Inf	Tyr	22.3
Chr_05	81	40969898	40969825	Arg	TCG	0	0	82.3	61.00	21.30	Inf	Arg	91.9
Chr_05	82	40483588	40483517	Asp	GTC	0	0	69.8	46.80	23.00	Inf	Asp	95.8
Chr_05	83	40480745	40480674	Asp	GTC	0	0	69.8	46.80	23.00	Inf	Asp	94.5
Chr_05	84	39596244	39596165	His	ATG	39596207	39596200	41.7	17.00	24.70	Inf	Thr	54.6	IPD:-23.00
Chr_05	85	37213382	37213310	Ala	TGC	0	0	69.1	43.30	25.80	Inf	Ala	101.9
Chr_05	86	37058401	37058328	Ile	AAT	0	0	72.4	52.60	19.80	Inf	Ile	97.3
Chr_05	87	37058320	37058247	Val	CAC	0	0	82.4	54.40	28.00	Inf	Val	103.7
Chr_05	88	37025840	37025769	Cys	GCA	0	0	82.1	59.90	22.20	Inf	Cys	106.6
Chr_05	89	36386479	36386401	Val	AAC	0	0	43.1	39.90	3.20	Inf	Val	55.1	pseudo
Chr_05	90	35784826	35784746	Leu	AAG	0	0	74.0	52.20	21.80	Inf	Leu	110.4
Chr_05	91	35574466	35574375	Undet	NNN	0	0	36.6	9.60	27.00	Inf	Thr	28.9	pseudo
Chr_05	92	34600848	34600781	Undet	NNN	0	0	37.1	22.30	14.80	Inf	Arg	46.9
Chr_05	93	33803873	33803803	Lys	TTT	0	0	32.0	28.70	3.30	Inf	Lys	39.3	pseudo
Chr_05	94	33209281	33209207	Lys	TTT	0	0	63.9	41.70	22.20	Inf	Ile	80.3	IPD:-16.30
Chr_05	95	32565667	32565567	Tyr	GTA	32565630	32565602	42.0	15.00	27.00	Inf	Thr	41.9	IPD:-20.50
Chr_05	96	30903147	30903057	Pro	GGG	30903108	30903094	35.5	14.90	20.60	Inf	Thr	36.1	IPD:-46.70
Chr_05	97	29805197	29805126	Gly	GCC	0	0	51.0	35.00	16.00	Inf	Arg	51.2	IPD:-22.70
Chr_05	98	29535781	29535710	Leu	TAA	0	0	39.6	11.80	27.80	Inf	Thr	29.1	IPD:-29.10
Chr_05	99	28516345	28516271	Lys	TTT	0	0	70.5	49.80	20.70	Inf	Ile	80.1	IPD:-14.00
Chr_05	100	28334837	28334763	Sup	TTA	0	0	75.5	52.60	22.90	Inf	Ile	77.9	IPD:-77.90
Chr_05	101	27814480	27814406	Sup	TTA	0	0	68.6	44.60	24.00	Inf	Ile	64.9	IPD:-64.90
Chr_05	102	27811152	27811078	Sup	TCA	0	0	67.1	51.40	15.70	Inf	Ile	67.4	IPD:-67.40
Chr_05	103	26370117	26370035	Cys	GCA	26370075	26370072	24.3	0.00	24.30	Inf	Cys	22.6	pseudo
Chr_05	104	24777710	24777640	Gly	GCC	0	0	53.1	35.80	17.30	Inf	Gly	79.7
Chr_05	105	24173110	24173039	Gln	TTG	0	0	73.5	53.70	19.80	Inf	Gln	104.8
Chr_05	106	23810100	23810029	Asp	GTC	0	0	69.8	46.80	23.00	Inf	Asp	94.5
Chr_05	107	21974829	21974739	Undet	NNN	0	0	25.9	17.00	8.90	Inf	Trp	25.1
Chr_05	108	21568443	21568371	Arg	TCT	0	0	68.8	51.20	17.60	Inf	Arg	94.8
Chr_05	109	21342881	21342811	Undet	NNN	0	0	31.2	9.20	22.00	Inf	Thr	31.7	pseudo
Chr_05	110	19702661	19702589	Ala	TGC	0	0	69.1	43.30	25.80	Inf	Ala	101.9
Chr_05	111	19454448	19454374	Lys	TTT	0	0	54.0	46.80	7.20	Inf	Ile	60.6	IPD:-14.60
Chr_05	112	18883620	18883546	Glu	TTC	0	0	67.3	43.20	24.10	Inf	Glu	84.2
Chr_05	113	18872610	18872539	Gln	TTG	0	0	76.6	57.00	19.60	Inf	Gln	107.0
Chr_05	114	17881696	17881622	Lys	CTT	0	0	20.4	16.80	3.60	Inf	Ile	16.5	pseudo,IPD:-27.30
Chr_05	115	17640182	17640108	Sup	TTA	0	0	63.9	45.20	18.70	Inf	Ile	57.2	IPD:-57.20
Chr_05	116	17637704	17637630	Sup	TCA	0	0	66.3	52.50	13.80	Inf	Ile	71.9	IPD:-71.90
Chr_05	117	17489103	17489012	Undet	NNN	0	0	27.0	0.00	27.00	Inf	Thr	21.5	pseudo
Chr_05	118	17371168	17371079	Met	CAT	17371130	17371115	64.1	40.60	23.50	Inf	Met	104.0
Chr_05	119	16672971	16672898	Lys	TTT	0	0	53.3	46.80	6.50	Inf	Lys	60.5
Chr_05	120	16669944	16669871	Sup	TTA	0	0	70.9	60.80	10.10	Inf	Ile	78.1	IPD:-78.10
Chr_05	121	16391026	16390949	Leu	CAA	0	0	25.4	15.60	9.80	Inf	Thr	7.4	IPD:-7.40
Chr_05	122	16228686	16228615	Undet	NNN	0	0	25.4	0.00	25.40	Inf	Cys	24.1	pseudo
Chr_05	123	15808555	15808482	Ile	AAT	0	0	74.7	56.80	17.90	Inf	Ile	98.1
Chr_05	124	13857053	13856979	Lys	TTT	0	0	22.7	10.60	12.10	Inf	Lys	13.7
Chr_05	125	13844913	13844839	Lys	TTT	0	0	23.1	13.70	9.40	Inf	Lys	9.0
Chr_05	126	13107757	13107685	Leu	TAA	0	0	64.6	32.20	32.40	Inf	Pro	87.4	IPD:-74.60
Chr_05	127	12657236	12657165	Lys	TTT	0	0	80.4	65.10	15.30	Inf	Lys	85.9
Chr_05	128	12584412	12584341	Trp	CCA	0	0	75.8	51.20	24.60	Inf	Trp	105.6
Chr_05	129	12318666	12318593	Ile	AAT	0	0	84.9	58.30	26.60	Inf	Ile	109.3
Chr_05	130	12194783	12194710	Asn	GTT	0	0	81.1	58.40	22.70	Inf	Asn	93.7
Chr_05	131	12180689	12180618	Thr	TGT	0	0	79.1	48.90	30.20	Inf	Thr	92.7
Chr_05	132	11900703	11900632	Asp	GTC	0	0	69.8	46.80	23.00	Inf	Asp	95.8
Chr_05	133	11875627	11875555	Ala	TGC	0	0	60.7	41.30	19.40	Inf	Ala	94.8
Chr_05	134	11719390	11719319	Pro	TGG	0	0	66.3	31.40	34.90	Inf	Pro	105.9
Chr_05	135	11715063	11714990	Thr	AGT	0	0	73.6	45.20	28.40	Inf	Thr	88.6
Chr_05	136	11572934	11572863	Asp	GTC	0	0	62.4	38.60	23.80	Inf	Asp	85.9
Chr_05	137	11471093	11471013	Asn	GTT	0	0	30.2	12.10	18.10	Inf	Cys	16.3	IPD:-21.60
Chr_05	138	11387872	11387801	Gln	CTG	0	0	74.6	50.10	24.50	Inf	Gln	102.4
Chr_05	139	11190636	11190563	Asn	GTT	0	0	84.5	59.40	25.10	Inf	Asn	95.9
Chr_05	140	11095366	11095292	Lys	TTT	0	0	54.0	46.80	7.20	Inf	Ile	60.6	IPD:-14.60
Chr_05	141	11083843	11083770	Sup	TTA	0	0	81.1	56.90	24.20	Inf	Ile	89.9	IPD:-89.90
Chr_05	142	11027175	11027102	Sup	TTA	0	0	72.5	49.50	23.00	Inf	Ile	81.7	IPD:-81.70
Chr_05	143	11019223	11019150	Leu	TAA	0	0	53.2	44.90	8.30	Inf	Ile	55.8	IPD:-53.70
Chr_05	144	10884847	10884764	Leu	CAA	0	0	79.5	54.50	25.00	Inf	Leu	126.8
Chr_05	145	10780194	10780107	Tyr	ATA	10780157	10780142	29.8	10.40	19.40	Inf	Thr	32.4	IPD:-23.30
Chr_05	146	10275098	10275026	Glu	CTC	0	0	78.9	53.10	25.80	Inf	Glu	99.2
Chr_05	147	9836043	9835970	Ile	AAT	0	0	84.9	58.30	26.60	Inf	Ile	109.3
Chr_05	148	9661489	9661417	Ala	CGC	0	0	68.3	44.10	24.20	Inf	Ala	99.2
Chr_05	149	9365335	9365265	Gly	CCC	0	0	65.4	28.10	37.30	Inf	Gly	85.4
Chr_05	150	9363324	9363254	Gly	CCC	0	0	65.4	28.10	37.30	Inf	Gly	85.4
Chr_05	151	9363180	9363108	Ala	AGC	0	0	63.4	38.20	25.20	Inf	Ala	98.3
Chr_05	152	8674874	8674800	Lys	TTT	0	0	40.2	42.70	-2.50	Inf	Lys	27.9	pseudo
Chr_05	153	8628817	8628733	Tyr	GTA	8628780	8628769	73.8	41.90	31.90	Inf	Tyr	106.6
Chr_05	154	8489942	8489870	Arg	TCT	0	0	68.8	51.20	17.60	Inf	Arg	94.8
Chr_05	155	7895185	7895098	Tyr	ATA	7895148	7895133	36.2	16.00	20.20	Inf	Thr	38.8	IPD:-16.90
Chr_05	156	7404288	7404214	Lys	TTT	0	0	54.0	46.80	7.20	Inf	Ile	60.6	IPD:-14.60
Chr_05	157	7290810	7290738	Glu	CTC	0	0	78.9	53.10	25.80	Inf	Glu	99.2
Chr_05	158	6792834	6792762	Glu	CTC	0	0	78.9	53.10	25.80	Inf	Glu	99.2
Chr_05	159	6735718	6735646	Glu	CTC	0	0	78.9	53.10	25.80	Inf	Glu	99.2
Chr_05	160	4645639	4645566	Glu	TTC	0	0	72.1	45.30	26.80	Inf	Glu	93.3
Chr_05	161	4636385	4636314	Gln	TTG	0	0	71.3	53.50	17.80	Inf	Gln	101.1
Chr_05	162	4465803	4465733	Gly	CCC	0	0	65.4	28.10	37.30	Inf	Gly	85.4
Chr_05	163	4115329	4115257	Val	TAC	0	0	78.2	43.80	34.40	Inf	Val	106.2
Chr_05	164	4092228	4092147	Ser	GCT	0	0	80.5	45.20	35.30	Inf	Ser	109.5
Chr_05	165	3847287	3847221	Undet	NNN	0	0	32.0	30.60	1.40	Inf	Asn	34.1	pseudo
Chr_05	166	3839817	3839744	Asn	GTT	0	0	81.1	58.40	22.70	Inf	Asn	93.7
Chr_05	167	3388448	3388378	Undet	NNN	0	0	33.9	14.10	19.80	Inf	Cys	31.7
Chr_05	168	3358412	3358339	Arg	CCT	0	0	55.3	48.00	7.30	Inf	Thr	64.0	IPD:-0.10
Chr_05	169	3177626	3177545	Ser	AGA	0	0	80.3	44.00	36.30	Inf	Ser	115.3
Chr_05	170	2813985	2813904	Ser	GCT	0	0	80.5	45.20	35.30	Inf	Ser	109.5
Chr_05	171	2712972	2712899	Ile	AAT	0	0	85.2	59.00	26.20	Inf	Ile	105.3
Chr_05	172	2193050	2192979	Asp	GTC	0	0	67.0	47.30	19.70	Inf	Asp	95.1
Chr_05	173	1842545	1842464	Ser	GCT	0	0	80.5	45.20	35.30	Inf	Ser	109.5
Chr_05	174	1604085	1604014	Asp	GTC	0	0	69.8	46.80	23.00	Inf	Asp	94.5
Chr_05	175	1169908	1169835	Asn	GTT	0	0	84.5	59.40	25.10	Inf	Asn	95.9
Chr_06	1	400920	401001	Ser	GCT	0	0	80.5	45.20	35.30	Inf	Ser	109.5
Chr_06	2	509148	509221	Ile	TAT	0	0	86.5	71.20	15.30	Inf	Ile	104.1
Chr_06	3	739383	739454	Pro	TGG	0	0	68.9	36.50	32.40	Inf	Pro	109.4
Chr_06	4	907214	907285	Gly	TCC	0	0	73.9	46.20	27.70	Inf	Gly	85.6
Chr_06	5	1246536	1246607	Gln	TTG	0	0	76.4	56.50	19.90	Inf	Gln	109.1
Chr_06	6	2281709	2281788	Leu	TAG	0	0	69.5	48.50	21.00	Inf	Leu	111.5
Chr_06	7	2465730	2465800	Gly	GCC	0	0	66.5	44.80	21.70	Inf	Gly	94.4
Chr_06	8	2501685	2501756	Gln	TTG	0	0	71.5	49.70	21.80	Inf	Gln	103.2
Chr_06	9	2761450	2761521	Trp	CCA	0	0	75.8	51.20	24.60	Inf	Trp	105.6
Chr_06	10	2805213	2805284	Undet	NNN	0	0	32.4	15.50	16.90	Inf	Tyr	27.4
Chr_06	11	2811838	2811909	Trp	CCA	0	0	75.8	51.20	24.60	Inf	Trp	105.6
Chr_06	12	2879611	2879684	Val	CAC	0	0	77.2	56.00	21.20	Inf	Val	100.0
Chr_06	13	2995457	2995527	Gly	GCC	0	0	66.5	44.80	21.70	Inf	Gly	94.4
Chr_06	14	3224980	3225051	Gly	TCC	0	0	73.9	46.20	27.70	Inf	Gly	85.6
Chr_06	15	3239493	3239582	Tyr	GTA	3239530	3239546	73.6	41.70	31.90	Inf	Tyr	106.6
Chr_06	16	3259022	3259095	Asp	GTC	0	0	47.2	35.80	11.40	Inf	Ile	40.3	IPD:-35.70
Chr_06	17	3611338	3611411	Glu	TTC	0	0	72.1	45.30	26.80	Inf	Glu	93.3
Chr_06	18	4677817	4677889	Arg	ACG	0	0	72.5	49.90	22.60	Inf	Arg	90.9
Chr_06	19	5253121	5253194	Val	AAC	0	0	72.2	47.80	24.40	Inf	Val	98.2
Chr_06	20	5593202	5593275	Ile	AAT	0	0	84.9	58.30	26.60	Inf	Ile	109.3
Chr_06	21	5958396	5958467	Asp	GTC	0	0	67.0	47.30	19.70	Inf	Asp	96.4
Chr_06	22	6221988	6222060	Ala	TGC	0	0	65.6	39.80	25.80	Inf	Ala	97.7
Chr_06	23	6559930	6560001	Gln	CTG	0	0	72.2	48.10	24.10	Inf	Gln	101.2
Chr_06	24	6661438	6661512	Lys	TTT	0	0	67.9	45.70	22.20	Inf	Ile	79.7	IPD:-15.30
Chr_06	25	6687320	6687393	Lys	CTT	0	0	41.2	33.60	7.60	Inf	Thr	44.6	IPD:-18.30
Chr_06	26	7231993	7232075	Ser	AGA	0	0	63.9	38.90	25.00	Inf	Ser	90.4
Chr_06	27	7544637	7544712	Arg	TCT	0	0	57.4	44.60	12.80	Inf	Ile	59.4	IPD:-19.80
Chr_06	28	7871247	7871319	Undet	NNN	0	0	23.1	21.70	1.40	Inf	Ile	9.0	pseudo
Chr_06	29	8537254	8537344	Undet	NNN	0	0	29.9	11.70	18.20	Inf	Ala	8.0
Chr_06	30	9159389	9159474	Met	CAT	9159427	9159438	64.2	40.80	23.40	Inf	Met	104.0
Chr_06	31	9169777	9169862	Met	CAT	9169815	9169826	64.2	40.80	23.40	Inf	Met	104.0
Chr_06	32	9567505	9567576	Lys	TTT	0	0	80.4	65.10	15.30	Inf	Lys	85.9
Chr_06	33	9596992	9597073	Ser	AGA	0	0	69.8	36.60	33.20	Inf	Ser	102.2
Chr_06	34	9637498	9637579	Ser	AGA	0	0	80.3	44.00	36.30	Inf	Ser	115.3
Chr_06	35	10104485	10104558	Asn	GTT	0	0	81.1	58.40	22.70	Inf	Asn	93.7
Chr_06	36	10619640	10619711	Gln	CTG	0	0	60.6	50.50	10.10	Inf	Gln	93.2
Chr_06	37	10620589	10620659	Gln	TTG	0	0	60.8	36.80	24.00	Inf	Gln	89.1
Chr_06	38	10621728	10621799	Gln	TTG	0	0	72.9	49.50	23.40	Inf	Gln	108.9
Chr_06	39	10622412	10622483	Gln	TTG	0	0	59.7	43.10	16.60	Inf	Gln	91.5
Chr_06	40	10624384	10624455	Sup	TTA	0	0	49.1	24.60	24.50	Inf	Gln	79.6	IPD:-79.60
Chr_06	41	10625098	10625169	Gln	TTG	0	0	72.9	45.40	27.50	Inf	Gln	107.0
Chr_06	42	12053180	12053252	Glu	CTC	0	0	78.9	53.10	25.80	Inf	Glu	99.2
Chr_06	43	13080072	13080145	Lys	TTT	0	0	46.1	51.30	-5.20	Inf	Lys	52.5	pseudo
Chr_06	44	13217658	13217730	Phe	GAA	0	0	78.3	58.40	19.90	Inf	Phe	113.2
Chr_06	45	15145018	15145089	Undet	NNN	0	0	34.3	15.20	19.10	Inf	Cys	30.0
Chr_06	46	15515117	15515190	His	GTG	0	0	33.2	26.70	6.50	Inf	His	38.0
Chr_06	47	16078981	16079055	Lys	TTT	0	0	54.0	46.80	7.20	Inf	Ile	60.6	IPD:-14.60
Chr_06	48	17243971	17244044	Glu	TTC	0	0	56.1	35.60	20.50	Inf	Glu	65.3
Chr_06	49	17976500	17976571	Pro	TGG	0	0	69.6	37.70	31.90	Inf	Pro	111.0
Chr_06	50	18887158	18887229	Trp	CCA	0	0	66.8	51.60	15.20	Inf	Trp	94.1
Chr_06	51	19216843	19216915	Undet	NNN	0	0	24.6	24.50	0.10	Inf	Thr	10.1	pseudo
Chr_06	52	19319809	19319898	Asn	ATT	19319846	19319863	23.7	12.10	11.60	Inf	Cys	33.5	IPD:-29.50
Chr_06	53	20326662	20326733	Leu	TAA	0	0	36.0	20.40	15.60	Inf	Cys	27.8	IPD:-27.80
Chr_06	54	22361592	22361663	Leu	TAA	0	0	36.6	0.00	36.60	Inf	Cys	26.8	pseudo,IPD:-26.80
Chr_06	55	22690096	22690168	Glu	CTC	0	0	78.9	53.10	25.80	Inf	Glu	99.2
Chr_06	56	23019431	23019502	Pro	CGG	0	0	65.1	40.90	24.20	Inf	Pro	107.0
Chr_06	57	23890022	23890095	Met	CAT	0	0	49.6	22.00	27.60	Inf	His	44.4	IPD:-20.80
Chr_06	58	23908082	23908154	Cys	GCA	0	0	49.5	27.00	22.50	Inf	Thr	59.7	IPD:-11.90
Chr_06	59	24030727	24030800	Met	CAT	0	0	49.6	22.00	27.60	Inf	His	44.4	IPD:-20.80
Chr_06	60	24048062	24048135	Met	CAT	0	0	52.3	24.30	28.00	Inf	Arg	60.6	IPD:-23.60
Chr_06	61	24137320	24137394	Pro	TGG	0	0	62.8	32.80	30.00	Inf	Trp	73.3	IPD:-42.40
Chr_06	62	25088606	25088677	Lys	TTT	0	0	77.1	64.00	13.10	Inf	Lys	82.0
Chr_06	63	25229957	25230031	Ile	AAT	0	0	41.8	47.60	-5.80	Inf	Ile	62.0	pseudo
Chr_06	64	25755079	25755150	Pro	TGG	0	0	68.9	36.50	32.40	Inf	Pro	109.4
Chr_06	65	25831294	25831384	His	ATG	25831331	25831349	27.3	0.00	27.30	Inf	Thr	30.4	pseudo,IPD:-32.40
Chr_06	66	26212764	26212854	His	ATG	26212801	26212819	36.7	15.50	21.20	Inf	Thr	43.2	IPD:-14.80
Chr_06	67	26487186	26487259	Asn	GTT	0	0	81.1	58.40	22.70	Inf	Asn	93.7
Chr_06	68	26507228	26507300	Ile	AAT	0	0	60.9	44.00	16.90	Inf	Ile	68.9
Chr_06	69	26560600	26560674	Thr	TGT	0	0	24.0	19.60	4.40	Inf	Thr	19.8	pseudo,trunc_end:24
Chr_06	70	27084488	27084560	Ile	AAT	0	0	58.0	40.70	17.30	Inf	Ile	63.0
Chr_06	71	27144635	27144706	Asp	GTC	0	0	69.8	46.80	23.00	Inf	Asp	94.5
Chr_06	72	28163405	28163476	Undet	NNN	0	0	30.9	13.20	17.70	Inf	Tyr	22.3
Chr_06	73	28595605	28595676	Undet	NNN	0	0	30.5	14.50	16.00	Inf	Cys	24.6
Chr_06	74	29183408	29183482	Lys	TTT	0	0	72.9	50.70	22.20	Inf	Ile	87.6	IPD:-15.30
Chr_06	75	29747931	29748005	Sup	TCA	0	0	66.3	55.00	11.30	Inf	Ile	68.1	IPD:-68.10
Chr_06	76	30354549	30354622	Gln	TTG	0	0	81.1	56.90	24.20	Inf	Ile	90.0	IPD:-49.20
Chr_06	77	29713056	29712982	Lys	TTT	0	0	66.9	44.30	22.60	Inf	Ile	83.6	IPD:-14.10
Chr_06	78	28959984	28959912	Lys	CTT	0	0	87.7	67.60	20.10	Inf	Lys	106.7
Chr_06	79	28148330	28148250	Leu	AAG	0	0	74.0	52.20	21.80	Inf	Leu	110.4
Chr_06	80	27785639	27785568	Thr	TGT	0	0	82.7	57.00	25.70	Inf	Thr	93.2
Chr_06	81	27306704	27306633	Undet	NNN	0	0	33.8	10.50	23.30	Inf	Cys	28.6
Chr_06	82	27118505	27118431	Leu	CAA	0	0	71.8	53.40	18.40	Inf	Ile	77.2	IPD:-79.30
Chr_06	83	27069646	27069556	Undet	NNN	0	0	25.9	16.90	9.00	Inf	Trp	25.2
Chr_06	84	26469125	26469058	Asp	GTC	0	0	47.6	37.50	10.10	Inf	Asp	71.7	trunc_start:4
Chr_06	85	26460876	26460809	Asp	GTC	0	0	33.0	27.40	5.60	Inf	Asp	52.1
Chr_06	86	26454169	26454095	Ile	TAT	0	0	73.3	50.90	22.40	Inf	Ile	89.1
Chr_06	87	26397568	26397494	Lys	TTT	0	0	62.8	46.10	16.70	Inf	Ile	72.7	IPD:-17.60
Chr_06	88	25111764	25111692	Lys	CTT	0	0	47.2	35.90	11.30	Inf	Thr	30.6	IPD:-18.60
Chr_06	89	24643670	24643589	Undet	NNN	0	0	32.3	19.00	13.30	Inf	Thr	28.9
Chr_06	90	24603275	24603202	Ile	AAT	0	0	83.3	56.60	26.70	Inf	Ile	104.8
Chr_06	91	24077644	24077574	Gly	GCC	0	0	59.1	38.20	20.90	Inf	His	62.6	IPD:-6.10
Chr_06	92	24036572	24036500	Met	CAT	0	0	54.9	24.10	30.80	Inf	Thr	67.6	IPD:-30.80
Chr_06	93	23923851	23923777	Pro	TGG	0	0	62.8	32.80	30.00	Inf	Trp	73.3	IPD:-42.40
Chr_06	94	23894939	23894866	Pro	TGG	0	0	55.5	30.90	24.60	Inf	Trp	55.7	IPD:-1.20
Chr_06	95	23894715	23894642	Trp	CCA	0	0	70.1	43.00	27.10	Inf	Thr	71.6	IPD:-17.70
Chr_06	96	22784514	22784421	His	ATG	22784475	22784458	37.8	15.00	22.80	Inf	Thr	38.6	IPD:-21.20
Chr_06	97	22628492	22628418	Gly	TCC	0	0	33.1	31.20	1.90	Inf	Ile	42.9	pseudo,IPD:-42.90
Chr_06	98	22597531	22597457	Asn	ATT	0	0	66.5	44.10	22.40	Inf	Lys	73.0	IPD:-15.60
Chr_06	99	22270842	22270769	Leu	TAA	0	0	57.3	44.00	13.30	Inf	Ile	60.0	IPD:-55.20
Chr_06	100	21461139	21461056	Leu	CAA	0	0	53.9	46.40	7.50	Inf	Leu	89.8
Chr_06	101	20119162	20119088	Lys	TTT	0	0	71.0	48.90	22.10	Inf	Ile	81.8	IPD:-15.70
Chr_06	102	19107301	19107228	Asn	ATT	0	0	59.3	42.20	17.10	Inf	Asn	54.7
Chr_06	103	17467095	17467024	Thr	TGT	0	0	79.3	49.30	30.00	Inf	Thr	92.3
Chr_06	104	17265720	17265647	Ile	AAT	0	0	84.9	58.30	26.60	Inf	Ile	109.3
Chr_06	105	16994725	16994652	Arg	CCT	0	0	67.7	52.00	15.70	Inf	Ile	61.9	IPD:-15.00
Chr_06	106	15953341	15953268	Gln	TTG	0	0	81.1	56.90	24.20	Inf	Ile	90.0	IPD:-49.20
Chr_06	107	15750569	15750495	Undet	NNN	0	0	54.5	37.20	17.30	Inf	Lys	58.3
Chr_06	108	14733318	14733247	Undet	NNN	0	0	32.1	13.30	18.80	Inf	Cys	28.1
Chr_06	109	14211285	14211212	Glu	TTC	0	0	33.0	30.10	2.90	Inf	Glu	44.1	pseudo
Chr_06	110	14116414	14116343	Undet	NNN	0	0	30.9	13.20	17.70	Inf	Tyr	22.3
Chr_06	111	13239739	13239669	Undet	NNN	0	0	23.9	8.80	15.10	Inf	Cys	19.6	pseudo
Chr_06	112	12618721	12618649	Ile	AAT	0	0	63.7	45.80	17.90	Inf	Ile	70.0
Chr_06	113	12351300	12351219	Glu	CTC	0	0	58.2	47.50	10.70	Inf	Glu	67.0	trunc_end:1
Chr_06	114	11744731	11744659	Glu	CTC	0	0	75.4	53.70	21.70	Inf	Glu	92.2
Chr_06	115	11737817	11737745	Glu	CTC	0	0	78.9	53.10	25.80	Inf	Glu	99.2
Chr_06	116	11636172	11636098	Lys	TTT	0	0	72.9	50.70	22.20	Inf	Ile	87.6	IPD:-15.30
Chr_06	117	10749355	10749284	Thr	CGT	0	0	78.3	51.30	27.00	Inf	Thr	86.0
Chr_06	118	9526798	9526728	Gly	GCC	0	0	66.0	44.20	21.80	Inf	Gly	95.0
Chr_06	119	8591000	8590928	Arg	TCT	0	0	68.8	51.20	17.60	Inf	Arg	94.8
Chr_06	120	8420953	8420882	Lys	TTT	0	0	80.4	65.10	15.30	Inf	Lys	85.9
Chr_06	121	8037034	8036950	Tyr	GTA	8036997	8036986	73.8	41.90	31.90	Inf	Tyr	106.6
Chr_06	122	7638830	7638730	Phe	GAA	0	0	20.7	12.60	8.10	Inf	Phe	20.5
Chr_06	123	6573750	6573679	Cys	GCA	0	0	82.1	59.90	22.20	Inf	Cys	106.6
Chr_06	124	6420349	6420276	Glu	TTC	0	0	70.5	43.00	27.50	Inf	Glu	89.1
Chr_06	125	6408692	6408620	Undet	NNN	0	0	35.9	31.10	4.80	Inf	Glu	44.4	pseudo
Chr_06	126	5800336	5800256	Leu	CAG	0	0	69.5	46.80	22.70	Inf	Leu	109.7
Chr_06	127	5734002	5733929	Glu	TTC	0	0	70.5	43.00	27.50	Inf	Glu	89.1
Chr_06	128	5614703	5614631	Val	TAC	0	0	71.5	39.00	32.50	Inf	Val	101.2
Chr_06	129	5522950	5522877	Val	CAC	0	0	79.1	48.00	31.10	Inf	Val	101.8
Chr_06	130	5098220	5098148	Thr	AGT	0	0	65.7	37.30	28.40	Inf	Thr	81.4
Chr_06	131	5033529	5033414	Tyr	GTA	5033491	5033449	61.8	40.40	21.40	Inf	Thr	66.8	IPD:-18.00
Chr_06	132	5006606	5006534	Ala	CGC	0	0	68.3	44.10	24.20	Inf	Ala	99.2
Chr_06	133	4694006	4693934	Lys	CTT	0	0	87.7	67.60	20.10	Inf	Lys	106.7
Chr_06	134	4561228	4561155	Val	AAC	0	0	72.2	47.80	24.40	Inf	Val	98.2
Chr_06	135	4044696	4044622	Lys	TTT	0	0	77.4	55.00	22.40	Inf	Ile	90.2	IPD:-11.80
Chr_06	136	3570543	3570456	Tyr	ATA	3570506	3570491	36.2	16.00	20.20	Inf	Thr	38.8	IPD:-16.90
Chr_06	137	3466602	3466520	Leu	TAA	0	0	68.4	29.10	39.30	Inf	Leu	90.1
Chr_06	138	1865154	1865082	Lys	CTT	0	0	87.7	67.60	20.10	Inf	Lys	106.7
Chr_06	139	1344450	1344379	Gly	TCC	0	0	68.5	44.20	24.30	Inf	Gly	79.2
Chr_06	140	1275414	1275343	Gln	CTG	0	0	71.2	46.50	24.70	Inf	Gln	101.3
Chr_07	1	372673	372783	Gly	CCC	372718	372748	36.1	12.40	23.70	Inf	Gly	43.6
Chr_07	2	905616	905688	Ala	AGC	0	0	63.4	38.20	25.20	Inf	Ala	98.3
Chr_07	3	2091407	2091478	Asp	GTC	0	0	69.8	46.80	23.00	Inf	Asp	94.5
Chr_07	4	2460313	2460386	Val	AAC	0	0	72.2	47.80	24.40	Inf	Val	98.2
Chr_07	5	2461396	2461469	Val	AAC	0	0	72.2	47.80	24.40	Inf	Val	98.2
Chr_07	6	5237717	5237789	Leu	TAA	0	0	23.6	10.30	13.30	Inf	Tyr	19.9	IPD:-19.90
Chr_07	7	5669046	5669117	Gln	TTG	0	0	70.1	50.20	19.90	Inf	Gln	106.9
Chr_07	8	5670182	5670253	Gln	TTG	0	0	73.5	53.70	19.80	Inf	Gln	104.0
Chr_07	9	5670447	5670518	Gln	TTG	0	0	70.7	50.90	19.80	Inf	Gln	102.9
Chr_07	10	5670712	5670783	Gln	TTG	0	0	70.7	50.90	19.80	Inf	Gln	102.9
Chr_07	11	5670977	5671049	Gln	TTG	0	0	58.6	37.40	21.20	Inf	Gln	81.3
Chr_07	12	5671290	5671361	Sup	TTA	0	0	36.1	33.90	2.20	Inf	Gln	66.0	pseudo,IPD:-66.00
Chr_07	13	5671830	5671901	Gln	TTG	0	0	73.5	53.70	19.80	Inf	Gln	108.0
Chr_07	14	5672118	5672189	Gln	TTG	0	0	62.9	48.40	14.50	Inf	Gln	96.3
Chr_07	15	6121756	6121827	His	GTG	0	0	63.0	33.70	29.30	Inf	His	86.8
Chr_07	16	6961234	6961315	Ser	CGA	0	0	76.5	44.60	31.90	Inf	Ser	118.0
Chr_07	17	7895728	7895806	Thr	TGT	0	0	22.1	25.40	-3.30	Inf	Lys	26.1	pseudo,IPD:-12.40
Chr_07	18	9246501	9246573	Arg	ACG	0	0	73.2	50.90	22.30	Inf	Arg	94.3
Chr_07	19	9527234	9527313	Cys	GCA	9527273	9527276	34.7	12.40	22.30	Inf	Thr	36.2	IPD:-0.50
Chr_07	20	9940219	9940288	Undet	NNN	0	0	25.7	26.10	-0.40	Inf	Trp	11.7	pseudo
Chr_07	21	11372799	11372880	Ser	CGA	0	0	78.9	46.60	32.30	Inf	Ser	122.0
Chr_07	22	11459571	11459664	His	ATG	11459610	11459627	37.8	15.00	22.80	Inf	Thr	38.6	IPD:-21.20
Chr_07	23	12463336	12463406	Gly	GCC	0	0	66.5	44.80	21.70	Inf	Gly	94.4
Chr_07	24	12771448	12771528	Leu	AAG	0	0	74.0	52.20	21.80	Inf	Leu	110.4
Chr_07	25	12772981	12773052	Gln	TTG	0	0	73.5	53.70	19.80	Inf	Gln	104.8
Chr_07	26	12810399	12810484	Ala	GGC	0	0	26.3	0.00	26.30	Inf	Cys	32.1	pseudo,IPD:-5.30
Chr_07	27	13913763	13913844	Ser	TGA	0	0	80.7	46.10	34.60	Inf	Ser	119.7
Chr_07	28	14203247	14203330	Leu	CAA	0	0	76.7	54.50	22.20	Inf	Leu	123.1
Chr_07	29	14795150	14795221	Pro	TGG	0	0	68.9	36.50	32.40	Inf	Pro	109.4
Chr_07	30	16317597	16317667	Undet	NNN	0	0	33.9	14.10	19.80	Inf	Cys	31.7
Chr_07	31	16500263	16500342	Undet	NNN	0	0	24.0	18.70	5.30	Inf	Thr	6.1
Chr_07	32	17065870	17065941	Undet	NNN	0	0	30.9	13.20	17.70	Inf	Tyr	22.3
Chr_07	33	17111002	17111075	Asn	GTT	0	0	79.0	51.30	27.70	Inf	Ile	86.5	IPD:-14.20
Chr_07	34	18462206	18462279	Ile	AAT	0	0	66.9	53.00	13.90	Inf	Ile	80.6
Chr_07	35	18849627	18849696	His	GTG	0	0	22.2	18.50	3.70	Inf	His	17.1	pseudo,trunc_start:8
Chr_07	36	19021265	19021338	Ile	AAT	0	0	67.4	48.70	18.70	Inf	Thr	69.7	IPD:-4.60
Chr_07	37	19040788	19040861	Leu	TAA	0	0	41.8	42.10	-0.30	Inf	Ile	51.4	pseudo,IPD:-55.90
Chr_07	38	20286366	20286434	Val	GAC	0	0	29.8	0.00	29.80	Inf	Cys	28.6	pseudo,IPD:-17.50
Chr_07	39	20293898	20293976	Arg	ACG	0	0	60.6	48.40	12.20	Inf	Ile	70.4	IPD:-21.30
Chr_07	40	20299835	20299914	Leu	TAG	0	0	27.8	22.10	5.70	Inf	Arg	26.5	IPD:-14.20
Chr_07	41	20325956	20326026	Gly	GCC	0	0	41.4	32.30	9.10	Inf	His	52.6	IPD:-7.30
Chr_07	42	20326663	20326743	Leu	CAA	0	0	57.1	35.10	22.00	Inf	Gly	60.4	IPD:-11.90
Chr_07	43	20342853	20342924	Arg	TCT	0	0	58.3	25.60	32.70	Inf	Gln	70.8	IPD:-24.50
Chr_07	44	20359088	20359158	Cys	GCA	0	0	64.9	46.30	18.60	Inf	Cys	73.4
Chr_07	45	20372152	20372223	Thr	GGT	0	0	34.4	23.00	11.40	Inf	Thr	38.6
Chr_07	46	20399277	20399350	Pro	TGG	0	0	59.4	32.20	27.20	Inf	Trp	66.2	IPD:-7.60
Chr_07	47	20399528	20399600	Undet	NNN	0	0	58.7	44.30	14.40	Inf	Thr	60.6
Chr_07	48	20417787	20417857	Gly	ACC	0	0	59.1	38.20	20.90	Inf	His	62.6	IPD:-6.10
Chr_07	49	20641146	20641223	Undet	NNN	0	0	44.9	30.90	14.00	Inf	Lys	44.0
Chr_07	50	21138554	21138625	Undet	NNN	0	0	32.4	15.50	16.90	Inf	Tyr	27.4
Chr_07	51	21368293	21368365	Ile	AAT	0	0	68.6	48.70	19.90	Inf	Ile	73.4
Chr_07	52	21392575	21392649	Lys	TTT	0	0	70.2	47.80	22.40	Inf	Ile	85.2	IPD:-21.30
Chr_07	53	21394823	21394898	Lys	TTT	0	0	44.9	36.10	8.80	Inf	Ile	53.5	IPD:-18.00
Chr_07	54	21433020	21433094	Lys	TTT	0	0	66.9	44.30	22.60	Inf	Ile	83.6	IPD:-14.10
Chr_07	55	22433286	22433360	Lys	TTT	0	0	29.5	30.50	-1.00	Inf	Lys	32.3	pseudo
Chr_07	56	22934031	22934096	Undet	NNN	0	0	23.2	23.20	0.00	Inf	Lys	16.8	pseudo
Chr_07	57	24103672	24103746	Leu	CAA	0	0	73.5	52.60	20.90	Inf	Ile	79.5	IPD:-77.10
Chr_07	58	24311176	24311247	Undet	NNN	0	0	32.1	13.30	18.80	Inf	Cys	28.1
Chr_07	59	27508973	27509047	Lys	TTT	0	0	72.5	52.90	19.60	Inf	Ile	84.5	IPD:-15.20
Chr_07	60	27644349	27644423	Lys	TTT	0	0	72.9	50.70	22.20	Inf	Ile	87.6	IPD:-15.30
Chr_07	61	27791000	27791071	Trp	CCA	0	0	75.8	51.20	24.60	Inf	Trp	105.6
Chr_07	62	28463839	28463911	Ile	AAT	0	0	55.8	45.40	10.40	Inf	Ile	66.3
Chr_07	63	28937685	28937766	Ser	AGA	0	0	80.3	44.00	36.30	Inf	Ser	115.3
Chr_07	64	29361799	29361869	Undet	NNN	0	0	33.9	14.10	19.80	Inf	Cys	31.7
Chr_07	65	32147761	32147832	His	GTG	0	0	63.0	33.70	29.30	Inf	His	86.8
Chr_07	66	32377217	32377288	Undet	NNN	0	0	30.5	14.50	16.00	Inf	Cys	24.6
Chr_07	67	33189260	33189331	Tyr	GTA	0	0	27.2	24.70	2.50	Inf	His	40.3	pseudo,IPD:-46.60
Chr_07	68	33372035	33372108	Gly	GCC	0	0	30.9	22.00	8.90	Inf	Gly	40.2
Chr_07	69	33372114	33372194	Leu	AAG	0	0	45.9	33.10	12.80	Inf	Leu	73.1
Chr_07	70	34276702	34276783	Ser	AGA	0	0	79.4	43.10	36.30	Inf	Ser	115.0
Chr_07	71	34279925	34280006	Ser	AGA	0	0	25.7	0.00	25.70	Inf	Ser	50.8	pseudo
Chr_07	72	34296699	34296770	iMet	CAT	0	0	58.3	28.10	30.20	Inf	iMet	118.7
Chr_07	73	35967940	35968012	Lys	CTT	0	0	87.7	67.60	20.10	Inf	Lys	106.7
Chr_07	74	36338673	36338745	Phe	GAA	0	0	78.3	58.40	19.90	Inf	Phe	113.2
Chr_07	75	37585473	37585544	iMet	CAT	0	0	58.3	28.10	30.20	Inf	iMet	118.7
Chr_07	76	38110319	38110400	Ser	TGA	0	0	79.2	43.90	35.30	Inf	Ser	110.3
Chr_07	77	38253501	38253572	Pro	TGG	0	0	66.3	31.40	34.90	Inf	Pro	105.9
Chr_07	78	38413824	38413896	Glu	CTC	0	0	71.9	50.90	21.00	Inf	Glu	91.7
Chr_07	79	38649367	38649441	Thr	AGT	0	0	58.6	31.40	27.20	Inf	Thr	75.0
Chr_07	80	43357580	43357651	Leu	TAA	0	0	32.5	10.70	21.80	Inf	Tyr	25.6	IPD:-25.60
Chr_07	81	41965441	41965369	Ala	AGC	0	0	63.4	38.20	25.20	Inf	Ala	98.3
Chr_07	82	41250030	41249966	Leu	GAG	0	0	27.8	14.90	12.90	Inf	Phe	39.5	IPD:-39.50
Chr_07	83	40690330	40690257	Arg	TCG	0	0	82.3	61.00	21.30	Inf	Arg	91.9
Chr_07	84	40404162	40404081	Ser	AGA	0	0	79.4	43.10	36.30	Inf	Ser	115.0
Chr_07	85	40110305	40110220	Met	CAT	40110267	40110256	64.2	40.80	23.40	Inf	Met	104.0
Chr_07	86	40038368	40038296	Arg	CCG	0	0	67.8	49.10	18.70	Inf	Arg	93.5
Chr_07	87	39403638	39403567	Gly	TCC	0	0	71.0	46.70	24.30	Inf	Gly	82.3
Chr_07	88	38908624	38908553	Leu	TAA	0	0	39.6	11.80	27.80	Inf	Thr	29.1	IPD:-29.10
Chr_07	89	38112898	38112824	Lys	TTT	0	0	73.6	51.30	22.30	Inf	Ile	87.7	IPD:-21.00
Chr_07	90	37949917	37949846	Phe	GAA	0	0	40.1	24.30	15.80	Inf	Cys	37.9	IPD:-36.80
Chr_07	91	37777731	37777660	Asp	GTC	0	0	69.8	46.80	23.00	Inf	Asp	94.5
Chr_07	92	37513773	37513707	Undet	NNN	0	0	28.8	35.20	-6.40	Inf	Phe	58.4	pseudo
Chr_07	93	37268118	37268046	Ala	CGC	0	0	68.3	44.10	24.20	Inf	Ala	99.2
Chr_07	94	36973059	36972985	Lys	TTT	0	0	70.2	48.20	22.00	Inf	Ile	83.7	IPD:-17.40
Chr_07	95	36782445	36782373	Phe	GAA	0	0	78.3	58.40	19.90	Inf	Phe	113.2
Chr_07	96	36620924	36620852	Phe	GAA	0	0	78.3	58.40	19.90	Inf	Phe	113.2
Chr_07	97	35049557	35049487	Gly	CCC	0	0	65.4	28.10	37.30	Inf	Gly	85.4
Chr_07	98	34253386	34253312	Lys	TTT	0	0	72.9	50.70	22.20	Inf	Ile	87.6	IPD:-15.30
Chr_07	99	32938220	32938146	Lys	TTT	0	0	56.8	45.50	11.30	Inf	Ile	65.7	IPD:-15.20
Chr_07	100	32020142	32020079	Undet	NNN	0	0	27.6	12.60	15.00	Inf	Lys	41.9
Chr_07	101	31956805	31956728	Ala	TGC	31956768	31956763	28.9	26.60	2.30	Inf	Ala	41.3	pseudo
Chr_07	102	31612671	31612598	Ile	AAT	0	0	71.8	49.10	22.70	Inf	Ile	89.9
Chr_07	103	30668957	30668886	Pro	AGG	0	0	67.4	34.70	32.70	Inf	Pro	112.3
Chr_07	104	30668867	30668796	Thr	TGT	0	0	80.2	57.00	23.20	Inf	Thr	90.0
Chr_07	105	30093261	30093189	Ser	GGA	0	0	49.6	36.70	12.90	Inf	Tyr	51.3	IPD:-60.50
Chr_07	106	28950233	28950159	Sup	TCA	0	0	64.4	45.10	19.30	Inf	Ile	71.9	IPD:-71.90
Chr_07	107	28945934	28945860	Sup	TTA	0	0	71.1	47.10	24.00	Inf	Ile	66.9	IPD:-66.90
Chr_07	108	28942601	28942527	Sup	TCA	0	0	66.4	52.90	13.50	Inf	Ile	69.6	IPD:-69.60
Chr_07	109	27637899	27637825	Lys	TTT	0	0	72.9	50.70	22.20	Inf	Ile	87.6	IPD:-15.30
Chr_07	110	27100408	27100314	Ile	TAT	27100371	27100350	32.5	13.80	18.70	Inf	Thr	33.9	IPD:-15.60
Chr_07	111	26039558	26039488	Undet	NNN	0	0	33.9	14.10	19.80	Inf	Cys	31.7
Chr_07	112	24792406	24792336	Undet	NNN	0	0	40.2	16.00	24.20	Inf	Cys	33.9
Chr_07	113	24069227	24069146	Ser	TGA	0	0	32.4	20.40	12.00	Inf	Ser	69.7
Chr_07	114	23859074	23858984	Asn	ATT	23859037	23859019	37.5	18.30	19.20	Inf	Thr	44.6	IPD:-33.10
Chr_07	115	23209760	23209690	Undet	NNN	0	0	24.1	10.10	14.00	Inf	Cys	17.7
Chr_07	116	23063166	23063087	His	ATG	23063129	23063122	35.6	13.10	22.50	Inf	Thr	41.5	IPD:-23.20
Chr_07	117	21574351	21574272	Cys	GCA	21574312	21574309	34.7	12.40	22.30	Inf	Thr	36.2	IPD:-0.50
Chr_07	118	21413524	21413451	Sup	TCA	0	0	66.7	55.60	11.10	Inf	Ile	83.9	IPD:-83.90
Chr_07	119	20371462	20371390	Glu	TTC	0	0	41.4	18.70	22.70	Inf	His	60.5	IPD:-9.60
Chr_07	120	20371374	20371291	Tyr	GTA	0	0	51.9	28.60	23.30	Inf	Tyr	61.4
Chr_07	121	20370900	20370827	Asp	GTC	0	0	46.6	44.40	2.20	Inf	Ile	53.8	pseudo,IPD:-34.60
Chr_07	122	20341472	20341385	Ser	GCT	0	0	54.5	37.50	17.00	Inf	Ser	71.7
Chr_07	123	20340191	20340120	Gln	TTG	0	0	43.1	18.30	24.80	Inf	His	37.8	IPD:-10.00
Chr_07	124	20316636	20316565	Val	GAC	0	0	51.2	18.50	32.70	Inf	Cys	53.1	IPD:-22.40
Chr_07	125	20294645	20294574	Asn	GTT	0	0	74.8	57.70	17.10	Inf	Asn	75.9
Chr_07	126	20277823	20277753	Gly	GCC	0	0	36.1	36.60	-0.50	Inf	His	35.8	pseudo,IPD:-1.70
Chr_07	127	20277055	20276975	Leu	CAA	0	0	44.7	28.80	15.90	Inf	Gly	50.7	IPD:-17.20
Chr_07	128	19649771	19649700	Undet	NNN	0	0	34.1	12.50	21.60	Inf	Cys	29.1
Chr_07	129	19540771	19540700	Phe	GAA	0	0	40.1	24.30	15.80	Inf	Cys	37.9	IPD:-36.80
Chr_07	130	18795403	18795324	Leu	TAG	0	0	51.3	27.50	23.80	Inf	Gln	55.0	IPD:-17.20
Chr_07	131	18696052	18695981	Lys	TTT	0	0	47.0	25.60	21.40	Inf	Gln	53.5	IPD:-52.60
Chr_07	132	18655571	18655498	Sup	TTA	0	0	81.1	56.90	24.20	Inf	Ile	89.9	IPD:-89.90
Chr_07	133	17881947	17881874	Asn	GTT	0	0	81.3	57.20	24.10	Inf	Ile	85.1	IPD:-14.60
Chr_07	134	16926746	16926672	Lys	TTT	0	0	72.9	50.70	22.20	Inf	Ile	87.6	IPD:-15.30
Chr_07	135	16900421	16900348	Sup	TTA	0	0	81.1	56.90	24.20	Inf	Ile	89.9	IPD:-89.90
Chr_07	136	14886901	14886829	Lys	CTT	0	0	66.7	43.20	23.50	Inf	Lys	71.3
Chr_07	137	13709144	13709070	Lys	TTT	0	0	58.1	44.20	13.90	Inf	Ile	67.2	IPD:-13.70
Chr_07	138	13638893	13638820	Arg	TCG	0	0	82.3	61.00	21.30	Inf	Arg	91.9
Chr_07	139	13538619	13538548	Undet	NNN	0	0	30.9	13.20	17.70	Inf	Tyr	22.3
Chr_07	140	12561360	12561277	Leu	CAA	0	0	76.7	54.50	22.20	Inf	Leu	123.1
Chr_07	141	12345951	12345880	Gln	TTG	0	0	76.4	56.50	19.90	Inf	Gln	109.1
Chr_07	142	10833736	10833653	Leu	CAA	0	0	76.7	54.50	22.20	Inf	Leu	123.1
Chr_07	143	9372548	9372474	Lys	TTT	0	0	65.0	42.80	22.20	Inf	Ile	79.7	IPD:-14.90
Chr_07	144	7232986	7232910	Phe	AAA	7232949	7232945	34.7	12.70	22.00	Inf	Thr	45.5	IPD:-48.20
Chr_07	145	7003458	7003387	Cys	GCA	0	0	82.1	59.90	22.20	Inf	Cys	106.6
Chr_07	146	6889971	6889888	Asn	GTT	0	0	38.9	23.00	15.90	Inf	Asn	39.2
Chr_07	147	6755481	6755401	Ser	GCT	0	0	58.2	33.30	24.90	Inf	Ser	76.7
Chr_07	148	6479422	6479350	Ala	TGC	0	0	65.6	39.80	25.80	Inf	Ala	97.7
Chr_07	149	6434793	6434721	Lys	CTT	0	0	87.7	67.60	20.10	Inf	Lys	106.7
Chr_07	150	6434711	6434631	Leu	AAG	0	0	74.0	52.20	21.80	Inf	Leu	110.4
Chr_07	151	6046189	6046118	Lys	TTT	0	0	80.4	65.10	15.30	Inf	Lys	85.9
Chr_07	152	5528816	5528744	Ala	AGC	0	0	62.4	37.10	25.30	Inf	Ala	97.5
Chr_07	153	5056177	5056106	Leu	TAA	0	0	38.5	10.70	27.80	Inf	Cys	29.5	IPD:-29.50
Chr_07	154	4744743	4744673	Gly	GCC	0	0	66.5	44.80	21.70	Inf	Gly	94.4
Chr_07	155	4142518	4142445	Ile	AAT	0	0	84.9	58.30	26.60	Inf	Ile	109.3
Chr_07	156	4063511	4063437	Lys	TTT	0	0	77.4	55.00	22.40	Inf	Ile	90.2	IPD:-11.80
Chr_07	157	3628633	3628543	Asn	ATT	3628596	3628578	23.3	11.10	12.20	Inf	Thr	27.1	IPD:-22.90
Chr_07	158	1679040	1678955	Tyr	GTA	1679003	1678991	73.7	41.90	31.80	Inf	Tyr	106.6
Chr_07	159	1290189	1290118	Pro	TGG	0	0	68.9	36.50	32.40	Inf	Pro	109.4
Chr_07	160	89070	88992	Arg	ACG	0	0	54.4	47.40	7.00	Inf	Ile	67.6	IPD:-18.10
scaffold_8	1	252397	252471	Sup	TCA	0	0	44.5	32.40	12.10	Inf	Ile	48.7	IPD:-48.70
scaffold_9	1	120647	120721	Lys	TTT	0	0	69.6	47.20	22.40	Inf	Ile	85.0	IPD:-15.60
scaffold_9	2	195976	196050	Lys	TTT	0	0	69.6	47.20	22.40	Inf	Ile	85.0	IPD:-15.60
scaffold_9	3	207772	207846	Lys	TTT	0	0	69.6	47.20	22.40	Inf	Ile	85.0	IPD:-15.60
scaffold_11	1	59044	58974	Undet	NNN	0	0	26.6	12.50	14.10	Inf	Cys	23.6
scaffold_14	1	7637	7564	Lys	TTT	0	0	52.1	46.50	5.60	Inf	Lys	63.8
scaffold_14	2	4611	4538	Sup	TTA	0	0	70.3	58.70	11.60	Inf	Ile	80.8	IPD:-80.80
scaffold_18	1	52328	52384	Leu	CAA	0	0	46.6	0.00	46.60	Inf	Ala	39.7	pseudo,IPD:-47.50
scaffold_21	1	44388	44294	Undet	NNN	0	0	30.1	13.50	16.60	Inf	Thr	25.2
scaffold_33	1	19818	19894	Val	AAC	0	0	40.7	37.80	2.90	Inf	Val	62.0	pseudo
scaffold_33	2	36906	36834	Arg	CCG	0	0	74.3	55.00	19.30	Inf	Arg	77.4
scaffold_118	1	15333	15407	Lys	TTT	0	0	69.6	47.20	22.40	Inf	Ile	85.0	IPD:-15.60
scaffold_268	1	3651	3578	Asn	GTT	0	0	38.8	31.60	7.20	Inf	Asn	45.4
scaffold_268	2	2251	2177	Sup	TTA	0	0	65.7	51.20	14.50	Inf	Thr	66.1	IPD:-66.10
scaffold_722	1	2642	2581	Cys	GCA	0	0	28.2	0.00	28.20	Inf	Cys	60.2	pseudo,trunc_end:10
scaffold_933	1	3336	3262	Sup	TCA	0	0	66.4	52.90	13.50	Inf	Ile	69.6	IPD:-69.60
scaffold_933	2	125	51	Sup	TCA	0	0	64.4	45.10	19.30	Inf	Ile	71.9	IPD:-71.90
scaffold_985	1	302	228	Lys	TTT	0	0	66.4	52.40	14.00	Inf	Ile	75.1	IPD:-13.50
scaffold_1718	1	1377	1306	Undet	NNN	0	0	30.9	13.20	17.70	Inf	Tyr	22.3
