# Supplementary material for: Conservation and Tandem Duplication of tRNA Genes in Plant Species
Source: Genes (Basel). 2025 Nov 1;16(11):1307. doi: 10.3390/genes16111307 (PMC12652284; doi:10.3390/genes16111307)
Supplement: Supplementary file 1 [file genes-16-01307-s001.zip › tRNA.prediction.out/Aco/Aco.tRNA.bed]

Chr_01	781815	781897	Chr_01.tRNA1-SerGCT	805	+	781815	781897	0	1	82,	0,
Chr_01	1004058	1004132	Chr_01.tRNA168-AsnGTT	845	-	1004058	1004132	0	1	74,	0,
Chr_01	1858595	1858667	Chr_01.tRNA167-iMetCAT	451	-	1858595	1858667	0	1	72,	0,
Chr_01	1914288	1914345	Chr_01.tRNA166-UndetNNN	271	-	1914288	1914345	0	1	57,	0,
Chr_01	2274908	2274978	Chr_01.tRNA2-UndetNNN	341	+	2274908	2274978	0	1	70,	0,
Chr_01	2348810	2348892	Chr_01.tRNA165-LeuAAG	595	-	2348810	2348892	0	1	82,	0,
Chr_01	2558128	2558200	Chr_01.tRNA3-GlyTCC	710	+	2558128	2558200	0	1	72,	0,
Chr_01	2561797	2561869	Chr_01.tRNA4-GlyTCC	739	+	2561797	2561869	0	1	72,	0,
Chr_01	2709871	2709944	Chr_01.tRNA5-ArgCCT	748	+	2709871	2709944	0	1	73,	0,
Chr_01	2710026	2710099	Chr_01.tRNA164-LysCTT	877	-	2710026	2710099	0	1	73,	0,
Chr_01	2718789	2718861	Chr_01.tRNA6-ThrTGT	775	+	2718789	2718861	0	1	72,	0,
Chr_01	2719110	2719182	Chr_01.tRNA7-ThrTGT	636	+	2719110	2719182	0	1	72,	0,
Chr_01	3028910	3028982	Chr_01.tRNA8-GlyTCC	710	+	3028910	3028982	0	1	72,	0,
Chr_01	3128291	3128362	Chr_01.tRNA9-GlyGCC	665	+	3128291	3128362	0	1	71,	0,
Chr_01	3664521	3664595	Chr_01.tRNA10-AsnGTT	845	+	3664521	3664595	0	1	74,	0,
Chr_01	4323184	4323257	Chr_01.tRNA11-GluCTC	789	+	4323184	4323257	0	1	73,	0,
Chr_01	4414017	4414090	Chr_01.tRNA12-LysCTT	763	+	4414017	4414090	0	1	73,	0,
Chr_01	4647908	4647981	Chr_01.tRNA163-ArgTCT	688	-	4647908	4647981	0	1	73,	0,
Chr_01	4996256	4996328	Chr_01.tRNA162-ProAGG	669	-	4996256	4996328	0	1	72,	0,
Chr_01	5000971	5001053	Chr_01.tRNA13-SerAGA	803	+	5000971	5001053	0	1	82,	0,
Chr_01	5010979	5011050	Chr_01.tRNA14-GlyGCC	665	+	5010979	5011050	0	1	71,	0,
Chr_01	5258445	5258519	Chr_01.tRNA15-ValCAC	824	+	5258445	5258519	0	1	74,	0,
Chr_01	5942751	5942832	Chr_01.tRNA161-LeuAAG	740	-	5942751	5942832	0	1	81,	0,
Chr_01	6024375	6024450	Chr_01.tRNA16-ValAAC	418	+	6024375	6024450	0	1	75,	0,
Chr_01	6079382	6079465	Chr_01.tRNA17-LeuTAA	684	+	6079382	6079465	0	1	83,	0,
Chr_01	6182670	6182742	Chr_01.tRNA18-LysTTT	727	+	6182670	6182742	0	1	72,	0,
Chr_01	6265428	6265501	Chr_01.tRNA160-UndetNNN	327	-	6265428	6265501	0	1	73,	0,
Chr_01	6272733	6272807	Chr_01.tRNA19-GluTTC	721	+	6272733	6272807	0	1	74,	0,
Chr_01	6287423	6287496	Chr_01.tRNA20-ArgTCT	685	+	6287423	6287496	0	1	73,	0,
Chr_01	6458924	6459015	Chr_01.tRNA159-HisATG	369	-	6458924	6459015	0	2	35,37,	0,54,
Chr_01	6766744	6766816	Chr_01.tRNA158-ProAGG	674	-	6766744	6766816	0	1	72,	0,
Chr_01	6943531	6943605	Chr_01.tRNA21-ValAAC	722	+	6943531	6943605	0	1	74,	0,
Chr_01	6960929	6961002	Chr_01.tRNA22-AlaTGC	691	+	6960929	6961002	0	1	73,	0,
Chr_01	7005223	7005295	Chr_01.tRNA157-ProAGG	674	-	7005223	7005295	0	1	72,	0,
Chr_01	7159087	7159171	Chr_01.tRNA156-LeuTAA	689	-	7159087	7159171	0	1	84,	0,
Chr_01	7162950	7163023	Chr_01.tRNA23-PheGAA	783	+	7162950	7163023	0	1	73,	0,
Chr_01	7242760	7242852	Chr_01.tRNA155-TyrGTA	735	-	7242760	7242852	0	2	36,37,	0,55,
Chr_01	7965529	7965610	Chr_01.tRNA154-LeuAAG	740	-	7965529	7965610	0	1	81,	0,
Chr_01	8115164	8115237	Chr_01.tRNA24-ArgCCT	691	+	8115164	8115237	0	1	73,	0,
Chr_01	8472403	8472475	Chr_01.tRNA153-LeuTAA	396	-	8472403	8472475	0	1	72,	0,
Chr_01	8514131	8514202	Chr_01.tRNA152-GlyGCC	665	-	8514131	8514202	0	1	71,	0,
Chr_01	8683840	8683926	Chr_01.tRNA151-TyrGTA	665	-	8683840	8683926	0	2	36,37,	0,49,
Chr_01	8777210	8777285	Chr_01.tRNA25-ArgTCT	653	+	8777210	8777285	0	1	75,	0,
Chr_01	9017515	9017590	Chr_01.tRNA26-LysTTT	696	+	9017515	9017590	0	1	75,	0,
Chr_01	10927138	10927210	Chr_01.tRNA150-LeuTAA	366	-	10927138	10927210	0	1	72,	0,
Chr_01	10997527	10997600	Chr_01.tRNA149-GluCTC	789	-	10997527	10997600	0	1	73,	0,
Chr_01	11049545	11049618	Chr_01.tRNA27-ValTAC	733	+	11049545	11049618	0	1	73,	0,
Chr_01	11082110	11082182	Chr_01.tRNA28-AsnGTT	779	+	11082110	11082182	0	1	72,	0,
Chr_01	11387626	11387699	Chr_01.tRNA29-ArgACG	725	+	11387626	11387699	0	1	73,	0,
Chr_01	11556816	11556888	Chr_01.tRNA148-UndetNNN	305	-	11556816	11556888	0	1	72,	0,
Chr_01	11581400	11581473	Chr_01.tRNA147-PheGAA	783	-	11581400	11581473	0	1	73,	0,
Chr_01	12006551	12006631	Chr_01.tRNA30-LeuTAG	695	+	12006551	12006631	0	1	80,	0,
Chr_01	12180730	12180805	Chr_01.tRNA146-SupTCA	734	-	12180730	12180805	0	1	75,	0,
Chr_01	12184060	12184135	Chr_01.tRNA145-SupTTA	711	-	12184060	12184135	0	1	75,	0,
Chr_01	12750444	12750513	Chr_01.tRNA144-ProTGG	253	-	12750444	12750513	0	1	69,	0,
Chr_01	12888700	12888772	Chr_01.tRNA31-iMetCAT	583	+	12888700	12888772	0	1	72,	0,
Chr_01	12891257	12891329	Chr_01.tRNA32-iMetCAT	583	+	12891257	12891329	0	1	72,	0,
Chr_01	13783584	13783656	Chr_01.tRNA143-AspGTC	664	-	13783584	13783656	0	1	72,	0,
Chr_01	14039828	14039901	Chr_01.tRNA33-AlaTGC	563	+	14039828	14039901	0	1	73,	0,
Chr_01	14173315	14173388	Chr_01.tRNA34-PheGAA	783	+	14173315	14173388	0	1	73,	0,
Chr_01	14923514	14923587	Chr_01.tRNA35-AlaTGC	691	+	14923514	14923587	0	1	73,	0,
Chr_01	15076994	15077068	Chr_01.tRNA142-IleTAT	859	-	15076994	15077068	0	1	74,	0,
Chr_01	15084791	15084865	Chr_01.tRNA141-HisGTG	498	-	15084791	15084865	0	1	74,	0,
Chr_01	15227088	15227165	Chr_01.tRNA140-PheAAA	337	-	15227088	15227165	0	2	35,37,	0,40,
Chr_01	15277696	15277771	Chr_01.tRNA36-LysTTT	517	+	15277696	15277771	0	1	75,	0,
Chr_01	17058996	17059070	Chr_01.tRNA139-GluTTC	721	-	17058996	17059070	0	1	74,	0,
Chr_01	17903283	17903355	Chr_01.tRNA37-GlyTCC	739	+	17903283	17903355	0	1	72,	0,
Chr_01	18341641	18341713	Chr_01.tRNA38-UndetNNN	330	+	18341641	18341713	0	1	72,	0,
Chr_01	18709755	18709833	Chr_01.tRNA39-AlaTGC	256	+	18709755	18709833	0	2	37,35,	0,43,
Chr_01	18969296	18969370	Chr_01.tRNA40-IleTAT	859	+	18969296	18969370	0	1	74,	0,
Chr_01	19059090	19059167	Chr_01.tRNA138-UndetNNN	207	-	19059090	19059167	0	1	77,	0,
Chr_01	19735877	19735958	Chr_01.tRNA137-TrpCCA	210	-	19735877	19735958	0	1	81,	0,
Chr_01	20279944	20280024	Chr_01.tRNA41-LeuTAG	709	+	20279944	20280024	0	1	80,	0,
Chr_01	20369407	20369463	Chr_01.tRNA136-UndetNNN	298	-	20369407	20369463	0	1	56,	0,
Chr_01	20374053	20374128	Chr_01.tRNA135-IleTAT	643	-	20374053	20374128	0	1	75,	0,
Chr_01	20784911	20784984	Chr_01.tRNA134-UndetNNN	234	-	20784911	20784984	0	1	73,	0,
Chr_01	21331949	21332020	Chr_01.tRNA42-UndetNNN	310	+	21331949	21332020	0	1	71,	0,
Chr_01	21588168	21588240	Chr_01.tRNA133-UndetNNN	324	-	21588168	21588240	0	1	72,	0,
Chr_01	21648910	21648983	Chr_01.tRNA132-PheGAA	630	-	21648910	21648983	0	1	73,	0,
Chr_01	21871212	21871284	Chr_01.tRNA131-PheAAA	359	-	21871212	21871284	0	1	72,	0,
Chr_01	22286790	22286864	Chr_01.tRNA43-AsnGTT	846	+	22286790	22286864	0	1	74,	0,
Chr_01	22437124	22437204	Chr_01.tRNA44-CysGCA	347	+	22437124	22437204	0	2	39,37,	0,43,
Chr_01	22824798	22824870	Chr_01.tRNA45-GlnCTG	753	+	22824798	22824870	0	1	72,	0,
Chr_01	22891277	22891351	Chr_01.tRNA130-IleAAT	370	-	22891277	22891351	0	1	74,	0,
Chr_01	23149674	23149746	Chr_01.tRNA129-LeuTAA	396	-	23149674	23149746	0	1	72,	0,
Chr_01	23583507	23583602	Chr_01.tRNA46-UndetNNN	340	+	23583507	23583602	0	1	95,	0,
Chr_01	23734433	23734508	Chr_01.tRNA128-SupTCA	558	-	23734433	23734508	0	1	75,	0,
Chr_01	24131410	24131482	Chr_01.tRNA47-UndetNNN	309	+	24131410	24131482	0	1	72,	0,
Chr_01	24943018	24943098	Chr_01.tRNA127-CysGCA	347	-	24943018	24943098	0	2	37,39,	0,41,
Chr_01	25120199	25120289	Chr_01.tRNA48-AsnATT	237	+	25120199	25120289	0	2	37,35,	0,55,
Chr_01	25346102	25346177	Chr_01.tRNA126-LysTTT	631	-	25346102	25346177	0	1	75,	0,
Chr_01	25926228	25926301	Chr_01.tRNA125-MetCAT	405	-	25926228	25926301	0	1	73,	0,
Chr_01	26056260	26056332	Chr_01.tRNA49-LeuTAA	257	+	26056260	26056332	0	1	72,	0,
Chr_01	26394713	26394785	Chr_01.tRNA124-UndetNNN	329	-	26394713	26394785	0	1	72,	0,
Chr_01	26563937	26564012	Chr_01.tRNA50-SupTTA	681	+	26563937	26564012	0	1	75,	0,
Chr_01	26567270	26567345	Chr_01.tRNA51-SupTCA	593	+	26567270	26567345	0	1	75,	0,
Chr_01	26626674	26626749	Chr_01.tRNA52-SupTTA	765	+	26626674	26626749	0	1	75,	0,
Chr_01	26745252	26745327	Chr_01.tRNA53-SupTTA	610	+	26745252	26745327	0	1	75,	0,
Chr_01	28483987	28484062	Chr_01.tRNA54-LysTTT	669	+	28483987	28484062	0	1	75,	0,
Chr_01	28602617	28602689	Chr_01.tRNA123-GlnCTG	722	-	28602617	28602689	0	1	72,	0,
Chr_01	28646602	28646674	Chr_01.tRNA55-LeuTAA	396	+	28646602	28646674	0	1	72,	0,
Chr_01	29051298	29051372	Chr_01.tRNA56-IleAAT	314	+	29051298	29051372	0	1	74,	0,
Chr_01	29059993	29060067	Chr_01.tRNA57-UndetNNN	278	+	29059993	29060067	0	1	74,	0,
Chr_01	29146316	29146393	Chr_01.tRNA122-ValAAC	592	-	29146316	29146393	0	1	77,	0,
Chr_01	29246871	29246945	Chr_01.tRNA121-UndetNNN	262	-	29246871	29246945	0	1	74,	0,
Chr_01	29254375	29254449	Chr_01.tRNA120-UndetNNN	277	-	29254375	29254449	0	1	74,	0,
Chr_01	29285238	29285312	Chr_01.tRNA58-IleAAT	273	+	29285238	29285312	0	1	74,	0,
Chr_01	29294981	29295055	Chr_01.tRNA119-IleAAT	314	-	29294981	29295055	0	1	74,	0,
Chr_01	29323895	29323969	Chr_01.tRNA59-IleAAT	208	+	29323895	29323969	0	1	74,	0,
Chr_01	29632942	29633014	Chr_01.tRNA60-UndetNNN	329	+	29632942	29633014	0	1	72,	0,
Chr_01	29824147	29824218	Chr_01.tRNA118-UndetNNN	232	-	29824147	29824218	0	1	71,	0,
Chr_01	30073138	30073230	Chr_01.tRNA61-PheGAA	233	+	30073138	30073230	0	1	92,	0,
Chr_01	30654767	30654842	Chr_01.tRNA62-LysTTT	679	+	30654767	30654842	0	1	75,	0,
Chr_01	31152221	31152293	Chr_01.tRNA63-PheGAA	401	+	31152221	31152293	0	1	72,	0,
Chr_01	31280740	31280814	Chr_01.tRNA64-GlnTTG	755	+	31280740	31280814	0	1	74,	0,
Chr_01	33282936	33283011	Chr_01.tRNA117-SupTTA	517	-	33282936	33283011	0	1	75,	0,
Chr_01	33663577	33663649	Chr_01.tRNA116-LysTTT	804	-	33663577	33663649	0	1	72,	0,
Chr_01	33743695	33743768	Chr_01.tRNA65-AlaTGC	691	+	33743695	33743768	0	1	73,	0,
Chr_01	33776741	33776942	Chr_01.tRNA115-LeuTAG	258	-	33776741	33776942	0	2	32,38,	0,163,
Chr_01	34124411	34124489	Chr_01.tRNA66-TrpCCA	258	+	34124411	34124489	0	1	78,	0,
Chr_01	34390149	34390221	Chr_01.tRNA67-UndetNNN	292	+	34390149	34390221	0	1	72,	0,
Chr_01	34959983	34960056	Chr_01.tRNA68-UndetNNN	327	+	34959983	34960056	0	1	73,	0,
Chr_01	35525818	35525891	Chr_01.tRNA69-AlaAGC	634	+	35525818	35525891	0	1	73,	0,
Chr_01	35952260	35952346	Chr_01.tRNA114-MetCAT	538	-	35952260	35952346	0	2	36,38,	0,48,
Chr_01	37181932	37182007	Chr_01.tRNA70-SupTCA	792	+	37181932	37182007	0	1	75,	0,
Chr_01	37440178	37440261	Chr_01.tRNA113-MetCAT	425	-	37440178	37440261	0	2	36,35,	0,48,
Chr_01	37595215	37595290	Chr_01.tRNA71-SupTTA	693	+	37595215	37595290	0	1	75,	0,
Chr_01	37597647	37597722	Chr_01.tRNA72-SupTCA	680	+	37597647	37597722	0	1	75,	0,
Chr_01	37971536	37971609	Chr_01.tRNA112-AlaAGC	634	-	37971536	37971609	0	1	73,	0,
Chr_01	38596211	38596277	Chr_01.tRNA73-UndetNNN	263	+	38596211	38596277	0	1	66,	0,
Chr_01	38641197	38641268	Chr_01.tRNA111-UndetNNN	339	-	38641197	38641268	0	1	71,	0,
Chr_01	39032640	39032714	Chr_01.tRNA110-IleTAT	859	-	39032640	39032714	0	1	74,	0,
Chr_01	39124887	39124962	Chr_01.tRNA109-LysTTT	540	-	39124887	39124962	0	1	75,	0,
Chr_01	39212456	39212528	Chr_01.tRNA74-GlnCTG	740	+	39212456	39212528	0	1	72,	0,
Chr_01	39578427	39578500	Chr_01.tRNA108-AlaAGC	634	-	39578427	39578500	0	1	73,	0,
Chr_01	40258949	40259024	Chr_01.tRNA75-LysTTT	798	+	40258949	40259024	0	1	75,	0,
Chr_01	40357777	40357850	Chr_01.tRNA107-ArgACG	725	-	40357777	40357850	0	1	73,	0,
Chr_01	40629676	40629764	Chr_01.tRNA76-TyrATA	317	+	40629676	40629764	0	2	37,35,	0,53,
Chr_01	40851180	40851264	Chr_01.tRNA106-TyrGTA	728	-	40851180	40851264	0	2	36,37,	0,47,
Chr_01	40996436	40996516	Chr_01.tRNA77-LeuTAG	695	+	40996436	40996516	0	1	80,	0,
Chr_01	41275530	41275602	Chr_01.tRNA78-CysGCA	785	+	41275530	41275602	0	1	72,	0,
Chr_01	41563258	41563336	Chr_01.tRNA79-HisATG	215	+	41563258	41563336	0	1	78,	0,
Chr_01	41967297	41967357	Chr_01.tRNA105-ThrTGT	331	-	41967297	41967357	0	1	60,	0,
Chr_01	41967372	41967444	Chr_01.tRNA104-ProAGG	674	-	41967372	41967444	0	1	72,	0,
Chr_01	42015177	42015249	Chr_01.tRNA103-LysTTT	804	-	42015177	42015249	0	1	72,	0,
Chr_01	42060082	42060154	Chr_01.tRNA102-LysTTT	804	-	42060082	42060154	0	1	72,	0,
Chr_01	42179487	42179588	Chr_01.tRNA80-TyrGTA	420	+	42179487	42179588	0	2	37,35,	0,66,
Chr_01	42250542	42250616	Chr_01.tRNA101-AsnGTT	827	-	42250542	42250616	0	1	74,	0,
Chr_01	42282501	42282574	Chr_01.tRNA100-LysCTT	877	-	42282501	42282574	0	1	73,	0,
Chr_01	42406356	42406429	Chr_01.tRNA81-AlaTGC	691	+	42406356	42406429	0	1	73,	0,
Chr_01	42416385	42416458	Chr_01.tRNA82-LysCTT	877	+	42416385	42416458	0	1	73,	0,
Chr_01	42490898	42490970	Chr_01.tRNA99-GlnTTG	349	-	42490898	42490970	0	1	72,	0,
Chr_01	42497604	42497676	Chr_01.tRNA83-ProAGG	674	+	42497604	42497676	0	1	72,	0,
Chr_01	42544376	42544449	Chr_01.tRNA98-ArgCCG	830	-	42544376	42544449	0	1	73,	0,
Chr_01	42629931	42630005	Chr_01.tRNA84-ValAAC	719	+	42629931	42630005	0	1	74,	0,
Chr_01	42678702	42678774	Chr_01.tRNA97-CysGCA	788	-	42678702	42678774	0	1	72,	0,
Chr_01	42861024	42861098	Chr_01.tRNA96-GluTTC	721	-	42861024	42861098	0	1	74,	0,
Chr_01	43193247	43193321	Chr_01.tRNA95-ArgTCG	823	-	43193247	43193321	0	1	74,	0,
Chr_01	43226174	43226246	Chr_01.tRNA85-GlyTCC	655	+	43226174	43226246	0	1	72,	0,
Chr_01	43656001	43656087	Chr_01.tRNA94-MetCAT	642	-	43656001	43656087	0	2	36,38,	0,48,
Chr_01	43751499	43751573	Chr_01.tRNA86-IleAAT	804	+	43751499	43751573	0	1	74,	0,
Chr_01	43779351	43779437	Chr_01.tRNA87-MetCAT	642	+	43779351	43779437	0	2	38,36,	0,50,
Chr_01	43991624	43991697	Chr_01.tRNA88-ArgACG	637	+	43991624	43991697	0	1	73,	0,
Chr_01	44084175	44084257	Chr_01.tRNA89-SerAGA	774	+	44084175	44084257	0	1	82,	0,
Chr_01	44224037	44224109	Chr_01.tRNA93-ProAGG	674	-	44224037	44224109	0	1	72,	0,
Chr_01	44643207	44643280	Chr_01.tRNA92-ArgCCT	691	-	44643207	44643280	0	1	73,	0,
Chr_01	44768094	44768166	Chr_01.tRNA90-TrpCCA	758	+	44768094	44768166	0	1	72,	0,
Chr_01	44776694	44776766	Chr_01.tRNA91-LysTTT	804	-	44776694	44776766	0	1	72,	0,
Chr_02	588001	588072	Chr_02.tRNA212-GlyGCC	563	-	588001	588072	0	1	71,	0,
Chr_02	850414	850486	Chr_02.tRNA1-GlyTCC	739	+	850414	850486	0	1	72,	0,
Chr_02	1396073	1396155	Chr_02.tRNA2-UndetNNN	414	+	1396073	1396155	0	1	82,	0,
Chr_02	1582261	1582336	Chr_02.tRNA211-LysTTT	680	-	1582261	1582336	0	1	75,	0,
Chr_02	1748757	1748829	Chr_02.tRNA210-ProAGG	674	-	1748757	1748829	0	1	72,	0,
Chr_02	2562720	2562789	Chr_02.tRNA3-PheGAA	213	+	2562720	2562789	0	1	69,	0,
Chr_02	2819045	2819115	Chr_02.tRNA4-UndetNNN	204	+	2819045	2819115	0	1	70,	0,
Chr_02	2916992	2917065	Chr_02.tRNA209-AlaCGC	683	-	2916992	2917065	0	1	73,	0,
Chr_02	3605215	3605290	Chr_02.tRNA5-SupTTA	755	+	3605215	3605290	0	1	75,	0,
Chr_02	4150025	4150098	Chr_02.tRNA6-ArgCCT	691	+	4150025	4150098	0	1	73,	0,
Chr_02	5108428	5108519	Chr_02.tRNA208-HisATG	367	-	5108428	5108519	0	2	35,37,	0,54,
Chr_02	5305229	5305320	Chr_02.tRNA207-UndetNNN	282	-	5305229	5305320	0	1	91,	0,
Chr_02	5898560	5898633	Chr_02.tRNA7-AlaAGC	634	+	5898560	5898633	0	1	73,	0,
Chr_02	6360346	6360419	Chr_02.tRNA8-LysCTT	877	+	6360346	6360419	0	1	73,	0,
Chr_02	6360443	6360515	Chr_02.tRNA9-LeuAAG	383	+	6360443	6360515	0	1	72,	0,
Chr_02	6360534	6360616	Chr_02.tRNA10-LeuAAG	593	+	6360534	6360616	0	1	82,	0,
Chr_02	6452884	6452966	Chr_02.tRNA206-SerCGA	789	-	6452884	6452966	0	1	82,	0,
Chr_02	6480769	6480853	Chr_02.tRNA11-LeuCAA	767	+	6480769	6480853	0	1	84,	0,
Chr_02	6757329	6757386	Chr_02.tRNA205-UndetNNN	423	-	6757329	6757386	0	1	57,	0,
Chr_02	7525073	7525145	Chr_02.tRNA12-LeuTAA	376	+	7525073	7525145	0	1	72,	0,
Chr_02	7811967	7812041	Chr_02.tRNA13-IleAAT	849	+	7811967	7812041	0	1	74,	0,
Chr_02	8153968	8154034	Chr_02.tRNA14-UndetNNN	257	+	8153968	8154034	0	1	66,	0,
Chr_02	8180639	8180736	Chr_02.tRNA15-AsnATT	320	+	8180639	8180736	0	2	37,35,	0,62,
Chr_02	8568613	8568685	Chr_02.tRNA204-CysGCA	821	-	8568613	8568685	0	1	72,	0,
Chr_02	8955255	8955339	Chr_02.tRNA203-LeuCAA	767	-	8955255	8955339	0	1	84,	0,
Chr_02	8969255	8969339	Chr_02.tRNA202-LeuCAA	767	-	8969255	8969339	0	1	84,	0,
Chr_02	9354503	9354575	Chr_02.tRNA16-UndetNNN	305	+	9354503	9354575	0	1	72,	0,
Chr_02	9939515	9939587	Chr_02.tRNA201-AspGTC	670	-	9939515	9939587	0	1	72,	0,
Chr_02	10201434	10201518	Chr_02.tRNA200-LeuTAA	693	-	10201434	10201518	0	1	84,	0,
Chr_02	10358732	10358807	Chr_02.tRNA17-ArgTCT	569	+	10358732	10358807	0	1	75,	0,
Chr_02	10365275	10365349	Chr_02.tRNA18-LysTTT	590	+	10365275	10365349	0	1	74,	0,
Chr_02	10472791	10472862	Chr_02.tRNA19-UndetNNN	381	+	10472791	10472862	0	1	71,	0,
Chr_02	10492363	10492435	Chr_02.tRNA199-UndetNNN	345	-	10492363	10492435	0	1	72,	0,
Chr_02	10505731	10505806	Chr_02.tRNA20-LysTTT	629	+	10505731	10505806	0	1	75,	0,
Chr_02	10527681	10527762	Chr_02.tRNA21-LeuAAG	740	+	10527681	10527762	0	1	81,	0,
Chr_02	10690509	10690583	Chr_02.tRNA198-ArgTCG	823	-	10690509	10690583	0	1	74,	0,
Chr_02	10703548	10703620	Chr_02.tRNA197-AlaAGC	404	-	10703548	10703620	0	1	72,	0,
Chr_02	12131156	12131230	Chr_02.tRNA196-HisGTG	401	-	12131156	12131230	0	1	74,	0,
Chr_02	12583733	12583805	Chr_02.tRNA22-CysGCA	821	+	12583733	12583805	0	1	72,	0,
Chr_02	12603833	12603905	Chr_02.tRNA195-LysTTT	556	-	12603833	12603905	0	1	72,	0,
Chr_02	12734161	12734236	Chr_02.tRNA23-LysTTT	702	+	12734161	12734236	0	1	75,	0,
Chr_02	12753062	12753147	Chr_02.tRNA24-UndetNNN	335	+	12753062	12753147	0	1	85,	0,
Chr_02	14085934	14086009	Chr_02.tRNA25-SupTTA	657	+	14085934	14086009	0	1	75,	0,
Chr_02	14098982	14099055	Chr_02.tRNA26-IleTAT	538	+	14098982	14099055	0	1	73,	0,
Chr_02	14106796	14106870	Chr_02.tRNA27-SupTTA	698	+	14106796	14106870	0	1	74,	0,
Chr_02	14152872	14152947	Chr_02.tRNA194-LysTTT	540	-	14152872	14152947	0	1	75,	0,
Chr_02	14540045	14540119	Chr_02.tRNA28-ValAAC	711	+	14540045	14540119	0	1	74,	0,
Chr_02	14615505	14615579	Chr_02.tRNA29-ValAAC	722	+	14615505	14615579	0	1	74,	0,
Chr_02	14804368	14804450	Chr_02.tRNA30-SerAGA	534	+	14804368	14804450	0	1	82,	0,
Chr_02	14882244	14882319	Chr_02.tRNA31-LysTTT	664	+	14882244	14882319	0	1	75,	0,
Chr_02	15509812	15509886	Chr_02.tRNA193-SupCTA	610	-	15509812	15509886	0	1	74,	0,
Chr_02	15523435	15523509	Chr_02.tRNA192-LysTTT	590	-	15523435	15523509	0	1	74,	0,
Chr_02	15766617	15766691	Chr_02.tRNA32-LysTTT	576	+	15766617	15766691	0	1	74,	0,
Chr_02	16700346	16700430	Chr_02.tRNA191-TyrGTA	738	-	16700346	16700430	0	2	36,37,	0,47,
Chr_02	17698721	17698796	Chr_02.tRNA190-SupTTA	754	-	17698721	17698796	0	1	75,	0,
Chr_02	17786590	17786665	Chr_02.tRNA33-SupTCA	744	+	17786590	17786665	0	1	75,	0,
Chr_02	17829250	17829324	Chr_02.tRNA189-AsnGTT	646	-	17829250	17829324	0	1	74,	0,
Chr_02	17931890	17931964	Chr_02.tRNA188-TrpCCA	720	-	17931890	17931964	0	1	74,	0,
Chr_02	19051481	19051566	Chr_02.tRNA34-HisATG	342	+	19051481	19051566	0	2	39,37,	0,48,
Chr_02	19066958	19067031	Chr_02.tRNA35-ThrAGT	654	+	19066958	19067031	0	1	73,	0,
Chr_02	19467628	19467700	Chr_02.tRNA36-LeuTAA	405	+	19467628	19467700	0	1	72,	0,
Chr_02	21591224	21591298	Chr_02.tRNA37-AsnGTT	386	+	21591224	21591298	0	1	74,	0,
Chr_02	21677015	21677087	Chr_02.tRNA187-LeuTAA	339	-	21677015	21677087	0	1	72,	0,
Chr_02	22141540	22141612	Chr_02.tRNA186-UndetNNN	297	-	22141540	22141612	0	1	72,	0,
Chr_02	22176808	22176880	Chr_02.tRNA185-CysGCA	821	-	22176808	22176880	0	1	72,	0,
Chr_02	22397872	22397947	Chr_02.tRNA38-LysTTT	774	+	22397872	22397947	0	1	75,	0,
Chr_02	22480176	22480249	Chr_02.tRNA184-ArgCCT	717	-	22480176	22480249	0	1	73,	0,
Chr_02	22930344	22930417	Chr_02.tRNA183-ArgTCT	691	-	22930344	22930417	0	1	73,	0,
Chr_02	23234216	23234303	Chr_02.tRNA39-SerGGA	621	+	23234216	23234303	0	1	87,	0,
Chr_02	23235584	23235657	Chr_02.tRNA182-ThrTGT	698	-	23235584	23235657	0	1	73,	0,
Chr_02	23237331	23237403	Chr_02.tRNA40-UndetNNN	521	+	23237331	23237403	0	1	72,	0,
Chr_02	23241427	23241499	Chr_02.tRNA41-MetCAT	363	+	23241427	23241499	0	1	72,	0,
Chr_02	23252765	23252839	Chr_02.tRNA42-ProTGG	594	+	23252765	23252839	0	1	74,	0,
Chr_02	23253015	23253089	Chr_02.tRNA43-TrpCCA	720	+	23253015	23253089	0	1	74,	0,
Chr_02	23262960	23263030	Chr_02.tRNA44-GlyGCC	481	+	23262960	23263030	0	1	70,	0,
Chr_02	23273243	23273315	Chr_02.tRNA45-AsnGTT	818	+	23273243	23273315	0	1	72,	0,
Chr_02	23279426	23279499	Chr_02.tRNA181-LysCTT	586	-	23279426	23279499	0	1	73,	0,
Chr_02	23279556	23279630	Chr_02.tRNA180-MetCAT	578	-	23279556	23279630	0	1	74,	0,
Chr_02	23286406	23286485	Chr_02.tRNA179-LeuCAA	470	-	23286406	23286485	0	1	79,	0,
Chr_02	23287170	23287241	Chr_02.tRNA178-GlyGCC	444	-	23287170	23287241	0	1	71,	0,
Chr_02	23295026	23295098	Chr_02.tRNA46-ValGAC	487	+	23295026	23295098	0	1	72,	0,
Chr_02	23303276	23303360	Chr_02.tRNA47-ArgACG	581	+	23303276	23303360	0	1	84,	0,
Chr_02	23303939	23304010	Chr_02.tRNA177-AsnGTT	696	-	23303939	23304010	0	1	71,	0,
Chr_02	23319011	23319089	Chr_02.tRNA176-LeuTAG	331	-	23319011	23319089	0	1	78,	0,
Chr_02	23324216	23324288	Chr_02.tRNA48-AsnGTT	818	+	23324216	23324288	0	1	72,	0,
Chr_02	23324868	23324946	Chr_02.tRNA175-ArgACG	514	-	23324868	23324946	0	1	78,	0,
Chr_02	23340770	23340840	Chr_02.tRNA49-GlyGCC	319	+	23340770	23340840	0	1	70,	0,
Chr_02	23341536	23341616	Chr_02.tRNA50-LeuCAA	477	+	23341536	23341616	0	1	80,	0,
Chr_02	23348510	23348584	Chr_02.tRNA51-MetCAT	578	+	23348510	23348584	0	1	74,	0,
Chr_02	23348641	23348713	Chr_02.tRNA52-LysCTT	443	+	23348641	23348713	0	1	72,	0,
Chr_02	23349616	23349689	Chr_02.tRNA174-HisGTG	351	-	23349616	23349689	0	1	73,	0,
Chr_02	23356815	23356887	Chr_02.tRNA173-GlnTTG	277	-	23356815	23356887	0	1	72,	0,
Chr_02	23358051	23358137	Chr_02.tRNA172-SerGCT	385	-	23358051	23358137	0	1	86,	0,
Chr_02	23359478	23359549	Chr_02.tRNA53-ArgTCT	433	+	23359478	23359549	0	1	71,	0,
Chr_02	23377261	23377330	Chr_02.tRNA54-CysGCA	517	+	23377261	23377330	0	1	69,	0,
Chr_02	23380485	23380556	Chr_02.tRNA171-UndetNNN	321	-	23380485	23380556	0	1	71,	0,
Chr_02	23380930	23381011	Chr_02.tRNA170-TyrGTA	340	-	23380930	23381011	0	1	81,	0,
Chr_02	23381774	23381845	Chr_02.tRNA55-ThrGGT	539	+	23381774	23381845	0	1	71,	0,
Chr_02	23385660	23385751	Chr_02.tRNA169-SerTGA	491	-	23385660	23385751	0	2	38,38,	0,53,
Chr_02	23386581	23386650	Chr_02.tRNA56-GlyGCC	359	+	23386581	23386650	0	1	69,	0,
Chr_02	23386826	23386899	Chr_02.tRNA168-MetCAT	400	-	23386826	23386899	0	1	73,	0,
Chr_02	23394952	23395038	Chr_02.tRNA57-UndetNNN	403	+	23394952	23395038	0	1	86,	0,
Chr_02	23396279	23396351	Chr_02.tRNA167-UndetNNN	542	-	23396279	23396351	0	1	72,	0,
Chr_02	23397997	23398069	Chr_02.tRNA58-PheGAA	555	+	23397997	23398069	0	1	72,	0,
Chr_02	23402081	23402154	Chr_02.tRNA59-MetCAT	485	+	23402081	23402154	0	1	73,	0,
Chr_02	23413464	23413537	Chr_02.tRNA60-UndetNNN	488	+	23413464	23413537	0	1	73,	0,
Chr_02	23413712	23413786	Chr_02.tRNA61-TrpCCA	720	+	23413712	23413786	0	1	74,	0,
Chr_02	23423541	23423612	Chr_02.tRNA62-GlyGCC	591	+	23423541	23423612	0	1	71,	0,
Chr_02	23432989	23433061	Chr_02.tRNA63-AsnGTT	818	+	23432989	23433061	0	1	72,	0,
Chr_02	23439083	23439155	Chr_02.tRNA166-LysCTT	467	-	23439083	23439155	0	1	72,	0,
Chr_02	23439211	23439283	Chr_02.tRNA165-MetCAT	420	-	23439211	23439283	0	1	72,	0,
Chr_02	23446025	23446106	Chr_02.tRNA164-UndetNNN	316	-	23446025	23446106	0	1	81,	0,
Chr_02	23446785	23446855	Chr_02.tRNA163-GlyGCC	322	-	23446785	23446855	0	1	70,	0,
Chr_02	23454594	23454666	Chr_02.tRNA64-ValGAC	487	+	23454594	23454666	0	1	72,	0,
Chr_02	23461974	23462048	Chr_02.tRNA65-MetCAT	542	+	23461974	23462048	0	1	74,	0,
Chr_02	23488572	23488651	Chr_02.tRNA162-ProTGG	533	-	23488572	23488651	0	1	79,	0,
Chr_02	23503637	23503708	Chr_02.tRNA161-GluTTC	444	-	23503637	23503708	0	1	71,	0,
Chr_02	23536567	23536640	Chr_02.tRNA160-CysGCA	495	-	23536567	23536640	0	1	73,	0,
Chr_02	23551542	23551630	Chr_02.tRNA66-SerGCT	435	+	23551542	23551630	0	1	88,	0,
Chr_02	23592639	23592727	Chr_02.tRNA67-UndetNNN	217	+	23592639	23592727	0	1	88,	0,
Chr_02	23603577	23603650	Chr_02.tRNA159-LysTTT	803	-	23603577	23603650	0	1	73,	0,
Chr_02	23605744	23605821	Chr_02.tRNA158-ThrGGT	200	-	23605744	23605821	0	1	77,	0,
Chr_02	23606024	23606098	Chr_02.tRNA68-AspGTC	615	+	23606024	23606098	0	1	74,	0,
Chr_02	23615215	23615286	Chr_02.tRNA69-GlyGCC	492	+	23615215	23615286	0	1	71,	0,
Chr_02	23618293	23618365	Chr_02.tRNA70-GlnTTG	505	+	23618293	23618365	0	1	72,	0,
Chr_02	23628111	23628194	Chr_02.tRNA157-TyrGTA	633	-	23628111	23628194	0	1	83,	0,
Chr_02	23629235	23629307	Chr_02.tRNA156-AsnGTT	779	-	23629235	23629307	0	1	72,	0,
Chr_02	23630570	23630657	Chr_02.tRNA155-SerTGA	609	-	23630570	23630657	0	1	87,	0,
Chr_02	23632117	23632190	Chr_02.tRNA154-MetCAT	549	-	23632117	23632190	0	1	73,	0,
Chr_02	23663554	23663628	Chr_02.tRNA71-HisGTG	494	+	23663554	23663628	0	1	74,	0,
Chr_02	23700048	23700122	Chr_02.tRNA153-MetCAT	496	-	23700048	23700122	0	1	74,	0,
Chr_02	23715870	23715942	Chr_02.tRNA72-ArgTCT	583	+	23715870	23715942	0	1	72,	0,
Chr_02	23767279	23767353	Chr_02.tRNA73-MetCAT	542	+	23767279	23767353	0	1	74,	0,
Chr_02	24394163	24394238	Chr_02.tRNA152-LysTTT	590	-	24394163	24394238	0	1	75,	0,
Chr_02	24551351	24551425	Chr_02.tRNA151-GluTTC	499	-	24551351	24551425	0	1	74,	0,
Chr_02	24552369	24552443	Chr_02.tRNA150-GluTTC	622	-	24552369	24552443	0	1	74,	0,
Chr_02	24553412	24553486	Chr_02.tRNA149-GluTTC	670	-	24553412	24553486	0	1	74,	0,
Chr_02	24555445	24555519	Chr_02.tRNA148-GluTTC	486	-	24555445	24555519	0	1	74,	0,
Chr_02	24556605	24556679	Chr_02.tRNA147-GluTTC	467	-	24556605	24556679	0	1	74,	0,
Chr_02	25041417	25041508	Chr_02.tRNA146-UndetNNN	257	-	25041417	25041508	0	1	91,	0,
Chr_02	25265262	25265346	Chr_02.tRNA74-TyrGTA	738	+	25265262	25265346	0	2	37,36,	0,48,
Chr_02	25569324	25569397	Chr_02.tRNA145-PheGAA	783	-	25569324	25569397	0	1	73,	0,
Chr_02	25598108	25598196	Chr_02.tRNA144-SerGCT	617	-	25598108	25598196	0	1	88,	0,
Chr_02	25609286	25609358	Chr_02.tRNA75-ArgTCT	583	+	25609286	25609358	0	1	72,	0,
Chr_02	26182314	26182386	Chr_02.tRNA76-ProAGG	606	+	26182314	26182386	0	1	72,	0,
Chr_02	26498838	26498913	Chr_02.tRNA143-SupTCA	583	-	26498838	26498913	0	1	75,	0,
Chr_02	26753298	26753370	Chr_02.tRNA142-LeuTAA	305	-	26753298	26753370	0	1	72,	0,
Chr_02	27165360	27165432	Chr_02.tRNA141-LeuTAA	328	-	27165360	27165432	0	1	72,	0,
Chr_02	27613487	27613571	Chr_02.tRNA77-LeuCAA	777	+	27613487	27613571	0	1	84,	0,
Chr_02	27713908	27713983	Chr_02.tRNA140-SupTTA	721	-	27713908	27713983	0	1	75,	0,
Chr_02	27776540	27776613	Chr_02.tRNA139-IleAAT	466	-	27776540	27776613	0	1	73,	0,
Chr_02	28040060	28040131	Chr_02.tRNA78-GlyGCC	665	+	28040060	28040131	0	1	71,	0,
Chr_02	28054333	28054423	Chr_02.tRNA138-AsnATT	237	-	28054333	28054423	0	2	35,37,	0,53,
Chr_02	28479625	28479698	Chr_02.tRNA79-IleAAT	602	+	28479625	28479698	0	1	73,	0,
Chr_02	28851340	28851430	Chr_02.tRNA80-UndetNNN	358	+	28851340	28851430	0	1	90,	0,
Chr_02	28980830	28980911	Chr_02.tRNA137-LeuAAG	724	-	28980830	28980911	0	1	81,	0,
Chr_02	29086280	29086354	Chr_02.tRNA136-ValCAC	824	-	29086280	29086354	0	1	74,	0,
Chr_02	29903897	29903972	Chr_02.tRNA81-SupTTA	711	+	29903897	29903972	0	1	75,	0,
Chr_02	29907227	29907302	Chr_02.tRNA82-SupTCA	690	+	29907227	29907302	0	1	75,	0,
Chr_02	30371645	30371716	Chr_02.tRNA135-UndetNNN	276	-	30371645	30371716	0	1	71,	0,
Chr_02	30570470	30570552	Chr_02.tRNA83-SerGCT	805	+	30570470	30570552	0	1	82,	0,
Chr_02	30922436	30922518	Chr_02.tRNA134-SerGCT	805	-	30922436	30922518	0	1	82,	0,
Chr_02	31409099	31409174	Chr_02.tRNA84-LysTTT	713	+	31409099	31409174	0	1	75,	0,
Chr_02	31613464	31613536	Chr_02.tRNA133-IleAAT	367	-	31613464	31613536	0	1	72,	0,
Chr_02	31724399	31724472	Chr_02.tRNA85-PheGAA	506	+	31724399	31724472	0	1	73,	0,
Chr_02	31907030	31907114	Chr_02.tRNA86-MetCAT	643	+	31907030	31907114	0	2	38,36,	0,48,
Chr_02	31942126	31942217	Chr_02.tRNA87-HisATG	340	+	31942126	31942217	0	2	37,35,	0,56,
Chr_02	32559318	32559408	Chr_02.tRNA132-ProTGG	334	-	32559318	32559408	0	2	37,39,	0,51,
Chr_02	32683613	32683688	Chr_02.tRNA88-LysTTT	496	+	32683613	32683688	0	1	75,	0,
Chr_02	32808829	32808901	Chr_02.tRNA131-ProTGG	689	-	32808829	32808901	0	1	72,	0,
Chr_02	33424190	33424281	Chr_02.tRNA89-UndetNNN	299	+	33424190	33424281	0	1	91,	0,
Chr_02	33534392	33534465	Chr_02.tRNA90-AlaAGC	634	+	33534392	33534465	0	1	73,	0,
Chr_02	33547846	33547918	Chr_02.tRNA91-ProCGG	595	+	33547846	33547918	0	1	72,	0,
Chr_02	33920795	33920869	Chr_02.tRNA130-ThrAGT	829	-	33920795	33920869	0	1	74,	0,
Chr_02	34040324	34040394	Chr_02.tRNA129-LeuTAA	213	-	34040324	34040394	0	1	70,	0,
Chr_02	34232606	34232683	Chr_02.tRNA128-PheAAA	347	-	34232606	34232683	0	2	35,37,	0,40,
Chr_02	34806531	34806612	Chr_02.tRNA127-LeuAAG	724	-	34806531	34806612	0	1	81,	0,
Chr_02	35124760	35124832	Chr_02.tRNA92-TrpCCA	751	+	35124760	35124832	0	1	72,	0,
Chr_02	35280101	35280175	Chr_02.tRNA126-AsnGTT	845	-	35280101	35280175	0	1	74,	0,
Chr_02	35332092	35332163	Chr_02.tRNA93-GlyCCC	654	+	35332092	35332163	0	1	71,	0,
Chr_02	35351539	35351610	Chr_02.tRNA94-GlyCCC	654	+	35351539	35351610	0	1	71,	0,
Chr_02	35418843	35418917	Chr_02.tRNA95-AsnGTT	533	+	35418843	35418917	0	1	74,	0,
Chr_02	35488642	35488716	Chr_02.tRNA125-ValCAC	824	-	35488642	35488716	0	1	74,	0,
Chr_02	35518021	35518095	Chr_02.tRNA124-ThrAGT	829	-	35518021	35518095	0	1	74,	0,
Chr_02	35902584	35902657	Chr_02.tRNA96-AlaTGC	656	+	35902584	35902657	0	1	73,	0,
Chr_02	36073169	36073243	Chr_02.tRNA123-SupTTA	521	-	36073169	36073243	0	1	74,	0,
Chr_02	36133768	36133842	Chr_02.tRNA97-IleAAT	302	+	36133768	36133842	0	1	74,	0,
Chr_02	36283650	36283722	Chr_02.tRNA122-ProAGG	659	-	36283650	36283722	0	1	72,	0,
Chr_02	36609269	36609351	Chr_02.tRNA121-SerTGA	807	-	36609269	36609351	0	1	82,	0,
Chr_02	36870771	36870844	Chr_02.tRNA98-ValTAC	707	+	36870771	36870844	0	1	73,	0,
Chr_02	37137881	37137953	Chr_02.tRNA120-UndetNNN	346	-	37137881	37137953	0	1	72,	0,
Chr_02	37753033	37753103	Chr_02.tRNA99-MetCAT	384	+	37753033	37753103	0	1	70,	0,
Chr_02	37797729	37797801	Chr_02.tRNA119-LeuTAA	340	-	37797729	37797801	0	1	72,	0,
Chr_02	38086087	38086169	Chr_02.tRNA100-SerGCT	805	+	38086087	38086169	0	1	82,	0,
Chr_02	38214996	38215067	Chr_02.tRNA101-AspGTC	451	+	38214996	38215067	0	1	71,	0,
Chr_02	38269616	38269690	Chr_02.tRNA102-ValAAC	722	+	38269616	38269690	0	1	74,	0,
Chr_02	38422742	38422816	Chr_02.tRNA118-ValAAC	725	-	38422742	38422816	0	1	74,	0,
Chr_02	39191191	39191263	Chr_02.tRNA117-GlyTCC	739	-	39191191	39191263	0	1	72,	0,
Chr_02	39213289	39213360	Chr_02.tRNA103-GlyGCC	665	+	39213289	39213360	0	1	71,	0,
Chr_02	39283554	39283631	Chr_02.tRNA116-ValAAC	482	-	39283554	39283631	0	1	77,	0,
Chr_02	39435226	39435299	Chr_02.tRNA115-ArgCCG	657	-	39435226	39435299	0	1	73,	0,
Chr_02	39550856	39550930	Chr_02.tRNA114-IleAAT	849	-	39550856	39550930	0	1	74,	0,
Chr_02	39700492	39700566	Chr_02.tRNA113-ValAAC	725	-	39700492	39700566	0	1	74,	0,
Chr_02	39823583	39823656	Chr_02.tRNA112-IleTAT	602	-	39823583	39823656	0	1	73,	0,
Chr_02	40015960	40016035	Chr_02.tRNA111-LysTTT	540	-	40015960	40016035	0	1	75,	0,
Chr_02	40569975	40570057	Chr_02.tRNA110-SerTGA	807	-	40569975	40570057	0	1	82,	0,
Chr_02	40635078	40635152	Chr_02.tRNA104-IleAAT	849	+	40635078	40635152	0	1	74,	0,
Chr_02	40663052	40663125	Chr_02.tRNA105-ValTAC	715	+	40663052	40663125	0	1	73,	0,
Chr_02	41318929	41319002	Chr_02.tRNA109-LysTTT	846	-	41318929	41319002	0	1	73,	0,
Chr_02	41760191	41760266	Chr_02.tRNA106-LysTTT	376	+	41760191	41760266	0	1	75,	0,
Chr_02	41766835	41766910	Chr_02.tRNA107-LysTTT	729	+	41766835	41766910	0	1	75,	0,
Chr_02	41870432	41870504	Chr_02.tRNA108-HisGTG	630	+	41870432	41870504	0	1	72,	0,
Chr_03	822518	822590	Chr_03.tRNA1-UndetNNN	309	+	822518	822590	0	1	72,	0,
Chr_03	1753792	1753864	Chr_03.tRNA157-ValGAC	367	-	1753792	1753864	0	1	72,	0,
Chr_03	2139274	2139349	Chr_03.tRNA2-LysTTT	307	+	2139274	2139349	0	1	75,	0,
Chr_03	2190145	2190219	Chr_03.tRNA156-AsnGTT	811	-	2190145	2190219	0	1	74,	0,
Chr_03	2192670	2192745	Chr_03.tRNA155-GlnTTG	663	-	2192670	2192745	0	1	75,	0,
Chr_03	3191288	3191361	Chr_03.tRNA3-LysCTT	877	+	3191288	3191361	0	1	73,	0,
Chr_03	3195533	3195606	Chr_03.tRNA4-LysCTT	877	+	3195533	3195606	0	1	73,	0,
Chr_03	3750042	3750115	Chr_03.tRNA154-ArgTCT	646	-	3750042	3750115	0	1	73,	0,
Chr_03	3836977	3837051	Chr_03.tRNA5-AsnGTT	845	+	3836977	3837051	0	1	74,	0,
Chr_03	3913417	3913489	Chr_03.tRNA6-iMetCAT	583	+	3913417	3913489	0	1	72,	0,
Chr_03	3921311	3921384	Chr_03.tRNA7-PheGAA	783	+	3921311	3921384	0	1	73,	0,
Chr_03	3967999	3968071	Chr_03.tRNA8-ThrCGT	805	+	3967999	3968071	0	1	72,	0,
Chr_03	3968140	3968212	Chr_03.tRNA9-HisGTG	630	+	3968140	3968212	0	1	72,	0,
Chr_03	4115775	4115849	Chr_03.tRNA10-IleAAT	849	+	4115775	4115849	0	1	74,	0,
Chr_03	4122650	4122741	Chr_03.tRNA153-LysTTT	370	-	4122650	4122741	0	2	35,37,	0,54,
Chr_03	4153378	4153450	Chr_03.tRNA152-UndetNNN	225	-	4153378	4153450	0	1	72,	0,
Chr_03	4218075	4218149	Chr_03.tRNA151-IleAAT	849	-	4218075	4218149	0	1	74,	0,
Chr_03	4226652	4226726	Chr_03.tRNA150-IleAAT	849	-	4226652	4226726	0	1	74,	0,
Chr_03	4230746	4230820	Chr_03.tRNA149-IleAAT	849	-	4230746	4230820	0	1	74,	0,
Chr_03	4253903	4253976	Chr_03.tRNA11-ValTAC	715	+	4253903	4253976	0	1	73,	0,
Chr_03	4379426	4379501	Chr_03.tRNA148-LysTTT	462	-	4379426	4379501	0	1	75,	0,
Chr_03	4684858	4684931	Chr_03.tRNA12-PheGAA	783	+	4684858	4684931	0	1	73,	0,
Chr_03	4870697	4870768	Chr_03.tRNA147-UndetNNN	339	-	4870697	4870768	0	1	71,	0,
Chr_03	4957872	4957945	Chr_03.tRNA13-PheGAA	783	+	4957872	4957945	0	1	73,	0,
Chr_03	4965361	4965434	Chr_03.tRNA14-PheGAA	783	+	4965361	4965434	0	1	73,	0,
Chr_03	5047452	5047526	Chr_03.tRNA15-GluTTC	721	+	5047452	5047526	0	1	74,	0,
Chr_03	5091870	5091942	Chr_03.tRNA16-iMetCAT	583	+	5091870	5091942	0	1	72,	0,
Chr_03	5702862	5702936	Chr_03.tRNA17-AsnGTT	698	+	5702862	5702936	0	1	74,	0,
Chr_03	6005722	6005794	Chr_03.tRNA18-LeuTAA	373	+	6005722	6005794	0	1	72,	0,
Chr_03	6509114	6509185	Chr_03.tRNA19-UndetNNN	339	+	6509114	6509185	0	1	71,	0,
Chr_03	7127131	7127203	Chr_03.tRNA20-AspGTC	670	+	7127131	7127203	0	1	72,	0,
Chr_03	7758039	7758140	Chr_03.tRNA21-IleTAT	443	+	7758039	7758140	0	2	38,36,	0,65,
Chr_03	8065578	8065669	Chr_03.tRNA146-AsnATT	502	-	8065578	8065669	0	2	35,37,	0,54,
Chr_03	8396916	8396996	Chr_03.tRNA22-LeuTAG	709	+	8396916	8396996	0	1	80,	0,
Chr_03	8470787	8470862	Chr_03.tRNA145-SupTCA	744	-	8470787	8470862	0	1	75,	0,
Chr_03	8474337	8474412	Chr_03.tRNA144-UndetNNN	646	-	8474337	8474412	0	1	75,	0,
Chr_03	8582585	8582657	Chr_03.tRNA23-iMetCAT	379	+	8582585	8582657	0	1	72,	0,
Chr_03	8951229	8951300	Chr_03.tRNA143-UndetNNN	366	-	8951229	8951300	0	1	71,	0,
Chr_03	10237072	10237144	Chr_03.tRNA142-ThrTGT	791	-	10237072	10237144	0	1	72,	0,
Chr_03	10363869	10363943	Chr_03.tRNA24-SupTTA	811	+	10363869	10363943	0	1	74,	0,
Chr_03	10388352	10388427	Chr_03.tRNA141-LysTTT	277	-	10388352	10388427	0	1	75,	0,
Chr_03	10467506	10467580	Chr_03.tRNA25-AsnGTT	840	+	10467506	10467580	0	1	74,	0,
Chr_03	10601827	10601900	Chr_03.tRNA140-ArgACG	726	-	10601827	10601900	0	1	73,	0,
Chr_03	10723414	10723488	Chr_03.tRNA26-AsnGTT	780	+	10723414	10723488	0	1	74,	0,
Chr_03	10835754	10835827	Chr_03.tRNA27-UndetNNN	575	+	10835754	10835827	0	1	73,	0,
Chr_03	10973989	10974061	Chr_03.tRNA28-UndetNNN	231	+	10973989	10974061	0	1	72,	0,
Chr_03	11075214	11075289	Chr_03.tRNA29-LysTTT	496	+	11075214	11075289	0	1	75,	0,
Chr_03	11727579	11727680	Chr_03.tRNA139-TyrGTA	420	-	11727579	11727680	0	2	35,37,	0,64,
Chr_03	11957286	11957358	Chr_03.tRNA30-SupCTA	557	+	11957286	11957358	0	1	72,	0,
Chr_03	12136487	12136559	Chr_03.tRNA31-UndetNNN	451	+	12136487	12136559	0	1	72,	0,
Chr_03	13169584	13169656	Chr_03.tRNA138-LeuTAA	294	-	13169584	13169656	0	1	72,	0,
Chr_03	13192359	13192449	Chr_03.tRNA32-AsnATT	237	+	13192359	13192449	0	2	37,35,	0,55,
Chr_03	14496126	14496201	Chr_03.tRNA33-LysTTT	602	+	14496126	14496201	0	1	75,	0,
Chr_03	14512761	14512833	Chr_03.tRNA34-AspGTC	670	+	14512761	14512833	0	1	72,	0,
Chr_03	14558142	14558217	Chr_03.tRNA137-LysTTT	540	-	14558142	14558217	0	1	75,	0,
Chr_03	14596786	14596866	Chr_03.tRNA136-CysGCA	347	-	14596786	14596866	0	2	37,39,	0,41,
Chr_03	14919021	14919093	Chr_03.tRNA35-TrpCCA	758	+	14919021	14919093	0	1	72,	0,
Chr_03	15605496	15605568	Chr_03.tRNA135-AspGTC	698	-	15605496	15605568	0	1	72,	0,
Chr_03	16066275	16066364	Chr_03.tRNA36-AsnATT	246	+	16066275	16066364	0	2	35,35,	0,54,
Chr_03	16119879	16119954	Chr_03.tRNA134-SupTTA	696	-	16119879	16119954	0	1	75,	0,
Chr_03	17120757	17120832	Chr_03.tRNA133-SupTCA	734	-	17120757	17120832	0	1	75,	0,
Chr_03	17130497	17130572	Chr_03.tRNA132-SupTTA	663	-	17130497	17130572	0	1	75,	0,
Chr_03	18008441	18008513	Chr_03.tRNA131-UndetNNN	239	-	18008441	18008513	0	1	72,	0,
Chr_03	18244234	18244308	Chr_03.tRNA130-AsnGTT	824	-	18244234	18244308	0	1	74,	0,
Chr_03	18467951	18468039	Chr_03.tRNA129-TyrATA	362	-	18467951	18468039	0	2	35,37,	0,51,
Chr_03	18848269	18848363	Chr_03.tRNA128-HisATG	329	-	18848269	18848363	0	2	37,39,	0,55,
Chr_03	18880227	18880301	Chr_03.tRNA37-SupTTA	685	+	18880227	18880301	0	1	74,	0,
Chr_03	20081172	20081245	Chr_03.tRNA127-LysCTT	877	-	20081172	20081245	0	1	73,	0,
Chr_03	20353198	20353270	Chr_03.tRNA38-UndetNNN	309	+	20353198	20353270	0	1	72,	0,
Chr_03	20722369	20722444	Chr_03.tRNA39-LysTTT	729	+	20722369	20722444	0	1	75,	0,
Chr_03	21786733	21786807	Chr_03.tRNA40-IleAAT	251	+	21786733	21786807	0	1	74,	0,
Chr_03	22045853	22045928	Chr_03.tRNA126-LysTTT	714	-	22045853	22045928	0	1	75,	0,
Chr_03	22057517	22057592	Chr_03.tRNA125-LysTTT	684	-	22057517	22057592	0	1	75,	0,
Chr_03	22485696	22485771	Chr_03.tRNA41-SupTTA	703	+	22485696	22485771	0	1	75,	0,
Chr_03	22489017	22489092	Chr_03.tRNA42-SupTCA	690	+	22489017	22489092	0	1	75,	0,
Chr_03	22544985	22545058	Chr_03.tRNA124-UndetNNN	244	-	22544985	22545058	0	1	73,	0,
Chr_03	22618134	22618215	Chr_03.tRNA43-LeuCAA	581	+	22618134	22618215	0	1	81,	0,
Chr_03	22639984	22640059	Chr_03.tRNA44-LysTTT	521	+	22639984	22640059	0	1	75,	0,
Chr_03	22669526	22669601	Chr_03.tRNA45-SupTTA	703	+	22669526	22669601	0	1	75,	0,
Chr_03	22672845	22672920	Chr_03.tRNA46-SupTCA	673	+	22672845	22672920	0	1	75,	0,
Chr_03	24121286	24121383	Chr_03.tRNA123-ValCAC	242	-	24121286	24121383	0	1	97,	0,
Chr_03	24267464	24267539	Chr_03.tRNA122-LysTTT	739	-	24267464	24267539	0	1	75,	0,
Chr_03	24615565	24615640	Chr_03.tRNA121-SupTTA	781	-	24615565	24615640	0	1	75,	0,
Chr_03	24681434	24681509	Chr_03.tRNA120-SupTCA	792	-	24681434	24681509	0	1	75,	0,
Chr_03	24715369	24715443	Chr_03.tRNA47-SupTTA	685	+	24715369	24715443	0	1	74,	0,
Chr_03	24719995	24720070	Chr_03.tRNA48-LysTTT	540	+	24719995	24720070	0	1	75,	0,
Chr_03	24794978	24795053	Chr_03.tRNA49-LysTTT	540	+	24794978	24795053	0	1	75,	0,
Chr_03	25384040	25384115	Chr_03.tRNA50-SupTTA	657	+	25384040	25384115	0	1	75,	0,
Chr_03	25781653	25781723	Chr_03.tRNA119-LeuTAA	328	-	25781653	25781723	0	1	70,	0,
Chr_03	26383010	26383084	Chr_03.tRNA51-LeuTAA	547	+	26383010	26383084	0	1	74,	0,
Chr_03	26705813	26705888	Chr_03.tRNA118-SupTCA	769	-	26705813	26705888	0	1	75,	0,
Chr_03	26997903	26997976	Chr_03.tRNA52-ArgTCT	669	+	26997903	26997976	0	1	73,	0,
Chr_03	27184671	27184746	Chr_03.tRNA53-SupTTA	755	+	27184671	27184746	0	1	75,	0,
Chr_03	27188136	27188208	Chr_03.tRNA117-ArgTCT	519	-	27188136	27188208	0	1	72,	0,
Chr_03	27201424	27201497	Chr_03.tRNA116-ArgTCT	669	-	27201424	27201497	0	1	73,	0,
Chr_03	27906957	27907044	Chr_03.tRNA115-MetCAT	642	-	27906957	27907044	0	2	36,38,	0,49,
Chr_03	28080765	28080837	Chr_03.tRNA54-LeuTAA	396	+	28080765	28080837	0	1	72,	0,
Chr_03	28119681	28119756	Chr_03.tRNA55-SupTCA	743	+	28119681	28119756	0	1	75,	0,
Chr_03	28445907	28445980	Chr_03.tRNA56-CysGCA	818	+	28445907	28445980	0	1	73,	0,
Chr_03	28446122	28446195	Chr_03.tRNA57-CysGCA	744	+	28446122	28446195	0	1	73,	0,
Chr_03	28446349	28446422	Chr_03.tRNA58-CysGCA	829	+	28446349	28446422	0	1	73,	0,
Chr_03	28980067	28980139	Chr_03.tRNA114-TrpCCA	758	-	28980067	28980139	0	1	72,	0,
Chr_03	29036698	29036789	Chr_03.tRNA59-HisATG	270	+	29036698	29036789	0	2	37,35,	0,56,
Chr_03	29177370	29177445	Chr_03.tRNA60-LysTTT	774	+	29177370	29177445	0	1	75,	0,
Chr_03	29296830	29296903	Chr_03.tRNA61-UndetNNN	211	+	29296830	29296903	0	1	73,	0,
Chr_03	29357532	29357604	Chr_03.tRNA62-iMetCAT	583	+	29357532	29357604	0	1	72,	0,
Chr_03	29612612	29612694	Chr_03.tRNA113-UndetNNN	414	-	29612612	29612694	0	1	82,	0,
Chr_03	30455689	30455761	Chr_03.tRNA63-LysTTT	782	+	30455689	30455761	0	1	72,	0,
Chr_03	30756441	30756513	Chr_03.tRNA112-UndetNNN	305	-	30756441	30756513	0	1	72,	0,
Chr_03	30848038	30848120	Chr_03.tRNA111-SerTGA	792	-	30848038	30848120	0	1	82,	0,
Chr_03	31153281	31153361	Chr_03.tRNA64-LeuTAG	695	+	31153281	31153361	0	1	80,	0,
Chr_03	31265877	31265949	Chr_03.tRNA110-TrpCCA	758	-	31265877	31265949	0	1	72,	0,
Chr_03	31551213	31551286	Chr_03.tRNA65-AlaAGC	634	+	31551213	31551286	0	1	73,	0,
Chr_03	31653980	31654061	Chr_03.tRNA66-LeuAAG	714	+	31653980	31654061	0	1	81,	0,
Chr_03	31808181	31808255	Chr_03.tRNA109-ThrAGT	844	-	31808181	31808255	0	1	74,	0,
Chr_03	31810986	31811060	Chr_03.tRNA108-ThrAGT	844	-	31810986	31811060	0	1	74,	0,
Chr_03	31862904	31862978	Chr_03.tRNA107-ThrAGT	844	-	31862904	31862978	0	1	74,	0,
Chr_03	32153778	32153851	Chr_03.tRNA106-ArgCCT	748	-	32153778	32153851	0	1	73,	0,
Chr_03	32235527	32235600	Chr_03.tRNA67-AlaAGC	634	+	32235527	32235600	0	1	73,	0,
Chr_03	32276817	32276898	Chr_03.tRNA105-LeuAAG	732	-	32276817	32276898	0	1	81,	0,
Chr_03	33806111	33806183	Chr_03.tRNA104-UndetNNN	309	-	33806111	33806183	0	1	72,	0,
Chr_03	34052258	34052330	Chr_03.tRNA103-LysTTT	440	-	34052258	34052330	0	1	72,	0,
Chr_03	34387511	34387584	Chr_03.tRNA68-LysCTT	877	+	34387511	34387584	0	1	73,	0,
Chr_03	35094405	35094477	Chr_03.tRNA69-iMetCAT	542	+	35094405	35094477	0	1	72,	0,
Chr_03	35276244	35276318	Chr_03.tRNA102-SupTTA	811	-	35276244	35276318	0	1	74,	0,
Chr_03	35507705	35507778	Chr_03.tRNA101-LysTTT	246	-	35507705	35507778	0	1	73,	0,
Chr_03	35509547	35509618	Chr_03.tRNA70-GlyGCC	665	+	35509547	35509618	0	1	71,	0,
Chr_03	35792211	35792284	Chr_03.tRNA71-AlaAGC	634	+	35792211	35792284	0	1	73,	0,
Chr_03	35818032	35818104	Chr_03.tRNA100-AspGTC	698	-	35818032	35818104	0	1	72,	0,
Chr_03	36107679	36107763	Chr_03.tRNA99-LeuCAA	767	-	36107679	36107763	0	1	84,	0,
Chr_03	36348710	36348782	Chr_03.tRNA98-iMetCAT	583	-	36348710	36348782	0	1	72,	0,
Chr_03	36469779	36469861	Chr_03.tRNA72-SerAGA	803	+	36469779	36469861	0	1	82,	0,
Chr_03	36483152	36483233	Chr_03.tRNA97-LeuCAG	695	-	36483152	36483233	0	1	81,	0,
Chr_03	36549338	36549409	Chr_03.tRNA73-GlyGCC	665	+	36549338	36549409	0	1	71,	0,
Chr_03	36560714	36560785	Chr_03.tRNA74-GlyGCC	665	+	36560714	36560785	0	1	71,	0,
Chr_03	36895899	36895973	Chr_03.tRNA75-IleAAT	849	+	36895899	36895973	0	1	74,	0,
Chr_03	37630327	37630413	Chr_03.tRNA96-TyrGTA	737	-	37630327	37630413	0	2	36,37,	0,49,
Chr_03	38032168	38032241	Chr_03.tRNA95-AlaTGC	691	-	38032168	38032241	0	1	73,	0,
Chr_03	38264203	38264282	Chr_03.tRNA94-HisATG	201	-	38264203	38264282	0	1	79,	0,
Chr_03	38282934	38283006	Chr_03.tRNA76-LysTTT	830	+	38282934	38283006	0	1	72,	0,
Chr_03	38515721	38515795	Chr_03.tRNA77-GluTTC	721	+	38515721	38515795	0	1	74,	0,
Chr_03	38518114	38518186	Chr_03.tRNA93-AspGTC	625	-	38518114	38518186	0	1	72,	0,
Chr_03	38555663	38555737	Chr_03.tRNA92-AsnGTT	845	-	38555663	38555737	0	1	74,	0,
Chr_03	38824280	38824354	Chr_03.tRNA78-ValTAC	750	+	38824280	38824354	0	1	74,	0,
Chr_03	38846619	38846692	Chr_03.tRNA79-ValTAC	626	+	38846619	38846692	0	1	73,	0,
Chr_03	38883226	38883299	Chr_03.tRNA80-ValTAC	742	+	38883226	38883299	0	1	73,	0,
Chr_03	39247307	39247381	Chr_03.tRNA91-ValCAC	791	-	39247307	39247381	0	1	74,	0,
Chr_03	39377594	39377666	Chr_03.tRNA90-HisGTG	630	-	39377594	39377666	0	1	72,	0,
Chr_03	39548343	39548417	Chr_03.tRNA81-AsnGTT	811	+	39548343	39548417	0	1	74,	0,
Chr_03	39607075	39607148	Chr_03.tRNA89-LysCTT	877	-	39607075	39607148	0	1	73,	0,
Chr_03	39990152	39990225	Chr_03.tRNA82-AlaAGC	634	+	39990152	39990225	0	1	73,	0,
Chr_03	40895940	40896013	Chr_03.tRNA83-ArgACG	725	+	40895940	40896013	0	1	73,	0,
Chr_03	40955161	40955242	Chr_03.tRNA84-LeuCAG	695	+	40955161	40955242	0	1	81,	0,
Chr_03	41062712	41062787	Chr_03.tRNA85-LysTTT	706	+	41062712	41062787	0	1	75,	0,
Chr_03	41310411	41310483	Chr_03.tRNA86-ArgTCT	449	+	41310411	41310483	0	1	72,	0,
Chr_03	42241438	42241511	Chr_03.tRNA88-ArgACG	725	-	42241438	42241511	0	1	73,	0,
Chr_03	42324376	42324448	Chr_03.tRNA87-ThrTGT	791	+	42324376	42324448	0	1	72,	0,
Chr_04	656287	656359	Chr_04.tRNA1-LeuTAA	405	+	656287	656359	0	1	72,	0,
Chr_04	1056486	1056559	Chr_04.tRNA2-GlyGCC	350	+	1056486	1056559	0	1	73,	0,
Chr_04	1837494	1837560	Chr_04.tRNA123-SerCGA	230	-	1837494	1837560	0	1	66,	0,
Chr_04	1884467	1884551	Chr_04.tRNA122-LeuTAA	631	-	1884467	1884551	0	1	84,	0,
Chr_04	3919027	3919107	Chr_04.tRNA121-GlyGCC	232	-	3919027	3919107	0	1	80,	0,
Chr_04	3977634	3977714	Chr_04.tRNA120-GlyGCC	232	-	3977634	3977714	0	1	80,	0,
Chr_04	4509514	4509585	Chr_04.tRNA3-GlyGCC	665	+	4509514	4509585	0	1	71,	0,
Chr_04	4511172	4511243	Chr_04.tRNA4-GlyGCC	665	+	4511172	4511243	0	1	71,	0,
Chr_04	5394083	5394157	Chr_04.tRNA119-IleTAT	859	-	5394083	5394157	0	1	74,	0,
Chr_04	6358482	6358555	Chr_04.tRNA118-GluCTC	789	-	6358482	6358555	0	1	73,	0,
Chr_04	6858607	6858689	Chr_04.tRNA5-SerAGA	726	+	6858607	6858689	0	1	82,	0,
Chr_04	7197960	7198032	Chr_04.tRNA117-UndetNNN	309	-	7197960	7198032	0	1	72,	0,
Chr_04	7475456	7475527	Chr_04.tRNA6-UndetNNN	210	+	7475456	7475527	0	1	71,	0,
Chr_04	7593116	7593189	Chr_04.tRNA7-GluCTC	789	+	7593116	7593189	0	1	73,	0,
Chr_04	8199156	8199228	Chr_04.tRNA116-LeuTAA	309	-	8199156	8199228	0	1	72,	0,
Chr_04	8909970	8910042	Chr_04.tRNA8-HisGTG	630	+	8909970	8910042	0	1	72,	0,
Chr_04	8953754	8953826	Chr_04.tRNA115-UndetNNN	231	-	8953754	8953826	0	1	72,	0,
Chr_04	9037610	9037682	Chr_04.tRNA114-UndetNNN	297	-	9037610	9037682	0	1	72,	0,
Chr_04	9123163	9123254	Chr_04.tRNA113-AsnATT	368	-	9123163	9123254	0	2	35,37,	0,54,
Chr_04	9165037	9165118	Chr_04.tRNA9-LeuAAG	757	+	9165037	9165118	0	1	81,	0,
Chr_04	10157688	10157760	Chr_04.tRNA112-LeuTAA	302	-	10157688	10157760	0	1	72,	0,
Chr_04	10164131	10164203	Chr_04.tRNA10-UndetNNN	310	+	10164131	10164203	0	1	72,	0,
Chr_04	10769470	10769542	Chr_04.tRNA111-UndetNNN	324	-	10769470	10769542	0	1	72,	0,
Chr_04	11144154	11144226	Chr_04.tRNA110-LysTTT	804	-	11144154	11144226	0	1	72,	0,
Chr_04	11166356	11166428	Chr_04.tRNA109-LysTTT	804	-	11166356	11166428	0	1	72,	0,
Chr_04	11451552	11451625	Chr_04.tRNA11-LysTTT	695	+	11451552	11451625	0	1	73,	0,
Chr_04	11962746	11962837	Chr_04.tRNA12-HisATG	275	+	11962746	11962837	0	2	37,35,	0,56,
Chr_04	12169355	12169428	Chr_04.tRNA13-UndetNNN	280	+	12169355	12169428	0	1	73,	0,
Chr_04	12232564	12232636	Chr_04.tRNA14-UndetNNN	290	+	12232564	12232636	0	1	72,	0,
Chr_04	12992326	12992400	Chr_04.tRNA15-SupTTA	685	+	12992326	12992400	0	1	74,	0,
Chr_04	13397307	13397371	Chr_04.tRNA108-UndetNNN	512	-	13397307	13397371	0	1	64,	0,
Chr_04	14325862	14325950	Chr_04.tRNA16-TyrATA	362	+	14325862	14325950	0	2	37,35,	0,53,
Chr_04	14390833	14390907	Chr_04.tRNA17-LysCTT	566	+	14390833	14390907	0	1	74,	0,
Chr_04	15653602	15653674	Chr_04.tRNA107-LeuTAA	347	-	15653602	15653674	0	1	72,	0,
Chr_04	16098155	16098227	Chr_04.tRNA106-GlyTCC	739	-	16098155	16098227	0	1	72,	0,
Chr_04	16122454	16122526	Chr_04.tRNA105-GlyTCC	710	-	16122454	16122526	0	1	72,	0,
Chr_04	16279830	16279902	Chr_04.tRNA18-UndetNNN	309	+	16279830	16279902	0	1	72,	0,
Chr_04	16609647	16609719	Chr_04.tRNA19-UndetNNN	309	+	16609647	16609719	0	1	72,	0,
Chr_04	17225478	17225570	Chr_04.tRNA20-UndetNNN	290	+	17225478	17225570	0	1	92,	0,
Chr_04	17382197	17382270	Chr_04.tRNA21-AsnATT	674	+	17382197	17382270	0	1	73,	0,
Chr_04	17393479	17393572	Chr_04.tRNA22-HisATG	327	+	17393479	17393572	0	2	38,36,	0,57,
Chr_04	18016005	18016080	Chr_04.tRNA23-LysTTT	679	+	18016005	18016080	0	1	75,	0,
Chr_04	18890230	18890304	Chr_04.tRNA24-SupTTA	565	+	18890230	18890304	0	1	74,	0,
Chr_04	19269544	19269620	Chr_04.tRNA104-HisGTG	630	-	19269544	19269620	0	1	76,	0,
Chr_04	19372990	19373062	Chr_04.tRNA25-UndetNNN	252	+	19372990	19373062	0	1	72,	0,
Chr_04	19478382	19478454	Chr_04.tRNA103-UndetNNN	309	-	19478382	19478454	0	1	72,	0,
Chr_04	19647911	19647982	Chr_04.tRNA26-UndetNNN	339	+	19647911	19647982	0	1	71,	0,
Chr_04	19849801	19849875	Chr_04.tRNA27-IleAAT	752	+	19849801	19849875	0	1	74,	0,
Chr_04	20185819	20185891	Chr_04.tRNA28-UndetNNN	323	+	20185819	20185891	0	1	72,	0,
Chr_04	20695850	20695941	Chr_04.tRNA29-UndetNNN	259	+	20695850	20695941	0	1	91,	0,
Chr_04	20745720	20745792	Chr_04.tRNA30-GlnCTG	722	+	20745720	20745792	0	1	72,	0,
Chr_04	22485809	22485884	Chr_04.tRNA31-LysTTT	624	+	22485809	22485884	0	1	75,	0,
Chr_04	22497396	22497467	Chr_04.tRNA102-LysTTT	387	-	22497396	22497467	0	1	71,	0,
Chr_04	22647571	22647650	Chr_04.tRNA101-LysTTT	309	-	22647571	22647650	0	1	79,	0,
Chr_04	22700826	22700910	Chr_04.tRNA32-UndetNNN	335	+	22700826	22700910	0	1	84,	0,
Chr_04	23120744	23120819	Chr_04.tRNA33-LysTTT	438	+	23120744	23120819	0	1	75,	0,
Chr_04	23224513	23224586	Chr_04.tRNA100-IleAAT	544	-	23224513	23224586	0	1	73,	0,
Chr_04	23395909	23395979	Chr_04.tRNA99-LeuTAA	247	-	23395909	23395979	0	1	70,	0,
Chr_04	23470601	23470683	Chr_04.tRNA34-TyrATA	298	+	23470601	23470683	0	2	37,35,	0,47,
Chr_04	23477697	23477769	Chr_04.tRNA98-LeuTAA	295	-	23477697	23477769	0	1	72,	0,
Chr_04	23624970	23625042	Chr_04.tRNA35-LeuTAA	286	+	23624970	23625042	0	1	72,	0,
Chr_04	23930623	23930711	Chr_04.tRNA97-TyrATA	372	-	23930623	23930711	0	2	35,37,	0,51,
Chr_04	23944792	23944867	Chr_04.tRNA36-SupTTA	736	+	23944792	23944867	0	1	75,	0,
Chr_04	23950281	23950356	Chr_04.tRNA37-UndetNNN	646	+	23950281	23950356	0	1	75,	0,
Chr_04	23953675	23953750	Chr_04.tRNA38-SupTCA	744	+	23953675	23953750	0	1	75,	0,
Chr_04	24330799	24330874	Chr_04.tRNA39-LysTTT	546	+	24330799	24330874	0	1	75,	0,
Chr_04	24434815	24434890	Chr_04.tRNA40-LysTTT	697	+	24434815	24434890	0	1	75,	0,
Chr_04	24897976	24898051	Chr_04.tRNA96-LysTTT	774	-	24897976	24898051	0	1	75,	0,
Chr_04	26022600	26022672	Chr_04.tRNA95-UndetNNN	312	-	26022600	26022672	0	1	72,	0,
Chr_04	26456183	26456258	Chr_04.tRNA41-SupTTA	615	+	26456183	26456258	0	1	75,	0,
Chr_04	26459507	26459582	Chr_04.tRNA42-SupTCA	734	+	26459507	26459582	0	1	75,	0,
Chr_04	26741138	26741210	Chr_04.tRNA94-LeuTAA	270	-	26741138	26741210	0	1	72,	0,
Chr_04	27431356	27431428	Chr_04.tRNA43-AspGTC	698	+	27431356	27431428	0	1	72,	0,
Chr_04	27441196	27441290	Chr_04.tRNA44-HisATG	378	+	27441196	27441290	0	2	39,37,	0,57,
Chr_04	27469956	27470028	Chr_04.tRNA45-SerTGA	361	+	27469956	27470028	0	1	72,	0,
Chr_04	27701873	27701945	Chr_04.tRNA93-UndetNNN	213	-	27701873	27701945	0	1	72,	0,
Chr_04	27859761	27859836	Chr_04.tRNA92-LysTTT	603	-	27859761	27859836	0	1	75,	0,
Chr_04	27933387	27933447	Chr_04.tRNA46-LeuCAA	377	+	27933387	27933447	0	1	60,	0,
Chr_04	27937092	27937163	Chr_04.tRNA47-LysTTT	457	+	27937092	27937163	0	1	71,	0,
Chr_04	28104106	28104200	Chr_04.tRNA91-HisATG	378	-	28104106	28104200	0	2	37,39,	0,55,
Chr_04	28156106	28156178	Chr_04.tRNA90-UndetNNN	320	-	28156106	28156178	0	1	72,	0,
Chr_04	28649366	28649441	Chr_04.tRNA89-LysTTT	664	-	28649366	28649441	0	1	75,	0,
Chr_04	29778091	29778161	Chr_04.tRNA88-LeuTAA	324	-	29778091	29778161	0	1	70,	0,
Chr_04	29891248	29891321	Chr_04.tRNA87-LysCTT	586	-	29891248	29891321	0	1	73,	0,
Chr_04	29891379	29891452	Chr_04.tRNA86-MetCAT	419	-	29891379	29891452	0	1	73,	0,
Chr_04	30368356	30368428	Chr_04.tRNA85-GlnCTG	557	-	30368356	30368428	0	1	72,	0,
Chr_04	31105807	31105882	Chr_04.tRNA84-SupTCA	626	-	31105807	31105882	0	1	75,	0,
Chr_04	31568674	31568748	Chr_04.tRNA48-GluTTC	721	+	31568674	31568748	0	1	74,	0,
Chr_04	32005152	32005226	Chr_04.tRNA83-SupTTA	811	-	32005152	32005226	0	1	74,	0,
Chr_04	32069520	32069592	Chr_04.tRNA82-GlnCTG	722	-	32069520	32069592	0	1	72,	0,
Chr_04	34547474	34547547	Chr_04.tRNA49-UndetNNN	225	+	34547474	34547547	0	1	73,	0,
Chr_04	34996894	34996969	Chr_04.tRNA50-LysTTT	559	+	34996894	34996969	0	1	75,	0,
Chr_04	35246637	35246709	Chr_04.tRNA81-LeuTAA	393	-	35246637	35246709	0	1	72,	0,
Chr_04	35514444	35514516	Chr_04.tRNA51-UndetNNN	324	+	35514444	35514516	0	1	72,	0,
Chr_04	36105733	36105805	Chr_04.tRNA52-UndetNNN	339	+	36105733	36105805	0	1	72,	0,
Chr_04	36207146	36207220	Chr_04.tRNA53-SupTTA	565	+	36207146	36207220	0	1	74,	0,
Chr_04	36371323	36371394	Chr_04.tRNA80-iMetCAT	336	-	36371323	36371394	0	1	71,	0,
Chr_04	36454666	36454746	Chr_04.tRNA54-LeuTAG	695	+	36454666	36454746	0	1	80,	0,
Chr_04	36674367	36674441	Chr_04.tRNA55-SupTTA	689	+	36674367	36674441	0	1	74,	0,
Chr_04	36687429	36687504	Chr_04.tRNA79-SupTCA	617	-	36687429	36687504	0	1	75,	0,
Chr_04	37023211	37023286	Chr_04.tRNA78-ProTGG	588	-	37023211	37023286	0	1	75,	0,
Chr_04	37845509	37845581	Chr_04.tRNA56-UndetNNN	305	+	37845509	37845581	0	1	72,	0,
Chr_04	38149002	38149072	Chr_04.tRNA77-SupTTA	416	-	38149002	38149072	0	1	70,	0,
Chr_04	38577298	38577369	Chr_04.tRNA76-UndetNNN	312	-	38577298	38577369	0	1	71,	0,
Chr_04	38653899	38653970	Chr_04.tRNA57-UndetNNN	257	+	38653899	38653970	0	1	71,	0,
Chr_04	38881860	38881934	Chr_04.tRNA75-AsnATT	767	-	38881860	38881934	0	1	74,	0,
Chr_04	39349499	39349571	Chr_04.tRNA74-UndetNNN	324	-	39349499	39349571	0	1	72,	0,
Chr_04	39661294	39661366	Chr_04.tRNA73-UndetNNN	309	-	39661294	39661366	0	1	72,	0,
Chr_04	40143826	40143899	Chr_04.tRNA58-AlaAGC	634	+	40143826	40143899	0	1	73,	0,
Chr_04	40332722	40332808	Chr_04.tRNA72-MetCAT	642	-	40332722	40332808	0	2	36,38,	0,48,
Chr_04	40951240	40951313	Chr_04.tRNA71-PheGAA	783	-	40951240	40951313	0	1	73,	0,
Chr_04	41895648	41895723	Chr_04.tRNA70-LysTTT	493	-	41895648	41895723	0	1	75,	0,
Chr_04	41924758	41924833	Chr_04.tRNA69-LysTTT	462	-	41924758	41924833	0	1	75,	0,
Chr_04	42056895	42056968	Chr_04.tRNA59-UndetNNN	280	+	42056895	42056968	0	1	73,	0,
Chr_04	42396870	42396944	Chr_04.tRNA68-TrpCCA	634	-	42396870	42396944	0	1	74,	0,
Chr_04	42397241	42397313	Chr_04.tRNA67-ThrGGT	588	-	42397241	42397313	0	1	72,	0,
Chr_04	42612610	42612691	Chr_04.tRNA60-LeuCAG	695	+	42612610	42612691	0	1	81,	0,
Chr_04	44808073	44808155	Chr_04.tRNA61-MetCAT	283	+	44808073	44808155	0	2	41,37,	0,45,
Chr_04	44824207	44824282	Chr_04.tRNA66-ProTGG	399	-	44824207	44824282	0	1	75,	0,
Chr_04	44845585	44845660	Chr_04.tRNA65-ProTGG	463	-	44845585	44845660	0	1	75,	0,
Chr_04	45264373	45264448	Chr_04.tRNA64-LysTTT	696	-	45264373	45264448	0	1	75,	0,
Chr_04	45569117	45569189	Chr_04.tRNA62-ThrCGT	802	+	45569117	45569189	0	1	72,	0,
Chr_04	45731400	45731473	Chr_04.tRNA63-AlaTGC	691	+	45731400	45731473	0	1	73,	0,
Chr_05	460388	460458	Chr_05.tRNA1-LysTTT	511	+	460388	460458	0	1	70,	0,
Chr_05	709435	709527	Chr_05.tRNA2-TyrGTA	742	+	709435	709527	0	2	37,36,	0,56,
Chr_05	1169834	1169908	Chr_05.tRNA175-AsnGTT	845	-	1169834	1169908	0	1	74,	0,
Chr_05	1239015	1239087	Chr_05.tRNA3-GlnTTG	713	+	1239015	1239087	0	1	72,	0,
Chr_05	1539399	1539471	Chr_05.tRNA4-GlyTCC	739	+	1539399	1539471	0	1	72,	0,
Chr_05	1604013	1604085	Chr_05.tRNA174-AspGTC	698	-	1604013	1604085	0	1	72,	0,
Chr_05	1842463	1842545	Chr_05.tRNA173-SerGCT	805	-	1842463	1842545	0	1	82,	0,
Chr_05	1958861	1958924	Chr_05.tRNA5-ValAAC	430	+	1958861	1958924	0	1	63,	0,
Chr_05	2192978	2193050	Chr_05.tRNA172-AspGTC	670	-	2192978	2193050	0	1	72,	0,
Chr_05	2474493	2474565	Chr_05.tRNA6-CysGCA	821	+	2474493	2474565	0	1	72,	0,
Chr_05	2608570	2608642	Chr_05.tRNA7-AspGTC	670	+	2608570	2608642	0	1	72,	0,
Chr_05	2652423	2652495	Chr_05.tRNA8-HisGTG	630	+	2652423	2652495	0	1	72,	0,
Chr_05	2712898	2712972	Chr_05.tRNA171-IleAAT	852	-	2712898	2712972	0	1	74,	0,
Chr_05	2813903	2813985	Chr_05.tRNA170-SerGCT	805	-	2813903	2813985	0	1	82,	0,
Chr_05	2815898	2815971	Chr_05.tRNA9-AlaTGC	691	+	2815898	2815971	0	1	73,	0,
Chr_05	2832243	2832316	Chr_05.tRNA10-LeuCAA	239	+	2832243	2832316	0	1	73,	0,
Chr_05	2900109	2900182	Chr_05.tRNA11-LeuCAA	239	+	2900109	2900182	0	1	73,	0,
Chr_05	3050226	3050298	Chr_05.tRNA12-HisGTG	630	+	3050226	3050298	0	1	72,	0,
Chr_05	3176144	3176218	Chr_05.tRNA13-ValAAC	722	+	3176144	3176218	0	1	74,	0,
Chr_05	3177544	3177626	Chr_05.tRNA169-SerAGA	803	-	3177544	3177626	0	1	82,	0,
Chr_05	3358338	3358412	Chr_05.tRNA168-ArgCCT	553	-	3358338	3358412	0	1	74,	0,
Chr_05	3388377	3388448	Chr_05.tRNA167-UndetNNN	339	-	3388377	3388448	0	1	71,	0,
Chr_05	3610148	3610230	Chr_05.tRNA14-SerTGA	807	+	3610148	3610230	0	1	82,	0,
Chr_05	3839743	3839817	Chr_05.tRNA166-AsnGTT	811	-	3839743	3839817	0	1	74,	0,
Chr_05	3847220	3847287	Chr_05.tRNA165-UndetNNN	320	-	3847220	3847287	0	1	67,	0,
Chr_05	4003574	4003646	Chr_05.tRNA15-ProTGG	663	+	4003574	4003646	0	1	72,	0,
Chr_05	4092146	4092228	Chr_05.tRNA164-SerGCT	805	-	4092146	4092228	0	1	82,	0,
Chr_05	4115256	4115329	Chr_05.tRNA163-ValTAC	782	-	4115256	4115329	0	1	73,	0,
Chr_05	4465732	4465803	Chr_05.tRNA162-GlyCCC	654	-	4465732	4465803	0	1	71,	0,
Chr_05	4477933	4478007	Chr_05.tRNA16-AsnGTT	811	+	4477933	4478007	0	1	74,	0,
Chr_05	4636313	4636385	Chr_05.tRNA161-GlnTTG	713	-	4636313	4636385	0	1	72,	0,
Chr_05	4645565	4645639	Chr_05.tRNA160-GluTTC	721	-	4645565	4645639	0	1	74,	0,
Chr_05	4818564	4818638	Chr_05.tRNA17-GluTTC	721	+	4818564	4818638	0	1	74,	0,
Chr_05	5283935	5284007	Chr_05.tRNA18-ProTGG	689	+	5283935	5284007	0	1	72,	0,
Chr_05	5395590	5395662	Chr_05.tRNA19-iMetCAT	583	+	5395590	5395662	0	1	72,	0,
Chr_05	5397294	5397366	Chr_05.tRNA20-iMetCAT	583	+	5397294	5397366	0	1	72,	0,
Chr_05	5601380	5601452	Chr_05.tRNA21-TrpCCA	758	+	5601380	5601452	0	1	72,	0,
Chr_05	5741916	5741988	Chr_05.tRNA22-AspGTC	698	+	5741916	5741988	0	1	72,	0,
Chr_05	5781688	5781782	Chr_05.tRNA23-HisATG	338	+	5781688	5781782	0	2	37,36,	0,58,
Chr_05	5989527	5989601	Chr_05.tRNA24-LysTTT	208	+	5989527	5989601	0	1	74,	0,
Chr_05	6370639	6370711	Chr_05.tRNA25-TrpCCA	758	+	6370639	6370711	0	1	72,	0,
Chr_05	6395715	6395787	Chr_05.tRNA26-PheGAA	345	+	6395715	6395787	0	1	72,	0,
Chr_05	6452883	6452968	Chr_05.tRNA27-AsnATT	243	+	6452883	6452968	0	2	37,35,	0,50,
Chr_05	6735645	6735718	Chr_05.tRNA159-GluCTC	789	-	6735645	6735718	0	1	73,	0,
Chr_05	6792761	6792834	Chr_05.tRNA158-GluCTC	789	-	6792761	6792834	0	1	73,	0,
Chr_05	6865583	6865655	Chr_05.tRNA28-ThrTGT	827	+	6865583	6865655	0	1	72,	0,
Chr_05	7006506	7006578	Chr_05.tRNA29-ProTGG	689	+	7006506	7006578	0	1	72,	0,
Chr_05	7290737	7290810	Chr_05.tRNA157-GluCTC	789	-	7290737	7290810	0	1	73,	0,
Chr_05	7404213	7404288	Chr_05.tRNA156-LysTTT	540	-	7404213	7404288	0	1	75,	0,
Chr_05	7895097	7895185	Chr_05.tRNA155-TyrATA	362	-	7895097	7895185	0	2	35,37,	0,51,
Chr_05	8489869	8489942	Chr_05.tRNA154-ArgTCT	688	-	8489869	8489942	0	1	73,	0,
Chr_05	8628732	8628817	Chr_05.tRNA153-TyrGTA	738	-	8628732	8628817	0	2	36,37,	0,48,
Chr_05	8639591	8639664	Chr_05.tRNA30-ArgCCT	691	+	8639591	8639664	0	1	73,	0,
Chr_05	8674799	8674874	Chr_05.tRNA152-LysTTT	402	-	8674799	8674874	0	1	75,	0,
Chr_05	8815259	8815334	Chr_05.tRNA31-SupTCA	792	+	8815259	8815334	0	1	75,	0,
Chr_05	9363107	9363180	Chr_05.tRNA151-AlaAGC	634	-	9363107	9363180	0	1	73,	0,
Chr_05	9363253	9363324	Chr_05.tRNA150-GlyCCC	654	-	9363253	9363324	0	1	71,	0,
Chr_05	9365264	9365335	Chr_05.tRNA149-GlyCCC	654	-	9365264	9365335	0	1	71,	0,
Chr_05	9459336	9459409	Chr_05.tRNA32-PheGAA	783	+	9459336	9459409	0	1	73,	0,
Chr_05	9474249	9474334	Chr_05.tRNA33-MetCAT	642	+	9474249	9474334	0	2	38,36,	0,49,
Chr_05	9661416	9661489	Chr_05.tRNA148-AlaCGC	683	-	9661416	9661489	0	1	73,	0,
Chr_05	9835969	9836043	Chr_05.tRNA147-IleAAT	849	-	9835969	9836043	0	1	74,	0,
Chr_05	10275025	10275098	Chr_05.tRNA146-GluCTC	789	-	10275025	10275098	0	1	73,	0,
Chr_05	10474350	10474421	Chr_05.tRNA34-GlyGCC	655	+	10474350	10474421	0	1	71,	0,
Chr_05	10780106	10780194	Chr_05.tRNA145-TyrATA	298	-	10780106	10780194	0	2	35,37,	0,51,
Chr_05	10829474	10829547	Chr_05.tRNA35-PheGAA	652	+	10829474	10829547	0	1	73,	0,
Chr_05	10884763	10884847	Chr_05.tRNA144-LeuCAA	795	-	10884763	10884847	0	1	84,	0,
Chr_05	10927214	10927289	Chr_05.tRNA36-UndetNNN	646	+	10927214	10927289	0	1	75,	0,
Chr_05	10930767	10930842	Chr_05.tRNA37-SupTCA	744	+	10930767	10930842	0	1	75,	0,
Chr_05	11019149	11019223	Chr_05.tRNA143-LeuTAA	532	-	11019149	11019223	0	1	74,	0,
Chr_05	11027101	11027175	Chr_05.tRNA142-SupTTA	725	-	11027101	11027175	0	1	74,	0,
Chr_05	11083769	11083843	Chr_05.tRNA141-SupTTA	811	-	11083769	11083843	0	1	74,	0,
Chr_05	11095291	11095366	Chr_05.tRNA140-LysTTT	540	-	11095291	11095366	0	1	75,	0,
Chr_05	11114875	11114947	Chr_05.tRNA38-HisGTG	630	+	11114875	11114947	0	1	72,	0,
Chr_05	11190562	11190636	Chr_05.tRNA139-AsnGTT	845	-	11190562	11190636	0	1	74,	0,
Chr_05	11387800	11387872	Chr_05.tRNA138-GlnCTG	746	-	11387800	11387872	0	1	72,	0,
Chr_05	11436193	11436265	Chr_05.tRNA39-AspGTC	698	+	11436193	11436265	0	1	72,	0,
Chr_05	11471012	11471093	Chr_05.tRNA137-AsnGTT	302	-	11471012	11471093	0	1	81,	0,
Chr_05	11562167	11562241	Chr_05.tRNA40-GluTTC	721	+	11562167	11562241	0	1	74,	0,
Chr_05	11572862	11572934	Chr_05.tRNA136-AspGTC	624	-	11572862	11572934	0	1	72,	0,
Chr_05	11714989	11715063	Chr_05.tRNA135-ThrAGT	736	-	11714989	11715063	0	1	74,	0,
Chr_05	11719318	11719390	Chr_05.tRNA134-ProTGG	663	-	11719318	11719390	0	1	72,	0,
Chr_05	11875554	11875627	Chr_05.tRNA133-AlaTGC	607	-	11875554	11875627	0	1	73,	0,
Chr_05	11900631	11900703	Chr_05.tRNA132-AspGTC	698	-	11900631	11900703	0	1	72,	0,
Chr_05	12180617	12180689	Chr_05.tRNA131-ThrTGT	791	-	12180617	12180689	0	1	72,	0,
Chr_05	12190236	12190310	Chr_05.tRNA41-GluTTC	705	+	12190236	12190310	0	1	74,	0,
Chr_05	12194709	12194783	Chr_05.tRNA130-AsnGTT	811	-	12194709	12194783	0	1	74,	0,
Chr_05	12318592	12318666	Chr_05.tRNA129-IleAAT	849	-	12318592	12318666	0	1	74,	0,
Chr_05	12584340	12584412	Chr_05.tRNA128-TrpCCA	758	-	12584340	12584412	0	1	72,	0,
Chr_05	12657164	12657236	Chr_05.tRNA127-LysTTT	804	-	12657164	12657236	0	1	72,	0,
Chr_05	13084775	13084875	Chr_05.tRNA42-TyrGTA	421	+	13084775	13084875	0	2	37,35,	0,65,
Chr_05	13107684	13107757	Chr_05.tRNA126-LeuTAA	646	-	13107684	13107757	0	1	73,	0,
Chr_05	13844838	13844913	Chr_05.tRNA125-LysTTT	231	-	13844838	13844913	0	1	75,	0,
Chr_05	13856978	13857053	Chr_05.tRNA124-LysTTT	227	-	13856978	13857053	0	1	75,	0,
Chr_05	15808481	15808555	Chr_05.tRNA123-IleAAT	747	-	15808481	15808555	0	1	74,	0,
Chr_05	16228614	16228686	Chr_05.tRNA122-UndetNNN	254	-	16228614	16228686	0	1	72,	0,
Chr_05	16390948	16391026	Chr_05.tRNA121-LeuCAA	254	-	16390948	16391026	0	1	78,	0,
Chr_05	16669870	16669944	Chr_05.tRNA120-SupTTA	709	-	16669870	16669944	0	1	74,	0,
Chr_05	16672897	16672971	Chr_05.tRNA119-LysTTT	533	-	16672897	16672971	0	1	74,	0,
Chr_05	17371078	17371168	Chr_05.tRNA118-MetCAT	641	-	17371078	17371168	0	2	36,38,	0,52,
Chr_05	17489011	17489103	Chr_05.tRNA117-UndetNNN	270	-	17489011	17489103	0	1	92,	0,
Chr_05	17637629	17637704	Chr_05.tRNA116-SupTCA	663	-	17637629	17637704	0	1	75,	0,
Chr_05	17640107	17640182	Chr_05.tRNA115-SupTTA	639	-	17640107	17640182	0	1	75,	0,
Chr_05	17881621	17881696	Chr_05.tRNA114-LysCTT	204	-	17881621	17881696	0	1	75,	0,
Chr_05	18620180	18620264	Chr_05.tRNA43-UndetNNN	294	+	18620180	18620264	0	1	84,	0,
Chr_05	18872538	18872610	Chr_05.tRNA113-GlnTTG	766	-	18872538	18872610	0	1	72,	0,
Chr_05	18883545	18883620	Chr_05.tRNA112-GluTTC	673	-	18883545	18883620	0	1	75,	0,
Chr_05	19454373	19454448	Chr_05.tRNA111-LysTTT	540	-	19454373	19454448	0	1	75,	0,
Chr_05	19693927	19694018	Chr_05.tRNA44-UndetNNN	218	+	19693927	19694018	0	1	91,	0,
Chr_05	19702588	19702661	Chr_05.tRNA110-AlaTGC	691	-	19702588	19702661	0	1	73,	0,
Chr_05	21342810	21342881	Chr_05.tRNA109-UndetNNN	312	-	21342810	21342881	0	1	71,	0,
Chr_05	21568370	21568443	Chr_05.tRNA108-ArgTCT	688	-	21568370	21568443	0	1	73,	0,
Chr_05	21974738	21974829	Chr_05.tRNA107-UndetNNN	259	-	21974738	21974829	0	1	91,	0,
Chr_05	23810028	23810100	Chr_05.tRNA106-AspGTC	698	-	23810028	23810100	0	1	72,	0,
Chr_05	24173038	24173110	Chr_05.tRNA105-GlnTTG	735	-	24173038	24173110	0	1	72,	0,
Chr_05	24531026	24531101	Chr_05.tRNA45-LysTTT	540	+	24531026	24531101	0	1	75,	0,
Chr_05	24777639	24777710	Chr_05.tRNA104-GlyGCC	531	-	24777639	24777710	0	1	71,	0,
Chr_05	24858962	24859028	Chr_05.tRNA46-UndetNNN	257	+	24858962	24859028	0	1	66,	0,
Chr_05	26370034	26370117	Chr_05.tRNA103-CysGCA	243	-	26370034	26370117	0	2	37,42,	0,41,
Chr_05	27702886	27702968	Chr_05.tRNA47-SerGCT	805	+	27702886	27702968	0	1	82,	0,
Chr_05	27811077	27811152	Chr_05.tRNA102-SupTCA	671	-	27811077	27811152	0	1	75,	0,
Chr_05	27814405	27814480	Chr_05.tRNA101-SupTTA	686	-	27814405	27814480	0	1	75,	0,
Chr_05	28159371	28159446	Chr_05.tRNA48-LysTTT	702	+	28159371	28159446	0	1	75,	0,
Chr_05	28334762	28334837	Chr_05.tRNA100-SupTTA	755	-	28334762	28334837	0	1	75,	0,
Chr_05	28516270	28516345	Chr_05.tRNA99-LysTTT	705	-	28516270	28516345	0	1	75,	0,
Chr_05	28630258	28630331	Chr_05.tRNA49-IleTAT	429	+	28630258	28630331	0	1	73,	0,
Chr_05	29535709	29535781	Chr_05.tRNA98-LeuTAA	396	-	29535709	29535781	0	1	72,	0,
Chr_05	29805125	29805197	Chr_05.tRNA97-GlyGCC	510	-	29805125	29805197	0	1	72,	0,
Chr_05	30211258	30211332	Chr_05.tRNA50-LysTTT	334	+	30211258	30211332	0	1	74,	0,
Chr_05	30340916	30340991	Chr_05.tRNA51-LysTTT	256	+	30340916	30340991	0	1	75,	0,
Chr_05	30861620	30861695	Chr_05.tRNA52-SupTTA	747	+	30861620	30861695	0	1	75,	0,
Chr_05	30903056	30903147	Chr_05.tRNA96-ProGGG	355	-	30903056	30903147	0	2	37,39,	0,52,
Chr_05	31127911	31127986	Chr_05.tRNA53-SupTCA	792	+	31127911	31127986	0	1	75,	0,
Chr_05	32565566	32565667	Chr_05.tRNA95-TyrGTA	420	-	32565566	32565667	0	2	35,37,	0,64,
Chr_05	32774634	32774706	Chr_05.tRNA54-UndetNNN	309	+	32774634	32774706	0	1	72,	0,
Chr_05	33125900	33125975	Chr_05.tRNA55-LysTTT	657	+	33125900	33125975	0	1	75,	0,
Chr_05	33209206	33209281	Chr_05.tRNA94-LysTTT	639	-	33209206	33209281	0	1	75,	0,
Chr_05	33293313	33293395	Chr_05.tRNA56-SerAGA	794	+	33293313	33293395	0	1	82,	0,
Chr_05	33803802	33803873	Chr_05.tRNA93-LysTTT	320	-	33803802	33803873	0	1	71,	0,
Chr_05	33836527	33836621	Chr_05.tRNA57-HisATG	378	+	33836527	33836621	0	2	39,37,	0,57,
Chr_05	33848799	33848872	Chr_05.tRNA58-AsnATT	449	+	33848799	33848872	0	1	73,	0,
Chr_05	34288696	34288769	Chr_05.tRNA59-GluCTC	789	+	34288696	34288769	0	1	73,	0,
Chr_05	34417197	34417269	Chr_05.tRNA60-GlnTTG	617	+	34417197	34417269	0	1	72,	0,
Chr_05	34600780	34600848	Chr_05.tRNA92-UndetNNN	371	-	34600780	34600848	0	1	68,	0,
Chr_05	35551578	35551670	Chr_05.tRNA61-UndetNNN	357	+	35551578	35551670	0	1	92,	0,
Chr_05	35574374	35574466	Chr_05.tRNA91-UndetNNN	366	-	35574374	35574466	0	1	92,	0,
Chr_05	35784745	35784826	Chr_05.tRNA90-LeuAAG	740	-	35784745	35784826	0	1	81,	0,
Chr_05	36386400	36386479	Chr_05.tRNA89-ValAAC	431	-	36386400	36386479	0	1	79,	0,
Chr_05	36475426	36475498	Chr_05.tRNA62-UndetNNN	309	+	36475426	36475498	0	1	72,	0,
Chr_05	36608047	36608130	Chr_05.tRNA63-LeuTAA	684	+	36608047	36608130	0	1	83,	0,
Chr_05	36613130	36613203	Chr_05.tRNA64-LysCTT	877	+	36613130	36613203	0	1	73,	0,
Chr_05	37025768	37025840	Chr_05.tRNA88-CysGCA	821	-	37025768	37025840	0	1	72,	0,
Chr_05	37058246	37058320	Chr_05.tRNA87-ValCAC	824	-	37058246	37058320	0	1	74,	0,
Chr_05	37058327	37058401	Chr_05.tRNA86-IleAAT	724	-	37058327	37058401	0	1	74,	0,
Chr_05	37213309	37213382	Chr_05.tRNA85-AlaTGC	691	-	37213309	37213382	0	1	73,	0,
Chr_05	37362450	37362524	Chr_05.tRNA65-ValAAC	722	+	37362450	37362524	0	1	74,	0,
Chr_05	37567054	37567128	Chr_05.tRNA66-ValAAC	722	+	37567054	37567128	0	1	74,	0,
Chr_05	39120212	39120301	Chr_05.tRNA67-TyrGTA	743	+	39120212	39120301	0	2	37,36,	0,53,
Chr_05	39596164	39596244	Chr_05.tRNA84-HisATG	417	-	39596164	39596244	0	2	35,37,	0,43,
Chr_05	40455324	40455400	Chr_05.tRNA68-LysTTT	533	+	40455324	40455400	0	1	76,	0,
Chr_05	40480504	40480586	Chr_05.tRNA69-SerTGA	807	+	40480504	40480586	0	1	82,	0,
Chr_05	40480673	40480745	Chr_05.tRNA83-AspGTC	698	-	40480673	40480745	0	1	72,	0,
Chr_05	40483516	40483588	Chr_05.tRNA82-AspGTC	698	-	40483516	40483588	0	1	72,	0,
Chr_05	40969824	40969898	Chr_05.tRNA81-ArgTCG	823	-	40969824	40969898	0	1	74,	0,
Chr_05	41013817	41013890	Chr_05.tRNA70-ArgTCT	688	+	41013817	41013890	0	1	73,	0,
Chr_05	41177923	41177995	Chr_05.tRNA80-UndetNNN	309	-	41177923	41177995	0	1	72,	0,
Chr_05	41513649	41513724	Chr_05.tRNA71-LysTTT	694	+	41513649	41513724	0	1	75,	0,
Chr_05	41905363	41905443	Chr_05.tRNA72-HisATG	417	+	41905363	41905443	0	2	37,35,	0,45,
Chr_05	41909915	41909987	Chr_05.tRNA73-AspGTC	670	+	41909915	41909987	0	1	72,	0,
Chr_05	42140370	42140441	Chr_05.tRNA74-GlyGCC	665	+	42140370	42140441	0	1	71,	0,
Chr_05	42459284	42459385	Chr_05.tRNA79-TyrGTA	385	-	42459284	42459385	0	2	35,37,	0,64,
Chr_05	42651644	42651716	Chr_05.tRNA75-ProTGG	689	+	42651644	42651716	0	1	72,	0,
Chr_05	42745417	42745489	Chr_05.tRNA78-UndetNNN	363	-	42745417	42745489	0	1	72,	0,
Chr_05	42921534	42921606	Chr_05.tRNA76-UndetNNN	324	+	42921534	42921606	0	1	72,	0,
Chr_05	44322027	44322097	Chr_05.tRNA77-UndetNNN	602	+	44322027	44322097	0	1	70,	0,
Chr_06	400919	401001	Chr_06.tRNA1-SerGCT	805	+	400919	401001	0	1	82,	0,
Chr_06	509147	509221	Chr_06.tRNA2-IleTAT	865	+	509147	509221	0	1	74,	0,
Chr_06	739382	739454	Chr_06.tRNA3-ProTGG	689	+	739382	739454	0	1	72,	0,
Chr_06	907213	907285	Chr_06.tRNA4-GlyTCC	739	+	907213	907285	0	1	72,	0,
Chr_06	1246535	1246607	Chr_06.tRNA5-GlnTTG	764	+	1246535	1246607	0	1	72,	0,
Chr_06	1275342	1275414	Chr_06.tRNA140-GlnCTG	712	-	1275342	1275414	0	1	72,	0,
Chr_06	1344378	1344450	Chr_06.tRNA139-GlyTCC	685	-	1344378	1344450	0	1	72,	0,
Chr_06	1865081	1865154	Chr_06.tRNA138-LysCTT	877	-	1865081	1865154	0	1	73,	0,
Chr_06	2281708	2281788	Chr_06.tRNA6-LeuTAG	695	+	2281708	2281788	0	1	80,	0,
Chr_06	2465729	2465800	Chr_06.tRNA7-GlyGCC	665	+	2465729	2465800	0	1	71,	0,
Chr_06	2501684	2501756	Chr_06.tRNA8-GlnTTG	715	+	2501684	2501756	0	1	72,	0,
Chr_06	2761449	2761521	Chr_06.tRNA9-TrpCCA	758	+	2761449	2761521	0	1	72,	0,
Chr_06	2805212	2805284	Chr_06.tRNA10-UndetNNN	324	+	2805212	2805284	0	1	72,	0,
Chr_06	2811837	2811909	Chr_06.tRNA11-TrpCCA	758	+	2811837	2811909	0	1	72,	0,
Chr_06	2879610	2879684	Chr_06.tRNA12-ValCAC	772	+	2879610	2879684	0	1	74,	0,
Chr_06	2995456	2995527	Chr_06.tRNA13-GlyGCC	665	+	2995456	2995527	0	1	71,	0,
Chr_06	3224979	3225051	Chr_06.tRNA14-GlyTCC	739	+	3224979	3225051	0	1	72,	0,
Chr_06	3239492	3239582	Chr_06.tRNA15-TyrGTA	736	+	3239492	3239582	0	2	37,36,	0,54,
Chr_06	3259021	3259095	Chr_06.tRNA16-AspGTC	472	+	3259021	3259095	0	1	74,	0,
Chr_06	3466519	3466602	Chr_06.tRNA137-LeuTAA	684	-	3466519	3466602	0	1	83,	0,
Chr_06	3570455	3570543	Chr_06.tRNA136-TyrATA	362	-	3570455	3570543	0	2	35,37,	0,51,
Chr_06	3611337	3611411	Chr_06.tRNA17-GluTTC	721	+	3611337	3611411	0	1	74,	0,
Chr_06	4044621	4044696	Chr_06.tRNA135-LysTTT	774	-	4044621	4044696	0	1	75,	0,
Chr_06	4561154	4561228	Chr_06.tRNA134-ValAAC	722	-	4561154	4561228	0	1	74,	0,
Chr_06	4677816	4677889	Chr_06.tRNA18-ArgACG	725	+	4677816	4677889	0	1	73,	0,
Chr_06	4693933	4694006	Chr_06.tRNA133-LysCTT	877	-	4693933	4694006	0	1	73,	0,
Chr_06	5006533	5006606	Chr_06.tRNA132-AlaCGC	683	-	5006533	5006606	0	1	73,	0,
Chr_06	5033413	5033529	Chr_06.tRNA131-TyrGTA	618	-	5033413	5033529	0	2	35,38,	0,78,
Chr_06	5098147	5098220	Chr_06.tRNA130-ThrAGT	657	-	5098147	5098220	0	1	73,	0,
Chr_06	5253120	5253194	Chr_06.tRNA19-ValAAC	722	+	5253120	5253194	0	1	74,	0,
Chr_06	5522876	5522950	Chr_06.tRNA129-ValCAC	791	-	5522876	5522950	0	1	74,	0,
Chr_06	5593201	5593275	Chr_06.tRNA20-IleAAT	849	+	5593201	5593275	0	1	74,	0,
Chr_06	5614630	5614703	Chr_06.tRNA128-ValTAC	715	-	5614630	5614703	0	1	73,	0,
Chr_06	5733928	5734002	Chr_06.tRNA127-GluTTC	705	-	5733928	5734002	0	1	74,	0,
Chr_06	5800255	5800336	Chr_06.tRNA126-LeuCAG	695	-	5800255	5800336	0	1	81,	0,
Chr_06	5958395	5958467	Chr_06.tRNA21-AspGTC	670	+	5958395	5958467	0	1	72,	0,
Chr_06	6221987	6222060	Chr_06.tRNA22-AlaTGC	656	+	6221987	6222060	0	1	73,	0,
Chr_06	6408619	6408692	Chr_06.tRNA125-UndetNNN	359	-	6408619	6408692	0	1	73,	0,
Chr_06	6420275	6420349	Chr_06.tRNA124-GluTTC	705	-	6420275	6420349	0	1	74,	0,
Chr_06	6559929	6560001	Chr_06.tRNA23-GlnCTG	722	+	6559929	6560001	0	1	72,	0,
Chr_06	6573678	6573750	Chr_06.tRNA123-CysGCA	821	-	6573678	6573750	0	1	72,	0,
Chr_06	6661437	6661512	Chr_06.tRNA24-LysTTT	679	+	6661437	6661512	0	1	75,	0,
Chr_06	6687319	6687393	Chr_06.tRNA25-LysCTT	412	+	6687319	6687393	0	1	74,	0,
Chr_06	7231992	7232075	Chr_06.tRNA26-SerAGA	639	+	7231992	7232075	0	1	83,	0,
Chr_06	7544636	7544712	Chr_06.tRNA27-ArgTCT	574	+	7544636	7544712	0	1	76,	0,
Chr_06	7638729	7638830	Chr_06.tRNA122-PheGAA	207	-	7638729	7638830	0	1	101,	0,
Chr_06	7871246	7871319	Chr_06.tRNA28-UndetNNN	231	+	7871246	7871319	0	1	73,	0,
Chr_06	8036949	8037034	Chr_06.tRNA121-TyrGTA	738	-	8036949	8037034	0	2	36,37,	0,48,
Chr_06	8420881	8420953	Chr_06.tRNA120-LysTTT	804	-	8420881	8420953	0	1	72,	0,
Chr_06	8537253	8537344	Chr_06.tRNA29-UndetNNN	299	+	8537253	8537344	0	1	91,	0,
Chr_06	8590927	8591000	Chr_06.tRNA119-ArgTCT	688	-	8590927	8591000	0	1	73,	0,
Chr_06	9159388	9159474	Chr_06.tRNA30-MetCAT	642	+	9159388	9159474	0	2	38,36,	0,50,
Chr_06	9169776	9169862	Chr_06.tRNA31-MetCAT	642	+	9169776	9169862	0	2	38,36,	0,50,
Chr_06	9526727	9526798	Chr_06.tRNA118-GlyGCC	660	-	9526727	9526798	0	1	71,	0,
Chr_06	9567504	9567576	Chr_06.tRNA32-LysTTT	804	+	9567504	9567576	0	1	72,	0,
Chr_06	9596991	9597073	Chr_06.tRNA33-SerAGA	698	+	9596991	9597073	0	1	82,	0,
Chr_06	9637497	9637579	Chr_06.tRNA34-SerAGA	803	+	9637497	9637579	0	1	82,	0,
Chr_06	10104484	10104558	Chr_06.tRNA35-AsnGTT	811	+	10104484	10104558	0	1	74,	0,
Chr_06	10619639	10619711	Chr_06.tRNA36-GlnCTG	606	+	10619639	10619711	0	1	72,	0,
Chr_06	10620588	10620659	Chr_06.tRNA37-GlnTTG	608	+	10620588	10620659	0	1	71,	0,
Chr_06	10621727	10621799	Chr_06.tRNA38-GlnTTG	729	+	10621727	10621799	0	1	72,	0,
Chr_06	10622411	10622483	Chr_06.tRNA39-GlnTTG	597	+	10622411	10622483	0	1	72,	0,
Chr_06	10624383	10624455	Chr_06.tRNA40-SupTTA	491	+	10624383	10624455	0	1	72,	0,
Chr_06	10625097	10625169	Chr_06.tRNA41-GlnTTG	729	+	10625097	10625169	0	1	72,	0,
Chr_06	10749283	10749355	Chr_06.tRNA117-ThrCGT	783	-	10749283	10749355	0	1	72,	0,
Chr_06	11636097	11636172	Chr_06.tRNA116-LysTTT	729	-	11636097	11636172	0	1	75,	0,
Chr_06	11737744	11737817	Chr_06.tRNA115-GluCTC	789	-	11737744	11737817	0	1	73,	0,
Chr_06	11744658	11744731	Chr_06.tRNA114-GluCTC	754	-	11744658	11744731	0	1	73,	0,
Chr_06	12053179	12053252	Chr_06.tRNA42-GluCTC	789	+	12053179	12053252	0	1	73,	0,
Chr_06	12351218	12351300	Chr_06.tRNA113-GluCTC	582	-	12351218	12351300	0	1	82,	0,
Chr_06	12618648	12618721	Chr_06.tRNA112-IleAAT	637	-	12618648	12618721	0	1	73,	0,
Chr_06	13080071	13080145	Chr_06.tRNA43-LysTTT	461	+	13080071	13080145	0	1	74,	0,
Chr_06	13217657	13217730	Chr_06.tRNA44-PheGAA	783	+	13217657	13217730	0	1	73,	0,
Chr_06	13239668	13239739	Chr_06.tRNA111-UndetNNN	239	-	13239668	13239739	0	1	71,	0,
Chr_06	14116342	14116414	Chr_06.tRNA110-UndetNNN	309	-	14116342	14116414	0	1	72,	0,
Chr_06	14211211	14211285	Chr_06.tRNA109-GluTTC	330	-	14211211	14211285	0	1	74,	0,
Chr_06	14733246	14733318	Chr_06.tRNA108-UndetNNN	321	-	14733246	14733318	0	1	72,	0,
Chr_06	15145017	15145089	Chr_06.tRNA45-UndetNNN	343	+	15145017	15145089	0	1	72,	0,
Chr_06	15515116	15515190	Chr_06.tRNA46-HisGTG	332	+	15515116	15515190	0	1	74,	0,
Chr_06	15750494	15750569	Chr_06.tRNA107-UndetNNN	545	-	15750494	15750569	0	1	75,	0,
Chr_06	15953267	15953341	Chr_06.tRNA106-GlnTTG	811	-	15953267	15953341	0	1	74,	0,
Chr_06	16078980	16079055	Chr_06.tRNA47-LysTTT	540	+	16078980	16079055	0	1	75,	0,
Chr_06	16994651	16994725	Chr_06.tRNA105-ArgCCT	677	-	16994651	16994725	0	1	74,	0,
Chr_06	17243970	17244044	Chr_06.tRNA48-GluTTC	561	+	17243970	17244044	0	1	74,	0,
Chr_06	17265646	17265720	Chr_06.tRNA104-IleAAT	849	-	17265646	17265720	0	1	74,	0,
Chr_06	17467023	17467095	Chr_06.tRNA103-ThrTGT	793	-	17467023	17467095	0	1	72,	0,
Chr_06	17976499	17976571	Chr_06.tRNA49-ProTGG	696	+	17976499	17976571	0	1	72,	0,
Chr_06	18887157	18887229	Chr_06.tRNA50-TrpCCA	668	+	18887157	18887229	0	1	72,	0,
Chr_06	19107227	19107301	Chr_06.tRNA102-AsnATT	593	-	19107227	19107301	0	1	74,	0,
Chr_06	19216842	19216915	Chr_06.tRNA51-UndetNNN	246	+	19216842	19216915	0	1	73,	0,
Chr_06	19319808	19319898	Chr_06.tRNA52-AsnATT	237	+	19319808	19319898	0	2	37,35,	0,55,
Chr_06	20119087	20119162	Chr_06.tRNA101-LysTTT	710	-	20119087	20119162	0	1	75,	0,
Chr_06	20326661	20326733	Chr_06.tRNA53-LeuTAA	360	+	20326661	20326733	0	1	72,	0,
Chr_06	21461055	21461139	Chr_06.tRNA100-LeuCAA	539	-	21461055	21461139	0	1	84,	0,
Chr_06	22270768	22270842	Chr_06.tRNA99-LeuTAA	573	-	22270768	22270842	0	1	74,	0,
Chr_06	22361591	22361663	Chr_06.tRNA54-LeuTAA	366	+	22361591	22361663	0	1	72,	0,
Chr_06	22597456	22597531	Chr_06.tRNA98-AsnATT	665	-	22597456	22597531	0	1	75,	0,
Chr_06	22628417	22628492	Chr_06.tRNA97-GlyTCC	331	-	22628417	22628492	0	1	75,	0,
Chr_06	22690095	22690168	Chr_06.tRNA55-GluCTC	789	+	22690095	22690168	0	1	73,	0,
Chr_06	22784420	22784514	Chr_06.tRNA96-HisATG	378	-	22784420	22784514	0	2	37,39,	0,55,
Chr_06	23019430	23019502	Chr_06.tRNA56-ProCGG	651	+	23019430	23019502	0	1	72,	0,
Chr_06	23890021	23890095	Chr_06.tRNA57-MetCAT	496	+	23890021	23890095	0	1	74,	0,
Chr_06	23894641	23894715	Chr_06.tRNA95-TrpCCA	701	-	23894641	23894715	0	1	74,	0,
Chr_06	23894865	23894939	Chr_06.tRNA94-ProTGG	555	-	23894865	23894939	0	1	74,	0,
Chr_06	23908081	23908154	Chr_06.tRNA58-CysGCA	495	+	23908081	23908154	0	1	73,	0,
Chr_06	23923776	23923851	Chr_06.tRNA93-ProTGG	628	-	23923776	23923851	0	1	75,	0,
Chr_06	24030726	24030800	Chr_06.tRNA59-MetCAT	496	+	24030726	24030800	0	1	74,	0,
Chr_06	24036499	24036572	Chr_06.tRNA92-MetCAT	549	-	24036499	24036572	0	1	73,	0,
Chr_06	24048061	24048135	Chr_06.tRNA60-MetCAT	523	+	24048061	24048135	0	1	74,	0,
Chr_06	24077573	24077644	Chr_06.tRNA91-GlyGCC	591	-	24077573	24077644	0	1	71,	0,
Chr_06	24137319	24137394	Chr_06.tRNA61-ProTGG	628	+	24137319	24137394	0	1	75,	0,
Chr_06	24603201	24603275	Chr_06.tRNA90-IleAAT	833	-	24603201	24603275	0	1	74,	0,
Chr_06	24643588	24643670	Chr_06.tRNA89-UndetNNN	323	-	24643588	24643670	0	1	82,	0,
Chr_06	25088605	25088677	Chr_06.tRNA62-LysTTT	771	+	25088605	25088677	0	1	72,	0,
Chr_06	25111691	25111764	Chr_06.tRNA88-LysCTT	472	-	25111691	25111764	0	1	73,	0,
Chr_06	25229956	25230031	Chr_06.tRNA63-IleAAT	418	+	25229956	25230031	0	1	75,	0,
Chr_06	25755078	25755150	Chr_06.tRNA64-ProTGG	689	+	25755078	25755150	0	1	72,	0,
Chr_06	25831293	25831384	Chr_06.tRNA65-HisATG	273	+	25831293	25831384	0	2	37,35,	0,56,
Chr_06	26212763	26212854	Chr_06.tRNA66-HisATG	367	+	26212763	26212854	0	2	37,35,	0,56,
Chr_06	26397493	26397568	Chr_06.tRNA87-LysTTT	628	-	26397493	26397568	0	1	75,	0,
Chr_06	26454094	26454169	Chr_06.tRNA86-IleTAT	733	-	26454094	26454169	0	1	75,	0,
Chr_06	26460808	26460876	Chr_06.tRNA85-AspGTC	330	-	26460808	26460876	0	1	68,	0,
Chr_06	26469057	26469125	Chr_06.tRNA84-AspGTC	476	-	26469057	26469125	0	1	68,	0,
Chr_06	26487185	26487259	Chr_06.tRNA67-AsnGTT	811	+	26487185	26487259	0	1	74,	0,
Chr_06	26507227	26507300	Chr_06.tRNA68-IleAAT	609	+	26507227	26507300	0	1	73,	0,
Chr_06	26560599	26560674	Chr_06.tRNA69-ThrTGT	240	+	26560599	26560674	0	1	75,	0,
Chr_06	27069555	27069646	Chr_06.tRNA83-UndetNNN	259	-	27069555	27069646	0	1	91,	0,
Chr_06	27084487	27084560	Chr_06.tRNA70-IleAAT	580	+	27084487	27084560	0	1	73,	0,
Chr_06	27118430	27118505	Chr_06.tRNA82-LeuCAA	718	-	27118430	27118505	0	1	75,	0,
Chr_06	27144634	27144706	Chr_06.tRNA71-AspGTC	698	+	27144634	27144706	0	1	72,	0,
Chr_06	27306632	27306704	Chr_06.tRNA81-UndetNNN	338	-	27306632	27306704	0	1	72,	0,
Chr_06	27785567	27785639	Chr_06.tRNA80-ThrTGT	827	-	27785567	27785639	0	1	72,	0,
Chr_06	28148249	28148330	Chr_06.tRNA79-LeuAAG	740	-	28148249	28148330	0	1	81,	0,
Chr_06	28163404	28163476	Chr_06.tRNA72-UndetNNN	309	+	28163404	28163476	0	1	72,	0,
Chr_06	28595604	28595676	Chr_06.tRNA73-UndetNNN	305	+	28595604	28595676	0	1	72,	0,
Chr_06	28959911	28959984	Chr_06.tRNA78-LysCTT	877	-	28959911	28959984	0	1	73,	0,
Chr_06	29183407	29183482	Chr_06.tRNA74-LysTTT	729	+	29183407	29183482	0	1	75,	0,
Chr_06	29712981	29713056	Chr_06.tRNA77-LysTTT	669	-	29712981	29713056	0	1	75,	0,
Chr_06	29747930	29748005	Chr_06.tRNA75-SupTCA	663	+	29747930	29748005	0	1	75,	0,
Chr_06	30354548	30354622	Chr_06.tRNA76-GlnTTG	811	+	30354548	30354622	0	1	74,	0,
Chr_07	88991	89070	Chr_07.tRNA160-ArgACG	544	-	88991	89070	0	1	79,	0,
Chr_07	372672	372783	Chr_07.tRNA1-GlyCCC	361	+	372672	372783	0	2	45,35,	0,76,
Chr_07	905615	905688	Chr_07.tRNA2-AlaAGC	634	+	905615	905688	0	1	73,	0,
Chr_07	1290117	1290189	Chr_07.tRNA159-ProTGG	689	-	1290117	1290189	0	1	72,	0,
Chr_07	1678954	1679040	Chr_07.tRNA158-TyrGTA	737	-	1678954	1679040	0	2	36,37,	0,49,
Chr_07	2091406	2091478	Chr_07.tRNA3-AspGTC	698	+	2091406	2091478	0	1	72,	0,
Chr_07	2460312	2460386	Chr_07.tRNA4-ValAAC	722	+	2460312	2460386	0	1	74,	0,
Chr_07	2461395	2461469	Chr_07.tRNA5-ValAAC	722	+	2461395	2461469	0	1	74,	0,
Chr_07	3628542	3628633	Chr_07.tRNA157-AsnATT	233	-	3628542	3628633	0	2	35,37,	0,54,
Chr_07	4063436	4063511	Chr_07.tRNA156-LysTTT	774	-	4063436	4063511	0	1	75,	0,
Chr_07	4142444	4142518	Chr_07.tRNA155-IleAAT	849	-	4142444	4142518	0	1	74,	0,
Chr_07	4744672	4744743	Chr_07.tRNA154-GlyGCC	665	-	4744672	4744743	0	1	71,	0,
Chr_07	5056105	5056177	Chr_07.tRNA153-LeuTAA	385	-	5056105	5056177	0	1	72,	0,
Chr_07	5237716	5237789	Chr_07.tRNA6-LeuTAA	236	+	5237716	5237789	0	1	73,	0,
Chr_07	5528743	5528816	Chr_07.tRNA152-AlaAGC	624	-	5528743	5528816	0	1	73,	0,
Chr_07	5669045	5669117	Chr_07.tRNA7-GlnTTG	701	+	5669045	5669117	0	1	72,	0,
Chr_07	5670181	5670253	Chr_07.tRNA8-GlnTTG	735	+	5670181	5670253	0	1	72,	0,
Chr_07	5670446	5670518	Chr_07.tRNA9-GlnTTG	707	+	5670446	5670518	0	1	72,	0,
Chr_07	5670711	5670783	Chr_07.tRNA10-GlnTTG	707	+	5670711	5670783	0	1	72,	0,
Chr_07	5670976	5671049	Chr_07.tRNA11-GlnTTG	586	+	5670976	5671049	0	1	73,	0,
Chr_07	5671289	5671361	Chr_07.tRNA12-SupTTA	361	+	5671289	5671361	0	1	72,	0,
Chr_07	5671829	5671901	Chr_07.tRNA13-GlnTTG	735	+	5671829	5671901	0	1	72,	0,
Chr_07	5672117	5672189	Chr_07.tRNA14-GlnTTG	629	+	5672117	5672189	0	1	72,	0,
Chr_07	6046117	6046189	Chr_07.tRNA151-LysTTT	804	-	6046117	6046189	0	1	72,	0,
Chr_07	6121755	6121827	Chr_07.tRNA15-HisGTG	630	+	6121755	6121827	0	1	72,	0,
Chr_07	6434630	6434711	Chr_07.tRNA150-LeuAAG	740	-	6434630	6434711	0	1	81,	0,
Chr_07	6434720	6434793	Chr_07.tRNA149-LysCTT	877	-	6434720	6434793	0	1	73,	0,
Chr_07	6479349	6479422	Chr_07.tRNA148-AlaTGC	656	-	6479349	6479422	0	1	73,	0,
Chr_07	6755400	6755481	Chr_07.tRNA147-SerGCT	582	-	6755400	6755481	0	1	81,	0,
Chr_07	6889887	6889971	Chr_07.tRNA146-AsnGTT	389	-	6889887	6889971	0	1	84,	0,
Chr_07	6961233	6961315	Chr_07.tRNA16-SerCGA	765	+	6961233	6961315	0	1	82,	0,
Chr_07	7003386	7003458	Chr_07.tRNA145-CysGCA	821	-	7003386	7003458	0	1	72,	0,
Chr_07	7232909	7232986	Chr_07.tRNA144-PheAAA	347	-	7232909	7232986	0	2	35,37,	0,40,
Chr_07	7895727	7895806	Chr_07.tRNA17-ThrTGT	221	+	7895727	7895806	0	1	79,	0,
Chr_07	9246500	9246573	Chr_07.tRNA18-ArgACG	732	+	9246500	9246573	0	1	73,	0,
Chr_07	9372473	9372548	Chr_07.tRNA143-LysTTT	650	-	9372473	9372548	0	1	75,	0,
Chr_07	9527233	9527313	Chr_07.tRNA19-CysGCA	347	+	9527233	9527313	0	2	39,37,	0,43,
Chr_07	9940218	9940288	Chr_07.tRNA20-UndetNNN	257	+	9940218	9940288	0	1	70,	0,
Chr_07	10833652	10833736	Chr_07.tRNA142-LeuCAA	767	-	10833652	10833736	0	1	84,	0,
Chr_07	11372798	11372880	Chr_07.tRNA21-SerCGA	789	+	11372798	11372880	0	1	82,	0,
Chr_07	11459570	11459664	Chr_07.tRNA22-HisATG	378	+	11459570	11459664	0	2	39,37,	0,57,
Chr_07	12345879	12345951	Chr_07.tRNA141-GlnTTG	764	-	12345879	12345951	0	1	72,	0,
Chr_07	12463335	12463406	Chr_07.tRNA23-GlyGCC	665	+	12463335	12463406	0	1	71,	0,
Chr_07	12561276	12561360	Chr_07.tRNA140-LeuCAA	767	-	12561276	12561360	0	1	84,	0,
Chr_07	12771447	12771528	Chr_07.tRNA24-LeuAAG	740	+	12771447	12771528	0	1	81,	0,
Chr_07	12772980	12773052	Chr_07.tRNA25-GlnTTG	735	+	12772980	12773052	0	1	72,	0,
Chr_07	12810398	12810484	Chr_07.tRNA26-AlaGGC	263	+	12810398	12810484	0	1	86,	0,
Chr_07	13538547	13538619	Chr_07.tRNA139-UndetNNN	309	-	13538547	13538619	0	1	72,	0,
Chr_07	13638819	13638893	Chr_07.tRNA138-ArgTCG	823	-	13638819	13638893	0	1	74,	0,
Chr_07	13709069	13709144	Chr_07.tRNA137-LysTTT	581	-	13709069	13709144	0	1	75,	0,
Chr_07	13913762	13913844	Chr_07.tRNA27-SerTGA	807	+	13913762	13913844	0	1	82,	0,
Chr_07	14203246	14203330	Chr_07.tRNA28-LeuCAA	767	+	14203246	14203330	0	1	84,	0,
Chr_07	14795149	14795221	Chr_07.tRNA29-ProTGG	689	+	14795149	14795221	0	1	72,	0,
Chr_07	14886828	14886901	Chr_07.tRNA136-LysCTT	667	-	14886828	14886901	0	1	73,	0,
Chr_07	16317596	16317667	Chr_07.tRNA30-UndetNNN	339	+	16317596	16317667	0	1	71,	0,
Chr_07	16500262	16500342	Chr_07.tRNA31-UndetNNN	240	+	16500262	16500342	0	1	80,	0,
Chr_07	16900347	16900421	Chr_07.tRNA135-SupTTA	811	-	16900347	16900421	0	1	74,	0,
Chr_07	16926671	16926746	Chr_07.tRNA134-LysTTT	729	-	16926671	16926746	0	1	75,	0,
Chr_07	17065869	17065941	Chr_07.tRNA32-UndetNNN	309	+	17065869	17065941	0	1	72,	0,
Chr_07	17111001	17111075	Chr_07.tRNA33-AsnGTT	790	+	17111001	17111075	0	1	74,	0,
Chr_07	17881873	17881947	Chr_07.tRNA133-AsnGTT	813	-	17881873	17881947	0	1	74,	0,
Chr_07	18462205	18462279	Chr_07.tRNA34-IleAAT	669	+	18462205	18462279	0	1	74,	0,
Chr_07	18655497	18655571	Chr_07.tRNA132-SupTTA	811	-	18655497	18655571	0	1	74,	0,
Chr_07	18695980	18696052	Chr_07.tRNA131-LysTTT	470	-	18695980	18696052	0	1	72,	0,
Chr_07	18795323	18795403	Chr_07.tRNA130-LeuTAG	513	-	18795323	18795403	0	1	80,	0,
Chr_07	18849626	18849696	Chr_07.tRNA35-HisGTG	222	+	18849626	18849696	0	1	70,	0,
Chr_07	19021264	19021338	Chr_07.tRNA36-IleAAT	674	+	19021264	19021338	0	1	74,	0,
Chr_07	19040787	19040861	Chr_07.tRNA37-LeuTAA	418	+	19040787	19040861	0	1	74,	0,
Chr_07	19540699	19540771	Chr_07.tRNA129-PheGAA	401	-	19540699	19540771	0	1	72,	0,
Chr_07	19649699	19649771	Chr_07.tRNA128-UndetNNN	341	-	19649699	19649771	0	1	72,	0,
Chr_07	20276974	20277055	Chr_07.tRNA127-LeuCAA	447	-	20276974	20277055	0	1	81,	0,
Chr_07	20277752	20277823	Chr_07.tRNA126-GlyGCC	361	-	20277752	20277823	0	1	71,	0,
Chr_07	20286365	20286434	Chr_07.tRNA38-ValGAC	298	+	20286365	20286434	0	1	69,	0,
Chr_07	20293897	20293976	Chr_07.tRNA39-ArgACG	606	+	20293897	20293976	0	1	79,	0,
Chr_07	20294573	20294645	Chr_07.tRNA125-AsnGTT	748	-	20294573	20294645	0	1	72,	0,
Chr_07	20299834	20299914	Chr_07.tRNA40-LeuTAG	278	+	20299834	20299914	0	1	80,	0,
Chr_07	20316564	20316636	Chr_07.tRNA124-ValGAC	512	-	20316564	20316636	0	1	72,	0,
Chr_07	20325955	20326026	Chr_07.tRNA41-GlyGCC	414	+	20325955	20326026	0	1	71,	0,
Chr_07	20326662	20326743	Chr_07.tRNA42-LeuCAA	571	+	20326662	20326743	0	1	81,	0,
Chr_07	20340119	20340191	Chr_07.tRNA123-GlnTTG	431	-	20340119	20340191	0	1	72,	0,
Chr_07	20341384	20341472	Chr_07.tRNA122-SerGCT	545	-	20341384	20341472	0	1	88,	0,
Chr_07	20342852	20342924	Chr_07.tRNA43-ArgTCT	583	+	20342852	20342924	0	1	72,	0,
Chr_07	20359087	20359158	Chr_07.tRNA44-CysGCA	649	+	20359087	20359158	0	1	71,	0,
Chr_07	20370826	20370900	Chr_07.tRNA121-AspGTC	466	-	20370826	20370900	0	1	74,	0,
Chr_07	20371290	20371374	Chr_07.tRNA120-TyrGTA	519	-	20371290	20371374	0	1	84,	0,
Chr_07	20371389	20371462	Chr_07.tRNA119-GluTTC	414	-	20371389	20371462	0	1	73,	0,
Chr_07	20372151	20372223	Chr_07.tRNA45-ThrGGT	344	+	20372151	20372223	0	1	72,	0,
Chr_07	20399276	20399350	Chr_07.tRNA46-ProTGG	594	+	20399276	20399350	0	1	74,	0,
Chr_07	20399527	20399600	Chr_07.tRNA47-UndetNNN	587	+	20399527	20399600	0	1	73,	0,
Chr_07	20417786	20417857	Chr_07.tRNA48-GlyACC	591	+	20417786	20417857	0	1	71,	0,
Chr_07	20641145	20641223	Chr_07.tRNA49-UndetNNN	449	+	20641145	20641223	0	1	78,	0,
Chr_07	21138553	21138625	Chr_07.tRNA50-UndetNNN	324	+	21138553	21138625	0	1	72,	0,
Chr_07	21368292	21368365	Chr_07.tRNA51-IleAAT	686	+	21368292	21368365	0	1	73,	0,
Chr_07	21392574	21392649	Chr_07.tRNA52-LysTTT	702	+	21392574	21392649	0	1	75,	0,
Chr_07	21394822	21394898	Chr_07.tRNA53-LysTTT	449	+	21394822	21394898	0	1	76,	0,
Chr_07	21413450	21413524	Chr_07.tRNA118-SupTCA	667	-	21413450	21413524	0	1	74,	0,
Chr_07	21433019	21433094	Chr_07.tRNA54-LysTTT	669	+	21433019	21433094	0	1	75,	0,
Chr_07	21574271	21574351	Chr_07.tRNA117-CysGCA	347	-	21574271	21574351	0	2	37,39,	0,41,
Chr_07	22433285	22433360	Chr_07.tRNA55-LysTTT	295	+	22433285	22433360	0	1	75,	0,
Chr_07	22934030	22934096	Chr_07.tRNA56-UndetNNN	232	+	22934030	22934096	0	1	66,	0,
Chr_07	23063086	23063166	Chr_07.tRNA116-HisATG	356	-	23063086	23063166	0	2	35,37,	0,43,
Chr_07	23209689	23209760	Chr_07.tRNA115-UndetNNN	241	-	23209689	23209760	0	1	71,	0,
Chr_07	23858983	23859074	Chr_07.tRNA114-AsnATT	375	-	23858983	23859074	0	2	35,37,	0,54,
Chr_07	24069145	24069227	Chr_07.tRNA113-SerTGA	324	-	24069145	24069227	0	1	82,	0,
Chr_07	24103671	24103746	Chr_07.tRNA57-LeuCAA	735	+	24103671	24103746	0	1	75,	0,
Chr_07	24311175	24311247	Chr_07.tRNA58-UndetNNN	321	+	24311175	24311247	0	1	72,	0,
Chr_07	24792335	24792406	Chr_07.tRNA112-UndetNNN	402	-	24792335	24792406	0	1	71,	0,
Chr_07	26039487	26039558	Chr_07.tRNA111-UndetNNN	339	-	26039487	26039558	0	1	71,	0,
Chr_07	27100313	27100408	Chr_07.tRNA110-IleTAT	325	-	27100313	27100408	0	2	36,37,	0,58,
Chr_07	27508972	27509047	Chr_07.tRNA59-LysTTT	725	+	27508972	27509047	0	1	75,	0,
Chr_07	27637824	27637899	Chr_07.tRNA109-LysTTT	729	-	27637824	27637899	0	1	75,	0,
Chr_07	27644348	27644423	Chr_07.tRNA60-LysTTT	729	+	27644348	27644423	0	1	75,	0,
Chr_07	27790999	27791071	Chr_07.tRNA61-TrpCCA	758	+	27790999	27791071	0	1	72,	0,
Chr_07	28463838	28463911	Chr_07.tRNA62-IleAAT	558	+	28463838	28463911	0	1	73,	0,
Chr_07	28937684	28937766	Chr_07.tRNA63-SerAGA	803	+	28937684	28937766	0	1	82,	0,
Chr_07	28942526	28942601	Chr_07.tRNA108-SupTCA	664	-	28942526	28942601	0	1	75,	0,
Chr_07	28945859	28945934	Chr_07.tRNA107-SupTTA	711	-	28945859	28945934	0	1	75,	0,
Chr_07	28950158	28950233	Chr_07.tRNA106-SupTCA	644	-	28950158	28950233	0	1	75,	0,
Chr_07	29361798	29361869	Chr_07.tRNA64-UndetNNN	339	+	29361798	29361869	0	1	71,	0,
Chr_07	30093188	30093261	Chr_07.tRNA105-SerGGA	496	-	30093188	30093261	0	1	73,	0,
Chr_07	30668795	30668867	Chr_07.tRNA104-ThrTGT	802	-	30668795	30668867	0	1	72,	0,
Chr_07	30668885	30668957	Chr_07.tRNA103-ProAGG	674	-	30668885	30668957	0	1	72,	0,
Chr_07	31612597	31612671	Chr_07.tRNA102-IleAAT	718	-	31612597	31612671	0	1	74,	0,
Chr_07	31956727	31956805	Chr_07.tRNA101-AlaTGC	289	-	31956727	31956805	0	2	35,37,	0,41,
Chr_07	32020078	32020142	Chr_07.tRNA100-UndetNNN	276	-	32020078	32020142	0	1	64,	0,
Chr_07	32147760	32147832	Chr_07.tRNA65-HisGTG	630	+	32147760	32147832	0	1	72,	0,
Chr_07	32377216	32377288	Chr_07.tRNA66-UndetNNN	305	+	32377216	32377288	0	1	72,	0,
Chr_07	32938145	32938220	Chr_07.tRNA99-LysTTT	568	-	32938145	32938220	0	1	75,	0,
Chr_07	33189259	33189331	Chr_07.tRNA67-TyrGTA	272	+	33189259	33189331	0	1	72,	0,
Chr_07	33372034	33372108	Chr_07.tRNA68-GlyGCC	309	+	33372034	33372108	0	1	74,	0,
Chr_07	33372113	33372194	Chr_07.tRNA69-LeuAAG	459	+	33372113	33372194	0	1	81,	0,
Chr_07	34253311	34253386	Chr_07.tRNA98-LysTTT	729	-	34253311	34253386	0	1	75,	0,
Chr_07	34276701	34276783	Chr_07.tRNA70-SerAGA	794	+	34276701	34276783	0	1	82,	0,
Chr_07	34279924	34280006	Chr_07.tRNA71-SerAGA	257	+	34279924	34280006	0	1	82,	0,
Chr_07	34296698	34296770	Chr_07.tRNA72-iMetCAT	583	+	34296698	34296770	0	1	72,	0,
Chr_07	35049486	35049557	Chr_07.tRNA97-GlyCCC	654	-	35049486	35049557	0	1	71,	0,
Chr_07	35967939	35968012	Chr_07.tRNA73-LysCTT	877	+	35967939	35968012	0	1	73,	0,
Chr_07	36338672	36338745	Chr_07.tRNA74-PheGAA	783	+	36338672	36338745	0	1	73,	0,
Chr_07	36620851	36620924	Chr_07.tRNA96-PheGAA	783	-	36620851	36620924	0	1	73,	0,
Chr_07	36782372	36782445	Chr_07.tRNA95-PheGAA	783	-	36782372	36782445	0	1	73,	0,
Chr_07	36972984	36973059	Chr_07.tRNA94-LysTTT	702	-	36972984	36973059	0	1	75,	0,
Chr_07	37268045	37268118	Chr_07.tRNA93-AlaCGC	683	-	37268045	37268118	0	1	73,	0,
Chr_07	37513706	37513773	Chr_07.tRNA92-UndetNNN	288	-	37513706	37513773	0	1	67,	0,
Chr_07	37585472	37585544	Chr_07.tRNA75-iMetCAT	583	+	37585472	37585544	0	1	72,	0,
Chr_07	37777659	37777731	Chr_07.tRNA91-AspGTC	698	-	37777659	37777731	0	1	72,	0,
Chr_07	37949845	37949917	Chr_07.tRNA90-PheGAA	401	-	37949845	37949917	0	1	72,	0,
Chr_07	38110318	38110400	Chr_07.tRNA76-SerTGA	792	+	38110318	38110400	0	1	82,	0,
Chr_07	38112823	38112898	Chr_07.tRNA89-LysTTT	736	-	38112823	38112898	0	1	75,	0,
Chr_07	38253500	38253572	Chr_07.tRNA77-ProTGG	663	+	38253500	38253572	0	1	72,	0,
Chr_07	38413823	38413896	Chr_07.tRNA78-GluCTC	719	+	38413823	38413896	0	1	73,	0,
Chr_07	38649366	38649441	Chr_07.tRNA79-ThrAGT	586	+	38649366	38649441	0	1	75,	0,
Chr_07	38908552	38908624	Chr_07.tRNA88-LeuTAA	396	-	38908552	38908624	0	1	72,	0,
Chr_07	39403566	39403638	Chr_07.tRNA87-GlyTCC	710	-	39403566	39403638	0	1	72,	0,
Chr_07	40038295	40038368	Chr_07.tRNA86-ArgCCG	678	-	40038295	40038368	0	1	73,	0,
Chr_07	40110219	40110305	Chr_07.tRNA85-MetCAT	642	-	40110219	40110305	0	2	36,38,	0,48,
Chr_07	40404080	40404162	Chr_07.tRNA84-SerAGA	794	-	40404080	40404162	0	1	82,	0,
Chr_07	40690256	40690330	Chr_07.tRNA83-ArgTCG	823	-	40690256	40690330	0	1	74,	0,
Chr_07	41249965	41250030	Chr_07.tRNA82-LeuGAG	278	-	41249965	41250030	0	1	65,	0,
Chr_07	41965368	41965441	Chr_07.tRNA81-AlaAGC	634	-	41965368	41965441	0	1	73,	0,
Chr_07	43357579	43357651	Chr_07.tRNA80-LeuTAA	325	+	43357579	43357651	0	1	72,	0,
scaffold_8	252396	252471	scaffold_8.tRNA1-SupTCA	445	+	252396	252471	0	1	75,	0,
scaffold_9	120646	120721	scaffold_9.tRNA1-LysTTT	696	+	120646	120721	0	1	75,	0,
scaffold_9	195975	196050	scaffold_9.tRNA2-LysTTT	696	+	195975	196050	0	1	75,	0,
scaffold_9	207771	207846	scaffold_9.tRNA3-LysTTT	696	+	207771	207846	0	1	75,	0,
scaffold_11	58973	59044	scaffold_11.tRNA1-UndetNNN	266	-	58973	59044	0	1	71,	0,
scaffold_14	4537	4611	scaffold_14.tRNA2-SupTTA	703	-	4537	4611	0	1	74,	0,
scaffold_14	7563	7637	scaffold_14.tRNA1-LysTTT	521	-	7563	7637	0	1	74,	0,
scaffold_18	52327	52384	scaffold_18.tRNA1-LeuCAA	466	+	52327	52384	0	1	57,	0,
scaffold_21	44293	44388	scaffold_21.tRNA1-UndetNNN	301	-	44293	44388	0	1	95,	0,
scaffold_33	19817	19894	scaffold_33.tRNA1-ValAAC	407	+	19817	19894	0	1	77,	0,
scaffold_33	36833	36906	scaffold_33.tRNA2-ArgCCG	743	-	36833	36906	0	1	73,	0,
scaffold_118	15332	15407	scaffold_118.tRNA1-LysTTT	696	+	15332	15407	0	1	75,	0,
scaffold_268	2176	2251	scaffold_268.tRNA2-SupTTA	657	-	2176	2251	0	1	75,	0,
scaffold_268	3577	3651	scaffold_268.tRNA1-AsnGTT	388	-	3577	3651	0	1	74,	0,
scaffold_722	2580	2642	scaffold_722.tRNA1-CysGCA	282	-	2580	2642	0	1	62,	0,
scaffold_933	50	125	scaffold_933.tRNA2-SupTCA	644	-	50	125	0	1	75,	0,
scaffold_933	3261	3336	scaffold_933.tRNA1-SupTCA	664	-	3261	3336	0	1	75,	0,
scaffold_985	227	302	scaffold_985.tRNA1-LysTTT	664	-	227	302	0	1	75,	0,
scaffold_1718	1305	1377	scaffold_1718.tRNA1-UndetNNN	309	-	1305	1377	0	1	72,	0,
