# Supplementary material for: Conservation and Tandem Duplication of tRNA Genes in Plant Species
Source: Genes (Basel). 2025 Nov 1;16(11):1307. doi: 10.3390/genes16111307 (PMC12652284; doi:10.3390/genes16111307)
Supplement: Supplementary file 1 [file genes-16-01307-s001.zip › tRNA.prediction.out/Aco/Aco.tRNA.fa]

>Chr_01.trna1 Chr_01:781816-781897 (+) Ser (GCT) 82 bp Sc: 80.5
GTCGCTTTGGCCGAGTGGTTAAGGCGTGTGCCTGCTAAGTACATGGGGTTTCCCCGCGAG
AGTTCGAATCTCTCAGGCGACG
>Chr_01.trna2 Chr_01:2274909-2274978 (+) Undet (NNN) 70 bp Sc: 34.1
TTGACCTTAGCTCAGCAGGTAGAGCAGGGGACCAGTCTCTTGGTTGCTGGTTCAAGTCCA
GCAGGTCGAT
>Chr_01.trna3 Chr_01:2558129-2558200 (+) Gly (TCC) 72 bp Sc: 71.0
GCGTTTGTAGTCCAACGGTTAGGATAATTGCCTTCCAAGCAATAGACCCGGGTTCGACTC
CCGGCAGACGCA
>Chr_01.trna4 Chr_01:2561798-2561869 (+) Gly (TCC) 72 bp Sc: 73.9
GCGTTTGTAGTCCAACGGTTAGGATAATTGCCTTCCAAGCAATAGACCCGGGTTCGACTC
CCGGCAAACGCA
>Chr_01.trna5 Chr_01:2709872-2709944 (+) Arg (CCT) 73 bp Sc: 74.8
GCGCCTGTAGCTCAGTGGATAGAGCGTCTGTTTCCTAAGCAGAAGGCCGTAGGTTCGACC
CCTACCTGGCGCG
>Chr_01.trna6 Chr_01:2718790-2718861 (+) Thr (TGT) 72 bp Sc: 77.5
GCTCCCGTAGCATAGTGGCAGTGCGTTCGCTTTGTAAGCGAAAGGTCGCGAGTTCGATCC
TCGCCGGGAGCT
>Chr_01.trna7 Chr_01:2719111-2719182 (+) Thr (TGT) 72 bp Sc: 63.6
GCTCCCGTAGCATAGTGGCAGTGCGTTCGCTTTGTAAGTGAAAGGTCGCTAGTTCGATCC
TCGCCGGGAGCT
>Chr_01.trna8 Chr_01:3028911-3028982 (+) Gly (TCC) 72 bp Sc: 71.0
GCGTTTGTAGTCCAACGGTTAGGATAATTGCCTTCCAAGCAATAGACCCGGGTTCGACTC
CCGGCAGACGCA
>Chr_01.trna9 Chr_01:3128292-3128362 (+) Gly (GCC) 71 bp Sc: 66.5
GCACCAGTGGTCTAGTGGTAGAATAGTACCCTGCCACGGTACAGACCCGGGTTCGATTCC
CGGCTGGTGCA
>Chr_01.trna10 Chr_01:3664522-3664595 (+) Asn (GTT) 74 bp Sc: 84.5
GCTGGAATAGCTCAGTTGGTTAGAGCGTGTGGCTGTTAACCACAAGGTCGGAGGTTCAAG
CCCTCCTTCTAGCG
>Chr_01.trna11 Chr_01:4323185-4323257 (+) Glu (CTC) 73 bp Sc: 78.9
TCCGTTGTAGTCTAGTTGGTTAGGATACTCGGCTCTCACCCGAGAGACCCGGGTTCAAGT
CCCGGCAACGGAA
>Chr_01.trna12 Chr_01:4414018-4414090 (+) Lys (CTT) 73 bp Sc: 76.3
GCCTGTCTAGCTCAGCTGGTAGAGCACAAGGCTCTTAACCTTGTGGTCGTGGGTTTGAGC
CCCACGGTGGGCT
>Chr_01.trna13 Chr_01:5000972-5001053 (+) Ser (AGA) 82 bp Sc: 80.3
GTGGTCGTGCCGGAGTGGTTATCGGGCATGACTAGAAATCATGTGGGCTTTGCCCGCGCA
GGTTCGAATCCTGCCGACCACG
>Chr_01.trna14 Chr_01:5010980-5011050 (+) Gly (GCC) 71 bp Sc: 66.5
GCACCAGTGGTCTAGTGGTAGAATAGTACCCTGCCACGGTACAGACCCGGGTTCGATTCC
CGGCTGGTGCA
>Chr_01.trna15 Chr_01:5258446-5258519 (+) Val (CAC) 74 bp Sc: 82.4
GTCTGGGTGGTGTAGTTGGTTATCACGCTAGTCTCACACACTAGAGGTCCCCGGTTCGAA
CCCGGGCTCAGACA
>Chr_01.trna16 Chr_01:6024376-6024450 (+) Val (AAC) 75 bp Sc: 41.8
GGTTTCGTGGGGTAGTTGGTTATCACGTCAGTCTAACACAATGAAGATCCCCGGATCAAG
CCCGGGCGAAGCTCA
>Chr_01.trna17 Chr_01:6079383-6079465 (+) Leu (TAA) 83 bp Sc: 68.4
GCTGGTTTGCCCGAGAGGTTAAGGGGGAAGACTTAAGATCTTCTGCACATAAGTGCGCAT
GGGTTCGAACCCCATAGCCAGCA
>Chr_01.trna18 Chr_01:6182671-6182742 (+) Lys (TTT) 72 bp Sc: 72.7
GCCTTCTTAGCTCAGTGGTAGAGCGCGTGGCTTTTAACCACGTGGTCGTGGGTTCAATCT
CCACAGGTGGCG
>Chr_01.trna19 Chr_01:6272734-6272807 (+) Glu (TTC) 74 bp Sc: 72.1
TCCGTTGTAGTCCAGCCTGGTTAGGATACCTGGCTTTCACCCAGGCGACCCGGGTTCAAA
TCCCGGCAACGGAA
>Chr_01.trna20 Chr_01:6287424-6287496 (+) Arg (TCT) 73 bp Sc: 68.5
GCGCCCGTGGCCTAATGGATAAGGCGTCTGACTTCTAATCAGGCGATTGTGGGTTCGAGT
CCCACCGGGCGTG
>Chr_01.trna21 Chr_01:6943532-6943605 (+) Val (AAC) 74 bp Sc: 72.2
GGTTTCGTGGTGTAGTTGGTTATCACGTCAGTCTAACACACTGAAGGTCTCCGGTTCGAG
TCCGGGCGAAGCCA
>Chr_01.trna22 Chr_01:6960930-6961002 (+) Ala (TGC) 73 bp Sc: 69.1
GGGGATGTAGCTCAAATGGTAGAGCGCTCGCTTTGCATGCGAGAGGTACAGGGTTCGATC
CCCTGCATCTCCA
>Chr_01.trna23 Chr_01:7162951-7163023 (+) Phe (GAA) 73 bp Sc: 78.3
GCGGGGATAGCTCAGTTGGGAGAGCGTCAGACTGAAGATCTGAAGGTCGCGTGTTCGATC
CACGCTCACCGCA
>Chr_01.trna24 Chr_01:8115165-8115237 (+) Arg (CCT) 73 bp Sc: 69.1
GCGCCTGTAGCTCAGTGGATAGAGCGTCTGTTTCCTAAGCAGAAAGTCGTAGGTTCGACC
CCTACCTGGCGCG
>Chr_01.trna25 Chr_01:8777211-8777285 (+) Arg (TCT) 75 bp Sc: 65.3
GCTGGTGTAGCTCAGTTGGTTAGAGCGTGTGGCTTCTAAACCATAAAGTCGAAGGTTCAA
GCCCTTCTTCCAGCA
>Chr_01.trna26 Chr_01:9017516-9017590 (+) Lys (TTT) 75 bp Sc: 69.6
GCTGGTGTAGCTCAGATGGTTAGAGCATGTGGCTTTTAAACCACAAGGTTGAAGGTTCAA
GCCCTTCCTCCAGCA
>Chr_01.trna27 Chr_01:11049546-11049618 (+) Val (TAC) 73 bp Sc: 73.3
GTTTCTGTAGTGTAGTGGTTATCACGTTAGTCTTACACACTAAAGATCCCCAGTTCGAGC
CTGGGCAGAAACA
>Chr_01.trna28 Chr_01:11082111-11082182 (+) Asn (GTT) 72 bp Sc: 77.9
TCCTCAGTAGCTCAGTGGTAGAGCGGTCGGCTGTTAACTGATTGGTCGTAGGTTCAAATC
CTACTTGGGGAG
>Chr_01.trna29 Chr_01:11387627-11387699 (+) Arg (ACG) 73 bp Sc: 72.5
GACTCTGTGGCCCAATGGATAAGGCGCTGGTCTACGAAACCAGAGATTCTGGGTTCGATC
CCCAGCAGAGTCG
>Chr_01.trna30 Chr_01:12006552-12006631 (+) Leu (TAG) 80 bp Sc: 69.5
GACAGTTTGGCCGAGTGGTCTAAGGCGCCAGATTTAGGCTCTGGTCCGAAAGGGCGTGGG
TTCAAATCCCACAGCTGTCA
>Chr_01.trna31 Chr_01:12888701-12888772 (+) iMet (CAT) 72 bp Sc: 58.3
ATCAGAGTGGCGCAGCGGAAGCGTGGTGGGCCCATAACCCACAGGTCCCAGGATCGAAAC
CTGGCTCTGATA
>Chr_01.trna32 Chr_01:12891258-12891329 (+) iMet (CAT) 72 bp Sc: 58.3
ATCAGAGTGGCGCAGCGGAAGCGTGGTGGGCCCATAACCCACAGGTCCCAGGATCGAAAC
CTGGCTCTGATA
>Chr_01.trna33 Chr_01:14039829-14039901 (+) Ala (TGC) 73 bp Sc: 56.3
GGGGATGTAGCTCAAATGGTAGAGCGCCCGCTTTGCATGCGAGAGGTACAGGGTTTGATC
CCCTGCATCTCCA
>Chr_01.trna34 Chr_01:14173316-14173388 (+) Phe (GAA) 73 bp Sc: 78.3
GCGGGGATAGCTCAGTTGGGAGAGCGTCAGACTGAAGATCTGAAGGTCGCGTGTTCGATC
CACGCTCACCGCA
>Chr_01.trna35 Chr_01:14923515-14923587 (+) Ala (TGC) 73 bp Sc: 69.1
GGGGATGTAGCTCAAATGGTAGAGCGCTCGCTTTGCATGCGAGAGGTACAGGGTTCGATC
CCCTGCATCTCCA
>Chr_01.trna36 Chr_01:15277697-15277771 (+) Lys (TTT) 75 bp Sc: 51.7
GCTGGTGTAGCTCAGTTGGTTAGAACGTGTGGCTTTTAAACCACAAAGTGGAAGGTTGAA
GCCCTTCCTCCAGCA
>Chr_01.trna37 Chr_01:17903284-17903355 (+) Gly (TCC) 72 bp Sc: 73.9
GCGTTTGTAGTCCAACGGTTAGGATAATTGCCTTCCAAGCAATAGACCCGGGTTCGACTC
CCGGCAAACGCA
>Chr_01.trna38 Chr_01:18341642-18341713 (+) Undet (NNN) 72 bp Sc: 33.0
GGATCTATAAGCTCAAAATGGCAAGAGCGCTCATTAATTGAGAGGTTGATGGTTCAAATC
CATCTAGATCCA
>Chr_01.trna39 Chr_01:18709756-18709833 (+) Ala (TGC) 78 bp Sc: 25.6 Possible pseudogene
GGGGATGTAGCTCAAATGGTAGAGCGCTCATTTTGCAAGTGCAAGCGAGAGGTTAGGGTT
CAATCCCCAGCTTTCTAA
>Chr_01.trna40 Chr_01:18969297-18969370 (+) Ile (TAT) 74 bp Sc: 85.9
GGTCCCGTAGCTCAGTTGGTTAGAGCGTTGGTCTTATGAGCCGAAGGTCGCGGGTTCGAG
CCCCGCCGGGACCA
>Chr_01.trna41 Chr_01:20279945-20280024 (+) Leu (TAG) 80 bp Sc: 70.9
GACGGTTTGGCCGAGTGGTCTAAGGCGCCAGATTTAGGCTCTGGTCCGAAAGGGCGTGGG
TTCAAATCCCACAGCCGTCA
>Chr_01.trna42 Chr_01:21331950-21332020 (+) Undet (NNN) 71 bp Sc: 31.0 Possible pseudogene
GGATCTATAAGCTCAAAATGGCAAGAGCGCTCATATATGGGAGGTTGATGGTTCGAATCC
ATCTAGATCCA
>Chr_01.trna43 Chr_01:22286791-22286864 (+) Asn (GTT) 74 bp Sc: 84.6
GTTGGAGTAGCTCAGTTGGTTAGAGCGTGTGGCTGTTATCCACAAGGTCGAAGGTTCAAA
TCCTTCCTCCAACA
>Chr_01.trna44 Chr_01:22437125-22437204 (+) Cys (GCA) 80 bp Sc: 34.7
GGATCTTTAGCTCAAAAGGTAGAGCAATTGAGAATGCAAGTGCATCTCAAGAGATGGTGG
TTCAAACCCACCAAGATCCT
>Chr_01.trna45 Chr_01:22824799-22824870 (+) Gln (CTG) 72 bp Sc: 75.3
GGTCCCATGGTCTAGTGGTCAGGACATTGGACTCTGAATCCAGTAACCCGAGTTCAAATC
TCGGTGGGACCT
>Chr_01.trna46 Chr_01:23583508-23583602 (+) Undet (NNN) 95 bp Sc: 34.0
GGATCTTTAGCTCAAATGGCAGAGCACTTGGGATATTTTTTGGGCAATTTCGCAATAATA
CCAAGATGATGGTGGTTCAAATCCATCAAGATCCA
>Chr_01.trna47 Chr_01:24131411-24131482 (+) Undet (NNN) 72 bp Sc: 30.9
GGATCCATAAGCTCTAAATGGTAAGAGCGCTCATAAACTGAGAGGTTGGTGGTTCGAATC
CATCTGGATCCG
>Chr_01.trna48 Chr_01:25120200-25120289 (+) Asn (ATT) 90 bp Sc: 23.7
GAACCTTTAGCTCAAATGGTAGAGCAACTGAGAATTGGAGGGCTCTTCCAACCTTCTCAG
TAGATGGTGGTTCAAATCCACTGAGGTCCT
>Chr_01.trna49 Chr_01:26056261-26056332 (+) Leu (TAA) 72 bp Sc: 25.7
GGATCCATAAGGTCTAAATGGTAAGAGCGCTCACTAAATGAGAGGTTAATGGTTCGAATC
CATCTGGATCCA
>Chr_01.trna50 Chr_01:26563938-26564012 (+) Sup (TTA) 75 bp Sc: 68.1
GTTGGAGTAGCTCAGGTGGTTAGAGCGTGTGGCTTTTAAAGCACACGGCCGAAGGTTCAA
GCCCTTCCTCCAACA
>Chr_01.trna51 Chr_01:26567271-26567345 (+) Sup (TCA) 75 bp Sc: 59.3
GCTGGAGTAACTCAGTTGGTTAGAGCATGTGGCTTTCAAAGCACAAGGTCGAAGGTTCAA
GCCCTTCTTCCAACA
>Chr_01.trna52 Chr_01:26626675-26626749 (+) Sup (TTA) 75 bp Sc: 76.5
GCTGAAGTAGCTCAGTTGGTTAGAGCATGTGGCTTTTAAAGCACAAGGTCGAAGGTTCGA
GCCCTTCCTTCAGCA
>Chr_01.trna53 Chr_01:26745253-26745327 (+) Sup (TTA) 75 bp Sc: 61.0
GCTGAAGTAGCTCAATTAGTTAGAGCATGTGGCTTTTAAAGCACAAGGTCGAAGGTTTGA
GCCCTTCCTTCAGCA
>Chr_01.trna54 Chr_01:28483988-28484062 (+) Lys (TTT) 75 bp Sc: 66.9
GCTGGTGTAGCTCAATTTGTTAGAGCGTGTGGCTTTTAAACCACAAGGTCGAAGGTTCAA
GCCCTTCCTCCAGCA
>Chr_01.trna55 Chr_01:28646603-28646674 (+) Leu (TAA) 72 bp Sc: 39.6
GGATCCATAAGCTCTAAATGGTAAGAGCGCTCACTAAATGAGAGGTTGATGGTTCGAATC
CATCTGGATCCA
>Chr_01.trna56 Chr_01:29051299-29051372 (+) Ile (AAT) 74 bp Sc: 31.4
GGCCCATTAGCTCAGTTGGTTAGACCGTCGTGCAAATTACACGAAAGTCGCAGGTTCAAG
GCATGCATGGACCA
>Chr_01.trna57 Chr_01:29059994-29060067 (+) Undet (NNN) 74 bp Sc: 27.8
GGCCCATTAGCTCAGTTGGTTAGACCGTCGTGCAAATTACACAAAAGTCGCAGGTTCAAG
GCATGCATGGACCA
>Chr_01.trna58 Chr_01:29285239-29285312 (+) Ile (AAT) 74 bp Sc: 27.3
GGCCCATTAGCTCAGTTGGTTAAACCGTCGTGCAAATTACACGAAAGTCGCAGGTTCAAG
GCATGCATGGACCA
>Chr_01.trna59 Chr_01:29323896-29323969 (+) Ile (AAT) 74 bp Sc: 20.8
GGCCCATTACCTCAGTTGGTTAGACCATCGTGCAAATTACACGAAAGTCGCAGGTTCAAG
GCATGCATGGACCA
>Chr_01.trna60 Chr_01:29632943-29633014 (+) Undet (NNN) 72 bp Sc: 32.9
GGATCTATAAGCTCAAAATGGCAAGAGCGCTCAGTATTTGAGAGGTTGATGGTTCAAATC
CATCTAGATCCA
>Chr_01.trna61 Chr_01:30073139-30073230 (+) Phe (GAA) 92 bp Sc: 23.3 Possible pseudogene
GCGCGTAGGTCTCATAGCTGAATTCAAAGAGTGAGTGACCCGCGTCAGACTGAAGATCTG
AAGGTCGCGTGTTCGATCCACGCTCACACGCA
>Chr_01.trna62 Chr_01:30654768-30654842 (+) Lys (TTT) 75 bp Sc: 67.9
GCTGGTGTAGCTCAGTTGGTTAGAGCGTGTGGCTTTTAAACCACAAAGTGGAAGGTTCAA
GCCCTTCCTCCAGCA
>Chr_01.trna63 Chr_01:31152222-31152293 (+) Phe (GAA) 72 bp Sc: 40.1
GGATCCATAAGCTCAAAATGGTAAGAGCACTCGGGAATTGAGAGGTTGATGGTTCGAATC
CATCTGGATCCA
>Chr_01.trna64 Chr_01:31280741-31280814 (+) Gln (TTG) 74 bp Sc: 75.5
GTTGGTGTAGCTCAATTGGTTAGAGCGTGTGGTTTTGAACCACAAGGTCGAAGGTTCAAG
CCCTTCCTCCAGCA
>Chr_01.trna65 Chr_01:33743696-33743768 (+) Ala (TGC) 73 bp Sc: 69.1
GGGGATGTAGCTCAAATGGTAGAGCGCTCGCTTTGCATGCGAGAGGTACAGGGTTCGATC
CCCTGCATCTCCA
>Chr_01.trna66 Chr_01:34124412-34124489 (+) Trp (CCA) 78 bp Sc: 25.8 Possible pseudogene
CAACTGCTAGCTCAGTTGGTGAAGGCATCCCTCCCCAAATGGGAGGTTGTGGGTTCAATT
TCTCATGACTGCGGTTGG
>Chr_01.trna67 Chr_01:34390150-34390221 (+) Undet (NNN) 72 bp Sc: 29.2
GGATCCATAAGCTCAAAATGGCAAGAGCACTCACTAATTAAGAGGTTGATGGTTCAAATC
CATCTGGATCCA
>Chr_01.trna68 Chr_01:34959984-34960056 (+) Undet (NNN) 73 bp Sc: 32.7 Possible pseudogene
GGATCCATAAGCTCAAAAATGGGAAGAGCGCTCACTAGTTGAGAGGTTGATGGTTCGAAT
CCATCTGGATCCA
>Chr_01.trna69 Chr_01:35525819-35525891 (+) Ala (AGC) 73 bp Sc: 63.4
GGGGATGTAGCTCAGATGGTAGAGCGCTCGCTTAGCATGCGAGAGGTACGGGGATCGATA
CCCCGCATCTCCA
>Chr_01.trna70 Chr_01:37181933-37182007 (+) Sup (TCA) 75 bp Sc: 79.2
GCTGGAGTAGCTCAGTTGGTTAGAGCGCGTGCCTTCAAAAGCACGAGGTCGAAGGTTCAA
GCCCTTCCTTCAGCA
>Chr_01.trna71 Chr_01:37595216-37595290 (+) Sup (TTA) 75 bp Sc: 69.3
GTTGGAGTAGCTCAGGTGGTTAGAGCTTGTGGCTTTTAAAGCACAAGGCCGAAGGTTCAA
GCCCTTCCTCCAACA
>Chr_01.trna72 Chr_01:37597648-37597722 (+) Sup (TCA) 75 bp Sc: 68.0
GCTGGAGTAGTTCAGTTGGTTAGAGCATGTGGCTTTCAAAGCACAAGGTCGAAGGTTCAA
GCCCTTCTTCCAGCA
>Chr_01.trna73 Chr_01:38596212-38596277 (+) Undet (NNN) 66 bp Sc: 26.3 Possible pseudogene
GTTGGTGTAGCTCAGTTGGTTGGCTTTTAAACCACGAGGACGAAGGTTCAAGCCCTTCCT
CCAGCA
>Chr_01.trna74 Chr_01:39212457-39212528 (+) Gln (CTG) 72 bp Sc: 74.0
GGTCCTATGGTCTAGTGGTCAGGACATTGGACTCTGAATCCAGTAACCCGAGTTCAAGTC
TCGGTAGGACCT
>Chr_01.trna75 Chr_01:40258950-40259024 (+) Lys (TTT) 75 bp Sc: 79.8
GCTGGTGTAGCTCAGTTGGTTAGAGCATGTGGCTTTTAAACCACAAGGTCGAAGGTTCAA
GCCCTTCCACCAGCA
>Chr_01.trna76 Chr_01:40629677-40629764 (+) Tyr (ATA) 88 bp Sc: 31.7
GGATCATTAGCTTAAATGGCAGAGCACTTGAGAATAGTTGCGCACCACTACTTCTCAAGA
GATGGTGGTTCAAGTCCATCATGATCCT
>Chr_01.trna77 Chr_01:40996437-40996516 (+) Leu (TAG) 80 bp Sc: 69.5
GACAGTTTGGCCGAGTGGTCTAAGGCGCCAGATTTAGGCTCTGGTCCGAAAGGGCGTGGG
TTCAAATCCCACAGCTGTCA
>Chr_01.trna78 Chr_01:41275531-41275602 (+) Cys (GCA) 72 bp Sc: 78.5
GGGTCCATAGCTCAGTGGTAGAGCAATTGACTGCAGATCAATAGGTCACCAGTTCGAACC
TGGTTGGGCCCT
>Chr_01.trna79 Chr_01:41563259-41563336 (+) His (ATG) 78 bp Sc: 21.5
GCAGTGCTAGCTGAGCTCAGATGGTAAAACCTCTGGGCGATGATACCAGAGGTCTGGGGT
TTGATCCCAGGCAGTGCA
>Chr_01.trna80 Chr_01:42179488-42179588 (+) Tyr (GTA) 101 bp Sc: 42.0
GGATCTTTAGCTCAAATGGTAGAGCACTTGAGTGTATGAGCAACCCCCAGGCCCTAGCTA
ATACATCTCAAGAGATGGTGGTTCAAATCCACCAAGATTCC
>Chr_01.trna81 Chr_01:42406357-42406429 (+) Ala (TGC) 73 bp Sc: 69.1
GGGGATGTAGCTCAAATGGTAGAGCGCTCGCTTTGCATGCGAGAGGTACAGGGTTCGATC
CCCTGCATCTCCA
>Chr_01.trna82 Chr_01:42416386-42416458 (+) Lys (CTT) 73 bp Sc: 87.7
GCCCGTCTAGCTCAGTTGGTAGAGCGCAAGGCTCTTAACCTTGTGGTCGTGGGTTCGAGC
CCCACGGTGGGCG
>Chr_01.trna83 Chr_01:42497605-42497676 (+) Pro (AGG) 72 bp Sc: 67.4
GGGCATTTGGTCTAGTGGTATGATTCTCGCTTAGGGTGCGAGAGGTCCCGAGTTCAATTC
TCGGAATGCCCC
>Chr_01.trna84 Chr_01:42629932-42630005 (+) Val (AAC) 74 bp Sc: 71.9
GGTTTCGTGGTGTAGTTGGTTATCACGTCAGTCTAACACACTGAAGGTCTCCGGTTCGAG
CCCGGGCGAAGCCA
>Chr_01.trna85 Chr_01:43226175-43226246 (+) Gly (TCC) 72 bp Sc: 65.5
GCGTTTGTAGTCCAACGGTAAGGATAATTGCCTTCCAAGCAATAGACCCGGGTTTGACTC
CCGGCAGACGCA
>Chr_01.trna86 Chr_01:43751500-43751573 (+) Ile (AAT) 74 bp Sc: 80.4
GGCCTATTAGCTCAGTTGGTAAGAGCGTCGTGCTAATAACGCGAATGTCGCAGGTTCAAG
TCCTGCATGGGCCA
>Chr_01.trna87 Chr_01:43779352-43779437 (+) Met (CAT) 86 bp Sc: 64.2
GGGGTGGTGGCGCAGTTGGCTAGCGCGTAGGTCTCATAGCTAAGCGAGTGATCCTGAGGT
CGAGAGTTCGAGCCTCTCTCACCCCA
>Chr_01.trna88 Chr_01:43991625-43991697 (+) Arg (ACG) 73 bp Sc: 63.7
GACTCTGTGGCCCAATGGATAAGGCGCTGGTCTACGAAACCAGAGATTCTGGGTTCGATC
CCCAGCATAGTCG
>Chr_01.trna89 Chr_01:44084176-44084257 (+) Ser (AGA) 82 bp Sc: 77.4
GTGGTCGTGCCGGAGTGGTTATCGGGCATGACTAGAAATCATGTGGGTTTTGCCCGCGCA
GGTTCGAATCCTGCCGACCACG
>Chr_01.trna90 Chr_01:44768095-44768166 (+) Trp (CCA) 72 bp Sc: 75.8
GGATCCGTGGCGCAATGGTAGCGCGTCTGACTCCAGATCAGAAGGTTGCGTGTTCGATTC
ACGTCGGGTTCA
>Chr_01.trna91 Chr_01:44776695-44776766 (-) Lys (TTT) 72 bp Sc: 80.4
GCCGACTTAGCTCAGTGGTAGAGCGCGTGACTTTTAATCCCGTGGTCGAGGGTTCGATCC
CCTCAGTCGGCG
>Chr_01.trna92 Chr_01:44643208-44643280 (-) Arg (CCT) 73 bp Sc: 69.1
GCGCCTGTAGCTCAGTGGATAGAGCGTCTGTTTCCTAAGCAGAAAGTCGTAGGTTCGACC
CCTACCTGGCGCG
>Chr_01.trna93 Chr_01:44224038-44224109 (-) Pro (AGG) 72 bp Sc: 67.4
GGGCATTTGGTCTAGTGGTATGATTCTCGCTTAGGGTGCGAGAGGTCCCGAGTTCAATTC
TCGGAATGCCCC
>Chr_01.trna94 Chr_01:43656002-43656087 (-) Met (CAT) 86 bp Sc: 64.2
GGGGTGGTGGCGCAGTTGGCTAGCGCGTAGGTCTCATAGCTAAGCGAGTGATCCTGAGGT
CGAGAGTTCGAGCCTCTCTCACCCCA
>Chr_01.trna95 Chr_01:43193248-43193321 (-) Arg (TCG) 74 bp Sc: 82.3
GACCGCATAGCGCAGTGGATTAGCGCGTTTGACTTCGGATCAAAAGGTCGTGGGTTCGAC
TCCCACTGTGGTCG
>Chr_01.trna96 Chr_01:42861025-42861098 (-) Glu (TTC) 74 bp Sc: 72.1
TCCGTTGTAGTCCAGCCTGGTTAGGATACCTGGCTTTCACCCAGGCGACCCGGGTTCAAA
TCCCGGCAACGGAA
>Chr_01.trna97 Chr_01:42678703-42678774 (-) Cys (GCA) 72 bp Sc: 78.8
GGGTCCATAGCTCAGTGGTAGAGCATTTGACTGCAGATCAAGAGGTCACCAGTTCGAACC
TGGTTGGGCCCT
>Chr_01.trna98 Chr_01:42544377-42544449 (-) Arg (CCG) 73 bp Sc: 83.0
GGTCGCATAGCGGAGTGGATATCGCGTTAGACTCCGAATCTAAAGGTCGTGGGTTCGATT
CCCACTGCGATCA
>Chr_01.trna99 Chr_01:42490899-42490970 (-) Gln (TTG) 72 bp Sc: 34.9
TGGGACGTGGCCAAGCGGAAAAGGCAACTGGTTTTGGTCCTTTGATCGGAGGTTCGAATC
CTTCCATCCCAG
>Chr_01.trna100 Chr_01:42282502-42282574 (-) Lys (CTT) 73 bp Sc: 87.7
GCCCGTCTAGCTCAGTTGGTAGAGCGCAAGGCTCTTAACCTTGTGGTCGTGGGTTCGAGC
CCCACGGTGGGCG
>Chr_01.trna101 Chr_01:42250543-42250616 (-) Asn (GTT) 74 bp Sc: 82.7
GCTGGAGTAGCTCAGTTGGTTAGAGCGTGTGGCTGTTAACCACAAGGTCGAAGGTTCGAC
CCCTTCCTCTAGCG
>Chr_01.trna102 Chr_01:42060083-42060154 (-) Lys (TTT) 72 bp Sc: 80.4
GCCGACTTAGCTCAGTGGTAGAGCGCGTGACTTTTAATCCCGTGGTCGAGGGTTCGATCC
CCTCAGTCGGCG
>Chr_01.trna103 Chr_01:42015178-42015249 (-) Lys (TTT) 72 bp Sc: 80.4
GCCGACTTAGCTCAGTGGTAGAGCGCGTGACTTTTAATCCCGTGGTCGAGGGTTCGATCC
CCTCAGTCGGCG
>Chr_01.trna104 Chr_01:41967373-41967444 (-) Pro (AGG) 72 bp Sc: 67.4
GGGCATTTGGTCTAGTGGTATGATTCTCGCTTAGGGTGCGAGAGGTCCCGAGTTCAATTC
TCGGAATGCCCC
>Chr_01.trna105 Chr_01:41967298-41967357 (-) Thr (TGT) 60 bp Sc: 33.1 Possible pseudogene
GCCCTTATAGCTTAGTGGTAGAGCGCCAGTCTTGTAAACTGGAGGTCCTGCGTGAGGGCA
>Chr_01.trna106 Chr_01:40851181-40851264 (-) Tyr (GTA) 84 bp Sc: 72.8
CCGACTTTAGCTCAGTTGGTAGAGCGGAGGACTGTAGTTGTAGCAGCTATCCTTAGGTCG
CTGGTTCAAATCCGGCAAGTCGGA
>Chr_01.trna107 Chr_01:40357778-40357850 (-) Arg (ACG) 73 bp Sc: 72.5
GACTCTGTGGCCCAATGGATAAGGCGCTGGTCTACGAAACCAGAGACTCTGGGTTCGATC
CCCAGCAGAGTCG
>Chr_01.trna108 Chr_01:39578428-39578500 (-) Ala (AGC) 73 bp Sc: 63.4
GGGGATGTAGCTCAGATGGTAGAGCGCTCGCTTAGCATGCGAGAGGTACGGGGATCGATA
CCCCGCATCTCCA
>Chr_01.trna109 Chr_01:39124888-39124962 (-) Lys (TTT) 75 bp Sc: 54.0
GCTCGGGTAGCTTGGTTGGTTAGAACATGTGGCTTTTAAACCACAAGGTCGGAGGTTCAA
ACCCTTCCTCTAGCA
>Chr_01.trna110 Chr_01:39032641-39032714 (-) Ile (TAT) 74 bp Sc: 85.9
GGTCCCGTAGCTCAGTTGGTTAGAGCGTTGGTCTTATGAGCCGAAGGTCGCGGGTTCGAG
CCCCGCCGGGACCA
>Chr_01.trna111 Chr_01:38641198-38641268 (-) Undet (NNN) 71 bp Sc: 33.9
GGATCTATAAGCTCAAAATGGAAGAGCGCTCATAAATTGAGAGGTTGATGGTTCAAATCC
ATCTAGATCCA
>Chr_01.trna112 Chr_01:37971537-37971609 (-) Ala (AGC) 73 bp Sc: 63.4
GGGGATGTAGCTCAGATGGTAGAGCGCTCGCTTAGCATGCGAGAGGTACGGGGATCGATA
CCCCGCATCTCCA
>Chr_01.trna113 Chr_01:37440179-37440261 (-) Met (CAT) 83 bp Sc: 42.5
GTGGTGGCGCAGTTGGCTAGCGCGTAGGTCTCATAGCTAAGCGAGTGATCCTGAGGTCGA
GAGTTCGAGCCTCTCTCACCCCA
>Chr_01.trna114 Chr_01:35952261-35952346 (-) Met (CAT) 86 bp Sc: 53.8
GGGATGGTGGCGCAGTTGGCTAGCGCGTTGGTCTCATAACTATCTGAGTAATCCTGAGGT
CGAGAGTTCAAGCCTCTCTCACCCCA
>Chr_01.trna115 Chr_01:33776742-33776942 (-) Leu (TAG) 201 bp Sc: 25.8 Possible pseudogene
GACAGTTTGGCCCAGTGGTCTAAGGCGCCAGATTTAGGCTCATGATATGGTTGTAAAACC
TAAGCAACAAATCTAAATGATTGTGTTTTTTTTATTTTAATGAAGTGATGGTTTGAGTAG
TAGATTTGATTTTACAGTTTTTTATGTATGGTTTAGTAGAACTATTTTTCTCCCGCATGG
GTTCAAATCCCACGGCTGTCG
>Chr_01.trna116 Chr_01:33663578-33663649 (-) Lys (TTT) 72 bp Sc: 80.4
GCCGACTTAGCTCAGTGGTAGAGCGCGTGACTTTTAATCCCGTGGTCGAGGGTTCGATCC
CCTCAGTCGGCG
>Chr_01.trna117 Chr_01:33282937-33283011 (-) Sup (TTA) 75 bp Sc: 51.7
GCGTAGCTCAGTTGGTTAGAGCATGTGGCTTTAAAATCACAAGGTCGAAGGTTCAAACCC
TTCCTCGCATCTACA
>Chr_01.trna118 Chr_01:29824148-29824218 (-) Undet (NNN) 71 bp Sc: 23.2 Possible pseudogene
GGATCCATAAGCTCAAAATGACAGAGCGCTCACCCGTTGAGAGGTTGATGGTTCGAATCC
ATCTGGATCTA
>Chr_01.trna119 Chr_01:29294982-29295055 (-) Ile (AAT) 74 bp Sc: 31.4
GGCCCATTAGCTCAGTTGGTTAGACCGTCGTGCAAATTACACGAAAGTCGCAGGTTCAAG
GCATGCATGGACCA
>Chr_01.trna120 Chr_01:29254376-29254449 (-) Undet (NNN) 74 bp Sc: 27.7
GGCCCATTAGCTCAGTTGGTTAGACCGTCATGCAAATTACACGAAAGTCGCAGGTTCAAG
GCATGCATGGACCA
>Chr_01.trna121 Chr_01:29246872-29246945 (-) Undet (NNN) 74 bp Sc: 26.2
GGCCCATTAGCTCAGCTGGTTAGACCGTCGTACAAATTACACGAAAGTCGCAGGTTCAAG
GCATGCATGGACCA
>Chr_01.trna122 Chr_01:29146317-29146393 (-) Val (AAC) 77 bp Sc: 59.2
GGTTTCATGGTGTAGTTGGTTATCACGTCAGTCTAACACACTGAAGGTCTCCGGTTCAAA
CCCGGGCGGCGAAGCCA
>Chr_01.trna123 Chr_01:28602618-28602689 (-) Gln (CTG) 72 bp Sc: 72.2
GGTCCCATGGTCTAGCGGTTAGGACATTGGACTCTGAATCCAGTAACCCGAGTTCAAGTC
TCGGTGGGACCT
>Chr_01.trna124 Chr_01:26394714-26394785 (-) Undet (NNN) 72 bp Sc: 32.9
GGATCTATAAGCTCAAAATGGCAAGAGCGCTCAGTATTTGAGAGGTTGATGGTTCAAATC
CATCTAGATCCA
>Chr_01.trna125 Chr_01:25926229-25926301 (-) Met (CAT) 73 bp Sc: 40.5
ACTTACTTGACTCAGCGGTTAGAGTATCGCTTTCATACGGTGAGAGTCATTGGTTCAAAT
CCAATAGTAGGTC
>Chr_01.trna126 Chr_01:25346103-25346177 (-) Lys (TTT) 75 bp Sc: 63.1
GCTGGTGTAGCTCAGTTGGTTAGAGCGAGTGGTTTTTGAACCACAAGGTCGAAGGTTCAA
ACCCTTCTTCCAGCA
>Chr_01.trna127 Chr_01:24943019-24943098 (-) Cys (GCA) 80 bp Sc: 34.7
GGATCTTTAGCTCAAAAGGTAGAGCAATTGAGAATGCAAATGCATCTCAAGAGATGGTGG
TTCAAACCCACCAAGATCCT
>Chr_01.trna128 Chr_01:23734434-23734508 (-) Sup (TCA) 75 bp Sc: 55.8
GCTAGAGTAACTCAGTTGGATAGAGCGTGTGTCTTTCAAAGCACAAGGTCGAAGGTTCAA
GCCTTTCCTCTAGCA
>Chr_01.trna129 Chr_01:23149675-23149746 (-) Leu (TAA) 72 bp Sc: 39.6
GGATCCATAAGCTCTAAATGGTAAGAGCGCTCACTAAATGAGAGGTTGATGGTTCGAATC
CATCTGGATCCA
>Chr_01.trna130 Chr_01:22891278-22891351 (-) Ile (AAT) 74 bp Sc: 37.0
GGCCCATTGGCTCAATTGGTTAGACCGTCGTGCAAATTACACGAAAGTCGCAGGTTCAAG
GCCTGCATGGACCA
>Chr_01.trna131 Chr_01:21871213-21871284 (-) Phe (AAA) 72 bp Sc: 35.9
GGATCCATAAGCTTTAAACGGTAAGAGCGCTCACAAAATGAGAGGTTGATGGTTCGAATC
CATCTGGATCCA
>Chr_01.trna132 Chr_01:21648911-21648983 (-) Phe (GAA) 73 bp Sc: 63.0
GCGGGGATAGCTCAGTTGGGAGAGCGTCAGACTGAAGATCTGAAGGTTGCATGTTCAATC
CACGCTCCACGCT
>Chr_01.trna133 Chr_01:21588169-21588240 (-) Undet (NNN) 72 bp Sc: 32.4
GGATCCATAAGCTCTAAATGGTAAGAGCGCTCATAAATTGAGAGGTTGGTGGTTCGAATC
CATCTGGATCCA
>Chr_01.trna134 Chr_01:20784912-20784984 (-) Undet (NNN) 73 bp Sc: 23.4 Possible pseudogene
TACTAGTTGGGCTCAATTGGTAAAACCTTTGGCTGATGATACCAGAGGTCTGGGGTTCAA
ATCCCGCCAGTAT
>Chr_01.trna135 Chr_01:20374054-20374128 (-) Ile (TAT) 75 bp Sc: 64.3
GCTGGTGTAGCTCAGATGGTTAGAGCGTGTGGTTTATAAACCACAAGGTCGAAGGTTAAA
GCCCTTCCTCCAGCG
>Chr_01.trna136 Chr_01:20369408-20369463 (-) Undet (NNN) 56 bp Sc: 29.8 Possible pseudogene
GGCCTATTAGCTCAGTTGGTTAGAGTGTCGCGCGGGTTCGAGACCTGCATAGGTCA
>Chr_01.trna137 Chr_01:19735878-19735958 (-) Trp (CCA) 81 bp Sc: 21.0
TCTATGTTGTTTACAGCTTTTGGGACTAAACGCGGGTCTCCAAAACCCGATGTCGTAGGT
TCAAATCCTACAGAGCGTGAT
>Chr_01.trna138 Chr_01:19059091-19059167 (-) Undet (NNN) 77 bp Sc: 20.7 Possible pseudogene
GGTGCTAGTTGGGCTCAACCGGTAAAACCTTTGGGTGATGATACCAGAGGTCTGGGGTTC
GAATCCCGGCAGCATTA
>Chr_01.trna139 Chr_01:17058997-17059070 (-) Glu (TTC) 74 bp Sc: 72.1
TCCGTTGTAGTCCAGCCTGGTTAGGATACCTGGCTTTCACCCAGGCGACCCGGGTTCAAA
TCCCGGCAACGGAA
>Chr_01.trna140 Chr_01:15227089-15227165 (-) Phe (AAA) 77 bp Sc: 33.7
AGATCTTTAGCTCAAAGGGTAGAGCACTTGAGAAAAGTCCATCTCAAGAGATGGTGGTTC
AAATCCACCAAGGTCCT
>Chr_01.trna141 Chr_01:15084792-15084865 (-) His (GTG) 74 bp Sc: 49.8
GCGGATGTAGCCAAGTGGATGAAGGCAGTGGATTGTGAATCCACCACGCGCGGGTTCAAT
TCCCGTCGTTCGCC
>Chr_01.trna142 Chr_01:15076995-15077068 (-) Ile (TAT) 74 bp Sc: 85.9
GGTCCCGTAGCTCAGTTGGTTAGAGCGTTGGTCTTATGAGCCGAAGGTCGCGGGTTCGAG
CCCCGCCGGGACCA
>Chr_01.trna143 Chr_01:13783585-13783656 (-) Asp (GTC) 72 bp Sc: 66.4
GTCGTTGTAGTATAGTGGTGAGTATTCCCGCCTGTCACGCGGGTGACCTGGGTTCGATCC
CCGGCAACGGCG
>Chr_01.trna144 Chr_01:12750445-12750513 (-) Pro (TGG) 69 bp Sc: 25.3
ATGTAGTGCAGCTTGGTAGCGCGTTTATTTTGGGTACAAAATGTCACGGGTTCAAATCCT
GTCGGGGTG
>Chr_01.trna145 Chr_01:12184061-12184135 (-) Sup (TTA) 75 bp Sc: 71.1
GTTGGAGTAGCTCAGGTGGTTAGAGCGTGTGGCTTTTAAAGCACAAGGCCGAAGGTTCAA
GCCCTTCCTCCAACA
>Chr_01.trna146 Chr_01:12180731-12180805 (-) Sup (TCA) 75 bp Sc: 73.4
GCTGGAGTAGCTCAGTTGGTTAGAGCATGTGGCTTTCAAAGCACAAGGTCGAAGGTTCAA
GCCCTTCTTCCAGCA
>Chr_01.trna147 Chr_01:11581401-11581473 (-) Phe (GAA) 73 bp Sc: 78.3
GCGGGGATAGCTCAGTTGGGAGAGCGTCAGACTGAAGATCTGAAGGTCGCGTGTTCGATC
CACGCTCACCGCA
>Chr_01.trna148 Chr_01:11556817-11556888 (-) Undet (NNN) 72 bp Sc: 30.5
GGATCTATAAGCTCAAAATGGAAAGAGCACTCATTAATTGAGAGGTTGGTGGTTCGAATC
CATCTAGATCCA
>Chr_01.trna149 Chr_01:10997528-10997600 (-) Glu (CTC) 73 bp Sc: 78.9
TCCGTTGTAGTCTAGTTGGTTAGGATACTCGGCTCTCACCCGAGAGACCCGGGTTCAAGT
CCCGGCAACGGAA
>Chr_01.trna150 Chr_01:10927139-10927210 (-) Leu (TAA) 72 bp Sc: 36.6 Possible pseudogene
GGATCCATAAGCTCTAAATGGTAAGAGCGCTCAATAAATGAGAGGTTGATGGTTCAAATC
CATCTGGATTCA
>Chr_01.trna151 Chr_01:8683841-8683926 (-) Tyr (GTA) 86 bp Sc: 66.5
CCGACTTTAGCTCAGTTGGTAGAGCGGAGGACTGTAGTGGTTACATAGCTATCCTTAGGT
CGCTGGTTCGAATCTGGCAAGTCGGA
>Chr_01.trna152 Chr_01:8514132-8514202 (-) Gly (GCC) 71 bp Sc: 66.5
GCACCAGTGGTCTAGTGGTAGAATAGTACCCTGCCACGGTACAGACCCGGGTTCGATTCC
CGGCTGGTGCA
>Chr_01.trna153 Chr_01:8472404-8472475 (-) Leu (TAA) 72 bp Sc: 39.6
GGATCCATAAGCTCTAAATGGTAAGAGCGCTCACTAAATGAGAGGTTGATGGTTCGAATC
CATCTGGATCCA
>Chr_01.trna154 Chr_01:7965530-7965610 (-) Leu (AAG) 81 bp Sc: 74.0
GTTGAGATGGCCGAGTTGGTCTAAGGCGCCAGATTAAGGTTCTGGTCCGAAAGGGCGTGG
GTTCAAATCCCACTCTCAACA
>Chr_01.trna155 Chr_01:7242761-7242852 (-) Tyr (GTA) 92 bp Sc: 73.5
CCGACTTTAGCTCAGTTGGTAGAGCGGAGGACTGTAGTGGGCAATACCTGTCAGATATCC
TTAGGTCGCTGGTTCGAATCCGGCAAGTCGGA
>Chr_01.trna156 Chr_01:7159088-7159171 (-) Leu (TAA) 84 bp Sc: 68.9
GCTGGTTTGCCCGAGTGGTCTAAGGGGGAAGACTTAAGATCTTCTGTGCATTTGTACGCA
TGGGTTCGAACCCCATAGCCAGCA
>Chr_01.trna157 Chr_01:7005224-7005295 (-) Pro (AGG) 72 bp Sc: 67.4
GGGCATTTGGTCTAGTGGTATGATTCTCGCTTAGGGTGCGAGAGGTCCCGAGTTCAATTC
TCGGAATGCCCC
>Chr_01.trna158 Chr_01:6766745-6766816 (-) Pro (AGG) 72 bp Sc: 67.4
GGGCATTTGGTCTAGTGGTATGATTCTCGCTTAGGGTGCGAGAGGTCCCGAGTTCAATTC
TCGGAATGCCCC
>Chr_01.trna159 Chr_01:6458925-6459015 (-) His (ATG) 91 bp Sc: 36.9
TGATCTTTAGCTCAAATGGTAGAGCGCTTGAGAATGAAGATTCATTTCCAACTCATCTCA
AGAGATGGTGGTTCAAATCCATCAAGATTAT
>Chr_01.trna160 Chr_01:6265429-6265501 (-) Undet (NNN) 73 bp Sc: 32.7 Possible pseudogene
GGATCCATAAGCTCAAAAATGGGAAGAGCGCTCACTAGTTGAGAGGTTGATGGTTCGAAT
CCATCTGGATCCA
>Chr_01.trna161 Chr_01:5942752-5942832 (-) Leu (AAG) 81 bp Sc: 74.0
GTTGAGATGGCCGAGTTGGTCTAAGGCGCCAGATTAAGGTTCTGGTCCGAAAGGGCGTGG
GTTCAAATCCCACTCTCAACA
>Chr_01.trna162 Chr_01:4996257-4996328 (-) Pro (AGG) 72 bp Sc: 66.9
GGGTTATTGGTCTAGTGGTATGATTCTCGCTTAGGGTGCGAGAGGTCCCGAGTTCAATTC
TCGGATAACCCC
>Chr_01.trna163 Chr_01:4647909-4647981 (-) Arg (TCT) 73 bp Sc: 68.8
GCACCCGTGGCCTAATGGATAAGGCGTCTGACTTCTAATCAGGCGATTGTGGGTTCGAGT
CCCACCGGGTGTG
>Chr_01.trna164 Chr_01:2710027-2710099 (-) Lys (CTT) 73 bp Sc: 87.7
GCCCGTCTAGCTCAGTTGGTAGAGCGCAAGGCTCTTAACCTTGTGGTCGTGGGTTCGAGC
CCCACGGTGGGCG
>Chr_01.trna165 Chr_01:2348811-2348892 (-) Leu (AAG) 82 bp Sc: 59.5
GTCGAGATGGCCGAGTTGGTCTAGGGCGCCAGATTAAGGTTCTGGTCCGAAAAGGGCGTG
GGTTCAAATCCCACTCTCAACA
>Chr_01.trna166 Chr_01:1914289-1914345 (-) Undet (NNN) 57 bp Sc: 27.1 Possible pseudogene
GTTGTTGTAGTGTAGTGGTTATCACGTTAGTCTCCAGTTCGATCCTGGGCAGCGACA
>Chr_01.trna167 Chr_01:1858596-1858667 (-) iMet (CAT) 72 bp Sc: 45.1
ATCAGAGTGACGCAGCGGAAGCGTGGTGGGCCCATAACCCACAGGTCCCAGGATCGAAAC
CTGTTTCTGATA
>Chr_01.trna168 Chr_01:1004059-1004132 (-) Asn (GTT) 74 bp Sc: 84.5
GCTGGAATAGCTCAGTTGGTTAGAGCGTGTGGCTGTTAACCACAAGGTCGGAGGTTCAAG
CCCTCCTTCTAGCG
>Chr_02.trna1 Chr_02:850415-850486 (+) Gly (TCC) 72 bp Sc: 73.9
GCGTTTGTAGTCCAACGGTTAGGATAATTGCCTTCCAAGCAATAGACCCGGGTTCGACTC
CCGGCAAACGCA
>Chr_02.trna2 Chr_02:1396074-1396155 (+) Undet (NNN) 82 bp Sc: 41.4
GGATCTTTAGCTTAAATGGTAGAGCACTTGAGAATGTCTTCGGTCATCTCAAGAGATGGT
GGTTCAAATCCACCAAGATCCA
>Chr_02.trna3 Chr_02:2562721-2562789 (+) Phe (GAA) 69 bp Sc: 21.3 Possible pseudogene
GCGGGTATAGCTCAGTTGGGAGAGCGTCAGACTGAAGATCTGAAGTTTCTCACGCATCTA
CTACTGACA
>Chr_02.trna4 Chr_02:2819046-2819115 (+) Undet (NNN) 70 bp Sc: 20.4 Possible pseudogene
AGTTGGGCTCAATTGGTAAAACCTTTGGGTGATGATACCAGAGGTCTGGGTTCGAATCCC
GCCAGCATTA
>Chr_02.trna5 Chr_02:3605216-3605290 (+) Sup (TTA) 75 bp Sc: 75.5
GCTGAAGTAGCTCAGTTGGTTAGAGCATGTGGCTTTTAAAGCACAAGGTCGAAGGTTCAA
GCCCTTCCTTCAGCA
>Chr_02.trna6 Chr_02:4150026-4150098 (+) Arg (CCT) 73 bp Sc: 69.1
GCGCCTGTAGCTCAGTGGATAGAGCGTCTGTTTCCTAAGCAGAAAGTCGTAGGTTCGACC
CCTACCTGGCGCG
>Chr_02.trna7 Chr_02:5898561-5898633 (+) Ala (AGC) 73 bp Sc: 63.4
GGGGATGTAGCTCAGATGGTAGAGCGCTCGCTTAGCATGCGAGAGGTACGGGGATCGATA
CCCCGCATCTCCA
>Chr_02.trna8 Chr_02:6360347-6360419 (+) Lys (CTT) 73 bp Sc: 87.7
GCCCGTCTAGCTCAGTTGGTAGAGCGCAAGGCTCTTAACCTTGTGGTCGTGGGTTCGAGC
CCCACGGTGGGCG
>Chr_02.trna9 Chr_02:6360444-6360515 (+) Leu (AAG) 72 bp Sc: 38.3 Possible pseudogene
GATTGGCCGAGTTGGTCTAACGCGCCAGATTAAGGTTCTGGTCCGTCGTGGGTTCGAGCC
CCACGGTGGGCG
>Chr_02.trna10 Chr_02:6360535-6360616 (+) Leu (AAG) 82 bp Sc: 59.3
GTCGAGATTGGCCGAGTTGGTCTAACGCGCCAGATTAAGGTTCTGGTCCGAAAGGGCGTG
GGTTCAAATCCCACTCTCGACA
>Chr_02.trna11 Chr_02:6480770-6480853 (+) Leu (CAA) 84 bp Sc: 76.7
GTCAGGATGGCCGAGTGGTCTAAGGCGCCAGACTCAAGTTCTGGTCTTCGAGAGAGGGCG
TGGGTTCAAATCCCACTTCTGACA
>Chr_02.trna12 Chr_02:7525074-7525145 (+) Leu (TAA) 72 bp Sc: 37.6
GGATCCATAAGCTCTAAATGGTAAGAGCGCTCACTAAATGAGAGGTTGATGGTTCGAATC
CATCTGGATTCA
>Chr_02.trna13 Chr_02:7811968-7812041 (+) Ile (AAT) 74 bp Sc: 84.9
GGCCCATTAGCTCAGTTGGTTAGAGCGTCGTGCTAATAACGCGAAGGTCGCAGGTTCGAG
ACCTGCATGGGCCA
>Chr_02.trna14 Chr_02:8153969-8154034 (+) Undet (NNN) 66 bp Sc: 25.7 Possible pseudogene
ACTGGTGTAGCTCAGTTGGTTGGCTTTTAAACCACGAGGACGAAGGTTCAAGCCCTTCCT
CCAGCA
>Chr_02.trna15 Chr_02:8180640-8180736 (+) Asn (ATT) 97 bp Sc: 32.0
GGACTTTTAGCTCAAATGGTAGAGCACCTGAGAATTGGAGGGGTATTTCTGATTTCCGAC
TTCTCAGGAGATAGTGGTTCAAATCCACTGAGGTTCA
>Chr_02.trna16 Chr_02:9354504-9354575 (+) Undet (NNN) 72 bp Sc: 30.5
GGATCTATAAGCTCAAAATGGAAAGAGCACTCATTAATTGAGAGGTTGGTGGTTCGAATC
CATCTAGATCCA
>Chr_02.trna17 Chr_02:10358733-10358807 (+) Arg (TCT) 75 bp Sc: 56.9
GCCGGTGTAGCTCAGTTGGTTAGAGTGTGTGGCTTCTAAACCATAAAGTCGAAGGTTCAA
GCCCTTCTTCCAGCA
>Chr_02.trna18 Chr_02:10365276-10365349 (+) Lys (TTT) 74 bp Sc: 59.0
GCTTGTGTAGCTCAGTTGGTAGAGCATGTGGCTTTTAAACCACAAGGTCAAAGGTTCAAG
CCCTTCTTCCAGCA
>Chr_02.trna19 Chr_02:10472792-10472862 (+) Undet (NNN) 71 bp Sc: 38.1
GGATCCATAAGCTCAAAATGGTAGAGCACTCATTAATTGAGAGGCTGATGGTTCGAATCC
ATCTGGATCCA
>Chr_02.trna20 Chr_02:10505732-10505806 (+) Lys (TTT) 75 bp Sc: 62.9
GCTGGTGTAGCTCAGTTGGTTAGAGCGTGTGGCCTTTAAACCACAAGATCGAAGGTTCAA
GCCCTTCTTCCTGCA
>Chr_02.trna21 Chr_02:10527682-10527762 (+) Leu (AAG) 81 bp Sc: 74.0
GTTGAGATGGCCGAGTTGGTCTAAGGCGCCAGATTAAGGTTCTGGTCCGAAAGGGCGTGG
GTTCAAATCCCACTCTCAACA
>Chr_02.trna22 Chr_02:12583734-12583805 (+) Cys (GCA) 72 bp Sc: 82.1
GGGTCCATAGCTCAGTGGTAGAGCATTTGACTGCAGATCAAGAGGTCACCGGTTCGAACC
CGGTTGGGCCCT
>Chr_02.trna23 Chr_02:12734162-12734236 (+) Lys (TTT) 75 bp Sc: 70.2
GCTGGTGTAGCTCAGTTGGTTAGAGTGTGTGGCTTTTAAACCACAAAGTCGAAGGTTCAA
GCCCTTCCTCCAGCA
>Chr_02.trna24 Chr_02:12753063-12753147 (+) Undet (NNN) 85 bp Sc: 33.5
GGACTTTTAGCTCAAATGGTAGAGCACGAGTATCGGAACATATCCTATACATCAATAGAT
GGTGGTTCAAATCCACCAAGGTCCA
>Chr_02.trna25 Chr_02:14085935-14086009 (+) Sup (TTA) 75 bp Sc: 65.7
GCTGGAGTAGCTCAGTTGGTTAGAGCGTGTGGCTTTAAAATCACAAGGTCGAAGGTTCAA
GCTCTTCCTCTAGCA
>Chr_02.trna26 Chr_02:14098983-14099055 (+) Ile (TAT) 73 bp Sc: 53.8
GGCCTATTAGCTCAGTTGGTTAGAGTGTCGCGTTTATTATGCGGAGACGCGGGTTCGAGA
CCTGCATAGGGCA
>Chr_02.trna27 Chr_02:14106797-14106870 (+) Sup (TTA) 74 bp Sc: 69.8
ACTGGTGTAGCTCAAATGGTTAGAGCGTGTGGTTTTAAACCACAAGGTCGAAGGTTCAAG
CCCTTCCTCCAGCA
>Chr_02.trna28 Chr_02:14540046-14540119 (+) Val (AAC) 74 bp Sc: 71.1
GGTTTCGTGGTGTAGTTGGTTATCACGTCAGTCTAACACACTGAAGGTCTCCGGTTCAAG
TCCGGGCGAAGCCA
>Chr_02.trna29 Chr_02:14615506-14615579 (+) Val (AAC) 74 bp Sc: 72.2
GGTTTCGTGGTGTAGTTGGTTATCACGTCAGTCTAACACACTGAAGGTCTCCGGTTCGAG
TCCGGGCGAAGCCA
>Chr_02.trna30 Chr_02:14804369-14804450 (+) Ser (AGA) 82 bp Sc: 53.4
GTGGTCGTGCCAGAGTGGTTATCGGGCATGACTAGAAATCATGTGGGCTTTCCCCACACA
GGTTCAAATCCTGCCGACCATG
>Chr_02.trna31 Chr_02:14882245-14882319 (+) Lys (TTT) 75 bp Sc: 66.4
GCTGGTGTAGCTCAGTTGGTTAGAGTGTGTGGCTTTTAAACCACAAAGTCGAAGGTTCAA
TCCCTTCCTCCAACA
>Chr_02.trna32 Chr_02:15766618-15766691 (+) Lys (TTT) 74 bp Sc: 57.6
GCTGTGTAGCTCAGTTGGTTAGAGCGTGTGGCTTTTAAACCACAAGATCGAAGGTTCAAG
CCCTTCTTCCAGCA
>Chr_02.trna33 Chr_02:17786591-17786665 (+) Sup (TCA) 75 bp Sc: 74.4
GTTGGAGTAGCTCAGTTGGTTAGAGCATGTGGCTTTCAAAGCACAAGGTCGAAGGTTCAA
GCCCTTCCTCCAACA
>Chr_02.trna34 Chr_02:19051482-19051566 (+) His (ATG) 85 bp Sc: 34.2
GGATTTTTAGCTCAAATGGTAGAGCACTTGAGAATATGAGCAACTAAGATCTCATGAGAT
AGTGGTTCAAATCCACTAAGATCCT
>Chr_02.trna35 Chr_02:19066959-19067031 (+) Thr (AGT) 73 bp Sc: 65.4
GGCCCATTAGCTCAGTTGGTTAGAACGTCACATTAGTTATGCGAAGGCGCAGGTTCGAGT
CCTGCATGGGCCA
>Chr_02.trna36 Chr_02:19467629-19467700 (+) Leu (TAA) 72 bp Sc: 40.5
GGATCCATAAGCTCTAAATGGTAAGAGCACTCGTTAAACGAGAGGTTGATGGTTCGAATC
CATCTGGATCTA
>Chr_02.trna37 Chr_02:21591225-21591298 (+) Asn (GTT) 74 bp Sc: 38.6
GTGTGAGTAGCTCAGTTAGTTAAACTGTGTGGTTGTTAACCACAAGGTTGAAGGTTCAAG
CCCTTTCTCCAGCA
>Chr_02.trna38 Chr_02:22397873-22397947 (+) Lys (TTT) 75 bp Sc: 77.4
GCTGGTGTAGCTCAGTTGGTTAGAGCATGTGGCTTTTAAACCACAAGGTCGAAGGTTCAA
GCCCTTCCTCCAGCA
>Chr_02.trna39 Chr_02:23234217-23234303 (+) Ser (GGA) 87 bp Sc: 62.1
GGAGAGATGGCCGAGCGGTTCAAGGCGTAGCATTGGAACTGCTATGTAGGCTTTTGTTTA
CCGAGGGTTCGAATCCCTCTCTTTCCG
>Chr_02.trna40 Chr_02:23237332-23237403 (+) Undet (NNN) 72 bp Sc: 52.1 Possible pseudogene
GTCGGGATAGCTCAGTTGGTAGAGCAGAGGACTGAAATCCTCGTGTCACCAGTTCAAATC
TGGTTCCTGGCA
>Chr_02.trna41 Chr_02:23241428-23241499 (+) Met (CAT) 72 bp Sc: 36.3
ACCTACTTAACCCAGTGGTTAGAGTATTGCTTTCATACGGCAGGAGTCATTGGTTCAATC
CAATAGTAGGTA
>Chr_02.trna42 Chr_02:23252766-23252839 (+) Pro (TGG) 74 bp Sc: 59.4
AGGGATGTAGCGCAGCTTGGTAGCGCGTTTGTTTTGGGTACAAAATGTCACGGGTTCAAA
TCCTGTCATCCCTA
>Chr_02.trna43 Chr_02:23253016-23253089 (+) Trp (CCA) 74 bp Sc: 72.0
GCGCTCTTAGTTCAGTTCGGTAGAACGCGGGTCTCCAAAACCCGATGTCGTAGGTTCAAA
TCCTACAGAGCGTG
>Chr_02.trna44 Chr_02:23262961-23263030 (+) Gly (GCC) 70 bp Sc: 48.1
GCGGATATGGTCGAATGGTAAAATTTCTCTTGCCAAGGAGAAGACGCGGGTTCGATTCCC
GCTATCCGCC
>Chr_02.trna45 Chr_02:23273244-23273315 (+) Asn (GTT) 72 bp Sc: 81.8
TCCTCAGTAGCTCAGTGGTAGAGCGGTCGGCTGTTAACTGATTGGTCGTAGGTTCGAATC
CTACCTGGGGAG
>Chr_02.trna46 Chr_02:23295027-23295098 (+) Val (GAC) 72 bp Sc: 48.7
AGGGATATAACTCAGCGGTAGAGTGTCACCTTGACGTGGTGGAAGTCATCAGTTCGAGCC
TGATTATCCCAA
>Chr_02.trna47 Chr_02:23303277-23303360 (+) Arg (ACG) 84 bp Sc: 58.1
GGGCCTGTAGCTCAGAGGATTAGAGCACGTGGCTACGAACCACGGGGTCGGGGGTTCGAA
TCCCTCCTCGCCACAACTGGCCCA
>Chr_02.trna48 Chr_02:23324217-23324288 (+) Asn (GTT) 72 bp Sc: 81.8
TCCTCAGTAGCTCAGTGGTAGAGCGGTCGGCTGTTAACTGATTGGTCGTAGGTTCGAATC
CTACCTGGGGAG
>Chr_02.trna49 Chr_02:23340771-23340840 (+) Gly (GCC) 70 bp Sc: 31.9 Possible pseudogene
GCGGATATGGTCGAATGGTAAAATTCTCTTTGCCAAGGAGAAGACGCGGGTTCAATTCCC
GTCGTTCGCC
>Chr_02.trna50 Chr_02:23341537-23341616 (+) Leu (CAA) 80 bp Sc: 47.7
GCCTTGATGGTGAAATGGTAGACACGCGAGACTCAAAATCTCGTGCTAAAGAGCGTGGAG
GTTCGAGTCCTCTCAAGGCA
>Chr_02.trna51 Chr_02:23348511-23348584 (+) Met (CAT) 74 bp Sc: 57.8
GCATCCATGGCTGAATGGTTAAAGCGCCCAACTCATAATTGGCGTATGTGCGGGTTCAAG
TCCTGCTGGATGCA
>Chr_02.trna52 Chr_02:23348642-23348713 (+) Lys (CTT) 72 bp Sc: 44.3
GCATCCATGGCTGATGGTAAAGCGCCCAACTCTTAATTGGCGTATGTGCGGGTTCGAGCC
CTGCTGGATGCA
>Chr_02.trna53 Chr_02:23359479-23359549 (+) Arg (TCT) 71 bp Sc: 43.3
GCGTCCATTGTCTAATGGATAGGACAGAGGTCTTCTAAACCTTTGGTATAGGTCAAATCC
TATTGGACGCA
>Chr_02.trna54 Chr_02:23377262-23377330 (+) Cys (GCA) 69 bp Sc: 51.7
GGCGGCATGGCCGAGTGGTAAGGCGGGGACTGCAAATCCTTTTCCCCAGTTCAAATCCGG
GTGCCGCCT
>Chr_02.trna55 Chr_02:23381775-23381845 (+) Thr (GGT) 71 bp Sc: 53.9
GGCCCTTTAACTCAGCGGTAGAGTAACGCCATGGTAAGGCGTAGTCATCGGTTCAAATCC
GATAAGGGGCT
>Chr_02.trna56 Chr_02:23386582-23386650 (+) Gly (GCC) 69 bp Sc: 35.9
GCGGATATGGTCGAATGGTAAAATTTCTCTTGCCAAGGAGAAGACGCGGGTTCGATCCCG
CTATCCGCC
>Chr_02.trna57 Chr_02:23394953-23395038 (+) Undet (NNN) 86 bp Sc: 40.3
AGAGAGATGGCCGAGCGGTTCAAGGCGTAGCATTGAACTGCTATGTAGGCTTTTGTTTAC
CGAGGGTTCGAATCCCTCTCTTTCCG
>Chr_02.trna58 Chr_02:23397998-23398069 (+) Phe (GAA) 72 bp Sc: 55.5
GTCGGGATAGCTCAGTTGGTAGAGCAGAGGACTGAAAATCCTCGTGTCACCAGTTCAATC
TGGTTCCTGGCA
>Chr_02.trna59 Chr_02:23402082-23402154 (+) Met (CAT) 73 bp Sc: 48.5
ACCTACTTAACCCAGTGGTTAGAGTATTGCTTTCATACGGCAGGAGTCATTGGTTCAAAT
CCAATAGTAGGTA
>Chr_02.trna60 Chr_02:23413465-23413537 (+) Undet (NNN) 73 bp Sc: 48.8
AGGGATGTAGCGCAGCTTGGTAGCGCGTTTGTTTGGGTACAAAATGTCACGGGTTCAAAT
CCTGTCATCCCTA
>Chr_02.trna61 Chr_02:23413713-23413786 (+) Trp (CCA) 74 bp Sc: 72.0
GCGCTCTTAGTTCAGTTCGGTAGAACGCGGGTCTCCAAAACCCGATGTCGTAGGTTCAAA
TCCTACAGAGCGTG
>Chr_02.trna62 Chr_02:23423542-23423612 (+) Gly (GCC) 71 bp Sc: 59.1
GCGGATATGGTCGAATGGTAAAATTTCTCTTTGCCAAGGAGAAGACGCGGGTTCGATTCC
CGCTATCCGCC
>Chr_02.trna63 Chr_02:23432990-23433061 (+) Asn (GTT) 72 bp Sc: 81.8
TCCTCAGTAGCTCAGTGGTAGAGCGGTCGGCTGTTAACTGATTGGTCGTAGGTTCGAATC
CTACCTGGGGAG
>Chr_02.trna64 Chr_02:23454595-23454666 (+) Val (GAC) 72 bp Sc: 48.7
AGGGATATAACTCAGCGGTAGAGTGTCACCTTGACGTGGTGGAAGTCATCAGTTCGAGCC
TGATTATCCCAA
>Chr_02.trna65 Chr_02:23461975-23462048 (+) Met (CAT) 74 bp Sc: 54.2
AGCGGGGTAGAGGAATTGGTCGACTCATCAGGCTCATGACCTGAAGACTGCAGGTTCGAA
TCCTGTCCCCGCCT
>Chr_02.trna66 Chr_02:23551543-23551630 (+) Ser (GCT) 88 bp Sc: 43.5
GGAGGTATGGCTGAGTGGCTTAAGGCATTGGTTTGCTAAATCGACATACAAGAAGATTGT
ATCATGGGTTCGAATCCCATTTCCTCCG
>Chr_02.trna67 Chr_02:23592640-23592727 (+) Undet (NNN) 88 bp Sc: 21.7 Possible pseudogene
GTCACGATTAGAATAACGGGAGTTCGCTGGGCAATACACTCTCATTTTTTTCCCCATCGG
TGTGCTGGTTCGAATCCAGCTCGTGACA
>Chr_02.trna68 Chr_02:23606025-23606098 (+) Asp (GTC) 74 bp Sc: 61.5
GGGATTGTAGTTCAATCGGTCAGAGCACCGCCCTGTCAAGGCGGAAGCTGCGGGTTCGAG
CCCCGTCAGTCCCG
>Chr_02.trna69 Chr_02:23615216-23615286 (+) Gly (GCC) 71 bp Sc: 49.2
GCGGAAATAGCTTAATGGTAGAGCTAGCCTTGCCAAGGCTGAGGTTGAGGGTTCAAGTCC
CTCCTTCCGCT
>Chr_02.trna70 Chr_02:23618294-23618365 (+) Gln (TTG) 72 bp Sc: 50.5
TGGAGTATAGCCAAGTGGTAAGGCATCGGTTTTTGGTACCGGCATGCAAAGGTTCGAATC
CTTTTACTCCAG
>Chr_02.trna71 Chr_02:23663555-23663628 (+) His (GTG) 74 bp Sc: 49.4
GCGGATGTAGCCAAGTGGATCAAGGCAGTGGATTGTGAATCCACCACGCGCGGGTTCAAT
CCCCGTCGTTCGCC
>Chr_02.trna72 Chr_02:23715871-23715942 (+) Arg (TCT) 72 bp Sc: 58.3
GCGTCCATTGTCTAATGGATAGGACAGAGGTCTTCTAAACCTTTGGTATAGGTTCAAATC
CTATTGGACGCA
>Chr_02.trna73 Chr_02:23767280-23767353 (+) Met (CAT) 74 bp Sc: 54.2
AGCGGGGTAGAGGAATTGGTCGACTCATCAGGCTCATGACCTGAAGACTGCAGGTTCGAA
TCCTGTCCCCGCCT
>Chr_02.trna74 Chr_02:25265263-25265346 (+) Tyr (GTA) 84 bp Sc: 73.8
CCGACTTTAGCTCAGTTGGTAGAGCGGAGGACTGTAGTAGTAGCAGATATCCTTAGGTCG
CTGGTTCGAATCCGGCAAGTCGGA
>Chr_02.trna75 Chr_02:25609287-25609358 (+) Arg (TCT) 72 bp Sc: 58.3
GCGTCCATTGTCTAATGGATAGGACAGAGGTCTTCTAAACCTTTGGTATAGGTTCAAATC
CTATTGGACGCA
>Chr_02.trna76 Chr_02:26182315-26182386 (+) Pro (AGG) 72 bp Sc: 60.6
GGGTATTTGGTCCAGTGGTATGATTCTCGCTTAGGGTGCGAGAGGTCCCGAGTTCAATTC
TCGGAATGCCCC
>Chr_02.trna77 Chr_02:27613488-27613571 (+) Leu (CAA) 84 bp Sc: 77.7
GTCAGGATGGCCGAGTGGTCTAAGGCGCCAGACTCAAGTTCTGGTCTTCGTGAGAGGGCG
TGGGTTCAAATCCCACTTCTGACA
>Chr_02.trna78 Chr_02:28040061-28040131 (+) Gly (GCC) 71 bp Sc: 66.5
GCACCAGTGGTCTAGTGGTAGAATAGTACCCTGCCACGGTACAGACCCGGGTTCGATTCC
CGGCTGGTGCA
>Chr_02.trna79 Chr_02:28479626-28479698 (+) Ile (AAT) 73 bp Sc: 60.2
GGCCCACTAGCTCAGTTGGTTAGAACGTCACATTAATTATGCGAAGGCGCAGGTTCGAGT
CCTGCATGGGCCA
>Chr_02.trna80 Chr_02:28851341-28851430 (+) Undet (NNN) 90 bp Sc: 35.8 Possible pseudogene
TGATCTTTAGTTCAAATGGTAGAACACTTGGAGAATGGATGTGTATTTCTTTCATCTCAA
GAGATGGTGGTTCAAATCCACCAAGATCAT
>Chr_02.trna81 Chr_02:29903898-29903972 (+) Sup (TTA) 75 bp Sc: 71.1
GTTGGAGTAGCTCAGGTGGTTAGAGCGTGTGGCTTTTAAAGCACAAGGCCGAAGGTTCAA
GCCCTTCCTCCAACA
>Chr_02.trna82 Chr_02:29907228-29907302 (+) Sup (TCA) 75 bp Sc: 69.0
GCTGGAGTAGCTCAGTTGGTTAGAGCATGTGGCTTTCAAAGCACAAGGTCGAAGGTTCAA
GCCCTTCTTCCAACA
>Chr_02.trna83 Chr_02:30570471-30570552 (+) Ser (GCT) 82 bp Sc: 80.5
GTCGCTTTGGCCGAGTGGTTAAGGCGTGTGCCTGCTAAGTACATGGGGTTTCCCCGCGAG
AGTTCGAATCTCTCAGGCGACG
>Chr_02.trna84 Chr_02:31409100-31409174 (+) Lys (TTT) 75 bp Sc: 71.3
GCTGGTGTAGCTCAGTTGGTTAGAGCATGTGGCTTTTAAACCACAAGATCGAAGGTTCAA
GCCCTTCTTCCAGCA
>Chr_02.trna85 Chr_02:31724400-31724472 (+) Phe (GAA) 73 bp Sc: 50.6
GCGGAGATAGCTCAGTTGGGAGATCCTTAGACTGAAGATCTGAAGGTCGCGTGTTCGATC
CACGCGCACCGCA
>Chr_02.trna86 Chr_02:31907031-31907114 (+) Met (CAT) 84 bp Sc: 64.3
GGGGTGGTGGCGCAGTTGGCTAGCGCGTAGGTCTCATAGCTAAGAGTGATCCTGAGGTCG
AGAGTTCGAGCCTCTCTCACCCCA
>Chr_02.trna87 Chr_02:31942127-31942217 (+) His (ATG) 91 bp Sc: 34.0
GGATCTTTAGCTCAAAGGGTAGAGTACTTGAGAATGGGAGTATGTCTCCAATGCATCTCA
AGCGATGGTGGTTCAAATCCACCAAGGTCCT
>Chr_02.trna88 Chr_02:32683614-32683688 (+) Lys (TTT) 75 bp Sc: 49.6 Possible pseudogene
GCTCGGGTAGCTTGGTTGGTTAGAACATGTGGCTTTTAAACCACAAGGTCGGAGGTTCAA
ACCCTTCCTCTAACA
>Chr_02.trna89 Chr_02:33424191-33424281 (+) Undet (NNN) 91 bp Sc: 29.9
GGTTTTTTAGCTCAAATGGTAGAGCACTTGAGAATATGGGTACACATTTAATATTCCTCA
AGAGATGGTGGTTCAAGCCCACTAAGATCCT
>Chr_02.trna90 Chr_02:33534393-33534465 (+) Ala (AGC) 73 bp Sc: 63.4
GGGGATGTAGCTCAGATGGTAGAGCGCTCGCTTAGCATGCGAGAGGTACGGGGATCGATA
CCCCGCATCTCCA
>Chr_02.trna91 Chr_02:33547847-33547918 (+) Pro (CGG) 72 bp Sc: 59.5
GGGCGTTTGGTCTAGTGGTACGATTCTCGCTTCGGGTGCGAGAGGTCGGGAGTTCGATTC
TCCCAACGCCCC
>Chr_02.trna92 Chr_02:35124761-35124832 (+) Trp (CCA) 72 bp Sc: 75.1
GGATCTGTGGCGCAATGGTAGCGCGTCTGACTCCAGATCAGAAGGTTGCGTGTTCGATTC
ACGTCAGGTTCA
>Chr_02.trna93 Chr_02:35332093-35332163 (+) Gly (CCC) 71 bp Sc: 65.4
GCGCATCTGGTGTAGTGGTATCATAGTACCCTCCCACGGTACTGACCAGGGTTCGATTCC
CTGGATGCGCA
>Chr_02.trna94 Chr_02:35351540-35351610 (+) Gly (CCC) 71 bp Sc: 65.4
GCGCATCTGGTGTAGTGGTATCATAGTACCCTCCCACGGTACTGACCAGGGTTCGATTCC
CTGGATGCGCA
>Chr_02.trna95 Chr_02:35418844-35418917 (+) Asn (GTT) 74 bp Sc: 53.3
GGGATTGTAGCTCAATTGGTTAGAGCCCCACCTTGTTTTGGTGGAAGATGCGGGTTCAAT
CCCCGTCAGTCCCA
>Chr_02.trna96 Chr_02:35902585-35902657 (+) Ala (TGC) 73 bp Sc: 65.6
GGGGATGTAGCTCAAATGGTAGAGCGCTCGCTTTGCATGCGAGAGGTACAGGGTTCGATA
CCCTGCATCTCCA
>Chr_02.trna97 Chr_02:36133769-36133842 (+) Ile (AAT) 74 bp Sc: 30.2
AGATCCATAAGCTCAAAAGGGTAGAGCGCTCTTCAATTGATGAGAGGTCGATGGTTCGAA
TCCATCTGGATCAT
>Chr_02.trna98 Chr_02:36870772-36870844 (+) Val (TAC) 73 bp Sc: 70.7
GTTGCTGTGGTGTAGTGGTTATCACGTTAGTTTTACACACTAAAGGTCCCCAGTTTGATC
CTGGGCAGCAACA
>Chr_02.trna99 Chr_02:37753034-37753103 (+) Met (CAT) 70 bp Sc: 38.4
TAATAGAGCAGCTTGGTAGCTCGCAAGGCTCATAACCTTGAGGTCACGGGTTCAAATCCT
GTCTCCGCAA
>Chr_02.trna100 Chr_02:38086088-38086169 (+) Ser (GCT) 82 bp Sc: 80.5
GTCGCTTTGGCCGAGTGGTTAAGGCGTGTGCCTGCTAAGTACATGGGGTTTCCCCGCGAG
AGTTCGAATCTCTCAGGCGACG
>Chr_02.trna101 Chr_02:38214997-38215067 (+) Asp (GTC) 71 bp Sc: 45.1
GTTGTTGTAGTATAGTGGTGAGTATTCCCACCTGTCACGCGGTGACCCGGGTTCAATCCC
CGGCAATGGCG
>Chr_02.trna102 Chr_02:38269617-38269690 (+) Val (AAC) 74 bp Sc: 72.2
GGTTTCGTGGTGTAGTTGGTTATCACGTCAGTCTAACACACTGAAGGTCTCCGGTTCGAG
TCCGGGCGAAGCCA
>Chr_02.trna103 Chr_02:39213290-39213360 (+) Gly (GCC) 71 bp Sc: 66.5
GCACCAGTGGTCTAGTGGTAGAATAGTACCCTGCCACGGTACAGACCCGGGTTCGATTCC
CGGCTGGTGCA
>Chr_02.trna104 Chr_02:40635079-40635152 (+) Ile (AAT) 74 bp Sc: 84.9
GGCCCATTAGCTCAGTTGGTTAGAGCGTCGTGCTAATAACGCGAAGGTCGCAGGTTCGAG
ACCTGCATGGGCCA
>Chr_02.trna105 Chr_02:40663053-40663125 (+) Val (TAC) 73 bp Sc: 71.5
GTTGCTGTGGTGTAGTGGTTATCACGTTAGTCTTACACACTAAAGGTCTCCAGTTCGATC
CTGGGCAGCAACA
>Chr_02.trna106 Chr_02:41760192-41760266 (+) Lys (TTT) 75 bp Sc: 37.6
ACTGGTGTACCTCAATTAGTTAGAGTATGTGGTATTTAAACCACATGATCGAAGGTTCAA
GCCCTTCCATCAGCA
>Chr_02.trna107 Chr_02:41766836-41766910 (+) Lys (TTT) 75 bp Sc: 72.9
GCTGGTGTAGCTCAGTTGGTTAGAGCGTGTGGCTTTTAAACCACAAAGTCGAAGGTTCAA
GCCCTTCCTCCAGCA
>Chr_02.trna108 Chr_02:41870433-41870504 (+) His (GTG) 72 bp Sc: 63.0
GTGGCTGTAGTTTAGTGGTTAGAATTCCACGTTGTGGCCGTGGAGACCTGGGCTCGAATC
CCAGCAGCCACA
>Chr_02.trna109 Chr_02:41318930-41319002 (-) Lys (TTT) 73 bp Sc: 84.6
GCCGTCTTAGCTCAGCTGGTAGAGCGCATGGCTTTTAACCGTGTGGTCGTGGGTTCGATT
CCCACAGACGGCG
>Chr_02.trna110 Chr_02:40569976-40570057 (-) Ser (TGA) 82 bp Sc: 80.7
GTCGATATGTCCGAGTGGTTAAGGAGACAGACTTGAAATCTGTTGGGCTTCGCCCGCGCA
GGTTCGAACCCTGCTGTCGACG
>Chr_02.trna111 Chr_02:40015961-40016035 (-) Lys (TTT) 75 bp Sc: 54.0
GCTCGGGTAGCTTGGTTGGTTAGAACATGTGGCTTTTAAACCACAAGGTCGGAGGTTCAA
ACCCTTCCTCTAGCA
>Chr_02.trna112 Chr_02:39823584-39823656 (-) Ile (TAT) 73 bp Sc: 60.2
GGCCTATTAGCTCAGTTGGTTAGAGTGTCGCGTTTATTATGCGGAGACGCGGGTTCGAGA
CCTGCATAGGCCA
>Chr_02.trna113 Chr_02:39700493-39700566 (-) Val (AAC) 74 bp Sc: 72.5
GGTTTCGTGGTGTAGTTGGTTATCACGTCAGTCTAACACACTGAAGGTCTCCGGTTCGAA
CCCGGGCGAAGCCA
>Chr_02.trna114 Chr_02:39550857-39550930 (-) Ile (AAT) 74 bp Sc: 84.9
GGCCCATTAGCTCAGTTGGTTAGAGCGTCGTGCTAATAACGCGAAGGTCGCAGGTTCGAG
ACCTGCATGGGCCA
>Chr_02.trna115 Chr_02:39435227-39435299 (-) Arg (CCG) 73 bp Sc: 65.7
GTTCGCGTGGCCTAATGGATAAGGCGCTCGCCTCCGGAGCGGGAGATTGTGGGTTCGAGT
CCCATCGTGAACG
>Chr_02.trna116 Chr_02:39283555-39283631 (-) Val (AAC) 77 bp Sc: 48.2
GGTTTCGTGGTGTAGTTGGTTATCACGTCAGTCTAACACACTGAAGGTCTCCGGTTCGAG
TCCGGGCTTGTTGGTCA
>Chr_02.trna117 Chr_02:39191192-39191263 (-) Gly (TCC) 72 bp Sc: 73.9
GCGTTTGTAGTCCAACGGTTAGGATAATTGCCTTCCAAGCAATAGACCCGGGTTCGACTC
CCGGCAAACGCA
>Chr_02.trna118 Chr_02:38422743-38422816 (-) Val (AAC) 74 bp Sc: 72.5
GGTTTCGTGGTGTAGTTGGTTATCACGTCAGTCTAACACACTGAAGGTCTCCGGTTCGAA
CCCGGGCGAAGCCA
>Chr_02.trna119 Chr_02:37797730-37797801 (-) Leu (TAA) 72 bp Sc: 34.0 Possible pseudogene
GGATCCATAAGCTCTAAAGGGTAAGAGCGCTCACTAAATGAGAGGTTGATGGTTCAAATC
CATCTGGATCCA
>Chr_02.trna120 Chr_02:37137882-37137953 (-) Undet (NNN) 72 bp Sc: 34.6
GGATCTATAAGCTCAAAATGGCAAGAGCGCTCGGTATTTGAGAGGTTGATGGTTCGAATC
CATCTAGATCCA
>Chr_02.trna121 Chr_02:36609270-36609351 (-) Ser (TGA) 82 bp Sc: 80.7
GTCGATATGTCCGAGTGGTCAAGGAGACAGACTTGAAATCTGTTGGGCTTCGCCCGCGCA
GGTTCGAACCCTGCTGTCGACG
>Chr_02.trna122 Chr_02:36283651-36283722 (-) Pro (AGG) 72 bp Sc: 65.9
GGTCATTTGGTCTAGTGGTATGATTCTCGCTTAGGGTGCGAGAGGTCCCGAGTTCAATTC
TCGGAATGGCCC
>Chr_02.trna123 Chr_02:36073170-36073243 (-) Sup (TTA) 74 bp Sc: 52.1
ACTGGTGTATCTCAAATGGTTAGAGCGTGTGGTTTTAAACTACAAGGTCGAAGGTTCAAG
CCCTTCCTCCAACA
>Chr_02.trna124 Chr_02:35518022-35518095 (-) Thr (AGT) 74 bp Sc: 82.9
GCTTCCATAGCTCAGTTGGTTAGAGCGTCCGCTTAGTAAGCGGGAGGTCCTGAGTTCAAC
TCTCAGTGGAAGCA
>Chr_02.trna125 Chr_02:35488643-35488716 (-) Val (CAC) 74 bp Sc: 82.4
GTCTGGGTGGTGTAGTTGGTTATCACGCTAGTCTCACACACTAGAGGTCCCCGGTTCGAA
CCCGGGCTCAGACA
>Chr_02.trna126 Chr_02:35280102-35280175 (-) Asn (GTT) 74 bp Sc: 84.5
GCTGGAATAGCTCAGTTGGTTAGAGCGTGTGGCTGTTAACCACAAGGTCGGAGGTTCAAG
CCCTCCTTCTAGCG
>Chr_02.trna127 Chr_02:34806532-34806612 (-) Leu (AAG) 81 bp Sc: 72.4
GTTGATATGGCCGAGTTGGTCTAAGGCGCCAGATTAAGGTTCTGGTCCGAAAGGGCGTGG
GTTCGAATCCCACTGTCAACA
>Chr_02.trna128 Chr_02:34232607-34232683 (-) Phe (AAA) 77 bp Sc: 34.7
AGATCTTTAGCTCAAAGGGTAGAGCACTTGAGAAAAATCCATCTCAAGAGATGGTGGTTC
AAATCCACCAAGGTCCT
>Chr_02.trna129 Chr_02:34040325-34040394 (-) Leu (TAA) 70 bp Sc: 21.3 Possible pseudogene
GGATATATAAGCTCAAAAAGGAAAGAGCGCTCATAATGAGAGGTTGATGGTTCGAATCCA
TCTTGATCCA
>Chr_02.trna130 Chr_02:33920796-33920869 (-) Thr (AGT) 74 bp Sc: 82.9
GCTTCCATAGCTCAGTTGGTTAGAGCGTCCGCTTAGTAAGCGGGAGGTCCTGAGTTCAAC
TCTCAGTGGAAGCA
>Chr_02.trna131 Chr_02:32808830-32808901 (-) Pro (TGG) 72 bp Sc: 68.9
GGGCATTTGGTCTAGTGGTATGATTCTTGCTTTGGGTGCAAGAGGTCCCGAGTTCGATTC
TCGGAATGCCCC
>Chr_02.trna132 Chr_02:32559319-32559408 (-) Pro (TGG) 90 bp Sc: 33.4
GGACCTTTAGCTCAAATGGTAGAGCAAATGAGAATTGGAGGGCTCTTCTAATCTTCTCAG
GAGATGGTGGTTCAAATCCACTAAGGTTCG
>Chr_02.trna133 Chr_02:31613465-31613536 (-) Ile (AAT) 72 bp Sc: 36.7 Possible pseudogene
GTCCCATTAGCTCAGTTGGCTAGAACGTCACATTAATTATGTGAAGGCGTGGGTTCGAGT
CTGCATGGGCCA
>Chr_02.trna134 Chr_02:30922437-30922518 (-) Ser (GCT) 82 bp Sc: 80.5
GTCGCTTTGGCCGAGTGGTTAAGGCGTGTGCCTGCTAAGTACATGGGGTTTCCCCGCGAG
AGTTCGAATCTCTCAGGCGACG
>Chr_02.trna135 Chr_02:30371646-30371716 (-) Undet (NNN) 71 bp Sc: 27.6
GGATCGATAAGCTCAAAATGGTAGAGCGCTCACTCGTTGAGAGGTTGATGGTTCGAACCC
ATCTGGATCTA
>Chr_02.trna136 Chr_02:29086281-29086354 (-) Val (CAC) 74 bp Sc: 82.4
GTCTGGGTGGTGTAGTTGGTTATCACGCTAGTCTCACACACTAGAGGTCCCCGGTTCGAA
CCCGGGCTCAGACA
>Chr_02.trna137 Chr_02:28980831-28980911 (-) Leu (AAG) 81 bp Sc: 72.4
GTTGATATGGCCGAGTTGGTCTAAGGCGCCAGATTAAGGTTCTGGTCCGAAAGGGCGTGG
GTTCGAATCCCACTGTCAACA
>Chr_02.trna138 Chr_02:28054334-28054423 (-) Asn (ATT) 90 bp Sc: 23.7
GAACCTTTAGCTCAAATGGTAGAGCAACTGAGAATTGGAGGGCTCTTCCAACCTTCTCAG
TAGATGGTGGTTCAAATCCACTGAGGTCCT
>Chr_02.trna139 Chr_02:27776541-27776613 (-) Ile (AAT) 73 bp Sc: 46.6
GGCCTATTAGCTCAGTTGGTAGAGTGTCGTGCTAATAGCGTGAACGTGACAGGTTCGAGA
CCTGCATATGCCA
>Chr_02.trna140 Chr_02:27713909-27713983 (-) Sup (TTA) 75 bp Sc: 72.1
GCTGGTATAGCTCAGTTGGTTAGAGCGTGTGGGTTTTAAACCACAAGATCGAAGGTTCAA
GCCCTTCTTCCAGCA
>Chr_02.trna141 Chr_02:27165361-27165432 (-) Leu (TAA) 72 bp Sc: 32.8
GGATCCATAAGCTCTAAATGGTAAGAGCACTCGTTAAACGAGAGGTTGATGGTTCGAATC
CATCTAGATCTA
>Chr_02.trna142 Chr_02:26753299-26753370 (-) Leu (TAA) 72 bp Sc: 30.5
GGATCCATAAGCTTTAAATGGTAAGAGCGCTCACTAAATGAGAGGTTGATGGTTCGAATC
CATCTGGTTCCA
>Chr_02.trna143 Chr_02:26498839-26498913 (-) Sup (TCA) 75 bp Sc: 58.3
GCTGGAGTAGCTCAGTTGGTTAGAGCGTGTGGCTTTCAAAGCACAAGGTCAAAGATTCAA
ACCCTTCCTCCAACA
>Chr_02.trna144 Chr_02:25598109-25598196 (-) Ser (GCT) 88 bp Sc: 61.7
GGAGAGATGGCTGAGTGGACTAAAGCGTCGGATTGCTAATCCGTTGTACGAGTTATTCGT
ACCGAGGGTTCGAATCCCTCTCTTTCCG
>Chr_02.trna145 Chr_02:25569325-25569397 (-) Phe (GAA) 73 bp Sc: 78.3
GCGGGGATAGCTCAGTTGGGAGAGCGTCAGACTGAAGATCTGAAGGTCGCGTGTTCGATC
CACGCTCACCGCA
>Chr_02.trna146 Chr_02:25041418-25041508 (-) Undet (NNN) 91 bp Sc: 25.7 Possible pseudogene
GGATCTTTAGCTCAAATGGTAGAGCACTTGAGAATATGGGTACAAATTTAATATTCCTCA
AGAGATGGTGGTTCAAGCCGACTAAGATCCT
>Chr_02.trna147 Chr_02:24556606-24556679 (-) Glu (TTC) 74 bp Sc: 46.7
TCCGTTGTAGTCCAGCCTGGTTAGGATACATGGCTTTCACTCAGGCGAGCCGGGATCAAA
TCCCGGCAACGGAA
>Chr_02.trna148 Chr_02:24555446-24555519 (-) Glu (TTC) 74 bp Sc: 48.6
TCCGTTGTAGTCCAGCCTGGTTAGGATACCTGGCTTTCAGGCAGGCGACCCGGGTTCAAA
TTCCGGCAACGGAA
>Chr_02.trna149 Chr_02:24553413-24553486 (-) Glu (TTC) 74 bp Sc: 67.0
TCCGTTGTAGTCCAGCCTGGTTAGGATACCTGGCTTTCACCCAGGCTACCCGGGTTCAAA
TCCCGGCAACGGAA
>Chr_02.trna150 Chr_02:24552370-24552443 (-) Glu (TTC) 74 bp Sc: 62.2
TCCGTTGTAGTCCAGCCTGGTTAGGATACCTGGCTTTCACGCAGGCGACCCGGGTTCAAA
TCCCGGCAACGGAA
>Chr_02.trna151 Chr_02:24551352-24551425 (-) Glu (TTC) 74 bp Sc: 49.9
TCCGTTGTAGTCCAGCCTTGTTAGGATACCTGGCTTTCACGTAGGCGACCCGGGTTCAAA
TCCCGGCAACGGAA
>Chr_02.trna152 Chr_02:24394164-24394238 (-) Lys (TTT) 75 bp Sc: 59.0
GCTGGTGTAGCTCAGTTGGTTAGAGCGTGTGGCTTTTAAACCATAAAGTCGAAGATTCAA
GCCCTTCCTCCAGCA
>Chr_02.trna153 Chr_02:23700049-23700122 (-) Met (CAT) 74 bp Sc: 49.6
AGCGGGGTAGAGGAATTGGTCGACTCATCAGGCCCATGACCTGAAGACTGCAGGTTCGAA
TCCTGTCCCCGCCT
>Chr_02.trna154 Chr_02:23632118-23632190 (-) Met (CAT) 73 bp Sc: 54.9
ACCTACTTGACTCAGCGGTTAGAGTATCGCTTTCATACGGCGAGAGTCATTGGTTCAAAT
CCAATAGTAGGTA
>Chr_02.trna155 Chr_02:23630571-23630657 (-) Ser (TGA) 87 bp Sc: 60.9
GGATGGATGTCTGAGCGGTTGAAAGAGTCGGTCTTGAAAACCGAAGTATTGATAGGAATA
CCGGGGGTTCGAATCCCTCTCCATCCG
>Chr_02.trna156 Chr_02:23629236-23629307 (-) Asn (GTT) 72 bp Sc: 77.9
TCCTCAGTAGCTCAGTGGTAGAGCGGTCGGCTGTTAACTGATTGGTCGTAGGTTCAAATC
CTACTTGGGGAG
>Chr_02.trna157 Chr_02:23628112-23628194 (-) Tyr (GTA) 83 bp Sc: 63.3
GGGAGAGTGGCCGAGTGGTCAAAAGCGACAGACTGTAAATCTGTTGAAGTTTTTCTACGT
AGGTTCGAATCCTGCCTCTCCCA
>Chr_02.trna158 Chr_02:23605745-23605821 (-) Thr (GGT) 77 bp Sc: 20.0 Possible pseudogene
GGGCCCTTTTATTAACTTCGCGGTAGAGTAACGCCATGGTAAGGCGTAAGTCATCGGTTC
AAATCCGATAGAGTTTT
>Chr_02.trna159 Chr_02:23603578-23603650 (-) Lys (TTT) 73 bp Sc: 80.3
GGGTGTATAGCTCAGTTGGTAGAGCATTGGGCTTTTAACCTAATGGTCGCAGGTTCAAGT
CCTGCTATACCCA
>Chr_02.trna160 Chr_02:23536568-23536640 (-) Cys (GCA) 73 bp Sc: 49.5
GGAACCGTAGCCAAGTGGCTAAGGCATGAGTCTGCAAAACTTCTATTCGTCGGTTCGAAT
CCGACCGGTTCCT
>Chr_02.trna161 Chr_02:23503638-23503708 (-) Glu (TTC) 71 bp Sc: 44.4
GTCCCTTTCGTCCAGTGGTTAGGACATCGTCTTTTCATGTCGAAGACACGGGTTCGATTC
CGTAAGGGATA
>Chr_02.trna162 Chr_02:23488573-23488651 (-) Pro (TGG) 79 bp Sc: 53.3
GCGAGTGTAGCGCAGTCTGGTCAGCGCATCTGTTTTGGGTACAGAGGGCCATAGGTTCGA
ATCCTGTCACCTTGATGTG
>Chr_02.trna163 Chr_02:23446786-23446855 (-) Gly (GCC) 70 bp Sc: 32.2
GCGGATATGGTCGAATGGTAAATTTCTCTTTGCCAAGGAGAAGACGCGGGTTCAATTCCC
GTCGTTCGCC
>Chr_02.trna164 Chr_02:23446026-23446106 (-) Undet (NNN) 81 bp Sc: 31.6 Possible pseudogene
TGCCTTGATGGTGAAATGGTAGACACGCGAGACTCAAATCTCGTGCTAAAGAGCGTGGAG
GTTCGAGTCCTCTTCAGGCAT
>Chr_02.trna165 Chr_02:23439212-23439283 (-) Met (CAT) 72 bp Sc: 42.0
GCATCCATGGCTGAATGGTAAAGCGCCCAACTCATAATTGGCGTATGTGCGGGTTCAAGT
CTGCTGGATGCA
>Chr_02.trna166 Chr_02:23439084-23439155 (-) Lys (CTT) 72 bp Sc: 46.7
GCATCCATGGCTGAATGGTAAAGCGCCCAACTCTTAATTGGCGTATGTGCGGGTTCGAGC
CTGCTGGATGCA
>Chr_02.trna167 Chr_02:23396280-23396351 (-) Undet (NNN) 72 bp Sc: 54.2
GCCCGCTTAGCTCAGGGGTTAGAGCATCGCATTGTAATGCGATGGTCATCGGTTCGATTC
CGATAGCCGGCT
>Chr_02.trna168 Chr_02:23386827-23386899 (-) Met (CAT) 73 bp Sc: 40.0
CGCGGAGTAGAGCAGCTTGGTAGCTCGCAGGCTCATAACCTTGAGGTCACGGGTTCAAAT
CCTGTCTCCGCAT
>Chr_02.trna169 Chr_02:23385661-23385751 (-) Ser (TGA) 91 bp Sc: 49.1
GGAGAGATGGCTGAGTGGTTGATAGCTCTGGTCTTGAACCGGTATAGTTCCCTGTTCAGA
ACTATCGAGGGTTCGAATCCCTCTCTCTCCT
>Chr_02.trna170 Chr_02:23380931-23381011 (-) Tyr (GTA) 81 bp Sc: 34.0
GGGTCGATGCCGAGTGGTTAATGGGGACGGACTGTAAATTCGTTGGCATATGTCTACGCT
GGTTCAATCCAGCTCGGCCCA
>Chr_02.trna171 Chr_02:23380486-23380556 (-) Undet (NNN) 71 bp Sc: 32.1
TGGATTGTAGTTCATTGGTCAGAGCACCGCCCTGTCAGGCGGAGCTGCGGGTTCGAGCCC
CGTCAGTCCCG
>Chr_02.trna172 Chr_02:23358052-23358137 (-) Ser (GCT) 86 bp Sc: 38.5
GGGAGAGATGGCTGAGTGACTAAGCGTCGGATTGCTAATCCGTTGTACGAGTTATTCGTA
CCGAGGGTTCGAATCCCTCTCTTCCG
>Chr_02.trna173 Chr_02:23356816-23356887 (-) Gln (TTG) 72 bp Sc: 27.7
ATGGGCGTGGCCAAGCGGTAAGGCAACGGGTTTTGGTCCGCGACTCGGAGGTTCGAATCC
TTCCGTCCCAGA
>Chr_02.trna174 Chr_02:23349617-23349689 (-) His (GTG) 73 bp Sc: 35.1
GCGGATGTAGCCAAGTGGATGAAGGCAGTGATTGTGAATCCACCACGCGCGGGTTCAATT
CCCGTCGTTCGCC
>Chr_02.trna175 Chr_02:23324869-23324946 (-) Arg (ACG) 78 bp Sc: 51.4
GGGTGGGGCCTGTAGCTCAGAGGATTAGAGCACGTGGCTACGAACCACGGGGTCGGGGTT
CGAATCCCTCCTCGCCCA
>Chr_02.trna176 Chr_02:23319012-23319089 (-) Leu (TAG) 78 bp Sc: 33.1
GCCGCTATGGTGAATCGGTAGACACGCTGCTCTTAGGAAGCAGTGCTAACGCATCTCGGT
TCGAGTCCGAGTGCGGCA
>Chr_02.trna177 Chr_02:23303940-23304010 (-) Asn (GTT) 71 bp Sc: 69.6
TCCTCAGTAGCTCAGTGGTAGAGCGGTCGGCTGTTAACTGATTGGTCGTAGGTTCGATCC
TACCTGGGGAG
>Chr_02.trna178 Chr_02:23287171-23287241 (-) Gly (GCC) 71 bp Sc: 44.4
GCGGATATGGTCGAATGGTAAAATTTCTCTTTGCCAAGGAGAAGACGCGGGTTCAATTCC
CGTCGTTCGCC
>Chr_02.trna179 Chr_02:23286407-23286485 (-) Leu (CAA) 79 bp Sc: 47.0
GCCTTGATGGTGAATGGTAGACACGCGAGACTCAAAATCTCGTGCTAAGAGCGTGGAGGT
TCGAGTCCTCTTCAAGGCA
>Chr_02.trna180 Chr_02:23279557-23279630 (-) Met (CAT) 74 bp Sc: 57.8
GCATCCATGGCTGAATGGTTAAAGCGCCCAACTCATAATTGGCGTATGTGCGGGTTCAAG
TCCTGCTGGATGCA
>Chr_02.trna181 Chr_02:23279427-23279499 (-) Lys (CTT) 73 bp Sc: 58.6
GCATCCATGGCTGAATGGTAAAGCGCCCAACTCTTAATTGGCGTATGTGCGGGTTCGAGC
CCTGCTGGATGCA
>Chr_02.trna182 Chr_02:23235585-23235657 (-) Thr (TGT) 73 bp Sc: 69.8
GCCCGCTTAGCTCAGGGGTTAGAGCATCGCATTTGTAATGCGATGGTCATCGGTTCGATT
CCGATAGCCGGCT
>Chr_02.trna183 Chr_02:22930345-22930417 (-) Arg (TCT) 73 bp Sc: 69.1
GCACCCGTGGCCTAATGGATAAGGCGTTTGACTTCTAATCAAGCGATTGTGGGTTCGAGT
CCCACCGGGTGTG
>Chr_02.trna184 Chr_02:22480177-22480249 (-) Arg (CCT) 73 bp Sc: 71.7
GCGCTTGTAGCTCAGTGGATAGAGCGTCTGTTTCCTAAGCAGAAGGTCGTAGGTTCGACC
CCTACCTGGCGCG
>Chr_02.trna185 Chr_02:22176809-22176880 (-) Cys (GCA) 72 bp Sc: 82.1
GGGTCCATAGCTCAGTGGTAGAGCATTTGACTGCAGATCAAGAGGTCACCGGTTCGAACC
CGGTTGGGCCCT
>Chr_02.trna186 Chr_02:22141541-22141612 (-) Undet (NNN) 72 bp Sc: 29.7
GGATCCATAAGCTCTAAATGGTAAGAGTGCTCATAAATTGAGAGGTTGGTGGTTCGAATC
CATCTGGATCCA
>Chr_02.trna187 Chr_02:21677016-21677087 (-) Leu (TAA) 72 bp Sc: 33.9
GGATCCATAAGCTCTAAATGGTAAGAGCGCTCACTAAATGAGAGGTTGATGGTTCGAATC
CACCTGGATCCA
>Chr_02.trna188 Chr_02:17931891-17931964 (-) Trp (CCA) 74 bp Sc: 72.0
GCGCTCTTAGTTCAGTTCGGTAGAACGCGGGTCTCCAAAACCCGATGTCGTAGGTTCAAA
TCCTACAGAGCGTG
>Chr_02.trna189 Chr_02:17829251-17829324 (-) Asn (GTT) 74 bp Sc: 64.6
GCTAGAGTAGCTCAGTTGGTTAGAGCGTGTGGTTGTTAACCACAAAGTCGAAGGTTTGAG
CCCTTCCTCTTACA
>Chr_02.trna190 Chr_02:17698722-17698796 (-) Sup (TTA) 75 bp Sc: 75.4
GTTGGAGTAGCTCAGTTGGTTAGAGCGTGTGGCTTTTAAAGCACAAGGTCGAAGGTTCGA
GCCCTTCCTTCAACA
>Chr_02.trna191 Chr_02:16700347-16700430 (-) Tyr (GTA) 84 bp Sc: 73.8
CCGACTTTAGCTCAGTTGGTAGAGCGGAGGACTGTAGTTGTATCGGACATCCTTAGGTCG
CTGGTTCGAATCCGGCAAGTCGGA
>Chr_02.trna192 Chr_02:15523436-15523509 (-) Lys (TTT) 74 bp Sc: 59.0
GCTTGTGTAGCTCAGTTGGTAGAGCATGTGGCTTTTAAACCACAAGGTCAAAGGTTCAAG
CCCTTCTTCCAGCA
>Chr_02.trna193 Chr_02:15509813-15509886 (-) Sup (CTA) 74 bp Sc: 61.0
GATGGAGTAGCTCAGTTGGTTAGAGCGTGAGGCTCTAAAGCACAAGGTCGAAGGTTCAAG
TCCTTCCTCCAGCA
>Chr_02.trna194 Chr_02:14152873-14152947 (-) Lys (TTT) 75 bp Sc: 54.0
GCTCGGGTAGCTTGGTTGGTTAGAACATGTGGCTTTTAAACCACAAGGTCGGAGGTTCAA
ACCCTTCCTCTAGCA
>Chr_02.trna195 Chr_02:12603834-12603905 (-) Lys (TTT) 72 bp Sc: 55.6
GCCGACTTAGCTCAGTGGTAGAGCACGTGACTTTTAATCCCGTGGTTGTGGGTTCGATCC
TCAGAATCGGCG
>Chr_02.trna196 Chr_02:12131157-12131230 (-) His (GTG) 74 bp Sc: 40.1
GCGGATGTAGCCAAGTGGATCAAGGAAGTGGATTGTGAATCCACCACGCGCGGGTTCAAT
CCCCGTCGTTCGCC
>Chr_02.trna197 Chr_02:10703549-10703620 (-) Ala (AGC) 72 bp Sc: 40.4
GGGGATGTAGCTCAGATGGTAGAGCGCTCGCTTAGCATGCGAGAGGTACGAGGATCATAC
CCCGCATCTCCA
>Chr_02.trna198 Chr_02:10690510-10690583 (-) Arg (TCG) 74 bp Sc: 82.3
GACCGCATAGCGCAGTGGATTAGCGCGTTTGACTTCGGATCAAAAGGTCGTGGGTTCGAC
TCCCACTGTGGTCG
>Chr_02.trna199 Chr_02:10492364-10492435 (-) Undet (NNN) 72 bp Sc: 34.5
GGGTCCATAAGCTCTAAATGGTAAGAGCGCTCACTAAGTGAGAGGTTGATGGTTCGAATC
CATCTGGATCCA
>Chr_02.trna200 Chr_02:10201435-10201518 (-) Leu (TAA) 84 bp Sc: 69.3
GCTGGTTTGCCCGAGTGGTTAAGGGGGAAGACTTAAGATCTTCTGCACGATACGTGCGCA
TGGGTTCGAACCCCATAGCCAGCA
>Chr_02.trna201 Chr_02:9939516-9939587 (-) Asp (GTC) 72 bp Sc: 67.0
GTCGTTGTAGTATAGTGGTAAGTATTCCCGCCTGTCACGCGGGTGACCCGGGTTCGATCC
CCGGCAGCGGCG
>Chr_02.trna202 Chr_02:8969256-8969339 (-) Leu (CAA) 84 bp Sc: 76.7
GTCAGGATGGCCGAGTGGTCTAAGGCGCCAGACTCAAGTTCTGGTCTTCGAGAGAGGGCG
TGGGTTCAAATCCCACTTCTGACA
>Chr_02.trna203 Chr_02:8955256-8955339 (-) Leu (CAA) 84 bp Sc: 76.7
GTCAGGATGGCCGAGTGGTCTAAGGCGCCAGACTCAAGTTCTGGTCTTCGAGAGAGGGCG
TGGGTTCAAATCCCACTTCTGACA
>Chr_02.trna204 Chr_02:8568614-8568685 (-) Cys (GCA) 72 bp Sc: 82.1
GGGTCCATAGCTCAGTGGTAGAGCATTTGACTGCAGATCAAGAGGTCACCGGTTCGAACC
CGGTTGGGCCCT
>Chr_02.trna205 Chr_02:6757330-6757386 (-) Undet (NNN) 57 bp Sc: 42.3 Possible pseudogene
GCCGTCTTAGCTCAGTGGTAGAGCGGGTGGCTTTGGGTTCAATCCCCACAGACGGCG
>Chr_02.trna206 Chr_02:6452885-6452966 (-) Ser (CGA) 82 bp Sc: 78.9
GTCGATATGTCCGAGTGGTTAAGGAGACAGACTCGAAATCTGTTGGGCTTTGCCTGCGCA
GGTTCGAATCCTGCTGTCGACG
>Chr_02.trna207 Chr_02:5305230-5305320 (-) Undet (NNN) 91 bp Sc: 28.2
GGACTTTTAGCTCAAATGGTAGAGCAACTGAGAATTGGAGAGCATTTCCAATATTTCTTA
GGAGATAGTGGTTCAAATCCACTGAGGTCCA
>Chr_02.trna208 Chr_02:5108429-5108519 (-) His (ATG) 91 bp Sc: 36.7
GGATCTTTAGCTCAAAGGGTAGAGCACTTGAGAATGGGAGTATGTCTCCAATGCATCTCA
AGCGATGGTGGTTCAAATCCACCAAGGTCCT
>Chr_02.trna209 Chr_02:2916993-2917065 (-) Ala (CGC) 73 bp Sc: 68.3
GGGGGTGTAGCTCATATGGTAGAGCGCTCGCTTCGCATGCGAGAGGCACGGGGTTCGATT
CCCCGCACCTCCA
>Chr_02.trna210 Chr_02:1748758-1748829 (-) Pro (AGG) 72 bp Sc: 67.4
GGGCATTTGGTCTAGTGGTATGATTCTCGCTTAGGGTGCGAGAGGTCCCGAGTTCAATTC
TCGGAATGCCCC
>Chr_02.trna211 Chr_02:1582262-1582336 (-) Lys (TTT) 75 bp Sc: 68.0
GCTGGAGTAGCTCAGTGGGTTAGACCGTGTGGCTTTTAAACCACAAGGTCGAAGGTTCAA
GCCCTTCCTCCAGCA
>Chr_02.trna212 Chr_02:588002-588072 (-) Gly (GCC) 71 bp Sc: 56.3
GCACCAGTGGTCTGGTGGTAGAATAGTACCCTGCCACGGTACAGACCTGGGTTCGATTCC
CGGCTGGTGCA
>Chr_03.trna1 Chr_03:822519-822590 (+) Undet (NNN) 72 bp Sc: 30.9
GGATCCATAAGCTCTAAATGGTAAGAGCGCTCATAAACTGAGAGGTTGGTGGTTCGAATC
CATCTGGATCCG
>Chr_03.trna2 Chr_03:2139275-2139349 (+) Lys (TTT) 75 bp Sc: 30.7 Possible pseudogene
TCTGGTGTAGCTCAGTTGGTCAGAACATGTGGCTTTTAACCCACAAAGTCGAGGGGTCAA
GCCATTCCTCTAGCA
>Chr_03.trna3 Chr_03:3191289-3191361 (+) Lys (CTT) 73 bp Sc: 87.7
GCCCGTCTAGCTCAGTTGGTAGAGCGCAAGGCTCTTAACCTTGTGGTCGTGGGTTCGAGC
CCCACGGTGGGCG
>Chr_03.trna4 Chr_03:3195534-3195606 (+) Lys (CTT) 73 bp Sc: 87.7
GCCCGTCTAGCTCAGTTGGTAGAGCGCAAGGCTCTTAACCTTGTGGTCGTGGGTTCGAGC
CCCACGGTGGGCG
>Chr_03.trna5 Chr_03:3836978-3837051 (+) Asn (GTT) 74 bp Sc: 84.5
GCTGGAATAGCTCAGTTGGTTAGAGCGTGTGGCTGTTAACCACAAGGTCGGAGGTTCAAG
CCCTCCTTCTAGCG
>Chr_03.trna6 Chr_03:3913418-3913489 (+) iMet (CAT) 72 bp Sc: 58.3
ATCAGAGTGGCGCAGCGGAAGCGTGGTGGGCCCATAACCCACAGGTCCCAGGATCGAAAC
CTGGCTCTGATA
>Chr_03.trna7 Chr_03:3921312-3921384 (+) Phe (GAA) 73 bp Sc: 78.3
GCGGGGATAGCTCAGTTGGGAGAGCGTCAGACTGAAGATCTGAAGGTCGCGTGTTCGATC
CACGCTCACCGCA
>Chr_03.trna8 Chr_03:3968000-3968071 (+) Thr (CGT) 72 bp Sc: 80.5
GCTTCCGTAGCATAGTGGTAGTGCGTTCGCTTCGTAAGCGAAAGGTCGCGAGTTCGATCC
TCGCCGGGAGCT
>Chr_03.trna9 Chr_03:3968141-3968212 (+) His (GTG) 72 bp Sc: 63.0
GTGGCTGTAGTTTAGTGGTGAGAATTCCACGTTGTGGCCGTGGAGACCTGGGCTCGAATC
CCAGCAGCCACA
>Chr_03.trna10 Chr_03:4115776-4115849 (+) Ile (AAT) 74 bp Sc: 84.9
GGCCCATTAGCTCAGTTGGTTAGAGCGTCGTGCTAATAACGCGAAGGTCGCAGGTTCGAG
ACCTGCATGGGCCA
>Chr_03.trna11 Chr_03:4253904-4253976 (+) Val (TAC) 73 bp Sc: 71.5
GTTGCTGTGGTGTAGTGGTTATCACGTTAGTCTTACACACTAAAGGTCTCCAGTTCGATC
CTGGGCAGCAACA
>Chr_03.trna12 Chr_03:4684859-4684931 (+) Phe (GAA) 73 bp Sc: 78.3
GCGGGGATAGCTCAGTTGGGAGAGCGTCAGACTGAAGATCTGAAGGTCGCGTGTTCGATC
CACGCTCACCGCA
>Chr_03.trna13 Chr_03:4957873-4957945 (+) Phe (GAA) 73 bp Sc: 78.3
GCGGGGATAGCTCAGTTGGGAGAGCGTCAGACTGAAGATCTGAAGGTCGCGTGTTCGATC
CACGCTCACCGCA
>Chr_03.trna14 Chr_03:4965362-4965434 (+) Phe (GAA) 73 bp Sc: 78.3
GCGGGGATAGCTCAGTTGGGAGAGCGTCAGACTGAAGATCTGAAGGTCGCGTGTTCGATC
CACGCTCACCGCA
>Chr_03.trna15 Chr_03:5047453-5047526 (+) Glu (TTC) 74 bp Sc: 72.1
TCCGTTGTAGTCCAGCCTGGTTAGGATACCTGGCTTTCACCCAGGCGACCCGGGTTCAAA
TCCCGGCAACGGAA
>Chr_03.trna16 Chr_03:5091871-5091942 (+) iMet (CAT) 72 bp Sc: 58.3
ATCAGAGTGGCGCAGCGGAAGCGTGGTGGGCCCATAACCCACAGGTCCCAGGATCGAAAC
CTGGCTCTGATA
>Chr_03.trna17 Chr_03:5702863-5702936 (+) Asn (GTT) 74 bp Sc: 69.8
GCTGGAGTAGCTCAGTTGGTTAGAGCGTGTGGCTGTTAACCACAAGGTCGAAGGTTCCAG
CCCTTCTTCTAACG
>Chr_03.trna18 Chr_03:6005723-6005794 (+) Leu (TAA) 72 bp Sc: 37.3
GGATCTATAAGCTCTAAATGGTAAGAGCGCTCAATAAATGAGAGGTTGATGGTTCGAATC
CATCTGGATCCA
>Chr_03.trna19 Chr_03:6509115-6509185 (+) Undet (NNN) 71 bp Sc: 33.9
GGATCTATAAGCTCAAAATGGAAGAGCGCTCATAAATTGAGAGGTTGATGGTTCAAATCC
ATCTAGATCCA
>Chr_03.trna20 Chr_03:7127132-7127203 (+) Asp (GTC) 72 bp Sc: 67.0
GTCGTTGTAGTATAGTGGTAAGTATTCCCGCCTGTCACGCGGGTGACCCGGGTTCGATCC
CCGGCAGCGGCG
>Chr_03.trna21 Chr_03:7758040-7758140 (+) Ile (TAT) 101 bp Sc: 44.3
GGATCTTTAGCTCAAATGGTAGAGCACTTGAGTTTATGAGCAAACCCTAGGCCCTAGCTA
ATACATCTCAAGAGATGGTGGTTCAAATCCACCAAGATTCC
>Chr_03.trna22 Chr_03:8396917-8396996 (+) Leu (TAG) 80 bp Sc: 70.9
GACGGTTTGGCCGAGTGGTCTAAGGCGCCAGATTTAGGCTCTGGTCCGAAAGGGCGTGGG
TTCAAATCCCACAGCCGTCA
>Chr_03.trna23 Chr_03:8582586-8582657 (+) iMet (CAT) 72 bp Sc: 37.9
ATCAGAGTGGCGCAGCAGAAGCGTGATGGGCCCATAACCCACAGGTCCCAGGATTGAAAC
CTGGCTCTGAGA
>Chr_03.trna24 Chr_03:10363870-10363943 (+) Sup (TTA) 74 bp Sc: 81.1
GCTGGTGTAGCTCAATTGGTTAGAGCGTGTGGTTTTAAACCACAAGGTCGAAGGTTCAAG
CCCTTCCTCCAGCA
>Chr_03.trna25 Chr_03:10467507-10467580 (+) Asn (GTT) 74 bp Sc: 84.0
GCTAGAGTAGCTCAGTTGGTTAGAGCATGTGGTTGTTAACCACAAGGTCGAAGGTTCGAG
CCCTTCCTCTAGCA
>Chr_03.trna26 Chr_03:10723415-10723488 (+) Asn (GTT) 74 bp Sc: 78.0
GCTAGAGTAGCTCAGCTGGTTAGAGCGTGTGGTTGTTAACCACAAGGTCGAAGGTTCAAA
CCCTTCCTCTAACA
>Chr_03.trna27 Chr_03:10835755-10835827 (+) Undet (NNN) 73 bp Sc: 57.5
GGCCTATTAGCTCAGTCGGTTAGAGCGTTGTGCTAATACGCGAAGGTCGCAAGTTCGAGA
CCTGCATAGGCCA
>Chr_03.trna28 Chr_03:10973990-10974061 (+) Undet (NNN) 72 bp Sc: 23.1 Possible pseudogene
GGATCTATAAGCTCTAAATGGCAAGAGCGCTCACTGGTTGAGAGGTTGATGGTTCGAATC
CATCTAGATCTA
>Chr_03.trna29 Chr_03:11075215-11075289 (+) Lys (TTT) 75 bp Sc: 49.6 Possible pseudogene
GCTCGGGTAGCTTGGTTGGTTAGAACATGTGGCTTTTAAACCACAAGGTCGGAGGTTCAA
ACCCTTCCTCTAACA
>Chr_03.trna30 Chr_03:11957287-11957358 (+) Sup (CTA) 72 bp Sc: 55.7
GGAGTAACTCAGCTGGTTAGAGTGTGTGGCTTCTAAAGCACAAGGTCGAAGGTTCAAGTC
CTTCCTTCAACA
>Chr_03.trna31 Chr_03:12136488-12136559 (+) Undet (NNN) 72 bp Sc: 45.1
TCAACCTTAGCTCAGTTGGAAGAGCAGAGGAATGATCCTCTAAGGTCGCTGGTTCGATTC
CGGCAGGTTGAA
>Chr_03.trna32 Chr_03:13192360-13192449 (+) Asn (ATT) 90 bp Sc: 23.7
GAACCTTTAGCTCAAATGGTAGAGCAACTGAGAATTGGAGGGCTCTTCCAACCTTCTCAG
TAGATGGTGGTTCAAATCCACTGAGGTCCT
>Chr_03.trna33 Chr_03:14496127-14496201 (+) Lys (TTT) 75 bp Sc: 60.2
GCTGGTGTAGCTCAGTTGTTTAGAGCGTGTGGCTTTTAAACCACAAATTCGAAGGTTCAA
GCCCTTCCTCCAGCA
>Chr_03.trna34 Chr_03:14512762-14512833 (+) Asp (GTC) 72 bp Sc: 67.0
GTCGTTGTAGTATAGTGGTAAGTATTCCCGCCTGTCACGCGGGTGACCCGGGTTCGATCC
CCGGCAGCGGCG
>Chr_03.trna35 Chr_03:14919022-14919093 (+) Trp (CCA) 72 bp Sc: 75.8
GGATCCGTGGCGCAATGGTAGCGCGTCTGACTCCAGATCAGAAGGTTGCGTGTTCGATTC
ACGTCGGGTTCA
>Chr_03.trna36 Chr_03:16066276-16066364 (+) Asn (ATT) 89 bp Sc: 24.6 Possible pseudogene
GCTTTTAGCTCAAATGGTAGAGCAACTGAGAATTGGAGAGCATTTCCAATATTTCTCAGG
AGATAGTGGTTCAAATCCACTAAGGTCCA
>Chr_03.trna37 Chr_03:18880228-18880301 (+) Sup (TTA) 74 bp Sc: 68.5
GCTGGAGTAGCTCAGTTGGTTAGAGCGTGGGGCTTTAAAGCACAAGGTCGAAGGTTCAAG
TCCTTCCTCTAGCA
>Chr_03.trna38 Chr_03:20353199-20353270 (+) Undet (NNN) 72 bp Sc: 30.9
GGATCCATAAGCTCTAAATGGTAAGAGCGCTCATAAACTGAGAGGTTGGTGGTTCGAATC
CATCTGGATCCG
>Chr_03.trna39 Chr_03:20722370-20722444 (+) Lys (TTT) 75 bp Sc: 72.9
GCTGGTGTAGCTCAGTTGGTTAGAGCGTGTGGCTTTTAAACCACAAAGTCGAAGGTTCAA
GCCCTTCCTCCAGCA
>Chr_03.trna40 Chr_03:21786734-21786807 (+) Ile (AAT) 74 bp Sc: 25.1 Possible pseudogene
GGAACATTAGCTCGGTTGGTTAGAGCGTCGCAATAATTTTACGAAGACGTGGGTTCGAGA
CCCTGCATGGGCCA
>Chr_03.trna41 Chr_03:22485697-22485771 (+) Sup (TTA) 75 bp Sc: 70.3
GTTGGAGTAGCTCAGATGGTTAGAGCGTGTGGCTTTTAAAGCACAAGGCCGAAGGTTCAA
GCCCTTCCTCCAACA
>Chr_03.trna42 Chr_03:22489018-22489092 (+) Sup (TCA) 75 bp Sc: 69.0
GCTGGAGTAGCTCAGTTGGTTAGAGCATGTGGCTTTCAAAGCACAAGGTCGAAGGTTCAA
GCCCTTCTTCCAACA
>Chr_03.trna43 Chr_03:22618135-22618215 (+) Leu (CAA) 81 bp Sc: 58.1
GCCTTGATGGTGAAATGGTAGACACGCGAGACTCAAAATCTCGTGCTAAAGAGCGTGGAG
GTTCGAGTCCTCTTCAAGGCA
>Chr_03.trna44 Chr_03:22639985-22640059 (+) Lys (TTT) 75 bp Sc: 52.1
GCTGGAGTAGCTCAGTTGGTTAGAGAGTGTGGCTTTTAAACCACAAAGTCAGAGGTTCAA
GCCCTTCCTCTAGCT
>Chr_03.trna45 Chr_03:22669527-22669601 (+) Sup (TTA) 75 bp Sc: 70.3
GTTGGAGTAGCTCAGATGGTTAGAGCGTGTGGCTTTTAAAGCACAAGGCCGAAGGTTCAA
GCCCTTCCTCCAACA
>Chr_03.trna46 Chr_03:22672846-22672920 (+) Sup (TCA) 75 bp Sc: 67.3
ACTGGAGTAGCTCAGTTGGTTAGAGCATGTGGCTTTCAAAGCACAAGGTCGAAGGTTCAA
GCCCTTCTTCCAGCA
>Chr_03.trna47 Chr_03:24715370-24715443 (+) Sup (TTA) 74 bp Sc: 68.5
GCTGGAGTAGCTCAGTTGGTTAGAGCGTGGGGCTTTAAAGCACAAGGTCGAAGGTTCAAG
TCCTTCCTCTAGCA
>Chr_03.trna48 Chr_03:24719996-24720070 (+) Lys (TTT) 75 bp Sc: 54.0
GCTCGGGTAGCTTGGTTGGTTAGAACATGTGGCTTTTAAACCACAAGGTCGGAGGTTCAA
ACCCTTCCTCTAGCA
>Chr_03.trna49 Chr_03:24794979-24795053 (+) Lys (TTT) 75 bp Sc: 54.0
GCTCGGGTAGCTTGGTTGGTTAGAACATGTGGCTTTTAAACCACAAGGTCGGAGGTTCAA
ACCCTTCCTCTAGCA
>Chr_03.trna50 Chr_03:25384041-25384115 (+) Sup (TTA) 75 bp Sc: 65.7
GCTGGAGTAGCTCAGTTGGTTAGAGCGTGTGGCTTTAAAATCACAAGGTCGAAGGTTCAA
GCTCTTCCTCTAGCA
>Chr_03.trna51 Chr_03:26383011-26383084 (+) Leu (TAA) 74 bp Sc: 54.7
GGCCTATTAGCTCAATTGGTTAGAGCGTCGCGTTTAATTACGCGGAGACGTGGGTTCGAG
ACCTGCATAGGCCA
>Chr_03.trna52 Chr_03:26997904-26997976 (+) Arg (TCT) 73 bp Sc: 66.9
GTACCCGTGGCCTAATGGATAAGGCGTCTGACTTCTAATCAGGCGATTGTGGGTTCGAGT
CCCACCGGGTATG
>Chr_03.trna53 Chr_03:27184672-27184746 (+) Sup (TTA) 75 bp Sc: 75.5
GCTGAAGTAGCTCAGTTGGTTAGAGCATGTGGCTTTTAAAGCACAAGGTCGAAGGTTCAA
GCCCTTCCTTCAGCA
>Chr_03.trna54 Chr_03:28080766-28080837 (+) Leu (TAA) 72 bp Sc: 39.6
GGATCCATAAGCTCTAAATGGTAAGAGCGCTCACTAAATGAGAGGTTGATGGTTCGAATC
CATCTGGATCCA
>Chr_03.trna55 Chr_03:28119682-28119756 (+) Sup (TCA) 75 bp Sc: 74.3
GCTGGAGTAGCTCAATTGGTTAGAGCGTGTGGCTTTCAAAGCACAAGGTCGAAGGTTCAA
TCCCTTCCTTCAGCA
>Chr_03.trna56 Chr_03:28445908-28445980 (+) Cys (GCA) 73 bp Sc: 81.8
GGGTCCATAGCTCAGTTGGTAGAGCATTTGACTGCAGATCAAGAGGTCACCGGTTCAAAT
CCGGTTGGGCCCT
>Chr_03.trna57 Chr_03:28446123-28446195 (+) Cys (GCA) 73 bp Sc: 74.4
GGGTCCATAGCTCAGTTAGTAGAGCATTTGACTGCAGATCAAGAGGTCACCGGTTCAAAT
CCGGTTGGGCCCT
>Chr_03.trna58 Chr_03:28446350-28446422 (+) Cys (GCA) 73 bp Sc: 82.9
GGGTCCATAGCTCAGTTGGTAGAGCATTTGACTGCAGATCAAGAGGTCACCGGTTCGAAT
CCGGTTGGGCCCT
>Chr_03.trna59 Chr_03:29036699-29036789 (+) His (ATG) 91 bp Sc: 27.0 Possible pseudogene
GGATCTTTAACTCAAAGGGTAGAGCACTTGAGAATGGGAGTATGTCTCCAATGCATCTCA
AGCGATGGTGGTTCAAATCCACCAAGGTCCT
>Chr_03.trna60 Chr_03:29177371-29177445 (+) Lys (TTT) 75 bp Sc: 77.4
GCTGGTGTAGCTCAGTTGGTTAGAGCATGTGGCTTTTAAACCACAAGGTCGAAGGTTCAA
GCCCTTCCTCCAGCA
>Chr_03.trna61 Chr_03:29296831-29296903 (+) Undet (NNN) 73 bp Sc: 21.1 Possible pseudogene
GCCAGCTGAGCTTAGTTGGTAATACCTTTGGGCAATGATACCAGTGGTCTGGGGTTCGAT
CCCAGGCCGTGCA
>Chr_03.trna62 Chr_03:29357533-29357604 (+) iMet (CAT) 72 bp Sc: 58.3
ATCAGAGTGGCGCAGCGGAAGCGTGGTGGGCCCATAACCCACAGGTCCCAGGATCGAAAC
CTGGCTCTGATA
>Chr_03.trna63 Chr_03:30455690-30455761 (+) Lys (TTT) 72 bp Sc: 78.2
GCCGACTTAGCTCAGTGGTAGAGCGCGTGACTTTTAATCCCGTGGTCAAGGGTTCGATCC
CCTTAGTCGGCG
>Chr_03.trna64 Chr_03:31153282-31153361 (+) Leu (TAG) 80 bp Sc: 69.5
GACAGTTTGGCCGAGTGGTCTAAGGCGCCAGATTTAGGCTCTGGTCCGAAAGGGCGTGGG
TTCAAATCCCACAGCTGTCA
>Chr_03.trna65 Chr_03:31551214-31551286 (+) Ala (AGC) 73 bp Sc: 63.4
GGGGATGTAGCTCAGATGGTAGAGCGCTCGCTTAGCATGCGAGAGGTACGGGGATCGATA
CCCCGCATCTCCA
>Chr_03.trna66 Chr_03:31653981-31654061 (+) Leu (AAG) 81 bp Sc: 71.4
GTTGATATGGCCGAGTTGGTCTAAGGCGCCAGATTAAGGTTCTGGTCCGAAAGGGCGTGG
GTTCAAATCCCACTGTCAACA
>Chr_03.trna67 Chr_03:32235528-32235600 (+) Ala (AGC) 73 bp Sc: 63.4
GGGGATGTAGCTCAGATGGTAGAGCGCTCGCTTAGCATGCGAGAGGTACGGGGATCGATA
CCCCGCATCTCCA
>Chr_03.trna68 Chr_03:34387512-34387584 (+) Lys (CTT) 73 bp Sc: 87.7
GCCCGTCTAGCTCAGTTGGTAGAGCGCAAGGCTCTTAACCTTGTGGTCGTGGGTTCGAGC
CCCACGGTGGGCG
>Chr_03.trna69 Chr_03:35094406-35094477 (+) iMet (CAT) 72 bp Sc: 54.2
ATCAAAGTGGCGCAGCGGAAGCGTGGTGGGCCCATAACCCACAGGTCCCAAGATCGAAAC
TTGGCTTTGATA
>Chr_03.trna70 Chr_03:35509548-35509618 (+) Gly (GCC) 71 bp Sc: 66.5
GCACCAGTGGTCTAGTGGTAGAATAGTACCCTGCCACGGTACAGACCCGGGTTCGATTCC
CGGCTGGTGCA
>Chr_03.trna71 Chr_03:35792212-35792284 (+) Ala (AGC) 73 bp Sc: 63.4
GGGGATGTAGCTCAGATGGTAGAGCGCTCGCTTAGCATGCGAGAGGTACGGGGATCGATA
CCCCGCATCTCCA
>Chr_03.trna72 Chr_03:36469780-36469861 (+) Ser (AGA) 82 bp Sc: 80.3
GTGGTCGTGCCGGAGTGGTTATCGGGCATGACTAGAAATCATGTGGGCTTTGCCCGCGCA
GGTTCGAATCCTGCCGACCACG
>Chr_03.trna73 Chr_03:36549339-36549409 (+) Gly (GCC) 71 bp Sc: 66.5
GCACCAGTGGTCTAGTGGTAGAATAGTACCCTGCCACGGTACAGACCCGGGTTCGATTCC
CGGCTGGTGCA
>Chr_03.trna74 Chr_03:36560715-36560785 (+) Gly (GCC) 71 bp Sc: 66.5
GCACCAGTGGTCTAGTGGTAGAATAGTACCCTGCCACGGTACAGACCCGGGTTCGATTCC
CGGCTGGTGCA
>Chr_03.trna75 Chr_03:36895900-36895973 (+) Ile (AAT) 74 bp Sc: 84.9
GGCCCATTAGCTCAGTTGGTTAGAGCGTCGTGCTAATAACGCGAAGGTCGCAGGTTCGAG
ACCTGCATGGGCCA
>Chr_03.trna76 Chr_03:38282935-38283006 (+) Lys (TTT) 72 bp Sc: 83.0
GCCGACTTAGCTCAGTGGTAGAGCGCGTGACTTTTAATCCCGTGGTCGTGGGTTCGATCC
CCACAGTCGGCG
>Chr_03.trna77 Chr_03:38515722-38515795 (+) Glu (TTC) 74 bp Sc: 72.1
TCCGTTGTAGTCCAGCCTGGTTAGGATACCTGGCTTTCACCCAGGCGACCCGGGTTCAAA
TCCCGGCAACGGAA
>Chr_03.trna78 Chr_03:38824281-38824354 (+) Val (TAC) 74 bp Sc: 75.0
GTTGGTGTGGTGTAGTGGTTTATCACGTTAGTCTTACACACTAAAGGTCCCCAGTTCGAT
CCTGGGCATCAACA
>Chr_03.trna79 Chr_03:38846620-38846692 (+) Val (TAC) 73 bp Sc: 62.6
GTTGCTGTGGTGTAGTGGTTATCACGTTAGTCTTACACACTAAAGGTCTCCAGTTCGATC
CTGTGCAGCAACA
>Chr_03.trna80 Chr_03:38883227-38883299 (+) Val (TAC) 73 bp Sc: 74.2
GTCGGTGTAGTGTAGTGGTTATCACGTTAGTCTTACACACTAAAGATCCCCAGTTCGAGC
CTGGGCATCGACA
>Chr_03.trna81 Chr_03:39548344-39548417 (+) Asn (GTT) 74 bp Sc: 81.1
GCTGGAGTAGCTCAGTTGGTTAGAGCGTGTGGCTGTTAACCACAAGGTCGAAGGTTCAAG
CCCTTCTTCTAGCG
>Chr_03.trna82 Chr_03:39990153-39990225 (+) Ala (AGC) 73 bp Sc: 63.4
GGGGATGTAGCTCAGATGGTAGAGCGCTCGCTTAGCATGCGAGAGGTACGGGGATCGATA
CCCCGCATCTCCA
>Chr_03.trna83 Chr_03:40895941-40896013 (+) Arg (ACG) 73 bp Sc: 72.5
GACTCTGTGGCCCAATGGATAAGGCGCTGGTCTACGAAACCAGAGATTCTGGGTTCGATC
CCCAGCAGAGTCG
>Chr_03.trna84 Chr_03:40955162-40955242 (+) Leu (CAG) 81 bp Sc: 69.5
GTCAAGATGGCCGAGTTGGTCTAAGGCGCCAGTTTCAGGTACTGGTCCGAAAGGGCATGG
GTTCGAATCCCATTCTTGACA
>Chr_03.trna85 Chr_03:41062713-41062787 (+) Lys (TTT) 75 bp Sc: 70.6
GCTGATGTAGCTCAGTTGGTTAGAGCATGTGGCTTTTAAACCACAGGGCCGAAGGTTCAA
GCCCTTCCTCCAGCA
>Chr_03.trna86 Chr_03:41310412-41310483 (+) Arg (TCT) 72 bp Sc: 44.9
GCTCCCATTGTCTAATGGATAGGACAGAGGTCTTCTAAACCTTTGGTATAGGTTCAAATC
CTATTGGACGCG
>Chr_03.trna87 Chr_03:42324377-42324448 (+) Thr (TGT) 72 bp Sc: 79.1
GCCCCTATAGCTCAGTGGTAGAGCGCCAGTCTTGTAAACTGGAGGTCTGTAGTTCGATCC
TGCATGGGGGCA
>Chr_03.trna88 Chr_03:42241439-42241511 (-) Arg (ACG) 73 bp Sc: 72.5
GACTCTGTGGCCCAATGGATAAGGCGCTGGTCTACGAAACCAGAGATTCTGGGTTCGATC
CCCAGCAGAGTCG
>Chr_03.trna89 Chr_03:39607076-39607148 (-) Lys (CTT) 73 bp Sc: 87.7
GCCCGTCTAGCTCAGTTGGTAGAGCGCAAGGCTCTTAACCTTGTGGTCGTGGGTTCGAGC
CCCACGGTGGGCG
>Chr_03.trna90 Chr_03:39377595-39377666 (-) His (GTG) 72 bp Sc: 63.0
GTGGCTGTAGTTTAGTGGTGAGAATTCCACGTTGTGGCCGTGGAGACCTGGGCTCGAATC
CCAGCAGCCACA
>Chr_03.trna91 Chr_03:39247308-39247381 (-) Val (CAC) 74 bp Sc: 79.1
GTCTGGGTGGTGTAGTTGGTTATCACGCTAGTCTCACACACTAGAGGTCCCCAGTTCGAA
CCTGGGCTCAGACA
>Chr_03.trna92 Chr_03:38555664-38555737 (-) Asn (GTT) 74 bp Sc: 84.5
GCTGGAATAGCTCAGTTGGTTAGAGCGTGTGGCTGTTAACCACAAGGTCGGAGGTTCAAG
CCCTCCTTCTAGCG
>Chr_03.trna93 Chr_03:38518115-38518186 (-) Asp (GTC) 72 bp Sc: 62.5
GTCGTTGTAGTATAGTGGTAAGTATTCCCGCCTGTCACGCGGGTGACCCGGGTTCGATCC
CCGACAACGGCG
>Chr_03.trna94 Chr_03:38264204-38264282 (-) His (ATG) 79 bp Sc: 20.1 Possible pseudogene
GCAGGTGACAGCTGAGCTCAGTTGGTAAGACCTCTGGGCGATGATACCAGAGGTCTGGGG
TTCGATCCCAGGCAGTGCA
>Chr_03.trna95 Chr_03:38032169-38032241 (-) Ala (TGC) 73 bp Sc: 69.1
GGGGATGTAGCTCAAATGGTAGAGCGCTCGCTTTGCATGCGAGAGGTACAGGGTTCGATC
CCCTGCATCTCCA
>Chr_03.trna96 Chr_03:37630328-37630413 (-) Tyr (GTA) 86 bp Sc: 73.7
CCGACTTTAGCTCAGTTGGTAGAGCGGAGGACTGTAGTGGTTACACAGCCATCCTTAGGT
CGCTGGTTCGAATCCGGCAAGTCGGA
>Chr_03.trna97 Chr_03:36483153-36483233 (-) Leu (CAG) 81 bp Sc: 69.5
GTCAAGATGGCCGAGTTGGTCTAAGGCGCCAGTTTCAGGTACTGGTCCGAAAGGGCATGG
GTTCGAATCCCATTCTTGACA
>Chr_03.trna98 Chr_03:36348711-36348782 (-) iMet (CAT) 72 bp Sc: 58.3
ATCAGAGTGGCGCAGCGGAAGCGTGGTGGGCCCATAACCCACAGGTCCCAGGATCGAAAC
CTGGCTCTGATA
>Chr_03.trna99 Chr_03:36107680-36107763 (-) Leu (CAA) 84 bp Sc: 76.7
GTCAGGATGGCCGAGTGGTCTAAGGCGCCAGACTCAAGTTCTGGTCTTCGAGAGAGGGCG
TGGGTTCAAATCCCACTTCTGACA
>Chr_03.trna100 Chr_03:35818033-35818104 (-) Asp (GTC) 72 bp Sc: 69.8
GTCGTTGTAGTATAGTGGTAAGTATTCCCGCCTGTCACGCGGGTGACCCGGGTTCGATCC
CCGGCAACGGCG
>Chr_03.trna101 Chr_03:35507706-35507778 (-) Lys (TTT) 73 bp Sc: 24.6 Possible pseudogene
GCCGACTTAGCTCAGTGGTAGAGCGCGTGACTTTTAATCCCGTGGTCGTGGGTTCGATCG
TATGAATGTGGTA
>Chr_03.trna102 Chr_03:35276245-35276318 (-) Sup (TTA) 74 bp Sc: 81.1
GCTGGTGTAGCTCAATTGGTTAGAGCGTGTGGTTTTAAACCACAAGGTCGAAGGTTCAAG
CCCTTCCTCCAGCA
>Chr_03.trna103 Chr_03:34052259-34052330 (-) Lys (TTT) 72 bp Sc: 44.0 Possible pseudogene
GCGGACTTGGCTCAGTGGTAGAGTGCGTGACTTTTAATCCTGTGGTCATGGGTTTGATCC
TCACAGTCGGTT
>Chr_03.trna104 Chr_03:33806112-33806183 (-) Undet (NNN) 72 bp Sc: 30.9
GGATCCATAAGCTCTAAATGGTAAGAGCGCTCATAAACTGAGAGGTTGGTGGTTCGAATC
CATCTGGATCCG
>Chr_03.trna105 Chr_03:32276818-32276898 (-) Leu (AAG) 81 bp Sc: 73.2
GTCGAGATGGCCGAGTTGGTCTAAGGCGCCAGATTAAGGTTCTGGTCCGAAAGGGCGTGG
GTTCAAATCCCACTCTTGACA
>Chr_03.trna106 Chr_03:32153779-32153851 (-) Arg (CCT) 73 bp Sc: 74.8
GCGCCTGTAGCTCAGTGGATAGAGCGTCTGTTTCCTAAGCAGAAGGCCGTAGGTTCGACC
CCTACCTGGCGCG
>Chr_03.trna107 Chr_03:31862905-31862978 (-) Thr (AGT) 74 bp Sc: 84.4
GCCTTCATAGCTCAGTTGGTTAGAGCGTCCGCTTAGTAAGCGGGAGGTCCTGAGTTCAAC
TCTCAGTGAAGGCA
>Chr_03.trna108 Chr_03:31810987-31811060 (-) Thr (AGT) 74 bp Sc: 84.4
GCCTTCATAGCTCAGTTGGTTAGAGCGTCCGCTTAGTAAGCGGGAGGTCCTGAGTTCAAC
TCTCAGTGAAGGCA
>Chr_03.trna109 Chr_03:31808182-31808255 (-) Thr (AGT) 74 bp Sc: 84.4
GCCTTCATAGCTCAGTTGGTTAGAGCGTCCGCTTAGTAAGCGGGAGGTCCTGAGTTCAAC
TCTCAGTGAAGGCA
>Chr_03.trna110 Chr_03:31265878-31265949 (-) Trp (CCA) 72 bp Sc: 75.8
GGATCCGTGGCGCAATGGTAGCGCGTCTGACTCCAGATCAGAAGGTTGCGTGTTCGATTC
ACGTCGGGTTCA
>Chr_03.trna111 Chr_03:30848039-30848120 (-) Ser (TGA) 82 bp Sc: 79.2
GTCAATATGTCCGAGTGGTTAAGGAGACAGACTTGAAATCTGTTGGGCTTCGCCCGCGCA
GGTTCGAACCCTGCTGTTGACG
>Chr_03.trna112 Chr_03:30756442-30756513 (-) Undet (NNN) 72 bp Sc: 30.5
GGATCTATAAGCTCAAAATGGAAAGAGCACTCATTAATTGAGAGGTTGGTGGTTCGAATC
CATCTAGATCCA
>Chr_03.trna113 Chr_03:29612613-29612694 (-) Undet (NNN) 82 bp Sc: 41.4
GGATCTTTAGCTTAAATGGTAGAGCACTTGAGAATGTCTTCGGTCATCTCAAGAGATGGT
GGTTCAAATCCACCAAGATCCA
>Chr_03.trna114 Chr_03:28980068-28980139 (-) Trp (CCA) 72 bp Sc: 75.8
GGATCCGTGGCGCAATGGTAGCGCGTCTGACTCCAGATCAGAAGGTTGCGTGTTCGATTC
ACGTCGGGTTCA
>Chr_03.trna115 Chr_03:27906958-27907044 (-) Met (CAT) 87 bp Sc: 64.2
GGGGTGGTGGCGCAGTTGGCTAGCGCGTAGGTCTCATAGCTAATCTGAGGAATCCTGAGG
TCGAGAGTTCGAGCCTCTCTCACCCCA
>Chr_03.trna116 Chr_03:27201425-27201497 (-) Arg (TCT) 73 bp Sc: 66.9
GTACCCGTGGCCTAATGGATAAGGCGTCTGACTTCTAATCAGGCGATTGTGGGTTCGAGT
CCCACCGGGTATG
>Chr_03.trna117 Chr_03:27188137-27188208 (-) Arg (TCT) 72 bp Sc: 51.9
GTACCCGTGGCCTAATGGATAAGGCGTCTGACTTCTAATCAGGCGATTGTGGGTCGAGTC
CCACCGGGTATG
>Chr_03.trna118 Chr_03:26705814-26705888 (-) Sup (TCA) 75 bp Sc: 76.9
GCTGGAGTAGCTCAGTTGGTTAGAGCGTGTGGCTTTCAAAGCACAAGGTCGAAGGTTCAA
TCCCTTCCTTCAGCA
>Chr_03.trna119 Chr_03:25781654-25781723 (-) Leu (TAA) 70 bp Sc: 32.8 Possible pseudogene
GGATCTATAAGCTCAAAAAGGAAAGAGCGCTCATAATGAGAGGTTGATGGTTCGAATCCA
TCTAGATCCA
>Chr_03.trna120 Chr_03:24681435-24681509 (-) Sup (TCA) 75 bp Sc: 79.2
GCTGGAGTAGCTCAGTTGGTTAGAGCGCGTGCCTTCAAAAGCACGAGGTCGAAGGTTCAA
GCCCTTCCTTCAGCA
>Chr_03.trna121 Chr_03:24615566-24615640 (-) Sup (TTA) 75 bp Sc: 78.1
GCTGGAGTAGCTCAGTTGGTTAGAGCGTGTGGCTTTTAAAGCACAAGGTCGAAGGTTCAA
TCCCTTCCTCCAGCA
>Chr_03.trna122 Chr_03:24267465-24267539 (-) Lys (TTT) 75 bp Sc: 73.9
GCTGGTGTAGCTCAGTTGGTTAGAGCATGTGGCTTTTAAACCACAAGGTCGAAGGTTCAA
GCCCTTTCTCCAGCA
>Chr_03.trna123 Chr_03:24121287-24121383 (-) Val (CAC) 97 bp Sc: 24.2
GTCCTACTTTCTTGGAATAGAAGTAAACCAACAACGGGATGGTTATCACGCTAGTCTCAC
ACACTAGAGGTCCCCAGTTCGAACCTGGGCTCAGACA
>Chr_03.trna124 Chr_03:22544986-22545058 (-) Undet (NNN) 73 bp Sc: 24.4
TGCTAGTTGGGCTCAACTGGTAAAATCTTTGGGTGATGATACCAAAGGTCTGGGGTTCGA
ATCCCACCAGCAT
>Chr_03.trna125 Chr_03:22057518-22057592 (-) Lys (TTT) 75 bp Sc: 68.4
GCTGGTGTAGCTCAGTTGGTTAAAGCGTGTGGCTTTTAAACCACAAGATCGAAGGTTCAA
GCCCTTCTTCCAGCA
>Chr_03.trna126 Chr_03:22045854-22045928 (-) Lys (TTT) 75 bp Sc: 71.4
GTTGGAGTAGCTCAGTTGGTTAGAACGTGTGGCTTTTAAACCACAAGGTCGAAGGTTCGA
GCCCTTCCTTCAACA
>Chr_03.trna127 Chr_03:20081173-20081245 (-) Lys (CTT) 73 bp Sc: 87.7
GCCCGTCTAGCTCAGTTGGTAGAGCGCAAGGCTCTTAACCTTGTGGTCGTGGGTTCGAGC
CCCACGGTGGGCG
>Chr_03.trna128 Chr_03:18848270-18848363 (-) His (ATG) 94 bp Sc: 32.9
GGATCTTTAGTTCAAATGGTAGAGCACTTGAGAATATGAGCAACTTCTAGATGATACATC
TCATGAGATAGTGGTTCGAATCCACTAAGATCCT
>Chr_03.trna129 Chr_03:18467952-18468039 (-) Tyr (ATA) 88 bp Sc: 36.2
GGATCATTAGCTTAAATGGTAGAGCACTTGAGAATAGTTTTGCGCCACTATTTCTCAAGA
GATGGTGGTTCAAGTCCATCATGATCCT
>Chr_03.trna130 Chr_03:18244235-18244308 (-) Asn (GTT) 74 bp Sc: 82.4
GCTAGAGTAGCTCAGCTGGTTAGAGCGTGTGGTTGTTAACCACAAGGTCGAAGGTTCAAA
CCCTTCCTCTAGCA
>Chr_03.trna131 Chr_03:18008442-18008513 (-) Undet (NNN) 72 bp Sc: 23.9 Possible pseudogene
GGATCCATAAGCTCAAAATGGCAAGAGCACTCATTCATTGAGAGGTTGATGGTTCGAATC
CATCTAGATCCA
>Chr_03.trna132 Chr_03:17130498-17130572 (-) Sup (TTA) 75 bp Sc: 66.3
GTTGGAGTAGCTCAGGTGGTTAGAGCGTGTGGCTTTTAAAGCATAAGGCCGAAGGTTCAA
GCCCTTCCTCCAACA
>Chr_03.trna133 Chr_03:17120758-17120832 (-) Sup (TCA) 75 bp Sc: 73.4
GCTGGAGTAGCTCAGTTGGTTAGAGCATGTGGCTTTCAAAGCACAAGGTCGAAGGTTCAA
GCCCTTCTTCCAGCA
>Chr_03.trna134 Chr_03:16119880-16119954 (-) Sup (TTA) 75 bp Sc: 69.6
GCTGGTGTAGCTCAGTTGGTTAGAGCGTGTGGGTTTTAAACCACAAGATCGAAGGTTCAA
GCCCTTCTTCCAGCA
>Chr_03.trna135 Chr_03:15605497-15605568 (-) Asp (GTC) 72 bp Sc: 69.8
GTCGTTGTAGTATAGTGGTAAGTATTCCCGCCTGTCACGCGGGTGACCCGGGTTCGATCC
CCGGCAACGGCG
>Chr_03.trna136 Chr_03:14596787-14596866 (-) Cys (GCA) 80 bp Sc: 34.7
GGATCTTTAGCTCAAAAGGTAGAGCAATTGAGAATGCAAGTGCATCTCAAGAGATGGTGG
TTCAAACCCACCAAGATCCT
>Chr_03.trna137 Chr_03:14558143-14558217 (-) Lys (TTT) 75 bp Sc: 54.0
GCTCGGGTAGCTTGGTTGGTTAGAACATGTGGCTTTTAAACCACAAGGTCGGAGGTTCAA
ACCCTTCCTCTAGCA
>Chr_03.trna138 Chr_03:13169585-13169656 (-) Leu (TAA) 72 bp Sc: 29.4
AACTTCATGAGCTCTAAATGGTAAGAGCGCTCGTTAAACGAGAGGTTGATGGTTCGAATC
CATCTGGATTTA
>Chr_03.trna139 Chr_03:11727580-11727680 (-) Tyr (GTA) 101 bp Sc: 42.0
GGATCTTTAGCTCAAATGGTAGAGCACTTGAGTGTATGAGCAACCCCCAGGCCCTAGCTA
ATACATCTCAAGAGATGGTGGTTCAAATCCACCAAGATTCC
>Chr_03.trna140 Chr_03:10601828-10601900 (-) Arg (ACG) 73 bp Sc: 72.6
GACTTCATGGCCCAATGGATAAGGCGCTGGTCTACGAAACCAGAGATTCTGGGTTCGATC
CCCAGTGAAGTCG
>Chr_03.trna141 Chr_03:10388353-10388427 (-) Lys (TTT) 75 bp Sc: 27.7
ACTGGTGTACCCCAGTTAGTTAGAGTATGTGGTATTTAAACCACATGCTCGAAGGTTCAA
GCCCTTCCATCAGCG
>Chr_03.trna142 Chr_03:10237073-10237144 (-) Thr (TGT) 72 bp Sc: 79.1
GCCCCTATAGCTCAGTGGTAGAGCGCCAGTCTTGTAAACTGGAGGTCTGTAGTTCGATCC
TGCATGGGGGCA
>Chr_03.trna143 Chr_03:8951230-8951300 (-) Undet (NNN) 71 bp Sc: 36.6
ATCAGAGTGGCGCAGCGGAAGCATGGTGGGCCATAACCCACAGGTCCCAGGATCGAAACC
TGGCTCTGATA
>Chr_03.trna144 Chr_03:8474338-8474412 (-) Undet (NNN) 75 bp Sc: 64.6
GCTGGTGTAGTTTAGTTGGTTAGAGCGTGTGGCTTTTCAACCACAAGGTCGAAGGTTCAA
ACCCTTCTTCCAGCA
>Chr_03.trna145 Chr_03:8470788-8470862 (-) Sup (TCA) 75 bp Sc: 74.4
GTTGGAGTAGCTCAGTTGGTTAGAGCATGTGGCTTTCAAAGCACAAGGTCGAAGGTTCAA
GCCCTTCCTCCAACA
>Chr_03.trna146 Chr_03:8065579-8065669 (-) Asn (ATT) 91 bp Sc: 50.2
GGACTTTTGGCTCAAATGGTAGAGCGCTTGATAATTGTAGTGCATTTTTAATACAACTCA
AGAGATGGTGGTTCAAATCCACCAAGGTCCA
>Chr_03.trna147 Chr_03:4870698-4870768 (-) Undet (NNN) 71 bp Sc: 33.9
GGATCTATAAGCTCAAAATGGAAGAGCGCTCATAAATTGAGAGGTTGATGGTTCAAATCC
ATCTAGATCCA
>Chr_03.trna148 Chr_03:4379427-4379501 (-) Lys (TTT) 75 bp Sc: 46.2 Possible pseudogene
GCTCGGGTAGCTTGGTTGGTTAGAACATGTGGCTTTTAAACCACAAGGTCGGAAGTTCAA
ACCCTTCCTCTAGCA
>Chr_03.trna149 Chr_03:4230747-4230820 (-) Ile (AAT) 74 bp Sc: 84.9
GGCCCATTAGCTCAGTTGGTTAGAGCGTCGTGCTAATAACGCGAAGGTCGCAGGTTCGAG
ACCTGCATGGGCCA
>Chr_03.trna150 Chr_03:4226653-4226726 (-) Ile (AAT) 74 bp Sc: 84.9
GGCCCATTAGCTCAGTTGGTTAGAGCGTCGTGCTAATAACGCGAAGGTCGCAGGTTCGAG
ACCTGCATGGGCCA
>Chr_03.trna151 Chr_03:4218076-4218149 (-) Ile (AAT) 74 bp Sc: 84.9
GGCCCATTAGCTCAGTTGGTTAGAGCGTCGTGCTAATAACGCGAAGGTCGCAGGTTCGAG
ACCTGCATGGGCCA
>Chr_03.trna152 Chr_03:4153379-4153450 (-) Undet (NNN) 72 bp Sc: 22.5 Possible pseudogene
GGATCTATAAGCTCAAAATGGCGTGAGCGCTCATTAATTGAGAGGTTGATGGTTCGAATC
TATCTAGATCCA
>Chr_03.trna153 Chr_03:4122651-4122741 (-) Lys (TTT) 91 bp Sc: 37.0
TGATCTTTAGCTCAAATGGTAGAGCACTTGAGATTTATGATTTATTTCCAATTCATCTCA
AGAGATGGTGGTTCAAATCCATCAAGATTAT
>Chr_03.trna154 Chr_03:3750043-3750115 (-) Arg (TCT) 73 bp Sc: 64.6
GTACCCGTGGCCTAATGGATAAGGCGTCTGACTTCTAATCAGGCGTTTGTGGGTTCGAGT
CCCACCGGGTATG
>Chr_03.trna155 Chr_03:2192671-2192745 (-) Gln (TTG) 75 bp Sc: 66.3
ACTGGAGTAGCTCAGTTGGTTAGAGCATGTGGCTTTTGAAGCACAAGGTCGAAGGTTCAA
TCCCTTCCTCCAACA
>Chr_03.trna156 Chr_03:2190146-2190219 (-) Asn (GTT) 74 bp Sc: 81.1
GCTGGAGTAGCTCAGTTGGTTAGAGCGTGTGGTTGTTAACCACGAGGTCGAAGGTTCAAG
CCCTTCCTCTAGCA
>Chr_03.trna157 Chr_03:1753793-1753864 (-) Val (GAC) 72 bp Sc: 36.7 Possible pseudogene
AGGGATATAACTCAGCGGTAGAGTGACACCTTGACGTGGTGGAAGTCATCAGTTCGAGCA
TGATTATCCCAA
>Chr_04.trna1 Chr_04:656288-656359 (+) Leu (TAA) 72 bp Sc: 40.5
GGATCCATAAGCTCTAAATGGTAAGAGCACTCGTTAAACGAGAGGTTGATGGTTCGAATC
CATCTGGATCTA
>Chr_04.trna2 Chr_04:1056487-1056559 (+) Gly (GCC) 73 bp Sc: 35.0 Possible pseudogene
GTGGATATGGTCGAATGGTAAAATTTCTCTTTGCCAAGGAGAAGACGCGGGTTCAATTCC
CGTCGTTCGTCCA
>Chr_04.trna3 Chr_04:4509515-4509585 (+) Gly (GCC) 71 bp Sc: 66.5
GCACCAGTGGTCTAGTGGTAGAATAGTACCCTGCCACGGTACAGACCCGGGTTCGATTCC
CGGCTGGTGCA
>Chr_04.trna4 Chr_04:4511173-4511243 (+) Gly (GCC) 71 bp Sc: 66.5
GCACCAGTGGTCTAGTGGTAGAATAGTACCCTGCCACGGTACAGACCCGGGTTCGATTCC
CGGCTGGTGCA
>Chr_04.trna5 Chr_04:6858608-6858689 (+) Ser (AGA) 82 bp Sc: 72.6
GTGGACGTGCCGGAGTGGTTATCGGGCATAACTAGAAATCATGTGGGCTTTGCCCGCGCA
GGTTCGAATCCTGCCGTCCACG
>Chr_04.trna6 Chr_04:7475457-7475527 (+) Undet (NNN) 71 bp Sc: 21.0 Possible pseudogene
AGTTGAGCTCAATTGGTAAAACCTTTGGGTGATGATACCAGAGGTCCAGGGTTCGAATCC
CGCCAGCATTA
>Chr_04.trna7 Chr_04:7593117-7593189 (+) Glu (CTC) 73 bp Sc: 78.9
TCCGTTGTAGTCTAGTTGGTTAGGATACTCGGCTCTCACCCGAGAGACCCGGGTTCAAGT
CCCGGCAACGGAA
>Chr_04.trna8 Chr_04:8909971-8910042 (+) His (GTG) 72 bp Sc: 63.0
GTGGCTGTAGTTTAGTGGTGAGAATTCCACGTTGTGGCCGTGGAGACCTGGGCTCGAATC
CCAGCAGCCACA
>Chr_04.trna9 Chr_04:9165038-9165118 (+) Leu (AAG) 81 bp Sc: 75.7
GTCGAGATGGCCGAGTTGGTCTAAGGCGCCAGATTAAGGTTCTGGTCCGAAAGGGCGTGG
GTTCAAATCCCACTCTCGACA
>Chr_04.trna10 Chr_04:10164132-10164203 (+) Undet (NNN) 72 bp Sc: 31.0
GGATCTATAAGCTCAAAATGGGAAGAGCACTCATTAATTGAGAGATTGGTGGTTCGAATC
CACCTAGATCCA
>Chr_04.trna11 Chr_04:11451553-11451625 (+) Lys (TTT) 73 bp Sc: 69.5
GGGTGTATAGCTCAGTTGGTAGAGCATTGGGATTTTAACCAAATGGTCGCAGGTTCAAGT
CCTGCTATGCCCA
>Chr_04.trna12 Chr_04:11962747-11962837 (+) His (ATG) 91 bp Sc: 27.5
GGATCTTTAGCTCAAAGGGTAGAGCACTTGAGAATGGGAGTATGTCTCCAATGCATCTCA
AGCGATGGTGGTTCAAATCCACCAACGTCCT
>Chr_04.trna13 Chr_04:12169356-12169428 (+) Undet (NNN) 73 bp Sc: 28.0 Possible pseudogene
GGATTTATAAGCTCAAAAATGGCAAGAGCGCTCATTAGTTGAGAGGCTGATGGTTCGAAT
CCATCTAGATCCA
>Chr_04.trna14 Chr_04:12232565-12232636 (+) Undet (NNN) 72 bp Sc: 29.0
GGATCCATAAGCTCTAAATGGTAAAAGCGCTCATAAATTGAGAGGTTGGTGGTTCGAATC
CATCTGGATCCA
>Chr_04.trna15 Chr_04:12992327-12992400 (+) Sup (TTA) 74 bp Sc: 68.5
GCTGGAGTAGCTCAGTTGGTTAGAGCGTGGGGCTTTAAAGCACAAGGTCGAAGGTTCAAG
TCCTTCCTCTAGCA
>Chr_04.trna16 Chr_04:14325863-14325950 (+) Tyr (ATA) 88 bp Sc: 36.2
GGATCATTAGCTTAAATGGTAGAGCACTTGAGAATAGTTGGGCACCACTACTTCTCAAGA
GATGGTGGTTCAAGTCCATCATGATCCT
>Chr_04.trna17 Chr_04:14390834-14390907 (+) Lys (CTT) 74 bp Sc: 56.6
GCTAGAGTAGCTCAGTAGGTTAGAGTGTGTGGTTCTTAACTGTAAAGTCGAAGGTTCAAG
CCCTTCCTCTAGCA
>Chr_04.trna18 Chr_04:16279831-16279902 (+) Undet (NNN) 72 bp Sc: 30.9
GGATCCATAAGCTCTAAATGGTAAGAGCGCTCATAAACTGAGAGGTTGGTGGTTCGAATC
CATCTGGATCCG
>Chr_04.trna19 Chr_04:16609648-16609719 (+) Undet (NNN) 72 bp Sc: 30.9
GGATCCATAAGCTCTAAATGGTAAGAGCGCTCATAAACTGAGAGGTTGGTGGTTCGAATC
CATCTGGATCCG
>Chr_04.trna20 Chr_04:17225479-17225570 (+) Undet (NNN) 92 bp Sc: 29.0 Possible pseudogene
TGATGTTTAGTTCAAATGGTAGAACACTTGGAGAATGGATGTGTATTTCTATTTCATCTC
AAGAGATGGTGGTTCAAATCCACCAAGATCAT
>Chr_04.trna21 Chr_04:17382198-17382270 (+) Asn (ATT) 73 bp Sc: 67.4
GGCCTATTAGCTCAGTTGGTCAGAGCGTCGCATTATTTATGTGAAGGCGTAGGTTCGAGA
CCTACATGGGCCA
>Chr_04.trna22 Chr_04:17393480-17393572 (+) His (ATG) 93 bp Sc: 32.7
GGATCTTTAGCTCAAATGGCAGAGCACTTGGGATATGAATGTAAATTTTATAATAATACC
AAGATGACGGTGGTTCGAATCCACTAAAATCCT
>Chr_04.trna23 Chr_04:18016006-18016080 (+) Lys (TTT) 75 bp Sc: 67.9
GCTGGTGTAGCTCAGTTGGTTAGAGCGTGTGGCTTTTAAACCACAAAGTGGAAGGTTCAA
GCCCTTCCTCCAGCA
>Chr_04.trna24 Chr_04:18890231-18890304 (+) Sup (TTA) 74 bp Sc: 56.5
ACTGGTGTATCTCAAATGGTTAGAGCGTGTGGTTTTAAACCACAAGGTCGAAGGTTCAAG
CCCTTCCTCCAACA
>Chr_04.trna25 Chr_04:19372991-19373062 (+) Undet (NNN) 72 bp Sc: 25.2
GGATCCATAAGCTCTAAATGGTAAGAACGCTCATAAATTGAGAGGTTGGTGGTTCGAATC
CATCTGGATCCA
>Chr_04.trna26 Chr_04:19647912-19647982 (+) Undet (NNN) 71 bp Sc: 33.9
GGATCTATAAGCTCAAAATGGAAGAGCGCTCATAAATTGAGAGGTTGATGGTTCAAATCC
ATCTAGATCCA
>Chr_04.trna27 Chr_04:19849802-19849875 (+) Ile (AAT) 74 bp Sc: 75.2
GGCCTATTAGCTCAGTTGGTTAGAGCATCGTGCTAATAACACGAATGTCGCAGGTTCAAT
TCCTGCATGGGCCA
>Chr_04.trna28 Chr_04:20185820-20185891 (+) Undet (NNN) 72 bp Sc: 32.3
GGATCCATAAGCTCTGAATGGTAAGAGCGCTCATAAATTGAGAGGTTGGTGGTTCGAATC
CATCTGGATCCA
>Chr_04.trna29 Chr_04:20695851-20695941 (+) Undet (NNN) 91 bp Sc: 25.9
GGACTTTTAGCTCAAATGGTAGAGCAACTGAGAATTGGAGGGCATTTCCAATAGTTCTCA
GAAGATGGTGGTTCAAATCCATTGAGGTCCA
>Chr_04.trna30 Chr_04:20745721-20745792 (+) Gln (CTG) 72 bp Sc: 72.2
GGTCCCATGGTCTAGCGGTTAGGACATTGGACTCTGAATCCAGTAACCCGAGTTCAAGTC
TCGGTGGGACCT
>Chr_04.trna31 Chr_04:22485810-22485884 (+) Lys (TTT) 75 bp Sc: 62.4
GCTGGTGTAGCTCAGATGATTAGAGCATGTGGCTTTTAAACCACAAGGTTGAAGGTTCAA
GCCCTTCCTCCAGCA
>Chr_04.trna32 Chr_04:22700827-22700910 (+) Undet (NNN) 84 bp Sc: 33.5
GGACTTTTAGCTCAAATGGTAGAGCAACTGAGAATTAGAGGGCATACTTCTCAGAAGATA
GTGGTTCAAATCCACTGAAGTCCA
>Chr_04.trna33 Chr_04:23120745-23120819 (+) Lys (TTT) 75 bp Sc: 43.8 Possible pseudogene
GCTTGAGTAGCTCAGTTGGTTAGAGAATGTGCCTTTTAAACCACAAGATCGAAGGTTTGA
GCCCTTCCTTCAGCA
>Chr_04.trna34 Chr_04:23470602-23470683 (+) Tyr (ATA) 82 bp Sc: 29.8
GGATTTTTAGCTCAAATGGTAGAGCACTTGAGTATACCTTATTACTCCTTAAGAGATGGT
GGTTCAAGCCCACAAAGATCCT
>Chr_04.trna35 Chr_04:23624971-23625042 (+) Leu (TAA) 72 bp Sc: 28.6 Possible pseudogene
GGATCCATAAGCTCTAAAGGGTAAGAGCCCTCACTAAATGAGAGGTTGATGGTTCAAATC
CATCTGGATCCA
>Chr_04.trna36 Chr_04:23944793-23944867 (+) Sup (TTA) 75 bp Sc: 73.6
GCTGGAGTAGCTCAGTTGGTTAGAGCGTGTGGCTTTAAAATCACAAGGTCGAAGGTTCAA
GCCCTTCCTCTAGCA
>Chr_04.trna37 Chr_04:23950282-23950356 (+) Undet (NNN) 75 bp Sc: 64.6
GCTGGTGTAGTTTAGTTGGTTAGAGCGTGTGGCTTTTCAACCACAAGGTCGAAGGTTCAA
ACCCTTCTTCCAGCA
>Chr_04.trna38 Chr_04:23953676-23953750 (+) Sup (TCA) 75 bp Sc: 74.4
GTTGGAGTAGCTCAGTTGGTTAGAGCATGTGGCTTTCAAAGCACAAGGTCGAAGGTTCAA
GCCCTTCCTCCAACA
>Chr_04.trna39 Chr_04:24330800-24330874 (+) Lys (TTT) 75 bp Sc: 54.6
GCTAGTGTAGCTCAATTTATTAGAGCGTGTGGCTTTTAAACCACAAGGTCGAAGGTTCAA
GCCCTTCCTCCAACA
>Chr_04.trna40 Chr_04:24434816-24434890 (+) Lys (TTT) 75 bp Sc: 69.7
GCTGGTGTAGCTCAGTTGGTTAGAGCATGTGGCTTTTAAACCACAAGGTCGAAGGTTCAT
GCCCTTCCTCCAGCA
>Chr_04.trna41 Chr_04:26456184-26456258 (+) Sup (TTA) 75 bp Sc: 61.5
GTTGGAGTAGCTCAGGTGGTTAGAGCGTGTGGCTTTTAAAGCACAAGGCCGAAGGTTCAA
GCCCTTACTCCAACA
>Chr_04.trna42 Chr_04:26459508-26459582 (+) Sup (TCA) 75 bp Sc: 73.4
GCTGGAGTAGCTCAGTTGGTTAGAGCATGTGGCTTTCAAAGCACAAGGTCGAAGGTTCAA
GCCCTTCTTCCAGCA
>Chr_04.trna43 Chr_04:27431357-27431428 (+) Asp (GTC) 72 bp Sc: 69.8
GTCGTTGTAGTATAGTGGTAAGTATTCCCGCCTGTCACGCGGGTGACCCGGGTTCGATCC
CCGGCAACGGCG
>Chr_04.trna44 Chr_04:27441197-27441290 (+) His (ATG) 94 bp Sc: 37.8
GGATCTTTAGCTCAAATGGTAGAGCACTTGAGAATATGAGCAACTTCTAGATGATACATC
TCATGAGATAGTGGTTCGAATCCACTAAGATCCT
>Chr_04.trna45 Chr_04:27469957-27470028 (+) Ser (TGA) 72 bp Sc: 36.1 Possible pseudogene
GGATCCATAAGCTCTAAATGGTAAGAGCGCTCATTGAATGAGAGGTTGATGGTTCAAATC
CATCTGGATCCG
>Chr_04.trna46 Chr_04:27933388-27933447 (+) Leu (CAA) 60 bp Sc: 37.7 Possible pseudogene
GCTGGTGTAGCTCAATTGGTTAGAACCACAAGGTCGAAGGTTCAAGCCCTTCCTCCAGCA
>Chr_04.trna47 Chr_04:27937093-27937163 (+) Lys (TTT) 71 bp Sc: 45.7
GAGTAGCTCAGTTGGTTAGAGCATGTGCCTTTTAAACCACAAGATCGAAGGTTTGACCCC
TTCCATCAGCA
>Chr_04.trna48 Chr_04:31568675-31568748 (+) Glu (TTC) 74 bp Sc: 72.1
TCCGTTGTAGTCCAGCCTGGTTAGGATACCTGGCTTTCACCCAGGCGACCCGGGTTCAAA
TCCCGGCAACGGAA
>Chr_04.trna49 Chr_04:34547475-34547547 (+) Undet (NNN) 73 bp Sc: 22.5 Possible pseudogene
TGCTAGTTGGGCTCAACTGGTAAAACCTTTGGGTAATGATACCAGAGGTCTGGGGTTCGA
ACCCCACCAGCAT
>Chr_04.trna50 Chr_04:34996895-34996969 (+) Lys (TTT) 75 bp Sc: 55.9
GCTGGTGTAGCTCAGTTGGTTAGAGTGTGTGGCTTTTAAACCACAAAGTCAAAGGTTCAA
GCTCTTCCTCCAGCA
>Chr_04.trna51 Chr_04:35514445-35514516 (+) Undet (NNN) 72 bp Sc: 32.4
GGATCTATAAGCTCAAAATGGAAAGAGCACTCATTAATTGAGAGGTTGATGGTTCAAATC
CATCTAGATCCA
>Chr_04.trna52 Chr_04:36105734-36105805 (+) Undet (NNN) 72 bp Sc: 33.9
GGATCTATAAGCTCAAAATGGCAAGAGCGCTCAGTATTTGAGAGGTTGATGGTTCGAATC
CATCTAGATCCA
>Chr_04.trna53 Chr_04:36207147-36207220 (+) Sup (TTA) 74 bp Sc: 56.5
ACTGGTGTATCTCAAATGGTTAGAGCGTGTGGTTTTAAACCACAAGGTCGAAGGTTCAAG
CCCTTCCTCCAACA
>Chr_04.trna54 Chr_04:36454667-36454746 (+) Leu (TAG) 80 bp Sc: 69.5
GACAGTTTGGCCGAGTGGTCTAAGGCGCCAGATTTAGGCTCTGGTCCGAAAGGGCGTGGG
TTCAAATCCCACAGCTGTCA
>Chr_04.trna55 Chr_04:36674368-36674441 (+) Sup (TTA) 74 bp Sc: 68.9
GCTGGTGTAGCTCAATTGGTTAGAGCGTGTGGTTTTAAACCACAAGGTCGAAAGTTCAAG
CCCTTCCTCCAACA
>Chr_04.trna56 Chr_04:37845510-37845581 (+) Undet (NNN) 72 bp Sc: 30.5
GGATCTATAAGCTCAAAATGGAAAGAGCACTCATTAATTGAGAGGTTGGTGGTTCGAATC
CATCTAGATCCA
>Chr_04.trna57 Chr_04:38653900-38653970 (+) Undet (NNN) 71 bp Sc: 25.7
GGATTCATAAACTCAAAATGGTAGAGCGCTCATTAATTGAGAGGTTGATGGTTCAAATCC
ATCTGGATCCA
>Chr_04.trna58 Chr_04:40143827-40143899 (+) Ala (AGC) 73 bp Sc: 63.4
GGGGATGTAGCTCAGATGGTAGAGCGCTCGCTTAGCATGCGAGAGGTACGGGGATCGATA
CCCCGCATCTCCA
>Chr_04.trna59 Chr_04:42056896-42056968 (+) Undet (NNN) 73 bp Sc: 28.0 Possible pseudogene
GGATTTATAAGCTCAAAAATGGCAAGAGCGCTCATTAGTTGAGAGGCTGATGGTTCGAAT
CCATCTAGATCCA
>Chr_04.trna60 Chr_04:42612611-42612691 (+) Leu (CAG) 81 bp Sc: 69.5
GTCAAGATGGCCGAGTTGGTCTAAGGCGCCAGTTTCAGGTACTGGTCCGAAAGGGCATGG
GTTCGAATCCCATTCTTGACA
>Chr_04.trna61 Chr_04:44808074-44808155 (+) Met (CAT) 82 bp Sc: 28.3
GGATCTATAAGCTCAAAATGGCAAGAGCGATCGCGCTCATATTATATATAAGAGGTTGAT
GGTTCAAATCCATCTGGATCCA
>Chr_04.trna62 Chr_04:45569118-45569189 (+) Thr (CGT) 72 bp Sc: 80.2
GCTTCCATAGCATAGTGGTAGTGCGTTCGCTTCGTAAGCGAAAGGTCGCGAGTTCGATCC
TCGCTGGGAGCT
>Chr_04.trna63 Chr_04:45731401-45731473 (+) Ala (TGC) 73 bp Sc: 69.1
GGGGATGTAGCTCAAATGGTAGAGCGCTCGCTTTGCATGCGAGAGGTACAGGGTTCGATC
CCCTGCATCTCCA
>Chr_04.trna64 Chr_04:45264374-45264448 (-) Lys (TTT) 75 bp Sc: 69.6
GCTGGTGTAGCTCAGATGGTTAGAGCATGTGGCTTTTAAACCACAAGGTTGAAGGTTCAA
GCCCTTCCTCCAGCA
>Chr_04.trna65 Chr_04:44845586-44845660 (-) Pro (TGG) 75 bp Sc: 46.3
CGAGGTGTAGCGTAGTCTGATCAGCGCATCTGTTTTGGGTACAAAGGGCCATAGGTTCGA
ATCCTGTCACCTTGA
>Chr_04.trna66 Chr_04:44824208-44824282 (-) Pro (TGG) 75 bp Sc: 39.9
TGAGGTGTAGCGCAATCTGGTCAGCGCATCTATTTTGGGTACAAAGGGTCATAAGTTCGA
ATCCTGTCACCTTAA
>Chr_04.trna67 Chr_04:42397242-42397313 (-) Thr (GGT) 72 bp Sc: 58.8
GCCCCTTTAACTCAGCGGTAGAGTAACGCCATGGTAAGGCGTAAGTCATCGGTTCAAATC
CGATAAGGGGCT
>Chr_04.trna68 Chr_04:42396871-42396944 (-) Trp (CCA) 74 bp Sc: 63.4
GCGCTCTTAGTTCAGTTCGGTAGAACGTGGGTCTCCATAACCCGATGTCGTAGGTTCAAA
TCCTACAGAGCGTG
>Chr_04.trna69 Chr_04:41924759-41924833 (-) Lys (TTT) 75 bp Sc: 46.2 Possible pseudogene
GCTCGGGTAGCTTGGTTGGTTAGAACATGTGGCTTTTAAACCACAAGGTCGGAAGTTCAA
ACCCTTCCTCTAGCA
>Chr_04.trna70 Chr_04:41895649-41895723 (-) Lys (TTT) 75 bp Sc: 49.3 Possible pseudogene
GCTCGGGTAGCTTGGTTGGTTAGAACATGTGGCTTTTAAACCTCAAGGTCGGAGGTTCAA
ACCCTTCCTCTAGCA
>Chr_04.trna71 Chr_04:40951241-40951313 (-) Phe (GAA) 73 bp Sc: 78.3
GCGGGGATAGCTCAGTTGGGAGAGCGTCAGACTGAAGATCTGAAGGTCGCGTGTTCGATC
CACGCTCACCGCA
>Chr_04.trna72 Chr_04:40332723-40332808 (-) Met (CAT) 86 bp Sc: 64.2
GGGGTGGTGGCGCAGTTGGCTAGCGCGTAGGTCTCATAGCTATCTGAGTAATCCTGAGGT
CGAGAGTTCGAGCCTCTCTCACCCCA
>Chr_04.trna73 Chr_04:39661295-39661366 (-) Undet (NNN) 72 bp Sc: 30.9
GGATCCATAAGCTCTAAATGGTAAGAGCGCTCATAAACTGAGAGGTTGGTGGTTCGAATC
CATCTGGATCCG
>Chr_04.trna74 Chr_04:39349500-39349571 (-) Undet (NNN) 72 bp Sc: 32.4
GGATCCATAAGCTCTAAATGGTAAGAGCGCTCATAAATTGAGAGGTTGGTGGTTCGAATC
CATCTGGATCCA
>Chr_04.trna75 Chr_04:38881861-38881934 (-) Asn (ATT) 74 bp Sc: 76.7
GCTGAAGTAGCTCAGTTGGTTAGAGCGTGTGGTTATTATCCACAAGGCCGAAGGTTCAAG
CCCTTCCTCTAGCA
>Chr_04.trna76 Chr_04:38577299-38577369 (-) Undet (NNN) 71 bp Sc: 31.2
GGATTCATAAGCTCGAAATGGTAGAGCGCTCATTAATTGAGAGGTTGATGGTTCAAATCC
ATCTGGATCCA
>Chr_04.trna77 Chr_04:38149003-38149072 (-) Sup (TTA) 70 bp Sc: 41.6
ATTGCCTCAGCTGGTTAGAGTGTGTGGCTTTTAAAGCACAAGGTCGAAGGTTCGAGCCCT
TCCTTCAACA
>Chr_04.trna78 Chr_04:37023212-37023286 (-) Pro (TGG) 75 bp Sc: 58.8
CGAGGTGTAGCGCAGTCTGGTCAGCGCATCTGTTTTGGGTACAAAGGGCCATAGGTTCGA
ATCCTATCACCTTGA
>Chr_04.trna79 Chr_04:36687430-36687504 (-) Sup (TCA) 75 bp Sc: 61.7
GCTGGAGTAGCTCAGTTGGTTAGAGCGTGTGGCTTTCAAAGTACAAGGTCGAAGGTTCAA
TCCCTTCTATCAGCA
>Chr_04.trna80 Chr_04:36371324-36371394 (-) iMet (CAT) 71 bp Sc: 33.6
ATCAGAGTGGTGCAGCGGAAGCGTGGTGGGCCCATAACCTCAGGTCCCAGGATCGAAACC
TGGCTCTGATA
>Chr_04.trna81 Chr_04:35246638-35246709 (-) Leu (TAA) 72 bp Sc: 39.3
GGATCCATAAGCTCTAAATGGTAAGAGCGCTCATTAAACGAGAGGTTGATGGTTCGAATC
CATCTGGATCCA
>Chr_04.trna82 Chr_04:32069521-32069592 (-) Gln (CTG) 72 bp Sc: 72.2
GGTCCCATGGTCTAGCGGTTAGGACATTGGACTCTGAATCCAGTAACCCGAGTTCAAGTC
TCGGTGGGACCT
>Chr_04.trna83 Chr_04:32005153-32005226 (-) Sup (TTA) 74 bp Sc: 81.1
GCTGGTGTAGCTCAATTGGTTAGAGCGTGTGGTTTTAAACCACAAGGTCGAAGGTTCAAG
CCCTTCCTCCAGCA
>Chr_04.trna84 Chr_04:31105808-31105882 (-) Sup (TCA) 75 bp Sc: 62.6
GATGGAGTAGCTCAGTTGGTTAGAGCGTGTGGCTTTCAAAGCACAAGGTCGAAGGTTCAA
CCCCTTCCTCCGGCA
>Chr_04.trna85 Chr_04:30368357-30368428 (-) Gln (CTG) 72 bp Sc: 55.7
GGTCCCATGGTCTAGCGGTTAGGACATTGGACTCTGAATGCAGTAACCCGAGTTCAAGTC
TCGGTGGTACCT
>Chr_04.trna86 Chr_04:29891380-29891452 (-) Met (CAT) 73 bp Sc: 41.9
GCATCCATGGCTGAATGGTTAAAGCGCCCAACTCATAATTGGCGTATGTGCGGGTTCAAG
TCTGCTGGATGCA
>Chr_04.trna87 Chr_04:29891249-29891321 (-) Lys (CTT) 73 bp Sc: 58.6
GCATCCATGGCTGAATGGTAAAGCGCCCAACTCTTAATTGGCGTATGTGCGGGTTCGAGC
CCTGCTGGATGCA
>Chr_04.trna88 Chr_04:29778092-29778161 (-) Leu (TAA) 70 bp Sc: 32.4 Possible pseudogene
GGATCTATAAGCTCAAAAAGGAAAGAGCGCTCATAAGGAGAGGTTGATGGTTCGAATCCA
TCTAGATCCA
>Chr_04.trna89 Chr_04:28649367-28649441 (-) Lys (TTT) 75 bp Sc: 66.4
GCTGGTGTAGCTCAGTTGGTTAGAGCGTGTGGCTTTTAAACCACAAGATCCAAGGTTCAA
GCCCTTCTTCCAGCA
>Chr_04.trna90 Chr_04:28156107-28156178 (-) Undet (NNN) 72 bp Sc: 32.0
GGATTCATAAGCTCAAAATGGTTAGAGCGCTTACTAGTTGAGAGGTTGATGGTTCGAATC
CATCTGGGTCCA
>Chr_04.trna91 Chr_04:28104107-28104200 (-) His (ATG) 94 bp Sc: 37.8
GGATCTTTAGCTCAAATGGTAGAGCACTTGAGAATATGAGCAACTTCTAGATGATACATC
TCATGAGATAGTGGTTCGAATCCACTAAGATCCT
>Chr_04.trna92 Chr_04:27859762-27859836 (-) Lys (TTT) 75 bp Sc: 60.3
GCTGGTGTAGCTCCGTTGGTTAGAGCGTGTGGCTTTTAAACCACAAGATCGAAGGTTCAA
GCCCTTCTTCTAGCA
>Chr_04.trna93 Chr_04:27701874-27701945 (-) Undet (NNN) 72 bp Sc: 21.3 Possible pseudogene
GGATCGATAAGCTCAAAATGGGAAGAGCGCTCACTAGTTGAGAGGTTGATGGTTCGAATC
CATCTGGATCTT
>Chr_04.trna94 Chr_04:26741139-26741210 (-) Leu (TAA) 72 bp Sc: 27.0 Possible pseudogene
GGATCCATAAGCTCTAAATAGTAAGAGCGCTCACTAAAAGAGAGGTTGATGGTTCAAATC
CATCTGGATCCA
>Chr_04.trna95 Chr_04:26022601-26022672 (-) Undet (NNN) 72 bp Sc: 31.2
GGATCCATAAGCTCTAAATGGTAAGAGCACTCATAAATTGAGAGGTTGGTGGTTCGAATC
CATCTGGATCCA
>Chr_04.trna96 Chr_04:24897977-24898051 (-) Lys (TTT) 75 bp Sc: 77.4
GCTGGTGTAGCTCAGTTGGTAAGAGCATGTGGCTTTTAAACCACAAGGTCGAAGGTTCAA
GCCCTTCCTCCAGCA
>Chr_04.trna97 Chr_04:23930624-23930711 (-) Tyr (ATA) 88 bp Sc: 37.2
GGATCATTAGCTTAAATGGCAGAGCACTTGATAATAGTTGCGCACCACTACTTCTCAAGA
GATGGTGGTTCAAGTCCATCATGATCCT
>Chr_04.trna98 Chr_04:23477698-23477769 (-) Leu (TAA) 72 bp Sc: 29.5 Possible pseudogene
GGATCCATAAGCTCTAAATGGCAAGAGCGCTTACTAAATGAGAGGTTGATGGTTCAAATC
CATCTGGATCCA
>Chr_04.trna99 Chr_04:23395910-23395979 (-) Leu (TAA) 70 bp Sc: 24.7 Possible pseudogene
GGATCTATAAGCTCAAAAAGGAAATAGCGCTCATAAGGAGAGGTTGATGGTTCGAATCCA
TCTAGATCCA
>Chr_04.trna100 Chr_04:23224514-23224586 (-) Ile (AAT) 73 bp Sc: 54.4
GGCCCATTAGCTCAGTTGGTTAGAGCATCACATTAATTATGCGAATGTGCAGGTTCGAGT
CCTGCATGGGCGA
>Chr_04.trna101 Chr_04:22647572-22647650 (-) Lys (TTT) 79 bp Sc: 30.9 Possible pseudogene
GGCCATTTGCTCCAGTATGGCTAAGAAAAGGTCAAGGCTTTTAACCTTGTGGTCGTGGGT
TCAAGTCTCACGATGGGCG
>Chr_04.trna102 Chr_04:22497397-22497467 (-) Lys (TTT) 71 bp Sc: 38.7
GCTGGTCTCAGTTGGTTAGAGCGTGTGGCTTTTAAACCATAAAGTCGAAGGTTCAAGCCC
TTCCTCCAGCA
>Chr_04.trna103 Chr_04:19478383-19478454 (-) Undet (NNN) 72 bp Sc: 30.9
GGATCCATAAGCTCTAAATGGTAAGAGCGCTCATAAACTGAGAGGTTGGTGGTTCGAATC
CATCTGGATCCG
>Chr_04.trna104 Chr_04:19269545-19269620 (-) His (GTG) 76 bp Sc: 63.0
GCTGGAGTAGCTCAGTGGGTTAGAGCGTGTGGCTTGTGGAGCCACAAGGTCGAAGGTTCA
AGTCCTTCCTCCATCA
>Chr_04.trna105 Chr_04:16122455-16122526 (-) Gly (TCC) 72 bp Sc: 71.0
GCGTTTGTAGTCCAACGGTTAGGATAATTGCCTTCCAAGCAATAGACCCGGGTTCGACTC
CCGGCAGACGCA
>Chr_04.trna106 Chr_04:16098156-16098227 (-) Gly (TCC) 72 bp Sc: 73.9
GCGTTTGTAGTCCAACGGTTAGGATAATTGCCTTCCAAGCAATAGACCCGGGTTCGACTC
CCGGCAAACGCA
>Chr_04.trna107 Chr_04:15653603-15653674 (-) Leu (TAA) 72 bp Sc: 34.7
GGATCCATAAGCTCTAAATGGTAAGAGCGCTCATTAAACGAGAGATTGATGGTTCAAACC
CATCTGGATCCA
>Chr_04.trna108 Chr_04:13397308-13397371 (-) Undet (NNN) 64 bp Sc: 51.2
GGTCCCGTAGCTCAGTTGGTTAGAGCCCAGCCGAAGGTCGCGGGTTTGAGCCCCGCCGGG
ACCA
>Chr_04.trna109 Chr_04:11166357-11166428 (-) Lys (TTT) 72 bp Sc: 80.4
GCCGACTTAGCTCAGTGGTAGAGCGCGTGACTTTTAATCCCGTGGTCGAGGGTTCGATCC
CCTCAGTCGGCG
>Chr_04.trna110 Chr_04:11144155-11144226 (-) Lys (TTT) 72 bp Sc: 80.4
GCCGACTTAGCTCAGTGGTAGAGCGCGTGACTTTTAATCCCGTGGTCGAGGGTTCGATCC
CCTCAGTCGGCG
>Chr_04.trna111 Chr_04:10769471-10769542 (-) Undet (NNN) 72 bp Sc: 32.4
GGATCCATAAGCTCTAAATGGTAAGAGCGCTCATAAATTGAGAGGTTGGTGGTTCGAATC
CATCTGGATCCA
>Chr_04.trna112 Chr_04:10157689-10157760 (-) Leu (TAA) 72 bp Sc: 30.2 Possible pseudogene
GGATCCATAAACTCTAAATGGTAAGAGCGCTCACTAAATGAGAGGTTGATGGTTCGAATC
CATCTGGATCCA
>Chr_04.trna113 Chr_04:9123164-9123254 (-) Asn (ATT) 91 bp Sc: 36.8
GGACTTTTAGCTCAAATGGTAGAGCAACTGAGAATTGGAGAGCATTTCCAATATTTCTCA
GGAGATAGTGGTTCAAATCCACTAAGGTCCA
>Chr_04.trna114 Chr_04:9037611-9037682 (-) Undet (NNN) 72 bp Sc: 29.7
GGATCCATAAGCTCTAAATGGTAAGAGTGCTCATAAATTGAGAGGTTGGTGGTTCGAATC
CATCTGGATCCA
>Chr_04.trna115 Chr_04:8953755-8953826 (-) Undet (NNN) 72 bp Sc: 23.1
GGATCCATAAGCTCTAAATGGTAAGAGCGCTCATAAACTGAGAGGTTGGTGGTTCGAATC
CATCTAGATCCG
>Chr_04.trna116 Chr_04:8199157-8199228 (-) Leu (TAA) 72 bp Sc: 30.9 Possible pseudogene
GGATCCATAAGCTCTAAATGGTAAGAGGGCTCACTAAATGAGAGGTTGATGGTTCGAATC
CATCTGGATCCA
>Chr_04.trna117 Chr_04:7197961-7198032 (-) Undet (NNN) 72 bp Sc: 30.9
GGATCCATAAGCTCTAAATGGTAAGAGCGCTCATAAACTGAGAGGTTGGTGGTTCGAATC
CATCTGGATCCG
>Chr_04.trna118 Chr_04:6358483-6358555 (-) Glu (CTC) 73 bp Sc: 78.9
TCCGTTGTAGTCTAGTTGGTTAGGATACTCGGCTCTCACCCGAGAGACCCGGGTTCAAGT
CCCGGCAACGGAA
>Chr_04.trna119 Chr_04:5394084-5394157 (-) Ile (TAT) 74 bp Sc: 85.9
GGTCCCGTAGCTCAGTTGGTTAGAGCGTTGGTCTTATGAGCCGAAGGTCGCGGGTTCGAG
CCCCGCCGGGACCA
>Chr_04.trna120 Chr_04:3977635-3977714 (-) Gly (GCC) 80 bp Sc: 23.2 Possible pseudogene
GCACCAGTGGTCTAGTGGTAGAATATATGGTACCCTGCCACGGTATGGTATGGACGCAGG
TTTTATTCCCGGCTGGGGCA
>Chr_04.trna121 Chr_04:3919028-3919107 (-) Gly (GCC) 80 bp Sc: 23.2 Possible pseudogene
GCACCAGTGGTCTAGTGGTAGAATATATGGTACCCTGCCACGGTATGGTATGGACGCAGG
TTTTATTCCCGGCTGGGGCA
>Chr_04.trna122 Chr_04:1884468-1884551 (-) Leu (TAA) 84 bp Sc: 63.1
GCTGGTTTGCCCGAGAGGTTAAGGGGGAAGACTTAAGATCTTCTGCATGTTACATGCGCA
TGGGTTCGAACCCCATAGCCAGCA
>Chr_04.trna123 Chr_04:1837495-1837560 (-) Ser (CGA) 66 bp Sc: 23.0 Possible pseudogene
GGATCTATAAGCTCAAAATGGCCAGAGCGAATTGAGAGGTTGATGGTTCGAATCCATCTA
GAACCA
>Chr_05.trna1 Chr_05:460389-460458 (+) Lys (TTT) 70 bp Sc: 51.1 Possible pseudogene
GTTGACTTAGTTCAGTGGTAGAGCGCGTGACTTTTAATCCTGGTCGTGGGTTCAATCCCC
ACAGTCGGCG
>Chr_05.trna2 Chr_05:709436-709527 (+) Tyr (GTA) 92 bp Sc: 74.2
CCGACCTTAGCTCAGTTGGTAGAGCGGAGGACTGTAGTGGGGTAATACTGTCAGATATCC
TTAGGTCGCTGGTTCGAATCCGGCAGGTCGGA
>Chr_05.trna3 Chr_05:1239016-1239087 (+) Gln (TTG) 72 bp Sc: 71.3
GGTTCTATGGTGTAGTGGTTAGCACTTCGGACTTTGAATCCGGCGACCTGGGTTCGACTC
CCGGTAGGACCT
>Chr_05.trna4 Chr_05:1539400-1539471 (+) Gly (TCC) 72 bp Sc: 73.9
GCGTTTGTAGTCCAACGGTTAGGATAATTGCCTTCCAAGCAATAGACCCGGGTTCGACTC
CCGGCAAACGCA
>Chr_05.trna5 Chr_05:1958862-1958924 (+) Val (AAC) 63 bp Sc: 43.0
GTGGTGGAGTTGGTTATCACGTCAGTCTAACACACTGAAGGTCTCCGGTTCGAGTCCGGG
CCT
>Chr_05.trna6 Chr_05:2474494-2474565 (+) Cys (GCA) 72 bp Sc: 82.1
GGGTCCATAGCTCAGTGGTAGAGCATTTGACTGCAGATCAAGAGGTCACCGGTTCGAACC
CGGTTGGGCCCT
>Chr_05.trna7 Chr_05:2608571-2608642 (+) Asp (GTC) 72 bp Sc: 67.0
GTCGTTGTAGTATAGTGGTAAGTATTCCCGCCTGTCACGCGGGTGACCCGGGTTCGATCC
CCGGCAGCGGCG
>Chr_05.trna8 Chr_05:2652424-2652495 (+) His (GTG) 72 bp Sc: 63.0
GTGGCTGTAGTTTAGTGGTTAGAATTCCACGTTGTGGCCGTGGAGACCTGGGCTCGAATC
CCAGCAGCCACA
>Chr_05.trna9 Chr_05:2815899-2815971 (+) Ala (TGC) 73 bp Sc: 69.1
GGGGATGTAGCTCAAATGGTAGAGCGCTCGCTTTGCATGCGAGAGGTACAGGGTTCGATC
CCCTGCATCTCCA
>Chr_05.trna10 Chr_05:2832244-2832316 (+) Leu (CAA) 73 bp Sc: 23.9 Possible pseudogene
AGATCCATAAGCTCAAAAAAGGAAAGAGCACTCATCAATTGAGAGGTTGATGGTTCGAAT
CCATCTGGGTCTA
>Chr_05.trna11 Chr_05:2900110-2900182 (+) Leu (CAA) 73 bp Sc: 23.9 Possible pseudogene
AGATCCATAAGCTCAAAAAAGGAAAGAGCACTCATCAATTGAGAGGTTGATGGTTCGAAT
CCATCTGGGTCTA
>Chr_05.trna12 Chr_05:3050227-3050298 (+) His (GTG) 72 bp Sc: 63.0
GTGGCTGTAGTTTAGTGGTGAGAATTCCACGTTGTGGCCGTGGAGACCTGGGCTCGAATC
CCAGCAGCCACA
>Chr_05.trna13 Chr_05:3176145-3176218 (+) Val (AAC) 74 bp Sc: 72.2
GGTTTCGTGGTGTAGTTGGTTATCACGTCAGTCTAACACACTGAAGGTCTCCGGTTCGAG
TCCGGGCGAAGCCA
>Chr_05.trna14 Chr_05:3610149-3610230 (+) Ser (TGA) 82 bp Sc: 80.7
GTCGATATGTCCGAGTGGTTAAGGAGACAGACTTGAAATCTGTTGGGCTTCGCCCGCGCA
GGTTCGATCCCTGCTGTCGACG
>Chr_05.trna15 Chr_05:4003575-4003646 (+) Pro (TGG) 72 bp Sc: 66.3
GGGCATTTGGTCTAGTGGTATGATTCTCGCTTTGGGTGCGAGAGGTCCGGAGTTCGATTC
TCCGAATGCCCC
>Chr_05.trna16 Chr_05:4477934-4478007 (+) Asn (GTT) 74 bp Sc: 81.1
GCTGGAGTAGCTCAGTTGGTTAGAGCGTGTGGCTGTTAACCACAAGGTCGAAGGTTCAAG
CCCTTCTTCTAGCG
>Chr_05.trna17 Chr_05:4818565-4818638 (+) Glu (TTC) 74 bp Sc: 72.1
TCCGTTGTAGTCCAGCCTGGTTAGGATACCTGGCTTTCACCCAGGCGACCCGGGTTCAAA
TCCCGGCAACGGAA
>Chr_05.trna18 Chr_05:5283936-5284007 (+) Pro (TGG) 72 bp Sc: 68.9
GGGCATTTGGTCTAGTGGTATGATTCTTGCTTTGGGTGCAAGAGGTCCCGAGTTCGATTC
TCGGAATGCCCC
>Chr_05.trna19 Chr_05:5395591-5395662 (+) iMet (CAT) 72 bp Sc: 58.3
ATCAGAGTGGCGCAGCGGAAGCGTGGTGGGCCCATAACCCACAGGTCCCAGGATCGAAAC
CTGGCTCTGATA
>Chr_05.trna20 Chr_05:5397295-5397366 (+) iMet (CAT) 72 bp Sc: 58.3
ATCAGAGTGGCGCAGCGGAAGCGTGGTGGGCCCATAACCCACAGGTCCCAGGATCGAAAC
CTGGCTCTGATA
>Chr_05.trna21 Chr_05:5601381-5601452 (+) Trp (CCA) 72 bp Sc: 75.8
GGATCCGTGGCGCAATGGTAGCGCGTCTGACTCCAGATCAGAAGGTTGCGTGTTCGATTC
ACGTCGGGTTCA
>Chr_05.trna22 Chr_05:5741917-5741988 (+) Asp (GTC) 72 bp Sc: 69.8
GTCGTTGTAGTATAGTGGTAAGTATTCCCGCCTGTCACGCGGGTGACCCGGGTTCGATCC
CCGGCAACGGCG
>Chr_05.trna23 Chr_05:5781689-5781782 (+) His (ATG) 94 bp Sc: 33.8
ACGACCTTAGCTCAATAGGAAGAGCGTAGGATAATGTTGGGGGTTTCCTCCCAGCAAATT
CCTTTGGTTGCTGGTTCGAATCCAGCAGGTCGTG
>Chr_05.trna24 Chr_05:5989528-5989601 (+) Lys (TTT) 74 bp Sc: 20.8 Possible pseudogene
AGCAGGGTAGCTCAATTGGTAAGGGTATGTGGCTTTTAACCACAAAATCAAACGTCCGAC
CCTTCCTCTAGCTT
>Chr_05.trna25 Chr_05:6370640-6370711 (+) Trp (CCA) 72 bp Sc: 75.8
GGATCCGTGGCGCAATGGTAGCGCGTCTGACTCCAGATCAGAAGGTTGCGTGTTCGATTC
ACGTCGGGTTCA
>Chr_05.trna26 Chr_05:6395716-6395787 (+) Phe (GAA) 72 bp Sc: 34.5
GGATCCATAAGCTCAAAATGGTAAGAGCACTCGGGAATTGAGAGGTTGATGGTTTGAATC
CATCTGGATCCA
>Chr_05.trna27 Chr_05:6452884-6452968 (+) Asn (ATT) 85 bp Sc: 24.3 Possible pseudogene
AAACCTTTAGCTCAAATGGAAGAGCACTTGAGGATTGTTATCCAATACATCTCAAGATAT
GGTGGTTCAAATCCGCCAAGGTCTG
>Chr_05.trna28 Chr_05:6865584-6865655 (+) Thr (TGT) 72 bp Sc: 82.7
GCCTTCATAGCTCAGTGGTAGAGCGTCAGTCTTGTAAACTGAAGGTCCGTAGTTCGATCC
TGCGTGGAGGCA
>Chr_05.trna29 Chr_05:7006507-7006578 (+) Pro (TGG) 72 bp Sc: 68.9
GGGCATTTGGTCTAGTGGTATGATTCTTGCTTTGGGTGCAAGAGGTCCCGAGTTCGATTC
TCGGAATGCCCC
>Chr_05.trna30 Chr_05:8639592-8639664 (+) Arg (CCT) 73 bp Sc: 69.1
GCGCCTGTAGCTCAGTGGATAGAGCGTCTGTTTCCTAAGCAGAAAGTCGTAGGTTCGACC
CCTACCTGGCGCG
>Chr_05.trna31 Chr_05:8815260-8815334 (+) Sup (TCA) 75 bp Sc: 79.2
GCTGGAGTAGCTCAGTTGGTTAGAGCGCGTGCCTTCAAAAGCACGAGGTCGAAGGTTCAA
GCCCTTCCTTCAGCA
>Chr_05.trna32 Chr_05:9459337-9459409 (+) Phe (GAA) 73 bp Sc: 78.3
GCGGGGATAGCTCAGTTGGGAGAGCGTCAGACTGAAGATCTGAAGGTCGCGTGTTCGATC
CACGCTCACCGCA
>Chr_05.trna33 Chr_05:9474250-9474334 (+) Met (CAT) 85 bp Sc: 64.2
GGGGTGGTGGCGCAGTTGGCTAGCGCGTAGGTCTCATAGCTAAAGAGTGATCCTGAGGTC
GAGAGTTCGAGCCTCTCTCACCCCA
>Chr_05.trna34 Chr_05:10474351-10474421 (+) Gly (GCC) 71 bp Sc: 65.5
GCACCAGTGGTCTAGTGGTAGAATAGTACCCTGCCACGGTACAGACCCGGGTTCAATTCC
CGGCTGGTGCA
>Chr_05.trna35 Chr_05:10829475-10829547 (+) Phe (GAA) 73 bp Sc: 65.2
GCGGGGATAGCCCAGTTGGGAGAGTGTTAGACTGAAGATCTGAAGGTCGCGTGTTCGATC
CACGCTCACCGCA
>Chr_05.trna36 Chr_05:10927215-10927289 (+) Undet (NNN) 75 bp Sc: 64.6
GCTGGTGTAGTTTAGTTGGTTAGAGCGTGTGGCTTTTCAACCACAAGGTCGAAGGTTCAA
ACCCTTCTTCCAGCA
>Chr_05.trna37 Chr_05:10930768-10930842 (+) Sup (TCA) 75 bp Sc: 74.4
GTTGGAGTAGCTCAGTTGGTTAGAGCATGTGGCTTTCAAAGCACAAGGTCGAAGGTTCAA
GCCCTTCCTCCAACA
>Chr_05.trna38 Chr_05:11114876-11114947 (+) His (GTG) 72 bp Sc: 63.0
GTGGCTGTAGTTTAGTGGTTAGAATTCCACGTTGTGGCCGTGGAGACCTGGGCTCGAATC
CCAGCAGCCACA
>Chr_05.trna39 Chr_05:11436194-11436265 (+) Asp (GTC) 72 bp Sc: 69.8
GTCGTTGTAGTATAGTGGTAAGTATTCCCGCCTGTCACGCGGGTGACCCGGGTTCGATCC
CCGGCAACGGCG
>Chr_05.trna40 Chr_05:11562168-11562241 (+) Glu (TTC) 74 bp Sc: 72.1
TCCGTTGTAGTCCAGCCTGGTTAGGATACCTGGCTTTCACCCAGGCGACCCGGGTTCAAA
TCCCGGCAACGGAA
>Chr_05.trna41 Chr_05:12190237-12190310 (+) Glu (TTC) 74 bp Sc: 70.5
TCCATTGTAGTCCAGCCCGGTTAGGATACCTGGCTTTCACCCAGGCGACCCGGGTTCAAA
TCCCGGCAATGGAA
>Chr_05.trna42 Chr_05:13084776-13084875 (+) Tyr (GTA) 100 bp Sc: 42.1
GGATCTTTAGCTCAAATGGTAGAGCACTTGAGTGTATGAGCAACCCCAGGCCCTAGCTAA
TACATCTCAAGAGATGGTGGTTCAAATCCACCAAGATTCC
>Chr_05.trna43 Chr_05:18620181-18620264 (+) Undet (NNN) 84 bp Sc: 29.4
GGACTTTTAGCTCAAATGGTAGAGCAACTGAGAATTAGGGGGTATACTTCACAGAAGATA
GTGGTTCAAATCCACTGAGGTCCA
>Chr_05.trna44 Chr_05:19693928-19694018 (+) Undet (NNN) 91 bp Sc: 21.8
GGACTTTTAGCTCAAATGGTAAAGCAACTGAGAATTGGAGGGCATTTCCAATAGTTCTCA
GAAGATGGTGGTTCAAATCCATTGAGGTCCA
>Chr_05.trna45 Chr_05:24531027-24531101 (+) Lys (TTT) 75 bp Sc: 54.0
GCTCGGGTAGCTTGGTTGGTTAGAACATGTGGCTTTTAAACCACAAGGTCGGAGGTTCAA
ACCCTTCCTCTAGCA
>Chr_05.trna46 Chr_05:24858963-24859028 (+) Undet (NNN) 66 bp Sc: 25.7 Possible pseudogene
ACTGGTGTAGCTCAGTTGGTTGGCTTTTAAACCACGAGGACGAAGGTTCAAGCCCTTCCT
CCAGCA
>Chr_05.trna47 Chr_05:27702887-27702968 (+) Ser (GCT) 82 bp Sc: 80.5
GTCGCTTTGGCCGAGTGGTTAAGGCGTGTGCCTGCTAAGTACATGGGGTTTCCCCGCGAG
AGTTCGAATCTCTCAGGCGACG
>Chr_05.trna48 Chr_05:28159372-28159446 (+) Lys (TTT) 75 bp Sc: 70.2
GCTGGTGTAGCTCAGTTGGTTAGAGTGTGTGGCTTTTAAACCACAAAGTCGAAGGTTCAA
GCCCTTCCTCCAGCA
>Chr_05.trna49 Chr_05:28630259-28630331 (+) Ile (TAT) 73 bp Sc: 42.9 Possible pseudogene
GGCCTATTAGCGCAGTTGGTTAGAGTGTCGCGTTTATTATGCGGAGACGCGGGTTCGAGA
CCTGCATAGGGCA
>Chr_05.trna50 Chr_05:30211259-30211332 (+) Lys (TTT) 74 bp Sc: 33.4 Possible pseudogene
TCCACGCTTAGCTCAGTGGTAGAGCATGGCTTTTAACCTCGTCGTCGTCGTGGTTTCAAT
CCCCACAGCTCGAA
>Chr_05.trna51 Chr_05:30340917-30340991 (+) Lys (TTT) 75 bp Sc: 25.6
ACTGATGTACCCTAGTTAGTTAGAGTATGTGGTATTTAAACCACATGCTCGAAGGTTCAA
GCCCTTCCATCAGCG
>Chr_05.trna52 Chr_05:30861621-30861695 (+) Sup (TTA) 75 bp Sc: 74.7
GCTGGAGTAGCTCAGTTGGTTAGAGCGTGTGGCTTTTAAAGCACATGGTCGAAGGTTCAA
ACCCTTCCTCTAGCA
>Chr_05.trna53 Chr_05:31127912-31127986 (+) Sup (TCA) 75 bp Sc: 79.2
GCTGGAGTAGCTCAGTTGGTTAGAGCGCGTGCCTTCAAAAGCACGAGGTCGAAGGTTCAA
GCCCTTCCTTCAGCA
>Chr_05.trna54 Chr_05:32774635-32774706 (+) Undet (NNN) 72 bp Sc: 30.9
GGATCCATAAGCTCTAAATGGTAAGAGCGCTCATAAACTGAGAGGTTGGTGGTTCGAATC
CATCTGGATCCG
>Chr_05.trna55 Chr_05:33125901-33125975 (+) Lys (TTT) 75 bp Sc: 65.7
GCTGGCGTAGCTCAGTTGGTTAGAGCGTGTGGCTTTTAAACCACAAAGTCGAAGGTTCAA
GCCCTTCCTCTAGCA
>Chr_05.trna56 Chr_05:33293314-33293395 (+) Ser (AGA) 82 bp Sc: 79.4
GTGGACGTGCCGGAGTGGTTATCGGGCATGACTAGAAATCATGTGGGCTTTGCCCGCGCA
GGTTCGAATCCTGCCGTCCACG
>Chr_05.trna57 Chr_05:33836528-33836621 (+) His (ATG) 94 bp Sc: 37.8
GGATCTTTAGCTCAAATGGTAGAGCACTTGAGAATATGAGCAACTTCTAGATGATACATC
TCATGAGATAGTGGTTCGAATCCACTAAGATCCT
>Chr_05.trna58 Chr_05:33848800-33848872 (+) Asn (ATT) 73 bp Sc: 44.9 Possible pseudogene
GGCCTATTAGCTCAGTTGGTTAGAGTGTCGCGTTTATTATGCAGAGACGTGGGTTCGAGA
CCTGCATAGGGCA
>Chr_05.trna59 Chr_05:34288697-34288769 (+) Glu (CTC) 73 bp Sc: 78.9
TCCGTTGTAGTCTAGTTGGTTAGGATACTCGGCTCTCACCCGAGAGACCCGGGTTCAAGT
CCCGGCAACGGAA
>Chr_05.trna60 Chr_05:34417198-34417269 (+) Gln (TTG) 72 bp Sc: 61.7
GGTTTTATGGTGTAGTGGTTAGCACTTCGGACTTTGAATCTGGCAACCTGGGTTCGACTC
CCAGTAGGACCT
>Chr_05.trna61 Chr_05:35551579-35551670 (+) Undet (NNN) 92 bp Sc: 35.7 Possible pseudogene
TGATCTTTAGTTCAAATGGTAGAACACTTGGAGAATGGATGTGTATTTCTATTTCATCTC
AAGAGATGGTGGTTCAAATCCACCAAGATCAT
>Chr_05.trna62 Chr_05:36475427-36475498 (+) Undet (NNN) 72 bp Sc: 30.9
GGATCCATAAGCTCTAAATGGTAAGAGCGCTCATAAACTGAGAGGTTGGTGGTTCGAATC
CATCTGGATCCG
>Chr_05.trna63 Chr_05:36608048-36608130 (+) Leu (TAA) 83 bp Sc: 68.4
GCTGGTTTGCCCGAGAGGTTAAGGGGGAAGACTTAAGATCTTCTGCACATAAGTGCGCAT
GGGTTCGAACCCCATAGCCAGCA
>Chr_05.trna64 Chr_05:36613131-36613203 (+) Lys (CTT) 73 bp Sc: 87.7
GCCCGTCTAGCTCAGTTGGTAGAGCGCAAGGCTCTTAACCTTGTGGTCGTGGGTTCGAGC
CCCACGGTGGGCG
>Chr_05.trna65 Chr_05:37362451-37362524 (+) Val (AAC) 74 bp Sc: 72.2
GGTTTCGTGGTGTAGTTGGTTATCACGTCAGTCTAACACACTGAAGGTCTCCGGTTCGAG
TCCGGGCGAAGCCA
>Chr_05.trna66 Chr_05:37567055-37567128 (+) Val (AAC) 74 bp Sc: 72.2
GGTTTCGTGGTGTAGTTGGTTATCACGTCAGTCTAACACACTGAAGGTCTCCGGTTCGAG
TCCGGGCGAAGCCA
>Chr_05.trna67 Chr_05:39120213-39120301 (+) Tyr (GTA) 89 bp Sc: 74.3
CCGACCTTAGCTCAGTTGGTAGAGCGGAGGACTGTAGTTGGTTTCTGTCAGACATCCTTA
GGTCGCTGGTTCGAATCCGGCAGGTCGGA
>Chr_05.trna68 Chr_05:40455325-40455400 (+) Lys (TTT) 76 bp Sc: 53.3
GATGGTGTGGCTCAGTTGGTTAGAGCATGTGGCCTTTTAAACCACAAGGTCAAAGGTTCA
AGCCCTTCCTCCAGCA
>Chr_05.trna69 Chr_05:40480505-40480586 (+) Ser (TGA) 82 bp Sc: 80.7
GTCGATATGTCCGAGTGGTTAAGGAGACAGACTTGAAATCTGTTGGGCTTCGCCCGCGCA
GGTTCGATCCCTGCTGTCGACG
>Chr_05.trna70 Chr_05:41013818-41013890 (+) Arg (TCT) 73 bp Sc: 68.8
GCACCCGTGGCCTAATGGATAAGGCGTCTGACTTCTAATCAGGCGATTGTGGGTTCGAGT
CCCACCGGGTGTG
>Chr_05.trna71 Chr_05:41513650-41513724 (+) Lys (TTT) 75 bp Sc: 69.4
GCTGGTGTAGCTCAGTTGGTTAGAGCATGTGGCTTTTAAACCACAAGGTCGAAGGTTCAA
GCTCTTCCTCCAGCA
>Chr_05.trna72 Chr_05:41905364-41905443 (+) His (ATG) 80 bp Sc: 41.7
GGATCTTTAGCTCAAACGGTAGAGCACTTGAGAATGAAAGTTTGTCTCAAGAGATGGTGG
TTCAATTCCACCAAGATTCT
>Chr_05.trna73 Chr_05:41909916-41909987 (+) Asp (GTC) 72 bp Sc: 67.0
GTCGTTGTAGTATAGTGGTGAGTATTCCCGCCTGTCACGCGGGTGACCCGGGTTCGATCC
CCGGCAGCGGCG
>Chr_05.trna74 Chr_05:42140371-42140441 (+) Gly (GCC) 71 bp Sc: 66.5
GCACCAGTGGTCTAGTGGTAGAATAGTACCCTGCCACGGTACAGACCCGGGTTCGATTCC
CGGCTGGTGCA
>Chr_05.trna75 Chr_05:42651645-42651716 (+) Pro (TGG) 72 bp Sc: 68.9
GGGCATTTGGTCTAGTGGTATGATTCTTGCTTTGGGTGCAAGAGGTCCCGAGTTCGATTC
TCGGAATGCCCC
>Chr_05.trna76 Chr_05:42921535-42921606 (+) Undet (NNN) 72 bp Sc: 32.4
GGATCCATAAGCTCTAAATGGTAAGAGCGCTCATAAATTGAGAGGTTGGTGGTTCGAATC
CATCTGGATCCA
>Chr_05.trna77 Chr_05:44322028-44322097 (+) Undet (NNN) 70 bp Sc: 60.2
GTGCCTGTAGCTCAGTGGATAGAGCATCTGCCCTAGCAGAAGGTCGTAGGTTCAATTCCT
ACCAGGCACA
>Chr_05.trna78 Chr_05:42745418-42745489 (-) Undet (NNN) 72 bp Sc: 36.3
GGATCCATAAGCTCAAAATGGTAAGAGCACTCAGGAATTGAGGGGTTGATGGTTCGAATC
CATCTGGATCCA
>Chr_05.trna79 Chr_05:42459285-42459385 (-) Tyr (GTA) 101 bp Sc: 38.5
GGATCTTTAGCTCAAATGGTAGAGCACTTGAGTGTATGAGCAACCTCCAGGCCTTAGCTA
ATACATCTCAAGAAATGGTGGTTCAAATCCACCAAGATTCC
>Chr_05.trna80 Chr_05:41177924-41177995 (-) Undet (NNN) 72 bp Sc: 30.9
GGATCCATAAGCTCTAAATGGTAAGAGCGCTCATAAACTGAGAGGTTGGTGGTTCGAATC
CATCTGGATCCG
>Chr_05.trna81 Chr_05:40969825-40969898 (-) Arg (TCG) 74 bp Sc: 82.3
GACCGCATAGCGCAGTGGATTAGCGCGTTTGACTTCGGATCAAAAGGTCGTGGGTTCGAC
TCCCACTGTGGTCG
>Chr_05.trna82 Chr_05:40483517-40483588 (-) Asp (GTC) 72 bp Sc: 69.8
GTCGTTGTAGTATAGTGGTGAGTATTCCCGCCTGTCACGCGGGTGACCCGGGTTCGATCC
CCGGCAACGGCG
>Chr_05.trna83 Chr_05:40480674-40480745 (-) Asp (GTC) 72 bp Sc: 69.8
GTCGTTGTAGTATAGTGGTAAGTATTCCCGCCTGTCACGCGGGTGACCCGGGTTCGATCC
CCGGCAACGGCG
>Chr_05.trna84 Chr_05:39596165-39596244 (-) His (ATG) 80 bp Sc: 41.7
GGATCTTTAGCTCAAAAGGTAGAGCACTTGAGAATGAAATTACATCTCAAGAGATGGTGG
TTCAATTCCACCAAGATCCA
>Chr_05.trna85 Chr_05:37213310-37213382 (-) Ala (TGC) 73 bp Sc: 69.1
GGGGATGTAGCTCAAATGGTAGAGCGCTCGCTTTGCATGCGAGAGGTACAGGGTTCGATC
CCCTGCATCTCCA
>Chr_05.trna86 Chr_05:37058328-37058401 (-) Ile (AAT) 74 bp Sc: 72.4
GGCCTATTAGCTCAGTTGGTTAGAGAGTCGTGCTAATAACGCGAAGGTCGCAGGTTCGAG
ACCTGCATGGGCCA
>Chr_05.trna87 Chr_05:37058247-37058320 (-) Val (CAC) 74 bp Sc: 82.4
GTCTGGGTGGTGTAGTTGGTTATCACGCTAGTCTCACACACTAGAGGTCCCCGGTTCGAA
CCCGGGCTCAGACA
>Chr_05.trna88 Chr_05:37025769-37025840 (-) Cys (GCA) 72 bp Sc: 82.1
GGGTCCATAGCTCAGTGGTAGAGCATTTGACTGCAGATCAAGAGGTCACCGGTTCGAACC
CGGTTGGGCCCT
>Chr_05.trna89 Chr_05:36386401-36386479 (-) Val (AAC) 79 bp Sc: 43.1 Possible pseudogene
GGCAGTTTTCGTGGTGTAGTTGGTTATCACGTGAGTCTAACACACTGAAGGTCCTTCAGT
TCGAGCCCAGGCGAAGCCA
>Chr_05.trna90 Chr_05:35784746-35784826 (-) Leu (AAG) 81 bp Sc: 74.0
GTTGAGATGGCCGAGTTGGTCTAAGGCGCCAGATTAAGGTTCTGGTCCGAAAGGGCGTGG
GTTCAAATCCCACTCTCAACA
>Chr_05.trna91 Chr_05:35574375-35574466 (-) Undet (NNN) 92 bp Sc: 36.6 Possible pseudogene
TGATCTTTAGTTCAAATGGTAGAACACTTGGAAAATGGATGTGTATTTCTATTTCATCTC
AAGAGATGGTGGTTCAAATCCACCAAGATCAT
>Chr_05.trna92 Chr_05:34600781-34600848 (-) Undet (NNN) 68 bp Sc: 37.1
GACTCTGTGGCCCAATGGATAAGGCGCGAAACCAGAGATTCTGGGTTCGACGATCCCCAG
CAGAGTCG
>Chr_05.trna93 Chr_05:33803803-33803873 (-) Lys (TTT) 71 bp Sc: 32.0 Possible pseudogene
TCCACGCTTAGCTCAGTGGTAGAGCATGGCTTTTAACCTCGTCGTCGTGGTTTCAATCCC
CACAGCTCAAA
>Chr_05.trna94 Chr_05:33209207-33209281 (-) Lys (TTT) 75 bp Sc: 63.9
GCTGGTGTAGCTCAGATGGTTAGAGCATGTGGCTTTTAAACCACAAAGTTGAAGGTTCAA
GCCCTTCCTCCAGCA
>Chr_05.trna95 Chr_05:32565567-32565667 (-) Tyr (GTA) 101 bp Sc: 42.0
GGATCTTTAGCTCAAATGGTAGAGCACTTGAGTGTATGAGCAACCCCCAGGCCCTAGCTA
ATACATCTCAAGAGATGGTGGTTCAAATCCACCAAGATTCC
>Chr_05.trna96 Chr_05:30903057-30903147 (-) Pro (GGG) 91 bp Sc: 35.5
GGATCTTTAGCTCAAAGGGTAGAGCACTTGAGAATGGGAGTATGTCTCCAATGCATCTCA
AACGATGGTGGTTCAAATCCACCAAGGTCCT
>Chr_05.trna97 Chr_05:29805126-29805197 (-) Gly (GCC) 72 bp Sc: 51.0
GCGGAAGTAGCTTAATGGTAGAGCATAACCTTGCCTAGGCTGAGGTTGAGGGTTCAAGTC
CCTCTTTCCGCT
>Chr_05.trna98 Chr_05:29535710-29535781 (-) Leu (TAA) 72 bp Sc: 39.6
GGATCCATAAGCTCTAAATGGTAAGAGCGCTCACTAAATGAGAGGTTGATGGTTCGAATC
CATCTGGATCCA
>Chr_05.trna99 Chr_05:28516271-28516345 (-) Lys (TTT) 75 bp Sc: 70.5
GCTGGTGTAGCTCAGTTGGTTAGAGCGTGTGGCTTTTAAACCACAAAGTCGAAGGTTCAA
GCCCTTCCTCTAGCA
>Chr_05.trna100 Chr_05:28334763-28334837 (-) Sup (TTA) 75 bp Sc: 75.5
GCTGAAGTAGCTCAGTTGGTTAGAGCATGTGGCTTTTAAAGCACAAGGTCGAAGGTTCAA
GCCCTTCCTTCAGCA
>Chr_05.trna101 Chr_05:27814406-27814480 (-) Sup (TTA) 75 bp Sc: 68.6
GTTGGAGTAGCTCAGGTGGTTAGAGCGTGTGGCTTTTAAAGCACAAGGCTGAAGGTTCAA
GCCCTTCCTCCAACA
>Chr_05.trna102 Chr_05:27811078-27811152 (-) Sup (TCA) 75 bp Sc: 67.1
GCTGGAGTAGCTCAGTTGGTTAGAGCATGTGGCTTTCAAAGCACAAGGTCAAAGGTTCAA
GCCCTTCTTCCAGCA
>Chr_05.trna103 Chr_05:26370035-26370117 (-) Cys (GCA) 83 bp Sc: 24.3 Possible pseudogene
AGATCTTTAGCTCATCAAAAGGTAGAGCAATTGAGAATGCAAGTGCATCTCAAGAGATGG
TGGTTCAAACCCACCAAGATCCT
>Chr_05.trna104 Chr_05:24777640-24777710 (-) Gly (GCC) 71 bp Sc: 53.1
ACACCAGTGGTCTAGTGGTAGAATAGTACCCTGCCACGGTACAGACCCGGGTTCGATTCC
CGACTGGTGCA
>Chr_05.trna105 Chr_05:24173039-24173110 (-) Gln (TTG) 72 bp Sc: 73.5
GGTTCTATGGTGTAGTGGTTAGCACTCTGGACTTTGAATCCAGCGACCTGGGTTCGACTC
CCGGTAGGACCT
>Chr_05.trna106 Chr_05:23810029-23810100 (-) Asp (GTC) 72 bp Sc: 69.8
GTCGTTGTAGTATAGTGGTAAGTATTCCCGCCTGTCACGCGGGTGACCCGGGTTCGATCC
CCGGCAACGGCG
>Chr_05.trna107 Chr_05:21974739-21974829 (-) Undet (NNN) 91 bp Sc: 25.9
GGACTTTTAGCTCAAATGGTAGAGCAACTGAGAATTAGAGGGCATTTCCAATAGTTCTCA
GAAGATGGTGGTTCAAATCCATTGAGGTCCA
>Chr_05.trna108 Chr_05:21568371-21568443 (-) Arg (TCT) 73 bp Sc: 68.8
GCACCCGTGGCCTAATGGATAAGGCGTCTGACTTCTAATCAGGCGATTGTGGGTTCGAGT
CCCACCGGGTGTG
>Chr_05.trna109 Chr_05:21342811-21342881 (-) Undet (NNN) 71 bp Sc: 31.2 Possible pseudogene
GGATCTATTAGCTCAAAATGGCAAGAGCGTTCATATATGAGAGGTTGATGGTTCAAATCC
ATCTAGATCCA
>Chr_05.trna110 Chr_05:19702589-19702661 (-) Ala (TGC) 73 bp Sc: 69.1
GGGGATGTAGCTCAAATGGTAGAGCGCTCGCTTTGCATGCGAGAGGTACAGGGTTCGATC
CCCTGCATCTCCA
>Chr_05.trna111 Chr_05:19454374-19454448 (-) Lys (TTT) 75 bp Sc: 54.0
GCTCGGGTAGCTTGGTTGGTTAGAACATGTGGCTTTTAAACCACAAGGTCGGAGGTTCAA
ACCCTTCCTCTAGCA
>Chr_05.trna112 Chr_05:18883546-18883620 (-) Glu (TTC) 75 bp Sc: 67.3
TCCATTGTAGTCCAGCCCGGTTAGGATACCTGGTTTTCACCCAGGCGGGTCCGGGTTCAA
ATCCCGGCGATGGAA
>Chr_05.trna113 Chr_05:18872539-18872610 (-) Gln (TTG) 72 bp Sc: 76.6
GGTTCTATGGTGTAGTGGTTAGCACTTTGGACTTTGAATCCAACGACCTGGGTTCGAATC
CCGGTAGGACCT
>Chr_05.trna114 Chr_05:17881622-17881696 (-) Lys (CTT) 75 bp Sc: 20.4 Possible pseudogene
AGTGGGGTAGAGGAATTCGTCGACTCATCAGCCTCTTGACCTAAAGACTGCAGGTTCGAG
TCCTGCCCCTGGCTA
>Chr_05.trna115 Chr_05:17640108-17640182 (-) Sup (TTA) 75 bp Sc: 63.9
GTTGGAGTAGCTCAGTTGGTTAGAGCGTGTGGCTTTTAAAGCACAAGGCCGAAGGTCCAA
GCCCTTCCTCCAGCA
>Chr_05.trna116 Chr_05:17637630-17637704 (-) Sup (TCA) 75 bp Sc: 66.3
GCTGGAGTAGCTCAGTTGGTTAGAGCGTGTGGCTTTCAAAGCATAAGGTCGAAGGTTCAA
GCCCTTTTTCCAGCA
>Chr_05.trna117 Chr_05:17489012-17489103 (-) Undet (NNN) 92 bp Sc: 27.0 Possible pseudogene
TAATCTTTAGTTCAAATGGTAGAACACTTGGAGAATGAATGTGTATTTCTATTTCATCTC
AAGAGATGGTGGTTCAAATCCACCAAGATCAT
>Chr_05.trna118 Chr_05:17371079-17371168 (-) Met (CAT) 90 bp Sc: 64.1
GGGGTGGTGGCGCAGTTGGCTAGCGCGTAGGTCTCATAGCTAAATGAATGAGTGATCCTG
AGGTCGAGAGTTCGAGCCTCTCTCACCCCA
>Chr_05.trna119 Chr_05:16672898-16672971 (-) Lys (TTT) 74 bp Sc: 53.3
GCTTGTGTAGCTCAGTTGGTAGAGCATGTGGCTTTTAAACCACAAGATTAAAGGTTCAAG
CCCTTCTTCCAGCA
>Chr_05.trna120 Chr_05:16669871-16669944 (-) Sup (TTA) 74 bp Sc: 70.9
GCTGGAGTAGCTCAGTTGGTTAGAGCGTGAGGCTTTAAAGCACAAGGTCGAAGGTTCAAG
TCCTTCCTCCAGCA
>Chr_05.trna121 Chr_05:16390949-16391026 (-) Leu (CAA) 78 bp Sc: 25.4
CAATTGCTAGCTCAGTTGGTAAAGGCACCCCTCCCCAAGTGGGAGGTTGTGAGTTCAAAT
CTTCACGACTGTAGTTGG
>Chr_05.trna122 Chr_05:16228615-16228686 (-) Undet (NNN) 72 bp Sc: 25.4 Possible pseudogene
GGATCCATAAGCTCAAAATGGGAAGAGCGCTCACTAGTTAAGAGGTTGATGGTTCGAATC
CATCTGGATCTT
>Chr_05.trna123 Chr_05:15808482-15808555 (-) Ile (AAT) 74 bp Sc: 74.7
GGCCTATTAGCTCAGTTGGTTAGAGCGTCGTGCTAATAACGTGAATGTCGCAGGTTCAAG
TCCTGCATGGGCCA
>Chr_05.trna124 Chr_05:13856979-13857053 (-) Lys (TTT) 75 bp Sc: 22.7
ACTGGTGTACCCCAGTAAGTTAGAGTATGTGGTATTTAAACCACATGCTCGAAGGTTCAA
GCCCTTCCATCAGCG
>Chr_05.trna125 Chr_05:13844839-13844913 (-) Lys (TTT) 75 bp Sc: 23.1
ACTGATGTACCCCAGTTAGTTAGAGTATGTGGTATTTAAACCACATGCTCGAAGGTTCAA
GCCCTTCCATCTGCG
>Chr_05.trna126 Chr_05:13107685-13107757 (-) Leu (TAA) 73 bp Sc: 64.6
GGGCGTTTGGTCTAGTGGTATGATTCTCGTCTTAAGGTACGAGAGGTCGCGAGTTCGATT
CTCGCAACGCCCT
>Chr_05.trna127 Chr_05:12657165-12657236 (-) Lys (TTT) 72 bp Sc: 80.4
GCCGACTTAGCTCAGTGGTAGAGCGCGTGACTTTTAATCCCGTGGTCGAGGGTTCGATCC
CCTCAGTCGGCG
>Chr_05.trna128 Chr_05:12584341-12584412 (-) Trp (CCA) 72 bp Sc: 75.8
GGATCCGTGGCGCAATGGTAGCGCGTCTGACTCCAGATCAGAAGGTTGCGTGTTCGATTC
ACGTCGGGTTCA
>Chr_05.trna129 Chr_05:12318593-12318666 (-) Ile (AAT) 74 bp Sc: 84.9
GGCCCATTAGCTCAGTTGGTTAGAGCGTCGTGCTAATAACGCGAAGGTCGCAGGTTCGAG
ACCTGCATGGGCCA
>Chr_05.trna130 Chr_05:12194710-12194783 (-) Asn (GTT) 74 bp Sc: 81.1
GCTGGAGTAGCTCAGTTGGTTAGAGCGTGTGGCTGTTAACCACAAGGTCGAAGGTTCAAG
CCCTTCTTCTAGCG
>Chr_05.trna131 Chr_05:12180618-12180689 (-) Thr (TGT) 72 bp Sc: 79.1
GCCCCTATAGCTCAGTGGTAGAGCGCCAGTCTTGTAAACTGGAGGTCTGTAGTTCGATCC
TGCATGGGGGCA
>Chr_05.trna132 Chr_05:11900632-11900703 (-) Asp (GTC) 72 bp Sc: 69.8
GTCGTTGTAGTATAGTGGTGAGTATTCCCGCCTGTCACGCGGGTGACCCGGGTTCGATCC
CCGGCAACGGCG
>Chr_05.trna133 Chr_05:11875555-11875627 (-) Ala (TGC) 73 bp Sc: 60.7
GGGGATGTAGCTCAAATGGTAGAGCGCTCGCTTTGCATGCGAGAGGTACAAGGTTCGATC
CCCTGCATCTCCA
>Chr_05.trna134 Chr_05:11719319-11719390 (-) Pro (TGG) 72 bp Sc: 66.3
GGGCATTTGGTCTAGTGGTATGATTCTCGCTTTGGGTGCGAGAGGTCCGGAGTTCGATTC
TCCGAATGCCCC
>Chr_05.trna135 Chr_05:11714990-11715063 (-) Thr (AGT) 74 bp Sc: 73.6
GCTTTCATAGCTCAGTTGGTTAGAGCACCCGTTTAGTAAGCGGGAGGTCTTGAGTTCAAC
TCTCAATGAAAGCA
>Chr_05.trna136 Chr_05:11572863-11572934 (-) Asp (GTC) 72 bp Sc: 62.4
GTCGTTGTAGTACAGTGGTAAGTATTCCCGCCTGTCACGTGGGTGACCCGGGTTTGATCC
CCGGCAACGGCG
>Chr_05.trna137 Chr_05:11471013-11471093 (-) Asn (GTT) 81 bp Sc: 30.2
GGAATTATAAGCTCAAAATGGATAGAGCGCCTCAAACTTTATTGTTTGGGGAGGATGATG
GTTCGAATCCATCTGATTCCA
>Chr_05.trna138 Chr_05:11387801-11387872 (-) Gln (CTG) 72 bp Sc: 74.6
GGTCCTATGGTCTAGTGGTCAGGACATTGGACTCTGAATCCAGTAACCCGAGTTCAAATC
TCGGTAGGACCT
>Chr_05.trna139 Chr_05:11190563-11190636 (-) Asn (GTT) 74 bp Sc: 84.5
GCTGGAATAGCTCAGTTGGTTAGAGCGTGTGGCTGTTAACCACAAGGTCGGAGGTTCAAG
CCCTCCTTCTAGCG
>Chr_05.trna140 Chr_05:11095292-11095366 (-) Lys (TTT) 75 bp Sc: 54.0
GCTCGGGTAGCTTGGTTGGTTAGAACATGTGGCTTTTAAACCACAAGGTCGGAGGTTCAA
ACCCTTCCTCTAGCA
>Chr_05.trna141 Chr_05:11083770-11083843 (-) Sup (TTA) 74 bp Sc: 81.1
GCTGGTGTAGCTCAATTGGTTAGAGCGTGTGGTTTTAAACCACAAGGTCGAAGGTTCAAG
CCCTTCCTCCAGCA
>Chr_05.trna142 Chr_05:11027102-11027175 (-) Sup (TTA) 74 bp Sc: 72.5
GCTGGTGTAGCTCAATTGGTTAGACCGTGTGGTTTTAAACCACAAGGTCGAAGGTTCAAG
CCCTTCCTCCAGCA
>Chr_05.trna143 Chr_05:11019150-11019223 (-) Leu (TAA) 74 bp Sc: 53.2
GGCCTATTAGCTCAGTTGGTTAGAGCGTCGCGTTTAATTATGCGGAGACGTGGGTTCGAG
ACCTGCATAGGCCA
>Chr_05.trna144 Chr_05:10884764-10884847 (-) Leu (CAA) 84 bp Sc: 79.5
GTCAGGATGGCCGAGTGGTCTAAGGCGCCAGACTCAAGTTCTGGTCTTCGAAAGAGGGCG
TGGGTTCAAATCCCACTTCTGACA
>Chr_05.trna145 Chr_05:10780107-10780194 (-) Tyr (ATA) 88 bp Sc: 29.8
GGATCATTAGCTTAAATGGCAGAGCACTTGAGAATAGTTGCGCACCACTACTTCTCAAGA
GATGGTGGTTCAAGTCCATCATGATTCT
>Chr_05.trna146 Chr_05:10275026-10275098 (-) Glu (CTC) 73 bp Sc: 78.9
TCCGTTGTAGTCTAGTTGGTTAGGATACTCGGCTCTCACCCGAGAGACCCGGGTTCAAGT
CCCGGCAACGGAA
>Chr_05.trna147 Chr_05:9835970-9836043 (-) Ile (AAT) 74 bp Sc: 84.9
GGCCCATTAGCTCAGTTGGTTAGAGCGTCGTGCTAATAACGCGAAGGTCGCAGGTTCGAG
ACCTGCATGGGCCA
>Chr_05.trna148 Chr_05:9661417-9661489 (-) Ala (CGC) 73 bp Sc: 68.3
GGGGGTGTAGCTCATATGGTAGAGCGCTCGCTTCGCATGCGAGAGGCACGGGGTTCGATT
CCCCGCACCTCCA
>Chr_05.trna149 Chr_05:9365265-9365335 (-) Gly (CCC) 71 bp Sc: 65.4
GCGCATCTGGTGTAGTGGTATCATAGTACCCTCCCACGGTACTGACCAGGGTTCGATTCC
CTGGATGCGCA
>Chr_05.trna150 Chr_05:9363254-9363324 (-) Gly (CCC) 71 bp Sc: 65.4
GCGCATCTGGTGTAGTGGTATCATAGTACCCTCCCACGGTACTGACCAGGGTTCGATTCC
CTGGATGCGCA
>Chr_05.trna151 Chr_05:9363108-9363180 (-) Ala (AGC) 73 bp Sc: 63.4
GGGGATGTAGCTCAGATGGTAGAGCGCTCGCTTAGCATGCGAGAGGTACGGGGATCGATA
CCCCGCATCTCCA
>Chr_05.trna152 Chr_05:8674800-8674874 (-) Lys (TTT) 75 bp Sc: 40.2 Possible pseudogene
GCCATCCTTAGCTCAGTGGTAGTAGAGCGCATGGCTTTTAAGTTTTAACCATGGGTTCGA
TCCCCACAGATGGCG
>Chr_05.trna153 Chr_05:8628733-8628817 (-) Tyr (GTA) 85 bp Sc: 73.8
CCGACTTTAGCTCAGTTGGTAGAGCGGAGGACTGTAGTTGATAACAGACATCCTTAGGTC
GCTGGTTCGAATCCGGCAAGTCGGA
>Chr_05.trna154 Chr_05:8489870-8489942 (-) Arg (TCT) 73 bp Sc: 68.8
GCACCCGTGGCCTAATGGATAAGGCGTCTGACTTCTAATCAGGCGATTGTGGGTTCGAGT
CCCACCGGGTGTG
>Chr_05.trna155 Chr_05:7895098-7895185 (-) Tyr (ATA) 88 bp Sc: 36.2
GGATCATTAGCTTAAATGGTAGAGCACTTGAGAATAGTTGCGCACCACTACTTCTCAAGA
GATGGTGGTTCAAGTCCATCATGATCCT
>Chr_05.trna156 Chr_05:7404214-7404288 (-) Lys (TTT) 75 bp Sc: 54.0
GCTCGGGTAGCTTGGTTGGTTAGAACATGTGGCTTTTAAACCACAAGGTCGGAGGTTCAA
ACCCTTCCTCTAGCA
>Chr_05.trna157 Chr_05:7290738-7290810 (-) Glu (CTC) 73 bp Sc: 78.9
TCCGTTGTAGTCTAGTTGGTTAGGATACTCGGCTCTCACCCGAGAGACCCGGGTTCAAGT
CCCGGCAACGGAA
>Chr_05.trna158 Chr_05:6792762-6792834 (-) Glu (CTC) 73 bp Sc: 78.9
TCCGTTGTAGTCTAGTTGGTTAGGATACTCGGCTCTCACCCGAGAGACCCGGGTTCAAGT
CCCGGCAACGGAA
>Chr_05.trna159 Chr_05:6735646-6735718 (-) Glu (CTC) 73 bp Sc: 78.9
TCCGTTGTAGTCTAGTTGGTTAGGATACTCGGCTCTCACCCGAGAGACCCGGGTTCAAGT
CCCGGCAACGGAA
>Chr_05.trna160 Chr_05:4645566-4645639 (-) Glu (TTC) 74 bp Sc: 72.1
TCCGTTGTAGTCCAGCCTGGTTAGGATACCTGGCTTTCACCCAGGCGACCCGGGTTCAAA
TCCCGGCAACGGAA
>Chr_05.trna161 Chr_05:4636314-4636385 (-) Gln (TTG) 72 bp Sc: 71.3
GGTTCTATGGTGTAGTGGTTAGCACTTCGGACTTTGAATCCGGCGACCTGGGTTCGACTC
CCGGTAGGACCT
>Chr_05.trna162 Chr_05:4465733-4465803 (-) Gly (CCC) 71 bp Sc: 65.4
GCGCATCTGGTGTAGTGGTATCATAGTACCCTCCCACGGTACTGACCAGGGTTCGATTCC
CTGGATGCGCA
>Chr_05.trna163 Chr_05:4115257-4115329 (-) Val (TAC) 73 bp Sc: 78.2
GTTGCTGTGGTGTAGTGGTTATCACGTTAGTCTTACACACTAAAGGTCCCCAGTTCGATC
CTGGGCAGCAACA
>Chr_05.trna164 Chr_05:4092147-4092228 (-) Ser (GCT) 82 bp Sc: 80.5
GTCGCTTTGGCCGAGTGGTTAAGGCGTGTGCCTGCTAAGTACATGGGGTTTCCCCGCGAG
AGTTCGAATCTCTCAGGCGACG
>Chr_05.trna165 Chr_05:3847221-3847287 (-) Undet (NNN) 67 bp Sc: 32.0 Possible pseudogene
GCTGGAGTAGCTCAGTTGGTTATGGCTGTTAACCACAAGGTCGAAGGTTCAAGCCCTTCT
TCTAGCT
>Chr_05.trna166 Chr_05:3839744-3839817 (-) Asn (GTT) 74 bp Sc: 81.1
GCTGGAGTAGCTCAGTTGGTTAGAGCGTGTGGCTGTTAACCACAAGGTCGAAGGTTCAAG
CCCTTCTTCTAGCG
>Chr_05.trna167 Chr_05:3388378-3388448 (-) Undet (NNN) 71 bp Sc: 33.9
GGATCTATAAGCTCAAAATGGAAGAGCGCTCATAAATTGAGAGGTTGATGGTTCAAATCC
ATCTAGATCCA
>Chr_05.trna168 Chr_05:3358339-3358412 (-) Arg (CCT) 74 bp Sc: 55.3
GCACCTGTAGCTCAGTGGATAGAGCGTCTGTTTCCTAAGCAGAAAGTCGTAGGTTCGACC
CCTACCTGGCGGCT
>Chr_05.trna169 Chr_05:3177545-3177626 (-) Ser (AGA) 82 bp Sc: 80.3
GTGGTCGTGCCGGAGTGGTTATCGGGCATGACTAGAAATCATGTGGGCTTTGCCCGCGCA
GGTTCGAATCCTGCCGACCACG
>Chr_05.trna170 Chr_05:2813904-2813985 (-) Ser (GCT) 82 bp Sc: 80.5
GTCGCTTTGGCCGAGTGGTTAAGGCGTGTGCCTGCTAAGTACATGGGGTTTCCCCGCGAG
AGTTCGAATCTCTCAGGCGACG
>Chr_05.trna171 Chr_05:2712899-2712972 (-) Ile (AAT) 74 bp Sc: 85.2
GGCCCATTAGCTCAGTTGGTTAGAGCGTTGTGCTAATAACGCAAAGGTCGCAGGTTCGAG
ACCTGCATGGGCCA
>Chr_05.trna172 Chr_05:2192979-2193050 (-) Asp (GTC) 72 bp Sc: 67.0
GTCGTTGTAGTATAGTGGTAAGTATTCCCGCCTGTCACGCGGGTGACCCGGGTTCGATCC
CCGGCAGCGGCG
>Chr_05.trna173 Chr_05:1842464-1842545 (-) Ser (GCT) 82 bp Sc: 80.5
GTCGCTTTGGCCGAGTGGTTAAGGCGTGTGCCTGCTAAGTACATGGGGTTTCCCCGCGAG
AGTTCGAATCTCTCAGGCGACG
>Chr_05.trna174 Chr_05:1604014-1604085 (-) Asp (GTC) 72 bp Sc: 69.8
GTCGTTGTAGTATAGTGGTAAGTATTCCCGCCTGTCACGCGGGTGACCCGGGTTCGATCC
CCGGCAACGGCG
>Chr_05.trna175 Chr_05:1169835-1169908 (-) Asn (GTT) 74 bp Sc: 84.5
GCTGGAATAGCTCAGTTGGTTAGAGCGTGTGGCTGTTAACCACAAGGTCGGAGGTTCAAG
CCCTCCTTCTAGCG
>Chr_06.trna1 Chr_06:400920-401001 (+) Ser (GCT) 82 bp Sc: 80.5
GTCGCTTTGGCCGAGTGGTTAAGGCGTGTGCCTGCTAAGTACATGGGGTTTCCCCGCGAG
AGTTCGAATCTCTCAGGCGACG
>Chr_06.trna2 Chr_06:509148-509221 (+) Ile (TAT) 74 bp Sc: 86.5
GGTCCCGTAGCTCAGTTGGTTAGAGCGTTGGTCTTATGAGCCGAAGGTCGCGGGTTCGAA
CCCCGCCGGGACCA
>Chr_06.trna3 Chr_06:739383-739454 (+) Pro (TGG) 72 bp Sc: 68.9
GGGCATTTGGTCTAGTGGTATGATTCTTGCTTTGGGTGCAAGAGGTCCCGAGTTCGATTC
TCGGAATGCCCC
>Chr_06.trna4 Chr_06:907214-907285 (+) Gly (TCC) 72 bp Sc: 73.9
GCGTTTGTAGTCCAACGGTTAGGATAATTGCCTTCCAAGCAATAGACCCGGGTTCGACTC
CCGGCAAACGCA
>Chr_06.trna5 Chr_06:1246536-1246607 (+) Gln (TTG) 72 bp Sc: 76.4
GGTTCTATGGTGTAGTGGTTAGCACTCTGGACTTTGAATCCAGCGACCTGGGTTCGAATC
CCGGTAGGACCT
>Chr_06.trna6 Chr_06:2281709-2281788 (+) Leu (TAG) 80 bp Sc: 69.5
GACAGTTTGGCCGAGTGGTCTAAGGCGCCAGATTTAGGCTCTGGTCCGAAAGGGCGTGGG
TTCAAATCCCACAGCTGTCA
>Chr_06.trna7 Chr_06:2465730-2465800 (+) Gly (GCC) 71 bp Sc: 66.5
GCACCAGTGGTCTAGTGGTAGAATAGTACCCTGCCACGGTACAGACCCGGGTTCGATTCC
CGGCTGGTGCA
>Chr_06.trna8 Chr_06:2501685-2501756 (+) Gln (TTG) 72 bp Sc: 71.5
GGTTCTATGGTGTAGTGGTTAGCACTCAGGACTTTGAATCCTGCGACCTGGGTTCGACTC
CCGGTAGGACCT
>Chr_06.trna9 Chr_06:2761450-2761521 (+) Trp (CCA) 72 bp Sc: 75.8
GGATCCGTGGCGCAATGGTAGCGCGTCTGACTCCAGATCAGAAGGTTGCGTGTTCGATTC
ACGTCGGGTTCA
>Chr_06.trna10 Chr_06:2805213-2805284 (+) Undet (NNN) 72 bp Sc: 32.4
GGATCCATAAGCTCTAAATGGTAAGAGCGCTCATAAATTGAGAGGTTGGTGGTTCGAATC
CATCTGGATCCA
>Chr_06.trna11 Chr_06:2811838-2811909 (+) Trp (CCA) 72 bp Sc: 75.8
GGATCCGTGGCGCAATGGTAGCGCGTCTGACTCCAGATCAGAAGGTTGCGTGTTCGATTC
ACGTCGGGTTCA
>Chr_06.trna12 Chr_06:2879611-2879684 (+) Val (CAC) 74 bp Sc: 77.2
GTCTGGGTGGTGTAGTTGGTTATCACGCTAGCCTCACACACTAGAGGTCCCCGGTTCGAA
CCCGGGCTCAGACA
>Chr_06.trna13 Chr_06:2995457-2995527 (+) Gly (GCC) 71 bp Sc: 66.5
GCACCAGTGGTCTAGTGGTAGAATAGTACCCTGCCACGGTACAGACCCGGGTTCGATTCC
CGGCTGGTGCA
>Chr_06.trna14 Chr_06:3224980-3225051 (+) Gly (TCC) 72 bp Sc: 73.9
GCGTTTGTAGTCCAACGGTTAGGATAATTGCCTTCCAAGCAATAGACCCGGGTTCGACTC
CCGGCAAACGCA
>Chr_06.trna15 Chr_06:3239493-3239582 (+) Tyr (GTA) 90 bp Sc: 73.6
CCGACTTTAGCTCAGTTGGTAGAGCGGAGGACTGTAGTAGAAAATCTGTCAGACATCCTT
AGGTCGCTGGTTCGAATCCGGCAAGTCGGA
>Chr_06.trna16 Chr_06:3259022-3259095 (+) Asp (GTC) 74 bp Sc: 47.2
GGGATTGTAGTTCAATTGGTCAGAGCACCACCTTGTCTTCGTGGAAGCTGCGGGTTCGAG
CCCCGCCAGTCCCA
>Chr_06.trna17 Chr_06:3611338-3611411 (+) Glu (TTC) 74 bp Sc: 72.1
TCCGTTGTAGTCCAGCCTGGTTAGGATACCTGGCTTTCACCCAGGCGACCCGGGTTCAAA
TCCCGGCAACGGAA
>Chr_06.trna18 Chr_06:4677817-4677889 (+) Arg (ACG) 73 bp Sc: 72.5
GACTCTGTGGCCCAATGGATAAGGCGCTGGTCTACGAAACCAGAGACTCTGGGTTCGATC
CCCAGCAGAGTCG
>Chr_06.trna19 Chr_06:5253121-5253194 (+) Val (AAC) 74 bp Sc: 72.2
GGTTTCGTGGTGTAGTTGGTTATCACGTCAGTCTAACACACTGAAGGTCTCCGGTTCGAG
TCCGGGCGAAGCCA
>Chr_06.trna20 Chr_06:5593202-5593275 (+) Ile (AAT) 74 bp Sc: 84.9
GGCCCATTAGCTCAGTTGGTTAGAGCGTCGTGCTAATAACGCGAAGGTCGCAGGTTCGAG
ACCTGCATGGGCCA
>Chr_06.trna21 Chr_06:5958396-5958467 (+) Asp (GTC) 72 bp Sc: 67.0
GTCGTTGTAGTATAGTGGTGAGTATTCCCGCCTGTCACGCGGGTGACCCGGGTTCGATCC
CCGGCAGCGGCG
>Chr_06.trna22 Chr_06:6221988-6222060 (+) Ala (TGC) 73 bp Sc: 65.6
GGGGATGTAGCTCAAATGGTAGAGCGCTCGCTTTGCATGCGAGAGGTACAGGGTTCGATA
CCCTGCATCTCCA
>Chr_06.trna23 Chr_06:6559930-6560001 (+) Gln (CTG) 72 bp Sc: 72.2
GGTCCCATGGTCTAGCGGTTAGGACATTGGACTCTGAATCCAGTAACCCGAGTTCAAGTC
TCGGTGGGACCT
>Chr_06.trna24 Chr_06:6661438-6661512 (+) Lys (TTT) 75 bp Sc: 67.9
GCTGGTGTAGCTCAGTTGGTTAGAGCGTGTGGCTTTTAAACCACAAAGTGGAAGGTTCAA
GCCCTTCCTCCAGCA
>Chr_06.trna25 Chr_06:6687320-6687393 (+) Lys (CTT) 74 bp Sc: 41.2
ACAAGAGTAGCTCAGTAGGTTAGAGTGTGTGGTTCTTAACTGTAAAGTCGAAGGTTCAAG
CCCTTCCTCTAGCA
>Chr_06.trna26 Chr_06:7231993-7232075 (+) Ser (AGA) 83 bp Sc: 63.9
GTGGTCGTGCCAGAGTGGTTATCGGGCATGACTAGAAATCATGTGGGGTTTGCCCGCGCA
GGGTTCGAATCCTGCCGACCGCG
>Chr_06.trna27 Chr_06:7544637-7544712 (+) Arg (TCT) 76 bp Sc: 57.4
GCTAGTGTAGCTCAGTTGGTTAGAGCGTGTGGCTTCTAAACCATAAAGTCGAAGGTTCAA
GCCCTTCTTCCAAGCA
>Chr_06.trna28 Chr_06:7871247-7871319 (+) Undet (NNN) 73 bp Sc: 23.1 Possible pseudogene
GCCTGCTGAGCTCAGTTGGTAATACCTCTGGGCAATGATACCAGAGGTCTGGGGTTCGAT
CCCAGGCAGTGCA
>Chr_06.trna29 Chr_06:8537254-8537344 (+) Undet (NNN) 91 bp Sc: 29.9
GGAGGTGTAGCTCAAAAAAATTGATCAATTTCAGGTTTGAGCACTTGCATCTCTGAGCAA
GGCATTCAGGGTTCGAACCCCTGCATCTCCA
>Chr_06.trna30 Chr_06:9159389-9159474 (+) Met (CAT) 86 bp Sc: 64.2
GGGGTGGTGGCGCAGTTGGCTAGCGCGTAGGTCTCATAGCTATCTGAGTAATCCTGAGGT
CGAGAGTTCGAGCCTCTCTCACCCCA
>Chr_06.trna31 Chr_06:9169777-9169862 (+) Met (CAT) 86 bp Sc: 64.2
GGGGTGGTGGCGCAGTTGGCTAGCGCGTAGGTCTCATAGCTATCTGAGTAATCCTGAGGT
CGAGAGTTCGAGCCTCTCTCACCCCA
>Chr_06.trna32 Chr_06:9567505-9567576 (+) Lys (TTT) 72 bp Sc: 80.4
GCCGACTTAGCTCAGTGGTAGAGCGCGTGACTTTTAATCCCGTGGTCGAGGGTTCGATCC
CCTCAGTCGGCG
>Chr_06.trna33 Chr_06:9596992-9597073 (+) Ser (AGA) 82 bp Sc: 69.8
GTGGTCGTGCCAGAGTGGTTATCGGGCATGACTAGAAATCATGTGGGCTTTGCCCGCGCA
GGTTCAAATCCTGCCGACCATG
>Chr_06.trna34 Chr_06:9637498-9637579 (+) Ser (AGA) 82 bp Sc: 80.3
GTGGTCGTGCCGGAGTGGTTATCGGGCATGACTAGAAATCATGTGGGCTTTGCCCGCGCA
GGTTCGAATCCTGCCGACCACG
>Chr_06.trna35 Chr_06:10104485-10104558 (+) Asn (GTT) 74 bp Sc: 81.1
GCTGGAGTAGCTCAGTTGGTTAGAGCGTGTGGCTGTTAACCACAAGGTCGAAGGTTCAAG
CCCTTCTTCTAGCG
>Chr_06.trna36 Chr_06:10619640-10619711 (+) Gln (CTG) 72 bp Sc: 60.6
GGCCCTATGGTGTAGAGGTTAGCACTCTGGACTCTGAATCCAGTGACCTGGGTTCAAATC
CAAGTAGGACCT
>Chr_06.trna37 Chr_06:10620589-10620659 (+) Gln (TTG) 71 bp Sc: 60.8
GGTCCTATGGTGTAGAGTTAGCACACTGGACTTTGAGTCCAGTGACCTGGGTTCAAATCC
CAGTAGGACCT
>Chr_06.trna38 Chr_06:10621728-10621799 (+) Gln (TTG) 72 bp Sc: 72.9
GGTTCTATGGTGTAGAGGTTAGCACTCTGGACTTTGAATCCAGCGACCTGGGTTCAAATC
CCAGTAGGACCT
>Chr_06.trna39 Chr_06:10622412-10622483 (+) Gln (TTG) 72 bp Sc: 59.7
GGTCCTATGGTGTAGCAGTTAGCACTCTGGATTTTGAATCCAGTGACCAGGGTTCAAATC
CCAGTAGGACCT
>Chr_06.trna40 Chr_06:10624384-10624455 (+) Sup (TTA) 72 bp Sc: 49.1
GGTCCTATGGTGTAGAGGTTAGCACTCTGGACTTTATATCCAGCGATCTGGGTCCAAATT
CCAGTAGGACCT
>Chr_06.trna41 Chr_06:10625098-10625169 (+) Gln (TTG) 72 bp Sc: 72.9
GGTCCTATGGTGTAGAGGTTATCACTCTGGACTTTGAATCCAGTAACCTGGGTTCAAATC
CCAGTAGGACCT
>Chr_06.trna42 Chr_06:12053180-12053252 (+) Glu (CTC) 73 bp Sc: 78.9
TCCGTTGTAGTCTAGTTGGTTAGGATACTCGGCTCTCACCCGAGAGACCCGGGTTCAAGT
CCCGGCAACGGAA
>Chr_06.trna43 Chr_06:13080072-13080145 (+) Lys (TTT) 74 bp Sc: 46.1 Possible pseudogene
GCTTGTGTAGCTCAGTTGGTAGAGCACATGGCTTTTAAACCACAAGGCCAAAGGTTCAAG
CCCTTCTTCCAGCA
>Chr_06.trna44 Chr_06:13217658-13217730 (+) Phe (GAA) 73 bp Sc: 78.3
GCGGGGATAGCTCAGTTGGGAGAGCGTCAGACTGAAGATCTGAAGGTCGCGTGTTCGATC
CACGCTCACCGCA
>Chr_06.trna45 Chr_06:15145018-15145089 (+) Undet (NNN) 72 bp Sc: 34.3
GGATCTATAAGCTCAAAATGGAAAGAGCACTCATTAATTGAGAGGTTGGTGGTTCGAATC
CACCTAGATCCA
>Chr_06.trna46 Chr_06:15515117-15515190 (+) His (GTG) 74 bp Sc: 33.2
GCGGATGTACCCAAGTGGATGAAGGCAGTGGATTGTGAATCCACCACGCGCGGGTTCAAT
TCTCGTCGTTCGCC
>Chr_06.trna47 Chr_06:16078981-16079055 (+) Lys (TTT) 75 bp Sc: 54.0
GCTCGGGTAGCTTGGTTGGTTAGAACATGTGGCTTTTAAACCACAAGGTCGGAGGTTCAA
ACCCTTCCTCTAGCA
>Chr_06.trna48 Chr_06:17243971-17244044 (+) Glu (TTC) 74 bp Sc: 56.1
TCCGTTGTAGTTCAGCCTCGTTAGGATACCTGGCTTTCACCCAGGCGACCCGGGTTCAAA
TCCCGGCAACGAAA
>Chr_06.trna49 Chr_06:17976500-17976571 (+) Pro (TGG) 72 bp Sc: 69.6
GGGCGTTTGGTCTAGTGGTATGATTCTTGCTTTGGGTGCAAGAGGTCCCGAGTTCGATTC
TCGGAACGCCCC
>Chr_06.trna50 Chr_06:18887158-18887229 (+) Trp (CCA) 72 bp Sc: 66.8
GGATCCGTGGCGCAATGGTAGCGCGTCTGACTCCAGATCAAGAGGTTGCGTGTTCGATTC
ACGTCGGGTTCA
>Chr_06.trna51 Chr_06:19216843-19216915 (+) Undet (NNN) 73 bp Sc: 24.6 Possible pseudogene
GCCAGCTGAGCTCAGTTGGTAATACCTCTGGCTGATGATACCAGAGGTCTGGGGTTCAAT
CCCAGGCAGTGCA
>Chr_06.trna52 Chr_06:19319809-19319898 (+) Asn (ATT) 90 bp Sc: 23.7
GAACCTTTAGCTCAAATGGTAGAGCAACTGAGAATTGGAGGGCTCTTCCAACCTTCTCAG
TAGATGGTGGTTCAAATCCACTGAGGTCCT
>Chr_06.trna53 Chr_06:20326662-20326733 (+) Leu (TAA) 72 bp Sc: 36.0
GGATCCATAAGCTCCAAATGGTAAGAGCACTCGTTAATCGAGAGGTTGATGGTTCGAATC
CATCTGGATCTA
>Chr_06.trna54 Chr_06:22361592-22361663 (+) Leu (TAA) 72 bp Sc: 36.6 Possible pseudogene
GGATCCATAAGCTCTAAATGGTAAGAGCGCTCAGTAAATGAGAGGTTGATGGTTCAAATC
CATCTGGATTCA
>Chr_06.trna55 Chr_06:22690096-22690168 (+) Glu (CTC) 73 bp Sc: 78.9
TCCGTTGTAGTCTAGTTGGTTAGGATACTCGGCTCTCACCCGAGAGACCCGGGTTCAAGT
CCCGGCAACGGAA
>Chr_06.trna56 Chr_06:23019431-23019502 (+) Pro (CGG) 72 bp Sc: 65.1
GGGCGTTTGGTCTAGTGGTATGATTCTCGCTTCGGGTGCGAGAGGTCGCGAGTTCGATTC
CCGCAACGCCCC
>Chr_06.trna57 Chr_06:23890022-23890095 (+) Met (CAT) 74 bp Sc: 49.6
AGCGGGGTAGAGGAATTGGTCGACTCATCAGGCCCATGACCTGAAGACTGCAGGTTCGAA
TCCTGTCCCCGCCT
>Chr_06.trna58 Chr_06:23908082-23908154 (+) Cys (GCA) 73 bp Sc: 49.5
GGAACCGTAGCCAAGTGGCTAAGGCATGAGTCTGCAAAACTTCTATTCGTCGGTTCGAAT
CCGACCGGTTCCT
>Chr_06.trna59 Chr_06:24030727-24030800 (+) Met (CAT) 74 bp Sc: 49.6
AGCGGGGTAGAGGAATTGGTCGACTCATCAGGCCCATGACCTGAAGACTGCAGGTTCGAA
TCCTGTCCCCGCCT
>Chr_06.trna60 Chr_06:24048062-24048135 (+) Met (CAT) 74 bp Sc: 52.3
GGGCTTATAGTTTAATTGGTTGAAACGTACCGCTCATAACGGTGATATTGTAGGTTCGAG
CCCTACTAAGCCTA
>Chr_06.trna61 Chr_06:24137320-24137394 (+) Pro (TGG) 75 bp Sc: 62.8
CGAGGTGTAGCGCAGTCTGGTCAGCGCATCTGTTTTGGGTACAGAGGGCCATAGGTTCGA
ATCCTGTCACCTTGA
>Chr_06.trna62 Chr_06:25088606-25088677 (+) Lys (TTT) 72 bp Sc: 77.1
GCCGATTTAGCTCAGTGGTAGAGCGCGTGACTTTTAATCCCGTGGTCGAGGGTTCAATCC
CCTCAGTCGGCG
>Chr_06.trna63 Chr_06:25229957-25230031 (+) Ile (AAT) 75 bp Sc: 41.8 Possible pseudogene
GGCCCATTAGCTCAGTTGGTTAGAGCGTCGTGCTAATAAGGCGAAGGTCGCAGGTTCGAG
ACTCTTCACGGACCG
>Chr_06.trna64 Chr_06:25755079-25755150 (+) Pro (TGG) 72 bp Sc: 68.9
GGGCATTTGGTCTAGTGGTATGATTCTTGCTTTGGGTGCAAGAGGTCCCGAGTTCGATTC
TCGGAATGCCCC
>Chr_06.trna65 Chr_06:25831294-25831384 (+) His (ATG) 91 bp Sc: 27.3 Possible pseudogene
TGATCTTTAACTCAAATGGTAGAGCGCTTGAGAATGAAGATTCATTTCAAACTCATCTCA
AGAGATGGTGGTTCAAATCCATCAAGATTAT
>Chr_06.trna66 Chr_06:26212764-26212854 (+) His (ATG) 91 bp Sc: 36.7
GGATCTTTAGCTCAAAGGGTAGAGCACTTGAGAATGGGAGTATGTCTCCAATGCATCTCA
AGCGATGGTGGTTCAAATCCACCAAGGTCCT
>Chr_06.trna67 Chr_06:26487186-26487259 (+) Asn (GTT) 74 bp Sc: 81.1
GCTGGAGTAGCTCAGTTGGTTAGAGCGTGTGGCTGTTAACCACAAGGTCGAAGGTTCAAG
CCCTTCTTCTAGCG
>Chr_06.trna68 Chr_06:26507228-26507300 (+) Ile (AAT) 73 bp Sc: 60.9
GCCCTATTAGCTCAGTTGGTAGAGTGTCGTGCTAATAGCGCGAAGGTGGCAGGTTCGAGA
CCTGCATAGGCCA
>Chr_06.trna69 Chr_06:26560600-26560674 (+) Thr (TGT) 75 bp Sc: 24.0 Possible pseudogene
GCCTTCATAGCTCAGTGGTAGAGTGTCAGTCTTGTAAACTGAATTCATGGATTCCATCTC
TTCTATTTCTAGGCC
>Chr_06.trna70 Chr_06:27084488-27084560 (+) Ile (AAT) 73 bp Sc: 58.0
GGCCTATTAGCTCAGTTGGTAGAGTGTCGTGCTAATAGCGTGAAGGTGACAGGTTCGAGA
CCTGCATAGGCCA
>Chr_06.trna71 Chr_06:27144635-27144706 (+) Asp (GTC) 72 bp Sc: 69.8
GTCGTTGTAGTATAGTGGTAAGTATTCCCGCCTGTCACGCGGGTGACCCGGGTTCGATCC
CCGGCAACGGCG
>Chr_06.trna72 Chr_06:28163405-28163476 (+) Undet (NNN) 72 bp Sc: 30.9
GGATCCATAAGCTCTAAATGGTAAGAGCGCTCATAAACTGAGAGGTTGGTGGTTCGAATC
CATCTGGATCCG
>Chr_06.trna73 Chr_06:28595605-28595676 (+) Undet (NNN) 72 bp Sc: 30.5
GGATCTATAAGCTCAAAATGGAAAGAGCACTCATTAATTGAGAGGTTGGTGGTTCGAATC
CATCTAGATCCA
>Chr_06.trna74 Chr_06:29183408-29183482 (+) Lys (TTT) 75 bp Sc: 72.9
GCTGGTGTAGCTCAGTTGGTTAGAGCGTGTGGCTTTTAAACCACAAAGTCGAAGGTTCAA
GCCCTTCCTCCAGCA
>Chr_06.trna75 Chr_06:29747931-29748005 (+) Sup (TCA) 75 bp Sc: 66.3
GCTCGAGTAGCTCAGTTGGTTAGAGCGTGTGGCTTTCAAAGCACAAGGTCGAAGGTTCAA
GCCCTTCTTCCAGCA
>Chr_06.trna76 Chr_06:30354549-30354622 (+) Gln (TTG) 74 bp Sc: 81.1
GCTGGTGTAGCTCAATTGGTTAGAGCGTGTGGTTTTGAACCACAAGGTCGAAGGTTCAAG
CCCTTCCTCCAGCA
>Chr_06.trna77 Chr_06:29712982-29713056 (-) Lys (TTT) 75 bp Sc: 66.9
GCTGGTGTAGCTCAATTTGTTAGAGCGTGTGGCTTTTAAACCACAAGGTCGAAGGTTCAA
GCCCTTCCTCCAGCA
>Chr_06.trna78 Chr_06:28959912-28959984 (-) Lys (CTT) 73 bp Sc: 87.7
GCCCGTCTAGCTCAGTTGGTAGAGCGCAAGGCTCTTAACCTTGTGGTCGTGGGTTCGAGC
CCCACGGTGGGCG
>Chr_06.trna79 Chr_06:28148250-28148330 (-) Leu (AAG) 81 bp Sc: 74.0
GTTGAGATGGCCGAGTTGGTCTAAGGCGCCAGATTAAGGTTCTGGTCCGAAAGGGCGTGG
GTTCAAATCCCACTCTCAACA
>Chr_06.trna80 Chr_06:27785568-27785639 (-) Thr (TGT) 72 bp Sc: 82.7
GCCTTCATAGCTCAGTGGTAGAGCGTCAGTCTTGTAAACTGAAGGTCCGTAGTTCGATCC
TGCGTGGAGGCA
>Chr_06.trna81 Chr_06:27306633-27306704 (-) Undet (NNN) 72 bp Sc: 33.8
GGATCCATAAGCTCAAAATGGGAAGAGCGCTCACAAGTTGAGAGGTTGATGGTTCGAATC
CATCTGGATCCA
>Chr_06.trna82 Chr_06:27118431-27118505 (-) Leu (CAA) 75 bp Sc: 71.8
GCTGGAGTAGCTCAGTTGGTTAGAGCGTGTGGCTTCAAAAGCACAAGGTCGAAGGTTCAA
GCCCTTCCTTCAACA
>Chr_06.trna83 Chr_06:27069556-27069646 (-) Undet (NNN) 91 bp Sc: 25.9
GGACTTTTAGCTCAAATGGTAGAGCAACTGAGAATTGGAGGGCATTTCCAATAGTTCTCA
GAAGATGGTGGTTCAAATCCATTGAGGTCCA
>Chr_06.trna84 Chr_06:26469058-26469125 (-) Asp (GTC) 68 bp Sc: 47.6
GTATAGTATAGTGGTAAGTATTCCCGCCTGTCACGCGGGTGACCCGGGTTCGATCCCCGG
CAACGGCG
>Chr_06.trna85 Chr_06:26460809-26460876 (-) Asp (GTC) 68 bp Sc: 33.0
GTATAGTATAGTGATAAGTATTCCCGCCTGTCACGCGGGTGACCCGGGTTCGATCCCCAG
CAACTGCG
>Chr_06.trna86 Chr_06:26454095-26454169 (-) Ile (TAT) 75 bp Sc: 73.3
GCTGGTGTAGCTCAGATGGTTAGAGCGTGTGGCTTATAAACCACAAGGTCGAAGGTTCAA
GCCCTTCCTCCAGCA
>Chr_06.trna87 Chr_06:26397494-26397568 (-) Lys (TTT) 75 bp Sc: 62.8
GCTGGAGTGGCTCAGTTGGTTAGAGCATGTGCCTTTTAAACCACAAGATCGAAGGTTTGA
GCCCTTCCTTCAGCA
>Chr_06.trna88 Chr_06:25111692-25111764 (-) Lys (CTT) 73 bp Sc: 47.2
GCATCCATGGTTGAATGGTAAAGCGCCCAACTCTTAATTGGCGTATGTGAGGGTTCGAGC
CCTGCTGGATGCA
>Chr_06.trna89 Chr_06:24643589-24643670 (-) Undet (NNN) 82 bp Sc: 32.3
GGATATTTAGCTTAAATGGTAGAGCACTTGAGAATGTCTTCGGTCATCTCAAGAGATGGT
GGTTCAAATCCACCAAGATCCA
>Chr_06.trna90 Chr_06:24603202-24603275 (-) Ile (AAT) 74 bp Sc: 83.3
GGCCTATTAGCTCAGTTGGTTAGAGCGTCGTGCTAATAACGCGAATGTCGCAGGTTCAAG
TCCTGCATAGGCCA
>Chr_06.trna91 Chr_06:24077574-24077644 (-) Gly (GCC) 71 bp Sc: 59.1
GCGGATATGGTCGAATGGTAAAATTTCTCTTTGCCAAGGAGAAGACGCGGGTTCGATTCC
CGCTATCCGCC
>Chr_06.trna92 Chr_06:24036500-24036572 (-) Met (CAT) 73 bp Sc: 54.9
ACCTACTTGACTCAGCGGTTAGAGTATCGCTTTCATACGGCGAGAGTCATTGGTTCAAAT
CCAATAGTAGGTA
>Chr_06.trna93 Chr_06:23923777-23923851 (-) Pro (TGG) 75 bp Sc: 62.8
CGAGGTGTAGCGCAGTCTGGTCAGCGCATCTGTTTTGGGTACAGAGGGCCATAGGTTCGA
ATCCTGTCACCTTGA
>Chr_06.trna94 Chr_06:23894866-23894939 (-) Pro (TGG) 74 bp Sc: 55.5
AGGAATGTAGCGCAGCTTGGTAGCGCGTTTGTTTTGGGTACAAAATGTCACGGGTTCAAA
TCCTGTCATCCCTA
>Chr_06.trna95 Chr_06:23894642-23894715 (-) Trp (CCA) 74 bp Sc: 70.1
GCGCTCTTAGTTCAGTTCGGTAGAACGTGGGTCTCCAAAACCCGATGTCGTAGGTTCAAA
TCCTACAGAGCGTG
>Chr_06.trna96 Chr_06:22784421-22784514 (-) His (ATG) 94 bp Sc: 37.8
GGATCTTTAGCTCAAATGGTAGAGCACTTGAGAATATGAGCAACTTCTAGATGATACATC
TCATGAGATAGTGGTTCGAATCCACTAAGATCCT
>Chr_06.trna97 Chr_06:22628418-22628492 (-) Gly (TCC) 75 bp Sc: 33.1 Possible pseudogene
GCTGGTGTAGCTCAGATGGTTAGAGCATGTGGCTTCCAAGCCTCGGGGTTGGAGGTTCAA
GCTCTTTCTCCAGTG
>Chr_06.trna98 Chr_06:22597457-22597531 (-) Asn (ATT) 75 bp Sc: 66.5
GCTGGTGTAGCTCAGTTGGTAGAGCATGTGGCCATTTAAACCACAAGGTCGAAGGTTCAA
GCCCTTCCTCCAGCA
>Chr_06.trna99 Chr_06:22270769-22270842 (-) Leu (TAA) 74 bp Sc: 57.3
GGCCTATTAGCTCAGTTGGTTAGAGCGTCGCGTTTAATTACGCGGAGACGTGGGTTCGAG
ACCTGCATAGGCCA
>Chr_06.trna100 Chr_06:21461056-21461139 (-) Leu (CAA) 84 bp Sc: 53.9
GTCAAGATGGCTGAGTGGTCTAAGGTGCCAGACTCAAGTTCCGGTCTTCGTGAGAGGGCG
TGGGTTTAAATCCCACTTCTGACA
>Chr_06.trna101 Chr_06:20119088-20119162 (-) Lys (TTT) 75 bp Sc: 71.0
GCTGGTGTAGCTCAGTTGGTTAGAGCGTGTGGTTTTTAAACCACAAAGTCGAAGGTTCAA
GCCCTTCCTCCAGCA
>Chr_06.trna102 Chr_06:19107228-19107301 (-) Asn (ATT) 74 bp Sc: 59.3
GTTGGAGTAGCTCAGTTGGTTAGAGCGTGTGGTTATTATCCACAAGGCAGAATGTTCAAG
CCCTTCCTCTAGCA
>Chr_06.trna103 Chr_06:17467024-17467095 (-) Thr (TGT) 72 bp Sc: 79.3
GCCCCTATAGCTCAGTGGTAGAGCGTCAGTCTTGTAAACTGAAGGTCTGTAGTTCGATCC
TGCATGGGGGCA
>Chr_06.trna104 Chr_06:17265647-17265720 (-) Ile (AAT) 74 bp Sc: 84.9
GGCCCATTAGCTCAGTTGGTTAGAGCGTCGTGCTAATAACGCGAAGGTCGCAGGTTCGAG
ACCTGCATGGGCCA
>Chr_06.trna105 Chr_06:16994652-16994725 (-) Arg (CCT) 74 bp Sc: 67.7
GCTGGGGTAGCTCAGTTGGTTAGAGTGTGTGATTCCTAAAGCACAAGGCGAAGGTTCAAA
CCCTTCCTCCAGCA
>Chr_06.trna106 Chr_06:15953268-15953341 (-) Gln (TTG) 74 bp Sc: 81.1
GCTGGTGTAGCTCAATTGGTTAGAGCGTGTGGTTTTGAACCACAAGGTCGAAGGTTCAAG
CCCTTCCTCCAGCA
>Chr_06.trna107 Chr_06:15750495-15750569 (-) Undet (NNN) 75 bp Sc: 54.5
ACTGGAGTAGCTCAATTGGTTAGAGCATGTGGCTATTTAACCACAAGGTTGAAGGTTCAA
GCCCTTCCTCCATCA
>Chr_06.trna108 Chr_06:14733247-14733318 (-) Undet (NNN) 72 bp Sc: 32.1
GGATCTATAAGCTCAAAATGGCAAGAGCGCTCATGAATTGAGAGGTTGATGGTTCGAATC
CATCTAGATTCA
>Chr_06.trna109 Chr_06:14211212-14211285 (-) Glu (TTC) 74 bp Sc: 33.0 Possible pseudogene
TCCATTGGAGTCCAGTCTGGTTAGAATACTTGACTTTCACCCAGGTGACCTGGGTTCAAA
TTCCGGCAATGAAA
>Chr_06.trna110 Chr_06:14116343-14116414 (-) Undet (NNN) 72 bp Sc: 30.9
GGATCCATAAGCTCTAAATGGTAAGAGCGCTCATAAACTGAGAGGTTGGTGGTTCGAATC
CATCTGGATCCG
>Chr_06.trna111 Chr_06:13239669-13239739 (-) Undet (NNN) 71 bp Sc: 23.9 Possible pseudogene
GGATCTATAAGCTCAAAATGGAAGAGTGCTCATAAATTGAGAGGTTGGTGGTTCAAATCC
ATCTAGATCTA
>Chr_06.trna112 Chr_06:12618649-12618721 (-) Ile (AAT) 73 bp Sc: 63.7
GGCCCATTAGCTCAGTTGGTTAGAGCGTCACATAAATTATGCGAAGGCGCAGGTTCGAGT
CCTGCATGGGCCA
>Chr_06.trna113 Chr_06:12351219-12351300 (-) Glu (CTC) 82 bp Sc: 58.2
TCTGTTGTAGTCTAGTTGGTTAGGATACTCGGCTCTCACCCGAGAGACCCGGGTTCAAGT
CCCGGCAAGTCCCGGCAACGGA
>Chr_06.trna114 Chr_06:11744659-11744731 (-) Glu (CTC) 73 bp Sc: 75.4
TCCGTTGTAGTTTAGTTGGTTAGGATACTCGGCTCTCACCCGAGAGACCCGGGTTCAAGT
CCCGGCAACGGAA
>Chr_06.trna115 Chr_06:11737745-11737817 (-) Glu (CTC) 73 bp Sc: 78.9
TCCGTTGTAGTCTAGTTGGTTAGGATACTCGGCTCTCACCCGAGAGACCCGGGTTCAAGT
CCCGGCAACGGAA
>Chr_06.trna116 Chr_06:11636098-11636172 (-) Lys (TTT) 75 bp Sc: 72.9
GCTGGTGTAGCTCAGTTGGTTAGAGCGTGTGGCTTTTAAACCACAAAGTCGAAGGTTCAA
GCCCTTCCTCCAGCA
>Chr_06.trna117 Chr_06:10749284-10749355 (-) Thr (CGT) 72 bp Sc: 78.3
GCTTCTGTAGCATAGTGGTAGTGCGTTCGCTTCGTAAGCGAAAGGTCGTGAGTTCAATCC
TCACCAGGAGCT
>Chr_06.trna118 Chr_06:9526728-9526798 (-) Gly (GCC) 71 bp Sc: 66.0
GCACCAGTGGTCTAGTGGTAGAATTGTACCCTGCCACGGTACAGACCCGGGTTCGATTCC
CGGCTGGTGCA
>Chr_06.trna119 Chr_06:8590928-8591000 (-) Arg (TCT) 73 bp Sc: 68.8
GCACCCGTGGCCTAATGGATAAGGCGTCTGACTTCTAATCAGGCGATTGTGGGTTCGAGT
CCCACCGGGTGTG
>Chr_06.trna120 Chr_06:8420882-8420953 (-) Lys (TTT) 72 bp Sc: 80.4
GCCGACTTAGCTCAGTGGTAGAGCGCGTGACTTTTAATCCCGTGGTCGAGGGTTCGATCC
CCTCAGTCGGCG
>Chr_06.trna121 Chr_06:8036950-8037034 (-) Tyr (GTA) 85 bp Sc: 73.8
CCGACTTTAGCTCAGTTGGTAGAGCGGAGGACTGTAGTTGTATGCTGTTATCCTTAGGTC
GCTGGTTCGAATCCGGCAAGTCGGA
>Chr_06.trna122 Chr_06:7638730-7638830 (-) Phe (GAA) 101 bp Sc: 20.7
GCGCGTAGGTCTCATAGCTGAATTCAAAGAGTGAGTGATCCTGAGGTCCAGCGTCAGACT
GAAGATCTGAAGTTGGCGTGTTCGATCCACGCTCACACGCA
>Chr_06.trna123 Chr_06:6573679-6573750 (-) Cys (GCA) 72 bp Sc: 82.1
GGGTCCATAGCTCAGTGGTAGAGCATTTGACTGCAGATCAAGAGGTCACCGGTTCGAACC
CGGTTGGGCCCT
>Chr_06.trna124 Chr_06:6420276-6420349 (-) Glu (TTC) 74 bp Sc: 70.5
TCCATTGTAGTCCAGCCCGGTTAGGATACCTGGCTTTCACCCAGGCGACCCGGGTTCAAA
TCCCGGCAATGGAA
>Chr_06.trna125 Chr_06:6408620-6408692 (-) Undet (NNN) 73 bp Sc: 35.9 Possible pseudogene
TCCATTGTAGTTCAGCCTGGTTAGGATACTTGGCTTTCACCTGGCGACCCGGGTTCAAAT
CCTGGCAATGAAA
>Chr_06.trna126 Chr_06:5800256-5800336 (-) Leu (CAG) 81 bp Sc: 69.5
GTCAAGATGGCCGAGTTGGTCTAAGGCGCCAGTTTCAGGTACTGGTCCGAAAGGGCATGG
GTTCGAATCCCATTCTTGACA
>Chr_06.trna127 Chr_06:5733929-5734002 (-) Glu (TTC) 74 bp Sc: 70.5
TCCATTGTAGTCCAGCCCGGTTAGGATACCTGGCTTTCACCCAGGCGACCCGGGTTCAAA
TCCCGGCAATGGAA
>Chr_06.trna128 Chr_06:5614631-5614703 (-) Val (TAC) 73 bp Sc: 71.5
GTTGCTGTGGTGTAGTGGTTATCACGTTAGTCTTACACACTAAAGGTCTCCAGTTCGATC
CTGGGCAGCAACA
>Chr_06.trna129 Chr_06:5522877-5522950 (-) Val (CAC) 74 bp Sc: 79.1
GTCTGGGTGGTGTAGTTGGTTATCACGCTAGTCTCACACACTAGAGGTCCCCAGTTCGAA
CCTGGGCTCAGACA
>Chr_06.trna130 Chr_06:5098148-5098220 (-) Thr (AGT) 73 bp Sc: 65.7
GCTTTCATAGCTCAGTTGTTAGAGCACCCGTTTAGTAAGCGGGAGGTCTTGAGTTCAACT
CTCAATGAAAGCA
>Chr_06.trna131 Chr_06:5033414-5033529 (-) Tyr (GTA) 116 bp Sc: 61.8
GCGCCAGTAGCTCAGTGGTAGAGCGTCCGCAATTGTAAATATTCCTATTCCACGTCATAA
AAACCAACAACCCAAAAAAAAATTGGAAGACGTAGGTTCGAATCCTACCTGGTGCA
>Chr_06.trna132 Chr_06:5006534-5006606 (-) Ala (CGC) 73 bp Sc: 68.3
GGGGGTGTAGCTCATATGGTAGAGCGCTCGCTTCGCATGCGAGAGGCACGGGGTTCGATT
CCCCGCACCTCCA
>Chr_06.trna133 Chr_06:4693934-4694006 (-) Lys (CTT) 73 bp Sc: 87.7
GCCCGTCTAGCTCAGTTGGTAGAGCGCAAGGCTCTTAACCTTGTGGTCGTGGGTTCGAGC
CCCACGGTGGGCG
>Chr_06.trna134 Chr_06:4561155-4561228 (-) Val (AAC) 74 bp Sc: 72.2
GGTTTCGTGGTGTAGTTGGTTATCACGTCAGTCTAACACACTGAAGGTCTCCGGTTCGAG
TCCGGGCGAAGCCA
>Chr_06.trna135 Chr_06:4044622-4044696 (-) Lys (TTT) 75 bp Sc: 77.4
GCTGGTGTAGCTCAGTTGGTTAGAGCATGTGGCTTTTAAACCACAAGGTCGAAGGTTCAA
GCCCTTCCTCCAGCA
>Chr_06.trna136 Chr_06:3570456-3570543 (-) Tyr (ATA) 88 bp Sc: 36.2
GGATCATTAGCTTAAATGGTAGAGCACTTGAGAATAGTTGCGCACCACTACTTCTCAAGA
GATGGTGGTTCAAGTCCATCATGATCCT
>Chr_06.trna137 Chr_06:3466520-3466602 (-) Leu (TAA) 83 bp Sc: 68.4
GCTGGTTTGCCCGAGAGGTTAAGGGGGAAGACTTAAGATCTTCTGCACATAAGTGCGCAT
GGGTTCGAACCCCATAGCCAGCA
>Chr_06.trna138 Chr_06:1865082-1865154 (-) Lys (CTT) 73 bp Sc: 87.7
GCCCGTCTAGCTCAGTTGGTAGAGCGCAAGGCTCTTAACCTTGTGGTCGTGGGTTCGAGC
CCCACGGTGGGCG
>Chr_06.trna139 Chr_06:1344379-1344450 (-) Gly (TCC) 72 bp Sc: 68.5
GCGTTTGTAGTCCAACGGTTAGGATAATTGCCTTCCAAGCAATAGATCCGGGTTCGACTC
CCGGCAGACGCA
>Chr_06.trna140 Chr_06:1275343-1275414 (-) Gln (CTG) 72 bp Sc: 71.2
GGTTCCATGGTCTAGCGGTTAGGACATTGGACTCTGAATCCAGTAACCCGAGTTCAAGTC
TCGGTGGAACCT
>Chr_07.trna1 Chr_07:372673-372783 (+) Gly (CCC) 111 bp Sc: 36.1
GCGCATCTGGTGTAGACTGTGTAGTGGTATCATAGTACCCTCCCACGCATCTGGTGTGGA
CTGGGTAATGGTCCCACGGTATTGACAAGGGTTCGATTCCTTGGATGCGCA
>Chr_07.trna2 Chr_07:905616-905688 (+) Ala (AGC) 73 bp Sc: 63.4
GGGGATGTAGCTCAGATGGTAGAGCGCTCGCTTAGCATGCGAGAGGTACGGGGATCGATA
CCCCGCATCTCCA
>Chr_07.trna3 Chr_07:2091407-2091478 (+) Asp (GTC) 72 bp Sc: 69.8
GTCGTTGTAGTATAGTGGTAAGTATTCCCGCCTGTCACGCGGGTGACCCGGGTTCGATCC
CCGGCAACGGCG
>Chr_07.trna4 Chr_07:2460313-2460386 (+) Val (AAC) 74 bp Sc: 72.2
GGTTTCGTGGTGTAGTTGGTTATCACGTCAGTCTAACACACTGAAGGTCTCCGGTTCGAG
TCCGGGCGAAGCCA
>Chr_07.trna5 Chr_07:2461396-2461469 (+) Val (AAC) 74 bp Sc: 72.2
GGTTTCGTGGTGTAGTTGGTTATCACGTCAGTCTAACACACTGAAGGTCTCCGGTTCGAG
TCCGGGCGAAGCCA
>Chr_07.trna6 Chr_07:5237717-5237789 (+) Leu (TAA) 73 bp Sc: 23.6
GGATCCATAAGCTCTAAATGGTAAAGAGCGCTTACTAAATGAGAGGTTGGTGGTTCAAAT
CCATCTGGTTCCA
>Chr_07.trna7 Chr_07:5669046-5669117 (+) Gln (TTG) 72 bp Sc: 70.1
GGTTCCATGGTGTAGCGGTTAGCACTCTGGACTTTGAATCCAGCAACCTGGGTTCAAATC
CCGGTGGGACCT
>Chr_07.trna8 Chr_07:5670182-5670253 (+) Gln (TTG) 72 bp Sc: 73.5
GGTTCCATGGTGTAGTGGTAAGCACTCTGGACTTTGAATCCAGCAACCTGGGTTCGATTC
CCGGTGGGACCT
>Chr_07.trna9 Chr_07:5670447-5670518 (+) Gln (TTG) 72 bp Sc: 70.7
GGTTCCATGGTGTAGTGGTCAGCACTCTGGACTTTGAATCCAGCAACCTGGGTTCGACTC
CCGGTGGGACCT
>Chr_07.trna10 Chr_07:5670712-5670783 (+) Gln (TTG) 72 bp Sc: 70.7
GGTTCCATGGTGTAGTGGTCAGCACTCTGGACTTTGAATCCAGCAACCTGGGTTCGACTC
CCGGTGGGACCT
>Chr_07.trna11 Chr_07:5670977-5671049 (+) Gln (TTG) 73 bp Sc: 58.6
GGTTCCATGGTGTAGTGGTCAGCACTCTGGACTTTGAATCCAGCAACCTGGGTTCGGCTC
CCCGGTGGAACCT
>Chr_07.trna12 Chr_07:5671290-5671361 (+) Sup (TTA) 72 bp Sc: 36.1 Possible pseudogene
GGTTCCATGGTGTAGTGATGAGCACTCTGTACTTTAAATCCAGCAACCTGAGTTCAACTC
CCGTTGGGACCT
>Chr_07.trna13 Chr_07:5671830-5671901 (+) Gln (TTG) 72 bp Sc: 73.5
GGTTCCATGGTGTAGTGGTTAGCACTCTGGACTTTGAATCCAGCAACCTGGGTTCGATTC
CCGGTGGGACCT
>Chr_07.trna14 Chr_07:5672118-5672189 (+) Gln (TTG) 72 bp Sc: 62.9
GGTTCCATGGTGTAGCGGTTAGCACTCTGGACTTTGAATCCAACAACCTGGGTTCGACTC
CCGGTGGGACCT
>Chr_07.trna15 Chr_07:6121756-6121827 (+) His (GTG) 72 bp Sc: 63.0
GTGGCTGTAGTTTAGTGGTAAGAATTCCACGTTGTGGCCGTGGAGACCTGGGCTCGAATC
CCAGCAGCCACA
>Chr_07.trna16 Chr_07:6961234-6961315 (+) Ser (CGA) 82 bp Sc: 76.5
GTCGATATGTCCGAGTGGTTAAGGAGACAGACTCGAAATCTGTTGGGCTATGCCTGCGCA
GGTTCGAATCCTGCTGTCGACG
>Chr_07.trna17 Chr_07:7895728-7895806 (+) Thr (TGT) 79 bp Sc: 22.1 Possible pseudogene
ACCGTCTTAGCTCAGTACTCAGTAGTAGAGCGCATGGCTTGTAACCACCTGGTTGTGGAT
TCGATCCCCAAAAATGGCG
>Chr_07.trna18 Chr_07:9246501-9246573 (+) Arg (ACG) 73 bp Sc: 73.2
GACTCCGTGGCCCAATGGATAAGGCGCTGGTCTACGAAACCAGAGATTCTGGGTTCGATC
CCCAGCGGAGTCG
>Chr_07.trna19 Chr_07:9527234-9527313 (+) Cys (GCA) 80 bp Sc: 34.7
GGATCTTTAGCTCAAAAGGTAGAGCAATTGAGAATGCAAGTGCATCTCAAGAGATGGTGG
TTCAAACCCACCAAGATCCT
>Chr_07.trna20 Chr_07:9940219-9940288 (+) Undet (NNN) 70 bp Sc: 25.7 Possible pseudogene
AGTTGGGCTCAACTGGTAAAACCTCTGGTTGATGATACCAGAGGTCTGGGTTCGAATCCC
GCCAGCATTA
>Chr_07.trna21 Chr_07:11372799-11372880 (+) Ser (CGA) 82 bp Sc: 78.9
GTCGATATGTCCGAGTGGTTAAGGAGACAGACTCGAAATCTGTTGGGCTTTGCCTGCGCA
GGTTCGAATCCTGCTGTCGACG
>Chr_07.trna22 Chr_07:11459571-11459664 (+) His (ATG) 94 bp Sc: 37.8
GGATCTTTAGCTCAAATGGTAGAGCACTTGAGAATATGAGCAACTTCTAGATGATACATC
TCATGAGATAGTGGTTCGAATCCACTAAGATCCT
>Chr_07.trna23 Chr_07:12463336-12463406 (+) Gly (GCC) 71 bp Sc: 66.5
GCACCAGTGGTCTAGTGGTAGAATAGTACCCTGCCACGGTACAGACCCGGGTTCGATTCC
CGGCTGGTGCA
>Chr_07.trna24 Chr_07:12771448-12771528 (+) Leu (AAG) 81 bp Sc: 74.0
GTTGAGATGGCCGAGTTGGTCTAAGGCGCCAGATTAAGGTTCTGGTCCGAAAGGGCGTGG
GTTCAAATCCCACTCTCAACA
>Chr_07.trna25 Chr_07:12772981-12773052 (+) Gln (TTG) 72 bp Sc: 73.5
GGTTCTATGGTGTAGTGGTTAGCACTCTGGACTTTGAATCCAGCGACCTGGGTTCGACTC
CCGGTAGGACCT
>Chr_07.trna26 Chr_07:12810399-12810484 (+) Ala (GGC) 86 bp Sc: 26.3 Possible pseudogene
AGGGATATAACTCAGCGGTAGAGTGTCACTTTGGCGTGGTGGAAGTCATCAGTCATTTGT
CATCAGTTCCAGCCTGATTATCCCAA
>Chr_07.trna27 Chr_07:13913763-13913844 (+) Ser (TGA) 82 bp Sc: 80.7
GTCGATATGTCCGAGTGGTTAAGGAGACAGACTTGAAATCTGTTGGGCTTCGCCCGCGCA
GGTTCGAACCCTGCTGTCGACG
>Chr_07.trna28 Chr_07:14203247-14203330 (+) Leu (CAA) 84 bp Sc: 76.7
GTCAGGATGGCCGAGTGGTCTAAGGCGCCAGACTCAAGTTCTGGTCTTCGAGAGAGGGCG
TGGGTTCAAATCCCACTTCTGACA
>Chr_07.trna29 Chr_07:14795150-14795221 (+) Pro (TGG) 72 bp Sc: 68.9
GGGCATTTGGTCTAGTGGTATGATTCTTGCTTTGGGTGCAAGAGGTCCCGAGTTCGATTC
TCGGAATGCCCC
>Chr_07.trna30 Chr_07:16317597-16317667 (+) Undet (NNN) 71 bp Sc: 33.9
GGATCTATAAGCTCAAAATGGAAGAGCGCTCATAAATTGAGAGGTTGATGGTTCAAATCC
ATCTAGATCCA
>Chr_07.trna31 Chr_07:16500263-16500342 (+) Undet (NNN) 80 bp Sc: 24.0
GTGATGGTTGGGCTCAACTGGTAAAACCTCTAGGTGATGATACTAGAGGTCTGGGGTTCA
AATCCCCCGCCAGCATTACT
>Chr_07.trna32 Chr_07:17065870-17065941 (+) Undet (NNN) 72 bp Sc: 30.9
GGATCCATAAGCTCTAAATGGTAAGAGCGCTCATAAACTGAGAGGTTGGTGGTTCGAATC
CATCTGGATCCG
>Chr_07.trna33 Chr_07:17111002-17111075 (+) Asn (GTT) 74 bp Sc: 79.0
GCTAGAGTAGCTCAGTTGGTTAGAGCGTGTGGTTGTTAACCACAAGGTCGAAGGTTCGAG
GCCTTCCTCTAGCA
>Chr_07.trna34 Chr_07:18462206-18462279 (+) Ile (AAT) 74 bp Sc: 66.9
GGCCTATTAGCTCAGTTGGTTAGGGCGTCGTGCTAATAACGCGAATGTCGCAAGTTCAAG
TCCTGCATTGGCCA
>Chr_07.trna35 Chr_07:18849627-18849696 (+) His (GTG) 70 bp Sc: 22.2 Possible pseudogene
GAGCCAAGTGGATCAAGGCAGTGGATTGTGAATCCACCACGCGCGGGTTCAATCCCCTTC
GTTCACACCA
>Chr_07.trna36 Chr_07:19021265-19021338 (+) Ile (AAT) 74 bp Sc: 67.4
GGCCCATTAGCTCAGTTGGGTTAGAGCGTCACATTAATTATGCGAAGACGCAGGTTCGAG
TCCTGCATGGGCCA
>Chr_07.trna37 Chr_07:19040788-19040861 (+) Leu (TAA) 74 bp Sc: 41.8 Possible pseudogene
GGCCTATTAGCTCAGTTGGTTAGAGCGTTGTGTTTAATTATGCGGAGACGTGGGTTCGAG
ACTTGCATAGGCCA
>Chr_07.trna38 Chr_07:20286366-20286434 (+) Val (GAC) 69 bp Sc: 29.8 Possible pseudogene
GATATAACTCAGCGGTAGAGTGTCACCTTGACGTGGTGGAAGTCATCAGTTCGAGCTTGA
TATGAAGCG
>Chr_07.trna39 Chr_07:20293898-20293976 (+) Arg (ACG) 79 bp Sc: 60.6
GGGTGGGGCCTATAGCTCAGAGGATTAGAGCACGTGGCTACGAACCACGGGGTCGGGGGT
TCGAATCCCTCCTCGCCCA
>Chr_07.trna40 Chr_07:20299835-20299914 (+) Leu (TAG) 80 bp Sc: 27.8
GCCGCTATGGTGAAATCGGTAGACACGCTGCTCTTAGTAAGTAATGCTAACGCATCTCGG
TTCGAGTCCAAGTTGCGGCA
>Chr_07.trna41 Chr_07:20325956-20326026 (+) Gly (GCC) 71 bp Sc: 41.4
GCGGATATGGTAGAATGGTAAAATTTCTCTTTGCCAAGGAGAAGACGCGGGTTCAATTCC
CGTCGTTCGCC
>Chr_07.trna42 Chr_07:20326663-20326743 (+) Leu (CAA) 81 bp Sc: 57.1
GCCTTGATGGTGAAATGGTAGACACGCGAGACTCAAAATCTCGTGCTAAAGAGCGTGGAG
GTTCAAGTCCTCTTCAAGGCA
>Chr_07.trna43 Chr_07:20342853-20342924 (+) Arg (TCT) 72 bp Sc: 58.3
GCGTCCATTGTCTAATGGATAGGACAGAGGTCTTCTAAACCTTTGGTATAGGTTCAAATC
CTATTGGACGCA
>Chr_07.trna44 Chr_07:20359088-20359158 (+) Cys (GCA) 71 bp Sc: 64.9
GGCGGCATGGCCGAGTGGTAAGGCGGGGGACTGCAAATCCTTTTTCCCCAGTTCAAATCC
GGGTGCCGCCT
>Chr_07.trna45 Chr_07:20372152-20372223 (+) Thr (GGT) 72 bp Sc: 34.4
ACCCAATTAACTCAGCGGTAGAGTAACGCCATGGTAAGGCGTAAGTCGTCGGTTCAAATC
CGATAAGGGGCT
>Chr_07.trna46 Chr_07:20399277-20399350 (+) Pro (TGG) 74 bp Sc: 59.4
AGGGATGTAGCGCAGCTTGGTAGCGCGTTTGTTTTGGGTACAAAATGTCACGGGTTCAAA
TCCTGTCATCCCTA
>Chr_07.trna47 Chr_07:20399528-20399600 (+) Undet (NNN) 73 bp Sc: 58.7
GCGCTCTTAGTTCAGTTCGGTAGAACGCGGGTCTCCAAACCCGATGTCGTAGGTTCAAAT
CCTACAGAGCGTG
>Chr_07.trna48 Chr_07:20417787-20417857 (+) Gly (ACC) 71 bp Sc: 59.1
GCGGATATGGTCGAATGGTAAAATTTCTCTTTACCAAGGAGAAGACGCGGGTTCGATTCC
CGCTATCCGCC
>Chr_07.trna49 Chr_07:20641146-20641223 (+) Undet (NNN) 78 bp Sc: 44.9
ACTGGAGTAGCTCAGTTGGTTTAGAGCGGGTGTGGCTATTTAACCACAAGGTTCAAGGTT
CAAGCCTTTCCTCCAGCA
>Chr_07.trna50 Chr_07:21138554-21138625 (+) Undet (NNN) 72 bp Sc: 32.4
GGATCCATAAGCTCTAAATGGTAAGAGCGCTCATAAATTGAGAGGTTGGTGGTTCGAATC
CATCTGGATCCA
>Chr_07.trna51 Chr_07:21368293-21368365 (+) Ile (AAT) 73 bp Sc: 68.6
GGCCCATTAGCTCAGTTGGTTAGAGCGTCGCTTTAATTATGCGAAGGCGCAGGTTCGAGT
CTTGCATGGGCCA
>Chr_07.trna52 Chr_07:21392575-21392649 (+) Lys (TTT) 75 bp Sc: 70.2
GCTGGTGTAGCTCAGATGGTTAGAGCATGTGGCTTTTAAACCACAAGGTTGAAGGTTCAA
ACCCTTCCTCCAGCA
>Chr_07.trna53 Chr_07:21394823-21394898 (+) Lys (TTT) 76 bp Sc: 44.9
GCTGGTGTAGCTCAGTTGGTTAGAGTGTATGGCCTTTTAAACAACAATGTTGAAGGTTCA
AGCCTTTCCTCCAGCA
>Chr_07.trna54 Chr_07:21433020-21433094 (+) Lys (TTT) 75 bp Sc: 66.9
GCTGGTGTAGCTCAATTTGTTAGAGCGTGTGGCTTTTAAACCACAAGGTCGAAGGTTCAA
GCCCTTCCTCCAGCA
>Chr_07.trna55 Chr_07:22433286-22433360 (+) Lys (TTT) 75 bp Sc: 29.5 Possible pseudogene
TCTGGTGTAGCTCAGTTGGTCAGAACATGTGGCTTTTAACCCACAAAGTCGAGGGGTCAA
GCCATTCCTCTAGCG
>Chr_07.trna56 Chr_07:22934031-22934096 (+) Undet (NNN) 66 bp Sc: 23.2 Possible pseudogene
ACTGGTGTAGCTCAATTGGTTGGCTTTTAAACCACGAGGACGAAGGTTCAAGCCCTTCCT
CCAGCA
>Chr_07.trna57 Chr_07:24103672-24103746 (+) Leu (CAA) 75 bp Sc: 73.5
GCTGGAGTAGCTCAGTTGGTTAGAGTGTGTGGCTTCAAAAGCACAAGGTCGAAGGTTCAA
GCCCTTCCTTCAGCA
>Chr_07.trna58 Chr_07:24311176-24311247 (+) Undet (NNN) 72 bp Sc: 32.1
GGATCTATAAGCTCAAAATGGCAAGAGCGCTCATGAATTGAGAGGTTGATGGTTCGAATC
CATCTAGATTCA
>Chr_07.trna59 Chr_07:27508973-27509047 (+) Lys (TTT) 75 bp Sc: 72.5
GCTGGTGTAGCTCAGTTGGTTAGAGCGTGTGGCTTTTAAACCACAAGATCGAAGGTTCAA
GCCCTTCTTCCAGCA
>Chr_07.trna60 Chr_07:27644349-27644423 (+) Lys (TTT) 75 bp Sc: 72.9
GCTGGTGTAGCTCAGTTGGTTAGAGCGTGTGGCTTTTAAACCACAAAGTCGAAGGTTCAA
GCCCTTCCTCCAGCA
>Chr_07.trna61 Chr_07:27791000-27791071 (+) Trp (CCA) 72 bp Sc: 75.8
GGATCCGTGGCGCAATGGTAGCGCGTCTGACTCCAGATCAGAAGGTTGCGTGTTCGATTC
ACGTCGGGTTCA
>Chr_07.trna62 Chr_07:28463839-28463911 (+) Ile (AAT) 73 bp Sc: 55.8
GGCCTATTACCTCAGTTGGTTAGAGCGTCGCGTTAATCATGCGAAGGCGTAGGTTCAAAA
CCTGCATGGGCCA
>Chr_07.trna63 Chr_07:28937685-28937766 (+) Ser (AGA) 82 bp Sc: 80.3
GTGGTCGTGCCGGAGTGGTTATCGGGCATGACTAGAAATCATGTGGGCTTTGCCCGCGCA
GGTTCGAATCCTGCCGACCACG
>Chr_07.trna64 Chr_07:29361799-29361869 (+) Undet (NNN) 71 bp Sc: 33.9
GGATCTATAAGCTCAAAATGGAAGAGCGCTCATAAATTGAGAGGTTGATGGTTCAAATCC
ATCTAGATCCA
>Chr_07.trna65 Chr_07:32147761-32147832 (+) His (GTG) 72 bp Sc: 63.0
GTGGCTGTAGTTTAGTGGTAAGAATTCCACGTTGTGGCCGTGGAGACCTGGGCTCGAATC
CCAGCAGCCACA
>Chr_07.trna66 Chr_07:32377217-32377288 (+) Undet (NNN) 72 bp Sc: 30.5
GGATCTATAAGCTCAAAATGGAAAGAGCACTCATTAATTGAGAGGTTGGTGGTTCGAATC
CATCTAGATCCA
>Chr_07.trna67 Chr_07:33189260-33189331 (+) Tyr (GTA) 72 bp Sc: 27.2 Possible pseudogene
GTGGCTGTAGTTTAGTGGTAAGAATTCCACGTTGTAGCCCTGGAGTCAGGGGCTTGAATC
CTAGCAGCCACA
>Chr_07.trna68 Chr_07:33372035-33372108 (+) Gly (GCC) 74 bp Sc: 30.9
GCACCAGTACGTGGTCTAGTGGTAGAACAGTACCCTGCCATGGTACAGACTCGGGTCAAT
TCCCAGCTGGTGCA
>Chr_07.trna69 Chr_07:33372114-33372194 (+) Leu (AAG) 81 bp Sc: 45.9
TTTGAGATGGCCGAGTTGGTCTAAGGCGCCAGATTAAGGTTCTGGTCCCAAAGGGCATGG
CTTCAAATCCCACTCTCAAGT
>Chr_07.trna70 Chr_07:34276702-34276783 (+) Ser (AGA) 82 bp Sc: 79.4
GTGGACGTGCCGGAGTGGTTATCGGGCATGACTAGAAATCATGTGGGCTTTGCCCGCGCA
GGTTCGAATCCTGCCGTCCACG
>Chr_07.trna71 Chr_07:34279925-34280006 (+) Ser (AGA) 82 bp Sc: 25.7 Possible pseudogene
GTGAACGTTCCAGAGTGATTATCGGGTATGACTAGAAATCGTGTGGGCTATGCCTGTGCA
GGCTTGAATCCTGCCGTCCACG
>Chr_07.trna72 Chr_07:34296699-34296770 (+) iMet (CAT) 72 bp Sc: 58.3
ATCAGAGTGGCGCAGCGGAAGCGTGGTGGGCCCATAACCCACAGGTCCCAGGATCGAAAC
CTGGCTCTGATA
>Chr_07.trna73 Chr_07:35967940-35968012 (+) Lys (CTT) 73 bp Sc: 87.7
GCCCGTCTAGCTCAGTTGGTAGAGCGCAAGGCTCTTAACCTTGTGGTCGTGGGTTCGAGC
CCCACGGTGGGCG
>Chr_07.trna74 Chr_07:36338673-36338745 (+) Phe (GAA) 73 bp Sc: 78.3
GCGGGGATAGCTCAGTTGGGAGAGCGTCAGACTGAAGATCTGAAGGTCGCGTGTTCGATC
CACGCTCACCGCA
>Chr_07.trna75 Chr_07:37585473-37585544 (+) iMet (CAT) 72 bp Sc: 58.3
ATCAGAGTGGCGCAGCGGAAGCGTGGTGGGCCCATAACCCACAGGTCCCAGGATCGAAAC
CTGGCTCTGATA
>Chr_07.trna76 Chr_07:38110319-38110400 (+) Ser (TGA) 82 bp Sc: 79.2
GTCAATATGTCCGAGTGGTTAAGGAGACAGACTTGAAATCTGTTGGGCTTCGCCCGCGCA
GGTTCGATCCCTGCTGTTGACG
>Chr_07.trna77 Chr_07:38253501-38253572 (+) Pro (TGG) 72 bp Sc: 66.3
GGGCATTTGGTCTAGTGGTATGATTCTCGCTTTGGGTGCGAGAGGTCCGGAGTTCGATTC
TCCGAATGCCCC
>Chr_07.trna78 Chr_07:38413824-38413896 (+) Glu (CTC) 73 bp Sc: 71.9
TCCGTTGTAGTCTAGTTGGTTAGGAGACTCGGCTCTCACCCGAGAGACCCGGGTTCAAGT
CCCGGCAACGGAA
>Chr_07.trna79 Chr_07:38649367-38649441 (+) Thr (AGT) 75 bp Sc: 58.6
GCTTTCATAGCTCAGTTGGTTAGAGCACCCGTTTAGTAAGCGGGGAGGTCTTGAGTCCAA
CTCTCAATGAAAGCA
>Chr_07.trna80 Chr_07:43357580-43357651 (+) Leu (TAA) 72 bp Sc: 32.5
GGATCCATAAGCTCTAAATGGTAAGAGCGCTCACTAAATAAGAGGTTGATGGTTCAAATC
CATCTGGATCCA
>Chr_07.trna81 Chr_07:41965369-41965441 (-) Ala (AGC) 73 bp Sc: 63.4
GGGGATGTAGCTCAGATGGTAGAGCGCTCGCTTAGCATGCGAGAGGTACGGGGATCGATA
CCCCGCATCTCCA
>Chr_07.trna82 Chr_07:41249966-41250030 (-) Leu (GAG) 65 bp Sc: 27.8
GCGGGGATAGCTTAGTTGGGAGAGCGTCAGAGTGAAGGTTGCATGTTCGATTTATGCTCA
TAGCA
>Chr_07.trna83 Chr_07:40690257-40690330 (-) Arg (TCG) 74 bp Sc: 82.3
GACCGCATAGCGCAGTGGATTAGCGCGTTTGACTTCGGATCAAAAGGTCGTGGGTTCGAC
TCCCACTGTGGTCG
>Chr_07.trna84 Chr_07:40404081-40404162 (-) Ser (AGA) 82 bp Sc: 79.4
GTGGACGTGCCGGAGTGGTTATCGGGCATGACTAGAAATCATGTGGGCTTTGCCCGCGCA
GGTTCGAATCCTGCCGTCCACG
>Chr_07.trna85 Chr_07:40110220-40110305 (-) Met (CAT) 86 bp Sc: 64.2
GGGGTGGTGGCGCAGTTGGCTAGCGCGTAGGTCTCATAGCTATCTGAGTAATCCTGAGGT
CGAGAGTTCGAGCCTCTCTCACCCCA
>Chr_07.trna86 Chr_07:40038296-40038368 (-) Arg (CCG) 73 bp Sc: 67.8
GATCGCGTGGCCTAATGGATAAGGCGCTCGCCTCCGGAGCGGGAGATTGTGGGTTCGAGT
CCCACCGTGATCG
>Chr_07.trna87 Chr_07:39403567-39403638 (-) Gly (TCC) 72 bp Sc: 71.0
GCGTTTGTAGTCCAACGGTTAGGATAATTGCCTTCCAAGCAATAGACCCGGGTTCGACTC
CCGGCAGACGCA
>Chr_07.trna88 Chr_07:38908553-38908624 (-) Leu (TAA) 72 bp Sc: 39.6
GGATCCATAAGCTCTAAATGGTAAGAGCGCTCACTAAATGAGAGGTTGATGGTTCGAATC
CATCTGGATCCA
>Chr_07.trna89 Chr_07:38112824-38112898 (-) Lys (TTT) 75 bp Sc: 73.6
GCTGGTGTAGCTCAGTTGGTTAGAGCGTGTGGCTTTTAAACCACAAAGTCGAAGGTTCAA
ACCCTTCCTCCAGCA
>Chr_07.trna90 Chr_07:37949846-37949917 (-) Phe (GAA) 72 bp Sc: 40.1
GGATCCATAAGCTCAAAATGGTAAGAGCACTCGGGAATTGAGAGGTTGATGGTTCGAATC
CATCTGGATCCA
>Chr_07.trna91 Chr_07:37777660-37777731 (-) Asp (GTC) 72 bp Sc: 69.8
GTCGTTGTAGTATAGTGGTAAGTATTCCCGCCTGTCACGCGGGTGACCCGGGTTCGATCC
CCGGCAACGGCG
>Chr_07.trna92 Chr_07:37513707-37513773 (-) Undet (NNN) 67 bp Sc: 28.8 Possible pseudogene
GCGGGGATAGCTCAGTTGGGTGAACGTCAGACTCTGAAGGTCGCGTGTTCGATCCAGGCT
CACAGCA
>Chr_07.trna93 Chr_07:37268046-37268118 (-) Ala (CGC) 73 bp Sc: 68.3
GGGGGTGTAGCTCATATGGTAGAGCGCTCGCTTCGCATGCGAGAGGCACGGGGTTCGATT
CCCCGCACCTCCA
>Chr_07.trna94 Chr_07:36972985-36973059 (-) Lys (TTT) 75 bp Sc: 70.2
GCTGGTGTAGCTCAGTTGGTTAGAGTGTGTGGCTTTTAAACCACAAAGTCGAAGGTTCAA
GCCCTTCCTCCAGCA
>Chr_07.trna95 Chr_07:36782373-36782445 (-) Phe (GAA) 73 bp Sc: 78.3
GCGGGGATAGCTCAGTTGGGAGAGCGTCAGACTGAAGATCTGAAGGTCGCGTGTTCGATC
CACGCTCACCGCA
>Chr_07.trna96 Chr_07:36620852-36620924 (-) Phe (GAA) 73 bp Sc: 78.3
GCGGGGATAGCTCAGTTGGGAGAGCGTCAGACTGAAGATCTGAAGGTCGCGTGTTCGATC
CACGCTCACCGCA
>Chr_07.trna97 Chr_07:35049487-35049557 (-) Gly (CCC) 71 bp Sc: 65.4
GCGCATCTGGTGTAGTGGTATCATAGTACCCTCCCACGGTACTGACCAGGGTTCGATTCC
CTGGATGCGCA
>Chr_07.trna98 Chr_07:34253312-34253386 (-) Lys (TTT) 75 bp Sc: 72.9
GCTGGTGTAGCTCAGTTGGTTAGAGCGTGTGGCTTTTAAACCACAAAGTCGAAGGTTCAA
GCCCTTCCTCCAGCA
>Chr_07.trna99 Chr_07:32938146-32938220 (-) Lys (TTT) 75 bp Sc: 56.8
GCTGGTGTAGCTCAGTTGGTTAGAGCGTGTGGCTTTTAAACCACAAGATCGAAGGTTCAA
GGCCTTCTTCCACCA
>Chr_07.trna100 Chr_07:32020079-32020142 (-) Undet (NNN) 64 bp Sc: 27.6
GTAACTCAGTTGGTTGAGCATGTGGCTTTTTAACCACAAGGTCGAAGGTTCAAGCCCTTG
AACA
>Chr_07.trna101 Chr_07:31956728-31956805 (-) Ala (TGC) 78 bp Sc: 28.9 Possible pseudogene
GGGGATGTAGCTCAAATGGTAGAGCGCTCGTTTTGCAAATGCAAGCGAGAGGTCAGGCTT
CAAGCCCCAGCTTTCTAA
>Chr_07.trna102 Chr_07:31612598-31612671 (-) Ile (AAT) 74 bp Sc: 71.8
GGCCTATTAGCTCAGTCGGTTAGAGCGTCGTGCTAATAACGCGAAGGTCACAGGTTTGAG
ACCTGCATAGGCCA
>Chr_07.trna103 Chr_07:30668886-30668957 (-) Pro (AGG) 72 bp Sc: 67.4
GGGCATTTGGTCTAGTGGTATGATTCTCGCTTAGGGTGCGAGAGGTCCCGAGTTCAATTC
TCGGAATGCCCC
>Chr_07.trna104 Chr_07:30668796-30668867 (-) Thr (TGT) 72 bp Sc: 80.2
GCCCTTATAGCTCAGTGGTAGAGCGCCAGTCTTGTAAACTGGAGGTCCGTAGTTCGATCC
TGTGTGAGGGCA
>Chr_07.trna105 Chr_07:30093189-30093261 (-) Ser (GGA) 73 bp Sc: 49.6
ACCAGGATAGCTCAGTTGGTAGAGCAGAGTACTGGAACTCCTTGTGTCACCAGTTCAAAT
CTGGTACCTGGCA
>Chr_07.trna106 Chr_07:28950159-28950233 (-) Sup (TCA) 75 bp Sc: 64.4
GCTGGAGTAGCTCAGTTGGATAGAGCGTGTGTCTTTCAAAGCACAAGGTCGAAGGTTCAA
GCCTTTCCTCTAGCA
>Chr_07.trna107 Chr_07:28945860-28945934 (-) Sup (TTA) 75 bp Sc: 71.1
GTTGGAGTAGCTCAGGTGGTTAGAGCGTGTGGCTTTTAAAGCACAAGGCCGAAGGTTCAA
GCCCTTCCTCCAACA
>Chr_07.trna108 Chr_07:28942527-28942601 (-) Sup (TCA) 75 bp Sc: 66.4
GCTGGAGTAGCTCAGTTGGTTAGAGCATATGGCTTTCAAAGCACAAGGTCGAAGGTTCAA
GCCCTTCTTCCAGCA
>Chr_07.trna109 Chr_07:27637825-27637899 (-) Lys (TTT) 75 bp Sc: 72.9
GCTGGTGTAGCTCAGTTGGTTAGAGCGTGTGGCTTTTAAACCACAAAGTCGAAGGTTCAA
GCCCTTCCTCCAGCA
>Chr_07.trna110 Chr_07:27100314-27100408 (-) Ile (TAT) 95 bp Sc: 32.5
GGATCTTTAGCTCAAATGGCATAGCACTTGGGATATGTTTTGGGCAATTTCGCAATAATA
CCAAGATGATGGTGGTTCAAATCCACCAAGATCCA
>Chr_07.trna111 Chr_07:26039488-26039558 (-) Undet (NNN) 71 bp Sc: 33.9
GGATCTATAAGCTCAAAATGGAAGAGCGCTCATAAATTGAGAGGTTGATGGTTCAAATCC
ATCTAGATCCA
>Chr_07.trna112 Chr_07:24792336-24792406 (-) Undet (NNN) 71 bp Sc: 40.2
GGATCTATAAGCTCTAAATGGTAAGAGCGCTCGTAAATGAGAGGTTGATGGTTCGAATCC
ATCTGGATCCA
>Chr_07.trna113 Chr_07:24069146-24069227 (-) Ser (TGA) 82 bp Sc: 32.4
GAAATATGTCCGAGTGGTCAAGGAGTCAATACTTGAAATCTGTTGGGCTTTGCCTGCGCA
GATTCGAATCCTGCTGTCGACG
>Chr_07.trna114 Chr_07:23858984-23859074 (-) Asn (ATT) 91 bp Sc: 37.5
GGACTTTTAGCTCAAATGGTAGAGCACTTGAGAATTGGATGTGGTATTTCCAACTTCTCA
GGAGATAGTGGTTCAAATCCACTAAGGTCCA
>Chr_07.trna115 Chr_07:23209690-23209760 (-) Undet (NNN) 71 bp Sc: 24.1
GGATCTATAAGCTCAAAATGGAAGAACGCTCATAAATTGAGGGGTTGATGGTTCAAATCC
ATCTAGATCCA
>Chr_07.trna116 Chr_07:23063087-23063166 (-) His (ATG) 80 bp Sc: 35.6
AGATCTTTAGCTCAAACGGTAGAGCACTTGAGAATGAAAGTTTGTCTCAAGAGATGGTGG
TTCAATTCCACCAAGATTCT
>Chr_07.trna117 Chr_07:21574272-21574351 (-) Cys (GCA) 80 bp Sc: 34.7
GGATCTTTAGCTCAAAAGGTAGAGCAATTGAGAATGCAAGTGCATCTCAAGAGATGGTGG
TTCAAACCCACCAAGATCCT
>Chr_07.trna118 Chr_07:21413451-21413524 (-) Sup (TCA) 74 bp Sc: 66.7
GCTGGAGTAGCTCAGTTGGTTAGAGCGTGTGGCTTCAAAAGACAAGGTCGAAGGTTCAAG
CCCTTCCTTCAGCA
>Chr_07.trna119 Chr_07:20371390-20371462 (-) Glu (TTC) 73 bp Sc: 41.4
GCCCTCATCGTCTAGTGGTTTAGGACATCTCTCTTTCAAGGAGGCAGCGGGGATTCGACT
TCCCCTGGGGGTA
>Chr_07.trna120 Chr_07:20371291-20371374 (-) Tyr (GTA) 84 bp Sc: 51.9
AGGTCGATGCCCGAGTGGTTAATGGGGACGGACTGTAAATTCGTTGGCAATATGTCTACG
CTGGTTCAAATCCAGCTCGGCCCA
>Chr_07.trna121 Chr_07:20370827-20370900 (-) Asp (GTC) 74 bp Sc: 46.6 Possible pseudogene
GGGATTGTAGTTCAATTGGTCAGAGCACCGCCCTGTCAACGCAGAAGTTGCGGGTTCGAG
CCCCGTCAGTCCCG
>Chr_07.trna122 Chr_07:20341385-20341472 (-) Ser (GCT) 88 bp Sc: 54.5
GGAGAGATGGCTGAGTGGACTAAAACGTCGGATTGCTAATCCGTTGTACGAGTTATTCGT
ACCGAGGGTTCGAATCCCTCTCTTTCCG
>Chr_07.trna123 Chr_07:20340120-20340191 (-) Gln (TTG) 72 bp Sc: 43.1
TGGGGCGTGGCCAAGCGGTAAGGTAACGGGTTTTGGTCCCGCGACTCGGAGGTTCGAATC
CTTCCGTCCCAG
>Chr_07.trna124 Chr_07:20316565-20316636 (-) Val (GAC) 72 bp Sc: 51.2
AGGGATATAACTCAGTGGTAGAGTGTCACCTTGACGTGGTGGAAGTCATCAGTTCGAGCC
TGATTATCCCAA
>Chr_07.trna125 Chr_07:20294574-20294645 (-) Asn (GTT) 72 bp Sc: 74.8
TCCTCAGTAGCTCAGTGGTAGAGCGGTCGACTGTTAACTGATTGGTCGTAGGTTCGAATC
CTACCTGGGGAG
>Chr_07.trna126 Chr_07:20277753-20277823 (-) Gly (GCC) 71 bp Sc: 36.1 Possible pseudogene
GCTGATATGGTCGAATGGTAAAATTTCTCTTTGCCAAGGAGAAGACGCGGGTTCAATTCC
CGTCGTTCGCC
>Chr_07.trna127 Chr_07:20276975-20277055 (-) Leu (CAA) 81 bp Sc: 44.7
GCCTTGATGGTGAAATGGTAGACACGCAAGACTCAAAGTCTCGTGCTAAAGAGCGTAGAG
GTTCGAGTCCTCTTCAAGGCA
>Chr_07.trna128 Chr_07:19649700-19649771 (-) Undet (NNN) 72 bp Sc: 34.1
GGATCTATAAGCTCAAAATGGCAAGAGCACTCATTTATTGAGAGGTTGATGGTTCGAATC
CATCTAGATCCA
>Chr_07.trna129 Chr_07:19540700-19540771 (-) Phe (GAA) 72 bp Sc: 40.1
GGATCCATAAGCTCAAAATGGTAAGAGCACTCGGGAATTGAGAGGTTGATGGTTCGAATC
CATCTGGATCCA
>Chr_07.trna130 Chr_07:18795324-18795403 (-) Leu (TAG) 80 bp Sc: 51.3
GCCGCTATGGTGAAATCGGTAGACACACTGCTCTTAGGAAGCAGTGCTAACGCATCTCGG
TTCGAGTCCGAGTGGCGGCA
>Chr_07.trna131 Chr_07:18695981-18696052 (-) Lys (TTT) 72 bp Sc: 47.0
GCGTTCATTGTCTAATGGATAGGACAAAGGTCTTTTAAACCTTTGGTATAGGTTCAAATC
CTATTTGACGCA
>Chr_07.trna132 Chr_07:18655498-18655571 (-) Sup (TTA) 74 bp Sc: 81.1
GCTGGTGTAGCTCAATTGGTTAGAGCGTGTGGTTTTAAACCACAAGGTCGAAGGTTCAAG
CCCTTCCTCCAGCA
>Chr_07.trna133 Chr_07:17881874-17881947 (-) Asn (GTT) 74 bp Sc: 81.3
GCTAGAGTAGCTCAGTTGGTTAGGGCGTGTGGTTGTTAACCACAAGGTCGAAGGTTCGAG
CCCTTCCTCTAGCA
>Chr_07.trna134 Chr_07:16926672-16926746 (-) Lys (TTT) 75 bp Sc: 72.9
GCTGGTGTAGCTCAGTTGGTTAGAGCGTGTGGCTTTTAAACCACAAAGTCGAAGGTTCAA
GCCCTTCCTCCAGCA
>Chr_07.trna135 Chr_07:16900348-16900421 (-) Sup (TTA) 74 bp Sc: 81.1
GCTGGTGTAGCTCAATTGGTTAGAGCGTGTGGTTTTAAACCACAAGGTCGAAGGTTCAAG
CCCTTCCTCCAGCA
>Chr_07.trna136 Chr_07:14886829-14886901 (-) Lys (CTT) 73 bp Sc: 66.7
GCCCGTCTAGCTCAGTTGGTAGAGCGCAAGGCTCTTAACCTTGTGGTCGTGGGGCTCGAA
CCCACGGTGGGCG
>Chr_07.trna137 Chr_07:13709070-13709144 (-) Lys (TTT) 75 bp Sc: 58.1
GCTGGAGTAGCTCAGTTGGTTAGAGCATGTGCCTTTTAAACCACAAGATCGAAGGTTTGA
GCCCTTCCTTCAACA
>Chr_07.trna138 Chr_07:13638820-13638893 (-) Arg (TCG) 74 bp Sc: 82.3
GACCGCATAGCGCAGTGGATTAGCGCGTTTGACTTCGGATCAAAAGGTCGTGGGTTCGAC
TCCCACTGTGGTCG
>Chr_07.trna139 Chr_07:13538548-13538619 (-) Undet (NNN) 72 bp Sc: 30.9
GGATCCATAAGCTCTAAATGGTAAGAGCGCTCATAAACTGAGAGGTTGGTGGTTCGAATC
CATCTGGATCCG
>Chr_07.trna140 Chr_07:12561277-12561360 (-) Leu (CAA) 84 bp Sc: 76.7
GTCAGGATGGCCGAGTGGTCTAAGGCGCCAGACTCAAGTTCTGGTCTTCGAGAGAGGGCG
TGGGTTCAAATCCCACTTCTGACA
>Chr_07.trna141 Chr_07:12345880-12345951 (-) Gln (TTG) 72 bp Sc: 76.4
GGTTCTATGGTGTAGTGGTTAGCACTCTGGACTTTGAATCCAGCGACCTGGGTTCGAATC
CCGGTAGGACCT
>Chr_07.trna142 Chr_07:10833653-10833736 (-) Leu (CAA) 84 bp Sc: 76.7
GTCAGGATGGCCGAGTGGTCTAAGGCGCCAGACTCAAGTTCTGGTCTTCGAGAGAGGGCG
TGGGTTCAAATCCCACTTCTGACA
>Chr_07.trna143 Chr_07:9372474-9372548 (-) Lys (TTT) 75 bp Sc: 65.0
GCTGGTGTAGCTCAGTTGGTTAGAGCGTGTGGCTTTTAAACCACAAAGTCGAAGGTTCAA
GCTCTTCCTCCAGCA
>Chr_07.trna144 Chr_07:7232910-7232986 (-) Phe (AAA) 77 bp Sc: 34.7
AGATCTTTAGCTCAAAGGGTAGAGCACTTGAGAAAAATCCATCTCAAGAGATGGTGGTTC
AAATCCACCAAGGTCCT
>Chr_07.trna145 Chr_07:7003387-7003458 (-) Cys (GCA) 72 bp Sc: 82.1
GGGTCCATAGCTCAGTGGTAGAGCATTTGACTGCAGATCAAGAGGTCACCGGTTCGAACC
CGGTTGGGCCCT
>Chr_07.trna146 Chr_07:6889888-6889971 (-) Asn (GTT) 84 bp Sc: 38.9
GCTGGAGTAGCTCAGTTGGTTAGAGCGTGCCAGCGTGTGGCTGTTAACCACAAAGTCGAA
CGTTCAACCCTTTTTTTTTTAGCG
>Chr_07.trna147 Chr_07:6755401-6755481 (-) Ser (GCT) 81 bp Sc: 58.2
GTCGCTTTGGCCGAGTGGTTAAGGCGTGTGCCTGCTAAGAATATGGGGTTTCCCGCAAGA
GTTCGAATCTCTCAGGCGATG
>Chr_07.trna148 Chr_07:6479350-6479422 (-) Ala (TGC) 73 bp Sc: 65.6
GGGGATGTAGCTCAAATGGTAGAGCGCTCGCTTTGCATGCGAGAGGTACAGGGTTCGATA
CCCTGCATCTCCA
>Chr_07.trna149 Chr_07:6434721-6434793 (-) Lys (CTT) 73 bp Sc: 87.7
GCCCGTCTAGCTCAGTTGGTAGAGCGCAAGGCTCTTAACCTTGTGGTCGTGGGTTCGAGC
CCCACGGTGGGCG
>Chr_07.trna150 Chr_07:6434631-6434711 (-) Leu (AAG) 81 bp Sc: 74.0
GTTGAGATGGCCGAGTTGGTCTAAGGCGCCAGATTAAGGTTCTGGTCCGAAAGGGCGTGG
GTTCAAATCCCACTCTCAACA
>Chr_07.trna151 Chr_07:6046118-6046189 (-) Lys (TTT) 72 bp Sc: 80.4
GCCGACTTAGCTCAGTGGTAGAGCGCGTGACTTTTAATCCCGTGGTCGAGGGTTCGATCC
CCTCAGTCGGCG
>Chr_07.trna152 Chr_07:5528744-5528816 (-) Ala (AGC) 73 bp Sc: 62.4
GGGGATGTAGCTCAGATGGTAGAGCGCTCGCTTAGCATGCGAGAGGTACGGGGATCAATA
CCCCGCATCTCCA
>Chr_07.trna153 Chr_07:5056106-5056177 (-) Leu (TAA) 72 bp Sc: 38.5
GGATCCATAAGCTCTAAATGGTAAGAGCGCTCACTAAATGAGAGGTTGATGGTTCAAATC
CATCTGGATCCA
>Chr_07.trna154 Chr_07:4744673-4744743 (-) Gly (GCC) 71 bp Sc: 66.5
GCACCAGTGGTCTAGTGGTAGAATAGTACCCTGCCACGGTACAGACCCGGGTTCGATTCC
CGGCTGGTGCA
>Chr_07.trna155 Chr_07:4142445-4142518 (-) Ile (AAT) 74 bp Sc: 84.9
GGCCCATTAGCTCAGTTGGTTAGAGCGTCGTGCTAATAACGCGAAGGTCGCAGGTTCGAG
ACCTGCATGGGCCA
>Chr_07.trna156 Chr_07:4063437-4063511 (-) Lys (TTT) 75 bp Sc: 77.4
GCTGGTGTAGCTCAGTTGGTTAGAGCATGTGGCTTTTAAACCACAAGGTCGAAGGTTCAA
GCCCTTCCTCCAGCA
>Chr_07.trna157 Chr_07:3628543-3628633 (-) Asn (ATT) 91 bp Sc: 23.3
GTATCTTTAGCTCAACTGGTAGAGCACTTGAGAATTGGAATGTATTTCAAATACATCTCA
AGAGATGGTGGTTCAGATCTACCAAGATTCA
>Chr_07.trna158 Chr_07:1678955-1679040 (-) Tyr (GTA) 86 bp Sc: 73.7
CCGACTTTAGCTCAGTTGGTAGAGCGGAGGACTGTAGTTGTTCAACAGCCATCCTTAGGT
CGCTGGTTCGAATCCGGCAAGTCGGA
>Chr_07.trna159 Chr_07:1290118-1290189 (-) Pro (TGG) 72 bp Sc: 68.9
GGGCATTTGGTCTAGTGGTATGATTCTTGCTTTGGGTGCAAGAGGTCCCGAGTTCGATTC
TCGGAATGCCCC
>Chr_07.trna160 Chr_07:88992-89070 (-) Arg (ACG) 79 bp Sc: 54.4
GGGTGGGGCCTGTAGCTCAGAGGATTAGAGCACGTGGCTACGAACCACGGGGTCGGGGGT
TCGAATCCCTCCTCTCCCA
>scaffold_8.trna1 scaffold_8:252397-252471 (+) Sup (TCA) 75 bp Sc: 44.5
GCTGGAGTAACTCAGTTGGTTAGAGGGTGTGGCTTTCAAAGCACAAAGTCGAAGGTTTAA
GCCCTTCCTCCAACA
>scaffold_9.trna1 scaffold_9:120647-120721 (+) Lys (TTT) 75 bp Sc: 69.6
GCTGGTGTAGCTCAGATGGTTAGAGCATGTGGCTTTTAAACCACAAGGTTGAAGGTTCAA
GCCCTTCCTCCAGCA
>scaffold_9.trna2 scaffold_9:195976-196050 (+) Lys (TTT) 75 bp Sc: 69.6
GCTGGTGTAGCTCAGATGGTTAGAGCATGTGGCTTTTAAACCACAAGGTTGAAGGTTCAA
GCCCTTCCTCCAGCA
>scaffold_9.trna3 scaffold_9:207772-207846 (+) Lys (TTT) 75 bp Sc: 69.6
GCTGGTGTAGCTCAGATGGTTAGAGCATGTGGCTTTTAAACCACAAGGTTGAAGGTTCAA
GCCCTTCCTCCAGCA
>scaffold_11.trna1 scaffold_11:58974-59044 (-) Undet (NNN) 71 bp Sc: 26.6
GGATCTATAAGCTCAAAATGGAAGAACGCTCATAAATTGAGAGGTTGATGGTTCAAATCC
ATCTAGATCCA
>scaffold_14.trna1 scaffold_14:7564-7637 (-) Lys (TTT) 74 bp Sc: 52.1
GCTTGTGTAGCTCAGTTGGTAGAGCATGTGGCTTTTAAACCACAAGGTTAAAGGTTCAAG
CCCTTCTTCCAGTA
>scaffold_14.trna2 scaffold_14:4538-4611 (-) Sup (TTA) 74 bp Sc: 70.3
GCTGGAGTAGCTCAGTTGGTTAGAGCGTGAGGCTTTAAAACACAAGGTCGAAGGTTCAAG
TCCTTCCTCCAGCA
>scaffold_18.trna1 scaffold_18:52328-52384 (+) Leu (CAA) 57 bp Sc: 46.6 Possible pseudogene
GCCGTCTTAGCTCAGTGGTAGAGCGCGTGGCTTTGGGTTCAATCCCCACAGACGGCG
>scaffold_21.trna1 scaffold_21:44294-44388 (-) Undet (NNN) 95 bp Sc: 30.1
GGATCTTTAGCTCAAATGGCATAGCACTTGGGATATTTTTTGGGCAATTTCGCAATAATA
CCAAGATGATGGTGGTTCAAATCCACCAAGATCCA
>scaffold_33.trna1 scaffold_33:19818-19894 (+) Val (AAC) 77 bp Sc: 40.7 Possible pseudogene
GGCAGTTTCGTGGTGTAGTTGGTTATCACGTGAGTCTAACACACTGAAGGTCTTCAGTTC
GAGCCCAGGCGAAGCCA
>scaffold_33.trna2 scaffold_33:36834-36906 (-) Arg (CCG) 73 bp Sc: 74.3
GGTCGCACAGCGGAGTGGATATCGCGTTAGACTCCGAATCTAAAGGTCGTGGGTTCGATT
CCCACTGCGATCA
>scaffold_118.trna1 scaffold_118:15333-15407 (+) Lys (TTT) 75 bp Sc: 69.6
GCTGGTGTAGCTCAGATGGTTAGAGCATGTGGCTTTTAAACCACAAGGTTGAAGGTTCAA
GCCCTTCCTCCAGCA
>scaffold_268.trna1 scaffold_268:3578-3651 (-) Asn (GTT) 74 bp Sc: 38.8
GTTCGAGTAGCTCAGTTAGTTGGAGTGTTTGGCTGTTAACCAGAAGGCTGAAGGTTCAAC
CCCTTACTCTAGCG
>scaffold_268.trna2 scaffold_268:2177-2251 (-) Sup (TTA) 75 bp Sc: 65.7
GCTAGAGTAGCTCAGTTGGTTAGAGCGTGTGGCTTTTAAAGCATAAGGTCGAAGGTTCAA
CTCCTTCCTTCAGCA
>scaffold_722.trna1 scaffold_722:2581-2642 (-) Cys (GCA) 62 bp Sc: 28.2 Possible pseudogene
GGGTCCATAGCTCAGTGGTAGAGTATTTGACTGCAGATCAAGAGGTCACCGGTTTGGGCC
CT
>scaffold_933.trna1 scaffold_933:3262-3336 (-) Sup (TCA) 75 bp Sc: 66.4
GCTGGAGTAGCTCAGTTGGTTAGAGCATATGGCTTTCAAAGCACAAGGTCGAAGGTTCAA
GCCCTTCTTCCAGCA
>scaffold_933.trna2 scaffold_933:51-125 (-) Sup (TCA) 75 bp Sc: 64.4
GCTGGAGTAGCTCAGTTGGATAGAGCGTGTGTCTTTCAAAGCACAAGGTCGAAGGTTCAA
GCCTTTCCTCTAGCA
>scaffold_985.trna1 scaffold_985:228-302 (-) Lys (TTT) 75 bp Sc: 66.4
GCTGGTGTAGCTCAGTTGGTTAGAGCGTGTGGCTTTTAAACCACAAGATCCAAGGTTCAA
GCCCTTCTTCCAGCA
>scaffold_1718.trna1 scaffold_1718:1306-1377 (-) Undet (NNN) 72 bp Sc: 30.9
GGATCCATAAGCTCTAAATGGTAAGAGCGCTCATAAACTGAGAGGTTGGTGGTTCGAATC
CATCTGGATCCG
