# Supplementary material for: Conservation and Tandem Duplication of tRNA Genes in Plant Species
Source: Genes (Basel). 2025 Nov 1;16(11):1307. doi: 10.3390/genes16111307 (PMC12652284; doi:10.3390/genes16111307)
Supplement: Supplementary file 1 [file genes-16-01307-s001.zip › tRNA.prediction.out/Aco/Aco.tRNA.mfe]

>Chr_01.tRNA1-SerGCT
GUCGCUUUGGCCGAGUGGUUAAGGCGUGUGCCUGCUAAGUACAUGGGGUUUCCCCGCGAGAGUUCGAAUCUCUCAGGCGACG
(((((((..(((..........)))((((((.......))))))((((...))))..(((((.......)))))))))))). (-30.80)
>Chr_01.tRNA3-GlyTCC
GCGUUUGUAGUCCAACGGUUAGGAUAAUUGCCUUCCAAGCAAUAGACCCGGGUUCGACUCCCGGCAGACGCA
(((((((..((((........)))).(((((.......)))))....(((((.......)))))))))))). (-24.30)
>Chr_01.tRNA4-GlyTCC
GCGUUUGUAGUCCAACGGUUAGGAUAAUUGCCUUCCAAGCAAUAGACCCGGGUUCGACUCCCGGCAAACGCA
(((((((..((((........)))).(((((.......)))))....(((((.......)))))))))))). (-24.20)
>Chr_01.tRNA5-ArgCCT
GCGCCUGUAGCUCAGUGGAUAGAGCGUCUGUUUCCUAAGCAGAAGGCCGUAGGUUCGACCCCUACCUGGCGCG
(((((....((((........)))).(((((((...))))))).....(((((.......)))))..))))). (-25.00)
>Chr_01.tRNA6-ThrTGT
GCUCCCGUAGCAUAGUGGCAGUGCGUUCGCUUUGUAAGCGAAAGGUCGCGAGUUCGAUCCUCGCCGGGAGCU
(((((((..((((.......)))).(((((((...))))))).....(((((.......)))))))))))). (-29.10)
>Chr_01.tRNA7-ThrTGT
GCUCCCGUAGCAUAGUGGCAGUGCGUUCGCUUUGUAAGUGAAAGGUCGCUAGUUCGAUCCUCGCCGGGAGCU
(((((((..((((.......)))).(((((((...))))))).....((.((.......)).))))))))). (-21.20)
>Chr_01.tRNA8-GlyTCC
GCGUUUGUAGUCCAACGGUUAGGAUAAUUGCCUUCCAAGCAAUAGACCCGGGUUCGACUCCCGGCAGACGCA
(((((((..((((........)))).(((((.......)))))....(((((.......)))))))))))). (-24.30)
>Chr_01.tRNA9-GlyGCC
GCACCAGUGGUCUAGUGGUAGAAUAGUACCCUGCCACGGUACAGACCCGGGUUCGAUUCCCGGCUGGUGCA
(((((((..................(((((.......)))))....(((((.......)))))))))))). (-25.60)
>Chr_01.tRNA10-AsnGTT
GCUGGAAUAGCUCAGUUGGUUAGAGCGUGUGGCUGUUAACCACAAGGUCGGAGGUUCAAGCCCUCCUUCUAGCG
(((((((..((((.........)))).(((((.......))))).....(((((.......)))))))))))). (-25.20)
>Chr_01.tRNA11-GluCTC
UCCGUUGUAGUCUAGUUGGUUAGGAUACUCGGCUCUCACCCGAGAGACCCGGGUUCAAGUCCCGGCAACGGAA
(((((((..((((.........)))).(((((.......)))))....(((((.......)))))))))))). (-24.10)
>Chr_01.tRNA12-LysCTT
GCCUGUCUAGCUCAGCUGGUAGAGCACAAGGCUCUUAACCUUGUGGUCGUGGGUUUGAGCCCCACGGUGGGCU
(((((((..((((........))))((((((.......))))))....(((((.......)))))))))))). (-24.40)
>Chr_01.tRNA13-SerAGA
GUGGUCGUGCCGGAGUGGUUAUCGGGCAUGACUAGAAAUCAUGUGGGCUUUGCCCGCGCAGGUUCGAAUCCUGCCGACCACG
(((((((..((((........))))((((((.......))))))((((...))))..(((((.......)))))))))))). (-33.70)
>Chr_01.tRNA14-GlyGCC
GCACCAGUGGUCUAGUGGUAGAAUAGUACCCUGCCACGGUACAGACCCGGGUUCGAUUCCCGGCUGGUGCA
(((((((..................(((((.......)))))....(((((.......)))))))))))). (-25.60)
>Chr_01.tRNA15-ValCAC
GUCUGGGUGGUGUAGUUGGUUAUCACGCUAGUCUCACACACUAGAGGUCCCCGGUUCGAACCCGGGCUCAGACA
(((((((..(((...........))).(((((.......))))).....(((((.......)))))))))))). (-21.50)
>Chr_01.tRNA17-LeuTAA
GCUGGUUUGCCCGAGAGGUUAAGGGGGAAGACUUAAGAUCUUCUGCACAUAAGUGCGCAUGGGUUCGAACCCCAUAGCCAGCA
(((((((..(((..........)))((((((.......))))))((((....))))..(((((.......)))))))))))). (-29.20)
>Chr_01.tRNA19-GluTTC
UCCGUUGUAGUCCAGCCUGGUUAGGAUACCUGGCUUUCACCCAGGCGACCCGGGUUCAAAUCCCGGCAACGGAA
(((((((..(((((((...))).)))).(((((.......)))))....(((((.......)))))))))))). (-27.80)
>Chr_01.tRNA20-ArgTCT
GCGCCCGUGGCCUAAUGGAUAAGGCGUCUGACUUCUAAUCAGGCGAUUGUGGGUUCGAGUCCCACCGGGCGUG
(((((((..((((........))))((((((.......))))))....(((((.......)))))))))))). (-31.70)
>Chr_01.tRNA21-ValAAC
GGUUUCGUGGUGUAGUUGGUUAUCACGUCAGUCUAACACACUGAAGGUCUCCGGUUCGAGUCCGGGCGAAGCCA
(((((((..(((...........))).(((((.......))))).....(((((.......)))))))))))). (-19.60)
>Chr_01.tRNA22-AlaTGC
GGGGAUGUAGCUCAAAUGGUAGAGCGCUCGCUUUGCAUGCGAGAGGUACAGGGUUCGAUCCCCUGCAUCUCCA
(((((((..((((........)))).(((((.......))))).....(((((.......)))))))))))). (-29.50)
>Chr_01.tRNA23-PheGAA
GCGGGGAUAGCUCAGUUGGGAGAGCGUCAGACUGAAGAUCUGAAGGUCGCGUGUUCGAUCCACGCUCACCGCA
((((.((..((((........)))).(((((.......))))).....(((((.......))))))).)))). (-22.50)
>Chr_01.tRNA24-ArgCCT
GCGCCUGUAGCUCAGUGGAUAGAGCGUCUGUUUCCUAAGCAGAAAGUCGUAGGUUCGACCCCUACCUGGCGCG
(((((....((((........)))).(((((((...))))))).....(((((.......)))))..))))). (-25.00)
>Chr_01.tRNA25-ArgTCT
GCUGGUGUAGCUCAGUUGGUUAGAGCGUGUGGCUUCUAAACCAUAAAGUCGAAGGUUCAAGCCCUUCUUCCAGCA
(((((....((((.........)))).(((((........))))).....(((((.......)))))..))))). (-20.80)
>Chr_01.tRNA26-LysTTT
GCUGGUGUAGCUCAGAUGGUUAGAGCAUGUGGCUUUUAAACCACAAGGUUGAAGGUUCAAGCCCUUCCUCCAGCA
(((((.(..((((.........)))).(((((........))))).....(((((.......)))))).))))). (-22.60)
>Chr_01.tRNA27-ValTAC
GUUUCUGUAGUGUAGUGGUUAUCACGUUAGUCUUACACACUAAAGAUCCCCAGUUCGAGCCUGGGCAGAAACA
(((((((..(((..........))).(((((.......))))).....(((((.......)))))))))))). (-15.90)
>Chr_01.tRNA28-AsnGTT
UCCUCAGUAGCUCAGUGGUAGAGCGGUCGGCUGUUAACUGAUUGGUCGUAGGUUCAAAUCCUACUUGGGGAG
(((((((..((((.......))))((((((.......))))))....(((((.......)))))))))))). (-20.80)
>Chr_01.tRNA29-ArgACG
GACUCUGUGGCCCAAUGGAUAAGGCGCUGGUCUACGAAACCAGAGAUUCUGGGUUCGAUCCCCAGCAGAGUCG
(((((((..(((..........))).(((((.......))))).....(((((.......)))))))))))). (-24.70)
>Chr_01.tRNA30-LeuTAG
GACAGUUUGGCCGAGUGGUCUAAGGCGCCAGAUUUAGGCUCUGGUCCGAAAGGGCGUGGGUUCAAAUCCCACAGCUGUCA
(((((((..(((.((....))..)))((((((.......))))))((....))..(((((.......)))))))))))). (-29.70)
>Chr_01.tRNA31-iMetCAT
AUCAGAGUGGCGCAGCGGAAGCGUGGUGGGCCCAUAACCCACAGGUCCCAGGAUCGAAACCUGGCUCUGAUA
(((((((..((((.......)))).(((((.......))))).....(((((.......)))))))))))). (-25.90)
>Chr_01.tRNA32-iMetCAT
AUCAGAGUGGCGCAGCGGAAGCGUGGUGGGCCCAUAACCCACAGGUCCCAGGAUCGAAACCUGGCUCUGAUA
(((((((..((((.......)))).(((((.......))))).....(((((.......)))))))))))). (-25.90)
>Chr_01.tRNA33-AlaTGC
GGGGAUGUAGCUCAAAUGGUAGAGCGCCCGCUUUGCAUGCGAGAGGUACAGGGUUUGAUCCCCUGCAUCUCCA
(((((((..((((........))))...(((.......))).......(((((.......)))))))))))). (-25.20)
>Chr_01.tRNA34-PheGAA
GCGGGGAUAGCUCAGUUGGGAGAGCGUCAGACUGAAGAUCUGAAGGUCGCGUGUUCGAUCCACGCUCACCGCA
((((.((..((((........)))).(((((.......))))).....(((((.......))))))).)))). (-22.50)
>Chr_01.tRNA35-AlaTGC
GGGGAUGUAGCUCAAAUGGUAGAGCGCUCGCUUUGCAUGCGAGAGGUACAGGGUUCGAUCCCCUGCAUCUCCA
(((((((..((((........)))).(((((.......))))).....(((((.......)))))))))))). (-29.50)
>Chr_01.tRNA37-GlyTCC
GCGUUUGUAGUCCAACGGUUAGGAUAAUUGCCUUCCAAGCAAUAGACCCGGGUUCGACUCCCGGCAAACGCA
(((((((..((((........)))).(((((.......)))))....(((((.......)))))))))))). (-24.20)
>Chr_01.tRNA40-IleTAT
GGUCCCGUAGCUCAGUUGGUUAGAGCGUUGGUCUUAUGAGCCGAAGGUCGCGGGUUCGAGCCCCGCCGGGACCA
(((((((..((((.........)))).(((((.......))))).....(((((.......)))))))))))). (-29.80)
>Chr_01.tRNA41-LeuTAG
GACGGUUUGGCCGAGUGGUCUAAGGCGCCAGAUUUAGGCUCUGGUCCGAAAGGGCGUGGGUUCAAAUCCCACAGCCGUCA
(((((((..(((.((....))..)))((((((.......))))))((....))..(((((.......)))))))))))). (-31.20)
>Chr_01.tRNA43-AsnGTT
GUUGGAGUAGCUCAGUUGGUUAGAGCGUGUGGCUGUUAUCCACAAGGUCGAAGGUUCAAAUCCUUCCUCCAACA
(((((((..((((.........)))).(((((.......))))).....(((((.......)))))))))))). (-24.30)
>Chr_01.tRNA45-GlnCTG
GGUCCCAUGGUCUAGUGGUCAGGACAUUGGACUCUGAAUCCAGUAACCCGAGUUCAAAUCUCGGUGGGACCU
(((((((..((((........))))((((((.......))))))...(((((.......)))))))))))). (-26.30)
>Chr_01.tRNA52-SupTTA
GCUGAAGUAGCUCAGUUGGUUAGAGCAUGUGGCUUUUAAAGCACAAGGUCGAAGGUUCGAGCCCUUCCUUCAGCA
(((((((..((((.........)))).((((.(((...))))))).....(((((.......)))))))))))). (-22.70)
>Chr_01.tRNA64-GlnTTG
GUUGGUGUAGCUCAAUUGGUUAGAGCGUGUGGUUUUGAACCACAAGGUCGAAGGUUCAAGCCCUUCCUCCAGCA
(((((.(..((((.........)))).(((((((...))))))).....(((((.......)))))).))))). (-22.00)
>Chr_01.tRNA65-AlaTGC
GGGGAUGUAGCUCAAAUGGUAGAGCGCUCGCUUUGCAUGCGAGAGGUACAGGGUUCGAUCCCCUGCAUCUCCA
(((((((..((((........)))).(((((.......))))).....(((((.......)))))))))))). (-29.50)
>Chr_01.tRNA69-AlaAGC
GGGGAUGUAGCUCAGAUGGUAGAGCGCUCGCUUAGCAUGCGAGAGGUACGGGGAUCGAUACCCCGCAUCUCCA
(((((((..((((........)))).(((((.......))))).....(((((.......)))))))))))). (-31.10)
>Chr_01.tRNA70-SupTCA
GCUGGAGUAGCUCAGUUGGUUAGAGCGCGUGCCUUCAAAAGCACGAGGUCGAAGGUUCAAGCCCUUCCUUCAGCA
(((((((..((((.........)))).(((((........))))).....(((((.......)))))))))))). (-25.60)
>Chr_01.tRNA72-SupTCA
GCUGGAGUAGUUCAGUUGGUUAGAGCAUGUGGCUUUCAAAGCACAAGGUCGAAGGUUCAAGCCCUUCUUCCAGCA
(((((((..((((.........)))).((((.(((...))))))).....(((((.......)))))))))))). (-20.80)
>Chr_01.tRNA74-GlnCTG
GGUCCUAUGGUCUAGUGGUCAGGACAUUGGACUCUGAAUCCAGUAACCCGAGUUCAAGUCUCGGUAGGACCU
(((((((..((((........))))((((((.......))))))...(((((.......)))))))))))). (-24.30)
>Chr_01.tRNA75-LysTTT
GCUGGUGUAGCUCAGUUGGUUAGAGCAUGUGGCUUUUAAACCACAAGGUCGAAGGUUCAAGCCCUUCCACCAGCA
(((((((..((((.........)))).(((((........))))).....(((((.......)))))))))))). (-27.10)
>Chr_01.tRNA77-LeuTAG
GACAGUUUGGCCGAGUGGUCUAAGGCGCCAGAUUUAGGCUCUGGUCCGAAAGGGCGUGGGUUCAAAUCCCACAGCUGUCA
(((((((..(((.((....))..)))((((((.......))))))((....))..(((((.......)))))))))))). (-29.70)
>Chr_01.tRNA78-CysGCA
GGGUCCAUAGCUCAGUGGUAGAGCAAUUGACUGCAGAUCAAUAGGUCACCAGUUCGAACCUGGUUGGGCCCU
(((((((..((((.......)))).(((((.......))))).....(((((.......)))))))))))). (-22.60)
>Chr_01.tRNA81-AlaTGC
GGGGAUGUAGCUCAAAUGGUAGAGCGCUCGCUUUGCAUGCGAGAGGUACAGGGUUCGAUCCCCUGCAUCUCCA
(((((((..((((........)))).(((((.......))))).....(((((.......)))))))))))). (-29.50)
>Chr_01.tRNA82-LysCTT
GCCCGUCUAGCUCAGUUGGUAGAGCGCAAGGCUCUUAACCUUGUGGUCGUGGGUUCGAGCCCCACGGUGGGCG
(((((((..((((........))))((((((.......))))))....(((((.......)))))))))))). (-28.00)
>Chr_01.tRNA83-ProAGG
GGGCAUUUGGUCUAGUGGUAUGAUUCUCGCUUAGGGUGCGAGAGGUCCCGAGUUCAAUUCUCGGAAUGCCCC
(((((((..(((.........)))((((((.......))))))....(((((.......)))))))))))). (-25.70)
>Chr_01.tRNA84-ValAAC
GGUUUCGUGGUGUAGUUGGUUAUCACGUCAGUCUAACACACUGAAGGUCUCCGGUUCGAGCCCGGGCGAAGCCA
(((((((..(((...........))).(((((.......))))).....(((((.......)))))))))))). (-19.00)
>Chr_01.tRNA85-GlyTCC
GCGUUUGUAGUCCAACGGUAAGGAUAAUUGCCUUCCAAGCAAUAGACCCGGGUUUGACUCCCGGCAGACGCA
(((((((..((((........)))).(((((.......)))))....(((((.......)))))))))))). (-24.30)
>Chr_01.tRNA86-IleAAT
GGCCUAUUAGCUCAGUUGGUAAGAGCGUCGUGCUAAUAACGCGAAUGUCGCAGGUUCAAGUCCUGCAUGGGCCA
(((((((..((((.........)))).(((((.......))))).....(((((.......)))))))))))). (-26.80)
>Chr_01.tRNA87-MetCAT
GGGGUGGUGGCGCAGUUGGCUAGCGCGUAGGUCUCAUAGCUAAGCGAGUGAUCCUGAGGUCGAGAGUUCGAGCCUCUCUCACCCCA
(((((((..((((((....)).)))).((((..((((.((...))..)))).)))).....(((((.......)))))))))))). (-30.60)
>Chr_01.tRNA88-ArgACG
GACUCUGUGGCCCAAUGGAUAAGGCGCUGGUCUACGAAACCAGAGAUUCUGGGUUCGAUCCCCAGCAUAGUCG
((((.((..(((..........))).(((((.......))))).....(((((.......))))))).)))). (-18.30)
>Chr_01.tRNA89-SerAGA
GUGGUCGUGCCGGAGUGGUUAUCGGGCAUGACUAGAAAUCAUGUGGGUUUUGCCCGCGCAGGUUCGAAUCCUGCCGACCACG
(((((((..((((........))))((((((.......)))))).((......))..(((((.......)))))))))))). (-28.10)
>Chr_01.tRNA90-TrpCCA
GGAUCCGUGGCGCAAUGGUAGCGCGUCUGACUCCAGAUCAGAAGGUUGCGUGUUCGAUUCACGUCGGGUUCA
(((((((..((((.......)))).(((((.......))))).....(((((.......)))))))))))). (-22.60)
>Chr_01.tRNA91-LysTTT
GCCGACUUAGCUCAGUGGUAGAGCGCGUGACUUUUAAUCCCGUGGUCGAGGGUUCGAUCCCCUCAGUCGGCG
(((((((..((((.......))))(((.((.......)).)))....(((((.......)))))))))))). (-25.40)
>Chr_01.tRNA92-ArgCCT
GCGCCUGUAGCUCAGUGGAUAGAGCGUCUGUUUCCUAAGCAGAAAGUCGUAGGUUCGACCCCUACCUGGCGCG
(((((....((((........)))).(((((((...))))))).....(((((.......)))))..))))). (-25.00)
>Chr_01.tRNA93-ProAGG
GGGCAUUUGGUCUAGUGGUAUGAUUCUCGCUUAGGGUGCGAGAGGUCCCGAGUUCAAUUCUCGGAAUGCCCC
(((((((..(((.........)))((((((.......))))))....(((((.......)))))))))))). (-25.70)
>Chr_01.tRNA94-MetCAT
GGGGUGGUGGCGCAGUUGGCUAGCGCGUAGGUCUCAUAGCUAAGCGAGUGAUCCUGAGGUCGAGAGUUCGAGCCUCUCUCACCCCA
(((((((..((((((....)).)))).((((..((((.((...))..)))).)))).....(((((.......)))))))))))). (-30.60)
>Chr_01.tRNA95-ArgTCG
GACCGCAUAGCGCAGUGGAUUAGCGCGUUUGACUUCGGAUCAAAAGGUCGUGGGUUCGACUCCCACUGUGGUCG
(((((((..((((.........)))).((((((....).))))).....(((((.......)))))))))))). (-25.10)
>Chr_01.tRNA96-GluTTC
UCCGUUGUAGUCCAGCCUGGUUAGGAUACCUGGCUUUCACCCAGGCGACCCGGGUUCAAAUCCCGGCAACGGAA
(((((((..(((((((...))).)))).(((((.......)))))....(((((.......)))))))))))). (-27.80)
>Chr_01.tRNA97-CysGCA
GGGUCCAUAGCUCAGUGGUAGAGCAUUUGACUGCAGAUCAAGAGGUCACCAGUUCGAACCUGGUUGGGCCCU
(((((((..((((.......))))..((((.......))))......(((((.......)))))))))))). (-21.50)
>Chr_01.tRNA98-ArgCCG
GGUCGCAUAGCGGAGUGGAUAUCGCGUUAGACUCCGAAUCUAAAGGUCGUGGGUUCGAUUCCCACUGCGAUCA
(((((((..((((........)))).(((((.......))))).....(((((.......)))))))))))). (-21.50)
>Chr_01.tRNA100-LysCTT
GCCCGUCUAGCUCAGUUGGUAGAGCGCAAGGCUCUUAACCUUGUGGUCGUGGGUUCGAGCCCCACGGUGGGCG
(((((((..((((........))))((((((.......))))))....(((((.......)))))))))))). (-28.00)
>Chr_01.tRNA101-AsnGTT
GCUGGAGUAGCUCAGUUGGUUAGAGCGUGUGGCUGUUAACCACAAGGUCGAAGGUUCGACCCCUUCCUCUAGCG
(((((((..((((.........)))).(((((.......))))).....(((((.......)))))))))))). (-24.40)
>Chr_01.tRNA102-LysTTT
GCCGACUUAGCUCAGUGGUAGAGCGCGUGACUUUUAAUCCCGUGGUCGAGGGUUCGAUCCCCUCAGUCGGCG
(((((((..((((.......))))(((.((.......)).)))....(((((.......)))))))))))). (-25.40)
>Chr_01.tRNA103-LysTTT
GCCGACUUAGCUCAGUGGUAGAGCGCGUGACUUUUAAUCCCGUGGUCGAGGGUUCGAUCCCCUCAGUCGGCG
(((((((..((((.......))))(((.((.......)).)))....(((((.......)))))))))))). (-25.40)
>Chr_01.tRNA104-ProAGG
GGGCAUUUGGUCUAGUGGUAUGAUUCUCGCUUAGGGUGCGAGAGGUCCCGAGUUCAAUUCUCGGAAUGCCCC
(((((((..(((.........)))((((((.......))))))....(((((.......)))))))))))). (-25.70)
>Chr_01.tRNA106-TyrGTA
CCGACUUUAGCUCAGUUGGUAGAGCGGAGGACUGUAGUUGUAGCAGCUAUCCUUAGGUCGCUGGUUCAAAUCCGGCAAGUCGGA
(((((((..((((........)))).(((((...((((((...))))))))))).....(((((.......)))))))))))). (-30.10)
>Chr_01.tRNA107-ArgACG
GACUCUGUGGCCCAAUGGAUAAGGCGCUGGUCUACGAAACCAGAGACUCUGGGUUCGAUCCCCAGCAGAGUCG
(((((((..(((..........))).(((((.......))))).....(((((.......)))))))))))). (-24.70)
>Chr_01.tRNA108-AlaAGC
GGGGAUGUAGCUCAGAUGGUAGAGCGCUCGCUUAGCAUGCGAGAGGUACGGGGAUCGAUACCCCGCAUCUCCA
(((((((..((((........)))).(((((.......))))).....(((((.......)))))))))))). (-31.10)
>Chr_01.tRNA110-IleTAT
GGUCCCGUAGCUCAGUUGGUUAGAGCGUUGGUCUUAUGAGCCGAAGGUCGCGGGUUCGAGCCCCGCCGGGACCA
(((((((..((((.........)))).(((((.......))))).....(((((.......)))))))))))). (-29.80)
>Chr_01.tRNA112-AlaAGC
GGGGAUGUAGCUCAGAUGGUAGAGCGCUCGCUUAGCAUGCGAGAGGUACGGGGAUCGAUACCCCGCAUCUCCA
(((((((..((((........)))).(((((.......))))).....(((((.......)))))))))))). (-31.10)
>Chr_01.tRNA114-MetCAT
GGGAUGGUGGCGCAGUUGGCUAGCGCGUUGGUCUCAUAACUAUCUGAGUAAUCCUGAGGUCGAGAGUUCAAGCCUCUCUCACCCCA
(((.(((..((((((....)).))))......((((........)))).............(((((.......)))))))).))). (-19.50)
>Chr_01.tRNA116-LysTTT
GCCGACUUAGCUCAGUGGUAGAGCGCGUGACUUUUAAUCCCGUGGUCGAGGGUUCGAUCCCCUCAGUCGGCG
(((((((..((((.......))))(((.((.......)).)))....(((((.......)))))))))))). (-25.40)
>Chr_01.tRNA122-ValAAC
GGUUUCAUGGUGUAGUUGGUUAUCACGUCAGUCUAACACACUGAAGGUCUCCGGUUCAAACCCGGGCGGCGAAGCCA
((((((...(((...........))).(((((.......)))))..((((((((.......))))).))))))))). (-20.70)
>Chr_01.tRNA123-GlnCTG
GGUCCCAUGGUCUAGCGGUUAGGACAUUGGACUCUGAAUCCAGUAACCCGAGUUCAAGUCUCGGUGGGACCU
(((((((..((((........))))((((((.......))))))...(((((.......)))))))))))). (-26.30)
>Chr_01.tRNA128-SupTCA
GCUAGAGUAACUCAGUUGGAUAGAGCGUGUGUCUUUCAAAGCACAAGGUCGAAGGUUCAAGCCUUUCCUCUAGCA
(((((((...(((.........)))..((((.(((...))))))).....(((((.......)))))))))))). (-16.60)
>Chr_01.tRNA132-PheGAA
GCGGGGAUAGCUCAGUUGGGAGAGCGUCAGACUGAAGAUCUGAAGGUUGCAUGUUCAAUCCACGCUCCACGCU
(((.(((..((((........)))).(((((.......))))).....((.((.......)).))))).))). (-16.00)
>Chr_01.tRNA139-GluTTC
UCCGUUGUAGUCCAGCCUGGUUAGGAUACCUGGCUUUCACCCAGGCGACCCGGGUUCAAAUCCCGGCAACGGAA
(((((((..(((((((...))).)))).(((((.......)))))....(((((.......)))))))))))). (-27.80)
>Chr_01.tRNA142-IleTAT
GGUCCCGUAGCUCAGUUGGUUAGAGCGUUGGUCUUAUGAGCCGAAGGUCGCGGGUUCGAGCCCCGCCGGGACCA
(((((((..((((.........)))).(((((.......))))).....(((((.......)))))))))))). (-29.80)
>Chr_01.tRNA143-AspGTC
GUCGUUGUAGUAUAGUGGUGAGUAUUCCCGCCUGUCACGCGGGUGACCUGGGUUCGAUCCCCGGCAACGGCG
(((((((.(((((........)))))(((((.......)))))....(((((.......)))))))))))). (-22.40)
>Chr_01.tRNA146-SupTCA
GCUGGAGUAGCUCAGUUGGUUAGAGCAUGUGGCUUUCAAAGCACAAGGUCGAAGGUUCAAGCCCUUCUUCCAGCA
(((((((..((((.........)))).((((.(((...))))))).....(((((.......)))))))))))). (-23.20)
>Chr_01.tRNA147-PheGAA
GCGGGGAUAGCUCAGUUGGGAGAGCGUCAGACUGAAGAUCUGAAGGUCGCGUGUUCGAUCCACGCUCACCGCA
((((.((..((((........)))).(((((.......))))).....(((((.......))))))).)))). (-22.50)
>Chr_01.tRNA149-GluCTC
UCCGUUGUAGUCUAGUUGGUUAGGAUACUCGGCUCUCACCCGAGAGACCCGGGUUCAAGUCCCGGCAACGGAA
(((((((..((((.........)))).(((((.......)))))....(((((.......)))))))))))). (-24.10)
>Chr_01.tRNA151-TyrGTA
CCGACUUUAGCUCAGUUGGUAGAGCGGAGGACUGUAGUGGUUACAUAGCUAUCCUUAGGUCGCUGGUUCGAAUCUGGCAAGUCGGA
(((((((..((((........)))).(((((..((.(((....))).))..))))).....(((((.......)))))))))))). (-28.30)
>Chr_01.tRNA152-GlyGCC
GCACCAGUGGUCUAGUGGUAGAAUAGUACCCUGCCACGGUACAGACCCGGGUUCGAUUCCCGGCUGGUGCA
(((((((..................(((((.......)))))....(((((.......)))))))))))). (-25.60)
>Chr_01.tRNA154-LeuAAG
GUUGAGAUGGCCGAGUUGGUCUAAGGCGCCAGAUUAAGGUUCUGGUCCGAAAGGGCGUGGGUUCAAAUCCCACUCUCAACA
(((((((..(((.((.....))..)))((((((.......))))))((....))..(((((.......)))))))))))). (-30.80)
>Chr_01.tRNA155-TyrGTA
CCGACUUUAGCUCAGUUGGUAGAGCGGAGGACUGUAGUGGGCAAUACCUGUCAGAUAUCCUUAGGUCGCUGGUUCGAAUCCGGCAAGUCGGA
(((((((..((((........)))).((((((((..(.((......)))..)))...))))).....(((((.......)))))))))))). (-30.50)
>Chr_01.tRNA156-LeuTAA
GCUGGUUUGCCCGAGUGGUCUAAGGGGGAAGACUUAAGAUCUUCUGUGCAUUUGUACGCAUGGGUUCGAACCCCAUAGCCAGCA
(((((((..(((.((....))..)))((((((.......))))))((((....))))..(((((.......)))))))))))). (-27.60)
>Chr_01.tRNA157-ProAGG
GGGCAUUUGGUCUAGUGGUAUGAUUCUCGCUUAGGGUGCGAGAGGUCCCGAGUUCAAUUCUCGGAAUGCCCC
(((((((..(((.........)))((((((.......))))))....(((((.......)))))))))))). (-25.70)
>Chr_01.tRNA158-ProAGG
GGGCAUUUGGUCUAGUGGUAUGAUUCUCGCUUAGGGUGCGAGAGGUCCCGAGUUCAAUUCUCGGAAUGCCCC
(((((((..(((.........)))((((((.......))))))....(((((.......)))))))))))). (-25.70)
>Chr_01.tRNA161-LeuAAG
GUUGAGAUGGCCGAGUUGGUCUAAGGCGCCAGAUUAAGGUUCUGGUCCGAAAGGGCGUGGGUUCAAAUCCCACUCUCAACA
(((((((..(((.((.....))..)))((((((.......))))))((....))..(((((.......)))))))))))). (-30.80)
>Chr_01.tRNA162-ProAGG
GGGUUAUUGGUCUAGUGGUAUGAUUCUCGCUUAGGGUGCGAGAGGUCCCGAGUUCAAUUCUCGGAUAACCCC
(((((((..(((.........)))((((((.......))))))....(((((.......)))))))))))). (-23.70)
>Chr_01.tRNA163-ArgTCT
GCACCCGUGGCCUAAUGGAUAAGGCGUCUGACUUCUAAUCAGGCGAUUGUGGGUUCGAGUCCCACCGGGUGUG
(((((((..((((........))))((((((.......))))))....(((((.......)))))))))))). (-30.20)
>Chr_01.tRNA164-LysCTT
GCCCGUCUAGCUCAGUUGGUAGAGCGCAAGGCUCUUAACCUUGUGGUCGUGGGUUCGAGCCCCACGGUGGGCG
(((((((..((((........))))((((((.......))))))....(((((.......)))))))))))). (-28.00)
>Chr_01.tRNA168-AsnGTT
GCUGGAAUAGCUCAGUUGGUUAGAGCGUGUGGCUGUUAACCACAAGGUCGGAGGUUCAAGCCCUCCUUCUAGCG
(((((((..((((.........)))).(((((.......))))).....(((((.......)))))))))))). (-25.20)
>Chr_02.tRNA1-GlyTCC
GCGUUUGUAGUCCAACGGUUAGGAUAAUUGCCUUCCAAGCAAUAGACCCGGGUUCGACUCCCGGCAAACGCA
(((((((..((((........)))).(((((.......)))))....(((((.......)))))))))))). (-24.20)
>Chr_02.tRNA5-SupTTA
GCUGAAGUAGCUCAGUUGGUUAGAGCAUGUGGCUUUUAAAGCACAAGGUCGAAGGUUCAAGCCCUUCCUUCAGCA
(((((((..((((.........)))).((((.(((...))))))).....(((((.......)))))))))))). (-22.70)
>Chr_02.tRNA6-ArgCCT
GCGCCUGUAGCUCAGUGGAUAGAGCGUCUGUUUCCUAAGCAGAAAGUCGUAGGUUCGACCCCUACCUGGCGCG
(((((....((((........)))).(((((((...))))))).....(((((.......)))))..))))). (-25.00)
>Chr_02.tRNA7-AlaAGC
GGGGAUGUAGCUCAGAUGGUAGAGCGCUCGCUUAGCAUGCGAGAGGUACGGGGAUCGAUACCCCGCAUCUCCA
(((((((..((((........)))).(((((.......))))).....(((((.......)))))))))))). (-31.10)
>Chr_02.tRNA8-LysCTT
GCCCGUCUAGCUCAGUUGGUAGAGCGCAAGGCUCUUAACCUUGUGGUCGUGGGUUCGAGCCCCACGGUGGGCG
(((((((..((((........))))((((((.......))))))....(((((.......)))))))))))). (-28.00)
>Chr_02.tRNA11-LeuCAA
GUCAGGAUGGCCGAGUGGUCUAAGGCGCCAGACUCAAGUUCUGGUCUUCGAGAGAGGGCGUGGGUUCAAAUCCCACUUCUGACA
(((((((..(((.((....))..)))((((((.......))))))..............(((((.......)))))))))))). (-27.00)
>Chr_02.tRNA13-IleAAT
GGCCCAUUAGCUCAGUUGGUUAGAGCGUCGUGCUAAUAACGCGAAGGUCGCAGGUUCGAGACCUGCAUGGGCCA
(((((((..((((.........)))).(((((.......))))).....(((((((...)))))))))))))). (-31.10)
>Chr_02.tRNA21-LeuAAG
GUUGAGAUGGCCGAGUUGGUCUAAGGCGCCAGAUUAAGGUUCUGGUCCGAAAGGGCGUGGGUUCAAAUCCCACUCUCAACA
(((((((..(((.((.....))..)))((((((.......))))))((....))..(((((.......)))))))))))). (-30.80)
>Chr_02.tRNA22-CysGCA
GGGUCCAUAGCUCAGUGGUAGAGCAUUUGACUGCAGAUCAAGAGGUCACCGGUUCGAACCCGGUUGGGCCCU
(((((((..((((.......))))..((((.......))))......(((((.......)))))))))))). (-23.00)
>Chr_02.tRNA25-SupTTA
GCUGGAGUAGCUCAGUUGGUUAGAGCGUGUGGCUUUAAAAUCACAAGGUCGAAGGUUCAAGCUCUUCCUCUAGCA
(((((((..((((.........)))).(((((........))))).....(((((.......)))))))))))). (-19.60)
>Chr_02.tRNA27-SupTTA
ACUGGUGUAGCUCAAAUGGUUAGAGCGUGUGGUUUUAAACCACAAGGUCGAAGGUUCAAGCCCUUCCUCCAGCA
.((((.(..((((.........)))).(((((((...))))))).....(((((.......)))))).)))).. (-20.40)
>Chr_02.tRNA28-ValAAC
GGUUUCGUGGUGUAGUUGGUUAUCACGUCAGUCUAACACACUGAAGGUCUCCGGUUCAAGUCCGGGCGAAGCCA
(((((((..(((...........))).(((((.......))))).....(((((.......)))))))))))). (-19.60)
>Chr_02.tRNA29-ValAAC
GGUUUCGUGGUGUAGUUGGUUAUCACGUCAGUCUAACACACUGAAGGUCUCCGGUUCGAGUCCGGGCGAAGCCA
(((((((..(((...........))).(((((.......))))).....(((((.......)))))))))))). (-19.60)
>Chr_02.tRNA30-SerAGA
GUGGUCGUGCCAGAGUGGUUAUCGGGCAUGACUAGAAAUCAUGUGGGCUUUCCCCACACAGGUUCAAAUCCUGCCGACCAUG
(((((((..((............))((((((.......))))))(((.....)))...((((.......)))).))))))). (-21.60)
>Chr_02.tRNA33-SupTCA
GUUGGAGUAGCUCAGUUGGUUAGAGCAUGUGGCUUUCAAAGCACAAGGUCGAAGGUUCAAGCCCUUCCUCCAACA
(((((((..((((.........)))).((((.(((...))))))).....(((((.......)))))))))))). (-22.70)
>Chr_02.tRNA38-LysTTT
GCUGGUGUAGCUCAGUUGGUUAGAGCAUGUGGCUUUUAAACCACAAGGUCGAAGGUUCAAGCCCUUCCUCCAGCA
(((((.(..((((.........)))).(((((........))))).....(((((.......)))))).))))). (-22.90)
>Chr_02.tRNA39-SerGGA
GGAGAGAUGGCCGAGCGGUUCAAGGCGUAGCAUUGGAACUGCUAUGUAGGCUUUUGUUUACCGAGGGUUCGAAUCCCUCUCUUUCCG
(((((((..(((...........)))((((((.......)))))).................(((((.......)))))))))))). (-25.40)
>Chr_02.tRNA43-TrpCCA
GCGCUCUUAGUUCAGUUCGGUAGAACGCGGGUCUCCAAAACCCGAUGUCGUAGGUUCAAAUCCUACAGAGCGUG
(((((((..((((.........)))).(((((.......))))).....(((((.......)))))))))))). (-24.20)
>Chr_02.tRNA45-AsnGTT
UCCUCAGUAGCUCAGUGGUAGAGCGGUCGGCUGUUAACUGAUUGGUCGUAGGUUCGAAUCCUACCUGGGGAG
(((((((..((((.......))))((((((.......))))))....(((((.......)))))))))))). (-22.70)
>Chr_02.tRNA48-AsnGTT
UCCUCAGUAGCUCAGUGGUAGAGCGGUCGGCUGUUAACUGAUUGGUCGUAGGUUCGAAUCCUACCUGGGGAG
(((((((..((((.......))))((((((.......))))))....(((((.......)))))))))))). (-22.70)
>Chr_02.tRNA61-TrpCCA
GCGCUCUUAGUUCAGUUCGGUAGAACGCGGGUCUCCAAAACCCGAUGUCGUAGGUUCAAAUCCUACAGAGCGUG
(((((((..((((.........)))).(((((.......))))).....(((((.......)))))))))))). (-24.20)
>Chr_02.tRNA63-AsnGTT
UCCUCAGUAGCUCAGUGGUAGAGCGGUCGGCUGUUAACUGAUUGGUCGUAGGUUCGAAUCCUACCUGGGGAG
(((((((..((((.......))))((((((.......))))))....(((((.......)))))))))))). (-22.70)
>Chr_02.tRNA72-ArgTCT
GCGUCCAUUGUCUAAUGGAUAGGACAGAGGUCUUCUAAACCUUUGGUAUAGGUUCAAAUCCUAUUGGACGCA
(((((((.(((((........)))))(((((.......)))))....(((((.......)))))))))))). (-23.10)
>Chr_02.tRNA74-TyrGTA
CCGACUUUAGCUCAGUUGGUAGAGCGGAGGACUGUAGUAGUAGCAGAUAUCCUUAGGUCGCUGGUUCGAAUCCGGCAAGUCGGA
(((((((..((((........)))).(((((((((.......))))...))))).....(((((.......)))))))))))). (-28.60)
>Chr_02.tRNA75-ArgTCT
GCGUCCAUUGUCUAAUGGAUAGGACAGAGGUCUUCUAAACCUUUGGUAUAGGUUCAAAUCCUAUUGGACGCA
(((((((.(((((........)))))(((((.......)))))....(((((.......)))))))))))). (-23.10)
>Chr_02.tRNA76-ProAGG
GGGUAUUUGGUCCAGUGGUAUGAUUCUCGCUUAGGGUGCGAGAGGUCCCGAGUUCAAUUCUCGGAAUGCCCC
(((((((.................((((((.......))))))....(((((.......)))))))))))). (-23.10)
>Chr_02.tRNA77-LeuCAA
GUCAGGAUGGCCGAGUGGUCUAAGGCGCCAGACUCAAGUUCUGGUCUUCGUGAGAGGGCGUGGGUUCAAAUCCCACUUCUGACA
(((((((..(((.((....))..)))((((((.......))))))((((....))))..(((((.......)))))))))))). (-31.20)
>Chr_02.tRNA78-GlyGCC
GCACCAGUGGUCUAGUGGUAGAAUAGUACCCUGCCACGGUACAGACCCGGGUUCGAUUCCCGGCUGGUGCA
(((((((..................(((((.......)))))....(((((.......)))))))))))). (-25.60)
>Chr_02.tRNA82-SupTCA
GCUGGAGUAGCUCAGUUGGUUAGAGCAUGUGGCUUUCAAAGCACAAGGUCGAAGGUUCAAGCCCUUCUUCCAACA
..(((((..((((.........)))).((((.(((...))))))).....(((((.......))))))))))... (-16.50)
>Chr_02.tRNA83-SerGCT
GUCGCUUUGGCCGAGUGGUUAAGGCGUGUGCCUGCUAAGUACAUGGGGUUUCCCCGCGAGAGUUCGAAUCUCUCAGGCGACG
(((((((..(((..........)))((((((.......))))))((((...))))..(((((.......)))))))))))). (-30.80)
>Chr_02.tRNA86-MetCAT
GGGGUGGUGGCGCAGUUGGCUAGCGCGUAGGUCUCAUAGCUAAGAGUGAUCCUGAGGUCGAGAGUUCGAGCCUCUCUCACCCCA
(((((((..((((((....)).)))).((((..((((........)))).)))).....(((((.......)))))))))))). (-29.50)
>Chr_02.tRNA90-AlaAGC
GGGGAUGUAGCUCAGAUGGUAGAGCGCUCGCUUAGCAUGCGAGAGGUACGGGGAUCGAUACCCCGCAUCUCCA
(((((((..((((........)))).(((((.......))))).....(((((.......)))))))))))). (-31.10)
>Chr_02.tRNA91-ProCGG
GGGCGUUUGGUCUAGUGGUACGAUUCUCGCUUCGGGUGCGAGAGGUCGGGAGUUCGAUUCUCCCAACGCCCC
(((((((..(((((....)).)))((((((.......))))))....(((((.......)))))))))))). (-27.30)
>Chr_02.tRNA92-TrpCCA
GGAUCUGUGGCGCAAUGGUAGCGCGUCUGACUCCAGAUCAGAAGGUUGCGUGUUCGAUUCACGUCAGGUUCA
(((((((..((((.......)))).(((((.......))))).....(((((.......)))))))))))). (-21.10)
>Chr_02.tRNA93-GlyCCC
GCGCAUCUGGUGUAGUGGUAUCAUAGUACCCUCCCACGGUACUGACCAGGGUUCGAUUCCCUGGAUGCGCA
(((((((..(((.........)))((((((.......))))))...(((((.......)))))))))))). (-25.50)
>Chr_02.tRNA94-GlyCCC
GCGCAUCUGGUGUAGUGGUAUCAUAGUACCCUCCCACGGUACUGACCAGGGUUCGAUUCCCUGGAUGCGCA
(((((((..(((.........)))((((((.......))))))...(((((.......)))))))))))). (-25.50)
>Chr_02.tRNA96-AlaTGC
GGGGAUGUAGCUCAAAUGGUAGAGCGCUCGCUUUGCAUGCGAGAGGUACAGGGUUCGAUACCCUGCAUCUCCA
(((((((..((((........)))).(((((.......))))).....((((((.....))))))))))))). (-31.90)
>Chr_02.tRNA98-ValTAC
GUUGCUGUGGUGUAGUGGUUAUCACGUUAGUUUUACACACUAAAGGUCCCCAGUUUGAUCCUGGGCAGCAACA
(((((((..(((..........))).(((((.......))))).....(((((.......)))))))))))). (-18.30)
>Chr_02.tRNA100-SerGCT
GUCGCUUUGGCCGAGUGGUUAAGGCGUGUGCCUGCUAAGUACAUGGGGUUUCCCCGCGAGAGUUCGAAUCUCUCAGGCGACG
(((((((..(((..........)))((((((.......))))))((((...))))..(((((.......)))))))))))). (-30.80)
>Chr_02.tRNA102-ValAAC
GGUUUCGUGGUGUAGUUGGUUAUCACGUCAGUCUAACACACUGAAGGUCUCCGGUUCGAGUCCGGGCGAAGCCA
(((((((..(((...........))).(((((.......))))).....(((((.......)))))))))))). (-19.60)
>Chr_02.tRNA103-GlyGCC
GCACCAGUGGUCUAGUGGUAGAAUAGUACCCUGCCACGGUACAGACCCGGGUUCGAUUCCCGGCUGGUGCA
(((((((..................(((((.......)))))....(((((.......)))))))))))). (-25.60)
>Chr_02.tRNA104-IleAAT
GGCCCAUUAGCUCAGUUGGUUAGAGCGUCGUGCUAAUAACGCGAAGGUCGCAGGUUCGAGACCUGCAUGGGCCA
(((((((..((((.........)))).(((((.......))))).....(((((((...)))))))))))))). (-31.10)
>Chr_02.tRNA105-ValTAC
GUUGCUGUGGUGUAGUGGUUAUCACGUUAGUCUUACACACUAAAGGUCUCCAGUUCGAUCCUGGGCAGCAACA
(((((((..(((..........))).(((((.......))))).....(((((.......)))))))))))). (-16.00)
>Chr_02.tRNA107-LysTTT
GCUGGUGUAGCUCAGUUGGUUAGAGCGUGUGGCUUUUAAACCACAAAGUCGAAGGUUCAAGCCCUUCCUCCAGCA
(((((.(..((((.........)))).(((((........))))).....(((((.......)))))).))))). (-22.80)
>Chr_02.tRNA108-HisGTG
GUGGCUGUAGUUUAGUGGUUAGAAUUCCACGUUGUGGCCGUGGAGACCUGGGCUCGAAUCCCAGCAGCCACA
(((((((..................((((((.......))))))...(((((.......)))))))))))). (-25.30)
>Chr_02.tRNA110-SerTGA
GUCGAUAUGUCCGAGUGGUUAAGGAGACAGACUUGAAAUCUGUUGGGCUUCGCCCGCGCAGGUUCGAACCCUGCUGUCGACG
(((((((..(((..........)))((((((.......))))))((((...))))..(((((.......)))))))))))). (-28.40)
>Chr_02.tRNA113-ValAAC
GGUUUCGUGGUGUAGUUGGUUAUCACGUCAGUCUAACACACUGAAGGUCUCCGGUUCGAACCCGGGCGAAGCCA
(((((((..(((...........))).(((((.......))))).....(((((.......)))))))))))). (-19.00)
>Chr_02.tRNA114-IleAAT
GGCCCAUUAGCUCAGUUGGUUAGAGCGUCGUGCUAAUAACGCGAAGGUCGCAGGUUCGAGACCUGCAUGGGCCA
(((((((..((((.........)))).(((((.......))))).....(((((((...)))))))))))))). (-31.10)
>Chr_02.tRNA115-ArgCCG
GUUCGCGUGGCCUAAUGGAUAAGGCGCUCGCCUCCGGAGCGGGAGAUUGUGGGUUCGAGUCCCAUCGUGAACG
(((((((..((((........)))).((((((....).))))).....(((((.......)))))))))))). (-27.10)
>Chr_02.tRNA117-GlyTCC
GCGUUUGUAGUCCAACGGUUAGGAUAAUUGCCUUCCAAGCAAUAGACCCGGGUUCGACUCCCGGCAAACGCA
(((((((..((((........)))).(((((.......)))))....(((((.......)))))))))))). (-24.20)
>Chr_02.tRNA118-ValAAC
GGUUUCGUGGUGUAGUUGGUUAUCACGUCAGUCUAACACACUGAAGGUCUCCGGUUCGAACCCGGGCGAAGCCA
(((((((..(((...........))).(((((.......))))).....(((((.......)))))))))))). (-19.00)
>Chr_02.tRNA121-SerTGA
GUCGAUAUGUCCGAGUGGUCAAGGAGACAGACUUGAAAUCUGUUGGGCUUCGCCCGCGCAGGUUCGAACCCUGCUGUCGACG
(((((((..(((..........)))((((((.......))))))((((...))))..(((((.......)))))))))))). (-28.40)
>Chr_02.tRNA122-ProAGG
GGUCAUUUGGUCUAGUGGUAUGAUUCUCGCUUAGGGUGCGAGAGGUCCCGAGUUCAAUUCUCGGAAUGGCCC
(((((((..(((.........)))((((((.......))))))....(((((.......)))))))))))). (-23.00)
>Chr_02.tRNA124-ThrAGT
GCUUCCAUAGCUCAGUUGGUUAGAGCGUCCGCUUAGUAAGCGGGAGGUCCUGAGUUCAACUCUCAGUGGAAGCA
(((((((..((((.........)))).(((((((...))))))).....(((((.......)))))))))))). (-28.00)
>Chr_02.tRNA125-ValCAC
GUCUGGGUGGUGUAGUUGGUUAUCACGCUAGUCUCACACACUAGAGGUCCCCGGUUCGAACCCGGGCUCAGACA
(((((((..(((...........))).(((((.......))))).....(((((.......)))))))))))). (-21.50)
>Chr_02.tRNA126-AsnGTT
GCUGGAAUAGCUCAGUUGGUUAGAGCGUGUGGCUGUUAACCACAAGGUCGGAGGUUCAAGCCCUCCUUCUAGCG
(((((((..((((.........)))).(((((.......))))).....(((((.......)))))))))))). (-25.20)
>Chr_02.tRNA127-LeuAAG
GUUGAUAUGGCCGAGUUGGUCUAAGGCGCCAGAUUAAGGUUCUGGUCCGAAAGGGCGUGGGUUCGAAUCCCACUGUCAACA
(((((((..(((.((.....))..)))((((((.......))))))((....))..(((((.......)))))))))))). (-28.70)
>Chr_02.tRNA130-ThrAGT
GCUUCCAUAGCUCAGUUGGUUAGAGCGUCCGCUUAGUAAGCGGGAGGUCCUGAGUUCAACUCUCAGUGGAAGCA
(((((((..((((.........)))).(((((((...))))))).....(((((.......)))))))))))). (-28.00)
>Chr_02.tRNA131-ProTGG
GGGCAUUUGGUCUAGUGGUAUGAUUCUUGCUUUGGGUGCAAGAGGUCCCGAGUUCGAUUCUCGGAAUGCCCC
(((((((..(((.........)))((((((.......))))))....(((((.......)))))))))))). (-23.90)
>Chr_02.tRNA134-SerGCT
GUCGCUUUGGCCGAGUGGUUAAGGCGUGUGCCUGCUAAGUACAUGGGGUUUCCCCGCGAGAGUUCGAAUCUCUCAGGCGACG
(((((((..(((..........)))((((((.......))))))((((...))))..(((((.......)))))))))))). (-30.80)
>Chr_02.tRNA136-ValCAC
GUCUGGGUGGUGUAGUUGGUUAUCACGCUAGUCUCACACACUAGAGGUCCCCGGUUCGAACCCGGGCUCAGACA
(((((((..(((...........))).(((((.......))))).....(((((.......)))))))))))). (-21.50)
>Chr_02.tRNA137-LeuAAG
GUUGAUAUGGCCGAGUUGGUCUAAGGCGCCAGAUUAAGGUUCUGGUCCGAAAGGGCGUGGGUUCGAAUCCCACUGUCAACA
(((((((..(((.((.....))..)))((((((.......))))))((....))..(((((.......)))))))))))). (-28.70)
>Chr_02.tRNA140-SupTTA
GCUGGUAUAGCUCAGUUGGUUAGAGCGUGUGGGUUUUAAACCACAAGAUCGAAGGUUCAAGCCCUUCUUCCAGCA
(((((....((((.........)))).((((.(((...))))))).....(((((.......)))))..))))). (-20.50)
>Chr_02.tRNA144-SerGCT
GGAGAGAUGGCUGAGUGGACUAAAGCGUCGGAUUGCUAAUCCGUUGUACGAGUUAUUCGUACCGAGGGUUCGAAUCCCUCUCUUUCCG
(((((((..(((.((....))..)))..((((((...))))))..((((((.....)))))).(((((.......)))))))))))). (-30.50)
>Chr_02.tRNA145-PheGAA
GCGGGGAUAGCUCAGUUGGGAGAGCGUCAGACUGAAGAUCUGAAGGUCGCGUGUUCGAUCCACGCUCACCGCA
((((.((..((((........)))).(((((.......))))).....(((((.......))))))).)))). (-22.50)
>Chr_02.tRNA149-GluTTC
UCCGUUGUAGUCCAGCCUGGUUAGGAUACCUGGCUUUCACCCAGGCUACCCGGGUUCAAAUCCCGGCAACGGAA
(((((((..(((((((...))).)))).(((((.......)))))....(((((.......)))))))))))). (-27.80)
>Chr_02.tRNA150-GluTTC
UCCGUUGUAGUCCAGCCUGGUUAGGAUACCUGGCUUUCACGCAGGCGACCCGGGUUCAAAUCCCGGCAACGGAA
(((((((..(((((((...))).)))).((((.........))))....(((((.......)))))))))))). (-25.60)
>Chr_02.tRNA156-AsnGTT
UCCUCAGUAGCUCAGUGGUAGAGCGGUCGGCUGUUAACUGAUUGGUCGUAGGUUCAAAUCCUACUUGGGGAG
(((((((..((((.......))))((((((.......))))))....(((((.......)))))))))))). (-20.80)
>Chr_02.tRNA157-TyrGTA
GGGAGAGUGGCCGAGUGGUCAAAAGCGACAGACUGUAAAUCUGUUGAAGUUUUUCUACGUAGGUUCGAAUCCUGCCUCUCCCA
(((((((.....((....))......((((((.......)))))).............(((((.......)))))))))))). (-22.10)
>Chr_02.tRNA167-UndetNNN
GCCCGCUUAGCUCAGGGGUUAGAGCAUCGCAUUGUAAUGCGAUGGUCAUCGGUUCGAUUCCGAUAGCCGGCU
(((.(((..((((........))))(((((((....)))))))....(((((.......)))))))).))). (-25.10)
>Chr_02.tRNA177-AsnGTT
UCCUCAGUAGCUCAGUGGUAGAGCGGUCGGCUGUUAACUGAUUGGUCGUAGGUUCGAUCCUACCUGGGGAG
(((((((..((((.......))))((((((.......))))))....(((((......)))))))))))). (-23.30)
>Chr_02.tRNA182-ThrTGT
GCCCGCUUAGCUCAGGGGUUAGAGCAUCGCAUUUGUAAUGCGAUGGUCAUCGGUUCGAUUCCGAUAGCCGGCU
(((.(((..((((........))))((((((((...))))))))....(((((.......)))))))).))). (-25.50)
>Chr_02.tRNA183-ArgTCT
GCACCCGUGGCCUAAUGGAUAAGGCGUUUGACUUCUAAUCAAGCGAUUGUGGGUUCGAGUCCCACCGGGUGUG
(((((((..((((........))))((((((.......))))))....(((((.......)))))))))))). (-28.10)
>Chr_02.tRNA184-ArgCCT
GCGCUUGUAGCUCAGUGGAUAGAGCGUCUGUUUCCUAAGCAGAAGGUCGUAGGUUCGACCCCUACCUGGCGCG
(((((....((((........)))).(((((((...))))))).....(((((.......)))))..))))). (-22.60)
>Chr_02.tRNA185-CysGCA
GGGUCCAUAGCUCAGUGGUAGAGCAUUUGACUGCAGAUCAAGAGGUCACCGGUUCGAACCCGGUUGGGCCCU
(((((((..((((.......))))..((((.......))))......(((((.......)))))))))))). (-23.00)
>Chr_02.tRNA188-TrpCCA
GCGCUCUUAGUUCAGUUCGGUAGAACGCGGGUCUCCAAAACCCGAUGUCGUAGGUUCAAAUCCUACAGAGCGUG
(((((((..((((.........)))).(((((.......))))).....(((((.......)))))))))))). (-24.20)
>Chr_02.tRNA190-SupTTA
GUUGGAGUAGCUCAGUUGGUUAGAGCGUGUGGCUUUUAAAGCACAAGGUCGAAGGUUCGAGCCCUUCCUUCAACA
(((((((..((((.........)))).((((.(((...))))))).....(((((.......)))))))))))). (-19.70)
>Chr_02.tRNA191-TyrGTA
CCGACUUUAGCUCAGUUGGUAGAGCGGAGGACUGUAGUUGUAUCGGACAUCCUUAGGUCGCUGGUUCGAAUCCGGCAAGUCGGA
(((((((..((((........)))).(((((.(((.(......)..)))))))).....(((((.......)))))))))))). (-27.00)
>Chr_02.tRNA198-ArgTCG
GACCGCAUAGCGCAGUGGAUUAGCGCGUUUGACUUCGGAUCAAAAGGUCGUGGGUUCGACUCCCACUGUGGUCG
(((((((..((((.........)))).((((((....).))))).....(((((.......)))))))))))). (-25.10)
>Chr_02.tRNA200-LeuTAA
GCUGGUUUGCCCGAGUGGUUAAGGGGGAAGACUUAAGAUCUUCUGCACGAUACGUGCGCAUGGGUUCGAACCCCAUAGCCAGCA
(((((((..(((..........)))((((((.......))))))(((((...)))))..(((((.......)))))))))))). (-30.30)
>Chr_02.tRNA201-AspGTC
GUCGUUGUAGUAUAGUGGUAAGUAUUCCCGCCUGUCACGCGGGUGACCCGGGUUCGAUCCCCGGCAGCGGCG
(((((((.(((((........)))))(((((.......)))))....(((((.......)))))))))))). (-24.60)
>Chr_02.tRNA202-LeuCAA
GUCAGGAUGGCCGAGUGGUCUAAGGCGCCAGACUCAAGUUCUGGUCUUCGAGAGAGGGCGUGGGUUCAAAUCCCACUUCUGACA
(((((((..(((.((....))..)))((((((.......))))))..............(((((.......)))))))))))). (-27.00)
>Chr_02.tRNA203-LeuCAA
GUCAGGAUGGCCGAGUGGUCUAAGGCGCCAGACUCAAGUUCUGGUCUUCGAGAGAGGGCGUGGGUUCAAAUCCCACUUCUGACA
(((((((..(((.((....))..)))((((((.......))))))..............(((((.......)))))))))))). (-27.00)
>Chr_02.tRNA204-CysGCA
GGGUCCAUAGCUCAGUGGUAGAGCAUUUGACUGCAGAUCAAGAGGUCACCGGUUCGAACCCGGUUGGGCCCU
(((((((..((((.......))))..((((.......))))......(((((.......)))))))))))). (-23.00)
>Chr_02.tRNA206-SerCGA
GUCGAUAUGUCCGAGUGGUUAAGGAGACAGACUCGAAAUCUGUUGGGCUUUGCCUGCGCAGGUUCGAAUCCUGCUGUCGACG
(((((((..(((..........)))((((((.......))))))((((...))))..(((((.......)))))))))))). (-26.60)
>Chr_02.tRNA209-AlaCGC
GGGGGUGUAGCUCAUAUGGUAGAGCGCUCGCUUCGCAUGCGAGAGGCACGGGGUUCGAUUCCCCGCACCUCCA
(((((((..((((........)))).(((((.......))))).....(((((.......)))))))))))). (-33.60)
>Chr_02.tRNA210-ProAGG
GGGCAUUUGGUCUAGUGGUAUGAUUCUCGCUUAGGGUGCGAGAGGUCCCGAGUUCAAUUCUCGGAAUGCCCC
(((((((..(((.........)))((((((.......))))))....(((((.......)))))))))))). (-25.70)
>Chr_02.tRNA212-GlyGCC
GCACCAGUGGUCUGGUGGUAGAAUAGUACCCUGCCACGGUACAGACCUGGGUUCGAUUCCCGGCUGGUGCA
(((((((..................(((((.......)))))....(((((.......)))))))))))). (-23.40)
>Chr_03.tRNA3-LysCTT
GCCCGUCUAGCUCAGUUGGUAGAGCGCAAGGCUCUUAACCUUGUGGUCGUGGGUUCGAGCCCCACGGUGGGCG
(((((((..((((........))))((((((.......))))))....(((((.......)))))))))))). (-28.00)
>Chr_03.tRNA4-LysCTT
GCCCGUCUAGCUCAGUUGGUAGAGCGCAAGGCUCUUAACCUUGUGGUCGUGGGUUCGAGCCCCACGGUGGGCG
(((((((..((((........))))((((((.......))))))....(((((.......)))))))))))). (-28.00)
>Chr_03.tRNA5-AsnGTT
GCUGGAAUAGCUCAGUUGGUUAGAGCGUGUGGCUGUUAACCACAAGGUCGGAGGUUCAAGCCCUCCUUCUAGCG
(((((((..((((.........)))).(((((.......))))).....(((((.......)))))))))))). (-25.20)
>Chr_03.tRNA6-iMetCAT
AUCAGAGUGGCGCAGCGGAAGCGUGGUGGGCCCAUAACCCACAGGUCCCAGGAUCGAAACCUGGCUCUGAUA
(((((((..((((.......)))).(((((.......))))).....(((((.......)))))))))))). (-25.90)
>Chr_03.tRNA7-PheGAA
GCGGGGAUAGCUCAGUUGGGAGAGCGUCAGACUGAAGAUCUGAAGGUCGCGUGUUCGAUCCACGCUCACCGCA
((((.((..((((........)))).(((((.......))))).....(((((.......))))))).)))). (-22.50)
>Chr_03.tRNA8-ThrCGT
GCUUCCGUAGCAUAGUGGUAGUGCGUUCGCUUCGUAAGCGAAAGGUCGCGAGUUCGAUCCUCGCCGGGAGCU
(((((((..((((.......)))).(((((((...))))))).....(((((.......)))))))))))). (-26.20)
>Chr_03.tRNA9-HisGTG
GUGGCUGUAGUUUAGUGGUGAGAAUUCCACGUUGUGGCCGUGGAGACCUGGGCUCGAAUCCCAGCAGCCACA
(((((((..................((((((.......))))))...(((((.......)))))))))))). (-25.30)
>Chr_03.tRNA10-IleAAT
GGCCCAUUAGCUCAGUUGGUUAGAGCGUCGUGCUAAUAACGCGAAGGUCGCAGGUUCGAGACCUGCAUGGGCCA
(((((((..((((.........)))).(((((.......))))).....(((((((...)))))))))))))). (-31.10)
>Chr_03.tRNA11-ValTAC
GUUGCUGUGGUGUAGUGGUUAUCACGUUAGUCUUACACACUAAAGGUCUCCAGUUCGAUCCUGGGCAGCAACA
(((((((..(((..........))).(((((.......))))).....(((((.......)))))))))))). (-16.00)
>Chr_03.tRNA12-PheGAA
GCGGGGAUAGCUCAGUUGGGAGAGCGUCAGACUGAAGAUCUGAAGGUCGCGUGUUCGAUCCACGCUCACCGCA
((((.((..((((........)))).(((((.......))))).....(((((.......))))))).)))). (-22.50)
>Chr_03.tRNA13-PheGAA
GCGGGGAUAGCUCAGUUGGGAGAGCGUCAGACUGAAGAUCUGAAGGUCGCGUGUUCGAUCCACGCUCACCGCA
((((.((..((((........)))).(((((.......))))).....(((((.......))))))).)))). (-22.50)
>Chr_03.tRNA14-PheGAA
GCGGGGAUAGCUCAGUUGGGAGAGCGUCAGACUGAAGAUCUGAAGGUCGCGUGUUCGAUCCACGCUCACCGCA
((((.((..((((........)))).(((((.......))))).....(((((.......))))))).)))). (-22.50)
>Chr_03.tRNA15-GluTTC
UCCGUUGUAGUCCAGCCUGGUUAGGAUACCUGGCUUUCACCCAGGCGACCCGGGUUCAAAUCCCGGCAACGGAA
(((((((..(((((((...))).)))).(((((.......)))))....(((((.......)))))))))))). (-27.80)
>Chr_03.tRNA16-iMetCAT
AUCAGAGUGGCGCAGCGGAAGCGUGGUGGGCCCAUAACCCACAGGUCCCAGGAUCGAAACCUGGCUCUGAUA
(((((((..((((.......)))).(((((.......))))).....(((((.......)))))))))))). (-25.90)
>Chr_03.tRNA17-AsnGTT
GCUGGAGUAGCUCAGUUGGUUAGAGCGUGUGGCUGUUAACCACAAGGUCGAAGGUUCCAGCCCUUCUUCUAACG
..(((((..((((.........)))).(((((.......))))).....(((((.......))))))))))... (-15.80)
>Chr_03.tRNA20-AspGTC
GUCGUUGUAGUAUAGUGGUAAGUAUUCCCGCCUGUCACGCGGGUGACCCGGGUUCGAUCCCCGGCAGCGGCG
(((((((.(((((........)))))(((((.......)))))....(((((.......)))))))))))). (-24.60)
>Chr_03.tRNA22-LeuTAG
GACGGUUUGGCCGAGUGGUCUAAGGCGCCAGAUUUAGGCUCUGGUCCGAAAGGGCGUGGGUUCAAAUCCCACAGCCGUCA
(((((((..(((.((....))..)))((((((.......))))))((....))..(((((.......)))))))))))). (-31.20)
>Chr_03.tRNA24-SupTTA
GCUGGUGUAGCUCAAUUGGUUAGAGCGUGUGGUUUUAAACCACAAGGUCGAAGGUUCAAGCCCUUCCUCCAGCA
(((((.(..((((.........)))).(((((((...))))))).....(((((.......)))))).))))). (-24.40)
>Chr_03.tRNA25-AsnGTT
GCUAGAGUAGCUCAGUUGGUUAGAGCAUGUGGUUGUUAACCACAAGGUCGAAGGUUCGAGCCCUUCCUCUAGCA
(((((((..((((.........)))).(((((((...))))))).....(((((.......)))))))))))). (-26.90)
>Chr_03.tRNA26-AsnGTT
GCUAGAGUAGCUCAGCUGGUUAGAGCGUGUGGUUGUUAACCACAAGGUCGAAGGUUCAAACCCUUCCUCUAACA
..(((((..((((.........)))).(((((((...))))))).....(((((.......))))))))))... (-20.10)
>Chr_03.tRNA34-AspGTC
GUCGUUGUAGUAUAGUGGUAAGUAUUCCCGCCUGUCACGCGGGUGACCCGGGUUCGAUCCCCGGCAGCGGCG
(((((((.(((((........)))))(((((.......)))))....(((((.......)))))))))))). (-24.60)
>Chr_03.tRNA35-TrpCCA
GGAUCCGUGGCGCAAUGGUAGCGCGUCUGACUCCAGAUCAGAAGGUUGCGUGUUCGAUUCACGUCGGGUUCA
(((((((..((((.......)))).(((((.......))))).....(((((.......)))))))))))). (-22.60)
>Chr_03.tRNA39-LysTTT
GCUGGUGUAGCUCAGUUGGUUAGAGCGUGUGGCUUUUAAACCACAAAGUCGAAGGUUCAAGCCCUUCCUCCAGCA
(((((.(..((((.........)))).(((((........))))).....(((((.......)))))).))))). (-22.80)
>Chr_03.tRNA41-SupTTA
GUUGGAGUAGCUCAGAUGGUUAGAGCGUGUGGCUUUUAAAGCACAAGGCCGAAGGUUCAAGCCCUUCCUCCAACA
(((((((..((((.........)))).((((.(((...))))))).....(((((.......)))))))))))). (-22.60)
>Chr_03.tRNA42-SupTCA
GCUGGAGUAGCUCAGUUGGUUAGAGCAUGUGGCUUUCAAAGCACAAGGUCGAAGGUUCAAGCCCUUCUUCCAACA
..(((((..((((.........)))).((((.(((...))))))).....(((((.......))))))))))... (-16.50)
>Chr_03.tRNA45-SupTTA
GUUGGAGUAGCUCAGAUGGUUAGAGCGUGUGGCUUUUAAAGCACAAGGCCGAAGGUUCAAGCCCUUCCUCCAACA
(((((((..((((.........)))).((((.(((...))))))).....(((((.......)))))))))))). (-22.60)
>Chr_03.tRNA50-SupTTA
GCUGGAGUAGCUCAGUUGGUUAGAGCGUGUGGCUUUAAAAUCACAAGGUCGAAGGUUCAAGCUCUUCCUCUAGCA
(((((((..((((.........)))).(((((........))))).....(((((.......)))))))))))). (-19.60)
>Chr_03.tRNA52-ArgTCT
GUACCCGUGGCCUAAUGGAUAAGGCGUCUGACUUCUAAUCAGGCGAUUGUGGGUUCGAGUCCCACCGGGUAUG
(((((((..((((........))))((((((.......))))))....(((((.......)))))))))))). (-28.30)
>Chr_03.tRNA53-SupTTA
GCUGAAGUAGCUCAGUUGGUUAGAGCAUGUGGCUUUUAAAGCACAAGGUCGAAGGUUCAAGCCCUUCCUUCAGCA
(((((((..((((.........)))).((((.(((...))))))).....(((((.......)))))))))))). (-22.70)
>Chr_03.tRNA55-SupTCA
GCUGGAGUAGCUCAAUUGGUUAGAGCGUGUGGCUUUCAAAGCACAAGGUCGAAGGUUCAAUCCCUUCCUUCAGCA
(((((((..((((.........)))).((((.(((...))))))).....(((((.......)))))))))))). (-22.10)
>Chr_03.tRNA56-CysGCA
GGGUCCAUAGCUCAGUUGGUAGAGCAUUUGACUGCAGAUCAAGAGGUCACCGGUUCAAAUCCGGUUGGGCCCU
(((((((..((((........))))..((((.......))))......(((((.......)))))))))))). (-24.10)
>Chr_03.tRNA57-CysGCA
GGGUCCAUAGCUCAGUUAGUAGAGCAUUUGACUGCAGAUCAAGAGGUCACCGGUUCAAAUCCGGUUGGGCCCU
(((((((..((((........))))..((((.......))))......(((((.......)))))))))))). (-24.10)
>Chr_03.tRNA58-CysGCA
GGGUCCAUAGCUCAGUUGGUAGAGCAUUUGACUGCAGAUCAAGAGGUCACCGGUUCGAAUCCGGUUGGGCCCU
(((((((..((((........))))..((((.......))))......(((((.......)))))))))))). (-24.10)
>Chr_03.tRNA60-LysTTT
GCUGGUGUAGCUCAGUUGGUUAGAGCAUGUGGCUUUUAAACCACAAGGUCGAAGGUUCAAGCCCUUCCUCCAGCA
(((((.(..((((.........)))).(((((........))))).....(((((.......)))))).))))). (-22.90)
>Chr_03.tRNA62-iMetCAT
AUCAGAGUGGCGCAGCGGAAGCGUGGUGGGCCCAUAACCCACAGGUCCCAGGAUCGAAACCUGGCUCUGAUA
(((((((..((((.......)))).(((((.......))))).....(((((.......)))))))))))). (-25.90)
>Chr_03.tRNA64-LeuTAG
GACAGUUUGGCCGAGUGGUCUAAGGCGCCAGAUUUAGGCUCUGGUCCGAAAGGGCGUGGGUUCAAAUCCCACAGCUGUCA
(((((((..(((.((....))..)))((((((.......))))))((....))..(((((.......)))))))))))). (-29.70)
>Chr_03.tRNA65-AlaAGC
GGGGAUGUAGCUCAGAUGGUAGAGCGCUCGCUUAGCAUGCGAGAGGUACGGGGAUCGAUACCCCGCAUCUCCA
(((((((..((((........)))).(((((.......))))).....(((((.......)))))))))))). (-31.10)
>Chr_03.tRNA66-LeuAAG
GUUGAUAUGGCCGAGUUGGUCUAAGGCGCCAGAUUAAGGUUCUGGUCCGAAAGGGCGUGGGUUCAAAUCCCACUGUCAACA
(((((((..(((.((.....))..)))((((((.......))))))((....))..(((((.......)))))))))))). (-28.70)
>Chr_03.tRNA67-AlaAGC
GGGGAUGUAGCUCAGAUGGUAGAGCGCUCGCUUAGCAUGCGAGAGGUACGGGGAUCGAUACCCCGCAUCUCCA
(((((((..((((........)))).(((((.......))))).....(((((.......)))))))))))). (-31.10)
>Chr_03.tRNA68-LysCTT
GCCCGUCUAGCUCAGUUGGUAGAGCGCAAGGCUCUUAACCUUGUGGUCGUGGGUUCGAGCCCCACGGUGGGCG
(((((((..((((........))))((((((.......))))))....(((((.......)))))))))))). (-28.00)
>Chr_03.tRNA69-iMetCAT
AUCAAAGUGGCGCAGCGGAAGCGUGGUGGGCCCAUAACCCACAGGUCCCAAGAUCGAAACUUGGCUUUGAUA
(((((((..((((.......)))).(((((.......))))).....(((((.......)))))))))))). (-20.80)
>Chr_03.tRNA70-GlyGCC
GCACCAGUGGUCUAGUGGUAGAAUAGUACCCUGCCACGGUACAGACCCGGGUUCGAUUCCCGGCUGGUGCA
(((((((..................(((((.......)))))....(((((.......)))))))))))). (-25.60)
>Chr_03.tRNA71-AlaAGC
GGGGAUGUAGCUCAGAUGGUAGAGCGCUCGCUUAGCAUGCGAGAGGUACGGGGAUCGAUACCCCGCAUCUCCA
(((((((..((((........)))).(((((.......))))).....(((((.......)))))))))))). (-31.10)
>Chr_03.tRNA72-SerAGA
GUGGUCGUGCCGGAGUGGUUAUCGGGCAUGACUAGAAAUCAUGUGGGCUUUGCCCGCGCAGGUUCGAAUCCUGCCGACCACG
(((((((..((((........))))((((((.......))))))((((...))))..(((((.......)))))))))))). (-33.70)
>Chr_03.tRNA73-GlyGCC
GCACCAGUGGUCUAGUGGUAGAAUAGUACCCUGCCACGGUACAGACCCGGGUUCGAUUCCCGGCUGGUGCA
(((((((..................(((((.......)))))....(((((.......)))))))))))). (-25.60)
>Chr_03.tRNA74-GlyGCC
GCACCAGUGGUCUAGUGGUAGAAUAGUACCCUGCCACGGUACAGACCCGGGUUCGAUUCCCGGCUGGUGCA
(((((((..................(((((.......)))))....(((((.......)))))))))))). (-25.60)
>Chr_03.tRNA75-IleAAT
GGCCCAUUAGCUCAGUUGGUUAGAGCGUCGUGCUAAUAACGCGAAGGUCGCAGGUUCGAGACCUGCAUGGGCCA
(((((((..((((.........)))).(((((.......))))).....(((((((...)))))))))))))). (-31.10)
>Chr_03.tRNA76-LysTTT
GCCGACUUAGCUCAGUGGUAGAGCGCGUGACUUUUAAUCCCGUGGUCGUGGGUUCGAUCCCCACAGUCGGCG
(((((((..((((.......))))(((.((.......)).)))....(((((.......)))))))))))). (-25.20)
>Chr_03.tRNA77-GluTTC
UCCGUUGUAGUCCAGCCUGGUUAGGAUACCUGGCUUUCACCCAGGCGACCCGGGUUCAAAUCCCGGCAACGGAA
(((((((..(((((((...))).)))).(((((.......)))))....(((((.......)))))))))))). (-27.80)
>Chr_03.tRNA78-ValTAC
GUUGGUGUGGUGUAGUGGUUUAUCACGUUAGUCUUACACACUAAAGGUCCCCAGUUCGAUCCUGGGCAUCAACA
(((((((..((((((....))).))).(((((.......))))).....(((((.......)))))))))))). (-16.30)
>Chr_03.tRNA79-ValTAC
GUUGCUGUGGUGUAGUGGUUAUCACGUUAGUCUUACACACUAAAGGUCUCCAGUUCGAUCCUGUGCAGCAACA
(((((((..(((..........))).(((((.......))))).......(((.......)))..))))))). (-12.00)
>Chr_03.tRNA80-ValTAC
GUCGGUGUAGUGUAGUGGUUAUCACGUUAGUCUUACACACUAAAGAUCCCCAGUUCGAGCCUGGGCAUCGACA
(((((((..(((..........))).(((((.......))))).....(((((.......)))))))))))). (-17.30)
>Chr_03.tRNA81-AsnGTT
GCUGGAGUAGCUCAGUUGGUUAGAGCGUGUGGCUGUUAACCACAAGGUCGAAGGUUCAAGCCCUUCUUCUAGCG
(((((((..((((.........)))).(((((.......))))).....(((((.......)))))))))))). (-22.50)
>Chr_03.tRNA82-AlaAGC
GGGGAUGUAGCUCAGAUGGUAGAGCGCUCGCUUAGCAUGCGAGAGGUACGGGGAUCGAUACCCCGCAUCUCCA
(((((((..((((........)))).(((((.......))))).....(((((.......)))))))))))). (-31.10)
>Chr_03.tRNA83-ArgACG
GACUCUGUGGCCCAAUGGAUAAGGCGCUGGUCUACGAAACCAGAGAUUCUGGGUUCGAUCCCCAGCAGAGUCG
(((((((..(((..........))).(((((.......))))).....(((((.......)))))))))))). (-24.70)
>Chr_03.tRNA84-LeuCAG
GUCAAGAUGGCCGAGUUGGUCUAAGGCGCCAGUUUCAGGUACUGGUCCGAAAGGGCAUGGGUUCGAAUCCCAUUCUUGACA
(((((((..(((.((.....))..)))((((((.......))))))((....))..(((((.......)))))))))))). (-27.90)
>Chr_03.tRNA87-ThrTGT
GCCCCUAUAGCUCAGUGGUAGAGCGCCAGUCUUGUAAACUGGAGGUCUGUAGUUCGAUCCUGCAUGGGGGCA
(((((((..((((.......)))).(((((.......))))).....(((((.......)))))))))))). (-25.50)
>Chr_03.tRNA88-ArgACG
GACUCUGUGGCCCAAUGGAUAAGGCGCUGGUCUACGAAACCAGAGAUUCUGGGUUCGAUCCCCAGCAGAGUCG
(((((((..(((..........))).(((((.......))))).....(((((.......)))))))))))). (-24.70)
>Chr_03.tRNA89-LysCTT
GCCCGUCUAGCUCAGUUGGUAGAGCGCAAGGCUCUUAACCUUGUGGUCGUGGGUUCGAGCCCCACGGUGGGCG
(((((((..((((........))))((((((.......))))))....(((((.......)))))))))))). (-28.00)
>Chr_03.tRNA90-HisGTG
GUGGCUGUAGUUUAGUGGUGAGAAUUCCACGUUGUGGCCGUGGAGACCUGGGCUCGAAUCCCAGCAGCCACA
(((((((..................((((((.......))))))...(((((.......)))))))))))). (-25.30)
>Chr_03.tRNA91-ValCAC
GUCUGGGUGGUGUAGUUGGUUAUCACGCUAGUCUCACACACUAGAGGUCCCCAGUUCGAACCUGGGCUCAGACA
(((((((..(((...........))).(((((.......))))).....(((((.......)))))))))))). (-20.00)
>Chr_03.tRNA92-AsnGTT
GCUGGAAUAGCUCAGUUGGUUAGAGCGUGUGGCUGUUAACCACAAGGUCGGAGGUUCAAGCCCUCCUUCUAGCG
(((((((..((((.........)))).(((((.......))))).....(((((.......)))))))))))). (-25.20)
>Chr_03.tRNA93-AspGTC
GUCGUUGUAGUAUAGUGGUAAGUAUUCCCGCCUGUCACGCGGGUGACCCGGGUUCGAUCCCCGACAACGGCG
(((((((((((((........)))))(((((.......))))).....((((.......)))))))))))). (-23.80)
>Chr_03.tRNA95-AlaTGC
GGGGAUGUAGCUCAAAUGGUAGAGCGCUCGCUUUGCAUGCGAGAGGUACAGGGUUCGAUCCCCUGCAUCUCCA
(((((((..((((........)))).(((((.......))))).....(((((.......)))))))))))). (-29.50)
>Chr_03.tRNA96-TyrGTA
CCGACUUUAGCUCAGUUGGUAGAGCGGAGGACUGUAGUGGUUACACAGCCAUCCUUAGGUCGCUGGUUCGAAUCCGGCAAGUCGGA
(((((((..((((........)))).(((((..((.(((....))).))..))))).....(((((.......)))))))))))). (-30.80)
>Chr_03.tRNA97-LeuCAG
GUCAAGAUGGCCGAGUUGGUCUAAGGCGCCAGUUUCAGGUACUGGUCCGAAAGGGCAUGGGUUCGAAUCCCAUUCUUGACA
(((((((..(((.((.....))..)))((((((.......))))))((....))..(((((.......)))))))))))). (-27.90)
>Chr_03.tRNA98-iMetCAT
AUCAGAGUGGCGCAGCGGAAGCGUGGUGGGCCCAUAACCCACAGGUCCCAGGAUCGAAACCUGGCUCUGAUA
(((((((..((((.......)))).(((((.......))))).....(((((.......)))))))))))). (-25.90)
>Chr_03.tRNA99-LeuCAA
GUCAGGAUGGCCGAGUGGUCUAAGGCGCCAGACUCAAGUUCUGGUCUUCGAGAGAGGGCGUGGGUUCAAAUCCCACUUCUGACA
(((((((..(((.((....))..)))((((((.......))))))..............(((((.......)))))))))))). (-27.00)
>Chr_03.tRNA100-AspGTC
GUCGUUGUAGUAUAGUGGUAAGUAUUCCCGCCUGUCACGCGGGUGACCCGGGUUCGAUCCCCGGCAACGGCG
(((((((.(((((........)))))(((((.......)))))....(((((.......)))))))))))). (-24.60)
>Chr_03.tRNA102-SupTTA
GCUGGUGUAGCUCAAUUGGUUAGAGCGUGUGGUUUUAAACCACAAGGUCGAAGGUUCAAGCCCUUCCUCCAGCA
(((((.(..((((.........)))).(((((((...))))))).....(((((.......)))))).))))). (-24.40)
>Chr_03.tRNA105-LeuAAG
GUCGAGAUGGCCGAGUUGGUCUAAGGCGCCAGAUUAAGGUUCUGGUCCGAAAGGGCGUGGGUUCAAAUCCCACUCUUGACA
(((((((..(((.((.....))..)))((((((.......))))))((....))..(((((.......)))))))))))). (-30.50)
>Chr_03.tRNA106-ArgCCT
GCGCCUGUAGCUCAGUGGAUAGAGCGUCUGUUUCCUAAGCAGAAGGCCGUAGGUUCGACCCCUACCUGGCGCG
(((((....((((........)))).(((((((...))))))).....(((((.......)))))..))))). (-25.00)
>Chr_03.tRNA107-ThrAGT
GCCUUCAUAGCUCAGUUGGUUAGAGCGUCCGCUUAGUAAGCGGGAGGUCCUGAGUUCAACUCUCAGUGAAGGCA
(((((((..((((.........)))).(((((((...))))))).....(((((.......)))))))))))). (-28.00)
>Chr_03.tRNA108-ThrAGT
GCCUUCAUAGCUCAGUUGGUUAGAGCGUCCGCUUAGUAAGCGGGAGGUCCUGAGUUCAACUCUCAGUGAAGGCA
(((((((..((((.........)))).(((((((...))))))).....(((((.......)))))))))))). (-28.00)
>Chr_03.tRNA109-ThrAGT
GCCUUCAUAGCUCAGUUGGUUAGAGCGUCCGCUUAGUAAGCGGGAGGUCCUGAGUUCAACUCUCAGUGAAGGCA
(((((((..((((.........)))).(((((((...))))))).....(((((.......)))))))))))). (-28.00)
>Chr_03.tRNA110-TrpCCA
GGAUCCGUGGCGCAAUGGUAGCGCGUCUGACUCCAGAUCAGAAGGUUGCGUGUUCGAUUCACGUCGGGUUCA
(((((((..((((.......)))).(((((.......))))).....(((((.......)))))))))))). (-22.60)
>Chr_03.tRNA111-SerTGA
GUCAAUAUGUCCGAGUGGUUAAGGAGACAGACUUGAAAUCUGUUGGGCUUCGCCCGCGCAGGUUCGAACCCUGCUGUUGACG
(((((((..(((..........)))((((((.......))))))((((...))))..(((((.......)))))))))))). (-26.60)
>Chr_03.tRNA114-TrpCCA
GGAUCCGUGGCGCAAUGGUAGCGCGUCUGACUCCAGAUCAGAAGGUUGCGUGUUCGAUUCACGUCGGGUUCA
(((((((..((((.......)))).(((((.......))))).....(((((.......)))))))))))). (-22.60)
>Chr_03.tRNA115-MetCAT
GGGGUGGUGGCGCAGUUGGCUAGCGCGUAGGUCUCAUAGCUAAUCUGAGGAAUCCUGAGGUCGAGAGUUCGAGCCUCUCUCACCCCA
(((((((..((((((....)).)))).(((((((((.........)))))...)))).....(((((.......)))))))))))). (-29.10)
>Chr_03.tRNA116-ArgTCT
GUACCCGUGGCCUAAUGGAUAAGGCGUCUGACUUCUAAUCAGGCGAUUGUGGGUUCGAGUCCCACCGGGUAUG
(((((((..((((........))))((((((.......))))))....(((((.......)))))))))))). (-28.30)
>Chr_03.tRNA117-ArgTCT
GUACCCGUGGCCUAAUGGAUAAGGCGUCUGACUUCUAAUCAGGCGAUUGUGGGUCGAGUCCCACCGGGUAUG
(((((((..((((........))))((((((.......))))))....(((((......)))))))))))). (-28.90)
>Chr_03.tRNA118-SupTCA
GCUGGAGUAGCUCAGUUGGUUAGAGCGUGUGGCUUUCAAAGCACAAGGUCGAAGGUUCAAUCCCUUCCUUCAGCA
(((((((..((((.........)))).((((.(((...))))))).....(((((.......)))))))))))). (-22.10)
>Chr_03.tRNA120-SupTCA
GCUGGAGUAGCUCAGUUGGUUAGAGCGCGUGCCUUCAAAAGCACGAGGUCGAAGGUUCAAGCCCUUCCUUCAGCA
(((((((..((((.........)))).(((((........))))).....(((((.......)))))))))))). (-25.60)
>Chr_03.tRNA121-SupTTA
GCUGGAGUAGCUCAGUUGGUUAGAGCGUGUGGCUUUUAAAGCACAAGGUCGAAGGUUCAAUCCCUUCCUCCAGCA
(((((((..((((.........)))).((((.(((...))))))).....(((((.......)))))))))))). (-25.00)
>Chr_03.tRNA122-LysTTT
GCUGGUGUAGCUCAGUUGGUUAGAGCAUGUGGCUUUUAAACCACAAGGUCGAAGGUUCAAGCCCUUUCUCCAGCA
(((((.(..((((.........)))).(((((........))))).....(((((.......)))))).))))). (-20.50)
>Chr_03.tRNA127-LysCTT
GCCCGUCUAGCUCAGUUGGUAGAGCGCAAGGCUCUUAACCUUGUGGUCGUGGGUUCGAGCCCCACGGUGGGCG
(((((((..((((........))))((((((.......))))))....(((((.......)))))))))))). (-28.00)
>Chr_03.tRNA130-AsnGTT
GCUAGAGUAGCUCAGCUGGUUAGAGCGUGUGGUUGUUAACCACAAGGUCGAAGGUUCAAACCCUUCCUCUAGCA
(((((((..((((.........)))).(((((((...))))))).....(((((.......)))))))))))). (-26.80)
>Chr_03.tRNA133-SupTCA
GCUGGAGUAGCUCAGUUGGUUAGAGCAUGUGGCUUUCAAAGCACAAGGUCGAAGGUUCAAGCCCUUCUUCCAGCA
(((((((..((((.........)))).((((.(((...))))))).....(((((.......)))))))))))). (-23.20)
>Chr_03.tRNA134-SupTTA
GCUGGUGUAGCUCAGUUGGUUAGAGCGUGUGGGUUUUAAACCACAAGAUCGAAGGUUCAAGCCCUUCUUCCAGCA
(((((....((((.........)))).((((.(((...))))))).....(((((.......)))))..))))). (-20.50)
>Chr_03.tRNA135-AspGTC
GUCGUUGUAGUAUAGUGGUAAGUAUUCCCGCCUGUCACGCGGGUGACCCGGGUUCGAUCCCCGGCAACGGCG
(((((((.(((((........)))))(((((.......)))))....(((((.......)))))))))))). (-24.60)
>Chr_03.tRNA140-ArgACG
GACUUCAUGGCCCAAUGGAUAAGGCGCUGGUCUACGAAACCAGAGAUUCUGGGUUCGAUCCCCAGUGAAGUCG
(((((((..(((..........))).(((((.......))))).....(((((.......)))))))))))). (-22.70)
>Chr_03.tRNA142-ThrTGT
GCCCCUAUAGCUCAGUGGUAGAGCGCCAGUCUUGUAAACUGGAGGUCUGUAGUUCGAUCCUGCAUGGGGGCA
(((((((..((((.......)))).(((((.......))))).....(((((.......)))))))))))). (-25.50)
>Chr_03.tRNA144-UndetNNN
GCUGGUGUAGUUUAGUUGGUUAGAGCGUGUGGCUUUUCAACCACAAGGUCGAAGGUUCAAACCCUUCUUCCAGCA
(((((....((((.........)))).(((((........))))).....(((((.......)))))..))))). (-18.20)
>Chr_03.tRNA145-SupTCA
GUUGGAGUAGCUCAGUUGGUUAGAGCAUGUGGCUUUCAAAGCACAAGGUCGAAGGUUCAAGCCCUUCCUCCAACA
(((((((..((((.........)))).((((.(((...))))))).....(((((.......)))))))))))). (-22.70)
>Chr_03.tRNA149-IleAAT
GGCCCAUUAGCUCAGUUGGUUAGAGCGUCGUGCUAAUAACGCGAAGGUCGCAGGUUCGAGACCUGCAUGGGCCA
(((((((..((((.........)))).(((((.......))))).....(((((((...)))))))))))))). (-31.10)
>Chr_03.tRNA150-IleAAT
GGCCCAUUAGCUCAGUUGGUUAGAGCGUCGUGCUAAUAACGCGAAGGUCGCAGGUUCGAGACCUGCAUGGGCCA
(((((((..((((.........)))).(((((.......))))).....(((((((...)))))))))))))). (-31.10)
>Chr_03.tRNA151-IleAAT
GGCCCAUUAGCUCAGUUGGUUAGAGCGUCGUGCUAAUAACGCGAAGGUCGCAGGUUCGAGACCUGCAUGGGCCA
(((((((..((((.........)))).(((((.......))))).....(((((((...)))))))))))))). (-31.10)
>Chr_03.tRNA154-ArgTCT
GUACCCGUGGCCUAAUGGAUAAGGCGUCUGACUUCUAAUCAGGCGUUUGUGGGUUCGAGUCCCACCGGGUAUG
(((((((..((((........))))((((((.......))))))....(((((.......)))))))))))). (-28.30)
>Chr_03.tRNA156-AsnGTT
GCUGGAGUAGCUCAGUUGGUUAGAGCGUGUGGUUGUUAACCACGAGGUCGAAGGUUCAAGCCCUUCCUCUAGCA
(((((((..((((.........)))).(((((((...))))))).....(((((.......)))))))))))). (-25.80)
>Chr_04.tRNA3-GlyGCC
GCACCAGUGGUCUAGUGGUAGAAUAGUACCCUGCCACGGUACAGACCCGGGUUCGAUUCCCGGCUGGUGCA
(((((((..................(((((.......)))))....(((((.......)))))))))))). (-25.60)
>Chr_04.tRNA4-GlyGCC
GCACCAGUGGUCUAGUGGUAGAAUAGUACCCUGCCACGGUACAGACCCGGGUUCGAUUCCCGGCUGGUGCA
(((((((..................(((((.......)))))....(((((.......)))))))))))). (-25.60)
>Chr_04.tRNA5-SerAGA
GUGGACGUGCCGGAGUGGUUAUCGGGCAUAACUAGAAAUCAUGUGGGCUUUGCCCGCGCAGGUUCGAAUCCUGCCGUCCACG
(((((((..((((........))))((((...........))))((((...))))..(((((.......)))))))))))). (-28.80)
>Chr_04.tRNA7-GluCTC
UCCGUUGUAGUCUAGUUGGUUAGGAUACUCGGCUCUCACCCGAGAGACCCGGGUUCAAGUCCCGGCAACGGAA
(((((((..((((.........)))).(((((.......)))))....(((((.......)))))))))))). (-24.10)
>Chr_04.tRNA8-HisGTG
GUGGCUGUAGUUUAGUGGUGAGAAUUCCACGUUGUGGCCGUGGAGACCUGGGCUCGAAUCCCAGCAGCCACA
(((((((..................((((((.......))))))...(((((.......)))))))))))). (-25.30)
>Chr_04.tRNA9-LeuAAG
GUCGAGAUGGCCGAGUUGGUCUAAGGCGCCAGAUUAAGGUUCUGGUCCGAAAGGGCGUGGGUUCAAAUCCCACUCUCGACA
(((((((..(((.((.....))..)))((((((.......))))))((....))..(((((.......)))))))))))). (-32.60)
>Chr_04.tRNA27-IleAAT
GGCCUAUUAGCUCAGUUGGUUAGAGCAUCGUGCUAAUAACACGAAUGUCGCAGGUUCAAUUCCUGCAUGGGCCA
(((((((..((((.........)))).(((((.......))))).....(((((.......)))))))))))). (-27.30)
>Chr_04.tRNA30-GlnCTG
GGUCCCAUGGUCUAGCGGUUAGGACAUUGGACUCUGAAUCCAGUAACCCGAGUUCAAGUCUCGGUGGGACCU
(((((((..((((........))))((((((.......))))))...(((((.......)))))))))))). (-26.30)
>Chr_04.tRNA36-SupTTA
GCUGGAGUAGCUCAGUUGGUUAGAGCGUGUGGCUUUAAAAUCACAAGGUCGAAGGUUCAAGCCCUUCCUCUAGCA
(((((((..((((.........)))).(((((........))))).....(((((.......)))))))))))). (-22.10)
>Chr_04.tRNA37-UndetNNN
GCUGGUGUAGUUUAGUUGGUUAGAGCGUGUGGCUUUUCAACCACAAGGUCGAAGGUUCAAACCCUUCUUCCAGCA
(((((....((((.........)))).(((((........))))).....(((((.......)))))..))))). (-18.20)
>Chr_04.tRNA38-SupTCA
GUUGGAGUAGCUCAGUUGGUUAGAGCAUGUGGCUUUCAAAGCACAAGGUCGAAGGUUCAAGCCCUUCCUCCAACA
(((((((..((((.........)))).((((.(((...))))))).....(((((.......)))))))))))). (-22.70)
>Chr_04.tRNA42-SupTCA
GCUGGAGUAGCUCAGUUGGUUAGAGCAUGUGGCUUUCAAAGCACAAGGUCGAAGGUUCAAGCCCUUCUUCCAGCA
(((((((..((((.........)))).((((.(((...))))))).....(((((.......)))))))))))). (-23.20)
>Chr_04.tRNA43-AspGTC
GUCGUUGUAGUAUAGUGGUAAGUAUUCCCGCCUGUCACGCGGGUGACCCGGGUUCGAUCCCCGGCAACGGCG
(((((((.(((((........)))))(((((.......)))))....(((((.......)))))))))))). (-24.60)
>Chr_04.tRNA48-GluTTC
UCCGUUGUAGUCCAGCCUGGUUAGGAUACCUGGCUUUCACCCAGGCGACCCGGGUUCAAAUCCCGGCAACGGAA
(((((((..(((((((...))).)))).(((((.......)))))....(((((.......)))))))))))). (-27.80)
>Chr_04.tRNA54-LeuTAG
GACAGUUUGGCCGAGUGGUCUAAGGCGCCAGAUUUAGGCUCUGGUCCGAAAGGGCGUGGGUUCAAAUCCCACAGCUGUCA
(((((((..(((.((....))..)))((((((.......))))))((....))..(((((.......)))))))))))). (-29.70)
>Chr_04.tRNA55-SupTTA
GCUGGUGUAGCUCAAUUGGUUAGAGCGUGUGGUUUUAAACCACAAGGUCGAAAGUUCAAGCCCUUCCUCCAACA
..(((.(..((((.........)))).(((((((...)))))))......................).)))... (-12.00)
>Chr_04.tRNA58-AlaAGC
GGGGAUGUAGCUCAGAUGGUAGAGCGCUCGCUUAGCAUGCGAGAGGUACGGGGAUCGAUACCCCGCAUCUCCA
(((((((..((((........)))).(((((.......))))).....(((((.......)))))))))))). (-31.10)
>Chr_04.tRNA60-LeuCAG
GUCAAGAUGGCCGAGUUGGUCUAAGGCGCCAGUUUCAGGUACUGGUCCGAAAGGGCAUGGGUUCGAAUCCCAUUCUUGACA
(((((((..(((.((.....))..)))((((((.......))))))((....))..(((((.......)))))))))))). (-27.90)
>Chr_04.tRNA62-ThrCGT
GCUUCCAUAGCAUAGUGGUAGUGCGUUCGCUUCGUAAGCGAAAGGUCGCGAGUUCGAUCCUCGCUGGGAGCU
(((((((..((((.......)))).(((((((...))))))).....(((((.......)))))))))))). (-25.50)
>Chr_04.tRNA63-AlaTGC
GGGGAUGUAGCUCAAAUGGUAGAGCGCUCGCUUUGCAUGCGAGAGGUACAGGGUUCGAUCCCCUGCAUCUCCA
(((((((..((((........)))).(((((.......))))).....(((((.......)))))))))))). (-29.50)
>Chr_04.tRNA64-LysTTT
GCUGGUGUAGCUCAGAUGGUUAGAGCAUGUGGCUUUUAAACCACAAGGUUGAAGGUUCAAGCCCUUCCUCCAGCA
(((((.(..((((.........)))).(((((........))))).....(((((.......)))))).))))). (-22.60)
>Chr_04.tRNA67-ThrGGT
GCCCCUUUAACUCAGCGGUAGAGUAACGCCAUGGUAAGGCGUAAGUCAUCGGUUCAAAUCCGAUAAGGGGCU
(((((((..((((.......)))).(((((.......))))).....(((((.......)))))))))))). (-26.90)
>Chr_04.tRNA71-PheGAA
GCGGGGAUAGCUCAGUUGGGAGAGCGUCAGACUGAAGAUCUGAAGGUCGCGUGUUCGAUCCACGCUCACCGCA
((((.((..((((........)))).(((((.......))))).....(((((.......))))))).)))). (-22.50)
>Chr_04.tRNA72-MetCAT
GGGGUGGUGGCGCAGUUGGCUAGCGCGUAGGUCUCAUAGCUAUCUGAGUAAUCCUGAGGUCGAGAGUUCGAGCCUCUCUCACCCCA
(((((((..((((((....)).)))).((((.((((........))))....)))).....(((((.......)))))))))))). (-28.40)
>Chr_04.tRNA82-GlnCTG
GGUCCCAUGGUCUAGCGGUUAGGACAUUGGACUCUGAAUCCAGUAACCCGAGUUCAAGUCUCGGUGGGACCU
(((((((..((((........))))((((((.......))))))...(((((.......)))))))))))). (-26.30)
>Chr_04.tRNA83-SupTTA
GCUGGUGUAGCUCAAUUGGUUAGAGCGUGUGGUUUUAAACCACAAGGUCGAAGGUUCAAGCCCUUCCUCCAGCA
(((((.(..((((.........)))).(((((((...))))))).....(((((.......)))))).))))). (-24.40)
>Chr_04.tRNA85-GlnCTG
GGUCCCAUGGUCUAGCGGUUAGGACAUUGGACUCUGAAUGCAGUAACCCGAGUUCAAGUCUCGGUGGUACCU
(((.(((..((((........))))((((...........))))...(((((.......)))))))).))). (-15.20)
>Chr_04.tRNA96-LysTTT
GCUGGUGUAGCUCAGUUGGUAAGAGCAUGUGGCUUUUAAACCACAAGGUCGAAGGUUCAAGCCCUUCCUCCAGCA
(((((.(..((((.........)))).(((((........))))).....(((((.......)))))).))))). (-22.90)
>Chr_04.tRNA105-GlyTCC
GCGUUUGUAGUCCAACGGUUAGGAUAAUUGCCUUCCAAGCAAUAGACCCGGGUUCGACUCCCGGCAGACGCA
(((((((..((((........)))).(((((.......)))))....(((((.......)))))))))))). (-24.30)
>Chr_04.tRNA106-GlyTCC
GCGUUUGUAGUCCAACGGUUAGGAUAAUUGCCUUCCAAGCAAUAGACCCGGGUUCGACUCCCGGCAAACGCA
(((((((..((((........)))).(((((.......)))))....(((((.......)))))))))))). (-24.20)
>Chr_04.tRNA109-LysTTT
GCCGACUUAGCUCAGUGGUAGAGCGCGUGACUUUUAAUCCCGUGGUCGAGGGUUCGAUCCCCUCAGUCGGCG
(((((((..((((.......))))(((.((.......)).)))....(((((.......)))))))))))). (-25.40)
>Chr_04.tRNA110-LysTTT
GCCGACUUAGCUCAGUGGUAGAGCGCGUGACUUUUAAUCCCGUGGUCGAGGGUUCGAUCCCCUCAGUCGGCG
(((((((..((((.......))))(((.((.......)).)))....(((((.......)))))))))))). (-25.40)
>Chr_04.tRNA118-GluCTC
UCCGUUGUAGUCUAGUUGGUUAGGAUACUCGGCUCUCACCCGAGAGACCCGGGUUCAAGUCCCGGCAACGGAA
(((((((..((((.........)))).(((((.......)))))....(((((.......)))))))))))). (-24.10)
>Chr_04.tRNA119-IleTAT
GGUCCCGUAGCUCAGUUGGUUAGAGCGUUGGUCUUAUGAGCCGAAGGUCGCGGGUUCGAGCCCCGCCGGGACCA
(((((((..((((.........)))).(((((.......))))).....(((((.......)))))))))))). (-29.80)
>Chr_04.tRNA122-LeuTAA
GCUGGUUUGCCCGAGAGGUUAAGGGGGAAGACUUAAGAUCUUCUGCAUGUUACAUGCGCAUGGGUUCGAACCCCAUAGCCAGCA
(((((((..(((..........)))((((((.......))))))(((((...)))))..(((((.......)))))))))))). (-27.40)
>Chr_05.tRNA2-TyrGTA
CCGACCUUAGCUCAGUUGGUAGAGCGGAGGACUGUAGUGGGGUAAUACUGUCAGAUAUCCUUAGGUCGCUGGUUCGAAUCCGGCAGGUCGGA
(((((((..((((........)))).(((((((((((((......))))).)))...))))).....(((((.......)))))))))))). (-34.60)
>Chr_05.tRNA3-GlnTTG
GGUUCUAUGGUGUAGUGGUUAGCACUUCGGACUUUGAAUCCGGCGACCUGGGUUCGACUCCCGGUAGGACCU
(((((((.(((((........)))))(((((.......)))))....(((((.......)))))))))))). (-21.80)
>Chr_05.tRNA4-GlyTCC
GCGUUUGUAGUCCAACGGUUAGGAUAAUUGCCUUCCAAGCAAUAGACCCGGGUUCGACUCCCGGCAAACGCA
(((((((..((((........)))).(((((.......)))))....(((((.......)))))))))))). (-24.20)
>Chr_05.tRNA6-CysGCA
GGGUCCAUAGCUCAGUGGUAGAGCAUUUGACUGCAGAUCAAGAGGUCACCGGUUCGAACCCGGUUGGGCCCU
(((((((..((((.......))))..((((.......))))......(((((.......)))))))))))). (-23.00)
>Chr_05.tRNA7-AspGTC
GUCGUUGUAGUAUAGUGGUAAGUAUUCCCGCCUGUCACGCGGGUGACCCGGGUUCGAUCCCCGGCAGCGGCG
(((((((.(((((........)))))(((((.......)))))....(((((.......)))))))))))). (-24.60)
>Chr_05.tRNA8-HisGTG
GUGGCUGUAGUUUAGUGGUUAGAAUUCCACGUUGUGGCCGUGGAGACCUGGGCUCGAAUCCCAGCAGCCACA
(((((((..................((((((.......))))))...(((((.......)))))))))))). (-25.30)
>Chr_05.tRNA9-AlaTGC
GGGGAUGUAGCUCAAAUGGUAGAGCGCUCGCUUUGCAUGCGAGAGGUACAGGGUUCGAUCCCCUGCAUCUCCA
(((((((..((((........)))).(((((.......))))).....(((((.......)))))))))))). (-29.50)
>Chr_05.tRNA12-HisGTG
GUGGCUGUAGUUUAGUGGUGAGAAUUCCACGUUGUGGCCGUGGAGACCUGGGCUCGAAUCCCAGCAGCCACA
(((((((..................((((((.......))))))...(((((.......)))))))))))). (-25.30)
>Chr_05.tRNA13-ValAAC
GGUUUCGUGGUGUAGUUGGUUAUCACGUCAGUCUAACACACUGAAGGUCUCCGGUUCGAGUCCGGGCGAAGCCA
(((((((..(((...........))).(((((.......))))).....(((((.......)))))))))))). (-19.60)
>Chr_05.tRNA14-SerTGA
GUCGAUAUGUCCGAGUGGUUAAGGAGACAGACUUGAAAUCUGUUGGGCUUCGCCCGCGCAGGUUCGAUCCCUGCUGUCGACG
(((((((..(((..........)))((((((.......))))))((((...))))..(((((.......)))))))))))). (-28.40)
>Chr_05.tRNA15-ProTGG
GGGCAUUUGGUCUAGUGGUAUGAUUCUCGCUUUGGGUGCGAGAGGUCCGGAGUUCGAUUCUCCGAAUGCCCC
(((((((..(((.........)))((((((.......))))))....(((((.......)))))))))))). (-25.70)
>Chr_05.tRNA16-AsnGTT
GCUGGAGUAGCUCAGUUGGUUAGAGCGUGUGGCUGUUAACCACAAGGUCGAAGGUUCAAGCCCUUCUUCUAGCG
(((((((..((((.........)))).(((((.......))))).....(((((.......)))))))))))). (-22.50)
>Chr_05.tRNA17-GluTTC
UCCGUUGUAGUCCAGCCUGGUUAGGAUACCUGGCUUUCACCCAGGCGACCCGGGUUCAAAUCCCGGCAACGGAA
(((((((..(((((((...))).)))).(((((.......)))))....(((((.......)))))))))))). (-27.80)
>Chr_05.tRNA18-ProTGG
GGGCAUUUGGUCUAGUGGUAUGAUUCUUGCUUUGGGUGCAAGAGGUCCCGAGUUCGAUUCUCGGAAUGCCCC
(((((((..(((.........)))((((((.......))))))....(((((.......)))))))))))). (-23.90)
>Chr_05.tRNA19-iMetCAT
AUCAGAGUGGCGCAGCGGAAGCGUGGUGGGCCCAUAACCCACAGGUCCCAGGAUCGAAACCUGGCUCUGAUA
(((((((..((((.......)))).(((((.......))))).....(((((.......)))))))))))). (-25.90)
>Chr_05.tRNA20-iMetCAT
AUCAGAGUGGCGCAGCGGAAGCGUGGUGGGCCCAUAACCCACAGGUCCCAGGAUCGAAACCUGGCUCUGAUA
(((((((..((((.......)))).(((((.......))))).....(((((.......)))))))))))). (-25.90)
>Chr_05.tRNA21-TrpCCA
GGAUCCGUGGCGCAAUGGUAGCGCGUCUGACUCCAGAUCAGAAGGUUGCGUGUUCGAUUCACGUCGGGUUCA
(((((((..((((.......)))).(((((.......))))).....(((((.......)))))))))))). (-22.60)
>Chr_05.tRNA22-AspGTC
GUCGUUGUAGUAUAGUGGUAAGUAUUCCCGCCUGUCACGCGGGUGACCCGGGUUCGAUCCCCGGCAACGGCG
(((((((.(((((........)))))(((((.......)))))....(((((.......)))))))))))). (-24.60)
>Chr_05.tRNA25-TrpCCA
GGAUCCGUGGCGCAAUGGUAGCGCGUCUGACUCCAGAUCAGAAGGUUGCGUGUUCGAUUCACGUCGGGUUCA
(((((((..((((.......)))).(((((.......))))).....(((((.......)))))))))))). (-22.60)
>Chr_05.tRNA28-ThrTGT
GCCUUCAUAGCUCAGUGGUAGAGCGUCAGUCUUGUAAACUGAAGGUCCGUAGUUCGAUCCUGCGUGGAGGCA
(((((((..((((.......)))).(((((.......))))).....(((((.......)))))))))))). (-21.90)
>Chr_05.tRNA29-ProTGG
GGGCAUUUGGUCUAGUGGUAUGAUUCUUGCUUUGGGUGCAAGAGGUCCCGAGUUCGAUUCUCGGAAUGCCCC
(((((((..(((.........)))((((((.......))))))....(((((.......)))))))))))). (-23.90)
>Chr_05.tRNA30-ArgCCT
GCGCCUGUAGCUCAGUGGAUAGAGCGUCUGUUUCCUAAGCAGAAAGUCGUAGGUUCGACCCCUACCUGGCGCG
(((((....((((........)))).(((((((...))))))).....(((((.......)))))..))))). (-25.00)
>Chr_05.tRNA31-SupTCA
GCUGGAGUAGCUCAGUUGGUUAGAGCGCGUGCCUUCAAAAGCACGAGGUCGAAGGUUCAAGCCCUUCCUUCAGCA
(((((((..((((.........)))).(((((........))))).....(((((.......)))))))))))). (-25.60)
>Chr_05.tRNA32-PheGAA
GCGGGGAUAGCUCAGUUGGGAGAGCGUCAGACUGAAGAUCUGAAGGUCGCGUGUUCGAUCCACGCUCACCGCA
((((.((..((((........)))).(((((.......))))).....(((((.......))))))).)))). (-22.50)
>Chr_05.tRNA33-MetCAT
GGGGUGGUGGCGCAGUUGGCUAGCGCGUAGGUCUCAUAGCUAAAGAGUGAUCCUGAGGUCGAGAGUUCGAGCCUCUCUCACCCCA
(((((((..((((((....)).)))).((((..((((.........)))).)))).....(((((.......)))))))))))). (-28.60)
>Chr_05.tRNA34-GlyGCC
GCACCAGUGGUCUAGUGGUAGAAUAGUACCCUGCCACGGUACAGACCCGGGUUCAAUUCCCGGCUGGUGCA
(((((((..................(((((.......)))))....(((((.......)))))))))))). (-25.60)
>Chr_05.tRNA36-UndetNNN
GCUGGUGUAGUUUAGUUGGUUAGAGCGUGUGGCUUUUCAACCACAAGGUCGAAGGUUCAAACCCUUCUUCCAGCA
(((((....((((.........)))).(((((........))))).....(((((.......)))))..))))). (-18.20)
>Chr_05.tRNA37-SupTCA
GUUGGAGUAGCUCAGUUGGUUAGAGCAUGUGGCUUUCAAAGCACAAGGUCGAAGGUUCAAGCCCUUCCUCCAACA
(((((((..((((.........)))).((((.(((...))))))).....(((((.......)))))))))))). (-22.70)
>Chr_05.tRNA38-HisGTG
GUGGCUGUAGUUUAGUGGUUAGAAUUCCACGUUGUGGCCGUGGAGACCUGGGCUCGAAUCCCAGCAGCCACA
(((((((..................((((((.......))))))...(((((.......)))))))))))). (-25.30)
>Chr_05.tRNA39-AspGTC
GUCGUUGUAGUAUAGUGGUAAGUAUUCCCGCCUGUCACGCGGGUGACCCGGGUUCGAUCCCCGGCAACGGCG
(((((((.(((((........)))))(((((.......)))))....(((((.......)))))))))))). (-24.60)
>Chr_05.tRNA40-GluTTC
UCCGUUGUAGUCCAGCCUGGUUAGGAUACCUGGCUUUCACCCAGGCGACCCGGGUUCAAAUCCCGGCAACGGAA
(((((((..(((((((...))).)))).(((((.......)))))....(((((.......)))))))))))). (-27.80)
>Chr_05.tRNA41-GluTTC
UCCAUUGUAGUCCAGCCCGGUUAGGAUACCUGGCUUUCACCCAGGCGACCCGGGUUCAAAUCCCGGCAAUGGAA
(((((((..(((((((...))).)))).(((((.......)))))....(((((.......)))))))))))). (-26.40)
>Chr_05.tRNA47-SerGCT
GUCGCUUUGGCCGAGUGGUUAAGGCGUGUGCCUGCUAAGUACAUGGGGUUUCCCCGCGAGAGUUCGAAUCUCUCAGGCGACG
(((((((..(((..........)))((((((.......))))))((((...))))..(((((.......)))))))))))). (-30.80)
>Chr_05.tRNA52-SupTTA
GCUGGAGUAGCUCAGUUGGUUAGAGCGUGUGGCUUUUAAAGCACAUGGUCGAAGGUUCAAACCCUUCCUCUAGCA
(((((((..((((.........))))(((((.(((...))))))))....(((((.......)))))))))))). (-24.10)
>Chr_05.tRNA53-SupTCA
GCUGGAGUAGCUCAGUUGGUUAGAGCGCGUGCCUUCAAAAGCACGAGGUCGAAGGUUCAAGCCCUUCCUUCAGCA
(((((((..((((.........)))).(((((........))))).....(((((.......)))))))))))). (-25.60)
>Chr_05.tRNA56-SerAGA
GUGGACGUGCCGGAGUGGUUAUCGGGCAUGACUAGAAAUCAUGUGGGCUUUGCCCGCGCAGGUUCGAAUCCUGCCGUCCACG
(((((((..((((........))))((((((.......))))))((((...))))..(((((.......)))))))))))). (-33.70)
>Chr_05.tRNA59-GluCTC
UCCGUUGUAGUCUAGUUGGUUAGGAUACUCGGCUCUCACCCGAGAGACCCGGGUUCAAGUCCCGGCAACGGAA
(((((((..((((.........)))).(((((.......)))))....(((((.......)))))))))))). (-24.10)
>Chr_05.tRNA60-GlnTTG
GGUUUUAUGGUGUAGUGGUUAGCACUUCGGACUUUGAAUCUGGCAACCUGGGUUCGACUCCCAGUAGGACCU
(((((((.(((((........)))))(((((.......)))))....(((((.......)))))))))))). (-17.80)
>Chr_05.tRNA63-LeuTAA
GCUGGUUUGCCCGAGAGGUUAAGGGGGAAGACUUAAGAUCUUCUGCACAUAAGUGCGCAUGGGUUCGAACCCCAUAGCCAGCA
(((((((..(((..........)))((((((.......))))))((((....))))..(((((.......)))))))))))). (-29.20)
>Chr_05.tRNA64-LysCTT
GCCCGUCUAGCUCAGUUGGUAGAGCGCAAGGCUCUUAACCUUGUGGUCGUGGGUUCGAGCCCCACGGUGGGCG
(((((((..((((........))))((((((.......))))))....(((((.......)))))))))))). (-28.00)
>Chr_05.tRNA65-ValAAC
GGUUUCGUGGUGUAGUUGGUUAUCACGUCAGUCUAACACACUGAAGGUCUCCGGUUCGAGUCCGGGCGAAGCCA
(((((((..(((...........))).(((((.......))))).....(((((.......)))))))))))). (-19.60)
>Chr_05.tRNA66-ValAAC
GGUUUCGUGGUGUAGUUGGUUAUCACGUCAGUCUAACACACUGAAGGUCUCCGGUUCGAGUCCGGGCGAAGCCA
(((((((..(((...........))).(((((.......))))).....(((((.......)))))))))))). (-19.60)
>Chr_05.tRNA67-TyrGTA
CCGACCUUAGCUCAGUUGGUAGAGCGGAGGACUGUAGUUGGUUUCUGUCAGACAUCCUUAGGUCGCUGGUUCGAAUCCGGCAGGUCGGA
(((((((..((((........)))).(((((((((((.......))).)))...))))).....(((((.......)))))))))))). (-31.40)
>Chr_05.tRNA69-SerTGA
GUCGAUAUGUCCGAGUGGUUAAGGAGACAGACUUGAAAUCUGUUGGGCUUCGCCCGCGCAGGUUCGAUCCCUGCUGUCGACG
(((((((..(((..........)))((((((.......))))))((((...))))..(((((.......)))))))))))). (-28.40)
>Chr_05.tRNA70-ArgTCT
GCACCCGUGGCCUAAUGGAUAAGGCGUCUGACUUCUAAUCAGGCGAUUGUGGGUUCGAGUCCCACCGGGUGUG
(((((((..((((........))))((((((.......))))))....(((((.......)))))))))))). (-30.20)
>Chr_05.tRNA73-AspGTC
GUCGUUGUAGUAUAGUGGUGAGUAUUCCCGCCUGUCACGCGGGUGACCCGGGUUCGAUCCCCGGCAGCGGCG
(((((((.(((((........)))))(((((.......)))))....(((((.......)))))))))))). (-24.60)
>Chr_05.tRNA74-GlyGCC
GCACCAGUGGUCUAGUGGUAGAAUAGUACCCUGCCACGGUACAGACCCGGGUUCGAUUCCCGGCUGGUGCA
(((((((..................(((((.......)))))....(((((.......)))))))))))). (-25.60)
>Chr_05.tRNA75-ProTGG
GGGCAUUUGGUCUAGUGGUAUGAUUCUUGCUUUGGGUGCAAGAGGUCCCGAGUUCGAUUCUCGGAAUGCCCC
(((((((..(((.........)))((((((.......))))))....(((((.......)))))))))))). (-23.90)
>Chr_05.tRNA81-ArgTCG
GACCGCAUAGCGCAGUGGAUUAGCGCGUUUGACUUCGGAUCAAAAGGUCGUGGGUUCGACUCCCACUGUGGUCG
(((((((..((((.........)))).((((((....).))))).....(((((.......)))))))))))). (-25.10)
>Chr_05.tRNA82-AspGTC
GUCGUUGUAGUAUAGUGGUGAGUAUUCCCGCCUGUCACGCGGGUGACCCGGGUUCGAUCCCCGGCAACGGCG
(((((((.(((((........)))))(((((.......)))))....(((((.......)))))))))))). (-24.60)
>Chr_05.tRNA83-AspGTC
GUCGUUGUAGUAUAGUGGUAAGUAUUCCCGCCUGUCACGCGGGUGACCCGGGUUCGAUCCCCGGCAACGGCG
(((((((.(((((........)))))(((((.......)))))....(((((.......)))))))))))). (-24.60)
>Chr_05.tRNA85-AlaTGC
GGGGAUGUAGCUCAAAUGGUAGAGCGCUCGCUUUGCAUGCGAGAGGUACAGGGUUCGAUCCCCUGCAUCUCCA
(((((((..((((........)))).(((((.......))))).....(((((.......)))))))))))). (-29.50)
>Chr_05.tRNA86-IleAAT
GGCCUAUUAGCUCAGUUGGUUAGAGAGUCGUGCUAAUAACGCGAAGGUCGCAGGUUCGAGACCUGCAUGGGCCA
(((((((...(((.........)))..(((((.......))))).....(((((((...)))))))))))))). (-25.30)
>Chr_05.tRNA87-ValCAC
GUCUGGGUGGUGUAGUUGGUUAUCACGCUAGUCUCACACACUAGAGGUCCCCGGUUCGAACCCGGGCUCAGACA
(((((((..(((...........))).(((((.......))))).....(((((.......)))))))))))). (-21.50)
>Chr_05.tRNA88-CysGCA
GGGUCCAUAGCUCAGUGGUAGAGCAUUUGACUGCAGAUCAAGAGGUCACCGGUUCGAACCCGGUUGGGCCCU
(((((((..((((.......))))..((((.......))))......(((((.......)))))))))))). (-23.00)
>Chr_05.tRNA90-LeuAAG
GUUGAGAUGGCCGAGUUGGUCUAAGGCGCCAGAUUAAGGUUCUGGUCCGAAAGGGCGUGGGUUCAAAUCCCACUCUCAACA
(((((((..(((.((.....))..)))((((((.......))))))((....))..(((((.......)))))))))))). (-30.80)
>Chr_05.tRNA100-SupTTA
GCUGAAGUAGCUCAGUUGGUUAGAGCAUGUGGCUUUUAAAGCACAAGGUCGAAGGUUCAAGCCCUUCCUUCAGCA
(((((((..((((.........)))).((((.(((...))))))).....(((((.......)))))))))))). (-22.70)
>Chr_05.tRNA104-GlyGCC
ACACCAGUGGUCUAGUGGUAGAAUAGUACCCUGCCACGGUACAGACCCGGGUUCGAUUCCCGACUGGUGCA
.(((((((.................(((((.......))))).....((((.......))))))))))).. (-20.90)
>Chr_05.tRNA105-GlnTTG
GGUUCUAUGGUGUAGUGGUUAGCACUCUGGACUUUGAAUCCAGCGACCUGGGUUCGACUCCCGGUAGGACCU
(((((((.(((((........)))))(((((.......)))))....(((((.......)))))))))))). (-22.40)
>Chr_05.tRNA106-AspGTC
GUCGUUGUAGUAUAGUGGUAAGUAUUCCCGCCUGUCACGCGGGUGACCCGGGUUCGAUCCCCGGCAACGGCG
(((((((.(((((........)))))(((((.......)))))....(((((.......)))))))))))). (-24.60)
>Chr_05.tRNA108-ArgTCT
GCACCCGUGGCCUAAUGGAUAAGGCGUCUGACUUCUAAUCAGGCGAUUGUGGGUUCGAGUCCCACCGGGUGUG
(((((((..((((........))))((((((.......))))))....(((((.......)))))))))))). (-30.20)
>Chr_05.tRNA110-AlaTGC
GGGGAUGUAGCUCAAAUGGUAGAGCGCUCGCUUUGCAUGCGAGAGGUACAGGGUUCGAUCCCCUGCAUCUCCA
(((((((..((((........)))).(((((.......))))).....(((((.......)))))))))))). (-29.50)
>Chr_05.tRNA112-GluTTC
UCCAUUGUAGUCCAGCCCGGUUAGGAUACCUGGUUUUCACCCAGGCGGGUCCGGGUUCAAAUCCCGGCGAUGGAA
(((((((..(((((((...))).)))).(((((.......))))).....(((((.......)))))))))))). (-26.20)
>Chr_05.tRNA113-GlnTTG
GGUUCUAUGGUGUAGUGGUUAGCACUUUGGACUUUGAAUCCAACGACCUGGGUUCGAAUCCCGGUAGGACCU
(((((((.(((((........)))))(((((.......)))))....(((((.......)))))))))))). (-20.90)
>Chr_05.tRNA116-SupTCA
GCUGGAGUAGCUCAGUUGGUUAGAGCGUGUGGCUUUCAAAGCAUAAGGUCGAAGGUUCAAGCCCUUUUUCCAGCA
(((((((..((((.........)))).((((.(((...))))))).....(((((.......)))))))))))). (-18.60)
>Chr_05.tRNA118-MetCAT
GGGGUGGUGGCGCAGUUGGCUAGCGCGUAGGUCUCAUAGCUAAAUGAAUGAGUGAUCCUGAGGUCGAGAGUUCGAGCCUCUCUCACCCCA
(((((((..((((((....)).)))).((((.(((((..........)))))....)))).....(((((.......)))))))))))). (-28.70)
>Chr_05.tRNA120-SupTTA
GCUGGAGUAGCUCAGUUGGUUAGAGCGUGAGGCUUUAAAGCACAAGGUCGAAGGUUCAAGUCCUUCCUCCAGCA
(((((((..((((.........)))).......................(((((.......)))))))))))). (-21.30)
>Chr_05.tRNA123-IleAAT
GGCCUAUUAGCUCAGUUGGUUAGAGCGUCGUGCUAAUAACGUGAAUGUCGCAGGUUCAAGUCCUGCAUGGGCCA
(((((((..((((.........)))).(((((.......))))).....(((((.......)))))))))))). (-22.00)
>Chr_05.tRNA126-LeuTAA
GGGCGUUUGGUCUAGUGGUAUGAUUCUCGUCUUAAGGUACGAGAGGUCGCGAGUUCGAUUCUCGCAACGCCCU
(((((((..(((.........)))((((((((...)).))))))....(((((.......)))))))))))). (-25.00)
>Chr_05.tRNA127-LysTTT
GCCGACUUAGCUCAGUGGUAGAGCGCGUGACUUUUAAUCCCGUGGUCGAGGGUUCGAUCCCCUCAGUCGGCG
(((((((..((((.......))))(((.((.......)).)))....(((((.......)))))))))))). (-25.40)
>Chr_05.tRNA128-TrpCCA
GGAUCCGUGGCGCAAUGGUAGCGCGUCUGACUCCAGAUCAGAAGGUUGCGUGUUCGAUUCACGUCGGGUUCA
(((((((..((((.......)))).(((((.......))))).....(((((.......)))))))))))). (-22.60)
>Chr_05.tRNA129-IleAAT
GGCCCAUUAGCUCAGUUGGUUAGAGCGUCGUGCUAAUAACGCGAAGGUCGCAGGUUCGAGACCUGCAUGGGCCA
(((((((..((((.........)))).(((((.......))))).....(((((((...)))))))))))))). (-31.10)
>Chr_05.tRNA130-AsnGTT
GCUGGAGUAGCUCAGUUGGUUAGAGCGUGUGGCUGUUAACCACAAGGUCGAAGGUUCAAGCCCUUCUUCUAGCG
(((((((..((((.........)))).(((((.......))))).....(((((.......)))))))))))). (-22.50)
>Chr_05.tRNA131-ThrTGT
GCCCCUAUAGCUCAGUGGUAGAGCGCCAGUCUUGUAAACUGGAGGUCUGUAGUUCGAUCCUGCAUGGGGGCA
(((((((..((((.......)))).(((((.......))))).....(((((.......)))))))))))). (-25.50)
>Chr_05.tRNA132-AspGTC
GUCGUUGUAGUAUAGUGGUGAGUAUUCCCGCCUGUCACGCGGGUGACCCGGGUUCGAUCCCCGGCAACGGCG
(((((((.(((((........)))))(((((.......)))))....(((((.......)))))))))))). (-24.60)
>Chr_05.tRNA133-AlaTGC
GGGGAUGUAGCUCAAAUGGUAGAGCGCUCGCUUUGCAUGCGAGAGGUACAAGGUUCGAUCCCCUGCAUCUCCA
(((((((..((((........)))).(((((.......))))).....((.((.......)).))))))))). (-22.90)
>Chr_05.tRNA134-ProTGG
GGGCAUUUGGUCUAGUGGUAUGAUUCUCGCUUUGGGUGCGAGAGGUCCGGAGUUCGAUUCUCCGAAUGCCCC
(((((((..(((.........)))((((((.......))))))....(((((.......)))))))))))). (-25.70)
>Chr_05.tRNA135-ThrAGT
GCUUUCAUAGCUCAGUUGGUUAGAGCACCCGUUUAGUAAGCGGGAGGUCUUGAGUUCAACUCUCAAUGAAAGCA
(((((((..((((.........)))).(((((((...))))))).....(((((.......)))))))))))). (-24.00)
>Chr_05.tRNA136-AspGTC
GUCGUUGUAGUACAGUGGUAAGUAUUCCCGCCUGUCACGUGGGUGACCCGGGUUUGAUCCCCGGCAACGGCG
(((((((.(((((........)))))(((((.......)))))....(((((.......)))))))))))). (-24.50)
>Chr_05.tRNA138-GlnCTG
GGUCCUAUGGUCUAGUGGUCAGGACAUUGGACUCUGAAUCCAGUAACCCGAGUUCAAAUCUCGGUAGGACCU
(((((((..((((........))))((((((.......))))))...(((((.......)))))))))))). (-24.30)
>Chr_05.tRNA139-AsnGTT
GCUGGAAUAGCUCAGUUGGUUAGAGCGUGUGGCUGUUAACCACAAGGUCGGAGGUUCAAGCCCUCCUUCUAGCG
(((((((..((((.........)))).(((((.......))))).....(((((.......)))))))))))). (-25.20)
>Chr_05.tRNA141-SupTTA
GCUGGUGUAGCUCAAUUGGUUAGAGCGUGUGGUUUUAAACCACAAGGUCGAAGGUUCAAGCCCUUCCUCCAGCA
(((((.(..((((.........)))).(((((((...))))))).....(((((.......)))))).))))). (-24.40)
>Chr_05.tRNA142-SupTTA
GCUGGUGUAGCUCAAUUGGUUAGACCGUGUGGUUUUAAACCACAAGGUCGAAGGUUCAAGCCCUUCCUCCAGCA
(((((.(....................(((((((...))))))).....(((((.......)))))).))))). (-19.10)
>Chr_05.tRNA144-LeuCAA
GUCAGGAUGGCCGAGUGGUCUAAGGCGCCAGACUCAAGUUCUGGUCUUCGAAAGAGGGCGUGGGUUCAAAUCCCACUUCUGACA
(((((((..(((.((....))..)))((((((.......))))))..............(((((.......)))))))))))). (-27.00)
>Chr_05.tRNA146-GluCTC
UCCGUUGUAGUCUAGUUGGUUAGGAUACUCGGCUCUCACCCGAGAGACCCGGGUUCAAGUCCCGGCAACGGAA
(((((((..((((.........)))).(((((.......)))))....(((((.......)))))))))))). (-24.10)
>Chr_05.tRNA147-IleAAT
GGCCCAUUAGCUCAGUUGGUUAGAGCGUCGUGCUAAUAACGCGAAGGUCGCAGGUUCGAGACCUGCAUGGGCCA
(((((((..((((.........)))).(((((.......))))).....(((((((...)))))))))))))). (-31.10)
>Chr_05.tRNA148-AlaCGC
GGGGGUGUAGCUCAUAUGGUAGAGCGCUCGCUUCGCAUGCGAGAGGCACGGGGUUCGAUUCCCCGCACCUCCA
(((((((..((((........)))).(((((.......))))).....(((((.......)))))))))))). (-33.60)
>Chr_05.tRNA149-GlyCCC
GCGCAUCUGGUGUAGUGGUAUCAUAGUACCCUCCCACGGUACUGACCAGGGUUCGAUUCCCUGGAUGCGCA
(((((((..(((.........)))((((((.......))))))...(((((.......)))))))))))). (-25.50)
>Chr_05.tRNA150-GlyCCC
GCGCAUCUGGUGUAGUGGUAUCAUAGUACCCUCCCACGGUACUGACCAGGGUUCGAUUCCCUGGAUGCGCA
(((((((..(((.........)))((((((.......))))))...(((((.......)))))))))))). (-25.50)
>Chr_05.tRNA151-AlaAGC
GGGGAUGUAGCUCAGAUGGUAGAGCGCUCGCUUAGCAUGCGAGAGGUACGGGGAUCGAUACCCCGCAUCUCCA
(((((((..((((........)))).(((((.......))))).....(((((.......)))))))))))). (-31.10)
>Chr_05.tRNA153-TyrGTA
CCGACUUUAGCUCAGUUGGUAGAGCGGAGGACUGUAGUUGAUAACAGACAUCCUUAGGUCGCUGGUUCGAAUCCGGCAAGUCGGA
(((((((..((((........)))).(((((((((........))))...))))).....(((((.......)))))))))))). (-28.80)
>Chr_05.tRNA154-ArgTCT
GCACCCGUGGCCUAAUGGAUAAGGCGUCUGACUUCUAAUCAGGCGAUUGUGGGUUCGAGUCCCACCGGGUGUG
(((((((..((((........))))((((((.......))))))....(((((.......)))))))))))). (-30.20)
>Chr_05.tRNA157-GluCTC
UCCGUUGUAGUCUAGUUGGUUAGGAUACUCGGCUCUCACCCGAGAGACCCGGGUUCAAGUCCCGGCAACGGAA
(((((((..((((.........)))).(((((.......)))))....(((((.......)))))))))))). (-24.10)
>Chr_05.tRNA158-GluCTC
UCCGUUGUAGUCUAGUUGGUUAGGAUACUCGGCUCUCACCCGAGAGACCCGGGUUCAAGUCCCGGCAACGGAA
(((((((..((((.........)))).(((((.......)))))....(((((.......)))))))))))). (-24.10)
>Chr_05.tRNA159-GluCTC
UCCGUUGUAGUCUAGUUGGUUAGGAUACUCGGCUCUCACCCGAGAGACCCGGGUUCAAGUCCCGGCAACGGAA
(((((((..((((.........)))).(((((.......)))))....(((((.......)))))))))))). (-24.10)
>Chr_05.tRNA160-GluTTC
UCCGUUGUAGUCCAGCCUGGUUAGGAUACCUGGCUUUCACCCAGGCGACCCGGGUUCAAAUCCCGGCAACGGAA
(((((((..(((((((...))).)))).(((((.......)))))....(((((.......)))))))))))). (-27.80)
>Chr_05.tRNA161-GlnTTG
GGUUCUAUGGUGUAGUGGUUAGCACUUCGGACUUUGAAUCCGGCGACCUGGGUUCGACUCCCGGUAGGACCU
(((((((.(((((........)))))(((((.......)))))....(((((.......)))))))))))). (-21.80)
>Chr_05.tRNA162-GlyCCC
GCGCAUCUGGUGUAGUGGUAUCAUAGUACCCUCCCACGGUACUGACCAGGGUUCGAUUCCCUGGAUGCGCA
(((((((..(((.........)))((((((.......))))))...(((((.......)))))))))))). (-25.50)
>Chr_05.tRNA163-ValTAC
GUUGCUGUGGUGUAGUGGUUAUCACGUUAGUCUUACACACUAAAGGUCCCCAGUUCGAUCCUGGGCAGCAACA
(((((((..(((..........))).(((((.......))))).....(((((.......)))))))))))). (-18.30)
>Chr_05.tRNA164-SerGCT
GUCGCUUUGGCCGAGUGGUUAAGGCGUGUGCCUGCUAAGUACAUGGGGUUUCCCCGCGAGAGUUCGAAUCUCUCAGGCGACG
(((((((..(((..........)))((((((.......))))))((((...))))..(((((.......)))))))))))). (-30.80)
>Chr_05.tRNA166-AsnGTT
GCUGGAGUAGCUCAGUUGGUUAGAGCGUGUGGCUGUUAACCACAAGGUCGAAGGUUCAAGCCCUUCUUCUAGCG
(((((((..((((.........)))).(((((.......))))).....(((((.......)))))))))))). (-22.50)
>Chr_05.tRNA169-SerAGA
GUGGUCGUGCCGGAGUGGUUAUCGGGCAUGACUAGAAAUCAUGUGGGCUUUGCCCGCGCAGGUUCGAAUCCUGCCGACCACG
(((((((..((((........))))((((((.......))))))((((...))))..(((((.......)))))))))))). (-33.70)
>Chr_05.tRNA170-SerGCT
GUCGCUUUGGCCGAGUGGUUAAGGCGUGUGCCUGCUAAGUACAUGGGGUUUCCCCGCGAGAGUUCGAAUCUCUCAGGCGACG
(((((((..(((..........)))((((((.......))))))((((...))))..(((((.......)))))))))))). (-30.80)
>Chr_05.tRNA171-IleAAT
GGCCCAUUAGCUCAGUUGGUUAGAGCGUUGUGCUAAUAACGCAAAGGUCGCAGGUUCGAGACCUGCAUGGGCCA
(((((((..((((.........)))).(((((.......))))).....(((((((...)))))))))))))). (-29.30)
>Chr_05.tRNA172-AspGTC
GUCGUUGUAGUAUAGUGGUAAGUAUUCCCGCCUGUCACGCGGGUGACCCGGGUUCGAUCCCCGGCAGCGGCG
(((((((.(((((........)))))(((((.......)))))....(((((.......)))))))))))). (-24.60)
>Chr_05.tRNA173-SerGCT
GUCGCUUUGGCCGAGUGGUUAAGGCGUGUGCCUGCUAAGUACAUGGGGUUUCCCCGCGAGAGUUCGAAUCUCUCAGGCGACG
(((((((..(((..........)))((((((.......))))))((((...))))..(((((.......)))))))))))). (-30.80)
>Chr_05.tRNA174-AspGTC
GUCGUUGUAGUAUAGUGGUAAGUAUUCCCGCCUGUCACGCGGGUGACCCGGGUUCGAUCCCCGGCAACGGCG
(((((((.(((((........)))))(((((.......)))))....(((((.......)))))))))))). (-24.60)
>Chr_05.tRNA175-AsnGTT
GCUGGAAUAGCUCAGUUGGUUAGAGCGUGUGGCUGUUAACCACAAGGUCGGAGGUUCAAGCCCUCCUUCUAGCG
(((((((..((((.........)))).(((((.......))))).....(((((.......)))))))))))). (-25.20)
>Chr_06.tRNA1-SerGCT
GUCGCUUUGGCCGAGUGGUUAAGGCGUGUGCCUGCUAAGUACAUGGGGUUUCCCCGCGAGAGUUCGAAUCUCUCAGGCGACG
(((((((..(((..........)))((((((.......))))))((((...))))..(((((.......)))))))))))). (-30.80)
>Chr_06.tRNA2-IleTAT
GGUCCCGUAGCUCAGUUGGUUAGAGCGUUGGUCUUAUGAGCCGAAGGUCGCGGGUUCGAACCCCGCCGGGACCA
(((((((..((((.........)))).(((((.......))))).....(((((.......)))))))))))). (-29.80)
>Chr_06.tRNA3-ProTGG
GGGCAUUUGGUCUAGUGGUAUGAUUCUUGCUUUGGGUGCAAGAGGUCCCGAGUUCGAUUCUCGGAAUGCCCC
(((((((..(((.........)))((((((.......))))))....(((((.......)))))))))))). (-23.90)
>Chr_06.tRNA4-GlyTCC
GCGUUUGUAGUCCAACGGUUAGGAUAAUUGCCUUCCAAGCAAUAGACCCGGGUUCGACUCCCGGCAAACGCA
(((((((..((((........)))).(((((.......)))))....(((((.......)))))))))))). (-24.20)
>Chr_06.tRNA5-GlnTTG
GGUUCUAUGGUGUAGUGGUUAGCACUCUGGACUUUGAAUCCAGCGACCUGGGUUCGAAUCCCGGUAGGACCU
(((((((.(((((........)))))(((((.......)))))....(((((.......)))))))))))). (-22.40)
>Chr_06.tRNA6-LeuTAG
GACAGUUUGGCCGAGUGGUCUAAGGCGCCAGAUUUAGGCUCUGGUCCGAAAGGGCGUGGGUUCAAAUCCCACAGCUGUCA
(((((((..(((.((....))..)))((((((.......))))))((....))..(((((.......)))))))))))). (-29.70)
>Chr_06.tRNA7-GlyGCC
GCACCAGUGGUCUAGUGGUAGAAUAGUACCCUGCCACGGUACAGACCCGGGUUCGAUUCCCGGCUGGUGCA
(((((((..................(((((.......)))))....(((((.......)))))))))))). (-25.60)
>Chr_06.tRNA8-GlnTTG
GGUUCUAUGGUGUAGUGGUUAGCACUCAGGACUUUGAAUCCUGCGACCUGGGUUCGACUCCCGGUAGGACCU
(((((((.(((((........)))))(((((.......)))))....(((((.......)))))))))))). (-22.40)
>Chr_06.tRNA9-TrpCCA
GGAUCCGUGGCGCAAUGGUAGCGCGUCUGACUCCAGAUCAGAAGGUUGCGUGUUCGAUUCACGUCGGGUUCA
(((((((..((((.......)))).(((((.......))))).....(((((.......)))))))))))). (-22.60)
>Chr_06.tRNA11-TrpCCA
GGAUCCGUGGCGCAAUGGUAGCGCGUCUGACUCCAGAUCAGAAGGUUGCGUGUUCGAUUCACGUCGGGUUCA
(((((((..((((.......)))).(((((.......))))).....(((((.......)))))))))))). (-22.60)
>Chr_06.tRNA12-ValCAC
GUCUGGGUGGUGUAGUUGGUUAUCACGCUAGCCUCACACACUAGAGGUCCCCGGUUCGAACCCGGGCUCAGACA
(((((((..(((...........))).((((.........)))).....(((((.......)))))))))))). (-19.90)
>Chr_06.tRNA13-GlyGCC
GCACCAGUGGUCUAGUGGUAGAAUAGUACCCUGCCACGGUACAGACCCGGGUUCGAUUCCCGGCUGGUGCA
(((((((..................(((((.......)))))....(((((.......)))))))))))). (-25.60)
>Chr_06.tRNA14-GlyTCC
GCGUUUGUAGUCCAACGGUUAGGAUAAUUGCCUUCCAAGCAAUAGACCCGGGUUCGACUCCCGGCAAACGCA
(((((((..((((........)))).(((((.......)))))....(((((.......)))))))))))). (-24.20)
>Chr_06.tRNA15-TyrGTA
CCGACUUUAGCUCAGUUGGUAGAGCGGAGGACUGUAGUAGAAAAUCUGUCAGACAUCCUUAGGUCGCUGGUUCGAAUCCGGCAAGUCGGA
(((((((..((((........)))).(((((((((((........))).)))...))))).....(((((.......)))))))))))). (-29.50)
>Chr_06.tRNA17-GluTTC
UCCGUUGUAGUCCAGCCUGGUUAGGAUACCUGGCUUUCACCCAGGCGACCCGGGUUCAAAUCCCGGCAACGGAA
(((((((..(((((((...))).)))).(((((.......)))))....(((((.......)))))))))))). (-27.80)
>Chr_06.tRNA18-ArgACG
GACUCUGUGGCCCAAUGGAUAAGGCGCUGGUCUACGAAACCAGAGACUCUGGGUUCGAUCCCCAGCAGAGUCG
(((((((..(((..........))).(((((.......))))).....(((((.......)))))))))))). (-24.70)
>Chr_06.tRNA19-ValAAC
GGUUUCGUGGUGUAGUUGGUUAUCACGUCAGUCUAACACACUGAAGGUCUCCGGUUCGAGUCCGGGCGAAGCCA
(((((((..(((...........))).(((((.......))))).....(((((.......)))))))))))). (-19.60)
>Chr_06.tRNA20-IleAAT
GGCCCAUUAGCUCAGUUGGUUAGAGCGUCGUGCUAAUAACGCGAAGGUCGCAGGUUCGAGACCUGCAUGGGCCA
(((((((..((((.........)))).(((((.......))))).....(((((((...)))))))))))))). (-31.10)
>Chr_06.tRNA21-AspGTC
GUCGUUGUAGUAUAGUGGUGAGUAUUCCCGCCUGUCACGCGGGUGACCCGGGUUCGAUCCCCGGCAGCGGCG
(((((((.(((((........)))))(((((.......)))))....(((((.......)))))))))))). (-24.60)
>Chr_06.tRNA22-AlaTGC
GGGGAUGUAGCUCAAAUGGUAGAGCGCUCGCUUUGCAUGCGAGAGGUACAGGGUUCGAUACCCUGCAUCUCCA
(((((((..((((........)))).(((((.......))))).....((((((.....))))))))))))). (-31.90)
>Chr_06.tRNA23-GlnCTG
GGUCCCAUGGUCUAGCGGUUAGGACAUUGGACUCUGAAUCCAGUAACCCGAGUUCAAGUCUCGGUGGGACCU
(((((((..((((........))))((((((.......))))))...(((((.......)))))))))))). (-26.30)
>Chr_06.tRNA26-SerAGA
GUGGUCGUGCCAGAGUGGUUAUCGGGCAUGACUAGAAAUCAUGUGGGGUUUGCCCGCGCAGGGUUCGAAUCCUGCCGACCGCG
(((((((..((............))((((((.......)))))).(((....)))..(((.((.......)))))))))))). (-23.70)
>Chr_06.tRNA30-MetCAT
GGGGUGGUGGCGCAGUUGGCUAGCGCGUAGGUCUCAUAGCUAUCUGAGUAAUCCUGAGGUCGAGAGUUCGAGCCUCUCUCACCCCA
(((((((..((((((....)).)))).((((.((((........))))....)))).....(((((.......)))))))))))). (-28.40)
>Chr_06.tRNA31-MetCAT
GGGGUGGUGGCGCAGUUGGCUAGCGCGUAGGUCUCAUAGCUAUCUGAGUAAUCCUGAGGUCGAGAGUUCGAGCCUCUCUCACCCCA
(((((((..((((((....)).)))).((((.((((........))))....)))).....(((((.......)))))))))))). (-28.40)
>Chr_06.tRNA32-LysTTT
GCCGACUUAGCUCAGUGGUAGAGCGCGUGACUUUUAAUCCCGUGGUCGAGGGUUCGAUCCCCUCAGUCGGCG
(((((((..((((.......))))(((.((.......)).)))....(((((.......)))))))))))). (-25.40)
>Chr_06.tRNA33-SerAGA
GUGGUCGUGCCAGAGUGGUUAUCGGGCAUGACUAGAAAUCAUGUGGGCUUUGCCCGCGCAGGUUCAAAUCCUGCCGACCAUG
(((((((..((............))((((((.......))))))((((...))))..(((((.......)))))))))))). (-28.00)
>Chr_06.tRNA34-SerAGA
GUGGUCGUGCCGGAGUGGUUAUCGGGCAUGACUAGAAAUCAUGUGGGCUUUGCCCGCGCAGGUUCGAAUCCUGCCGACCACG
(((((((..((((........))))((((((.......))))))((((...))))..(((((.......)))))))))))). (-33.70)
>Chr_06.tRNA35-AsnGTT
GCUGGAGUAGCUCAGUUGGUUAGAGCGUGUGGCUGUUAACCACAAGGUCGAAGGUUCAAGCCCUUCUUCUAGCG
(((((((..((((.........)))).(((((.......))))).....(((((.......)))))))))))). (-22.50)
>Chr_06.tRNA36-GlnCTG
GGCCCUAUGGUGUAGAGGUUAGCACUCUGGACUCUGAAUCCAGUGACCUGGGUUCAAAUCCAAGUAGGACCU
((.((((.(((((........)))))(((((.......)))))....((.((.......)).)))))).)). (-14.50)
>Chr_06.tRNA37-GlnTTG
GGUCCUAUGGUGUAGAGUUAGCACACUGGACUUUGAGUCCAGUGACCUGGGUUCAAAUCCCAGUAGGACCU
(((((((..((((.......))))((((((((...))))))))...(((((.......)))))))))))). (-31.10)
>Chr_06.tRNA38-GlnTTG
GGUUCUAUGGUGUAGAGGUUAGCACUCUGGACUUUGAAUCCAGCGACCUGGGUUCAAAUCCCAGUAGGACCU
(((((((.(((((........)))))(((((.......)))))....(((((.......)))))))))))). (-23.10)
>Chr_06.tRNA39-GlnTTG
GGUCCUAUGGUGUAGCAGUUAGCACUCUGGAUUUUGAAUCCAGUGACCAGGGUUCAAAUCCCAGUAGGACCU
(((((((.(((((........)))))(((((((...)))))))......(((.......)))..))))))). (-24.50)
>Chr_06.tRNA41-GlnTTG
GGUCCUAUGGUGUAGAGGUUAUCACUCUGGACUUUGAAUCCAGUAACCUGGGUUCAAAUCCCAGUAGGACCU
(((((((.((((..........))))(((((.......)))))....(((((.......)))))))))))). (-23.80)
>Chr_06.tRNA42-GluCTC
UCCGUUGUAGUCUAGUUGGUUAGGAUACUCGGCUCUCACCCGAGAGACCCGGGUUCAAGUCCCGGCAACGGAA
(((((((..((((.........)))).(((((.......)))))....(((((.......)))))))))))). (-24.10)
>Chr_06.tRNA44-PheGAA
GCGGGGAUAGCUCAGUUGGGAGAGCGUCAGACUGAAGAUCUGAAGGUCGCGUGUUCGAUCCACGCUCACCGCA
((((.((..((((........)))).(((((.......))))).....(((((.......))))))).)))). (-22.50)
>Chr_06.tRNA49-ProTGG
GGGCGUUUGGUCUAGUGGUAUGAUUCUUGCUUUGGGUGCAAGAGGUCCCGAGUUCGAUUCUCGGAACGCCCC
(((((((..(((.........)))((((((.......))))))....(((((.......)))))))))))). (-25.30)
>Chr_06.tRNA50-TrpCCA
GGAUCCGUGGCGCAAUGGUAGCGCGUCUGACUCCAGAUCAAGAGGUUGCGUGUUCGAUUCACGUCGGGUUCA
(((((((..((((.......)))).......................(((((.......)))))))))))). (-18.30)
>Chr_06.tRNA55-GluCTC
UCCGUUGUAGUCUAGUUGGUUAGGAUACUCGGCUCUCACCCGAGAGACCCGGGUUCAAGUCCCGGCAACGGAA
(((((((..((((.........)))).(((((.......)))))....(((((.......)))))))))))). (-24.10)
>Chr_06.tRNA56-ProCGG
GGGCGUUUGGUCUAGUGGUAUGAUUCUCGCUUCGGGUGCGAGAGGUCGCGAGUUCGAUUCCCGCAACGCCCC
(((((((..(((.........)))((((((.......))))))....(((.(.......).)))))))))). (-22.30)
>Chr_06.tRNA61-ProTGG
CGAGGUGUAGCGCAGUCUGGUCAGCGCAUCUGUUUUGGGUACAGAGGGCCAUAGGUUCGAAUCCUGUCACCUUGA
(((((((..((((.(......).)))).(((((.......))))).....(((((.......)))))))))))). (-22.00)
>Chr_06.tRNA64-ProTGG
GGGCAUUUGGUCUAGUGGUAUGAUUCUUGCUUUGGGUGCAAGAGGUCCCGAGUUCGAUUCUCGGAAUGCCCC
(((((((..(((.........)))((((((.......))))))....(((((.......)))))))))))). (-23.90)
>Chr_06.tRNA67-AsnGTT
GCUGGAGUAGCUCAGUUGGUUAGAGCGUGUGGCUGUUAACCACAAGGUCGAAGGUUCAAGCCCUUCUUCUAGCG
(((((((..((((.........)))).(((((.......))))).....(((((.......)))))))))))). (-22.50)
>Chr_06.tRNA71-AspGTC
GUCGUUGUAGUAUAGUGGUAAGUAUUCCCGCCUGUCACGCGGGUGACCCGGGUUCGAUCCCCGGCAACGGCG
(((((((.(((((........)))))(((((.......)))))....(((((.......)))))))))))). (-24.60)
>Chr_06.tRNA74-LysTTT
GCUGGUGUAGCUCAGUUGGUUAGAGCGUGUGGCUUUUAAACCACAAAGUCGAAGGUUCAAGCCCUUCCUCCAGCA
(((((.(..((((.........)))).(((((........))))).....(((((.......)))))).))))). (-22.80)
>Chr_06.tRNA76-GlnTTG
GCUGGUGUAGCUCAAUUGGUUAGAGCGUGUGGUUUUGAACCACAAGGUCGAAGGUUCAAGCCCUUCCUCCAGCA
(((((.(..((((.........)))).(((((((...))))))).....(((((.......)))))).))))). (-24.40)
>Chr_06.tRNA78-LysCTT
GCCCGUCUAGCUCAGUUGGUAGAGCGCAAGGCUCUUAACCUUGUGGUCGUGGGUUCGAGCCCCACGGUGGGCG
(((((((..((((........))))((((((.......))))))....(((((.......)))))))))))). (-28.00)
>Chr_06.tRNA79-LeuAAG
GUUGAGAUGGCCGAGUUGGUCUAAGGCGCCAGAUUAAGGUUCUGGUCCGAAAGGGCGUGGGUUCAAAUCCCACUCUCAACA
(((((((..(((.((.....))..)))((((((.......))))))((....))..(((((.......)))))))))))). (-30.80)
>Chr_06.tRNA80-ThrTGT
GCCUUCAUAGCUCAGUGGUAGAGCGUCAGUCUUGUAAACUGAAGGUCCGUAGUUCGAUCCUGCGUGGAGGCA
(((((((..((((.......)))).(((((.......))))).....(((((.......)))))))))))). (-21.90)
>Chr_06.tRNA82-LeuCAA
GCUGGAGUAGCUCAGUUGGUUAGAGCGUGUGGCUUCAAAAGCACAAGGUCGAAGGUUCAAGCCCUUCCUUCAACA
..(((((..((((.........)))).((((.(((...))))))).....(((((.......))))))))))... (-15.40)
>Chr_06.tRNA86-IleTAT
GCUGGUGUAGCUCAGAUGGUUAGAGCGUGUGGCUUAUAAACCACAAGGUCGAAGGUUCAAGCCCUUCCUCCAGCA
(((((.(..((((.........)))).(((((........))))).....(((((.......)))))).))))). (-22.80)
>Chr_06.tRNA90-IleAAT
GGCCUAUUAGCUCAGUUGGUUAGAGCGUCGUGCUAAUAACGCGAAUGUCGCAGGUUCAAGUCCUGCAUAGGCCA
(((((((..((((.........)))).(((((.......))))).....(((((.......)))))))))))). (-27.10)
>Chr_06.tRNA93-ProTGG
CGAGGUGUAGCGCAGUCUGGUCAGCGCAUCUGUUUUGGGUACAGAGGGCCAUAGGUUCGAAUCCUGUCACCUUGA
(((((((..((((.(......).)))).(((((.......))))).....(((((.......)))))))))))). (-22.00)
>Chr_06.tRNA95-TrpCCA
GCGCUCUUAGUUCAGUUCGGUAGAACGUGGGUCUCCAAAACCCGAUGUCGUAGGUUCAAAUCCUACAGAGCGUG
(((((((..((((.........)))).(((((.......))))).....(((((.......)))))))))))). (-22.20)
>Chr_06.tRNA98-AsnATT
GCUGGUGUAGCUCAGUUGGUAGAGCAUGUGGCCAUUUAAACCACAAGGUCGAAGGUUCAAGCCCUUCCUCCAGCA
(((((.(..((((........)))).(((((.........))))).....(((((.......)))))).))))). (-22.90)
>Chr_06.tRNA103-ThrTGT
GCCCCUAUAGCUCAGUGGUAGAGCGUCAGUCUUGUAAACUGAAGGUCUGUAGUUCGAUCCUGCAUGGGGGCA
(((((((..((((.......)))).(((((.......))))).....(((((.......)))))))))))). (-23.60)
>Chr_06.tRNA104-IleAAT
GGCCCAUUAGCUCAGUUGGUUAGAGCGUCGUGCUAAUAACGCGAAGGUCGCAGGUUCGAGACCUGCAUGGGCCA
(((((((..((((.........)))).(((((.......))))).....(((((((...)))))))))))))). (-31.10)
>Chr_06.tRNA106-GlnTTG
GCUGGUGUAGCUCAAUUGGUUAGAGCGUGUGGUUUUGAACCACAAGGUCGAAGGUUCAAGCCCUUCCUCCAGCA
(((((.(..((((.........)))).(((((((...))))))).....(((((.......)))))).))))). (-24.40)
>Chr_06.tRNA112-IleAAT
GGCCCAUUAGCUCAGUUGGUUAGAGCGUCACAUAAAUUAUGCGAAGGCGCAGGUUCGAGUCCUGCAUGGGCCA
(((((((..((((.........)))).((.((((...)))).))....(((((.......)))))))))))). (-26.70)
>Chr_06.tRNA114-GluCTC
UCCGUUGUAGUUUAGUUGGUUAGGAUACUCGGCUCUCACCCGAGAGACCCGGGUUCAAGUCCCGGCAACGGAA
(((((((....................(((((.......)))))....(((((.......)))))))))))). (-22.70)
>Chr_06.tRNA115-GluCTC
UCCGUUGUAGUCUAGUUGGUUAGGAUACUCGGCUCUCACCCGAGAGACCCGGGUUCAAGUCCCGGCAACGGAA
(((((((..((((.........)))).(((((.......)))))....(((((.......)))))))))))). (-24.10)
>Chr_06.tRNA116-LysTTT
GCUGGUGUAGCUCAGUUGGUUAGAGCGUGUGGCUUUUAAACCACAAAGUCGAAGGUUCAAGCCCUUCCUCCAGCA
(((((.(..((((.........)))).(((((........))))).....(((((.......)))))).))))). (-22.80)
>Chr_06.tRNA117-ThrCGT
GCUUCUGUAGCAUAGUGGUAGUGCGUUCGCUUCGUAAGCGAAAGGUCGUGAGUUCAAUCCUCACCAGGAGCU
(((((((..((((.......)))).(((((((...))))))).....(((((.......)))))))))))). (-23.20)
>Chr_06.tRNA118-GlyGCC
GCACCAGUGGUCUAGUGGUAGAAUUGUACCCUGCCACGGUACAGACCCGGGUUCGAUUCCCGGCUGGUGCA
(((((((.................((((((.......))))))...(((((.......)))))))))))). (-26.70)
>Chr_06.tRNA119-ArgTCT
GCACCCGUGGCCUAAUGGAUAAGGCGUCUGACUUCUAAUCAGGCGAUUGUGGGUUCGAGUCCCACCGGGUGUG
(((((((..((((........))))((((((.......))))))....(((((.......)))))))))))). (-30.20)
>Chr_06.tRNA120-LysTTT
GCCGACUUAGCUCAGUGGUAGAGCGCGUGACUUUUAAUCCCGUGGUCGAGGGUUCGAUCCCCUCAGUCGGCG
(((((((..((((.......))))(((.((.......)).)))....(((((.......)))))))))))). (-25.40)
>Chr_06.tRNA121-TyrGTA
CCGACUUUAGCUCAGUUGGUAGAGCGGAGGACUGUAGUUGUAUGCUGUUAUCCUUAGGUCGCUGGUUCGAAUCCGGCAAGUCGGA
(((((((..((((........)))).(((((...((((.....))))...))))).....(((((.......)))))))))))). (-28.50)
>Chr_06.tRNA123-CysGCA
GGGUCCAUAGCUCAGUGGUAGAGCAUUUGACUGCAGAUCAAGAGGUCACCGGUUCGAACCCGGUUGGGCCCU
(((((((..((((.......))))..((((.......))))......(((((.......)))))))))))). (-23.00)
>Chr_06.tRNA124-GluTTC
UCCAUUGUAGUCCAGCCCGGUUAGGAUACCUGGCUUUCACCCAGGCGACCCGGGUUCAAAUCCCGGCAAUGGAA
(((((((..(((((((...))).)))).(((((.......)))))....(((((.......)))))))))))). (-26.40)
>Chr_06.tRNA126-LeuCAG
GUCAAGAUGGCCGAGUUGGUCUAAGGCGCCAGUUUCAGGUACUGGUCCGAAAGGGCAUGGGUUCGAAUCCCAUUCUUGACA
(((((((..(((.((.....))..)))((((((.......))))))((....))..(((((.......)))))))))))). (-27.90)
>Chr_06.tRNA127-GluTTC
UCCAUUGUAGUCCAGCCCGGUUAGGAUACCUGGCUUUCACCCAGGCGACCCGGGUUCAAAUCCCGGCAAUGGAA
(((((((..(((((((...))).)))).(((((.......)))))....(((((.......)))))))))))). (-26.40)
>Chr_06.tRNA128-ValTAC
GUUGCUGUGGUGUAGUGGUUAUCACGUUAGUCUUACACACUAAAGGUCUCCAGUUCGAUCCUGGGCAGCAACA
(((((((..(((..........))).(((((.......))))).....(((((.......)))))))))))). (-16.00)
>Chr_06.tRNA129-ValCAC
GUCUGGGUGGUGUAGUUGGUUAUCACGCUAGUCUCACACACUAGAGGUCCCCAGUUCGAACCUGGGCUCAGACA
(((((((..(((...........))).(((((.......))))).....(((((.......)))))))))))). (-20.00)
>Chr_06.tRNA130-ThrAGT
GCUUUCAUAGCUCAGUUGUUAGAGCACCCGUUUAGUAAGCGGGAGGUCUUGAGUUCAACUCUCAAUGAAAGCA
(((((((..((((........)))).(((((((...))))))).....(((((.......)))))))))))). (-24.90)
>Chr_06.tRNA132-AlaCGC
GGGGGUGUAGCUCAUAUGGUAGAGCGCUCGCUUCGCAUGCGAGAGGCACGGGGUUCGAUUCCCCGCACCUCCA
(((((((..((((........)))).(((((.......))))).....(((((.......)))))))))))). (-33.60)
>Chr_06.tRNA133-LysCTT
GCCCGUCUAGCUCAGUUGGUAGAGCGCAAGGCUCUUAACCUUGUGGUCGUGGGUUCGAGCCCCACGGUGGGCG
(((((((..((((........))))((((((.......))))))....(((((.......)))))))))))). (-28.00)
>Chr_06.tRNA134-ValAAC
GGUUUCGUGGUGUAGUUGGUUAUCACGUCAGUCUAACACACUGAAGGUCUCCGGUUCGAGUCCGGGCGAAGCCA
(((((((..(((...........))).(((((.......))))).....(((((.......)))))))))))). (-19.60)
>Chr_06.tRNA135-LysTTT
GCUGGUGUAGCUCAGUUGGUUAGAGCAUGUGGCUUUUAAACCACAAGGUCGAAGGUUCAAGCCCUUCCUCCAGCA
(((((.(..((((.........)))).(((((........))))).....(((((.......)))))).))))). (-22.90)
>Chr_06.tRNA137-LeuTAA
GCUGGUUUGCCCGAGAGGUUAAGGGGGAAGACUUAAGAUCUUCUGCACAUAAGUGCGCAUGGGUUCGAACCCCAUAGCCAGCA
(((((((..(((..........)))((((((.......))))))((((....))))..(((((.......)))))))))))). (-29.20)
>Chr_06.tRNA138-LysCTT
GCCCGUCUAGCUCAGUUGGUAGAGCGCAAGGCUCUUAACCUUGUGGUCGUGGGUUCGAGCCCCACGGUGGGCG
(((((((..((((........))))((((((.......))))))....(((((.......)))))))))))). (-28.00)
>Chr_06.tRNA139-GlyTCC
GCGUUUGUAGUCCAACGGUUAGGAUAAUUGCCUUCCAAGCAAUAGAUCCGGGUUCGACUCCCGGCAGACGCA
(((((((..((((........)))).(((((.......)))))....(((((.......)))))))))))). (-24.10)
>Chr_06.tRNA140-GlnCTG
GGUUCCAUGGUCUAGCGGUUAGGACAUUGGACUCUGAAUCCAGUAACCCGAGUUCAAGUCUCGGUGGAACCU
(((((((..((((........))))((((((.......))))))...(((((.......)))))))))))). (-23.90)
>Chr_07.tRNA2-AlaAGC
GGGGAUGUAGCUCAGAUGGUAGAGCGCUCGCUUAGCAUGCGAGAGGUACGGGGAUCGAUACCCCGCAUCUCCA
(((((((..((((........)))).(((((.......))))).....(((((.......)))))))))))). (-31.10)
>Chr_07.tRNA3-AspGTC
GUCGUUGUAGUAUAGUGGUAAGUAUUCCCGCCUGUCACGCGGGUGACCCGGGUUCGAUCCCCGGCAACGGCG
(((((((.(((((........)))))(((((.......)))))....(((((.......)))))))))))). (-24.60)
>Chr_07.tRNA4-ValAAC
GGUUUCGUGGUGUAGUUGGUUAUCACGUCAGUCUAACACACUGAAGGUCUCCGGUUCGAGUCCGGGCGAAGCCA
(((((((..(((...........))).(((((.......))))).....(((((.......)))))))))))). (-19.60)
>Chr_07.tRNA5-ValAAC
GGUUUCGUGGUGUAGUUGGUUAUCACGUCAGUCUAACACACUGAAGGUCUCCGGUUCGAGUCCGGGCGAAGCCA
(((((((..(((...........))).(((((.......))))).....(((((.......)))))))))))). (-19.60)
>Chr_07.tRNA7-GlnTTG
GGUUCCAUGGUGUAGCGGUUAGCACUCUGGACUUUGAAUCCAGCAACCUGGGUUCAAAUCCCGGUGGGACCU
(((((((.(((((........)))))(((((.......)))))....(((((.......)))))))))))). (-24.40)
>Chr_07.tRNA8-GlnTTG
GGUUCCAUGGUGUAGUGGUAAGCACUCUGGACUUUGAAUCCAGCAACCUGGGUUCGAUUCCCGGUGGGACCU
(((((((.(((((........)))))(((((.......)))))....(((((.......)))))))))))). (-24.40)
>Chr_07.tRNA9-GlnTTG
GGUUCCAUGGUGUAGUGGUCAGCACUCUGGACUUUGAAUCCAGCAACCUGGGUUCGACUCCCGGUGGGACCU
(((((((.(((((........)))))(((((.......)))))....(((((.......)))))))))))). (-24.40)
>Chr_07.tRNA10-GlnTTG
GGUUCCAUGGUGUAGUGGUCAGCACUCUGGACUUUGAAUCCAGCAACCUGGGUUCGACUCCCGGUGGGACCU
(((((((.(((((........)))))(((((.......)))))....(((((.......)))))))))))). (-24.40)
>Chr_07.tRNA11-GlnTTG
GGUUCCAUGGUGUAGUGGUCAGCACUCUGGACUUUGAAUCCAGCAACCUGGGUUCGGCUCCCCGGUGGAACCU
(((((((.(((((........)))))(((((.......)))))....(((((........)))))))))))). (-24.80)
>Chr_07.tRNA13-GlnTTG
GGUUCCAUGGUGUAGUGGUUAGCACUCUGGACUUUGAAUCCAGCAACCUGGGUUCGAUUCCCGGUGGGACCU
(((((((.(((((........)))))(((((.......)))))....(((((.......)))))))))))). (-24.40)
>Chr_07.tRNA14-GlnTTG
GGUUCCAUGGUGUAGCGGUUAGCACUCUGGACUUUGAAUCCAACAACCUGGGUUCGACUCCCGGUGGGACCU
(((((((.(((((........))))).((((.......)))).....(((((.......)))))))))))). (-22.30)
>Chr_07.tRNA15-HisGTG
GUGGCUGUAGUUUAGUGGUAAGAAUUCCACGUUGUGGCCGUGGAGACCUGGGCUCGAAUCCCAGCAGCCACA
(((((((..................((((((.......))))))...(((((.......)))))))))))). (-25.30)
>Chr_07.tRNA16-SerCGA
GUCGAUAUGUCCGAGUGGUUAAGGAGACAGACUCGAAAUCUGUUGGGCUAUGCCUGCGCAGGUUCGAAUCCUGCUGUCGACG
(((((((..(((..........)))((((((.......))))))((((...))))..(((((.......)))))))))))). (-26.60)
>Chr_07.tRNA18-ArgACG
GACUCCGUGGCCCAAUGGAUAAGGCGCUGGUCUACGAAACCAGAGAUUCUGGGUUCGAUCCCCAGCGGAGUCG
(((((((..(((..........))).(((((.......))))).....(((((.......)))))))))))). (-26.20)
>Chr_07.tRNA21-SerCGA
GUCGAUAUGUCCGAGUGGUUAAGGAGACAGACUCGAAAUCUGUUGGGCUUUGCCUGCGCAGGUUCGAAUCCUGCUGUCGACG
(((((((..(((..........)))((((((.......))))))((((...))))..(((((.......)))))))))))). (-26.60)
>Chr_07.tRNA23-GlyGCC
GCACCAGUGGUCUAGUGGUAGAAUAGUACCCUGCCACGGUACAGACCCGGGUUCGAUUCCCGGCUGGUGCA
(((((((..................(((((.......)))))....(((((.......)))))))))))). (-25.60)
>Chr_07.tRNA24-LeuAAG
GUUGAGAUGGCCGAGUUGGUCUAAGGCGCCAGAUUAAGGUUCUGGUCCGAAAGGGCGUGGGUUCAAAUCCCACUCUCAACA
(((((((..(((.((.....))..)))((((((.......))))))((....))..(((((.......)))))))))))). (-30.80)
>Chr_07.tRNA25-GlnTTG
GGUUCUAUGGUGUAGUGGUUAGCACUCUGGACUUUGAAUCCAGCGACCUGGGUUCGACUCCCGGUAGGACCU
(((((((.(((((........)))))(((((.......)))))....(((((.......)))))))))))). (-22.40)
>Chr_07.tRNA27-SerTGA
GUCGAUAUGUCCGAGUGGUUAAGGAGACAGACUUGAAAUCUGUUGGGCUUCGCCCGCGCAGGUUCGAACCCUGCUGUCGACG
(((((((..(((..........)))((((((.......))))))((((...))))..(((((.......)))))))))))). (-28.40)
>Chr_07.tRNA28-LeuCAA
GUCAGGAUGGCCGAGUGGUCUAAGGCGCCAGACUCAAGUUCUGGUCUUCGAGAGAGGGCGUGGGUUCAAAUCCCACUUCUGACA
(((((((..(((.((....))..)))((((((.......))))))..............(((((.......)))))))))))). (-27.00)
>Chr_07.tRNA29-ProTGG
GGGCAUUUGGUCUAGUGGUAUGAUUCUUGCUUUGGGUGCAAGAGGUCCCGAGUUCGAUUCUCGGAAUGCCCC
(((((((..(((.........)))((((((.......))))))....(((((.......)))))))))))). (-23.90)
>Chr_07.tRNA33-AsnGTT
GCUAGAGUAGCUCAGUUGGUUAGAGCGUGUGGUUGUUAACCACAAGGUCGAAGGUUCGAGGCCUUCCUCUAGCA
(((((((..((((.........)))).(((((((...))))))).....(((((((...)))))))))))))). (-28.90)
>Chr_07.tRNA34-IleAAT
GGCCUAUUAGCUCAGUUGGUUAGGGCGUCGUGCUAAUAACGCGAAUGUCGCAAGUUCAAGUCCUGCAUUGGCCA
((((.....((((.........)))).(((((.......))))).....(((.(.......).)))...)))). (-16.20)
>Chr_07.tRNA39-ArgACG
GGGUGGGGCCUAUAGCUCAGAGGAUUAGAGCACGUGGCUACGAACCACGGGGUCGGGGGUUCGAAUCCCUCCUCGCCCA
(((((((((((...((((.........)))).(((((.......))))))))).(((((.......)))))))))))). (-30.90)
>Chr_07.tRNA43-ArgTCT
GCGUCCAUUGUCUAAUGGAUAGGACAGAGGUCUUCUAAACCUUUGGUAUAGGUUCAAAUCCUAUUGGACGCA
(((((((.(((((........)))))(((((.......)))))....(((((.......)))))))))))). (-23.10)
>Chr_07.tRNA44-CysGCA
GGCGGCAUGGCCGAGUGGUAAGGCGGGGGACUGCAAAUCCUUUUUCCCCAGUUCAAAUCCGGGUGCCGCCU
(((((((..(((.........)))((((((.......))))))...(((.(.......).)))))))))). (-23.40)
>Chr_07.tRNA51-IleAAT
GGCCCAUUAGCUCAGUUGGUUAGAGCGUCGCUUUAAUUAUGCGAAGGCGCAGGUUCGAGUCUUGCAUGGGCCA
(((((((..((((.........)))).((((.........))))....(((((.......)))))))))))). (-26.50)
>Chr_07.tRNA52-LysTTT
GCUGGUGUAGCUCAGAUGGUUAGAGCAUGUGGCUUUUAAACCACAAGGUUGAAGGUUCAAACCCUUCCUCCAGCA
(((((.(..((((.........)))).(((((........))))).....(((((.......)))))).))))). (-22.60)
>Chr_07.tRNA57-LeuCAA
GCUGGAGUAGCUCAGUUGGUUAGAGUGUGUGGCUUCAAAAGCACAAGGUCGAAGGUUCAAGCCCUUCCUUCAGCA
(((((((..((((.........)))).((((.(((...))))))).....(((((.......)))))))))))). (-19.80)
>Chr_07.tRNA59-LysTTT
GCUGGUGUAGCUCAGUUGGUUAGAGCGUGUGGCUUUUAAACCACAAGAUCGAAGGUUCAAGCCCUUCUUCCAGCA
(((((....((((.........)))).(((((........))))).....(((((.......)))))..))))). (-22.70)
>Chr_07.tRNA60-LysTTT
GCUGGUGUAGCUCAGUUGGUUAGAGCGUGUGGCUUUUAAACCACAAAGUCGAAGGUUCAAGCCCUUCCUCCAGCA
(((((.(..((((.........)))).(((((........))))).....(((((.......)))))).))))). (-22.80)
>Chr_07.tRNA61-TrpCCA
GGAUCCGUGGCGCAAUGGUAGCGCGUCUGACUCCAGAUCAGAAGGUUGCGUGUUCGAUUCACGUCGGGUUCA
(((((((..((((.......)))).(((((.......))))).....(((((.......)))))))))))). (-22.60)
>Chr_07.tRNA63-SerAGA
GUGGUCGUGCCGGAGUGGUUAUCGGGCAUGACUAGAAAUCAUGUGGGCUUUGCCCGCGCAGGUUCGAAUCCUGCCGACCACG
(((((((..((((........))))((((((.......))))))((((...))))..(((((.......)))))))))))). (-33.70)
>Chr_07.tRNA65-HisGTG
GUGGCUGUAGUUUAGUGGUAAGAAUUCCACGUUGUGGCCGUGGAGACCUGGGCUCGAAUCCCAGCAGCCACA
(((((((..................((((((.......))))))...(((((.......)))))))))))). (-25.30)
>Chr_07.tRNA70-SerAGA
GUGGACGUGCCGGAGUGGUUAUCGGGCAUGACUAGAAAUCAUGUGGGCUUUGCCCGCGCAGGUUCGAAUCCUGCCGUCCACG
(((((((..((((........))))((((((.......))))))((((...))))..(((((.......)))))))))))). (-33.70)
>Chr_07.tRNA72-iMetCAT
AUCAGAGUGGCGCAGCGGAAGCGUGGUGGGCCCAUAACCCACAGGUCCCAGGAUCGAAACCUGGCUCUGAUA
(((((((..((((.......)))).(((((.......))))).....(((((.......)))))))))))). (-25.90)
>Chr_07.tRNA73-LysCTT
GCCCGUCUAGCUCAGUUGGUAGAGCGCAAGGCUCUUAACCUUGUGGUCGUGGGUUCGAGCCCCACGGUGGGCG
(((((((..((((........))))((((((.......))))))....(((((.......)))))))))))). (-28.00)
>Chr_07.tRNA74-PheGAA
GCGGGGAUAGCUCAGUUGGGAGAGCGUCAGACUGAAGAUCUGAAGGUCGCGUGUUCGAUCCACGCUCACCGCA
((((.((..((((........)))).(((((.......))))).....(((((.......))))))).)))). (-22.50)
>Chr_07.tRNA75-iMetCAT
AUCAGAGUGGCGCAGCGGAAGCGUGGUGGGCCCAUAACCCACAGGUCCCAGGAUCGAAACCUGGCUCUGAUA
(((((((..((((.......)))).(((((.......))))).....(((((.......)))))))))))). (-25.90)
>Chr_07.tRNA76-SerTGA
GUCAAUAUGUCCGAGUGGUUAAGGAGACAGACUUGAAAUCUGUUGGGCUUCGCCCGCGCAGGUUCGAUCCCUGCUGUUGACG
(((((((..(((..........)))((((((.......))))))((((...))))..(((((.......)))))))))))). (-26.60)
>Chr_07.tRNA77-ProTGG
GGGCAUUUGGUCUAGUGGUAUGAUUCUCGCUUUGGGUGCGAGAGGUCCGGAGUUCGAUUCUCCGAAUGCCCC
(((((((..(((.........)))((((((.......))))))....(((((.......)))))))))))). (-25.70)
>Chr_07.tRNA78-GluCTC
UCCGUUGUAGUCUAGUUGGUUAGGAGACUCGGCUCUCACCCGAGAGACCCGGGUUCAAGUCCCGGCAACGGAA
(((((((....................(((((.......)))))....(((((.......)))))))))))). (-22.70)
>Chr_07.tRNA79-ThrAGT
GCUUUCAUAGCUCAGUUGGUUAGAGCACCCGUUUAGUAAGCGGGGAGGUCUUGAGUCCAACUCUCAAUGAAAGCA
(((((((..((((.........)))).(((((((...))))).)).....(((((.......)))))))))))). (-20.20)
>Chr_07.tRNA81-AlaAGC
GGGGAUGUAGCUCAGAUGGUAGAGCGCUCGCUUAGCAUGCGAGAGGUACGGGGAUCGAUACCCCGCAUCUCCA
(((((((..((((........)))).(((((.......))))).....(((((.......)))))))))))). (-31.10)
>Chr_07.tRNA83-ArgTCG
GACCGCAUAGCGCAGUGGAUUAGCGCGUUUGACUUCGGAUCAAAAGGUCGUGGGUUCGACUCCCACUGUGGUCG
(((((((..((((.........)))).((((((....).))))).....(((((.......)))))))))))). (-25.10)
>Chr_07.tRNA84-SerAGA
GUGGACGUGCCGGAGUGGUUAUCGGGCAUGACUAGAAAUCAUGUGGGCUUUGCCCGCGCAGGUUCGAAUCCUGCCGUCCACG
(((((((..((((........))))((((((.......))))))((((...))))..(((((.......)))))))))))). (-33.70)
>Chr_07.tRNA85-MetCAT
GGGGUGGUGGCGCAGUUGGCUAGCGCGUAGGUCUCAUAGCUAUCUGAGUAAUCCUGAGGUCGAGAGUUCGAGCCUCUCUCACCCCA
(((((((..((((((....)).)))).((((.((((........))))....)))).....(((((.......)))))))))))). (-28.40)
>Chr_07.tRNA86-ArgCCG
GAUCGCGUGGCCUAAUGGAUAAGGCGCUCGCCUCCGGAGCGGGAGAUUGUGGGUUCGAGUCCCACCGUGAUCG
(((((((..((((........)))).((((((....).))))).....(((((.......)))))))))))). (-29.40)
>Chr_07.tRNA87-GlyTCC
GCGUUUGUAGUCCAACGGUUAGGAUAAUUGCCUUCCAAGCAAUAGACCCGGGUUCGACUCCCGGCAGACGCA
(((((((..((((........)))).(((((.......)))))....(((((.......)))))))))))). (-24.30)
>Chr_07.tRNA89-LysTTT
GCUGGUGUAGCUCAGUUGGUUAGAGCGUGUGGCUUUUAAACCACAAAGUCGAAGGUUCAAACCCUUCCUCCAGCA
(((((.(..((((.........)))).(((((........))))).....(((((.......)))))).))))). (-22.80)
>Chr_07.tRNA91-AspGTC
GUCGUUGUAGUAUAGUGGUAAGUAUUCCCGCCUGUCACGCGGGUGACCCGGGUUCGAUCCCCGGCAACGGCG
(((((((.(((((........)))))(((((.......)))))....(((((.......)))))))))))). (-24.60)
>Chr_07.tRNA93-AlaCGC
GGGGGUGUAGCUCAUAUGGUAGAGCGCUCGCUUCGCAUGCGAGAGGCACGGGGUUCGAUUCCCCGCACCUCCA
(((((((..((((........)))).(((((.......))))).....(((((.......)))))))))))). (-33.60)
>Chr_07.tRNA95-PheGAA
GCGGGGAUAGCUCAGUUGGGAGAGCGUCAGACUGAAGAUCUGAAGGUCGCGUGUUCGAUCCACGCUCACCGCA
((((.((..((((........)))).(((((.......))))).....(((((.......))))))).)))). (-22.50)
>Chr_07.tRNA96-PheGAA
GCGGGGAUAGCUCAGUUGGGAGAGCGUCAGACUGAAGAUCUGAAGGUCGCGUGUUCGAUCCACGCUCACCGCA
((((.((..((((........)))).(((((.......))))).....(((((.......))))))).)))). (-22.50)
>Chr_07.tRNA97-GlyCCC
GCGCAUCUGGUGUAGUGGUAUCAUAGUACCCUCCCACGGUACUGACCAGGGUUCGAUUCCCUGGAUGCGCA
(((((((..(((.........)))((((((.......))))))...(((((.......)))))))))))). (-25.50)
>Chr_07.tRNA98-LysTTT
GCUGGUGUAGCUCAGUUGGUUAGAGCGUGUGGCUUUUAAACCACAAAGUCGAAGGUUCAAGCCCUUCCUCCAGCA
(((((.(..((((.........)))).(((((........))))).....(((((.......)))))).))))). (-22.80)
>Chr_07.tRNA102-IleAAT
GGCCUAUUAGCUCAGUCGGUUAGAGCGUCGUGCUAAUAACGCGAAGGUCACAGGUUUGAGACCUGCAUAGGCCA
(((((((..((((.........)))).(((((.......)))))......((((((...)))))).))))))). (-25.30)
>Chr_07.tRNA103-ProAGG
GGGCAUUUGGUCUAGUGGUAUGAUUCUCGCUUAGGGUGCGAGAGGUCCCGAGUUCAAUUCUCGGAAUGCCCC
(((((((..(((.........)))((((((.......))))))....(((((.......)))))))))))). (-25.70)
>Chr_07.tRNA104-ThrTGT
GCCCUUAUAGCUCAGUGGUAGAGCGCCAGUCUUGUAAACUGGAGGUCCGUAGUUCGAUCCUGUGUGAGGGCA
(((((((..((((.......)))).(((((.......))))).....(((((.......)))))))))))). (-19.70)
>Chr_07.tRNA106-SupTCA
GCUGGAGUAGCUCAGUUGGAUAGAGCGUGUGUCUUUCAAAGCACAAGGUCGAAGGUUCAAGCCUUUCCUCUAGCA
(((((((..((((.........)))).((((.(((...))))))).....(((((.......)))))))))))). (-20.00)
>Chr_07.tRNA109-LysTTT
GCUGGUGUAGCUCAGUUGGUUAGAGCGUGUGGCUUUUAAACCACAAAGUCGAAGGUUCAAGCCCUUCCUCCAGCA
(((((.(..((((.........)))).(((((........))))).....(((((.......)))))).))))). (-22.80)
>Chr_07.tRNA118-SupTCA
GCUGGAGUAGCUCAGUUGGUUAGAGCGUGUGGCUUCAAAAGACAAGGUCGAAGGUUCAAGCCCUUCCUUCAGCA
(((((((..((((.........)))).(((...........))).....(((((.......)))))))))))). (-18.20)
>Chr_07.tRNA122-SerGCT
GGAGAGAUGGCUGAGUGGACUAAAACGUCGGAUUGCUAAUCCGUUGUACGAGUUAUUCGUACCGAGGGUUCGAAUCCCUCUCUUUCCG
(((((((.....................((((((...))))))..((((((.....)))))).(((((.......)))))))))))). (-27.50)
>Chr_07.tRNA125-AsnGTT
UCCUCAGUAGCUCAGUGGUAGAGCGGUCGACUGUUAACUGAUUGGUCGUAGGUUCGAAUCCUACCUGGGGAG
(((((((..((((.......))))(((((.........)))))....(((((.......)))))))))))). (-19.60)
>Chr_07.tRNA132-SupTTA
GCUGGUGUAGCUCAAUUGGUUAGAGCGUGUGGUUUUAAACCACAAGGUCGAAGGUUCAAGCCCUUCCUCCAGCA
(((((.(..((((.........)))).(((((((...))))))).....(((((.......)))))).))))). (-24.40)
>Chr_07.tRNA133-AsnGTT
GCUAGAGUAGCUCAGUUGGUUAGGGCGUGUGGUUGUUAACCACAAGGUCGAAGGUUCGAGCCCUUCCUCUAGCA
(((((((..((((.........)))).(((((((...))))))).....(((((.......)))))))))))). (-25.90)
>Chr_07.tRNA134-LysTTT
GCUGGUGUAGCUCAGUUGGUUAGAGCGUGUGGCUUUUAAACCACAAAGUCGAAGGUUCAAGCCCUUCCUCCAGCA
(((((.(..((((.........)))).(((((........))))).....(((((.......)))))).))))). (-22.80)
>Chr_07.tRNA135-SupTTA
GCUGGUGUAGCUCAAUUGGUUAGAGCGUGUGGUUUUAAACCACAAGGUCGAAGGUUCAAGCCCUUCCUCCAGCA
(((((.(..((((.........)))).(((((((...))))))).....(((((.......)))))).))))). (-24.40)
>Chr_07.tRNA138-ArgTCG
GACCGCAUAGCGCAGUGGAUUAGCGCGUUUGACUUCGGAUCAAAAGGUCGUGGGUUCGACUCCCACUGUGGUCG
(((((((..((((.........)))).((((((....).))))).....(((((.......)))))))))))). (-25.10)
>Chr_07.tRNA140-LeuCAA
GUCAGGAUGGCCGAGUGGUCUAAGGCGCCAGACUCAAGUUCUGGUCUUCGAGAGAGGGCGUGGGUUCAAAUCCCACUUCUGACA
(((((((..(((.((....))..)))((((((.......))))))..............(((((.......)))))))))))). (-27.00)
>Chr_07.tRNA141-GlnTTG
GGUUCUAUGGUGUAGUGGUUAGCACUCUGGACUUUGAAUCCAGCGACCUGGGUUCGAAUCCCGGUAGGACCU
(((((((.(((((........)))))(((((.......)))))....(((((.......)))))))))))). (-22.40)
>Chr_07.tRNA142-LeuCAA
GUCAGGAUGGCCGAGUGGUCUAAGGCGCCAGACUCAAGUUCUGGUCUUCGAGAGAGGGCGUGGGUUCAAAUCCCACUUCUGACA
(((((((..(((.((....))..)))((((((.......))))))..............(((((.......)))))))))))). (-27.00)
>Chr_07.tRNA145-CysGCA
GGGUCCAUAGCUCAGUGGUAGAGCAUUUGACUGCAGAUCAAGAGGUCACCGGUUCGAACCCGGUUGGGCCCU
(((((((..((((.......))))..((((.......))))......(((((.......)))))))))))). (-23.00)
>Chr_07.tRNA147-SerGCT
GUCGCUUUGGCCGAGUGGUUAAGGCGUGUGCCUGCUAAGAAUAUGGGGUUUCCCGCAAGAGUUCGAAUCUCUCAGGCGAUG
(((((((..(((..........)))..................(((((...))).))((((.......)))).))))))). (-16.50)
>Chr_07.tRNA148-AlaTGC
GGGGAUGUAGCUCAAAUGGUAGAGCGCUCGCUUUGCAUGCGAGAGGUACAGGGUUCGAUACCCUGCAUCUCCA
(((((((..((((........)))).(((((.......))))).....((((((.....))))))))))))). (-31.90)
>Chr_07.tRNA149-LysCTT
GCCCGUCUAGCUCAGUUGGUAGAGCGCAAGGCUCUUAACCUUGUGGUCGUGGGUUCGAGCCCCACGGUGGGCG
(((((((..((((........))))((((((.......))))))....(((((.......)))))))))))). (-28.00)
>Chr_07.tRNA150-LeuAAG
GUUGAGAUGGCCGAGUUGGUCUAAGGCGCCAGAUUAAGGUUCUGGUCCGAAAGGGCGUGGGUUCAAAUCCCACUCUCAACA
(((((((..(((.((.....))..)))((((((.......))))))((....))..(((((.......)))))))))))). (-30.80)
>Chr_07.tRNA151-LysTTT
GCCGACUUAGCUCAGUGGUAGAGCGCGUGACUUUUAAUCCCGUGGUCGAGGGUUCGAUCCCCUCAGUCGGCG
(((((((..((((.......))))(((.((.......)).)))....(((((.......)))))))))))). (-25.40)
>Chr_07.tRNA152-AlaAGC
GGGGAUGUAGCUCAGAUGGUAGAGCGCUCGCUUAGCAUGCGAGAGGUACGGGGAUCAAUACCCCGCAUCUCCA
(((((((..((((........)))).(((((.......))))).....(((((.......)))))))))))). (-31.10)
>Chr_07.tRNA154-GlyGCC
GCACCAGUGGUCUAGUGGUAGAAUAGUACCCUGCCACGGUACAGACCCGGGUUCGAUUCCCGGCUGGUGCA
(((((((..................(((((.......)))))....(((((.......)))))))))))). (-25.60)
>Chr_07.tRNA155-IleAAT
GGCCCAUUAGCUCAGUUGGUUAGAGCGUCGUGCUAAUAACGCGAAGGUCGCAGGUUCGAGACCUGCAUGGGCCA
(((((((..((((.........)))).(((((.......))))).....(((((((...)))))))))))))). (-31.10)
>Chr_07.tRNA156-LysTTT
GCUGGUGUAGCUCAGUUGGUUAGAGCAUGUGGCUUUUAAACCACAAGGUCGAAGGUUCAAGCCCUUCCUCCAGCA
(((((.(..((((.........)))).(((((........))))).....(((((.......)))))).))))). (-22.90)
>Chr_07.tRNA158-TyrGTA
CCGACUUUAGCUCAGUUGGUAGAGCGGAGGACUGUAGUUGUUCAACAGCCAUCCUUAGGUCGCUGGUUCGAAUCCGGCAAGUCGGA
(((((((..((((........)))).(((((.((..(((((...)))))))))))).....(((((.......)))))))))))). (-29.20)
>Chr_07.tRNA159-ProTGG
GGGCAUUUGGUCUAGUGGUAUGAUUCUUGCUUUGGGUGCAAGAGGUCCCGAGUUCGAUUCUCGGAAUGCCCC
(((((((..(((.........)))((((((.......))))))....(((((.......)))))))))))). (-23.90)
>scaffold_9.tRNA1-LysTTT
GCUGGUGUAGCUCAGAUGGUUAGAGCAUGUGGCUUUUAAACCACAAGGUUGAAGGUUCAAGCCCUUCCUCCAGCA
(((((.(..((((.........)))).(((((........))))).....(((((.......)))))).))))). (-22.60)
>scaffold_9.tRNA2-LysTTT
GCUGGUGUAGCUCAGAUGGUUAGAGCAUGUGGCUUUUAAACCACAAGGUUGAAGGUUCAAGCCCUUCCUCCAGCA
(((((.(..((((.........)))).(((((........))))).....(((((.......)))))).))))). (-22.60)
>scaffold_9.tRNA3-LysTTT
GCUGGUGUAGCUCAGAUGGUUAGAGCAUGUGGCUUUUAAACCACAAGGUUGAAGGUUCAAGCCCUUCCUCCAGCA
(((((.(..((((.........)))).(((((........))))).....(((((.......)))))).))))). (-22.60)
>scaffold_14.tRNA2-SupTTA
GCUGGAGUAGCUCAGUUGGUUAGAGCGUGAGGCUUUAAAACACAAGGUCGAAGGUUCAAGUCCUUCCUCCAGCA
(((((((..((((.........)))).......................(((((.......)))))))))))). (-21.30)
>scaffold_33.tRNA2-ArgCCG
GGUCGCACAGCGGAGUGGAUAUCGCGUUAGACUCCGAAUCUAAAGGUCGUGGGUUCGAUUCCCACUGCGAUCA
(((((((..((((........)))).(((((.......))))).....(((((.......)))))))))))). (-21.40)
>scaffold_118.tRNA1-LysTTT
GCUGGUGUAGCUCAGAUGGUUAGAGCAUGUGGCUUUUAAACCACAAGGUUGAAGGUUCAAGCCCUUCCUCCAGCA
(((((.(..((((.........)))).(((((........))))).....(((((.......)))))).))))). (-22.60)
>scaffold_933.tRNA2-SupTCA
GCUGGAGUAGCUCAGUUGGAUAGAGCGUGUGUCUUUCAAAGCACAAGGUCGAAGGUUCAAGCCUUUCCUCUAGCA
(((((((..((((.........)))).((((.(((...))))))).....(((((.......)))))))))))). (-20.00)
