# Supplementary material for: Conservation and Tandem Duplication of tRNA Genes in Plant Species
Source: Genes (Basel). 2025 Nov 1;16(11):1307. doi: 10.3390/genes16111307 (PMC12652284; doi:10.3390/genes16111307)
Supplement: Supplementary file 1 [file genes-16-01307-s001.zip › tRNA.prediction.out/Aco/Aco.tRNA.ss]

Chr_01.trna1 (781816-781897)	Length: 82 bp
Type: Ser	Anticodon: GCT at 34-36 (781849-781851)	Score: 80.5
HMM Sc=45.20	Sec struct Sc=35.30
         *    |    *    |    *    |    *    |    *    |    *    |    *    |    *    | 
Seq: GTCGCTTTGGCCGAGTGGTtAAGGCGTGTGCCTGCTAAGTACATGGGGTTTCCCCGCGAGAGTTCGAATCTCTCAGGCGACG
Str: >>>>>>>..>>>..........<<<.>>>>>.......<<<<<.>>>>...<<<<..>>>>>.......<<<<<<<<<<<<.

Chr_01.trna2 (2274909-2274978)	Length: 70 bp
Type: Undet	Anticodon: NNN at 0-0 (0-0)	Score: 34.1
HMM Sc=12.70	Sec struct Sc=21.40
         *    |    *    |    *    |    *    |    *    |    *    |    *    
Seq: TTGACCTTAGCTCAGCAGGTAGAGCAGGGGACCAGTCTCTTGGtTGCTGGTTCAAGTCCAGCAGGTCGAT
Str: >>>>>>>..>>>>........<<<<.>>>>>....<<<<<.....>>>>>.......<<<<<<<<<<<<.

Chr_01.trna3 (2558129-2558200)	Length: 72 bp
Type: Gly	Anticodon: TCC at 34-36 (2558162-2558164)	Score: 71.0
HMM Sc=46.70	Sec struct Sc=24.30
         *    |    *    |    *    |    *    |    *    |    *    |    *    | 
Seq: GCGTTTGTAGTCCAACGGTtAGGATAATTGCCTTCCAAGCAATAGaCCCGGGTTCGACTCCCGGCAGACGCA
Str: >>>>>>>..>>>>........<<<<.>>>>>.......<<<<<....>>>>>.......<<<<<<<<<<<<.

Chr_01.trna4 (2561798-2561869)	Length: 72 bp
Type: Gly	Anticodon: TCC at 34-36 (2561831-2561833)	Score: 73.9
HMM Sc=46.20	Sec struct Sc=27.70
         *    |    *    |    *    |    *    |    *    |    *    |    *    | 
Seq: GCGTTTGTAGTCCAACGGTtAGGATAATTGCCTTCCAAGCAATAGaCCCGGGTTCGACTCCCGGCAAACGCA
Str: >>>>>>>..>>>>........<<<<.>>>>>.......<<<<<....>>>>>.......<<<<<<<<<<<<.

Chr_01.trna5 (2709872-2709944)	Length: 73 bp
Type: Arg	Anticodon: CCT at 34-36 (2709905-2709907)	Score: 74.8
HMM Sc=55.90	Sec struct Sc=18.90
         *    |    *    |    *    |    *    |    *    |    *    |    *    |  
Seq: GCGCCTGTAGCTCAGTGGAtAGAGCGTCTGTTTCCTAAGCAGAAGGcCGTAGGTTCGACCCCTACCTGGCGCG
Str: >>>>>.>..>>>>........<<<<.>>>>>.......<<<<<.....>>>>>.......<<<<<<.<<<<<.

Chr_01.trna6 (2718790-2718861)	Length: 72 bp
Type: Thr	Anticodon: TGT at 33-35 (2718822-2718824)	Score: 77.5
HMM Sc=50.20	Sec struct Sc=27.30
         *    |    *    |    *    |    *    |    *    |    *    |    *    | 
Seq: GCTCCCGTAGCATAGTGGCAGTGCGTTCGCTTTGTAAGCGAAAGGtCGCGAGTTCGATCCTCGCCGGGAGCT
Str: >>>>>>>..>>>>.......<<<<.>>>>>.......<<<<<.....>>>>>.......<<<<<<<<<<<<.

Chr_01.trna7 (2719111-2719182)	Length: 72 bp
Type: Thr	Anticodon: TGT at 33-35 (2719143-2719145)	Score: 63.6
HMM Sc=44.30	Sec struct Sc=19.30
         *    |    *    |    *    |    *    |    *    |    *    |    *    | 
Seq: GCTCCCGTAGCATAGTGGCAGTGCGTTCGCTTTGTAAGTGAAAGGtCGCTAGTTCGATCCTCGCCGGGAGCT
Str: >>>>>>>..>>>>.......<<<<.>>>>>.......<<<<<.....>>.>>.......<<.<<<<<<<<<.

Chr_01.trna8 (3028911-3028982)	Length: 72 bp
Type: Gly	Anticodon: TCC at 34-36 (3028944-3028946)	Score: 71.0
HMM Sc=46.70	Sec struct Sc=24.30
         *    |    *    |    *    |    *    |    *    |    *    |    *    | 
Seq: GCGTTTGTAGTCCAACGGTtAGGATAATTGCCTTCCAAGCAATAGaCCCGGGTTCGACTCCCGGCAGACGCA
Str: >>>>>>>..>>>>........<<<<.>>>>>.......<<<<<....>>>>>.......<<<<<<<<<<<<.

Chr_01.trna9 (3128292-3128362)	Length: 71 bp
Type: Gly	Anticodon: GCC at 33-35 (3128324-3128326)	Score: 66.5
HMM Sc=44.80	Sec struct Sc=21.70
         *    |    *    |    *    |    *    |    *    |    *    |    *    |
Seq: GCACCAGTGGTCTAGTGGTAGAATAGTACCCTGCCACGGTACAGaCCCGGGTTCGATTCCCGGCTGGTGCA
Str: >>>>>>>..>>.>.......<.<<.>>>>>.......<<<<<....>>>>>.......<<<<<<<<<<<<.

Chr_01.trna10 (3664522-3664595)	Length: 74 bp
Type: Asn	Anticodon: GTT at 35-37 (3664556-3664558)	Score: 84.5
HMM Sc=59.40	Sec struct Sc=25.10
         *    |    *    |    *    |    *    |    *    |    *    |    *    |   
Seq: GCTGGAATAGCTCAGTTGGTtAGAGCGTGTGGCTGTTAACCACAAGGtCGGAGGTTCAAGCCCTCCTTCTAGCG
Str: >>>>>>>..>>>>.........<<<<.>>>>>.......<<<<<.....>>>>>.......<<<<<<<<<<<<.

Chr_01.trna11 (4323185-4323257)	Length: 73 bp
Type: Glu	Anticodon: CTC at 35-37 (4323219-4323221)	Score: 78.9
HMM Sc=53.10	Sec struct Sc=25.80
         *    |    *    |    *    |    *    |    *    |    *    |    *    |  
Seq: TCCGTTGTAGTCTAGTTGGTtAGGATACTCGGCTCTCACCCGAGAGaCCCGGGTTCAAGTCCCGGCAACGGAA
Str: >>>>>>>..>>>>.........<<<<.>>>>>.......<<<<<....>>>>>.......<<<<<<<<<<<<.

Chr_01.trna12 (4414018-4414090)	Length: 73 bp
Type: Lys	Anticodon: CTT at 34-36 (4414051-4414053)	Score: 76.3
HMM Sc=57.30	Sec struct Sc=19.00
         *    |    *    |    *    |    *    |    *    |    *    |    *    |  
Seq: GCCTGTCTAGCTCAGCTGGTAGAGCACAAGGCTCTTAACCTTGTGGtCGTGGGTTTGAGCCCCACGGTGGGCT
Str: >>>>>>>..>>>>........<<<<.>>>>>.......<<<<<.....>>>>>.......<<<<<<<<<<<<.

Chr_01.trna13 (5000972-5001053)	Length: 82 bp
Type: Ser	Anticodon: AGA at 34-36 (5001005-5001007)	Score: 80.3
HMM Sc=44.00	Sec struct Sc=36.30
         *    |    *    |    *    |    *    |    *    |    *    |    *    |    *    | 
Seq: GTGGTCGTGCCGGAGTGGTtATCGGGCATGACTAGAAATCATGTGGGCTTTGCCCGCGCAGGTTCGAATCCTGCCGACCACG
Str: >>>>>>>..>>>>........<<<<.>>>>>.......<<<<<.>>>>...<<<<..>>>>>.......<<<<<<<<<<<<.

Chr_01.trna14 (5010980-5011050)	Length: 71 bp
Type: Gly	Anticodon: GCC at 33-35 (5011012-5011014)	Score: 66.5
HMM Sc=44.80	Sec struct Sc=21.70
         *    |    *    |    *    |    *    |    *    |    *    |    *    |
Seq: GCACCAGTGGTCTAGTGGTAGAATAGTACCCTGCCACGGTACAGaCCCGGGTTCGATTCCCGGCTGGTGCA
Str: >>>>>>>..>>.>.......<.<<.>>>>>.......<<<<<....>>>>>.......<<<<<<<<<<<<.

Chr_01.trna15 (5258446-5258519)	Length: 74 bp
Type: Val	Anticodon: CAC at 35-37 (5258480-5258482)	Score: 82.4
HMM Sc=54.40	Sec struct Sc=28.00
         *    |    *    |    *    |    *    |    *    |    *    |    *    |   
Seq: GTCTGGGTGGTGTAGTTGGTtATCACGCTAGTCTCACACACTAGAGGtCCCCGGTTCGAACCCGGGCTCAGACA
Str: >>>>>>>..>>>...........<<<.>>>>>.......<<<<<.....>>>>>.......<<<<<<<<<<<<.

Chr_01.trna16 (6024376-6024450)	Length: 75 bp
Type: Val	Anticodon: AAC at 35-37 (6024410-6024412)	Score: 41.8
HMM Sc=21.90	Sec struct Sc=19.90
         *    |    *    |    *    |    *    |    *    |    *    |    *    |    
Seq: GGTTTCGTGGGGTAGTTGGTtATCACGTCAGTCTAACACAATGAAGAtCCCCGGATCAAGCCCGGGCGAAGCtCA
Str: >>>>>>>..>.>...........<.<.>>>.>.......<.<<<.....>>>>>.......<<<<<<<<<<<.<.

Chr_01.trna17 (6079383-6079465)	Length: 83 bp
Type: Leu	Anticodon: TAA at 34-36 (6079416-6079418)	Score: 68.4
HMM Sc=29.10	Sec struct Sc=39.30
         *    |    *    |    *    |    *    |    *    |    *    |    *    |    *    |  
Seq: GCTGGTTTGCCCGAGAGGTtAAGGGGGAAGACTTAAGATCTTCTGCACATAAGTGCGCATGGGTTCGAACCCCATAGCCAGCA
Str: >>>>>>>..>>>..........<<<.>>>>>.......<<<<<.>>>>....<<<<..>>>>>.......<<<<<<<<<<<<.

Chr_01.trna18 (6182671-6182742)	Length: 72 bp
Type: Lys	Anticodon: TTT at 33-35 (6182703-6182705)	Score: 72.7
HMM Sc=59.10	Sec struct Sc=13.60
         *    |    *    |    *    |    *    |    *    |    *    |    *    | 
Seq: GCCTTCTTAGCTCAGTGGTAGAGCGCGTGGCTTTTAACCACGTGGtCGTGGGTTCAATCTCCACAGGTGGCG
Str: >>>.>>>..>>>>.......<<<<.>>>>>.......<<<<<.....>>>>>.......<<<<<<<<.<<<.

Chr_01.trna19 (6272734-6272807)	Length: 74 bp
Type: Glu	Anticodon: TTC at 36-38 (6272769-6272771)	Score: 72.1
HMM Sc=45.30	Sec struct Sc=26.80
         *    |    *    |    *    |    *    |    *    |    *    |    *    |   
Seq: TCCGTTGTAGTCCAGCCtGGTtAGGATACCTGGCTTTCACCCAGGCGaCCCGGGTTCAAATCCCGGCAACGGAA
Str: >>>>>>>..>>>>..........<<<<.>>>>>.......<<<<<....>>>>>.......<<<<<<<<<<<<.

Chr_01.trna20 (6287424-6287496)	Length: 73 bp
Type: Arg	Anticodon: TCT at 34-36 (6287457-6287459)	Score: 68.5
HMM Sc=50.60	Sec struct Sc=17.90
         *    |    *    |    *    |    *    |    *    |    *    |    *    |  
Seq: GCGCCCGTGGCCTAATGGAtAAGGCGTCTGACTTCTAATCAGGCGAtTGTGGGTTCGAGTCCCACCGGGCGTG
Str: >>>>>>>..>>>>........<<<<.>>>>>.......<<<<<.....>>>>>.......<<<<<<<<<<<<.

Chr_01.trna21 (6943532-6943605)	Length: 74 bp
Type: Val	Anticodon: AAC at 35-37 (6943566-6943568)	Score: 72.2
HMM Sc=47.80	Sec struct Sc=24.40
         *    |    *    |    *    |    *    |    *    |    *    |    *    |   
Seq: GGTTTCGTGGTGTAGTTGGTtATCACGTCAGTCTAACACACTGAAGGtCTCCGGTTCGAGTCCGGGCGAAGCCA
Str: >>>>>>>..>>>...........<<<.>>>>>.......<<<<<.....>>>>>.......<<<<<<<<<<<<.

Chr_01.trna22 (6960930-6961002)	Length: 73 bp
Type: Ala	Anticodon: TGC at 34-36 (6960963-6960965)	Score: 69.1
HMM Sc=43.30	Sec struct Sc=25.80
         *    |    *    |    *    |    *    |    *    |    *    |    *    |  
Seq: GGGGATGTAGCTCAAATGGTAGAGCGCTCGCTTTGCATGCGAGAGGtACAGGGTTCGATCCCCTGCATCTCCA
Str: >>>>>>>..>>>>........<<<<.>>>>>.......<<<<<.....>>>>>.......<<<<<<<<<<<<.

Chr_01.trna23 (7162951-7163023)	Length: 73 bp
Type: Phe	Anticodon: GAA at 34-36 (7162984-7162986)	Score: 78.3
HMM Sc=58.40	Sec struct Sc=19.90
         *    |    *    |    *    |    *    |    *    |    *    |    *    |  
Seq: GCGGGGATAGCTCAGTTGGGAGAGCGTCAGACTGAAGATCTGAAGGtCGCGTGTTCGATCCACGCTCACCGCA
Str: >>>>.>>..>>>>........<<<<.>>>>>.......<<<<<.....>>>>>.......<<<<<<<.<<<<.

Chr_01.trna24 (8115165-8115237)	Length: 73 bp
Type: Arg	Anticodon: CCT at 34-36 (8115198-8115200)	Score: 69.1
HMM Sc=50.30	Sec struct Sc=18.80
         *    |    *    |    *    |    *    |    *    |    *    |    *    |  
Seq: GCGCCTGTAGCTCAGTGGAtAGAGCGTCTGTTTCCTAAGCAGAAAGtCGTAGGTTCGACCCCTACCTGGCGCG
Str: >>>>>.>..>>>>........<<<<.>>>>>.......<<<<<.....>>>>>.......<<<<<<.<<<<<.

Chr_01.trna25 (8777211-8777285)	Length: 75 bp
Type: Arg	Anticodon: TCT at 35-37 (8777245-8777247)	Score: 65.3
HMM Sc=50.60	Sec struct Sc=14.70
         *    |    *    |    *    |    *    |    *    |    *    |    *    |    
Seq: GCTGGTGTAGCTCAGTTGGTtAGAGCGTGTGGCTTCTAaACCATAAAGtCGAAGGTTCAAGCCCTTCTTCCAGCA
Str: >>>>>.>..>>>>.........<<<<.>>>>>........<<<<<.....>>>>>.......<<<<<<.<<<<<.

Chr_01.trna26 (9017516-9017590)	Length: 75 bp
Type: Lys	Anticodon: TTT at 35-37 (9017550-9017552)	Score: 69.6
HMM Sc=47.20	Sec struct Sc=22.40
         *    |    *    |    *    |    *    |    *    |    *    |    *    |    
Seq: GCTGGTGTAGCTCAGATGGTtAGAGCATGTGGCTTTTAaACCACAAGGtTGAAGGTTCAAGCCCTTCCTCCAGCA
Str: >>>>>.>..>>>>.........<<<<.>>>>>........<<<<<.....>>>>>.......<<<<<<.<<<<<.

Chr_01.trna27 (11049546-11049618)	Length: 73 bp
Type: Val	Anticodon: TAC at 34-36 (11049579-11049581)	Score: 73.3
HMM Sc=38.80	Sec struct Sc=34.50
         *    |    *    |    *    |    *    |    *    |    *    |    *    |  
Seq: GTTTCTGTAGTGTAGTGGTtATCACGTTAGTCTTACACACTAAAGAtCCCCAGTTCGAGCCTGGGCAGAAACA
Str: >>>>>>>..>>>..........<<<.>>>>>.......<<<<<.....>>>>>.......<<<<<<<<<<<<.

Chr_01.trna28 (11082111-11082182)	Length: 72 bp
Type: Asn	Anticodon: GTT at 33-35 (11082143-11082145)	Score: 77.9
HMM Sc=55.60	Sec struct Sc=22.30
         *    |    *    |    *    |    *    |    *    |    *    |    *    | 
Seq: TCCTCAGTAGCTCAGTGGTAGAGCGGTCGGCTGTTAACTGATTGGtCGTAGGTTCAAATCCTACTTGGGGAG
Str: >>>>>>>..>>>>.......<<<<.>>>>>.......<<<<<.....>>>>>.......<<<<<<<<<<<<.

Chr_01.trna29 (11387627-11387699)	Length: 73 bp
Type: Arg	Anticodon: ACG at 34-36 (11387660-11387662)	Score: 72.5
HMM Sc=49.90	Sec struct Sc=22.60
         *    |    *    |    *    |    *    |    *    |    *    |    *    |  
Seq: GACTCTGTGGCCCAATGGAtAAGGCGCTGGTCTACGAAACCAGAGAtTCTGGGTTCGATCCCCAGCAGAGTCG
Str: >>>>>>>..>>>..........<<<.>>>>>.......<<<<<.....>>>>>.......<<<<<<<<<<<<.

Chr_01.trna30 (12006552-12006631)	Length: 80 bp
Type: Leu	Anticodon: TAG at 35-37 (12006586-12006588)	Score: 69.5
HMM Sc=48.50	Sec struct Sc=21.00
         *    |    *    |    *    |    *    |    *    |    *    |    *    |    *    
Seq: GACAGTTTGGCCGAGTGGTctAAGGCGCCAGATTTAGGCTCTGGTccgaaaGGgCGTGGGTTCAAATCCCACAGCTGTCA
Str: >>>>>>>..>>>...........<<<.>>>>>.......<<<<<...........>>>>>.......<<<<<<<<<<<<.

Chr_01.trna31 (12888701-12888772)	Length: 72 bp
Type: iMet	Anticodon: CAT at 33-35 (12888733-12888735)	Score: 58.3
HMM Sc=28.10	Sec struct Sc=30.20
         *    |    *    |    *    |    *    |    *    |    *    |    *    | 
Seq: ATCAGAGTGGCGCAGCGGAAGCGTGGTGGGCCCATAACCCACAGGtCCCAGGATCGAAACCTGGCTCTGATA
Str: >>>>>>>..>>>>.......<<<<.>>>>>.......<<<<<.....>>>>>.......<<<<<<<<<<<<.

Chr_01.trna32 (12891258-12891329)	Length: 72 bp
Type: iMet	Anticodon: CAT at 33-35 (12891290-12891292)	Score: 58.3
HMM Sc=28.10	Sec struct Sc=30.20
         *    |    *    |    *    |    *    |    *    |    *    |    *    | 
Seq: ATCAGAGTGGCGCAGCGGAAGCGTGGTGGGCCCATAACCCACAGGtCCCAGGATCGAAACCTGGCTCTGATA
Str: >>>>>>>..>>>>.......<<<<.>>>>>.......<<<<<.....>>>>>.......<<<<<<<<<<<<.

Chr_01.trna33 (14039829-14039901)	Length: 73 bp
Type: Ala	Anticodon: TGC at 34-36 (14039862-14039864)	Score: 56.3
HMM Sc=37.30	Sec struct Sc=19.00
         *    |    *    |    *    |    *    |    *    |    *    |    *    |  
Seq: GGGGATGTAGCTCAAATGGTAGAGCGCCCGCTTTGCATGCGAGAGGtACAGGGTTTGATCCCCTGCATCTCCA
Str: >>>>>>>..>>>>........<<<<.>.>>>.......<<<.<.....>>>>>.......<<<<<<<<<<<<.

Chr_01.trna34 (14173316-14173388)	Length: 73 bp
Type: Phe	Anticodon: GAA at 34-36 (14173349-14173351)	Score: 78.3
HMM Sc=58.40	Sec struct Sc=19.90
         *    |    *    |    *    |    *    |    *    |    *    |    *    |  
Seq: GCGGGGATAGCTCAGTTGGGAGAGCGTCAGACTGAAGATCTGAAGGtCGCGTGTTCGATCCACGCTCACCGCA
Str: >>>>.>>..>>>>........<<<<.>>>>>.......<<<<<.....>>>>>.......<<<<<<<.<<<<.

Chr_01.trna35 (14923515-14923587)	Length: 73 bp
Type: Ala	Anticodon: TGC at 34-36 (14923548-14923550)	Score: 69.1
HMM Sc=43.30	Sec struct Sc=25.80
         *    |    *    |    *    |    *    |    *    |    *    |    *    |  
Seq: GGGGATGTAGCTCAAATGGTAGAGCGCTCGCTTTGCATGCGAGAGGtACAGGGTTCGATCCCCTGCATCTCCA
Str: >>>>>>>..>>>>........<<<<.>>>>>.......<<<<<.....>>>>>.......<<<<<<<<<<<<.

Chr_01.trna36 (15277697-15277771)	Length: 75 bp
Type: Lys	Anticodon: TTT at 35-37 (15277731-15277733)	Score: 51.7
HMM Sc=35.20	Sec struct Sc=16.50
         *    |    *    |    *    |    *    |    *    |    *    |    *    |    
Seq: GCTGGTGTAGCTCAGTTGGTtAGAACGTGTGGCTTTTAaACCACAAAGtGGAAGGTTGAAGCCCTTCCTCCAGCA
Str: >>>>>.>..>.>>.........<<.<.>>>>>........<<<<<.....>>>>>.......<<<<<<.<<<<<.

Chr_01.trna37 (17903284-17903355)	Length: 72 bp
Type: Gly	Anticodon: TCC at 34-36 (17903317-17903319)	Score: 73.9
HMM Sc=46.20	Sec struct Sc=27.70
         *    |    *    |    *    |    *    |    *    |    *    |    *    | 
Seq: GCGTTTGTAGTCCAACGGTtAGGATAATTGCCTTCCAAGCAATAGaCCCGGGTTCGACTCCCGGCAAACGCA
Str: >>>>>>>..>>>>........<<<<.>>>>>.......<<<<<....>>>>>.......<<<<<<<<<<<<.

Chr_01.trna38 (18341642-18341713)	Length: 72 bp
Type: Undet	Anticodon: NNN at 0-0 (0-0)	Score: 33.0
HMM Sc=13.30	Sec struct Sc=19.70
         *    |    *    |    *    |    *    |    *    |    *    |    *    | 
Seq: GGATCTATaAGCTCAaaATGGCaAGAGCGCTCaTTAAttGAGAGGtTGATGGTTCAAATCCATCTAGATCCA
Str: >>>>>>>...>>>>..........<<<<.>>>.......<<<.....>>>>>.......<<<<<<<<<<<<.

Chr_01.trna39 (18709756-18709833)	Length: 78 bp
Type: Ala	Anticodon: TGC at 34-36 (18709789-18709791)	Score: 25.6
Possible intron: 38-43 (18709793-18709798)
Possible pseudogene: HMM Sc=25.70	Sec struct Sc=-0.10
         *    |    *    |    *    |    *    |    *    |    *    |    *    |    *  
Seq: GGGGATGTAGCTCAAATGGTAGAGCGCTCATTTTGCAagtgcaAGCGAGAGGTTAGGGTTCAATCCCCAGCTTTCTAA
Str: .>>>>.>..>>>>........<<<<.>>>.>.............<.<<<....>.>>>.......<<<.<<.<<<<..

Chr_01.trna40 (18969297-18969370)	Length: 74 bp
Type: Ile	Anticodon: TAT at 35-37 (18969331-18969333)	Score: 85.9
HMM Sc=70.60	Sec struct Sc=15.30
         *    |    *    |    *    |    *    |    *    |    *    |    *    |   
Seq: GGTCCCGTAGCTCAGTTGGTtAGAGCGTTGGTCTTATGAGCCGAAGGtCGCGGGTTCGAGCCCCGCCGGGACCA
Str: >>>>>>>..>>>>.........<<<<.>>>>>.......<<<<<.....>>>>>.......<<<<<<<<<<<<.

Chr_01.trna41 (20279945-20280024)	Length: 80 bp
Type: Leu	Anticodon: TAG at 35-37 (20279979-20279981)	Score: 70.9
HMM Sc=50.70	Sec struct Sc=20.20
         *    |    *    |    *    |    *    |    *    |    *    |    *    |    *    
Seq: GACGGTTTGGCCGAGTGGTctAAGGCGCCAGATTTAGGCTCTGGTccgaaaGGgCGTGGGTTCAAATCCCACAGCCGTCA
Str: >>>>>>>..>>>...........<<<.>>>>>.......<<<<<...........>>>>>.......<<<<<<<<<<<<.

Chr_01.trna42 (21331950-21332020)	Length: 71 bp
Type: Undet	Anticodon: NNN at 0-0 (0-0)	Score: 31.0
Possible pseudogene: HMM Sc=0.00	Sec struct Sc=31.00
         *    |    *    |    *    |    *    |    *    |    *    |    *    |
Seq: GGATCTATaAGCTCAaaATGGCaAGAGCGCTCATATATGGGAGGtTGATGGTTCGAATCCATCTAGATCCA
Str: >>>>>>>...>>>>..........<<<<.>>>......<<<.....>>>>>.......<<<<<<<<<<<<.

Chr_01.trna43 (22286791-22286864)	Length: 74 bp
Type: Asn	Anticodon: GTT at 35-37 (22286825-22286827)	Score: 84.6
HMM Sc=56.00	Sec struct Sc=28.60
         *    |    *    |    *    |    *    |    *    |    *    |    *    |   
Seq: GTTGGAGTAGCTCAGTTGGTtAGAGCGTGTGGCTGTTATCCACAAGGtCGAAGGTTCAAATCCTTCCTCCAACA
Str: >>>>>>>..>>>>.........<<<<.>>>>>.......<<<<<.....>>>>>.......<<<<<<<<<<<<.

Chr_01.trna44 (22437125-22437204)	Length: 80 bp
Type: Cys	Anticodon: GCA at 36-38 (22437160-22437162)	Score: 34.7
Possible intron: 40-43 (22437164-22437167)
HMM Sc=12.40	Sec struct Sc=22.30
         *    |    *    |    *    |    *    |    *    |    *    |    *    |    *    
Seq: GGATCTTTAGCTCAAAAGGTAGAGCaaTTGAGAATGCAAgtgcATCTCAAGAgaTGGTGGTTCAAACCCACCAAGATCCT
Str: >>>>>>>..>>>>........<<<<...>>>>>...........<<<<<......>>>>>.......<<<<<<<<<<<<.

Chr_01.trna45 (22824799-22824870)	Length: 72 bp
Type: Gln	Anticodon: CTG at 34-36 (22824832-22824834)	Score: 75.3
HMM Sc=51.20	Sec struct Sc=24.10
         *    |    *    |    *    |    *    |    *    |    *    |    *    | 
Seq: GGTCCCATGGTCTAGTGGTcAGGACATTGGACTCTGAATCCAGTAaCCCGAGTTCAAATCTCGGTGGGACCT
Str: >>>>>>>..>>>>........<<<<.>>>>>.......<<<<<....>>>>>.......<<<<<<<<<<<<.

Chr_01.trna46 (23583508-23583602)	Length: 95 bp
Type: Undet	Anticodon: NNN at 0-0 (0-0)	Score: 34.0
HMM Sc=15.20	Sec struct Sc=18.80
         *    |    *    |    *    |    *    |    *    |    *    |    *    |    *    |    *    |    
Seq: GGATCTTTAGCTCAAATGGCAGAGCACTTGGGAtattttttgggcaatttcgcaataataCCAAGATGaTGGTGGTTCAAATCCATCAAGATCCA
Str: >>>>>>>..>>>>........<<<<.>>>>...............................<<<<.....>>>>>.......<<<<<<<<<<<<.

Chr_01.trna47 (24131411-24131482)	Length: 72 bp
Type: Undet	Anticodon: NNN at 0-0 (0-0)	Score: 30.9
HMM Sc=13.20	Sec struct Sc=17.70
         *    |    *    |    *    |    *    |    *    |    *    |    *    | 
Seq: GGATCCATaAGCTCtaaATGGTaAGAGCGCTCaTAAActGAGAGGtTGGTGGTTCGAATCCATCTGGATCCG
Str: >>>>>>>...>>>>..........<<<<.>>>.......<<<.....>>>>>.......<<<<<<<<<<<<.

Chr_01.trna48 (25120200-25120289)	Length: 90 bp
Type: Asn	Anticodon: ATT at 34-36 (25120233-25120235)	Score: 23.7
Possible intron: 38-55 (25120237-25120254)
HMM Sc=12.10	Sec struct Sc=11.60
         *    |    *    |    *    |    *    |    *    |    *    |    *    |    *    |    *    
Seq: GAACCTTTAGCTCAAATGGTAGAGCAACTGAGAATTGgagggctcttccaaccttCTCAGTAGaTGGTGGTTCAAATCCACTGAGGTCCT
Str: >.>>>>>..>>>>........<<<<.>>>>>.........................<<<<<....>>>>>.......<<<<<<<<<<.<.

Chr_01.trna49 (26056261-26056332)	Length: 72 bp
Type: Leu	Anticodon: TAA at 35-37 (26056295-26056297)	Score: 25.7
HMM Sc=11.70	Sec struct Sc=14.00
         *    |    *    |    *    |    *    |    *    |    *    |    *    | 
Seq: GGATCCATaaGGtCTAAATGGTaAGAGCGCTCACTAAATGAGAGGtTAATGGTTCGAATCCATCTGGATCCA
Str: >>>>>>>....>.>>..........<<<.>>>>.....<<<<......>>>>.......<<<<.<<<<<<<.

Chr_01.trna50 (26563938-26564012)	Length: 75 bp
Type: Sup	Anticodon: TTA at 36-38 (26563973-26563975)	Score: 68.1
HMM Sc=44.10	Sec struct Sc=24.00
         *    |    *    |    *    |    *    |    *    |    *    |    *    |    
Seq: GTTGGAGTAGCTCAGGTGGTtAGAGCGTGTGgCTTTTAAAGCACACGGcCGAAGGTTCAAGCCCTTCCTCCAACA
Str: >>>>>>>..>>>>.........<<<<.>>>>.>.......<<<<<.....>>>>>.......<<<<<<<<<<<<.

Chr_01.trna51 (26567271-26567345)	Length: 75 bp
Type: Sup	Anticodon: TCA at 36-38 (26567306-26567308)	Score: 59.3
HMM Sc=46.90	Sec struct Sc=12.40
         *    |    *    |    *    |    *    |    *    |    *    |    *    |    
Seq: GCTGGAGTAACTCAGTTGGTtAGAGCATGTGgCTTTCAAAGCACAAGGtCGAAGGTTCAAGCCCTTCTTCCAACA
Str: >.>>>>>...>>>.........<<<..>>>>.>.......<<<<<.....>>>>>.......<<<<<<<<<<.<.

Chr_01.trna52 (26626675-26626749)	Length: 75 bp
Type: Sup	Anticodon: TTA at 36-38 (26626710-26626712)	Score: 76.5
HMM Sc=53.60	Sec struct Sc=22.90
         *    |    *    |    *    |    *    |    *    |    *    |    *    |    
Seq: GCTGAAGTAGCTCAGTTGGTtAGAGCATGTGgCTTTTAAAGCACAAGGtCGAAGGTTCGAGCCCTTCCTTCAGCA
Str: >>>>>>>..>>>>.........<<<<.>>>>.>.......<<<<<.....>>>>>.......<<<<<<<<<<<<.

Chr_01.trna53 (26745253-26745327)	Length: 75 bp
Type: Sup	Anticodon: TTA at 36-38 (26745288-26745290)	Score: 61.0
HMM Sc=38.40	Sec struct Sc=22.60
         *    |    *    |    *    |    *    |    *    |    *    |    *    |    
Seq: GCTGAAGTAGCTCAATTAGTtAGAGCATGTGgCTTTTAAAGCACAAGGtCGAAGGTTTGAGCCCTTCCTTCAGCA
Str: >>>>>>>..>>>>.........<<<<.>>>>.>.......<<<<<.....>>>>>.......<<<<<<<<<<<<.

Chr_01.trna54 (28483988-28484062)	Length: 75 bp
Type: Lys	Anticodon: TTT at 35-37 (28484022-28484024)	Score: 66.9
HMM Sc=44.30	Sec struct Sc=22.60
         *    |    *    |    *    |    *    |    *    |    *    |    *    |    
Seq: GCTGGTGTAGCTCAATTTGTtAGAGCGTGTGGCTTTTAaACCACAAGGtCGAAGGTTCAAGCCCTTCCTCCAGCA
Str: >>>>>.>..>>>>.........<<<<.>>>>>........<<<<<.....>>>>>.......<<<<<<.<<<<<.

Chr_01.trna55 (28646603-28646674)	Length: 72 bp
Type: Leu	Anticodon: TAA at 35-37 (28646637-28646639)	Score: 39.6
HMM Sc=11.80	Sec struct Sc=27.80
         *    |    *    |    *    |    *    |    *    |    *    |    *    | 
Seq: GGATCCATaAGCTCtaaATGGTaAGAGCGCTCACTAAATGAGAGGtTGATGGTTCGAATCCATCTGGATCCA
Str: >>>>>>>...>>>>..........<<<<.>>>>.....<<<<.....>>>>>.......<<<<<<<<<<<<.

Chr_01.trna56 (29051299-29051372)	Length: 74 bp
Type: Ile	Anticodon: AAT at 35-37 (29051333-29051335)	Score: 31.4
HMM Sc=18.60	Sec struct Sc=12.80
         *    |    *    |    *    |    *    |    *    |    *    |    *    |   
Seq: GGCCCATTAGCTCAGTTGGTtAGACCGTCGTGCAAATTACACGAAAGtCGCAGGTTCAAGGCATGCATGGACCA
Str: >>.>>>>..>.>>.........<<.<.>>>>>.......<<<<<.....>>>.>.......<.<<<<<<<.<<.

Chr_01.trna57 (29059994-29060067)	Length: 74 bp
Type: Undet	Anticodon: NNN at 0-0 (0-0)	Score: 27.8
HMM Sc=17.20	Sec struct Sc=10.60
         *    |    *    |    *    |    *    |    *    |    *    |    *    |   
Seq: GGCCCATTAGCTCAGTTGGTtAGACCGTCGTGcaaattacacaAAAGtCGCAGGTTCAAGGCATGCATGGACCA
Str: >>.>>>>..>.>>.........<<.<.>................<....>>>.>.......<.<<<<<<<.<<.

Chr_01.trna58 (29285239-29285312)	Length: 74 bp
Type: Ile	Anticodon: AAT at 35-37 (29285273-29285275)	Score: 27.3
HMM Sc=17.40	Sec struct Sc=9.90
         *    |    *    |    *    |    *    |    *    |    *    |    *    |   
Seq: GGCCCATTAGCTCAGTTGGTtAAACCGTCGTGCAAATTACACGAAAGtCGCAGGTTCAAGGCATGCATGGACCA
Str: >>.>>>>..>.>...........<.<.>>>>>.......<<<<<.....>>>.>.......<.<<<<<<<.<<.

Chr_01.trna59 (29323896-29323969)	Length: 74 bp
Type: Ile	Anticodon: AAT at 35-37 (29323930-29323932)	Score: 20.8
HMM Sc=12.60	Sec struct Sc=8.20
         *    |    *    |    *    |    *    |    *    |    *    |    *    |   
Seq: GGCCCATTACCTCAGTTGGTtAGACCATCGTGCAAATTACACGAAAGtCGCAGGTTCAAGGCATGCATGGACCA
Str: >>.>>>>....>>.........<<...>>>>>.......<<<<<.....>>>.>.......<.<<<<<<<.<<.

Chr_01.trna60 (29632943-29633014)	Length: 72 bp
Type: Undet	Anticodon: NNN at 0-0 (0-0)	Score: 32.9
HMM Sc=11.30	Sec struct Sc=21.60
         *    |    *    |    *    |    *    |    *    |    *    |    *    | 
Seq: GGATCTATaAGCTCAaaATGGCaAGAGCGCTCAGtatttgAGAGGtTGATGGTTCAAATCCATCTAGATCCA
Str: >>>>>>>...>>>>..........<<<<.>...........<.....>>>>>.......<<<<<<<<<<<<.

Chr_01.trna61 (30073139-30073230)	Length: 92 bp
Type: Phe	Anticodon: GAA at 52-54 (30073190-30073192)	Score: 23.3
Possible pseudogene: HMM Sc=21.20	Sec struct Sc=2.10
         *    |    *    |    *    |    *    |    *    |    *    |    *    |    *    |    *    | 
Seq: GCGCGTAggtctcaTAGCTGAATTcAAAgAGTgagtgacccgcGTCAGACTGAAGATCTGAAGGtCGCGTGTTCGATCCACGCTcACACGCA
Str: >>>.>>>.........>>>..........<<<............>>>>>.......<<<<<.....>>>>>.......<<<<<<.<<.<<<.

Chr_01.trna62 (30654768-30654842)	Length: 75 bp
Type: Lys	Anticodon: TTT at 35-37 (30654802-30654804)	Score: 67.9
HMM Sc=45.70	Sec struct Sc=22.20
         *    |    *    |    *    |    *    |    *    |    *    |    *    |    
Seq: GCTGGTGTAGCTCAGTTGGTtAGAGCGTGTGGCTTTTAaACCACAAAGtGGAAGGTTCAAGCCCTTCCTCCAGCA
Str: >>>>>.>..>>>>.........<<<<.>>>>>........<<<<<.....>>>>>.......<<<<<<.<<<<<.

Chr_01.trna63 (31152222-31152293)	Length: 72 bp
Type: Phe	Anticodon: GAA at 35-37 (31152256-31152258)	Score: 40.1
HMM Sc=24.30	Sec struct Sc=15.80
         *    |    *    |    *    |    *    |    *    |    *    |    *    | 
Seq: GGATCCATaAGCTCAaaATGGTaAGAGCACTCGGGAATTGAGAGGtTGATGGTTCGAATCCATCTGGATCCA
Str: >>>>>>>...>>>>..........<<<<.>>>>.....<<<<.....>>>>>.......<<<<<<<<<<<<.

Chr_01.trna64 (31280741-31280814)	Length: 74 bp
Type: Gln	Anticodon: TTG at 35-37 (31280775-31280777)	Score: 75.5
HMM Sc=55.10	Sec struct Sc=20.40
         *    |    *    |    *    |    *    |    *    |    *    |    *    |   
Seq: GTTGGTGTAGCTCAATTGGTtAGAGCGTGTGGTTTTGAACCACAAGGtCGAAGGTTCAAGCCCTTCCTCCAGCA
Str: >>>>>.>..>>>>.........<<<<.>>>>>.......<<<<<.....>>>>>.......<<<<<<.<<<<<.

Chr_01.trna65 (33743696-33743768)	Length: 73 bp
Type: Ala	Anticodon: TGC at 34-36 (33743729-33743731)	Score: 69.1
HMM Sc=43.30	Sec struct Sc=25.80
         *    |    *    |    *    |    *    |    *    |    *    |    *    |  
Seq: GGGGATGTAGCTCAAATGGTAGAGCGCTCGCTTTGCATGCGAGAGGtACAGGGTTCGATCCCCTGCATCTCCA
Str: >>>>>>>..>>>>........<<<<.>>>>>.......<<<<<.....>>>>>.......<<<<<<<<<<<<.

Chr_01.trna66 (34124412-34124489)	Length: 78 bp
Type: Trp	Anticodon: CCA at 35-37 (34124446-34124448)	Score: 25.8
Possible pseudogene: HMM Sc=21.60	Sec struct Sc=4.20
         *    |    *    |    *    |    *    |    *    |    *    |    *    |    *  
Seq: CAACTGCTAGCTCAGTTGGTgAAGGCATCCCTCCCCAAATGGGAGGtTGTGGGTTCAATtTCTCATgactGCGGTTGG
Str: >>>>>>>..>>>...........<<<.>>>>.........<<<<....>>>>>........<<<<<....<<<<<<<.

Chr_01.trna67 (34390150-34390221)	Length: 72 bp
Type: Undet	Anticodon: NNN at 0-0 (0-0)	Score: 29.2
HMM Sc=13.50	Sec struct Sc=15.70
         *    |    *    |    *    |    *    |    *    |    *    |    *    | 
Seq: GGATCCATaAGCTCAaaATGGCaAGAGCACTCACtaattaAGAGGtTGATGGTTCAAATCCATCTGGATCCA
Str: >>>>>>>...>>>>..........<<<<.>...........<.....>>>>>.......<<<<<<<<<<<<.

Chr_01.trna68 (34959984-34960056)	Length: 73 bp
Type: Undet	Anticodon: NNN at 0-0 (0-0)	Score: 32.7
Possible pseudogene: HMM Sc=9.50	Sec struct Sc=23.20
         *    |    *    |    *    |    *    |    *    |    *    |    *    |  
Seq: GGATCCATaAGCTCAaaaATGGGaAGAGCGCTCACTAgTTGAGAGGtTGATGGTTCGAATCCATCTGGATCCA
Str: >>>>>>>...>>>>...........<<<<.>>>>.....<<<<.....>>>>>.......<<<<<<<<<<<<.

Chr_01.trna69 (35525819-35525891)	Length: 73 bp
Type: Ala	Anticodon: AGC at 34-36 (35525852-35525854)	Score: 63.4
HMM Sc=38.20	Sec struct Sc=25.20
         *    |    *    |    *    |    *    |    *    |    *    |    *    |  
Seq: GGGGATGTAGCTCAGATGGTAGAGCGCTCGCTTAGCATGCGAGAGGtACGGGGATCGATACCCCGCATCTCCA
Str: >>>>>>>..>>>>........<<<<.>>>>>.......<<<<<.....>>>>>.......<<<<<<<<<<<<.

Chr_01.trna70 (37181933-37182007)	Length: 75 bp
Type: Sup	Anticodon: TCA at 35-37 (37181967-37181969)	Score: 79.2
HMM Sc=54.00	Sec struct Sc=25.20
         *    |    *    |    *    |    *    |    *    |    *    |    *    |    
Seq: GCTGGAGTAGCTCAGTTGGTtAGAGCGCGTGCCTTCAAaAGCACGAGGtCGAAGGTTCAAGCCCTTCCTTCAGCA
Str: >>>>>>>..>>>>.........<<<<.>>>>>........<<<<<.....>>>>>.......<<<<<<<<<<<<.

Chr_01.trna71 (37595216-37595290)	Length: 75 bp
Type: Sup	Anticodon: TTA at 36-38 (37595251-37595253)	Score: 69.3
HMM Sc=45.30	Sec struct Sc=24.00
         *    |    *    |    *    |    *    |    *    |    *    |    *    |    
Seq: GTTGGAGTAGCTCAGGTGGTtAGAGCTTGTGgCTTTTAAAGCACAAGGcCGAAGGTTCAAGCCCTTCCTCCAACA
Str: >>>>>>>..>>>>.........<<<<.>>>>.>.......<<<<<.....>>>>>.......<<<<<<<<<<<<.

Chr_01.trna72 (37597648-37597722)	Length: 75 bp
Type: Sup	Anticodon: TCA at 36-38 (37597683-37597685)	Score: 68.0
HMM Sc=52.10	Sec struct Sc=15.90
         *    |    *    |    *    |    *    |    *    |    *    |    *    |    
Seq: GCTGGAGTAGTTCAGTTGGTtAGAGCATGTGgCTTTCAAAGCACAAGGtCGAAGGTTCAAGCCCTTCTTCCAGCA
Str: >>>>>>>..>>>>.........<<<<.>>>>.>.......<<<<<.....>>>>>.......<<<<<<<<<<<<.

Chr_01.trna73 (38596212-38596277)	Length: 66 bp
Type: Undet	Anticodon: NNN at 0-0 (0-0)	Score: 26.3
Possible pseudogene: HMM Sc=28.20	Sec struct Sc=-1.90
         *    |    *    |    *    |    *    |    *    |    *    |    *
Seq: GTTGGTGTAGCTCAGTTGGTTGGCTTTTAAAccaCGAGGaCGAAGGTTCAAGCCCTTCCTCCAGCA
Str: >>>>>.>..>.>>........<<.<.>........<.....>>>>>.......<<<<<<.<<<<<.

Chr_01.trna74 (39212457-39212528)	Length: 72 bp
Type: Gln	Anticodon: CTG at 34-36 (39212490-39212492)	Score: 74.0
HMM Sc=49.50	Sec struct Sc=24.50
         *    |    *    |    *    |    *    |    *    |    *    |    *    | 
Seq: GGTCCTATGGTCTAGTGGTcAGGACATTGGACTCTGAATCCAGTAaCCCGAGTTCAAGTCTCGGTAGGACCT
Str: >>>>>>>..>>>>........<<<<.>>>>>.......<<<<<....>>>>>.......<<<<<<<<<<<<.

Chr_01.trna75 (40258950-40259024)	Length: 75 bp
Type: Lys	Anticodon: TTT at 35-37 (40258984-40258986)	Score: 79.8
HMM Sc=54.00	Sec struct Sc=25.80
         *    |    *    |    *    |    *    |    *    |    *    |    *    |    
Seq: GCTGGTGTAGCTCAGTTGGTtAGAGCATGTGGCTTTTAaACCACAAGGtCGAAGGTTCAAGCCCTTCCACCAGCA
Str: >>>>>>>..>>>>.........<<<<.>>>>>........<<<<<.....>>>>>.......<<<<<<<<<<<<.

Chr_01.trna76 (40629677-40629764)	Length: 88 bp
Type: Tyr	Anticodon: ATA at 34-36 (40629710-40629712)	Score: 31.7
Possible intron: 38-53 (40629714-40629729)
HMM Sc=11.50	Sec struct Sc=20.20
         *    |    *    |    *    |    *    |    *    |    *    |    *    |    *    |    *  
Seq: GGATCATTAGCTTAAATGGCAGAGCACTTGAGAATAGttgcgcaccactacttCTCAAGAGaTGGTGGTTCAAGTCCATCATGATCCT
Str: >>>>>>>..>>>>........<<<<.>>>>>.......................<<<<<....>>>>>.......<<<<<<<<<<<<.

Chr_01.trna77 (40996437-40996516)	Length: 80 bp
Type: Leu	Anticodon: TAG at 35-37 (40996471-40996473)	Score: 69.5
HMM Sc=48.50	Sec struct Sc=21.00
         *    |    *    |    *    |    *    |    *    |    *    |    *    |    *    
Seq: GACAGTTTGGCCGAGTGGTctAAGGCGCCAGATTTAGGCTCTGGTccgaaaGGgCGTGGGTTCAAATCCCACAGCTGTCA
Str: >>>>>>>..>>>...........<<<.>>>>>.......<<<<<...........>>>>>.......<<<<<<<<<<<<.

Chr_01.trna78 (41275531-41275602)	Length: 72 bp
Type: Cys	Anticodon: GCA at 33-35 (41275563-41275565)	Score: 78.5
HMM Sc=49.70	Sec struct Sc=28.80
         *    |    *    |    *    |    *    |    *    |    *    |    *    | 
Seq: GGGTCCATAGCTCAGTGGTAGAGCAATTGACTGCAGATCAATAGGtCACCAGTTCGAACCTGGTTGGGCCCT
Str: >>>>>>>..>>>>.......<<<<.>>>>>.......<<<<<.....>>>>>.......<<<<<<<<<<<<.

Chr_01.trna79 (41563259-41563336)	Length: 78 bp
Type: His	Anticodon: ATG at 40-42 (41563298-41563300)	Score: 21.5
HMM Sc=14.30	Sec struct Sc=7.20
         *    |    *    |    *    |    *    |    *    |    *    |    *    |    *  
Seq: GCAGTGCTAGCTGAGCtcagaTGGTaAAACCTCTGGGCGATGATACCAGAGGTCTGGGgTTTGATCCCAGGCAGTGCA
Str: >>>.>>>..>.>................<.<.>>>>.........<<<<....>>>>.........<<<<<<<.<<<.

Chr_01.trna80 (42179488-42179588)	Length: 101 bp
Type: Tyr	Anticodon: GTA at 34-36 (42179521-42179523)	Score: 42.0
Possible intron: 38-66 (42179525-42179553)
HMM Sc=15.00	Sec struct Sc=27.00
         *    |    *    |    *    |    *    |    *    |    *    |    *    |    *    |    *    |    *    |
Seq: GGATCTTTAGCTCAAATGGTAGAGCACTTGAGTGTATgagcaacccccaggccctagctaatacatCTCAAGAGaTGGTGGTTCAAATCCACCAAGATTCC
Str: >>>>>>>..>>>>........<<<<.>>>>>....................................<<<<<....>>>>>.......<<<<<<<<<<<<.

Chr_01.trna81 (42406357-42406429)	Length: 73 bp
Type: Ala	Anticodon: TGC at 34-36 (42406390-42406392)	Score: 69.1
HMM Sc=43.30	Sec struct Sc=25.80
         *    |    *    |    *    |    *    |    *    |    *    |    *    |  
Seq: GGGGATGTAGCTCAAATGGTAGAGCGCTCGCTTTGCATGCGAGAGGtACAGGGTTCGATCCCCTGCATCTCCA
Str: >>>>>>>..>>>>........<<<<.>>>>>.......<<<<<.....>>>>>.......<<<<<<<<<<<<.

Chr_01.trna82 (42416386-42416458)	Length: 73 bp
Type: Lys	Anticodon: CTT at 34-36 (42416419-42416421)	Score: 87.7
HMM Sc=67.60	Sec struct Sc=20.10
         *    |    *    |    *    |    *    |    *    |    *    |    *    |  
Seq: GCCCGTCTAGCTCAGTTGGTAGAGCGCAAGGCTCTTAACCTTGTGGtCGTGGGTTCGAGCCCCACGGTGGGCG
Str: >>>>>>>..>>>>........<<<<.>>>>>.......<<<<<.....>>>>>.......<<<<<<<<<<<<.

Chr_01.trna83 (42497605-42497676)	Length: 72 bp
Type: Pro	Anticodon: AGG at 33-35 (42497637-42497639)	Score: 67.4
HMM Sc=34.70	Sec struct Sc=32.70
         *    |    *    |    *    |    *    |    *    |    *    |    *    | 
Seq: GGGCATTTGGTCTAGTGGTATGATTCTCGCTTAGGGTGCGAGAGGtCCCGAGTTCAATTCTCGGAATGCCCC
Str: >>>>>>>..>>>.........<<<.>>>>>.......<<<<<.....>>>>>.......<<<<<<<<<<<<.

Chr_01.trna84 (42629932-42630005)	Length: 74 bp
Type: Val	Anticodon: AAC at 35-37 (42629966-42629968)	Score: 71.9
HMM Sc=47.50	Sec struct Sc=24.40
         *    |    *    |    *    |    *    |    *    |    *    |    *    |   
Seq: GGTTTCGTGGTGTAGTTGGTtATCACGTCAGTCTAACACACTGAAGGtCTCCGGTTCGAGCCCGGGCGAAGCCA
Str: >>>>>>>..>>>...........<<<.>>>>>.......<<<<<.....>>>>>.......<<<<<<<<<<<<.

Chr_01.trna85 (43226175-43226246)	Length: 72 bp
Type: Gly	Anticodon: TCC at 34-36 (43226208-43226210)	Score: 65.5
HMM Sc=41.10	Sec struct Sc=24.40
         *    |    *    |    *    |    *    |    *    |    *    |    *    | 
Seq: GCGTTTGTAGTCCAACGGTaAGGATAATTGCCTTCCAAGCAATAGaCCCGGGTTTGACTCCCGGCAGACGCA
Str: >>>>>>>..>>>>........<<<<.>>>>>.......<<<<<....>>>>>.......<<<<<<<<<<<<.

Chr_01.trna86 (43751500-43751573)	Length: 74 bp
Type: Ile	Anticodon: AAT at 35-37 (43751534-43751536)	Score: 80.4
HMM Sc=57.00	Sec struct Sc=23.40
         *    |    *    |    *    |    *    |    *    |    *    |    *    |   
Seq: GGCCTATTAGCTCAGTTGGTaAGAGCGTCGTGCTAATAACGCGAATGtCGCAGGTTCAAGTCCTGCATGGGCCA
Str: >>>>>>>..>>>>.........<<<<.>>>>>.......<<<<<.....>>>>>.......<<<<<<<<<<<<.

Chr_01.trna87 (43779352-43779437)	Length: 86 bp
Type: Met	Anticodon: CAT at 35-37 (43779386-43779388)	Score: 64.2
Possible intron: 39-50 (43779390-43779401)
HMM Sc=40.80	Sec struct Sc=23.40
         *    |    *    |    *    |    *    |    *    |    *    |    *    |    *    |    *
Seq: GGGGTGGTGGCGCAGTTGGCtAGCGCGTAGGTCTCATAgctaagcgagtgATCCTGAGGtCGAGAGTTCGAGCCTCTCTCACCCCA
Str: >>>>>>>..>>>>.........<<<<.>>>>.....................<<<<.....>>>>>.......<<<<<<<<<<<<.

Chr_01.trna88 (43991625-43991697)	Length: 73 bp
Type: Arg	Anticodon: ACG at 34-36 (43991658-43991660)	Score: 63.7
HMM Sc=49.40	Sec struct Sc=14.30
         *    |    *    |    *    |    *    |    *    |    *    |    *    |  
Seq: GACTCTGTGGCCCAATGGAtAAGGCGCTGGTCTACGAAACCAGAGAtTCTGGGTTCGATCCCCAGCATAGTCG
Str: >>>>.>>..>>>..........<<<.>>>>>.......<<<<<.....>>>>>.......<<<<<<<.<<<<.

Chr_01.trna89 (44084176-44084257)	Length: 82 bp
Type: Ser	Anticodon: AGA at 34-36 (44084209-44084211)	Score: 77.4
HMM Sc=43.10	Sec struct Sc=34.30
         *    |    *    |    *    |    *    |    *    |    *    |    *    |    *    | 
Seq: GTGGTCGTGCCGGAGTGGTtATCGGGCATGACTAGAAATCATGTGGGTTTTGCCCGCGCAGGTTCGAATCCTGCCGACCACG
Str: >>>>>>>..>>>>........<<<<.>>>>>.......<<<<<..>>......<<..>>>>>.......<<<<<<<<<<<<.

Chr_01.trna90 (44768095-44768166)	Length: 72 bp
Type: Trp	Anticodon: CCA at 33-35 (44768127-44768129)	Score: 75.8
HMM Sc=51.20	Sec struct Sc=24.60
         *    |    *    |    *    |    *    |    *    |    *    |    *    | 
Seq: GGATCCGTGGCGCAATGGTAGCGCGTCTGACTCCAGATCAGAAGGtTGCGTGTTCGATTCACGTCGGGTTCA
Str: >>>>>>>..>>>>.......<<<<.>>>>>.......<<<<<.....>>>>>.......<<<<<<<<<<<<.

Chr_01.trna91 (44776766-44776695)	Length: 72 bp
Type: Lys	Anticodon: TTT at 33-35 (44776734-44776732)	Score: 80.4
HMM Sc=65.10	Sec struct Sc=15.30
         *    |    *    |    *    |    *    |    *    |    *    |    *    | 
Seq: GCCGACTTAGCTCAGTGGTAGAGCGCGTGACTTTTAATCCCGTGGtCGAGGGTTCGATCCCCTCAGTCGGCG
Str: >>>>>>>..>>>>.......<<<<.>>.>>.......<<.<<.....>>>>>.......<<<<<<<<<<<<.

Chr_01.trna92 (44643280-44643208)	Length: 73 bp
Type: Arg	Anticodon: CCT at 34-36 (44643247-44643245)	Score: 69.1
HMM Sc=50.30	Sec struct Sc=18.80
         *    |    *    |    *    |    *    |    *    |    *    |    *    |  
Seq: GCGCCTGTAGCTCAGTGGAtAGAGCGTCTGTTTCCTAAGCAGAAAGtCGTAGGTTCGACCCCTACCTGGCGCG
Str: >>>>>.>..>>>>........<<<<.>>>>>.......<<<<<.....>>>>>.......<<<<<<.<<<<<.

Chr_01.trna93 (44224109-44224038)	Length: 72 bp
Type: Pro	Anticodon: AGG at 33-35 (44224077-44224075)	Score: 67.4
HMM Sc=34.70	Sec struct Sc=32.70
         *    |    *    |    *    |    *    |    *    |    *    |    *    | 
Seq: GGGCATTTGGTCTAGTGGTATGATTCTCGCTTAGGGTGCGAGAGGtCCCGAGTTCAATTCTCGGAATGCCCC
Str: >>>>>>>..>>>.........<<<.>>>>>.......<<<<<.....>>>>>.......<<<<<<<<<<<<.

Chr_01.trna94 (43656087-43656002)	Length: 86 bp
Type: Met	Anticodon: CAT at 35-37 (43656053-43656051)	Score: 64.2
Possible intron: 39-50 (43656049-43656038)
HMM Sc=40.80	Sec struct Sc=23.40
         *    |    *    |    *    |    *    |    *    |    *    |    *    |    *    |    *
Seq: GGGGTGGTGGCGCAGTTGGCtAGCGCGTAGGTCTCATAgctaagcgagtgATCCTGAGGtCGAGAGTTCGAGCCTCTCTCACCCCA
Str: >>>>>>>..>>>>.........<<<<.>>>>.....................<<<<.....>>>>>.......<<<<<<<<<<<<.

Chr_01.trna95 (43193321-43193248)	Length: 74 bp
Type: Arg	Anticodon: TCG at 35-37 (43193287-43193285)	Score: 82.3
HMM Sc=61.00	Sec struct Sc=21.30
         *    |    *    |    *    |    *    |    *    |    *    |    *    |   
Seq: GACCGCATAGCGCAGTGGAttAGCGCGTTTGACTTCGGATCAAAAGGtCGTGGGTTCGACTCCCACTGTGGTCG
Str: >>>>>>>..>>>>.........<<<<.>>>>>.......<<<<<.....>>>>>.......<<<<<<<<<<<<.

Chr_01.trna96 (42861098-42861025)	Length: 74 bp
Type: Glu	Anticodon: TTC at 36-38 (42861063-42861061)	Score: 72.1
HMM Sc=45.30	Sec struct Sc=26.80
         *    |    *    |    *    |    *    |    *    |    *    |    *    |   
Seq: TCCGTTGTAGTCCAGCCtGGTtAGGATACCTGGCTTTCACCCAGGCGaCCCGGGTTCAAATCCCGGCAACGGAA
Str: >>>>>>>..>>>>..........<<<<.>>>>>.......<<<<<....>>>>>.......<<<<<<<<<<<<.

Chr_01.trna97 (42678774-42678703)	Length: 72 bp
Type: Cys	Anticodon: GCA at 33-35 (42678742-42678740)	Score: 78.8
HMM Sc=53.50	Sec struct Sc=25.30
         *    |    *    |    *    |    *    |    *    |    *    |    *    | 
Seq: GGGTCCATAGCTCAGTGGTAGAGCATTTGACTGCAGATCAAGAGGtCACCAGTTCGAACCTGGTTGGGCCCT
Str: >>>>>>>..>>>>.......<<<<.>>>>>.......<<<<<.....>>>>>.......<<<<<<<<<<<<.

Chr_01.trna98 (42544449-42544377)	Length: 73 bp
Type: Arg	Anticodon: CCG at 34-36 (42544416-42544414)	Score: 83.0
HMM Sc=63.20	Sec struct Sc=19.80
         *    |    *    |    *    |    *    |    *    |    *    |    *    |  
Seq: GGTCGCATAGCGGAGTGGAtATCGCGTTAGACTCCGAATCTAAAGGtCGTGGGTTCGATTCCCACTGCGATCA
Str: >>>>>>>..>>>>........<<<<.>>>>>.......<<<<<.....>>>>>.......<<<<<<<<<<<<.

Chr_01.trna99 (42490970-42490899)	Length: 72 bp
Type: Gln	Anticodon: TTG at 34-36 (42490937-42490935)	Score: 34.9
HMM Sc=18.80	Sec struct Sc=16.10
         *    |    *    |    *    |    *    |    *    |    *    |    *    | 
Seq: TGGGACGTGGCCAAGCGGAaAAGGCAACTGGTTTTGGTCCTTTGAtCGGAGGTTCGAATCCTTCCATCCCAG
Str: >>>>>.>..>>>..........<<<.>..>>.......<<..<....>>>>>.......<<<<<<.<<<<<.

Chr_01.trna100 (42282574-42282502)	Length: 73 bp
Type: Lys	Anticodon: CTT at 34-36 (42282541-42282539)	Score: 87.7
HMM Sc=67.60	Sec struct Sc=20.10
         *    |    *    |    *    |    *    |    *    |    *    |    *    |  
Seq: GCCCGTCTAGCTCAGTTGGTAGAGCGCAAGGCTCTTAACCTTGTGGtCGTGGGTTCGAGCCCCACGGTGGGCG
Str: >>>>>>>..>>>>........<<<<.>>>>>.......<<<<<.....>>>>>.......<<<<<<<<<<<<.

Chr_01.trna101 (42250616-42250543)	Length: 74 bp
Type: Asn	Anticodon: GTT at 35-37 (42250582-42250580)	Score: 82.7
HMM Sc=57.30	Sec struct Sc=25.40
         *    |    *    |    *    |    *    |    *    |    *    |    *    |   
Seq: GCTGGAGTAGCTCAGTTGGTtAGAGCGTGTGGCTGTTAACCACAAGGtCGAAGGTTCGACCCCTTCCTCTAGCG
Str: >>>>>>>..>>>>.........<<<<.>>>>>.......<<<<<.....>>>>>.......<<<<<<<<<<<<.

Chr_01.trna102 (42060154-42060083)	Length: 72 bp
Type: Lys	Anticodon: TTT at 33-35 (42060122-42060120)	Score: 80.4
HMM Sc=65.10	Sec struct Sc=15.30
         *    |    *    |    *    |    *    |    *    |    *    |    *    | 
Seq: GCCGACTTAGCTCAGTGGTAGAGCGCGTGACTTTTAATCCCGTGGtCGAGGGTTCGATCCCCTCAGTCGGCG
Str: >>>>>>>..>>>>.......<<<<.>>.>>.......<<.<<.....>>>>>.......<<<<<<<<<<<<.

Chr_01.trna103 (42015249-42015178)	Length: 72 bp
Type: Lys	Anticodon: TTT at 33-35 (42015217-42015215)	Score: 80.4
HMM Sc=65.10	Sec struct Sc=15.30
         *    |    *    |    *    |    *    |    *    |    *    |    *    | 
Seq: GCCGACTTAGCTCAGTGGTAGAGCGCGTGACTTTTAATCCCGTGGtCGAGGGTTCGATCCCCTCAGTCGGCG
Str: >>>>>>>..>>>>.......<<<<.>>.>>.......<<.<<.....>>>>>.......<<<<<<<<<<<<.

Chr_01.trna104 (41967444-41967373)	Length: 72 bp
Type: Pro	Anticodon: AGG at 33-35 (41967412-41967410)	Score: 67.4
HMM Sc=34.70	Sec struct Sc=32.70
         *    |    *    |    *    |    *    |    *    |    *    |    *    | 
Seq: GGGCATTTGGTCTAGTGGTATGATTCTCGCTTAGGGTGCGAGAGGtCCCGAGTTCAATTCTCGGAATGCCCC
Str: >>>>>>>..>>>.........<<<.>>>>>.......<<<<<.....>>>>>.......<<<<<<<<<<<<.

Chr_01.trna105 (41967357-41967298)	Length: 60 bp
Type: Thr	Anticodon: TGT at 33-35 (41967325-41967323)	Score: 33.1
Possible truncation, pseudogene: HMM Sc=0.00	Sec struct Sc=33.10
         *    |    *    |    *    |    *    |    *    |    *    
Seq: GCCCTTATAGCTTAGTGGTAGAGCGCCAGTCTTGTAAACTGGAGGtCCTGCGTGAGGGCA
Str: >>>>>>>..>>>>.......<<<<.>>>>>.......<<<<<.....>...<<<<<<<<.

Chr_01.trna106 (40851264-40851181)	Length: 84 bp
Type: Tyr	Anticodon: GTA at 34-36 (40851231-40851229)	Score: 72.8
Possible intron: 38-48 (40851227-40851217)
HMM Sc=40.90	Sec struct Sc=31.90
         *    |    *    |    *    |    *    |    *    |    *    |    *    |    *    |   
Seq: CCGACTTTAGCTCAGTTGGTAGAGCGGAGGACTGTAGttgtagcagctATCCTTAGGtCGCTGGTTCAAATCCGGCAAGTCGGA
Str: >>>>>>>..>>>>........<<<<.>>>>>..................<<<<<.....>>>>>.......<<<<<<<<<<<<.

Chr_01.trna107 (40357850-40357778)	Length: 73 bp
Type: Arg	Anticodon: ACG at 34-36 (40357817-40357815)	Score: 72.5
HMM Sc=49.90	Sec struct Sc=22.60
         *    |    *    |    *    |    *    |    *    |    *    |    *    |  
Seq: GACTCTGTGGCCCAATGGAtAAGGCGCTGGTCTACGAAACCAGAGAcTCTGGGTTCGATCCCCAGCAGAGTCG
Str: >>>>>>>..>>>..........<<<.>>>>>.......<<<<<.....>>>>>.......<<<<<<<<<<<<.

Chr_01.trna108 (39578500-39578428)	Length: 73 bp
Type: Ala	Anticodon: AGC at 34-36 (39578467-39578465)	Score: 63.4
HMM Sc=38.20	Sec struct Sc=25.20
         *    |    *    |    *    |    *    |    *    |    *    |    *    |  
Seq: GGGGATGTAGCTCAGATGGTAGAGCGCTCGCTTAGCATGCGAGAGGtACGGGGATCGATACCCCGCATCTCCA
Str: >>>>>>>..>>>>........<<<<.>>>>>.......<<<<<.....>>>>>.......<<<<<<<<<<<<.

Chr_01.trna109 (39124962-39124888)	Length: 75 bp
Type: Lys	Anticodon: TTT at 35-37 (39124928-39124926)	Score: 54.0
HMM Sc=46.80	Sec struct Sc=7.20
         *    |    *    |    *    |    *    |    *    |    *    |    *    |    
Seq: GCTCGGGTAGCTTGGTTGGTtAGAACATGTGGCTTTTAaACCACAAGGtCGGAGGTTCAAACCCTTCCTCTAGCA
Str: >>>.>>>..>.>>.........<<.<.>>>>>........<<<<<.....>>>>>.......<<<<<<<<.<<<.

Chr_01.trna110 (39032714-39032641)	Length: 74 bp
Type: Ile	Anticodon: TAT at 35-37 (39032680-39032678)	Score: 85.9
HMM Sc=70.60	Sec struct Sc=15.30
         *    |    *    |    *    |    *    |    *    |    *    |    *    |   
Seq: GGTCCCGTAGCTCAGTTGGTtAGAGCGTTGGTCTTATGAGCCGAAGGtCGCGGGTTCGAGCCCCGCCGGGACCA
Str: >>>>>>>..>>>>.........<<<<.>>>>>.......<<<<<.....>>>>>.......<<<<<<<<<<<<.

Chr_01.trna111 (38641268-38641198)	Length: 71 bp
Type: Undet	Anticodon: NNN at 0-0 (0-0)	Score: 33.9
HMM Sc=14.10	Sec struct Sc=19.80
         *    |    *    |    *    |    *    |    *    |    *    |    *    |
Seq: GGATCTATaAGCTCAaaATGGAAGAGCGCTCaTAAAttGAGAGGtTGATGGTTCAAATCCATCTAGATCCA
Str: >>>>>>>...>>>>.........<<<<.>>>.......<<<.....>>>>>.......<<<<<<<<<<<<.

Chr_01.trna112 (37971609-37971537)	Length: 73 bp
Type: Ala	Anticodon: AGC at 34-36 (37971576-37971574)	Score: 63.4
HMM Sc=38.20	Sec struct Sc=25.20
         *    |    *    |    *    |    *    |    *    |    *    |    *    |  
Seq: GGGGATGTAGCTCAGATGGTAGAGCGCTCGCTTAGCATGCGAGAGGtACGGGGATCGATACCCCGCATCTCCA
Str: >>>>>>>..>>>>........<<<<.>>>>>.......<<<<<.....>>>>>.......<<<<<<<<<<<<.

Chr_01.trna113 (37440261-37440179)	Length: 83 bp
Type: Met	Anticodon: CAT at 32-34 (37440230-37440228)	Score: 42.5
Possible intron: 36-47 (37440226-37440215)
Possible truncation: HMM Sc=32.40	Sec struct Sc=10.10
         *    |    *    |    *    |    *    |    *    |    *    |    *    |    *    |  
Seq: GTGGTGGCGCAGTTGGCtAGCGCGTAGGTCTCATAgctaagcgagtgATCCTGAGGtCGAGAGTTCGAGCCTCTCTCAcccCA
Str: >>>>..>>>>.........<<<<.>>>>.....................<<<<.....>>>>>.......<<<<<<<<...<.

Chr_01.trna114 (35952346-35952261)	Length: 86 bp
Type: Met	Anticodon: CAT at 35-37 (35952312-35952310)	Score: 53.8
Possible intron: 39-50 (35952308-35952297)
HMM Sc=40.60	Sec struct Sc=13.20
         *    |    *    |    *    |    *    |    *    |    *    |    *    |    *    |    *
Seq: GGGATGGTGGCGCAGTTGGCtAGCGCGTTGGTCTCATAactatctgagtaATCCTGAGGtCGAGAGTTCAAGCCTCTCTCACCCCA
Str: >>>.>>>..>>>>.........<<<<.>.>>.....................<<.<.....>>>>>.......<<<<<<<<.<<<.

Chr_01.trna115 (33776942-33776742)	Length: 201 bp
Type: Leu	Anticodon: TAG at 35-37 (33776908-33776906)	Score: 25.8
Possible intron: 39-169 (33776904-33776774)
Possible pseudogene: HMM Sc=31.20	Sec struct Sc=-5.40
         *    |    *    |    *    |    *    |    *    |    *    |    *    |    *    |    *    |    *    |    *    |    *    |    *    |    *    |    *    |    *    |    *    |    *    |    *    |    *    |
Seq: GACAGTTTGGCCCAGTGGTctAAGGCGCCAGATTTAGGctcatgatatggttgtaaaacctaagcaacaaatctaaatgattgtgttttttttattttaatgaagtgatggtttgagtagtagatttgattttacagttttttatgtatggtttagtagaactatttttCTCCCGCATGGGTTCAAATCCCACGGCTGTCG
Str: >>>>>>>..>>>...........<<<....>>..........................................................................................................................................<<.....>>>>.......<<<<.<<<<<<<.

Chr_01.trna116 (33663649-33663578)	Length: 72 bp
Type: Lys	Anticodon: TTT at 33-35 (33663617-33663615)	Score: 80.4
HMM Sc=65.10	Sec struct Sc=15.30
         *    |    *    |    *    |    *    |    *    |    *    |    *    | 
Seq: GCCGACTTAGCTCAGTGGTAGAGCGCGTGACTTTTAATCCCGTGGtCGAGGGTTCGATCCCCTCAGTCGGCG
Str: >>>>>>>..>>>>.......<<<<.>>.>>.......<<.<<.....>>>>>.......<<<<<<<<<<<<.

Chr_01.trna117 (33283011-33282937)	Length: 75 bp
Type: Sup	Anticodon: TTA at 31-33 (33282981-33282979)	Score: 51.7
HMM Sc=40.80	Sec struct Sc=10.90
         *    |    *    |    *    |    *    |    *    |    *    |    *    |    
Seq: GcGTAGCTCAGTTGGTtAGAGCATGTGGCTTTAAaATCACAAGGtCGAAGGTTCAAACCCTTCctcgCATCTACA
Str: >.>..>>>>.........<<<<.>>>>>........<<<<<.....>>>>>.......<<<<<....<.....<.

Chr_01.trna118 (29824218-29824148)	Length: 71 bp
Type: Undet	Anticodon: NNN at 0-0 (0-0)	Score: 23.2
Possible pseudogene: HMM Sc=0.00	Sec struct Sc=23.20
         *    |    *    |    *    |    *    |    *    |    *    |    *    |
Seq: GGATCCATaAGCTCAaaATGACAGAGCGCTCACCCGTTGAGAGGtTGATGGTTCGAATCCATCTGGATCTA
Str: >>>>>>>...>>>>.........<<<<.>...........<.....>>>>>.......<<<<<<<<<<<<.

Chr_01.trna119 (29295055-29294982)	Length: 74 bp
Type: Ile	Anticodon: AAT at 35-37 (29295021-29295019)	Score: 31.4
HMM Sc=18.60	Sec struct Sc=12.80
         *    |    *    |    *    |    *    |    *    |    *    |    *    |   
Seq: GGCCCATTAGCTCAGTTGGTtAGACCGTCGTGCAAATTACACGAAAGtCGCAGGTTCAAGGCATGCATGGACCA
Str: >>.>>>>..>.>>.........<<.<.>>>>>.......<<<<<.....>>>.>.......<.<<<<<<<.<<.

Chr_01.trna120 (29254449-29254376)	Length: 74 bp
Type: Undet	Anticodon: NNN at 0-0 (0-0)	Score: 27.7
HMM Sc=18.10	Sec struct Sc=9.60
         *    |    *    |    *    |    *    |    *    |    *    |    *    |   
Seq: GGCCCATTAGCTCAGTTGGTtAGACCGTCATGcaaattacacgAAAGtCGCAGGTTCAAGGCATGCATGGACCA
Str: >>.>>>>..>.>>.........<<.<.>................<....>>>.>.......<.<<<<<<<.<<.

Chr_01.trna121 (29246945-29246872)	Length: 74 bp
Type: Undet	Anticodon: NNN at 0-0 (0-0)	Score: 26.2
HMM Sc=15.70	Sec struct Sc=10.50
         *    |    *    |    *    |    *    |    *    |    *    |    *    |   
Seq: GGCCCATTAGCTCAGCTGGTtAGACCGTCGTAcaaattacacgAAAGtCGCAGGTTCAAGGCATGCATGGACCA
Str: >>.>>>>..>.>>.........<<.<.>................<....>>>.>.......<.<<<<<<<.<<.

Chr_01.trna122 (29146393-29146317)	Length: 77 bp
Type: Val	Anticodon: AAC at 35-37 (29146359-29146357)	Score: 59.2
HMM Sc=43.20	Sec struct Sc=16.00
         *    |    *    |    *    |    *    |    *    |    *    |    *    |    * 
Seq: GGTTTCATGGTGTAGTTGGTtATCACGTCAGTCTAACACACTGAAGGtCTCCGGTTCAAACCCGGGcggcGAAGCCA
Str: >>>>>>...>>>...........<<<.>>>>>.......<<<<<.....>>>>>.......<<<<<....<<<<<<.

Chr_01.trna123 (28602689-28602618)	Length: 72 bp
Type: Gln	Anticodon: CTG at 34-36 (28602656-28602654)	Score: 72.2
HMM Sc=48.10	Sec struct Sc=24.10
         *    |    *    |    *    |    *    |    *    |    *    |    *    | 
Seq: GGTCCCATGGTCTAGCGGTtAGGACATTGGACTCTGAATCCAGTAaCCCGAGTTCAAGTCTCGGTGGGACCT
Str: >>>>>>>..>>>>........<<<<.>>>>>.......<<<<<....>>>>>.......<<<<<<<<<<<<.

Chr_01.trna124 (26394785-26394714)	Length: 72 bp
Type: Undet	Anticodon: NNN at 0-0 (0-0)	Score: 32.9
HMM Sc=11.30	Sec struct Sc=21.60
         *    |    *    |    *    |    *    |    *    |    *    |    *    | 
Seq: GGATCTATaAGCTCAaaATGGCaAGAGCGCTCAGtatttgAGAGGtTGATGGTTCAAATCCATCTAGATCCA
Str: >>>>>>>...>>>>..........<<<<.>...........<.....>>>>>.......<<<<<<<<<<<<.

Chr_01.trna125 (25926301-25926229)	Length: 73 bp
Type: Met	Anticodon: CAT at 34-36 (25926268-25926266)	Score: 40.5
HMM Sc=17.80	Sec struct Sc=22.70
         *    |    *    |    *    |    *    |    *    |    *    |    *    |  
Seq: ACTTACTTGACTCAGCGGTtAGAGTATCGCTTTCATACGGTGAGAGtCATTGGTTCAAATCCAATAGTAGGTC
Str: >>>>>>>..>>>>........<<<<.>>>>>.......<<<<<.....>>>>>.......<<<<<<<<<<<<.

Chr_01.trna126 (25346177-25346103)	Length: 75 bp
Type: Lys	Anticodon: TTT at 35-37 (25346143-25346141)	Score: 63.1
HMM Sc=52.20	Sec struct Sc=10.90
         *    |    *    |    *    |    *    |    *    |    *    |    *    |    
Seq: GCTGGTGTAGCTCAGTTGGTtAGAGCGAGTGGTTTTTGaACCACAAGGtCGAAGGTTCAAACCCTTCTTCCAGCA
Str: >>>>>.>..>>>>.........<<<<..>>>>........<<<<......>>>>>.......<<<<<<.<<<<<.

Chr_01.trna127 (24943098-24943019)	Length: 80 bp
Type: Cys	Anticodon: GCA at 36-38 (24943063-24943061)	Score: 34.7
Possible intron: 40-43 (24943059-24943056)
HMM Sc=12.50	Sec struct Sc=22.20
         *    |    *    |    *    |    *    |    *    |    *    |    *    |    *    
Seq: GGATCTTTAGCTCAAAAGGTAGAGCaaTTGAGAATGCAAatgcATCTCAAGAgaTGGTGGTTCAAACCCACCAAGATCCT
Str: >>>>>>>..>>>>........<<<<...>>>>>...........<<<<<......>>>>>.......<<<<<<<<<<<<.

Chr_01.trna128 (23734508-23734434)	Length: 75 bp
Type: Sup	Anticodon: TCA at 36-38 (23734473-23734471)	Score: 55.8
HMM Sc=38.60	Sec struct Sc=17.20
         *    |    *    |    *    |    *    |    *    |    *    |    *    |    
Seq: GCTAGAGTAACTCAGTTGGAtAGAGCGTGTGtCTTTCAAAGCACAAGGtCGAAGGTTCAAGCCTTTCCTCTAGCA
Str: >>>>>>>...>>>.........<<<..>>>>.>.......<<<<<.....>>>>>.......<<<<<<<<<<<<.

Chr_01.trna129 (23149746-23149675)	Length: 72 bp
Type: Leu	Anticodon: TAA at 35-37 (23149712-23149710)	Score: 39.6
HMM Sc=11.80	Sec struct Sc=27.80
         *    |    *    |    *    |    *    |    *    |    *    |    *    | 
Seq: GGATCCATaAGCTCtaaATGGTaAGAGCGCTCACTAAATGAGAGGtTGATGGTTCGAATCCATCTGGATCCA
Str: >>>>>>>...>>>>..........<<<<.>>>>.....<<<<.....>>>>>.......<<<<<<<<<<<<.

Chr_01.trna130 (22891351-22891278)	Length: 74 bp
Type: Ile	Anticodon: AAT at 35-37 (22891317-22891315)	Score: 37.0
HMM Sc=21.80	Sec struct Sc=15.20
         *    |    *    |    *    |    *    |    *    |    *    |    *    |   
Seq: GGCCCATTGGCTCAATTGGTtAGACCGTCGTGCAAATTACACGAAAGtCGCAGGTTCAAGGCCTGCATGGACCA
Str: >>.>>>>..>.>>.........<<.<.>>>>>.......<<<<<.....>>>>>.......<<<<<<<<<.<<.

Chr_01.trna131 (21871284-21871213)	Length: 72 bp
Type: Phe	Anticodon: AAA at 35-37 (21871250-21871248)	Score: 35.9
HMM Sc=10.50	Sec struct Sc=25.40
         *    |    *    |    *    |    *    |    *    |    *    |    *    | 
Seq: GGATCCATaAGCTtTAAACGGTaAGAGCGCTCACAAAATGAGAGGtTGATGGTTCGAATCCATCTGGATCCA
Str: >>>>>>>...>>>.>.........<<<<.>>>>.....<<<<.....>>>>>.......<<<<<<<<<<<<.

Chr_01.trna132 (21648983-21648911)	Length: 73 bp
Type: Phe	Anticodon: GAA at 34-36 (21648950-21648948)	Score: 63.0
HMM Sc=50.30	Sec struct Sc=12.70
         *    |    *    |    *    |    *    |    *    |    *    |    *    |  
Seq: GCGGGGATAGCTCAGTTGGGAGAGCGTCAGACTGAAGATCTGAAGGtTGCATGTTCAATCCACGCTCCACGCT
Str: >>>.>>>..>>>>........<<<<.>>>>>.......<<<<<.....>>.>>.......<<.<<<<<.<<<.

Chr_01.trna133 (21588240-21588169)	Length: 72 bp
Type: Undet	Anticodon: NNN at 0-0 (0-0)	Score: 32.4
HMM Sc=15.50	Sec struct Sc=16.90
         *    |    *    |    *    |    *    |    *    |    *    |    *    | 
Seq: GGATCCATaAGCTCtaaATGGTaAGAGCGCTCaTAAAttGAGAGGtTGGTGGTTCGAATCCATCTGGATCCA
Str: >>>>>>>...>>>>..........<<<<.>>>.......<<<.....>>>>>.......<<<<<<<<<<<<.

Chr_01.trna134 (20784984-20784912)	Length: 73 bp
Type: Undet	Anticodon: NNN at 0-0 (0-0)	Score: 23.4
Possible pseudogene: HMM Sc=23.70	Sec struct Sc=-0.30
         *    |    *    |    *    |    *    |    *    |    *    |    *    |  
Seq: TACTAGTTgGGCTCAATTGGTaAAACCTTTGGCTGATGAtACCAGAGGtCTGGGGTTCAAATCCCGCCAGTAT
Str: >>>>.>>...>.>...........<.<.>>>>.........<<<<.......>>>.......<<<<<.<<<<.

Chr_01.trna135 (20374128-20374054)	Length: 75 bp
Type: Ile	Anticodon: TAT at 35-37 (20374094-20374092)	Score: 64.3
HMM Sc=42.00	Sec struct Sc=22.30
         *    |    *    |    *    |    *    |    *    |    *    |    *    |    
Seq: GCTGGTGTAGCTCAGATGGTtAGAGCGTGTGGTTTATAaACCACAAGGtCGAAGGTTAAAGCCCTTCCTCCAGCG
Str: >>>>>.>..>>>>.........<<<<.>>>>>........<<<<<.....>>>>>.......<<<<<<.<<<<<.

Chr_01.trna136 (20369463-20369408)	Length: 56 bp
Type: Undet	Anticodon: NNN at 0-0 (0-0)	Score: 29.8
Possible pseudogene: HMM Sc=0.00	Sec struct Sc=29.80
         *    |    *    |    *    |    *    |    *    |    *
Seq: GGCCTATTAGCTCAGTTGGTtAGAGTGtCGCGCGGGTTCGAGACCTGCATAGGTCA
Str: >>>>>>>..>>>>.........<<<<.....>>>>>.......<<<<<<<<<<<<.

Chr_01.trna137 (19735958-19735878)	Length: 81 bp
Type: Trp	Anticodon: CCA at 40-42 (19735919-19735917)	Score: 21.0
Possible truncation: HMM Sc=12.00	Sec struct Sc=9.00
         *    |    *    |    *    |    *    |    *    |    *    |    *    |    *    |
Seq: TCTATGTTGTTTaCAGCTtttgGGAcTAAACGCGGGTCTCCAAAACCCGATGtCGTAGGTTCAAATCCTACAGAgcgTGAT
Str: >>..>.>...>>................<<..>>>>>.......<<<<<.....>>>>>.......<<<<<<.<....<<.

Chr_01.trna138 (19059167-19059091)	Length: 77 bp
Type: Undet	Anticodon: NNN at 0-0 (0-0)	Score: 20.7
Possible pseudogene: HMM Sc=24.80	Sec struct Sc=-4.10
         *    |    *    |    *    |    *    |    *    |    *    |    *    |    * 
Seq: GGTGCTaGTtgGGCTCAACCGGTaAAACCTTTGGGTGATGAtACCAGAGGTCTGgGGTTCGAATCCCGGCAGCATTA
Str: >>>>>>.>....>.>...........<.<.>>>>.........<<<<....>>>.>>.......<<<<<<<<<<<<.

Chr_01.trna139 (17059070-17058997)	Length: 74 bp
Type: Glu	Anticodon: TTC at 36-38 (17059035-17059033)	Score: 72.1
HMM Sc=45.30	Sec struct Sc=26.80
         *    |    *    |    *    |    *    |    *    |    *    |    *    |   
Seq: TCCGTTGTAGTCCAGCCtGGTtAGGATACCTGGCTTTCACCCAGGCGaCCCGGGTTCAAATCCCGGCAACGGAA
Str: >>>>>>>..>>>>..........<<<<.>>>>>.......<<<<<....>>>>>.......<<<<<<<<<<<<.

Chr_01.trna140 (15227165-15227089)	Length: 77 bp
Type: Phe	Anticodon: AAA at 34-36 (15227132-15227130)	Score: 33.7
Possible intron: 38-42 (15227128-15227124)
HMM Sc=12.60	Sec struct Sc=21.10
         *    |    *    |    *    |    *    |    *    |    *    |    *    |    * 
Seq: AGATCTTTAGCTCAAAGGGtAGAGCACTTGAGAAAAGtccatCTCAAGAGaTGGTGGTTCAAATCCACCAAGGTCCT
Str: .>>>>>>..>>>>........<<<<.>>>>>............<<<<<....>>>>>.......<<<<<<<<<<<..

Chr_01.trna141 (15084865-15084792)	Length: 74 bp
Type: His	Anticodon: GTG at 35-37 (15084831-15084829)	Score: 49.8
HMM Sc=34.70	Sec struct Sc=15.10
         *    |    *    |    *    |    *    |    *    |    *    |    *    |   
Seq: GCGGATGTAGCCAAGTGGAtgAAGGCAGTGGATTGTGAATCCAcCACGCGCGGGTTCAATTCCCGTCGTTCGCC
Str: >>>>>>>..>>>...........<<<.>>>>>.......<<<<.<....>>>>>.......<<<<<<<<<<<<.

Chr_01.trna142 (15077068-15076995)	Length: 74 bp
Type: Ile	Anticodon: TAT at 35-37 (15077034-15077032)	Score: 85.9
HMM Sc=70.60	Sec struct Sc=15.30
         *    |    *    |    *    |    *    |    *    |    *    |    *    |   
Seq: GGTCCCGTAGCTCAGTTGGTtAGAGCGTTGGTCTTATGAGCCGAAGGtCGCGGGTTCGAGCCCCGCCGGGACCA
Str: >>>>>>>..>>>>.........<<<<.>>>>>.......<<<<<.....>>>>>.......<<<<<<<<<<<<.

Chr_01.trna143 (13783656-13783585)	Length: 72 bp
Type: Asp	Anticodon: GTC at 34-36 (13783623-13783621)	Score: 66.4
HMM Sc=46.50	Sec struct Sc=19.90
         *    |    *    |    *    |    *    |    *    |    *    |    *    | 
Seq: GTCGTTGTAGTATAGTGGTgAGTATTCCCGCCTGTCACGCGGGTGaCCTGGGTTCGATCCCCGGCAACGGCG
Str: >>>>>>>..>>>>........<<<<.>>>>>.......<<<<<....>>>>>.......<<<<<<<<<<<<.

Chr_01.trna144 (12750513-12750445)	Length: 69 bp
Type: Pro	Anticodon: TGG at 31-33 (12750483-12750481)	Score: 25.3
Possible truncation: HMM Sc=16.70	Sec struct Sc=8.60
         *    |    *    |    *    |    *    |    *    |    *    |    *   
Seq: AtGTAGTGCAGCTtGGTAGCGCGTTTATTTTGGGTACAAAATGtCACGGGTTCAAATCCTGTCGGggTG
Str: >.>..>>>>.........<<<<.>>>.>.......<.<<<.....>>>>>.......<<<<<<....<.

Chr_01.trna145 (12184135-12184061)	Length: 75 bp
Type: Sup	Anticodon: TTA at 36-38 (12184100-12184098)	Score: 71.1
HMM Sc=47.10	Sec struct Sc=24.00
         *    |    *    |    *    |    *    |    *    |    *    |    *    |    
Seq: GTTGGAGTAGCTCAGGTGGTtAGAGCGTGTGgCTTTTAAAGCACAAGGcCGAAGGTTCAAGCCCTTCCTCCAACA
Str: >>>>>>>..>>>>.........<<<<.>>>>.>.......<<<<<.....>>>>>.......<<<<<<<<<<<<.

Chr_01.trna146 (12180805-12180731)	Length: 75 bp
Type: Sup	Anticodon: TCA at 36-38 (12180770-12180768)	Score: 73.4
HMM Sc=53.70	Sec struct Sc=19.70
         *    |    *    |    *    |    *    |    *    |    *    |    *    |    
Seq: GCTGGAGTAGCTCAGTTGGTtAGAGCATGTGgCTTTCAAAGCACAAGGtCGAAGGTTCAAGCCCTTCTTCCAGCA
Str: >>>>>>>..>>>>.........<<<<.>>>>.>.......<<<<<.....>>>>>.......<<<<<<<<<<<<.

Chr_01.trna147 (11581473-11581401)	Length: 73 bp
Type: Phe	Anticodon: GAA at 34-36 (11581440-11581438)	Score: 78.3
HMM Sc=58.40	Sec struct Sc=19.90
         *    |    *    |    *    |    *    |    *    |    *    |    *    |  
Seq: GCGGGGATAGCTCAGTTGGGAGAGCGTCAGACTGAAGATCTGAAGGtCGCGTGTTCGATCCACGCTCACCGCA
Str: >>>>.>>..>>>>........<<<<.>>>>>.......<<<<<.....>>>>>.......<<<<<<<.<<<<.

Chr_01.trna148 (11556888-11556817)	Length: 72 bp
Type: Undet	Anticodon: NNN at 0-0 (0-0)	Score: 30.5
HMM Sc=14.50	Sec struct Sc=16.00
         *    |    *    |    *    |    *    |    *    |    *    |    *    | 
Seq: GGATCTATaAGCTCAaaATGGAaAGAGCACTCaTTAAttGAGAGGtTGGTGGTTCGAATCCATCTAGATCCA
Str: >>>>>>>...>>>>..........<<<<.>>>.......<<<.....>>>>>.......<<<<<<<<<<<<.

Chr_01.trna149 (10997600-10997528)	Length: 73 bp
Type: Glu	Anticodon: CTC at 35-37 (10997566-10997564)	Score: 78.9
HMM Sc=53.10	Sec struct Sc=25.80
         *    |    *    |    *    |    *    |    *    |    *    |    *    |  
Seq: TCCGTTGTAGTCTAGTTGGTtAGGATACTCGGCTCTCACCCGAGAGaCCCGGGTTCAAGTCCCGGCAACGGAA
Str: >>>>>>>..>>>>.........<<<<.>>>>>.......<<<<<....>>>>>.......<<<<<<<<<<<<.

Chr_01.trna150 (10927210-10927139)	Length: 72 bp
Type: Leu	Anticodon: TAA at 35-37 (10927176-10927174)	Score: 36.6
Possible pseudogene: HMM Sc=0.00	Sec struct Sc=36.60
         *    |    *    |    *    |    *    |    *    |    *    |    *    | 
Seq: GGATCCATaAGCTCtaaATGGTaAGAGCGCTCAATAAATGAGAGGtTGATGGTTCAAATCCATCTGGATTCA
Str: >>>>>>>...>>>>..........<<<<.>>>>.....<<<<.....>>>>>.......<<<<<<<<<<<<.

Chr_01.trna151 (8683926-8683841)	Length: 86 bp
Type: Tyr	Anticodon: GTA at 34-36 (8683893-8683891)	Score: 66.5
Possible intron: 38-50 (8683889-8683877)
HMM Sc=38.70	Sec struct Sc=27.80
         *    |    *    |    *    |    *    |    *    |    *    |    *    |    *    |    *
Seq: CCGACTTTAGCTCAGTTGGTAGAGCGGAGGACTGTAGtggttacatagctATCCTTAGGtCGCTGGTTCGAATCTGGCAAGTCGGA
Str: >>>>>>>..>>>>........<<<<.>>>>>....................<<<<<.....>>>>>.......<<<<<<<<<<<<.

Chr_01.trna152 (8514202-8514132)	Length: 71 bp
Type: Gly	Anticodon: GCC at 33-35 (8514170-8514168)	Score: 66.5
HMM Sc=44.80	Sec struct Sc=21.70
         *    |    *    |    *    |    *    |    *    |    *    |    *    |
Seq: GCACCAGTGGTCTAGTGGTAGAATAGTACCCTGCCACGGTACAGaCCCGGGTTCGATTCCCGGCTGGTGCA
Str: >>>>>>>..>>.>.......<.<<.>>>>>.......<<<<<....>>>>>.......<<<<<<<<<<<<.

Chr_01.trna153 (8472475-8472404)	Length: 72 bp
Type: Leu	Anticodon: TAA at 35-37 (8472441-8472439)	Score: 39.6
HMM Sc=11.80	Sec struct Sc=27.80
         *    |    *    |    *    |    *    |    *    |    *    |    *    | 
Seq: GGATCCATaAGCTCtaaATGGTaAGAGCGCTCACTAAATGAGAGGtTGATGGTTCGAATCCATCTGGATCCA
Str: >>>>>>>...>>>>..........<<<<.>>>>.....<<<<.....>>>>>.......<<<<<<<<<<<<.

Chr_01.trna154 (7965610-7965530)	Length: 81 bp
Type: Leu	Anticodon: AAG at 36-38 (7965575-7965573)	Score: 74.0
HMM Sc=52.20	Sec struct Sc=21.80
         *    |    *    |    *    |    *    |    *    |    *    |    *    |    *    |
Seq: GTTGAGATGGCCGAGTTGGTctAAGGCGCCAGATTAAGGTTCTGGTccgaaaGGgCGTGGGTTCAAATCCCACTCTCAACA
Str: >>>>>>>..>>>............<<<.>>>>>.......<<<<<...........>>>>>.......<<<<<<<<<<<<.

Chr_01.trna155 (7242852-7242761)	Length: 92 bp
Type: Tyr	Anticodon: GTA at 34-36 (7242819-7242817)	Score: 73.5
Possible intron: 38-56 (7242815-7242797)
HMM Sc=41.60	Sec struct Sc=31.90
         *    |    *    |    *    |    *    |    *    |    *    |    *    |    *    |    *    | 
Seq: CCGACTTTAGCTCAGTTGGTAGAGCGGAGGACTGTAGtgggcaatacctgtcagatATCCTTAGGtCGCTGGTTCGAATCCGGCAAGTCGGA
Str: >>>>>>>..>>>>........<<<<.>>>>>..........................<<<<<.....>>>>>.......<<<<<<<<<<<<.

Chr_01.trna156 (7159171-7159088)	Length: 84 bp
Type: Leu	Anticodon: TAA at 35-37 (7159137-7159135)	Score: 68.9
HMM Sc=37.40	Sec struct Sc=31.50
         *    |    *    |    *    |    *    |    *    |    *    |    *    |    *    |   
Seq: GCTGGTTTGCCCGAGTGGTctAAGGGGGAAGACTTAAGATCTTCTGTGCATTTGTACGCATGGGTTCGAACCCCATAGCCAGCA
Str: >>>>>>>..>>>...........<<<.>>>>>.......<<<<<.>>>>....<<<<..>>>>>.......<<<<<<<<<<<<.

Chr_01.trna157 (7005295-7005224)	Length: 72 bp
Type: Pro	Anticodon: AGG at 33-35 (7005263-7005261)	Score: 67.4
HMM Sc=34.70	Sec struct Sc=32.70
         *    |    *    |    *    |    *    |    *    |    *    |    *    | 
Seq: GGGCATTTGGTCTAGTGGTATGATTCTCGCTTAGGGTGCGAGAGGtCCCGAGTTCAATTCTCGGAATGCCCC
Str: >>>>>>>..>>>.........<<<.>>>>>.......<<<<<.....>>>>>.......<<<<<<<<<<<<.

Chr_01.trna158 (6766816-6766745)	Length: 72 bp
Type: Pro	Anticodon: AGG at 33-35 (6766784-6766782)	Score: 67.4
HMM Sc=34.70	Sec struct Sc=32.70
         *    |    *    |    *    |    *    |    *    |    *    |    *    | 
Seq: GGGCATTTGGTCTAGTGGTATGATTCTCGCTTAGGGTGCGAGAGGtCCCGAGTTCAATTCTCGGAATGCCCC
Str: >>>>>>>..>>>.........<<<.>>>>>.......<<<<<.....>>>>>.......<<<<<<<<<<<<.

Chr_01.trna159 (6459015-6458925)	Length: 91 bp
Type: His	Anticodon: ATG at 34-36 (6458982-6458980)	Score: 36.9
Possible intron: 38-56 (6458978-6458960)
HMM Sc=13.00	Sec struct Sc=23.90
         *    |    *    |    *    |    *    |    *    |    *    |    *    |    *    |    *    |
Seq: TGATCTTTAGCTCAAATGGTAGAGCGCTTGAGAATGAagattcatttccaactcatCTCAAGAGaTGGTGGTTCAAATCCATCAAGATTAT
Str: >>>>>>>..>>>>........<<<<.>>>>>..........................<<<<<....>>>>>.......<<<<<<<<<<<<.

Chr_01.trna160 (6265501-6265429)	Length: 73 bp
Type: Undet	Anticodon: NNN at 0-0 (0-0)	Score: 32.7
Possible pseudogene: HMM Sc=9.50	Sec struct Sc=23.20
         *    |    *    |    *    |    *    |    *    |    *    |    *    |  
Seq: GGATCCATaAGCTCAaaaATGGGaAGAGCGCTCACTAgTTGAGAGGtTGATGGTTCGAATCCATCTGGATCCA
Str: >>>>>>>...>>>>...........<<<<.>>>>.....<<<<.....>>>>>.......<<<<<<<<<<<<.

Chr_01.trna161 (5942832-5942752)	Length: 81 bp
Type: Leu	Anticodon: AAG at 36-38 (5942797-5942795)	Score: 74.0
HMM Sc=52.20	Sec struct Sc=21.80
         *    |    *    |    *    |    *    |    *    |    *    |    *    |    *    |
Seq: GTTGAGATGGCCGAGTTGGTctAAGGCGCCAGATTAAGGTTCTGGTccgaaaGGgCGTGGGTTCAAATCCCACTCTCAACA
Str: >>>>>>>..>>>............<<<.>>>>>.......<<<<<...........>>>>>.......<<<<<<<<<<<<.

Chr_01.trna162 (4996328-4996257)	Length: 72 bp
Type: Pro	Anticodon: AGG at 33-35 (4996296-4996294)	Score: 66.9
HMM Sc=34.20	Sec struct Sc=32.70
         *    |    *    |    *    |    *    |    *    |    *    |    *    | 
Seq: GGGTTATTGGTCTAGTGGTATGATTCTCGCTTAGGGTGCGAGAGGtCCCGAGTTCAATTCTCGGATAACCCC
Str: >>>>>>>..>>>.........<<<.>>>>>.......<<<<<.....>>>>>.......<<<<<<<<<<<<.

Chr_01.trna163 (4647981-4647909)	Length: 73 bp
Type: Arg	Anticodon: TCT at 34-36 (4647948-4647946)	Score: 68.8
HMM Sc=51.20	Sec struct Sc=17.60
         *    |    *    |    *    |    *    |    *    |    *    |    *    |  
Seq: GCACCCGTGGCCTAATGGAtAAGGCGTCTGACTTCTAATCAGGCGAtTGTGGGTTCGAGTCCCACCGGGTGTG
Str: >>>>>>>..>>>>........<<<<.>>>>>.......<<<<<.....>>>>>.......<<<<<<<<<<<<.

Chr_01.trna164 (2710099-2710027)	Length: 73 bp
Type: Lys	Anticodon: CTT at 34-36 (2710066-2710064)	Score: 87.7
HMM Sc=67.60	Sec struct Sc=20.10
         *    |    *    |    *    |    *    |    *    |    *    |    *    |  
Seq: GCCCGTCTAGCTCAGTTGGTAGAGCGCAAGGCTCTTAACCTTGTGGtCGTGGGTTCGAGCCCCACGGTGGGCG
Str: >>>>>>>..>>>>........<<<<.>>>>>.......<<<<<.....>>>>>.......<<<<<<<<<<<<.

Chr_01.trna165 (2348892-2348811)	Length: 82 bp
Type: Leu	Anticodon: AAG at 36-38 (2348857-2348855)	Score: 59.5
HMM Sc=53.40	Sec struct Sc=6.10
         *    |    *    |    *    |    *    |    *    |    *    |    *    |    *    | 
Seq: GTCGAGATGGCCGAGTTGGTctAGGGCGCCAGATTAAGGTTCTGGTccgaaaaGGgCGTGGGTTCAAATCCCACTCTCAACA
Str: >>.>>>>..>>>............<<<.>>>>>.......<<<<<............>>>>>.......<<<<<<<<<.<<.

Chr_01.trna166 (1914345-1914289)	Length: 57 bp
Type: Undet	Anticodon: NNN at 0-0 (0-0)	Score: 27.1
Possible pseudogene: HMM Sc=0.00	Sec struct Sc=27.10
         *    |    *    |    *    |    *    |    *    |    * 
Seq: GTTGTTGTAGTGTAGTGGTtATCACGTTAGTCTCCAGTTCGATCCTGGGCAGCGACA
Str: >>>>>>>..>>>..........<<<.>.<...>>>>>.......<<<<<<<<<<<<.

Chr_01.trna167 (1858667-1858596)	Length: 72 bp
Type: iMet	Anticodon: CAT at 33-35 (1858635-1858633)	Score: 45.1
HMM Sc=21.30	Sec struct Sc=23.80
         *    |    *    |    *    |    *    |    *    |    *    |    *    | 
Seq: ATCAGAGTGACGCAGCGGAAGCGTGGTGGGCCCATAACCCACAGGtCCCAGGATCGAAACCTGTTTCTGATA
Str: >>>>>>>..>>>>.......<<<<.>>>>>.......<<<<<......>>>>.......<<<<.<<<<<<<.

Chr_01.trna168 (1004132-1004059)	Length: 74 bp
Type: Asn	Anticodon: GTT at 35-37 (1004098-1004096)	Score: 84.5
HMM Sc=59.40	Sec struct Sc=25.10
         *    |    *    |    *    |    *    |    *    |    *    |    *    |   
Seq: GCTGGAATAGCTCAGTTGGTtAGAGCGTGTGGCTGTTAACCACAAGGtCGGAGGTTCAAGCCCTCCTTCTAGCG
Str: >>>>>>>..>>>>.........<<<<.>>>>>.......<<<<<.....>>>>>.......<<<<<<<<<<<<.

Chr_02.trna1 (850415-850486)	Length: 72 bp
Type: Gly	Anticodon: TCC at 34-36 (850448-850450)	Score: 73.9
HMM Sc=46.20	Sec struct Sc=27.70
         *    |    *    |    *    |    *    |    *    |    *    |    *    | 
Seq: GCGTTTGTAGTCCAACGGTtAGGATAATTGCCTTCCAAGCAATAGaCCCGGGTTCGACTCCCGGCAAACGCA
Str: >>>>>>>..>>>>........<<<<.>>>>>.......<<<<<....>>>>>.......<<<<<<<<<<<<.

Chr_02.trna2 (1396074-1396155)	Length: 82 bp
Type: Undet	Anticodon: NNN at 0-0 (0-0)	Score: 41.4
HMM Sc=20.00	Sec struct Sc=21.40
         *    |    *    |    *    |    *    |    *    |    *    |    *    |    *    | 
Seq: GGATCTTTAGCTTAAATGGTAGAGCACTTGAGAatgtcttcggtcatcTCAAGAGaTGGTGGTTCAAATCCACCAAGATCCA
Str: >>>>>>>..>>>>........<<<<.>>>>...................<<<<....>>>>>.......<<<<<<<<<<<<.

Chr_02.trna3 (2562721-2562789)	Length: 69 bp
Type: Phe	Anticodon: GAA at 34-36 (2562754-2562756)	Score: 21.3
Possible truncation, pseudogene: HMM Sc=0.00	Sec struct Sc=21.30
         *    |    *    |    *    |    *    |    *    |    *    |    *   
Seq: GCGGGTATAGCTCAGTTGGGAGAGCGTCAGACTGAAGATCTGAAGTTTCTCACGCATCTACTACTGACA
Str: >..>>>>..>>>>........<<<<.>>>>>.......<<<<<.>>.....<<........<<<<..<.

Chr_02.trna4 (2819046-2819115)	Length: 70 bp
Type: Undet	Anticodon: NNN at 0-0 (0-0)	Score: 20.4
Possible pseudogene: HMM Sc=23.80	Sec struct Sc=-3.40
         *    |    *    |    *    |    *    |    *    |    *    |    *    
Seq: AGtTgGGCTCAATTGGTaAAACCTTTGGGTGATGAtACCAGAGGTCTGGGTTCGAATCCCGCCAGCATTA
Str: >>....>.>...........<.<.>>>>.........<<<<.....>>>>.......<<<<......<<.

Chr_02.trna5 (3605216-3605290)	Length: 75 bp
Type: Sup	Anticodon: TTA at 36-38 (3605251-3605253)	Score: 75.5
HMM Sc=52.60	Sec struct Sc=22.90
         *    |    *    |    *    |    *    |    *    |    *    |    *    |    
Seq: GCTGAAGTAGCTCAGTTGGTtAGAGCATGTGgCTTTTAAAGCACAAGGtCGAAGGTTCAAGCCCTTCCTTCAGCA
Str: >>>>>>>..>>>>.........<<<<.>>>>.>.......<<<<<.....>>>>>.......<<<<<<<<<<<<.

Chr_02.trna6 (4150026-4150098)	Length: 73 bp
Type: Arg	Anticodon: CCT at 34-36 (4150059-4150061)	Score: 69.1
HMM Sc=50.30	Sec struct Sc=18.80
         *    |    *    |    *    |    *    |    *    |    *    |    *    |  
Seq: GCGCCTGTAGCTCAGTGGAtAGAGCGTCTGTTTCCTAAGCAGAAAGtCGTAGGTTCGACCCCTACCTGGCGCG
Str: >>>>>.>..>>>>........<<<<.>>>>>.......<<<<<.....>>>>>.......<<<<<<.<<<<<.

Chr_02.trna7 (5898561-5898633)	Length: 73 bp
Type: Ala	Anticodon: AGC at 34-36 (5898594-5898596)	Score: 63.4
HMM Sc=38.20	Sec struct Sc=25.20
         *    |    *    |    *    |    *    |    *    |    *    |    *    |  
Seq: GGGGATGTAGCTCAGATGGTAGAGCGCTCGCTTAGCATGCGAGAGGtACGGGGATCGATACCCCGCATCTCCA
Str: >>>>>>>..>>>>........<<<<.>>>>>.......<<<<<.....>>>>>.......<<<<<<<<<<<<.

Chr_02.trna8 (6360347-6360419)	Length: 73 bp
Type: Lys	Anticodon: CTT at 34-36 (6360380-6360382)	Score: 87.7
HMM Sc=67.60	Sec struct Sc=20.10
         *    |    *    |    *    |    *    |    *    |    *    |    *    |  
Seq: GCCCGTCTAGCTCAGTTGGTAGAGCGCAAGGCTCTTAACCTTGTGGtCGTGGGTTCGAGCCCCACGGTGGGCG
Str: >>>>>>>..>>>>........<<<<.>>>>>.......<<<<<.....>>>>>.......<<<<<<<<<<<<.

Chr_02.trna9 (6360444-6360515)	Length: 72 bp
Type: Leu	Anticodon: AAG at 32-34 (6360475-6360477)	Score: 38.3
Possible pseudogene: HMM Sc=42.10	Sec struct Sc=-3.80
         *    |    *    |    *    |    *    |    *    |    *    |    *    | 
Seq: GatTGGCCGAGTTGGTctAACGCGCCAGATTAAGGTTCTGGTcCGtCGTGGGTTCGAGCCCCACGGTGGGCG
Str: >....>>..............<<.>>>>>.......<<<<<......>>>>>.......<<<<<......<.

Chr_02.trna10 (6360535-6360616)	Length: 82 bp
Type: Leu	Anticodon: AAG at 37-39 (6360571-6360573)	Score: 59.3
HMM Sc=49.80	Sec struct Sc=9.50
         *    |    *    |    *    |    *    |    *    |    *    |    *    |    *    | 
Seq: GTCGAGATtGGCCGAGTTGGTctAACGCGCCAGATTAAGGTTCTGGTccgaaaGGgCGTGGGTTCAAATCCCACTCTCGACA
Str: >>>>>>>...>>..............<<.>>>>>.......<<<<<...........>>>>>.......<<<<<<<<<<<<.

Chr_02.trna11 (6480770-6480853)	Length: 84 bp
Type: Leu	Anticodon: CAA at 35-37 (6480804-6480806)	Score: 76.7
HMM Sc=54.50	Sec struct Sc=22.20
         *    |    *    |    *    |    *    |    *    |    *    |    *    |    *    |   
Seq: GTCAGGATGGCCGAGTGGTctAAGGCGCCAGACTCAAGTTCTGGTCTTCGAGagaGGgCGTGGGTTCAAATCCCACTTCTGACA
Str: >>>>>>>..>>>...........<<<.>>>>>.......<<<<<.>>>><<<...<...>>>>>.......<<<<<<<<<<<<.

Chr_02.trna12 (7525074-7525145)	Length: 72 bp
Type: Leu	Anticodon: TAA at 35-37 (7525108-7525110)	Score: 37.6
HMM Sc=10.70	Sec struct Sc=26.90
         *    |    *    |    *    |    *    |    *    |    *    |    *    | 
Seq: GGATCCATaAGCTCtaaATGGTaAGAGCGCTCACTAAATGAGAGGtTGATGGTTCGAATCCATCTGGATTCA
Str: >>>>>>>...>>>>..........<<<<.>>>>.....<<<<.....>>>>>.......<<<<<<<<<<<<.

Chr_02.trna13 (7811968-7812041)	Length: 74 bp
Type: Ile	Anticodon: AAT at 35-37 (7812002-7812004)	Score: 84.9
HMM Sc=58.30	Sec struct Sc=26.60
         *    |    *    |    *    |    *    |    *    |    *    |    *    |   
Seq: GGCCCATTAGCTCAGTTGGTtAGAGCGTCGTGCTAATAACGCGAAGGtCGCAGGTTCGAGACCTGCATGGGCCA
Str: >>>>>>>..>>>>.........<<<<.>>>>>.......<<<<<.....>>>>>.......<<<<<<<<<<<<.

Chr_02.trna14 (8153969-8154034)	Length: 66 bp
Type: Undet	Anticodon: NNN at 0-0 (0-0)	Score: 25.7
Possible pseudogene: HMM Sc=25.70	Sec struct Sc=0.00
         *    |    *    |    *    |    *    |    *    |    *    |    *
Seq: ACTGGTGTAGCTCAGTTGGTTGGCTTTTAAAccaCGAGGaCGAAGGTTCAAGCCCTTCCTCCAGCA
Str: .>>>>.>..>.>>........<<.<.>........<.....>>>>>.......<<<<<<.<<<<..

Chr_02.trna15 (8180640-8180736)	Length: 97 bp
Type: Asn	Anticodon: ATT at 34-36 (8180673-8180675)	Score: 32.0
Possible intron: 38-62 (8180677-8180701)
HMM Sc=15.90	Sec struct Sc=16.10
         *    |    *    |    *    |    *    |    *    |    *    |    *    |    *    |    *    |    * 
Seq: GGACTTTTAGCTCAAATGGTAGAGCACCTGAGAATTGgaggggtatttctgatttccgacttCTCAGGAGaTAGTGGTTCAAATCCACTGAGGTTCA
Str: >>>>>>>..>>>>........<<<<.>>>>>................................<<<<<....>>>>>.......<<<<<<<<<<<<.

Chr_02.trna16 (9354504-9354575)	Length: 72 bp
Type: Undet	Anticodon: NNN at 0-0 (0-0)	Score: 30.5
HMM Sc=14.50	Sec struct Sc=16.00
         *    |    *    |    *    |    *    |    *    |    *    |    *    | 
Seq: GGATCTATaAGCTCAaaATGGAaAGAGCACTCaTTAAttGAGAGGtTGGTGGTTCGAATCCATCTAGATCCA
Str: >>>>>>>...>>>>..........<<<<.>>>.......<<<.....>>>>>.......<<<<<<<<<<<<.

Chr_02.trna17 (10358733-10358807)	Length: 75 bp
Type: Arg	Anticodon: TCT at 35-37 (10358767-10358769)	Score: 56.9
HMM Sc=49.60	Sec struct Sc=7.30
         *    |    *    |    *    |    *    |    *    |    *    |    *    |    
Seq: GCCGGTGTAGCTCAGTTGGTtAGAGTGTGTGGCTTCTAaACCATAAAGtCGAAGGTTCAAGCCCTTCTTCCAGCA
Str: >>.>>.>..>>>>.........<<<<.>>>>>........<<<<<.....>>>>>.......<<<<<<.<<.<<.

Chr_02.trna18 (10365276-10365349)	Length: 74 bp
Type: Lys	Anticodon: TTT at 34-36 (10365309-10365311)	Score: 59.0
HMM Sc=52.50	Sec struct Sc=6.50
         *    |    *    |    *    |    *    |    *    |    *    |    *    |   
Seq: GCTTGTGTAGCTCAGTTGGTAGAGCATGTGGCTTTTAaACCACAAGGtCAAAGGTTCAAGCCCTTCTTCCAGCA
Str: >>>.>.>..>>>>........<<<<.>>>>>........<<<<<......>>>>.......<<<<.<.<.<<<.

Chr_02.trna19 (10472792-10472862)	Length: 71 bp
Type: Undet	Anticodon: NNN at 0-0 (0-0)	Score: 38.1
HMM Sc=18.80	Sec struct Sc=19.30
         *    |    *    |    *    |    *    |    *    |    *    |    *    |
Seq: GGATCCATaAGCTCAaaATGGTAGAGCACTCaTTAAttGAGAGGcTGATGGTTCGAATCCATCTGGATCCA
Str: >>>>>>>...>>>>.........<<<<.>>>.......<<<.....>>>>>.......<<<<<<<<<<<<.

Chr_02.trna20 (10505732-10505806)	Length: 75 bp
Type: Lys	Anticodon: TTT at 35-37 (10505766-10505768)	Score: 62.9
HMM Sc=52.60	Sec struct Sc=10.30
         *    |    *    |    *    |    *    |    *    |    *    |    *    |    
Seq: GCTGGTGTAGCTCAGTTGGTtAGAGCGTGTGGCCTTTAaACCACAAGAtCGAAGGTTCAAGCCCTTCTTCCTGCA
Str: >>.>>.>..>>>>.........<<<<.>>>>>........<<<<<.....>>>>>.......<<<<<<.<<.<<.

Chr_02.trna21 (10527682-10527762)	Length: 81 bp
Type: Leu	Anticodon: AAG at 36-38 (10527717-10527719)	Score: 74.0
HMM Sc=52.20	Sec struct Sc=21.80
         *    |    *    |    *    |    *    |    *    |    *    |    *    |    *    |
Seq: GTTGAGATGGCCGAGTTGGTctAAGGCGCCAGATTAAGGTTCTGGTccgaaaGGgCGTGGGTTCAAATCCCACTCTCAACA
Str: >>>>>>>..>>>............<<<.>>>>>.......<<<<<...........>>>>>.......<<<<<<<<<<<<.

Chr_02.trna22 (12583734-12583805)	Length: 72 bp
Type: Cys	Anticodon: GCA at 33-35 (12583766-12583768)	Score: 82.1
HMM Sc=59.90	Sec struct Sc=22.20
         *    |    *    |    *    |    *    |    *    |    *    |    *    | 
Seq: GGGTCCATAGCTCAGTGGTAGAGCATTTGACTGCAGATCAAGAGGtCACCGGTTCGAACCCGGTTGGGCCCT
Str: >>>>>>>..>>>>.......<<<<.>>>>>.......<<<<<.....>>>>>.......<<<<<<<<<<<<.

Chr_02.trna23 (12734162-12734236)	Length: 75 bp
Type: Lys	Anticodon: TTT at 35-37 (12734196-12734198)	Score: 70.2
HMM Sc=48.20	Sec struct Sc=22.00
         *    |    *    |    *    |    *    |    *    |    *    |    *    |    
Seq: GCTGGTGTAGCTCAGTTGGTtAGAGTGTGTGGCTTTTAaACCACAAAGtCGAAGGTTCAAGCCCTTCCTCCAGCA
Str: >>>>>.>..>>>>.........<<<<.>>>>>........<<<<<.....>>>>>.......<<<<<<.<<<<<.

Chr_02.trna24 (12753063-12753147)	Length: 85 bp
Type: Undet	Anticodon: NNN at 0-0 (0-0)	Score: 33.5
HMM Sc=23.70	Sec struct Sc=9.80
         *    |    *    |    *    |    *    |    *    |    *    |    *    |    *    |    
Seq: GGACTTTTAGCTCAAATGGTAGAGCACGAGTAtcggaacatatcctatacatcaaTAGaTGGTGGTTCAAATCCACCAAGGTCCA
Str: >>>>>>>..>>>>........<<<<...................................>>>>>.......<<<<<<<<<<<<.

Chr_02.trna25 (14085935-14086009)	Length: 75 bp
Type: Sup	Anticodon: TTA at 35-37 (14085969-14085971)	Score: 65.7
HMM Sc=47.40	Sec struct Sc=18.30
         *    |    *    |    *    |    *    |    *    |    *    |    *    |    
Seq: GCTGGAGTAGCTCAGTTGGTtAGAGCGTGTGGCTTTAAaATCACAAGGtCGAAGGTTCAAGCTCTTCCTCTAGCA
Str: >>>>>>>..>>>>.........<<<<.>>>>>........<<<<<.....>>>>>.......<<<<<<<<<<<<.

Chr_02.trna26 (14098983-14099055)	Length: 73 bp
Type: Ile	Anticodon: TAT at 35-37 (14099017-14099019)	Score: 53.8
HMM Sc=48.10	Sec struct Sc=5.70
         *    |    *    |    *    |    *    |    *    |    *    |    *    |  
Seq: GGCCTATTAGCTCAGTTGGTtAGAGTGTCGCGTTTATTATGCGGAGaCGCGGGTTCGAGACCTGCATAGGGCA
Str: >.>>>>>..>>>>.........<<<<.>>>>>.......<<<<<....>>>>>.......<<<<<<<<<<.<.

Chr_02.trna27 (14106797-14106870)	Length: 74 bp
Type: Sup	Anticodon: TTA at 35-37 (14106831-14106833)	Score: 69.8
HMM Sc=47.50	Sec struct Sc=22.30
         *    |    *    |    *    |    *    |    *    |    *    |    *    |   
Seq: ACTGGTGTAGCTCAAATGGTtAGAGCGTGTGGTTTTAAACCACAAGGtCGAAGGTTCAAGCCCTTCCTCCAGCA
Str: .>>>>.>..>>>>.........<<<<.>>>>>.......<<<<<.....>>>>>.......<<<<<<.<<<<..

Chr_02.trna28 (14540046-14540119)	Length: 74 bp
Type: Val	Anticodon: AAC at 35-37 (14540080-14540082)	Score: 71.1
HMM Sc=46.70	Sec struct Sc=24.40
         *    |    *    |    *    |    *    |    *    |    *    |    *    |   
Seq: GGTTTCGTGGTGTAGTTGGTtATCACGTCAGTCTAACACACTGAAGGtCTCCGGTTCAAGTCCGGGCGAAGCCA
Str: >>>>>>>..>>>...........<<<.>>>>>.......<<<<<.....>>>>>.......<<<<<<<<<<<<.

Chr_02.trna29 (14615506-14615579)	Length: 74 bp
Type: Val	Anticodon: AAC at 35-37 (14615540-14615542)	Score: 72.2
HMM Sc=47.80	Sec struct Sc=24.40
         *    |    *    |    *    |    *    |    *    |    *    |    *    |   
Seq: GGTTTCGTGGTGTAGTTGGTtATCACGTCAGTCTAACACACTGAAGGtCTCCGGTTCGAGTCCGGGCGAAGCCA
Str: >>>>>>>..>>>...........<<<.>>>>>.......<<<<<.....>>>>>.......<<<<<<<<<<<<.

Chr_02.trna30 (14804369-14804450)	Length: 82 bp
Type: Ser	Anticodon: AGA at 34-36 (14804402-14804404)	Score: 53.4
HMM Sc=30.70	Sec struct Sc=22.70
         *    |    *    |    *    |    *    |    *    |    *    |    *    |    *    | 
Seq: GTGGTCGTGCCAGAGTGGTtATCGGGCATGACTAGAAATCATGTGGGCTTTCCCCaCACAGGTTCAAATCCTGCCGACCATG
Str: >>>>>>>..>>.>........<.<<.>>>>>.......<<<<<..>>.....<<....>>>>.......<<<<.<<<<<<<.

Chr_02.trna31 (14882245-14882319)	Length: 75 bp
Type: Lys	Anticodon: TTT at 35-37 (14882279-14882281)	Score: 66.4
HMM Sc=47.20	Sec struct Sc=19.20
         *    |    *    |    *    |    *    |    *    |    *    |    *    |    
Seq: GCTGGTGTAGCTCAGTTGGTtAGAGTGTGTGGCTTTTAaACCACAAAGtCGAAGGTTCAATCCCTTCCTCCAACA
Str: >.>>>.>..>>>>.........<<<<.>>>>>........<<<<<.....>>>>>.......<<<<<<.<<<.<.

Chr_02.trna32 (15766618-15766691)	Length: 74 bp
Type: Lys	Anticodon: TTT at 34-36 (15766651-15766653)	Score: 57.6
HMM Sc=45.30	Sec struct Sc=12.30
         *    |    *    |    *    |    *    |    *    |    *    |    *    |   
Seq: GCtGTGTAGCTCAGTTGGTtAGAGCGTGTGGCTTTTAaACCACAAGAtCGAAGGTTCAAGCCCTTCTTCCAGCA
Str: >>.>.>..>>>>.........<<<<.>>>>>........<<<<<.....>>>>>.......<<<<<<.<..<<.

Chr_02.trna33 (17786591-17786665)	Length: 75 bp
Type: Sup	Anticodon: TCA at 36-38 (17786626-17786628)	Score: 74.4
HMM Sc=50.40	Sec struct Sc=24.00
         *    |    *    |    *    |    *    |    *    |    *    |    *    |    
Seq: GTTGGAGTAGCTCAGTTGGTtAGAGCATGTGgCTTTCAAAGCACAAGGtCGAAGGTTCAAGCCCTTCCTCCAACA
Str: >>>>>>>..>>>>.........<<<<.>>>>.>.......<<<<<.....>>>>>.......<<<<<<<<<<<<.

Chr_02.trna34 (19051482-19051566)	Length: 85 bp
Type: His	Anticodon: ATG at 36-38 (19051517-19051519)	Score: 34.2
Possible intron: 40-48 (19051521-19051529)
HMM Sc=14.30	Sec struct Sc=19.90
         *    |    *    |    *    |    *    |    *    |    *    |    *    |    *    |    
Seq: GGATTTTTAGCTCAAATGGTAGAGCACttGAGAATATGAgcaactaagATCTCATGAGaTAGTGGTTCAAATCCACTAAGATCCT
Str: >>>>>>>..>>>>........<<<<....>>>>................<<<<.......>>>>>.......<<<<<<<<<<<<.

Chr_02.trna35 (19066959-19067031)	Length: 73 bp
Type: Thr	Anticodon: AGT at 35-37 (19066993-19066995)	Score: 65.4
HMM Sc=52.90	Sec struct Sc=12.50
         *    |    *    |    *    |    *    |    *    |    *    |    *    |  
Seq: GGCCCATTAGCTCAGTTGGTtAGAACGTCACATTAGTTATGCGAAGGCGCAGGTTCGAGTCCTGCATGGGCCA
Str: >>>>>>>..>.>>.........<<.<.>>.>>.......<<.<<....>>>>>.......<<<<<<<<<<<<.

Chr_02.trna36 (19467629-19467700)	Length: 72 bp
Type: Leu	Anticodon: TAA at 35-37 (19467663-19467665)	Score: 40.5
HMM Sc=16.10	Sec struct Sc=24.40
         *    |    *    |    *    |    *    |    *    |    *    |    *    | 
Seq: GGATCCATaAGCTCtaaATGGTaAGAGCACTCGTTAAACGAGAGGtTGATGGTTCGAATCCATCTGGATCTA
Str: >>>>>>>...>>>>..........<<<<.>>>>.....<<<<.....>>>>>.......<<<<<<<<<<<<.

Chr_02.trna37 (21591225-21591298)	Length: 74 bp
Type: Asn	Anticodon: GTT at 35-37 (21591259-21591261)	Score: 38.6
HMM Sc=33.40	Sec struct Sc=5.20
         *    |    *    |    *    |    *    |    *    |    *    |    *    |   
Seq: GtgtGAGTAGCTCAGTTAGTtAAACTGTGTGGTTGTTAACCACAAGGtTGAAGGTTCAAGCCCTTTCTCCAGCA
Str: >...>>>..>.>...........<.<.>>>>>.......<<<<<.....>>>>>.......<<<<<<<<...<.

Chr_02.trna38 (22397873-22397947)	Length: 75 bp
Type: Lys	Anticodon: TTT at 35-37 (22397907-22397909)	Score: 77.4
HMM Sc=55.00	Sec struct Sc=22.40
         *    |    *    |    *    |    *    |    *    |    *    |    *    |    
Seq: GCTGGTGTAGCTCAGTTGGTtAGAGCATGTGGCTTTTAaACCACAAGGtCGAAGGTTCAAGCCCTTCCTCCAGCA
Str: >>>>>.>..>>>>.........<<<<.>>>>>........<<<<<.....>>>>>.......<<<<<<.<<<<<.

Chr_02.trna39 (23234217-23234303)	Length: 87 bp
Type: Ser	Anticodon: GGA at 35-37 (23234251-23234253)	Score: 62.1
HMM Sc=32.30	Sec struct Sc=29.80
         *    |    *    |    *    |    *    |    *    |    *    |    *    |    *    |    * 
Seq: GGAGAGATGGCCGAGCGGTtcAAGGCGTAGCATTGGAACTGCTATGTAGGCTTttgTTTAcCGAGGGTTCGAATCCCTCTCTTTCCG
Str: >>>>>>>..>>>...........<<<.>>>>>.......<<<<<...>>.......<<....>>>>>.......<<<<<<<<<<<<.

Chr_02.trna40 (23237332-23237403)	Length: 72 bp
Type: Undet	Anticodon: NNN at 0-0 (0-0)	Score: 52.1
Possible pseudogene: HMM Sc=47.70	Sec struct Sc=4.40
         *    |    *    |    *    |    *    |    *    |    *    |    *    | 
Seq: GTCGGGATAGCTCAGTTGGTAGAGCAGAGGACTGAAATCCTCGTGtCACCAGTTCAAATCTGGTTCCTGGCA
Str: >>>>>>>..>>>>........<<<<.>>>>>......<<<<<.....>>>>>.......<<<<<<<<<<<<.

Chr_02.trna41 (23241428-23241499)	Length: 72 bp
Type: Met	Anticodon: CAT at 34-36 (23241461-23241463)	Score: 36.3
HMM Sc=14.80	Sec struct Sc=21.50
         *    |    *    |    *    |    *    |    *    |    *    |    *    | 
Seq: ACCTACTTAACCCAGTGGTtAGAGTATTGCTTTCATACGGCAGGAGtCATTGGTTCAATCCAATAGTAGGTA
Str: >>>>>>>..>>.>........<.<<.>>>>>.......<<<<<.....>>>>>......<<<<<<<<<<<<.

Chr_02.trna42 (23252766-23252839)	Length: 74 bp
Type: Pro	Anticodon: TGG at 35-37 (23252800-23252802)	Score: 59.4
HMM Sc=32.20	Sec struct Sc=27.20
         *    |    *    |    *    |    *    |    *    |    *    |    *    |   
Seq: AGGGATGTAGCGCAGCTtGGTAGCGCGTTTGTTTTGGGTACAAAATGtCACGGGTTCAAATCCTGTCATCCCTA
Str: >>>>>>>..>>>>.........<<<<.>>>>>.......<<<<<.....>>>>>.......<<<<<<<<<<<<.

Chr_02.trna43 (23253016-23253089)	Length: 74 bp
Type: Trp	Anticodon: CCA at 35-37 (23253050-23253052)	Score: 72.0
HMM Sc=42.50	Sec struct Sc=29.50
         *    |    *    |    *    |    *    |    *    |    *    |    *    |   
Seq: GCGCTCTTAGTTCAGTTcGGTAGAACGCGGGTCTCCAAAACCCGATGtCGTAGGTTCAAATCCTACAGAGCGTG
Str: >>>>>>>..>>>>.........<<<<.>>>>>.......<<<<<.....>>>>>.......<<<<<<<<<<<<.

Chr_02.trna44 (23262961-23263030)	Length: 70 bp
Type: Gly	Anticodon: GCC at 32-34 (23262992-23262994)	Score: 48.1
HMM Sc=32.10	Sec struct Sc=16.00
         *    |    *    |    *    |    *    |    *    |    *    |    *    
Seq: GCGGATATGGTCGAATGGTAAAATTTCTCTTGCCAAGGAGAAGaCGCGGGTTCGATTCCCGCTATCCGCC
Str: >>>>>>>..>>...........<<.>>>>.......<.<<<....>>>>>.......<<<<<<<<<<<<.

Chr_02.trna45 (23273244-23273315)	Length: 72 bp
Type: Asn	Anticodon: GTT at 33-35 (23273276-23273278)	Score: 81.8
HMM Sc=56.80	Sec struct Sc=25.00
         *    |    *    |    *    |    *    |    *    |    *    |    *    | 
Seq: TCCTCAGTAGCTCAGTGGTAGAGCGGTCGGCTGTTAACTGATTGGtCGTAGGTTCGAATCCTACCTGGGGAG
Str: >>>>>>>..>>>>.......<<<<.>>>>>.......<<<<<.....>>>>>.......<<<<<<<<<<<<.

Chr_02.trna46 (23295027-23295098)	Length: 72 bp
Type: Val	Anticodon: GAC at 33-35 (23295059-23295061)	Score: 48.7
HMM Sc=16.10	Sec struct Sc=32.60
         *    |    *    |    *    |    *    |    *    |    *    |    *    | 
Seq: AGGGATATAACTCAGCGGTAGAGTGTCACCTTGACGTGGTGGAAGtCATCAGTTCGAGCCTGATTATCCCAA
Str: .>>>>>>..>>>>.......<<<<.>>>>>.......<<<<<.....>>>>>.......<<<<<<<<<<<..

Chr_02.trna47 (23303277-23303360)	Length: 84 bp
Type: Arg	Anticodon: ACG at 35-37 (23303311-23303313)	Score: 58.1
HMM Sc=44.80	Sec struct Sc=13.30
         *    |    *    |    *    |    *    |    *    |    *    |    *    |    *    |   
Seq: GGGCCTGTAGCTCAGAGGAttAGAGCACGTGGCTACGAACCACGGGGtCGGGGGTTCGAATCCCTCctcgccacaaCTGGCCCA
Str: >>>>>.>..>>>>.........<<<<.>>>>>.......<<<<<.....>>>>>.......<<<<<..........<.<<<<<.

Chr_02.trna48 (23324217-23324288)	Length: 72 bp
Type: Asn	Anticodon: GTT at 33-35 (23324249-23324251)	Score: 81.8
HMM Sc=56.80	Sec struct Sc=25.00
         *    |    *    |    *    |    *    |    *    |    *    |    *    | 
Seq: TCCTCAGTAGCTCAGTGGTAGAGCGGTCGGCTGTTAACTGATTGGtCGTAGGTTCGAATCCTACCTGGGGAG
Str: >>>>>>>..>>>>.......<<<<.>>>>>.......<<<<<.....>>>>>.......<<<<<<<<<<<<.

Chr_02.trna49 (23340771-23340840)	Length: 70 bp
Type: Gly	Anticodon: GCC at 32-34 (23340802-23340804)	Score: 31.9
Possible pseudogene: HMM Sc=28.50	Sec struct Sc=3.40
         *    |    *    |    *    |    *    |    *    |    *    |    *    
Seq: GCGGATATGGTCGAATGGTAAAATTCTCTTTGCCAAGGAGAAGaCGCGGGTTCAATTCCCGTCGTTCGCC
Str: >>>>>>...>>...........<<>>>>>.......<<<<<....>>>>>.......<<<<<.<<<<<<.

Chr_02.trna50 (23341537-23341616)	Length: 80 bp
Type: Leu	Anticodon: CAA at 34-36 (23341570-23341572)	Score: 47.7
HMM Sc=28.10	Sec struct Sc=19.60
         *    |    *    |    *    |    *    |    *    |    *    |    *    |    *    
Seq: GCCTTGATGGTGAAATGGTaGACACGCGAGACTCAAAATCTCGTGCTAAAGAGCGTGGAGGTTCGAGTCCTCTCAAGGCA
Str: >>>>>>>..>>>..........<<<.>>>>>.......<<<<<.>>>....<<<..>.>>>.......<<<<<<<<<<<.

Chr_02.trna51 (23348511-23348584)	Length: 74 bp
Type: Met	Anticodon: CAT at 34-36 (23348544-23348546)	Score: 57.8
HMM Sc=39.40	Sec struct Sc=18.40
         *    |    *    |    *    |    *    |    *    |    *    |    *    |   
Seq: GCATCCATGGCTGAATGGTtAAAGCGCCCAACTCATAATTGGCGTATGTGCGGGTTCAAGTCCTGCTGGATGCA
Str: >>>>>>>..>>>..........<<<..>>>>.......<<<<.......>>>>>.......<<<<<<<<<<<<.

Chr_02.trna52 (23348642-23348713)	Length: 72 bp
Type: Lys	Anticodon: CTT at 32-34 (23348673-23348675)	Score: 44.3
HMM Sc=25.80	Sec struct Sc=18.50
         *    |    *    |    *    |    *    |    *    |    *    |    *    | 
Seq: GCATCCATGGCTGATGGTAAAGCGCCCAACTCTTAATTGGCGTATGTGCGGGTTCGAGCCCTGCTGGATGCA
Str: >>>>>>>..>>>........<<<..>>>>.......<<<<.......>>>>>.......<<<<<<<<<<<<.

Chr_02.trna53 (23359479-23359549)	Length: 71 bp
Type: Arg	Anticodon: TCT at 34-36 (23359512-23359514)	Score: 43.3
HMM Sc=14.10	Sec struct Sc=29.20
         *    |    *    |    *    |    *    |    *    |    *    |    *    |
Seq: GCGTCCATTGTCTAATGGAtAGGACAGAGGTCTTCTAAACCTTTGGTATAGGTCAAATcCTATTGGACGCA
Str: >>>>>>>..>>>>........<<<<.>>>>>.......<<<<<....>>>>........<<<<<<<<<<<.

Chr_02.trna54 (23377262-23377330)	Length: 69 bp
Type: Cys	Anticodon: GCA at 32-34 (23377293-23377295)	Score: 51.7
HMM Sc=35.40	Sec struct Sc=16.30
         *    |    *    |    *    |    *    |    *    |    *    |    *   
Seq: GGCGGCATGGCCGAGTGGTAAGGCGGGGACTGCAAATCCTtTTCCCCAGTTCAAATCCGGGTGCCGCCT
Str: >>>>>>>..>>>.........<<<.>>>>.......<<<..<..>>>.>.......<.<<<<<<<<<<.

Chr_02.trna55 (23381775-23381845)	Length: 71 bp
Type: Thr	Anticodon: GGT at 33-35 (23381807-23381809)	Score: 53.9
HMM Sc=27.10	Sec struct Sc=26.80
         *    |    *    |    *    |    *    |    *    |    *    |    *    |
Seq: GGCCCTTTAACTCAGCGGTAGAGTAACGCCATGGTAAGGCGTAGtCATCGGTTCAAATCCGATAAGGGGCT
Str: >.>>>>>..>>>>.......<<<<.>>>>>.......<<<<<....>>>>>.......<<<<<<<<<<.<.

Chr_02.trna56 (23386582-23386650)	Length: 69 bp
Type: Gly	Anticodon: GCC at 32-34 (23386613-23386615)	Score: 35.9
HMM Sc=25.00	Sec struct Sc=10.90
         *    |    *    |    *    |    *    |    *    |    *    |    *   
Seq: GCGGATATGGTCGAATGGTAAAATTTCTCTTGCCAAGGAGAAGaCGCGGGTTCGATCCCGCTATCCGCC
Str: >>>>>>>..>>...........<<.>>>>.......<.<<<....>>>>>......<<<<<<<<<<<<.

Chr_02.trna57 (23394953-23395038)	Length: 86 bp
Type: Undet	Anticodon: NNN at 0-0 (0-0)	Score: 40.3
HMM Sc=22.10	Sec struct Sc=18.20
         *    |    *    |    *    |    *    |    *    |    *    |    *    |    *    |    *
Seq: AGAGAGATGGCCGAGCGGTtcAAGGCGTAGCATTGAACTGCTATGTAGGCTTttgTTTAcCGAGGGTTCGAATCCCTCTCTTTCCG
Str: .>>>>>>..>>>...........<<<.>>>>>......<<<<<...>>.......<<....>>>>>.......<<<<<<<<<<<..

Chr_02.trna58 (23397998-23398069)	Length: 72 bp
Type: Phe	Anticodon: GAA at 34-36 (23398031-23398033)	Score: 55.5
HMM Sc=34.50	Sec struct Sc=21.00
         *    |    *    |    *    |    *    |    *    |    *    |    *    | 
Seq: GTCGGGATAGCTCAGTTGGTAGAGCAGAGGACTGAAAATCCTCGTGtCACCAGTTCAATCTGGTTCCTGGCA
Str: >>>>>>>..>>>>........<<<<.>>>>>.......<<<<<.....>>>>>......<<<<<<<<<<<<.

Chr_02.trna59 (23402082-23402154)	Length: 73 bp
Type: Met	Anticodon: CAT at 34-36 (23402115-23402117)	Score: 48.5
HMM Sc=26.40	Sec struct Sc=22.10
         *    |    *    |    *    |    *    |    *    |    *    |    *    |  
Seq: ACCTACTTAACCCAGTGGTtAGAGTATTGCTTTCATACGGCAGGAGtCATTGGTTCAAATCCAATAGTAGGTA
Str: >>>>>>>..>>.>........<.<<.>>>>>.......<<<<<.....>>>>>.......<<<<<<<<<<<<.

Chr_02.trna60 (23413465-23413537)	Length: 73 bp
Type: Undet	Anticodon: NNN at 0-0 (0-0)	Score: 48.8
HMM Sc=26.00	Sec struct Sc=22.80
         *    |    *    |    *    |    *    |    *    |    *    |    *    |  
Seq: AGGGATGTAGCGCAGCTtGGTAGCGCGTTTGTTTGGGTACAAAATGtCACGGGTTCAAATCCTGTCATCCCTA
Str: >>>>>>>..>>>>.........<<<<.>>>>........<<<<.....>>>>>.......<<<<<<<<<<<<.

Chr_02.trna61 (23413713-23413786)	Length: 74 bp
Type: Trp	Anticodon: CCA at 35-37 (23413747-23413749)	Score: 72.0
HMM Sc=42.50	Sec struct Sc=29.50
         *    |    *    |    *    |    *    |    *    |    *    |    *    |   
Seq: GCGCTCTTAGTTCAGTTcGGTAGAACGCGGGTCTCCAAAACCCGATGtCGTAGGTTCAAATCCTACAGAGCGTG
Str: >>>>>>>..>>>>.........<<<<.>>>>>.......<<<<<.....>>>>>.......<<<<<<<<<<<<.

Chr_02.trna62 (23423542-23423612)	Length: 71 bp
Type: Gly	Anticodon: GCC at 33-35 (23423574-23423576)	Score: 59.1
HMM Sc=38.20	Sec struct Sc=20.90
         *    |    *    |    *    |    *    |    *    |    *    |    *    |
Seq: GCGGATATGGTCGAATGGTAAAATTTCTCTTTGCCAAGGAGAAGaCGCGGGTTCGATTCCCGCTATCCGCC
Str: >>>>>>>..>>...........<<.>>>>>.......<<<<<....>>>>>.......<<<<<<<<<<<<.

Chr_02.trna63 (23432990-23433061)	Length: 72 bp
Type: Asn	Anticodon: GTT at 33-35 (23433022-23433024)	Score: 81.8
HMM Sc=56.80	Sec struct Sc=25.00
         *    |    *    |    *    |    *    |    *    |    *    |    *    | 
Seq: TCCTCAGTAGCTCAGTGGTAGAGCGGTCGGCTGTTAACTGATTGGtCGTAGGTTCGAATCCTACCTGGGGAG
Str: >>>>>>>..>>>>.......<<<<.>>>>>.......<<<<<.....>>>>>.......<<<<<<<<<<<<.

Chr_02.trna64 (23454595-23454666)	Length: 72 bp
Type: Val	Anticodon: GAC at 33-35 (23454627-23454629)	Score: 48.7
HMM Sc=16.10	Sec struct Sc=32.60
         *    |    *    |    *    |    *    |    *    |    *    |    *    | 
Seq: AGGGATATAACTCAGCGGTAGAGTGTCACCTTGACGTGGTGGAAGtCATCAGTTCGAGCCTGATTATCCCAA
Str: .>>>>>>..>>>>.......<<<<.>>>>>.......<<<<<.....>>>>>.......<<<<<<<<<<<..

Chr_02.trna65 (23461975-23462048)	Length: 74 bp
Type: Met	Anticodon: CAT at 35-37 (23462009-23462011)	Score: 54.2
HMM Sc=26.60	Sec struct Sc=27.60
         *    |    *    |    *    |    *    |    *    |    *    |    *    |   
Seq: AGCGGGGTAGAGGAATTGGTcGACTCATCAGGCTCATGACCTGAAGAcTGCAGGTTCGAATCCTGTCCCCGCCT
Str: .>>>>>>..>>>...........<<<.>>>>>.......<<<<<.....>>>>>.......<<<<<<<<<<<..

Chr_02.trna66 (23551543-23551630)	Length: 88 bp
Type: Ser	Anticodon: GCT at 35-37 (23551577-23551579)	Score: 43.5
HMM Sc=30.60	Sec struct Sc=12.90
         *    |    *    |    *    |    *    |    *    |    *    |    *    |    *    |    *  
Seq: GGAGGTATGGCTGAGTGGCttAAGGCATTGGTTTGCTAAATCGACATACAaGAAGATTGTATCATGGGTTCGAATCCCATTTCCTCCG
Str: >>>>>.>..>>>...........<<<.>>>>>.......<<<<<.>>>>>.......<<<<<.>>>>>.......<<<<<<.<<<<<.

Chr_02.trna67 (23592640-23592727)	Length: 88 bp
Type: Undet	Anticodon: NNN at 0-0 (0-0)	Score: 21.7
Possible pseudogene: HMM Sc=0.00	Sec struct Sc=21.70
         *    |    *    |    *    |    *    |    *    |    *    |    *    |    *    |    *  
Seq: GTCACGATtAGAATAACGGGAGTTCGCTGGGCAatacactctcatttttttccccATCGGTGTGCTGGTTCGAATCCAGCTCGTGACA
Str: >>>>>>>...>>>>.......<<<<.>>>>..........................<<<<...>>>>>.......<<<<<<<<<<<<.

Chr_02.trna68 (23606025-23606098)	Length: 74 bp
Type: Asp	Anticodon: GTC at 35-37 (23606059-23606061)	Score: 61.5
HMM Sc=43.00	Sec struct Sc=18.50
         *    |    *    |    *    |    *    |    *    |    *    |    *    |   
Seq: GGGATTGTAGTTCAATCGGTcAGAGCACCGCCCTGTCAAGGCGGAAGcTGCGGGTTCGAGCCCCGTCAGTCCCG
Str: >>>>>>>..>>>>.........<<<<.>>>>>.......<<<<<.....>>>>>.......<<<<<<<<<<<<.

Chr_02.trna69 (23615216-23615286)	Length: 71 bp
Type: Gly	Anticodon: GCC at 32-34 (23615247-23615249)	Score: 49.2
HMM Sc=32.00	Sec struct Sc=17.20
         *    |    *    |    *    |    *    |    *    |    *    |    *    |
Seq: GCGGAAATAGCTTAATGGTAGAGCTAGCCTTGCCAAGGCTGAGGtTGAGGGTTCAAGTCCCTCCTTCCGCT
Str: >>>>>>...>>>>.......<<<<>>>>>.......<<<<<.....>>>>>.......<<<<<.<<<<<<.

Chr_02.trna70 (23618294-23618365)	Length: 72 bp
Type: Gln	Anticodon: TTG at 33-35 (23618326-23618328)	Score: 50.5
HMM Sc=17.00	Sec struct Sc=33.50
         *    |    *    |    *    |    *    |    *    |    *    |    *    | 
Seq: TGGAGTATAGCCAAGTGGTAAGGCATCGGTTTTTGGTACCGGCATgCAAAGGTTCGAATCCTTTTACTCCAG
Str: >>>>>>>..>>>.........<<<.>>>>>.......<<<<<.....>>>>>.......<<<<<<<<<<<<.

Chr_02.trna71 (23663555-23663628)	Length: 74 bp
Type: His	Anticodon: GTG at 35-37 (23663589-23663591)	Score: 49.4
HMM Sc=34.40	Sec struct Sc=15.00
         *    |    *    |    *    |    *    |    *    |    *    |    *    |   
Seq: GCGGATGTAGCCAAGTGGAtcAAGGCAGTGGATTGTGAATCCAcCACGCGCGGGTTCAATCCCCGTCGTTCGCC
Str: >>>>>>>..>>>...........<<<.>>>>>.......<<<<.<....>>>>>.......<<<<<<<<<<<<.

Chr_02.trna72 (23715871-23715942)	Length: 72 bp
Type: Arg	Anticodon: TCT at 34-36 (23715904-23715906)	Score: 58.3
HMM Sc=25.60	Sec struct Sc=32.70
         *    |    *    |    *    |    *    |    *    |    *    |    *    | 
Seq: GCGTCCATTGTCTAATGGAtAGGACAGAGGTCTTCTAAACCTTTGGTATAGGTTCAAATCCTATTGGACGCA
Str: >>>>>>>..>>>>........<<<<.>>>>>.......<<<<<....>>>>>.......<<<<<<<<<<<<.

Chr_02.trna73 (23767280-23767353)	Length: 74 bp
Type: Met	Anticodon: CAT at 35-37 (23767314-23767316)	Score: 54.2
HMM Sc=26.60	Sec struct Sc=27.60
         *    |    *    |    *    |    *    |    *    |    *    |    *    |   
Seq: AGCGGGGTAGAGGAATTGGTcGACTCATCAGGCTCATGACCTGAAGAcTGCAGGTTCGAATCCTGTCCCCGCCT
Str: .>>>>>>..>>>...........<<<.>>>>>.......<<<<<.....>>>>>.......<<<<<<<<<<<..

Chr_02.trna74 (25265263-25265346)	Length: 84 bp
Type: Tyr	Anticodon: GTA at 34-36 (25265296-25265298)	Score: 73.8
Possible intron: 38-48 (25265300-25265310)
HMM Sc=42.00	Sec struct Sc=31.80
         *    |    *    |    *    |    *    |    *    |    *    |    *    |    *    |   
Seq: CCGACTTTAGCTCAGTTGGTAGAGCGGAGGACTGTAGtagtagcagatATCCTTAGGtCGCTGGTTCGAATCCGGCAAGTCGGA
Str: >>>>>>>..>>>>........<<<<.>>>>>..................<<<<<.....>>>>>.......<<<<<<<<<<<<.

Chr_02.trna75 (25609287-25609358)	Length: 72 bp
Type: Arg	Anticodon: TCT at 34-36 (25609320-25609322)	Score: 58.3
HMM Sc=25.60	Sec struct Sc=32.70
         *    |    *    |    *    |    *    |    *    |    *    |    *    | 
Seq: GCGTCCATTGTCTAATGGAtAGGACAGAGGTCTTCTAAACCTTTGGTATAGGTTCAAATCCTATTGGACGCA
Str: >>>>>>>..>>>>........<<<<.>>>>>.......<<<<<....>>>>>.......<<<<<<<<<<<<.

Chr_02.trna76 (26182315-26182386)	Length: 72 bp
Type: Pro	Anticodon: AGG at 33-35 (26182347-26182349)	Score: 60.6
HMM Sc=35.70	Sec struct Sc=24.90
         *    |    *    |    *    |    *    |    *    |    *    |    *    | 
Seq: GGGTATTTGGTCCAGTGGTATGATTCTCGCTTAGGGTGCGAGAGGtCCCGAGTTCAATTCTCGGAATGCCCC
Str: >>>>>>>..>>>.........<<<.>>>>>.......<<<<<.....>>>>>.......<<<<<<<<<<<<.

Chr_02.trna77 (27613488-27613571)	Length: 84 bp
Type: Leu	Anticodon: CAA at 35-37 (27613522-27613524)	Score: 77.7
HMM Sc=54.90	Sec struct Sc=22.80
         *    |    *    |    *    |    *    |    *    |    *    |    *    |    *    |   
Seq: GTCAGGATGGCCGAGTGGTctAAGGCGCCAGACTCAAGTTCTGGTCTTCGTGAGAGGGCGTGGGTTCAAATCCCACTTCTGACA
Str: >>>>>>>..>>>...........<<<.>>>>>.......<<<<<.>>>>....<<<<..>>>>>.......<<<<<<<<<<<<.

Chr_02.trna78 (28040061-28040131)	Length: 71 bp
Type: Gly	Anticodon: GCC at 33-35 (28040093-28040095)	Score: 66.5
HMM Sc=44.80	Sec struct Sc=21.70
         *    |    *    |    *    |    *    |    *    |    *    |    *    |
Seq: GCACCAGTGGTCTAGTGGTAGAATAGTACCCTGCCACGGTACAGaCCCGGGTTCGATTCCCGGCTGGTGCA
Str: >>>>>>>..>>.>.......<.<<.>>>>>.......<<<<<....>>>>>.......<<<<<<<<<<<<.

Chr_02.trna79 (28479626-28479698)	Length: 73 bp
Type: Ile	Anticodon: AAT at 35-37 (28479660-28479662)	Score: 60.2
HMM Sc=52.60	Sec struct Sc=7.60
         *    |    *    |    *    |    *    |    *    |    *    |    *    |  
Seq: GGCCCACTAGCTCAGTTGGTtAGAACGTCACATTAATTATGCGAAGGCGCAGGTTCGAGTCCTGCATGGGCCA
Str: >>>>>>...>.>>.........<<.<.>>.>>.......<<.<<....>>>>>.......<<<<<.<<<<<<.

Chr_02.trna80 (28851341-28851430)	Length: 90 bp
Type: Undet	Anticodon: NNN at 0-0 (0-0)	Score: 35.8
Possible pseudogene: HMM Sc=0.00	Sec struct Sc=35.80
         *    |    *    |    *    |    *    |    *    |    *    |    *    |    *    |    *    
Seq: TGATCTTTAGTTCAAATGGTAGAACACTTGGAGaatggatgtgtatttctttcatcTCAAGAGaTGGTGGTTCAAATCCACCAAGATCAT
Str: >>>>>>>..>>>>........<<<<.>>>>...........................<<<<....>>>>>.......<<<<<<<<<<<<.

Chr_02.trna81 (29903898-29903972)	Length: 75 bp
Type: Sup	Anticodon: TTA at 36-38 (29903933-29903935)	Score: 71.1
HMM Sc=47.10	Sec struct Sc=24.00
         *    |    *    |    *    |    *    |    *    |    *    |    *    |    
Seq: GTTGGAGTAGCTCAGGTGGTtAGAGCGTGTGgCTTTTAAAGCACAAGGcCGAAGGTTCAAGCCCTTCCTCCAACA
Str: >>>>>>>..>>>>.........<<<<.>>>>.>.......<<<<<.....>>>>>.......<<<<<<<<<<<<.

Chr_02.trna82 (29907228-29907302)	Length: 75 bp
Type: Sup	Anticodon: TCA at 36-38 (29907263-29907265)	Score: 69.0
HMM Sc=52.10	Sec struct Sc=16.90
         *    |    *    |    *    |    *    |    *    |    *    |    *    |    
Seq: GCTGGAGTAGCTCAGTTGGTtAGAGCATGTGgCTTTCAAAGCACAAGGtCGAAGGTTCAAGCCCTTCTTCCAACA
Str: >.>>>>>..>>>>.........<<<<.>>>>.>.......<<<<<.....>>>>>.......<<<<<<<<<<.<.

Chr_02.trna83 (30570471-30570552)	Length: 82 bp
Type: Ser	Anticodon: GCT at 34-36 (30570504-30570506)	Score: 80.5
HMM Sc=45.20	Sec struct Sc=35.30
         *    |    *    |    *    |    *    |    *    |    *    |    *    |    *    | 
Seq: GTCGCTTTGGCCGAGTGGTtAAGGCGTGTGCCTGCTAAGTACATGGGGTTTCCCCGCGAGAGTTCGAATCTCTCAGGCGACG
Str: >>>>>>>..>>>..........<<<.>>>>>.......<<<<<.>>>>...<<<<..>>>>>.......<<<<<<<<<<<<.

Chr_02.trna84 (31409100-31409174)	Length: 75 bp
Type: Lys	Anticodon: TTT at 35-37 (31409134-31409136)	Score: 71.3
HMM Sc=51.60	Sec struct Sc=19.70
         *    |    *    |    *    |    *    |    *    |    *    |    *    |    
Seq: GCTGGTGTAGCTCAGTTGGTtAGAGCATGTGGCTTTTAaACCACAAGAtCGAAGGTTCAAGCCCTTCTTCCAGCA
Str: >>>>>.>..>>>>.........<<<<.>>>>>........<<<<<.....>>>>>.......<<<<<<.<<<<<.

Chr_02.trna85 (31724400-31724472)	Length: 73 bp
Type: Phe	Anticodon: GAA at 34-36 (31724433-31724435)	Score: 50.6
HMM Sc=43.20	Sec struct Sc=7.40
         *    |    *    |    *    |    *    |    *    |    *    |    *    |  
Seq: GCGGAGATAGCTCAGTTGGGAGATCCTTAGACTGAAGATCTGAAGGtCGCGTGTTCGATCCACGCGCACCGCA
Str: >>>>.>...>.>>........<<.<.>>>>>.......<<<<<.....>>>>>.......<<<<<.<.<<<<.

Chr_02.trna86 (31907031-31907114)	Length: 84 bp
Type: Met	Anticodon: CAT at 35-37 (31907065-31907067)	Score: 64.3
Possible intron: 39-48 (31907069-31907078)
HMM Sc=40.80	Sec struct Sc=23.50
         *    |    *    |    *    |    *    |    *    |    *    |    *    |    *    |   
Seq: GGGGTGGTGGCGCAGTTGGCtAGCGCGTAGGTCTCATAgctaagagtgATCCTGAGGtCGAGAGTTCGAGCCTCTCTCACCCCA
Str: >>>>>>>..>>>>.........<<<<.>>>>...................<<<<.....>>>>>.......<<<<<<<<<<<<.

Chr_02.trna87 (31942127-31942217)	Length: 91 bp
Type: His	Anticodon: ATG at 34-36 (31942160-31942162)	Score: 34.0
Possible intron: 38-56 (31942164-31942182)
HMM Sc=12.90	Sec struct Sc=21.10
         *    |    *    |    *    |    *    |    *    |    *    |    *    |    *    |    *    |
Seq: GGATCTTTAGCTCAAAGGGtAGAGTACTTGAGAATGGgagtatgtctccaatgcatCTCAAGCGaTGGTGGTTCAAATCCACCAAGGTCCT
Str: >>>>>>>..>>>>........<<<<.>>>>>..........................<<<<<....>>>>>.......<<<<<<<<<<<<.

Chr_02.trna88 (32683614-32683688)	Length: 75 bp
Type: Lys	Anticodon: TTT at 35-37 (32683648-32683650)	Score: 49.6
Possible pseudogene: HMM Sc=45.20	Sec struct Sc=4.40
         *    |    *    |    *    |    *    |    *    |    *    |    *    |    
Seq: GCTCGGGTAGCTTGGTTGGTtAGAACATGTGGCTTTTAaACCACAAGGtCGGAGGTTCAAACCCTTCCTCTAACA
Str: >.>.>>>..>.>>.........<<.<.>>>>>........<<<<<.....>>>>>.......<<<<<<<<.<.<.

Chr_02.trna89 (33424191-33424281)	Length: 91 bp
Type: Undet	Anticodon: NNN at 0-0 (0-0)	Score: 29.9
HMM Sc=17.00	Sec struct Sc=12.90
         *    |    *    |    *    |    *    |    *    |    *    |    *    |    *    |    *    |
Seq: GGTTTTTTAGCTCAAATGGTAGAGCACTTGAGAatatgggtacacatttaatattccTCAAGAGaTGGTGGTTCAAGCCCACTAAGATCCT
Str: >>.>>>>..>>>>........<<<<.>>>>............................<<<<....>>>>>.......<<<<<<<<<.<<.

Chr_02.trna90 (33534393-33534465)	Length: 73 bp
Type: Ala	Anticodon: AGC at 34-36 (33534426-33534428)	Score: 63.4
HMM Sc=38.20	Sec struct Sc=25.20
         *    |    *    |    *    |    *    |    *    |    *    |    *    |  
Seq: GGGGATGTAGCTCAGATGGTAGAGCGCTCGCTTAGCATGCGAGAGGtACGGGGATCGATACCCCGCATCTCCA
Str: >>>>>>>..>>>>........<<<<.>>>>>.......<<<<<.....>>>>>.......<<<<<<<<<<<<.

Chr_02.trna91 (33547847-33547918)	Length: 72 bp
Type: Pro	Anticodon: CGG at 33-35 (33547879-33547881)	Score: 59.5
HMM Sc=29.30	Sec struct Sc=30.20
         *    |    *    |    *    |    *    |    *    |    *    |    *    | 
Seq: GGGCGTTTGGTCTAGTGGTACGATTCTCGCTTCGGGTGCGAGAGGtCGGGAGTTCGATTCTCCCAACGCCCC
Str: >>>>>>>..>>>.........<<<.>>>>>.......<<<<<.....>>>>>.......<<<<<<<<<<<<.

Chr_02.trna92 (35124761-35124832)	Length: 72 bp
Type: Trp	Anticodon: CCA at 33-35 (35124793-35124795)	Score: 75.1
HMM Sc=50.10	Sec struct Sc=25.00
         *    |    *    |    *    |    *    |    *    |    *    |    *    | 
Seq: GGATCTGTGGCGCAATGGTAGCGCGTCTGACTCCAGATCAGAAGGtTGCGTGTTCGATTCACGTCAGGTTCA
Str: >>>>>>>..>>>>.......<<<<.>>>>>.......<<<<<.....>>>>>.......<<<<<<<<<<<<.

Chr_02.trna93 (35332093-35332163)	Length: 71 bp
Type: Gly	Anticodon: CCC at 33-35 (35332125-35332127)	Score: 65.4
HMM Sc=28.10	Sec struct Sc=37.30
         *    |    *    |    *    |    *    |    *    |    *    |    *    |
Seq: GCGCATCTGGTGTAGTGGTATCATAGTACCCTCCCACGGTACTGaCCAGGGTTCGATTCCCTGGATGCGCA
Str: >>>>>>>..>>>.........<<<.>>>>>.......<<<<<....>>>>>.......<<<<<<<<<<<<.

Chr_02.trna94 (35351540-35351610)	Length: 71 bp
Type: Gly	Anticodon: CCC at 33-35 (35351572-35351574)	Score: 65.4
HMM Sc=28.10	Sec struct Sc=37.30
         *    |    *    |    *    |    *    |    *    |    *    |    *    |
Seq: GCGCATCTGGTGTAGTGGTATCATAGTACCCTCCCACGGTACTGaCCAGGGTTCGATTCCCTGGATGCGCA
Str: >>>>>>>..>>>.........<<<.>>>>>.......<<<<<....>>>>>.......<<<<<<<<<<<<.

Chr_02.trna95 (35418844-35418917)	Length: 74 bp
Type: Asn	Anticodon: GTT at 35-37 (35418878-35418880)	Score: 53.3
HMM Sc=30.80	Sec struct Sc=22.50
         *    |    *    |    *    |    *    |    *    |    *    |    *    |   
Seq: GGGATTGTAGCTCAATTGGTtAGAGCCCCACCTTGTTTTGGTGGAAGaTGCGGGTTCAATCCCCGTCAGTCCCA
Str: >>>>>>>..>>>>.........<<<<.>>>>>.......<<<<<.....>>>>>.......<<<<<<<<<<<<.

Chr_02.trna96 (35902585-35902657)	Length: 73 bp
Type: Ala	Anticodon: TGC at 34-36 (35902618-35902620)	Score: 65.6
HMM Sc=39.80	Sec struct Sc=25.80
         *    |    *    |    *    |    *    |    *    |    *    |    *    |  
Seq: GGGGATGTAGCTCAAATGGTAGAGCGCTCGCTTTGCATGCGAGAGGtACAGGGTTCGATACCCTGCATCTCCA
Str: >>>>>>>..>>>>........<<<<.>>>>>.......<<<<<.....>>>>>.......<<<<<<<<<<<<.

Chr_02.trna97 (36133769-36133842)	Length: 74 bp
Type: Ile	Anticodon: AAT at 35-37 (36133803-36133805)	Score: 30.2
HMM Sc=11.00	Sec struct Sc=19.20
         *    |    *    |    *    |    *    |    *    |    *    |    *    |   
Seq: AGATCCATaAGCTCAaaAGGGTAGAGCGCTCTTCAATTgATGAGAGGtCGATGGTTCGAATCCATCTGGATCAT
Str: .>>>>>>...>>>>.........<<<<.>>>..........<<<.....>>>>>.......<<<<<<<<<<<..

Chr_02.trna98 (36870772-36870844)	Length: 73 bp
Type: Val	Anticodon: TAC at 34-36 (36870805-36870807)	Score: 70.7
HMM Sc=36.30	Sec struct Sc=34.40
         *    |    *    |    *    |    *    |    *    |    *    |    *    |  
Seq: GTTGCTGTGGTGTAGTGGTtATCACGTTAGTTTTACACACTAAAGGtCCCCAGTTTGATCCTGGGCAGCAACA
Str: >>>>>>>..>>>..........<<<.>>>>>.......<<<<<.....>>>>>.......<<<<<<<<<<<<.

Chr_02.trna99 (37753034-37753103)	Length: 70 bp
Type: Met	Anticodon: CAT at 31-33 (37753064-37753066)	Score: 38.4
Possible truncation: HMM Sc=24.90	Sec struct Sc=13.50
         *    |    *    |    *    |    *    |    *    |    *    |    *    
Seq: TaaTAGAGCAGCTtGGTAGCTCGCAAGGCTCATAACCTTGAGGtCACGGGTTCAAATCCTGTCTCCGCAA
Str: >....>>>>.........<<<<.>>>>>.......<<<<<.....>>>>>.......<<<<<......<.

Chr_02.trna100 (38086088-38086169)	Length: 82 bp
Type: Ser	Anticodon: GCT at 34-36 (38086121-38086123)	Score: 80.5
HMM Sc=45.20	Sec struct Sc=35.30
         *    |    *    |    *    |    *    |    *    |    *    |    *    |    *    | 
Seq: GTCGCTTTGGCCGAGTGGTtAAGGCGTGTGCCTGCTAAGTACATGGGGTTTCCCCGCGAGAGTTCGAATCTCTCAGGCGACG
Str: >>>>>>>..>>>..........<<<.>>>>>.......<<<<<.>>>>...<<<<..>>>>>.......<<<<<<<<<<<<.

Chr_02.trna101 (38214997-38215067)	Length: 71 bp
Type: Asp	Anticodon: GTC at 34-36 (38215030-38215032)	Score: 45.1
HMM Sc=31.60	Sec struct Sc=13.50
         *    |    *    |    *    |    *    |    *    |    *    |    *    |
Seq: GTTGTTGTAGTATAGTGGTgAGTATTCCCACCTGTCACGCGGTGaCCCGGGTTCAATCCCCGGCAATGGCG
Str: >>>>>>>..>>>>........<<<<..>>.>.......<.<<....>>>>>.......<<<<<<<<<<<<.

Chr_02.trna102 (38269617-38269690)	Length: 74 bp
Type: Val	Anticodon: AAC at 35-37 (38269651-38269653)	Score: 72.2
HMM Sc=47.80	Sec struct Sc=24.40
         *    |    *    |    *    |    *    |    *    |    *    |    *    |   
Seq: GGTTTCGTGGTGTAGTTGGTtATCACGTCAGTCTAACACACTGAAGGtCTCCGGTTCGAGTCCGGGCGAAGCCA
Str: >>>>>>>..>>>...........<<<.>>>>>.......<<<<<.....>>>>>.......<<<<<<<<<<<<.

Chr_02.trna103 (39213290-39213360)	Length: 71 bp
Type: Gly	Anticodon: GCC at 33-35 (39213322-39213324)	Score: 66.5
HMM Sc=44.80	Sec struct Sc=21.70
         *    |    *    |    *    |    *    |    *    |    *    |    *    |
Seq: GCACCAGTGGTCTAGTGGTAGAATAGTACCCTGCCACGGTACAGaCCCGGGTTCGATTCCCGGCTGGTGCA
Str: >>>>>>>..>>.>.......<.<<.>>>>>.......<<<<<....>>>>>.......<<<<<<<<<<<<.

Chr_02.trna104 (40635079-40635152)	Length: 74 bp
Type: Ile	Anticodon: AAT at 35-37 (40635113-40635115)	Score: 84.9
HMM Sc=58.30	Sec struct Sc=26.60
         *    |    *    |    *    |    *    |    *    |    *    |    *    |   
Seq: GGCCCATTAGCTCAGTTGGTtAGAGCGTCGTGCTAATAACGCGAAGGtCGCAGGTTCGAGACCTGCATGGGCCA
Str: >>>>>>>..>>>>.........<<<<.>>>>>.......<<<<<.....>>>>>.......<<<<<<<<<<<<.

Chr_02.trna105 (40663053-40663125)	Length: 73 bp
Type: Val	Anticodon: TAC at 34-36 (40663086-40663088)	Score: 71.5
HMM Sc=39.00	Sec struct Sc=32.50
         *    |    *    |    *    |    *    |    *    |    *    |    *    |  
Seq: GTTGCTGTGGTGTAGTGGTtATCACGTTAGTCTTACACACTAAAGGtCTCCAGTTCGATCCTGGGCAGCAACA
Str: >>>>>>>..>>>..........<<<.>>>>>.......<<<<<.....>>>>>.......<<<<<<<<<<<<.

Chr_02.trna106 (41760192-41760266)	Length: 75 bp
Type: Lys	Anticodon: TTT at 35-37 (41760226-41760228)	Score: 37.6
HMM Sc=19.10	Sec struct Sc=18.50
         *    |    *    |    *    |    *    |    *    |    *    |    *    |    
Seq: ACTGGTGTACCTCAATTAGTtAGAGTATGTGGTATTTAaACCACATGAtCGAAGGTTCAAGCCCTTCCATCAGCA
Str: .>>>>>>...>>>.........<<<..>>>>>........<<<<<.....>>>>>.......<<<<<<<<<<<..

Chr_02.trna107 (41766836-41766910)	Length: 75 bp
Type: Lys	Anticodon: TTT at 35-37 (41766870-41766872)	Score: 72.9
HMM Sc=50.70	Sec struct Sc=22.20
         *    |    *    |    *    |    *    |    *    |    *    |    *    |    
Seq: GCTGGTGTAGCTCAGTTGGTtAGAGCGTGTGGCTTTTAaACCACAAAGtCGAAGGTTCAAGCCCTTCCTCCAGCA
Str: >>>>>.>..>>>>.........<<<<.>>>>>........<<<<<.....>>>>>.......<<<<<<.<<<<<.

Chr_02.trna108 (41870433-41870504)	Length: 72 bp
Type: His	Anticodon: GTG at 34-36 (41870466-41870468)	Score: 63.0
HMM Sc=33.70	Sec struct Sc=29.30
         *    |    *    |    *    |    *    |    *    |    *    |    *    | 
Seq: GTGGCTGTAGTTTAGTGGTtAGAATTCCACGTTGTGGCCGTGGAGaCCTGGGCTCGAATCCCAGCAGCCACA
Str: >>>>>>>..>>>>........<<<<.>>>>>.......<<<<<....>>>>>.......<<<<<<<<<<<<.

Chr_02.trna109 (41319002-41318930)	Length: 73 bp
Type: Lys	Anticodon: TTT at 34-36 (41318969-41318967)	Score: 84.6
HMM Sc=65.00	Sec struct Sc=19.60
         *    |    *    |    *    |    *    |    *    |    *    |    *    |  
Seq: GCCGTCTTAGCTCAGCTGGTAGAGCGCATGGCTTTTAACCGTGTGGtCGTGGGTTCGATTCCCACAGACGGCG
Str: >>>>>>>..>>>>........<<<<.>>>>>.......<<<<<.....>>>>>.......<<<<<<<<<<<<.

Chr_02.trna110 (40570057-40569976)	Length: 82 bp
Type: Ser	Anticodon: TGA at 34-36 (40570024-40570022)	Score: 80.7
HMM Sc=46.10	Sec struct Sc=34.60
         *    |    *    |    *    |    *    |    *    |    *    |    *    |    *    | 
Seq: GTCGATATGTCCGAGTGGTtAAGGAGACAGACTTGAAATCTGTTGGGCTTCGCCCGCGCAGGTTCGAACCCTGCTGTCGACG
Str: >>>>>>>..>>>..........<<<.>>>>>.......<<<<<.>>>>...<<<<..>>>>>.......<<<<<<<<<<<<.

Chr_02.trna111 (40016035-40015961)	Length: 75 bp
Type: Lys	Anticodon: TTT at 35-37 (40016001-40015999)	Score: 54.0
HMM Sc=46.80	Sec struct Sc=7.20
         *    |    *    |    *    |    *    |    *    |    *    |    *    |    
Seq: GCTCGGGTAGCTTGGTTGGTtAGAACATGTGGCTTTTAaACCACAAGGtCGGAGGTTCAAACCCTTCCTCTAGCA
Str: >>>.>>>..>.>>.........<<.<.>>>>>........<<<<<.....>>>>>.......<<<<<<<<.<<<.

Chr_02.trna112 (39823656-39823584)	Length: 73 bp
Type: Ile	Anticodon: TAT at 35-37 (39823622-39823620)	Score: 60.2
HMM Sc=46.90	Sec struct Sc=13.30
         *    |    *    |    *    |    *    |    *    |    *    |    *    |  
Seq: GGCCTATTAGCTCAGTTGGTtAGAGTGTCGCGTTTATTATGCGGAGaCGCGGGTTCGAGACCTGCATAGGCCA
Str: >>>>>>>..>>>>.........<<<<.>>>>>.......<<<<<....>>>>>.......<<<<<<<<<<<<.

Chr_02.trna113 (39700566-39700493)	Length: 74 bp
Type: Val	Anticodon: AAC at 35-37 (39700532-39700530)	Score: 72.5
HMM Sc=48.10	Sec struct Sc=24.40
         *    |    *    |    *    |    *    |    *    |    *    |    *    |   
Seq: GGTTTCGTGGTGTAGTTGGTtATCACGTCAGTCTAACACACTGAAGGtCTCCGGTTCGAACCCGGGCGAAGCCA
Str: >>>>>>>..>>>...........<<<.>>>>>.......<<<<<.....>>>>>.......<<<<<<<<<<<<.

Chr_02.trna114 (39550930-39550857)	Length: 74 bp
Type: Ile	Anticodon: AAT at 35-37 (39550896-39550894)	Score: 84.9
HMM Sc=58.30	Sec struct Sc=26.60
         *    |    *    |    *    |    *    |    *    |    *    |    *    |   
Seq: GGCCCATTAGCTCAGTTGGTtAGAGCGTCGTGCTAATAACGCGAAGGtCGCAGGTTCGAGACCTGCATGGGCCA
Str: >>>>>>>..>>>>.........<<<<.>>>>>.......<<<<<.....>>>>>.......<<<<<<<<<<<<.

Chr_02.trna115 (39435299-39435227)	Length: 73 bp
Type: Arg	Anticodon: CCG at 34-36 (39435266-39435264)	Score: 65.7
HMM Sc=49.40	Sec struct Sc=16.30
         *    |    *    |    *    |    *    |    *    |    *    |    *    |  
Seq: GTTCGCGTGGCCTAATGGAtAAGGCGCTCGCCTCCGGAGCGGGAGAtTGTGGGTTCGAGTCCCATCGTGAACG
Str: >>>>>>>..>>>>........<<<<.>>>>>.......<<<<<.....>>>>>.......<<<<<<<<<<<<.

Chr_02.trna116 (39283631-39283555)	Length: 77 bp
Type: Val	Anticodon: AAC at 35-37 (39283597-39283595)	Score: 48.2
HMM Sc=40.70	Sec struct Sc=7.50
         *    |    *    |    *    |    *    |    *    |    *    |    *    |    * 
Seq: GGTTTCGTGGTGTAGTTGGTtATCACGTCAGTCTAACACACTGAAGGtCTCCGGTTCGAGTCCGGGctTGtTGGTCA
Str: >>>>.>>..>>>...........<<<.>>>>>.......<<<<<.....>>>>>.......<<<<<..<<..<<<<.

Chr_02.trna117 (39191263-39191192)	Length: 72 bp
Type: Gly	Anticodon: TCC at 34-36 (39191230-39191228)	Score: 73.9
HMM Sc=46.20	Sec struct Sc=27.70
         *    |    *    |    *    |    *    |    *    |    *    |    *    | 
Seq: GCGTTTGTAGTCCAACGGTtAGGATAATTGCCTTCCAAGCAATAGaCCCGGGTTCGACTCCCGGCAAACGCA
Str: >>>>>>>..>>>>........<<<<.>>>>>.......<<<<<....>>>>>.......<<<<<<<<<<<<.

Chr_02.trna118 (38422816-38422743)	Length: 74 bp
Type: Val	Anticodon: AAC at 35-37 (38422782-38422780)	Score: 72.5
HMM Sc=48.10	Sec struct Sc=24.40
         *    |    *    |    *    |    *    |    *    |    *    |    *    |   
Seq: GGTTTCGTGGTGTAGTTGGTtATCACGTCAGTCTAACACACTGAAGGtCTCCGGTTCGAACCCGGGCGAAGCCA
Str: >>>>>>>..>>>...........<<<.>>>>>.......<<<<<.....>>>>>.......<<<<<<<<<<<<.

Chr_02.trna119 (37797801-37797730)	Length: 72 bp
Type: Leu	Anticodon: TAA at 35-37 (37797767-37797765)	Score: 34.0
Possible pseudogene: HMM Sc=0.00	Sec struct Sc=34.00
         *    |    *    |    *    |    *    |    *    |    *    |    *    | 
Seq: GGATCCATaAGCTCtaaAGGGTaAGAGCGCTCACTAAATGAGAGGtTGATGGTTCAAATCCATCTGGATCCA
Str: >>>>>>>...>>>>..........<<<<.>>>>.....<<<<.....>>>>>.......<<<<<<<<<<<<.

Chr_02.trna120 (37137953-37137882)	Length: 72 bp
Type: Undet	Anticodon: NNN at 0-0 (0-0)	Score: 34.6
HMM Sc=17.80	Sec struct Sc=16.80
         *    |    *    |    *    |    *    |    *    |    *    |    *    | 
Seq: GGATCTATaAGCTCAaaATGGCaAGAGCGCTCGGtatttgAGAGGtTGATGGTTCGAATCCATCTAGATCCA
Str: >>>>>>>...>>>>..........<<<<.>...........<.....>>>>>.......<<<<<<<<<<<<.

Chr_02.trna121 (36609351-36609270)	Length: 82 bp
Type: Ser	Anticodon: TGA at 34-36 (36609318-36609316)	Score: 80.7
HMM Sc=46.10	Sec struct Sc=34.60
         *    |    *    |    *    |    *    |    *    |    *    |    *    |    *    | 
Seq: GTCGATATGTCCGAGTGGTcAAGGAGACAGACTTGAAATCTGTTGGGCTTCGCCCGCGCAGGTTCGAACCCTGCTGTCGACG
Str: >>>>>>>..>>>..........<<<.>>>>>.......<<<<<.>>>>...<<<<..>>>>>.......<<<<<<<<<<<<.

Chr_02.trna122 (36283722-36283651)	Length: 72 bp
Type: Pro	Anticodon: AGG at 33-35 (36283690-36283688)	Score: 65.9
HMM Sc=38.60	Sec struct Sc=27.30
         *    |    *    |    *    |    *    |    *    |    *    |    *    | 
Seq: GGTCATTTGGTCTAGTGGTATGATTCTCGCTTAGGGTGCGAGAGGtCCCGAGTTCAATTCTCGGAATGGCCC
Str: >>>>>>>..>>>.........<<<.>>>>>.......<<<<<.....>>>>>.......<<<<<<<<<<<<.

Chr_02.trna123 (36073243-36073170)	Length: 74 bp
Type: Sup	Anticodon: TTA at 35-37 (36073209-36073207)	Score: 52.1
HMM Sc=35.90	Sec struct Sc=16.20
         *    |    *    |    *    |    *    |    *    |    *    |    *    |   
Seq: ACTGGTGTATCTCAAATGGTtAGAGCGTGTGGTTTTAAACTACAAGGtCGAAGGTTCAAGCCCTTCCTCCAACA
Str: ..>>>.>...>>>.........<<<..>>>>>.......<<<<<.....>>>>>.......<<<<<<.<<<...

Chr_02.trna124 (35518095-35518022)	Length: 74 bp
Type: Thr	Anticodon: AGT at 35-37 (35518061-35518059)	Score: 82.9
HMM Sc=58.40	Sec struct Sc=24.50
         *    |    *    |    *    |    *    |    *    |    *    |    *    |   
Seq: GCTTCCATAGCTCAGTTGGTtAGAGCGTCCGCTTAGTAAGCGGGAGGtCCTGAGTTCAACTCTCAGTGGAAGCA
Str: >>>>>>>..>>>>.........<<<<.>>>>>.......<<<<<.....>>>>>.......<<<<<<<<<<<<.

Chr_02.trna125 (35488716-35488643)	Length: 74 bp
Type: Val	Anticodon: CAC at 35-37 (35488682-35488680)	Score: 82.4
HMM Sc=54.40	Sec struct Sc=28.00
         *    |    *    |    *    |    *    |    *    |    *    |    *    |   
Seq: GTCTGGGTGGTGTAGTTGGTtATCACGCTAGTCTCACACACTAGAGGtCCCCGGTTCGAACCCGGGCTCAGACA
Str: >>>>>>>..>>>...........<<<.>>>>>.......<<<<<.....>>>>>.......<<<<<<<<<<<<.

Chr_02.trna126 (35280175-35280102)	Length: 74 bp
Type: Asn	Anticodon: GTT at 35-37 (35280141-35280139)	Score: 84.5
HMM Sc=59.40	Sec struct Sc=25.10
         *    |    *    |    *    |    *    |    *    |    *    |    *    |   
Seq: GCTGGAATAGCTCAGTTGGTtAGAGCGTGTGGCTGTTAACCACAAGGtCGGAGGTTCAAGCCCTCCTTCTAGCG
Str: >>>>>>>..>>>>.........<<<<.>>>>>.......<<<<<.....>>>>>.......<<<<<<<<<<<<.

Chr_02.trna127 (34806612-34806532)	Length: 81 bp
Type: Leu	Anticodon: AAG at 36-38 (34806577-34806575)	Score: 72.4
HMM Sc=52.20	Sec struct Sc=20.20
         *    |    *    |    *    |    *    |    *    |    *    |    *    |    *    |
Seq: GTTGATATGGCCGAGTTGGTctAAGGCGCCAGATTAAGGTTCTGGTccgaaaGGgCGTGGGTTCGAATCCCACTGTCAACA
Str: >>>>>>>..>>>............<<<.>>>>>.......<<<<<...........>>>>>.......<<<<<<<<<<<<.

Chr_02.trna128 (34232683-34232607)	Length: 77 bp
Type: Phe	Anticodon: AAA at 34-36 (34232650-34232648)	Score: 34.7
Possible intron: 38-42 (34232646-34232642)
HMM Sc=12.70	Sec struct Sc=22.00
         *    |    *    |    *    |    *    |    *    |    *    |    *    |    * 
Seq: AGATCTTTAGCTCAAAGGGtAGAGCACTTGAGAAAAAtccatCTCAAGAGaTGGTGGTTCAAATCCACCAAGGTCCT
Str: .>>>>>>..>>>>........<<<<.>>>>>............<<<<<....>>>>>.......<<<<<<<<<<<..

Chr_02.trna129 (34040394-34040325)	Length: 70 bp
Type: Leu	Anticodon: TAA at 34-36 (34040361-34040359)	Score: 21.3
Possible pseudogene: HMM Sc=0.00	Sec struct Sc=21.30
         *    |    *    |    *    |    *    |    *    |    *    |    *    
Seq: GGATATATaAGCTCAaaAAGGAaAGAGCGCTCATAATGAGAGGtTGATGGTTCGAATCCATCTTGATCCA
Str: >>>>..>...>>>>..........<<<<.>>>.....<<<.....>>>>>.......<<<<<<..<<<<.

Chr_02.trna130 (33920869-33920796)	Length: 74 bp
Type: Thr	Anticodon: AGT at 35-37 (33920835-33920833)	Score: 82.9
HMM Sc=58.40	Sec struct Sc=24.50
         *    |    *    |    *    |    *    |    *    |    *    |    *    |   
Seq: GCTTCCATAGCTCAGTTGGTtAGAGCGTCCGCTTAGTAAGCGGGAGGtCCTGAGTTCAACTCTCAGTGGAAGCA
Str: >>>>>>>..>>>>.........<<<<.>>>>>.......<<<<<.....>>>>>.......<<<<<<<<<<<<.

Chr_02.trna131 (32808901-32808830)	Length: 72 bp
Type: Pro	Anticodon: TGG at 33-35 (32808869-32808867)	Score: 68.9
HMM Sc=36.50	Sec struct Sc=32.40
         *    |    *    |    *    |    *    |    *    |    *    |    *    | 
Seq: GGGCATTTGGTCTAGTGGTATGATTCTTGCTTTGGGTGCAAGAGGtCCCGAGTTCGATTCTCGGAATGCCCC
Str: >>>>>>>..>>>.........<<<.>>>>>.......<<<<<.....>>>>>.......<<<<<<<<<<<<.

Chr_02.trna132 (32559408-32559319)	Length: 90 bp
Type: Pro	Anticodon: TGG at 36-38 (32559373-32559371)	Score: 33.4
Possible intron: 40-53 (32559369-32559356)
HMM Sc=15.30	Sec struct Sc=18.10
         *    |    *    |    *    |    *    |    *    |    *    |    *    |    *    |    *    
Seq: GGACCTTTAGCTCAAATGGTAGAGCAAatGAGAATTGGAgggctcttctaatcTTCTCAGGAGaTGGTGGTTCAAATCCACTAAGGTTCG
Str: >>>>>>>..>>>>........<<<<....>>>>.....................<<<<.......>>>>>.......<<<<<<<<<<<<.

Chr_02.trna133 (31613536-31613465)	Length: 72 bp
Type: Ile	Anticodon: AAT at 35-37 (31613502-31613500)	Score: 36.7
Possible pseudogene: HMM Sc=36.30	Sec struct Sc=0.40
         *    |    *    |    *    |    *    |    *    |    *    |    *    | 
Seq: GTCCCATTAGCTCAGTTGGCtAGAACGTCACATTAATTATGTGAAGGCGTGGGTTCGAGTCTGCATGGGCCA
Str: >.>>>>>..>.>>.........<<.<.>>>>>.......<<<<<....>>>>........<<<<<<<<<.<.

Chr_02.trna134 (30922518-30922437)	Length: 82 bp
Type: Ser	Anticodon: GCT at 34-36 (30922485-30922483)	Score: 80.5
HMM Sc=45.20	Sec struct Sc=35.30
         *    |    *    |    *    |    *    |    *    |    *    |    *    |    *    | 
Seq: GTCGCTTTGGCCGAGTGGTtAAGGCGTGTGCCTGCTAAGTACATGGGGTTTCCCCGCGAGAGTTCGAATCTCTCAGGCGACG
Str: >>>>>>>..>>>..........<<<.>>>>>.......<<<<<.>>>>...<<<<..>>>>>.......<<<<<<<<<<<<.

Chr_02.trna135 (30371716-30371646)	Length: 71 bp
Type: Undet	Anticodon: NNN at 0-0 (0-0)	Score: 27.6
HMM Sc=13.50	Sec struct Sc=14.10
         *    |    *    |    *    |    *    |    *    |    *    |    *    |
Seq: GGATCGATaAGCTCAaaATGGTAGAGCGCTCACTCGTTGAGAGGtTGATGGTTCGAACCCATCTGGATCTA
Str: >>>>>.>...>>>>.........<<<<.>...........<.....>>>>>.......<<<<<<.<<<<<.

Chr_02.trna136 (29086354-29086281)	Length: 74 bp
Type: Val	Anticodon: CAC at 35-37 (29086320-29086318)	Score: 82.4
HMM Sc=54.40	Sec struct Sc=28.00
         *    |    *    |    *    |    *    |    *    |    *    |    *    |   
Seq: GTCTGGGTGGTGTAGTTGGTtATCACGCTAGTCTCACACACTAGAGGtCCCCGGTTCGAACCCGGGCTCAGACA
Str: >>>>>>>..>>>...........<<<.>>>>>.......<<<<<.....>>>>>.......<<<<<<<<<<<<.

Chr_02.trna137 (28980911-28980831)	Length: 81 bp
Type: Leu	Anticodon: AAG at 36-38 (28980876-28980874)	Score: 72.4
HMM Sc=52.20	Sec struct Sc=20.20
         *    |    *    |    *    |    *    |    *    |    *    |    *    |    *    |
Seq: GTTGATATGGCCGAGTTGGTctAAGGCGCCAGATTAAGGTTCTGGTccgaaaGGgCGTGGGTTCGAATCCCACTGTCAACA
Str: >>>>>>>..>>>............<<<.>>>>>.......<<<<<...........>>>>>.......<<<<<<<<<<<<.

Chr_02.trna138 (28054423-28054334)	Length: 90 bp
Type: Asn	Anticodon: ATT at 34-36 (28054390-28054388)	Score: 23.7
Possible intron: 38-55 (28054386-28054369)
HMM Sc=12.10	Sec struct Sc=11.60
         *    |    *    |    *    |    *    |    *    |    *    |    *    |    *    |    *    
Seq: GAACCTTTAGCTCAAATGGTAGAGCAACTGAGAATTGgagggctcttccaaccttCTCAGTAGaTGGTGGTTCAAATCCACTGAGGTCCT
Str: >.>>>>>..>>>>........<<<<.>>>>>.........................<<<<<....>>>>>.......<<<<<<<<<<.<.

Chr_02.trna139 (27776613-27776541)	Length: 73 bp
Type: Ile	Anticodon: AAT at 34-36 (27776580-27776578)	Score: 46.6
HMM Sc=35.30	Sec struct Sc=11.30
         *    |    *    |    *    |    *    |    *    |    *    |    *    |  
Seq: GGCCTATTAGCTCAGTTGGTAGAGTGTCGTGCTAATAGCGTGAACGtGACAGGTTCGAGACCTGCATATGCCA
Str: >>>.>>>..>>>>........<<<<.>>>>>.......<<<<<......>>>>.......<<<<.<<<.<<<.

Chr_02.trna140 (27713983-27713909)	Length: 75 bp
Type: Sup	Anticodon: TTA at 36-38 (27713948-27713946)	Score: 72.1
HMM Sc=51.00	Sec struct Sc=21.10
         *    |    *    |    *    |    *    |    *    |    *    |    *    |    
Seq: GCTGGTATAGCTCAGTTGGTtAGAGCGTGTGgGTTTTAAACCACAAGAtCGAAGGTTCAAGCCCTTCTTCCAGCA
Str: >>>>>.>..>>>>.........<<<<.>>>>.>.......<<<<<.....>>>>>.......<<<<<<.<<<<<.

Chr_02.trna141 (27165432-27165361)	Length: 72 bp
Type: Leu	Anticodon: TAA at 35-37 (27165398-27165396)	Score: 32.8
HMM Sc=15.20	Sec struct Sc=17.60
         *    |    *    |    *    |    *    |    *    |    *    |    *    | 
Seq: GGATCCATaAGCTCtaaATGGTaAGAGCACTCGTTAAACGAGAGGtTGATGGTTCGAATCCATCTAGATCTA
Str: >>>>>.>...>>>>..........<<<<.>>>>.....<<<<.....>>>>>.......<<<<<<.<<<<<.

Chr_02.trna142 (26753370-26753299)	Length: 72 bp
Type: Leu	Anticodon: TAA at 35-37 (26753336-26753334)	Score: 30.5
HMM Sc=11.50	Sec struct Sc=19.00
         *    |    *    |    *    |    *    |    *    |    *    |    *    | 
Seq: GGATCCATaAGCTTtaaATGGTaAGAGCGCTCACTAAATGAGAGGtTGATGGTTCGAATCCATCTGGTTCCA
Str: >>>.>>>...>>>>..........<<<<.>>>>.....<<<<.....>>>>>.......<<<<<<<<.<<<.

Chr_02.trna143 (26498913-26498839)	Length: 75 bp
Type: Sup	Anticodon: TCA at 36-38 (26498878-26498876)	Score: 58.3
HMM Sc=43.10	Sec struct Sc=15.20
         *    |    *    |    *    |    *    |    *    |    *    |    *    |    
Seq: GCTGGAGTAGCTCAGTTGGTtAGAGCGTGTGgCTTTCAAAGCACAAGGtCAAAGATTCAAACCCTTCCTCCAACA
Str: >.>>>>>..>>>>.........<<<<.>>>>.>.......<<<<<......>>>.........<<<.<<<<<.<.

Chr_02.trna144 (25598196-25598109)	Length: 88 bp
Type: Ser	Anticodon: GCT at 35-37 (25598162-25598160)	Score: 61.7
HMM Sc=39.10	Sec struct Sc=22.60
         *    |    *    |    *    |    *    |    *    |    *    |    *    |    *    |    *  
Seq: GGAGAGATGGCTGAGTGGActAAAGCGTCGGATTGCTAATCCGTTGTACGAGTTATTCGTACCGAGGGTTCGAATCCCTCTCTTTCCG
Str: >>>>>>>..>>>...........<<<..>>>>.......<<<<..>>>>>>>...<<<<<<<.>>>>>.......<<<<<<<<<<<<.

Chr_02.trna145 (25569397-25569325)	Length: 73 bp
Type: Phe	Anticodon: GAA at 34-36 (25569364-25569362)	Score: 78.3
HMM Sc=58.40	Sec struct Sc=19.90
         *    |    *    |    *    |    *    |    *    |    *    |    *    |  
Seq: GCGGGGATAGCTCAGTTGGGAGAGCGTCAGACTGAAGATCTGAAGGtCGCGTGTTCGATCCACGCTCACCGCA
Str: >>>>.>>..>>>>........<<<<.>>>>>.......<<<<<.....>>>>>.......<<<<<<<.<<<<.

Chr_02.trna146 (25041508-25041418)	Length: 91 bp
Type: Undet	Anticodon: NNN at 0-0 (0-0)	Score: 25.7
Possible pseudogene: HMM Sc=9.40	Sec struct Sc=16.30
         *    |    *    |    *    |    *    |    *    |    *    |    *    |    *    |    *    |
Seq: GGATCTTTAGCTCAAATGGTAGAGCACTTGAGAatatgggtacaaatttaatattccTCAAGAGaTGGTGGTTCAAGCCGACTAAGATCCT
Str: >>>>>>>..>>>>........<<<<.>>>>............................<<<<....>>>.>.......<.<<<<<<<<<<.

Chr_02.trna147 (24556679-24556606)	Length: 74 bp
Type: Glu	Anticodon: TTC at 36-38 (24556644-24556642)	Score: 46.7
HMM Sc=34.10	Sec struct Sc=12.60
         *    |    *    |    *    |    *    |    *    |    *    |    *    |   
Seq: TCCGTTGTAGTCCAGCCtGGTtAGGATACATGGCTTTCACTCAGGCGaGCCGGGATCAAATCCCGGCAACGGAA
Str: >>>>>>>..>>>>..........<<<<.>.>>>.......<<<.<....>>>>>.......<<<<<<<<<<<<.

Chr_02.trna148 (24555519-24555446)	Length: 74 bp
Type: Glu	Anticodon: TTC at 36-38 (24555484-24555482)	Score: 48.6
HMM Sc=31.90	Sec struct Sc=16.70
         *    |    *    |    *    |    *    |    *    |    *    |    *    |   
Seq: TCCGTTGTAGTCCAGCCtGGTtAGGATACCTGGCTTTCAGGCAGGCGaCCCGGGTTCAAATTCCGGCAACGGAA
Str: >>>>>>>..>>>>..........<<<<.>>>>.........<<<<....>>>>>.......<<<<<<<<<<<<.

Chr_02.trna149 (24553486-24553413)	Length: 74 bp
Type: Glu	Anticodon: TTC at 36-38 (24553451-24553449)	Score: 67.0
HMM Sc=40.60	Sec struct Sc=26.40
         *    |    *    |    *    |    *    |    *    |    *    |    *    |   
Seq: TCCGTTGTAGTCCAGCCtGGTtAGGATACCTGGCTTTCACCCAGGCTaCCCGGGTTCAAATCCCGGCAACGGAA
Str: >>>>>>>..>>>>..........<<<<.>>>>>.......<<<<<....>>>>>.......<<<<<<<<<<<<.

Chr_02.trna150 (24552443-24552370)	Length: 74 bp
Type: Glu	Anticodon: TTC at 36-38 (24552408-24552406)	Score: 62.2
HMM Sc=45.10	Sec struct Sc=17.10
         *    |    *    |    *    |    *    |    *    |    *    |    *    |   
Seq: TCCGTTGTAGTCCAGCCtGGTtAGGATACCTGGCTTTCACGCAGGCGaCCCGGGTTCAAATCCCGGCAACGGAA
Str: >>>>>>>..>>>>..........<<<<.>>>>.........<<<<....>>>>>.......<<<<<<<<<<<<.

Chr_02.trna151 (24551425-24551352)	Length: 74 bp
Type: Glu	Anticodon: TTC at 36-38 (24551390-24551388)	Score: 49.9
HMM Sc=32.70	Sec struct Sc=17.20
         *    |    *    |    *    |    *    |    *    |    *    |    *    |   
Seq: TCCGTTGTAGTCCAGCCtTGTtAGGATACCTGGCTTTCACGTAGGCGaCCCGGGTTCAAATCCCGGCAACGGAA
Str: >>>>>>>..>>>>..........<<<<.>>>>.........<<<<....>>>>>.......<<<<<<<<<<<<.

Chr_02.trna152 (24394238-24394164)	Length: 75 bp
Type: Lys	Anticodon: TTT at 35-37 (24394204-24394202)	Score: 59.0
HMM Sc=42.00	Sec struct Sc=17.00
         *    |    *    |    *    |    *    |    *    |    *    |    *    |    
Seq: GCTGGTGTAGCTCAGTTGGTtAGAGCGTGTGGCTTTTAaACCATAAAGtCGAAGATTCAAGCCCTTCCTCCAGCA
Str: >>>>>.>..>>>>.........<<<<.>>>>>........<<<<<.....>>>>.........<<<<<.<<<<<.

Chr_02.trna153 (23700122-23700049)	Length: 74 bp
Type: Met	Anticodon: CAT at 35-37 (23700088-23700086)	Score: 49.6
HMM Sc=22.00	Sec struct Sc=27.60
         *    |    *    |    *    |    *    |    *    |    *    |    *    |   
Seq: AGCGGGGTAGAGGAATTGGTcGACTCATCAGGCCCATGACCTGAAGAcTGCAGGTTCGAATCCTGTCCCCGCCT
Str: .>>>>>>..>>>...........<<<.>>>>>.......<<<<<.....>>>>>.......<<<<<<<<<<<..

Chr_02.trna154 (23632190-23632118)	Length: 73 bp
Type: Met	Anticodon: CAT at 34-36 (23632157-23632155)	Score: 54.9
HMM Sc=24.10	Sec struct Sc=30.80
         *    |    *    |    *    |    *    |    *    |    *    |    *    |  
Seq: ACCTACTTGACTCAGCGGTtAGAGTATCGCTTTCATACGGCGAGAGtCATTGGTTCAAATCCAATAGTAGGTA
Str: >>>>>>>..>>>>........<<<<.>>>>>.......<<<<<.....>>>>>.......<<<<<<<<<<<<.

Chr_02.trna155 (23630657-23630571)	Length: 87 bp
Type: Ser	Anticodon: TGA at 35-37 (23630623-23630621)	Score: 60.9
HMM Sc=30.90	Sec struct Sc=30.00
         *    |    *    |    *    |    *    |    *    |    *    |    *    |    *    |    * 
Seq: GGATGGATGTCTGAGCGGTtgAAAGAGTCGGTCTTGAAAACCGAAGTATTGATAGGAATACCGGGGGTTCGAATCCCTCTCCATCCG
Str: >>>>>>>..>>>...........<<<.>>>>>.......<<<<<.>>>>>......<<<<<.>>>>>.......<<<<<<<<<<<<.

Chr_02.trna156 (23629307-23629236)	Length: 72 bp
Type: Asn	Anticodon: GTT at 33-35 (23629275-23629273)	Score: 77.9
HMM Sc=55.60	Sec struct Sc=22.30
         *    |    *    |    *    |    *    |    *    |    *    |    *    | 
Seq: TCCTCAGTAGCTCAGTGGTAGAGCGGTCGGCTGTTAACTGATTGGtCGTAGGTTCAAATCCTACTTGGGGAG
Str: >>>>>>>..>>>>.......<<<<.>>>>>.......<<<<<.....>>>>>.......<<<<<<<<<<<<.

Chr_02.trna157 (23628194-23628112)	Length: 83 bp
Type: Tyr	Anticodon: GTA at 35-37 (23628160-23628158)	Score: 63.3
HMM Sc=45.30	Sec struct Sc=18.00
         *    |    *    |    *    |    *    |    *    |    *    |    *    |    *    |  
Seq: GGGAGAGTGGCCGAGTGGTcaAAAGCGACAGACTGTAAATCTGTTGAAGTTTtTCTACGTAGGTTCGAATCCTGCCTCTCCCA
Str: >>>>>>>..>>.............<<.>>>>>.......<<<<<..>.>....<.<..>>>>>.......<<<<<<<<<<<<.

Chr_02.trna158 (23605821-23605745)	Length: 77 bp
Type: Thr	Anticodon: GGT at 38-40 (23605784-23605782)	Score: 20.0
Possible pseudogene: HMM Sc=0.00	Sec struct Sc=20.00
         *    |    *    |    *    |    *    |    *    |    *    |    *    |    * 
Seq: GGGCCCTtttatTAACTTCGCGGTAGAGTAACGCCATGGTAAGGCGTAAGtCATCGGTTCAAATCCGATAGAGTTTT
Str: >>>>.>>.......>>>>.......<<<<.>>>>>.......<<<<<.....>>>>>.......<<<<<<<.<<<<.

Chr_02.trna159 (23603650-23603578)	Length: 73 bp
Type: Lys	Anticodon: TTT at 34-36 (23603617-23603615)	Score: 80.3
HMM Sc=61.50	Sec struct Sc=18.80
         *    |    *    |    *    |    *    |    *    |    *    |    *    |  
Seq: GGGTGTATAGCTCAGTTGGTAGAGCATTGGGCTTTTAACCTAATGGtCGCAGGTTCAAGTCCTGCTATACCCA
Str: >>>>>>>..>>>>........<<<<.>>>>>.......<<<<<.....>>>>>.......<<<<<<<<<<<<.

Chr_02.trna160 (23536640-23536568)	Length: 73 bp
Type: Cys	Anticodon: GCA at 34-36 (23536607-23536605)	Score: 49.5
HMM Sc=27.00	Sec struct Sc=22.50
         *    |    *    |    *    |    *    |    *    |    *    |    *    |  
Seq: GGAACCGTAGCCAAGTGGCtAAGGCATGAGTCTGCAAAACTtCTATtCGTCGGTTCGAATCCGACCGGTTCCT
Str: >>>>>>>..>>>..........<<<..>>>>.......<<<.<.....>>>>>.......<<<<<<<<<<<<.

Chr_02.trna161 (23503708-23503638)	Length: 71 bp
Type: Glu	Anticodon: TTC at 34-36 (23503675-23503673)	Score: 44.4
HMM Sc=23.50	Sec struct Sc=20.90
         *    |    *    |    *    |    *    |    *    |    *    |    *    |
Seq: GTCCCTTTCGTCCAGTGGTtAGGACATCGTCTTTTCATGTCGAAGaCACGGGTTCGATTCCGTAAGGGATA
Str: >>>>>>>..>>>>........<<<<.>>>.>.......<.<<<....>>>>........<<<<<<<<<<<.

Chr_02.trna162 (23488651-23488573)	Length: 79 bp
Type: Pro	Anticodon: TGG at 36-38 (23488616-23488614)	Score: 53.3
HMM Sc=36.70	Sec struct Sc=16.60
         *    |    *    |    *    |    *    |    *    |    *    |    *    |    *   
Seq: GCGAGTGTAGCGCAGTCtGGTcAGCGCATCTGTTTTGGGTACAGAGGGcCATAGGTTCGAATCCTGTCACcttgaTGTG
Str: >>>.>>>..>>>>..........<<<<.>>>>>.......<<<<<.....>>>>>.......<<<<<<<<.....<<<.

Chr_02.trna163 (23446855-23446786)	Length: 70 bp
Type: Gly	Anticodon: GCC at 32-34 (23446824-23446822)	Score: 32.2
HMM Sc=23.70	Sec struct Sc=8.50
         *    |    *    |    *    |    *    |    *    |    *    |    *    
Seq: GCGGATATGGTCGAATGGTAAATTTCTCTTTGCCAAGGAGAAGaCGCGGGTTCAATTCCCGTCGTTCGCC
Str: >>>>>>...>>..........<<.>>>>>.......<<<<<....>>>>>.......<<<<<.<<<<<<.

Chr_02.trna164 (23446106-23446026)	Length: 81 bp
Type: Undet	Anticodon: NNN at 0-0 (0-0)	Score: 31.6
Possible pseudogene: HMM Sc=26.70	Sec struct Sc=4.90
         *    |    *    |    *    |    *    |    *    |    *    |    *    |    *    |
Seq: TGCCTtGATGGTGAAATGGTaGACACGCGAGACTCAAATCTCGTGCTAAAGAGCGTGGAGGTTCGAGTCCTCTTCAGGCAT
Str: >>>>>.>>..>>>..........<<<.>>>>>......<<<<<.>>>....<<<..>>>>>.......<<<<<<<<<<<<.

Chr_02.trna165 (23439283-23439212)	Length: 72 bp
Type: Met	Anticodon: CAT at 33-35 (23439251-23439249)	Score: 42.0
HMM Sc=27.00	Sec struct Sc=15.00
         *    |    *    |    *    |    *    |    *    |    *    |    *    | 
Seq: GCATCCATGGCTGAATGGTAAAGCGCCCAACTCATAATTGGCGTATGTGCGGGTTCAAGTCTGCTGGATGCA
Str: >>>>>>>..>>>.........<<<..>>>>.......<<<<.......>>>>........<<<<<<<<<<<.

Chr_02.trna166 (23439155-23439084)	Length: 72 bp
Type: Lys	Anticodon: CTT at 33-35 (23439123-23439121)	Score: 46.7
HMM Sc=29.00	Sec struct Sc=17.70
         *    |    *    |    *    |    *    |    *    |    *    |    *    | 
Seq: GCATCCATGGCTGAATGGTAAAGCGCCCAACTCTTAATTGGCGTATGTGCGGGTTCGAGCCTGCTGGATGCA
Str: >>>>>>>..>>>.........<<<..>>>>.......<<<<.......>>>>>......<<<<<<<<<<<<.

Chr_02.trna167 (23396351-23396280)	Length: 72 bp
Type: Undet	Anticodon: NNN at 0-0 (0-0)	Score: 54.2
HMM Sc=44.10	Sec struct Sc=10.10
         *    |    *    |    *    |    *    |    *    |    *    |    *    | 
Seq: GCCCGCTTAGCTCAGGGGTtAGAGCATCGCATTGTAATGCGATGGtCATCGGTTCGATTCCGATAGCCGGCT
Str: >>>.>>>..>>>>........<<<<.>>>>>......<<<<<.....>>>>>.......<<<<<<<<.<<<.

Chr_02.trna168 (23386899-23386827)	Length: 73 bp
Type: Met	Anticodon: CAT at 34-36 (23386866-23386864)	Score: 40.0
HMM Sc=25.60	Sec struct Sc=14.40
         *    |    *    |    *    |    *    |    *    |    *    |    *    |  
Seq: CGCGGAGTAGAGCAGCTtGGTAGCTCGCAGGCTCATAACCTTgAGGtCACGGGTTCAAATCCTGTCTCCGCAT
Str: .>>>>>>..>>>>.........<<<<..>>>.......<<<.......>>>>>.......<<<<<<<<<<<..

Chr_02.trna169 (23385751-23385661)	Length: 91 bp
Type: Ser	Anticodon: TGA at 35-37 (23385717-23385715)	Score: 49.1
Possible intron: 39-53 (23385713-23385699)
HMM Sc=34.70	Sec struct Sc=14.40
         *    |    *    |    *    |    *    |    *    |    *    |    *    |    *    |    *    |
Seq: GGAGAGATGGCTGAGTGGTtgATAGCTCTGGTCTTGAAccggtatagttccctGTTCAGAACTAtCGAGGGTTCGAATCCCTCTCTCTCCT
Str: >>>>>>>..>>>>.........<<<<.>>>>........................<<<<.......>>>>>.......<<<<<<<<<<<<.

Chr_02.trna170 (23381011-23380931)	Length: 81 bp
Type: Tyr	Anticodon: GTA at 34-36 (23380978-23380976)	Score: 34.0
HMM Sc=11.80	Sec struct Sc=22.20
         *    |    *    |    *    |    *    |    *    |    *    |    *    |    *    |
Seq: GGGTCGATGCCGAGTGGTtaATGGGGACGGACTGTAAATTCGTTGGCATATGtCTaCGCTGGTTCAATCCAGCTCGGCCCA
Str: >>>>>>>..>>>.........<.<<.>>>>>.......<<<<<..>>>><<<.<...>>>>>......<<<<<<<<<<<<.

Chr_02.trna171 (23380556-23380486)	Length: 71 bp
Type: Undet	Anticodon: NNN at 0-0 (0-0)	Score: 32.1
HMM Sc=24.10	Sec struct Sc=8.00
         *    |    *    |    *    |    *    |    *    |    *    |    *    |
Seq: TGGATTGTAGTTCATTGGTcAGAGCACCGCCCTGTCAGGCGGAGcTGCGGGTTCGAGCCCCGTCAGTCCCG
Str: .>>>>>>..>>>>........<<<<.>>>>>......<<<<<....>>>>>.......<<<<<<<<<<<..

Chr_02.trna172 (23358137-23358052)	Length: 86 bp
Type: Ser	Anticodon: GCT at 34-36 (23358104-23358102)	Score: 38.5
HMM Sc=20.10	Sec struct Sc=18.40
         *    |    *    |    *    |    *    |    *    |    *    |    *    |    *    |    *
Seq: GGGAGAgATGGCTGAGTGACTAAGCGTCGGATTGCTAATCCGTTGTACGAGTTATTCGTACCGAGGGTTCGAATCCCTCTCTTCCG
Str: >>>>>..>..>>>.........<<<..>>>>.......<<<<..>>>>>>>...<<<<<<<.>>>>>.......<<<<<<<<<<<.

Chr_02.trna173 (23356887-23356816)	Length: 72 bp
Type: Gln	Anticodon: TTG at 33-35 (23356855-23356853)	Score: 27.7
HMM Sc=22.40	Sec struct Sc=5.30
         *    |    *    |    *    |    *    |    *    |    *    |    *    | 
Seq: ATGGGCGTGGCCAAGCGGTAAGGCAACGGGTTTTGGTCCGCGACtCGGAGGTTCGAATCCTTCCGtCCCAGA
Str: .>>>>>>..>>>.........<<<....>>.......<<.......>>>>>.......<<<<<<<.<<<<..

Chr_02.trna174 (23349689-23349617)	Length: 73 bp
Type: His	Anticodon: GTG at 34-36 (23349656-23349654)	Score: 35.1
HMM Sc=24.50	Sec struct Sc=10.60
         *    |    *    |    *    |    *    |    *    |    *    |    *    |  
Seq: GCGGATGTAGCCAAGTGGAtgAAGGCAGTGATTGTGAATcCACCACGCGCGGGTTCAATTCCCGTCGTTCGCC
Str: >>>>>>>..>>>...........<<<.>>>>.......<.<<.<....>>>>>.......<<<<<<<<<<<<.

Chr_02.trna175 (23324946-23324869)	Length: 78 bp
Type: Arg	Anticodon: ACG at 40-42 (23324907-23324905)	Score: 51.4
HMM Sc=44.60	Sec struct Sc=6.80
         *    |    *    |    *    |    *    |    *    |    *    |    *    |    *  
Seq: GGGTGGGgcctgTAGCTCAGAGGAttAGAGCACGTGGCTACGAACCACGGGGTCGGGGTTCGAATCCCTCCTCGCCCA
Str: >>>>>>>.......>>>>.........<<<<.>>>>>.......<<<<<.....>>>>.......<<<<.<<<<<<<.

Chr_02.trna176 (23319089-23319012)	Length: 78 bp
Type: Leu	Anticodon: TAG at 34-36 (23319056-23319054)	Score: 33.1
HMM Sc=11.90	Sec struct Sc=21.20
         *    |    *    |    *    |    *    |    *    |    *    |    *    |    *  
Seq: GCCGCTATGGTGAATCGGTaGACACGCTGCTCTTAGGAAGCAGTGCTAACGCATCTCGGTTCGAGTCCGAGTGCGGCA
Str: >>>>>.>..>>>..........<<<.>>>>>.......<<<<<.>>....<<..>>>>>.......<<<<<<<<<<<.

Chr_02.trna177 (23304010-23303940)	Length: 71 bp
Type: Asn	Anticodon: GTT at 33-35 (23303978-23303976)	Score: 69.6
HMM Sc=45.40	Sec struct Sc=24.20
         *    |    *    |    *    |    *    |    *    |    *    |    *    |
Seq: TCCTCAGTAGCTCAGTGGTAGAGCGGTCGGCTGTTAACTGATTGGtCGTAGGTTCGATCCTACCTGGGGAG
Str: >>>>>>>..>>>>.......<<<<.>>>>>.......<<<<<.....>>>>>......<<<<<<<<<<<<.

Chr_02.trna178 (23287241-23287171)	Length: 71 bp
Type: Gly	Anticodon: GCC at 33-35 (23287209-23287207)	Score: 44.4
HMM Sc=35.70	Sec struct Sc=8.70
         *    |    *    |    *    |    *    |    *    |    *    |    *    |
Seq: GCGGATATGGTCGAATGGTAAAATTTCTCTTTGCCAAGGAGAAGaCGCGGGTTCAATTCCCGTCGTTCGCC
Str: >>>>>>...>>...........<<.>>>>>.......<<<<<....>>>>>.......<<<<<.<<<<<<.

Chr_02.trna179 (23286485-23286407)	Length: 79 bp
Type: Leu	Anticodon: CAA at 33-35 (23286453-23286451)	Score: 47.0
HMM Sc=26.30	Sec struct Sc=20.70
         *    |    *    |    *    |    *    |    *    |    *    |    *    |    *   
Seq: GCCTTGATGGTGAATGGTAGaCACGCGAGACTCAAAATCTCGTGCTAAGAGCGTGGAGGTTCGAGTCCTCTTCAAGGCA
Str: >>>>>>>..>>>.........<<<.>>>>>.......<<<<<.>>>...<<<..>>>>>.......<<<<<<<<<<<<.

Chr_02.trna180 (23279630-23279557)	Length: 74 bp
Type: Met	Anticodon: CAT at 34-36 (23279597-23279595)	Score: 57.8
HMM Sc=39.40	Sec struct Sc=18.40
         *    |    *    |    *    |    *    |    *    |    *    |    *    |   
Seq: GCATCCATGGCTGAATGGTtAAAGCGCCCAACTCATAATTGGCGTATGTGCGGGTTCAAGTCCTGCTGGATGCA
Str: >>>>>>>..>>>..........<<<..>>>>.......<<<<.......>>>>>.......<<<<<<<<<<<<.

Chr_02.trna181 (23279499-23279427)	Length: 73 bp
Type: Lys	Anticodon: CTT at 33-35 (23279467-23279465)	Score: 58.6
HMM Sc=40.20	Sec struct Sc=18.40
         *    |    *    |    *    |    *    |    *    |    *    |    *    |  
Seq: GCATCCATGGCTGAATGGTAAAGCGCCCAACTCTTAATTGGCGTATGTGCGGGTTCGAGCCCTGCTGGATGCA
Str: >>>>>>>..>>>.........<<<..>>>>.......<<<<.......>>>>>.......<<<<<<<<<<<<.

Chr_02.trna182 (23235657-23235585)	Length: 73 bp
Type: Thr	Anticodon: TGT at 34-36 (23235624-23235622)	Score: 69.8
HMM Sc=50.90	Sec struct Sc=18.90
         *    |    *    |    *    |    *    |    *    |    *    |    *    |  
Seq: GCCCGCTTAGCTCAGGGGTtAGAGCATCGCATTTGTAATGCGATGGtCATCGGTTCGATTCCGATAGCCGGCT
Str: >>>.>>>..>>>>........<<<<.>>>>>.......<<<<<.....>>>>>.......<<<<<<<<.<<<.

Chr_02.trna183 (22930417-22930345)	Length: 73 bp
Type: Arg	Anticodon: TCT at 34-36 (22930384-22930382)	Score: 69.1
HMM Sc=51.80	Sec struct Sc=17.30
         *    |    *    |    *    |    *    |    *    |    *    |    *    |  
Seq: GCACCCGTGGCCTAATGGAtAAGGCGTTTGACTTCTAATCAAGCGAtTGTGGGTTCGAGTCCCACCGGGTGTG
Str: >>>>>>>..>>>>........<<<<.>>>>>.......<<<<<.....>>>>>.......<<<<<<<<<<<<.

Chr_02.trna184 (22480249-22480177)	Length: 73 bp
Type: Arg	Anticodon: CCT at 34-36 (22480216-22480214)	Score: 71.7
HMM Sc=55.90	Sec struct Sc=15.80
         *    |    *    |    *    |    *    |    *    |    *    |    *    |  
Seq: GCGCTTGTAGCTCAGTGGAtAGAGCGTCTGTTTCCTAAGCAGAAGGtCGTAGGTTCGACCCCTACCTGGCGCG
Str: >>>>>.>..>>>>........<<<<.>>>>>.......<<<<<.....>>>>>.......<<<<<<.<<<<<.

Chr_02.trna185 (22176880-22176809)	Length: 72 bp
Type: Cys	Anticodon: GCA at 33-35 (22176848-22176846)	Score: 82.1
HMM Sc=59.90	Sec struct Sc=22.20
         *    |    *    |    *    |    *    |    *    |    *    |    *    | 
Seq: GGGTCCATAGCTCAGTGGTAGAGCATTTGACTGCAGATCAAGAGGtCACCGGTTCGAACCCGGTTGGGCCCT
Str: >>>>>>>..>>>>.......<<<<.>>>>>.......<<<<<.....>>>>>.......<<<<<<<<<<<<.

Chr_02.trna186 (22141612-22141541)	Length: 72 bp
Type: Undet	Anticodon: NNN at 0-0 (0-0)	Score: 29.7
HMM Sc=13.00	Sec struct Sc=16.70
         *    |    *    |    *    |    *    |    *    |    *    |    *    | 
Seq: GGATCCATaAGCTCtaaATGGTaAGAGTGCTCaTAAAttGAGAGGtTGGTGGTTCGAATCCATCTGGATCCA
Str: >>>>>>>...>>>>..........<<<<.>>>.......<<<.....>>>>>.......<<<<<<<<<<<<.

Chr_02.trna187 (21677087-21677016)	Length: 72 bp
Type: Leu	Anticodon: TAA at 35-37 (21677053-21677051)	Score: 33.9
HMM Sc=12.50	Sec struct Sc=21.40
         *    |    *    |    *    |    *    |    *    |    *    |    *    | 
Seq: GGATCCATaAGCTCtaaATGGTaAGAGCGCTCACTAAATGAGAGGtTGATGGTTCGAATCCACCTGGATCCA
Str: >>>>>>>...>>>>..........<<<<.>>>>.....<<<<.....>.>>>.......<<<.<<<<<<<<.

Chr_02.trna188 (17931964-17931891)	Length: 74 bp
Type: Trp	Anticodon: CCA at 35-37 (17931930-17931928)	Score: 72.0
HMM Sc=42.50	Sec struct Sc=29.50
         *    |    *    |    *    |    *    |    *    |    *    |    *    |   
Seq: GCGCTCTTAGTTCAGTTcGGTAGAACGCGGGTCTCCAAAACCCGATGtCGTAGGTTCAAATCCTACAGAGCGTG
Str: >>>>>>>..>>>>.........<<<<.>>>>>.......<<<<<.....>>>>>.......<<<<<<<<<<<<.

Chr_02.trna189 (17829324-17829251)	Length: 74 bp
Type: Asn	Anticodon: GTT at 35-37 (17829290-17829288)	Score: 64.6
HMM Sc=44.20	Sec struct Sc=20.40
         *    |    *    |    *    |    *    |    *    |    *    |    *    |   
Seq: GCTAGAGTAGCTCAGTTGGTtAGAGCGTGTGGTTGTTAACCACAAAGtCGAAGGTTTGAGCCCTTCCTCTTACA
Str: >..>>>>..>>>>.........<<<<.>>>>>.......<<<<<.....>>>>>.......<<<<<<<<<..<.

Chr_02.trna190 (17698796-17698722)	Length: 75 bp
Type: Sup	Anticodon: TTA at 36-38 (17698761-17698759)	Score: 75.4
HMM Sc=52.60	Sec struct Sc=22.80
         *    |    *    |    *    |    *    |    *    |    *    |    *    |    
Seq: GTTGGAGTAGCTCAGTTGGTtAGAGCGTGTGgCTTTTAAAGCACAAGGtCGAAGGTTCGAGCCCTTCCTTCAACA
Str: >>>>>>>..>>>>.........<<<<.>>>>.>.......<<<<<.....>>>>>.......<<<<<<<<<<<<.

Chr_02.trna191 (16700430-16700347)	Length: 84 bp
Type: Tyr	Anticodon: GTA at 34-36 (16700397-16700395)	Score: 73.8
Possible intron: 38-48 (16700393-16700383)
HMM Sc=42.00	Sec struct Sc=31.80
         *    |    *    |    *    |    *    |    *    |    *    |    *    |    *    |   
Seq: CCGACTTTAGCTCAGTTGGTAGAGCGGAGGACTGTAGttgtatcggacATCCTTAGGtCGCTGGTTCGAATCCGGCAAGTCGGA
Str: >>>>>>>..>>>>........<<<<.>>>>>..................<<<<<.....>>>>>.......<<<<<<<<<<<<.

Chr_02.trna192 (15523509-15523436)	Length: 74 bp
Type: Lys	Anticodon: TTT at 34-36 (15523476-15523474)	Score: 59.0
HMM Sc=52.50	Sec struct Sc=6.50
         *    |    *    |    *    |    *    |    *    |    *    |    *    |   
Seq: GCTTGTGTAGCTCAGTTGGTAGAGCATGTGGCTTTTAaACCACAAGGtCAAAGGTTCAAGCCCTTCTTCCAGCA
Str: >>>.>.>..>>>>........<<<<.>>>>>........<<<<<......>>>>.......<<<<.<.<.<<<.

Chr_02.trna193 (15509886-15509813)	Length: 74 bp
Type: Sup	Anticodon: CTA at 35-37 (15509852-15509850)	Score: 61.0
HMM Sc=57.50	Sec struct Sc=3.50
         *    |    *    |    *    |    *    |    *    |    *    |    *    |   
Seq: GATGGAGTAGCTCAGTTGGTtAGAGCGTGAGGCTCTAAAGCACAAGGtCGAAGGTTCAAGTCCTTCCTCCAGCA
Str: >.>>>>>..>>>>.........<<<<.>>.>.........<.<<.....>>>>>.......<<<<<<<<<<.<.

Chr_02.trna194 (14152947-14152873)	Length: 75 bp
Type: Lys	Anticodon: TTT at 35-37 (14152913-14152911)	Score: 54.0
HMM Sc=46.80	Sec struct Sc=7.20
         *    |    *    |    *    |    *    |    *    |    *    |    *    |    
Seq: GCTCGGGTAGCTTGGTTGGTtAGAACATGTGGCTTTTAaACCACAAGGtCGGAGGTTCAAACCCTTCCTCTAGCA
Str: >>>.>>>..>.>>.........<<.<.>>>>>........<<<<<.....>>>>>.......<<<<<<<<.<<<.

Chr_02.trna195 (12603905-12603834)	Length: 72 bp
Type: Lys	Anticodon: TTT at 33-35 (12603873-12603871)	Score: 55.6
HMM Sc=61.80	Sec struct Sc=-6.20
         *    |    *    |    *    |    *    |    *    |    *    |    *    | 
Seq: GCCGACTTAGCTCAGTGGTAGAGCACGTGACTTTTAATCCCGTGGtTGTGGGTTCGATCCTCAGAATCGGCG
Str: >>>>>.>..>>>>.......<<<<.>>.>>.......<<.<<......>>>>.......<<<<.<.<<<<<.

Chr_02.trna196 (12131230-12131157)	Length: 74 bp
Type: His	Anticodon: GTG at 35-37 (12131196-12131194)	Score: 40.1
HMM Sc=28.70	Sec struct Sc=11.40
         *    |    *    |    *    |    *    |    *    |    *    |    *    |   
Seq: GCGGATGTAGCCAAGTGGAtcAAGGAAGTGGATTGTGAATCCAcCACGCGCGGGTTCAATCCCCGTCGTTCGCC
Str: >>>>>>>...>>...........<<..>>>>>.......<<<<.<....>>>>>.......<<<<<<<<<<<<.

Chr_02.trna197 (10703620-10703549)	Length: 72 bp
Type: Ala	Anticodon: AGC at 34-36 (10703587-10703585)	Score: 40.4
HMM Sc=24.40	Sec struct Sc=16.00
         *    |    *    |    *    |    *    |    *    |    *    |    *    | 
Seq: GGGGATGTAGCTCAGATGGTAGAGCGCTCGCTTAGCATGCGAGAGGtACGAGGATCATACCCCGCATCTCCA
Str: >>>>>>>..>>>>........<<<<.>>>>>.......<<<<<.....>>.>>.......<<<<<<<<<<<.

Chr_02.trna198 (10690583-10690510)	Length: 74 bp
Type: Arg	Anticodon: TCG at 35-37 (10690549-10690547)	Score: 82.3
HMM Sc=61.00	Sec struct Sc=21.30
         *    |    *    |    *    |    *    |    *    |    *    |    *    |   
Seq: GACCGCATAGCGCAGTGGAttAGCGCGTTTGACTTCGGATCAAAAGGtCGTGGGTTCGACTCCCACTGTGGTCG
Str: >>>>>>>..>>>>.........<<<<.>>>>>.......<<<<<.....>>>>>.......<<<<<<<<<<<<.

Chr_02.trna199 (10492435-10492364)	Length: 72 bp
Type: Undet	Anticodon: NNN at 0-0 (0-0)	Score: 34.5
HMM Sc=13.70	Sec struct Sc=20.80
         *    |    *    |    *    |    *    |    *    |    *    |    *    | 
Seq: GGGTCCATaAGCTCtaaATGGTaAGAGCGCTCACTAAGTGAGAGGtTGATGGTTCGAATCCATCTGGATCCA
Str: >>>>>>>...>>>>..........<<<<.>>>>>...<<<<<.....>>>>>.......<<<<<<<<<<<<.

Chr_02.trna200 (10201518-10201435)	Length: 84 bp
Type: Leu	Anticodon: TAA at 34-36 (10201485-10201483)	Score: 69.3
HMM Sc=32.80	Sec struct Sc=36.50
         *    |    *    |    *    |    *    |    *    |    *    |    *    |    *    |   
Seq: GCTGGTTTGCCCGAGTGGTtAAGGGGGAAGACTTAAGATCTTCTGCACGATACGTGCGCATGGGTTCGAACCCCATAGCCAGCA
Str: >>>>>>>..>>>..........<<<.>>>>>.......<<<<<.>>>>>...<<<<<..>>>>>.......<<<<<<<<<<<<.

Chr_02.trna201 (9939587-9939516)	Length: 72 bp
Type: Asp	Anticodon: GTC at 34-36 (9939554-9939552)	Score: 67.0
HMM Sc=47.30	Sec struct Sc=19.70
         *    |    *    |    *    |    *    |    *    |    *    |    *    | 
Seq: GTCGTTGTAGTATAGTGGTaAGTATTCCCGCCTGTCACGCGGGTGaCCCGGGTTCGATCCCCGGCAGCGGCG
Str: >>>>>>>..>>>>........<<<<.>>>>>.......<<<<<....>>>>>.......<<<<<<<<<<<<.

Chr_02.trna202 (8969339-8969256)	Length: 84 bp
Type: Leu	Anticodon: CAA at 35-37 (8969305-8969303)	Score: 76.7
HMM Sc=54.50	Sec struct Sc=22.20
         *    |    *    |    *    |    *    |    *    |    *    |    *    |    *    |   
Seq: GTCAGGATGGCCGAGTGGTctAAGGCGCCAGACTCAAGTTCTGGTCTTCGAGagaGGgCGTGGGTTCAAATCCCACTTCTGACA
Str: >>>>>>>..>>>...........<<<.>>>>>.......<<<<<.>>>><<<...<...>>>>>.......<<<<<<<<<<<<.

Chr_02.trna203 (8955339-8955256)	Length: 84 bp
Type: Leu	Anticodon: CAA at 35-37 (8955305-8955303)	Score: 76.7
HMM Sc=54.50	Sec struct Sc=22.20
         *    |    *    |    *    |    *    |    *    |    *    |    *    |    *    |   
Seq: GTCAGGATGGCCGAGTGGTctAAGGCGCCAGACTCAAGTTCTGGTCTTCGAGagaGGgCGTGGGTTCAAATCCCACTTCTGACA
Str: >>>>>>>..>>>...........<<<.>>>>>.......<<<<<.>>>><<<...<...>>>>>.......<<<<<<<<<<<<.

Chr_02.trna204 (8568685-8568614)	Length: 72 bp
Type: Cys	Anticodon: GCA at 33-35 (8568653-8568651)	Score: 82.1
HMM Sc=59.90	Sec struct Sc=22.20
         *    |    *    |    *    |    *    |    *    |    *    |    *    | 
Seq: GGGTCCATAGCTCAGTGGTAGAGCATTTGACTGCAGATCAAGAGGtCACCGGTTCGAACCCGGTTGGGCCCT
Str: >>>>>>>..>>>>.......<<<<.>>>>>.......<<<<<.....>>>>>.......<<<<<<<<<<<<.

Chr_02.trna205 (6757386-6757330)	Length: 57 bp
Type: Undet	Anticodon: NNN at 0-0 (0-0)	Score: 42.3
Possible pseudogene: HMM Sc=0.00	Sec struct Sc=42.30
         *    |    *    |    *    |    *    |    *    |    * 
Seq: GCCGTCTTAGCTCAGTGGTAGAGCGGGTGGcTTTGGGTTCAATCCCCACAGACGGCG
Str: >>>>>>>..>>>>.......<<<<.>.<.....>>>>.......<<<<.<<<<<<<.

Chr_02.trna206 (6452966-6452885)	Length: 82 bp
Type: Ser	Anticodon: CGA at 34-36 (6452933-6452931)	Score: 78.9
HMM Sc=46.60	Sec struct Sc=32.30
         *    |    *    |    *    |    *    |    *    |    *    |    *    |    *    | 
Seq: GTCGATATGTCCGAGTGGTtAAGGAGACAGACTCGAAATCTGTTGGGCTTTGCCTGCGCAGGTTCGAATCCTGCTGTCGACG
Str: >>>>>>>..>>>..........<<<.>>>>>.......<<<<<.>>>>...<<<<..>>>>>.......<<<<<<<<<<<<.

Chr_02.trna207 (5305320-5305230)	Length: 91 bp
Type: Undet	Anticodon: NNN at 0-0 (0-0)	Score: 28.2
HMM Sc=12.10	Sec struct Sc=16.10
         *    |    *    |    *    |    *    |    *    |    *    |    *    |    *    |    *    |
Seq: GGACTTTTAGCTCAAATGGTAGAGCAACTGAgaattggagagcatttccaatATTTCTTAGGAGaTAGTGGTTCAAATCCACTGAGGTCCA
Str: >>>>>>>..>>>>........<<<<.>..........................<.>>>><<<<...>>>>>.......<<<<<<<<<<<<.

Chr_02.trna208 (5108519-5108429)	Length: 91 bp
Type: His	Anticodon: ATG at 34-36 (5108486-5108484)	Score: 36.7
Possible intron: 38-56 (5108482-5108464)
HMM Sc=15.50	Sec struct Sc=21.20
         *    |    *    |    *    |    *    |    *    |    *    |    *    |    *    |    *    |
Seq: GGATCTTTAGCTCAAAGGGtAGAGCACTTGAGAATGGgagtatgtctccaatgcatCTCAAGCGaTGGTGGTTCAAATCCACCAAGGTCCT
Str: >>>>>>>..>>>>........<<<<.>>>>>..........................<<<<<....>>>>>.......<<<<<<<<<<<<.

Chr_02.trna209 (2917065-2916993)	Length: 73 bp
Type: Ala	Anticodon: CGC at 34-36 (2917032-2917030)	Score: 68.3
HMM Sc=44.10	Sec struct Sc=24.20
         *    |    *    |    *    |    *    |    *    |    *    |    *    |  
Seq: GGGGGTGTAGCTCAtATGGTAGAGCGCTCGCTTCGCATGCGAGAGGcACGGGGTTCGATTCCCCGCACCTCCA
Str: >>>>>>>..>>>>........<<<<.>>>>>.......<<<<<.....>>>>>.......<<<<<<<<<<<<.

Chr_02.trna210 (1748829-1748758)	Length: 72 bp
Type: Pro	Anticodon: AGG at 33-35 (1748797-1748795)	Score: 67.4
HMM Sc=34.70	Sec struct Sc=32.70
         *    |    *    |    *    |    *    |    *    |    *    |    *    | 
Seq: GGGCATTTGGTCTAGTGGTATGATTCTCGCTTAGGGTGCGAGAGGtCCCGAGTTCAATTCTCGGAATGCCCC
Str: >>>>>>>..>>>.........<<<.>>>>>.......<<<<<.....>>>>>.......<<<<<<<<<<<<.

Chr_02.trna211 (1582336-1582262)	Length: 75 bp
Type: Lys	Anticodon: TTT at 35-37 (1582302-1582300)	Score: 68.0
HMM Sc=43.80	Sec struct Sc=24.20
         *    |    *    |    *    |    *    |    *    |    *    |    *    |    
Seq: GCTGGAGTAGCTCAGTGGGTtAGACCGTGTGGCTTTTAaACCACAAGGtCGAAGGTTCAAGCCCTTCCTCCAGCA
Str: >>>>>>>..>.>>.........<<.<.>>>>>........<<<<<.....>>>>>.......<<<<<<<<<<<<.

Chr_02.trna212 (588072-588002)	Length: 71 bp
Type: Gly	Anticodon: GCC at 33-35 (588040-588038)	Score: 56.3
HMM Sc=37.60	Sec struct Sc=18.70
         *    |    *    |    *    |    *    |    *    |    *    |    *    |
Seq: GCACCAGTGGTCTGGTGGTAGAATAGTACCCTGCCACGGTACAGaCCTGGGTTCGATTCCCGGCTGGTGCA
Str: >>>>>>>..>>.>.......<.<<.>>>>>.......<<<<<....>>>>>.......<<<<<<<<<<<<.

Chr_03.trna1 (822519-822590)	Length: 72 bp
Type: Undet	Anticodon: NNN at 0-0 (0-0)	Score: 30.9
HMM Sc=13.20	Sec struct Sc=17.70
         *    |    *    |    *    |    *    |    *    |    *    |    *    | 
Seq: GGATCCATaAGCTCtaaATGGTaAGAGCGCTCaTAAActGAGAGGtTGGTGGTTCGAATCCATCTGGATCCG
Str: >>>>>>>...>>>>..........<<<<.>>>.......<<<.....>>>>>.......<<<<<<<<<<<<.

Chr_03.trna2 (2139275-2139349)	Length: 75 bp
Type: Lys	Anticodon: TTT at 35-37 (2139309-2139311)	Score: 30.7
Possible pseudogene: HMM Sc=31.70	Sec struct Sc=-1.00
         *    |    *    |    *    |    *    |    *    |    *    |    *    |    
Seq: TCTGGTGTAGCTCAGTTGGTcAGAACATGTGGCTTTTAaCCCACAAAGtCGAGGGGTCAAGCCATTCCTCTAGCA
Str: .>>>>.>..>.>>.........<<.<.>>>>>........<<<<<.....>>>.>.......<.<<<<.<<<<..

Chr_03.trna3 (3191289-3191361)	Length: 73 bp
Type: Lys	Anticodon: CTT at 34-36 (3191322-3191324)	Score: 87.7
HMM Sc=67.60	Sec struct Sc=20.10
         *    |    *    |    *    |    *    |    *    |    *    |    *    |  
Seq: GCCCGTCTAGCTCAGTTGGTAGAGCGCAAGGCTCTTAACCTTGTGGtCGTGGGTTCGAGCCCCACGGTGGGCG
Str: >>>>>>>..>>>>........<<<<.>>>>>.......<<<<<.....>>>>>.......<<<<<<<<<<<<.

Chr_03.trna4 (3195534-3195606)	Length: 73 bp
Type: Lys	Anticodon: CTT at 34-36 (3195567-3195569)	Score: 87.7
HMM Sc=67.60	Sec struct Sc=20.10
         *    |    *    |    *    |    *    |    *    |    *    |    *    |  
Seq: GCCCGTCTAGCTCAGTTGGTAGAGCGCAAGGCTCTTAACCTTGTGGtCGTGGGTTCGAGCCCCACGGTGGGCG
Str: >>>>>>>..>>>>........<<<<.>>>>>.......<<<<<.....>>>>>.......<<<<<<<<<<<<.

Chr_03.trna5 (3836978-3837051)	Length: 74 bp
Type: Asn	Anticodon: GTT at 35-37 (3837012-3837014)	Score: 84.5
HMM Sc=59.40	Sec struct Sc=25.10
         *    |    *    |    *    |    *    |    *    |    *    |    *    |   
Seq: GCTGGAATAGCTCAGTTGGTtAGAGCGTGTGGCTGTTAACCACAAGGtCGGAGGTTCAAGCCCTCCTTCTAGCG
Str: >>>>>>>..>>>>.........<<<<.>>>>>.......<<<<<.....>>>>>.......<<<<<<<<<<<<.

Chr_03.trna6 (3913418-3913489)	Length: 72 bp
Type: iMet	Anticodon: CAT at 33-35 (3913450-3913452)	Score: 58.3
HMM Sc=28.10	Sec struct Sc=30.20
         *    |    *    |    *    |    *    |    *    |    *    |    *    | 
Seq: ATCAGAGTGGCGCAGCGGAAGCGTGGTGGGCCCATAACCCACAGGtCCCAGGATCGAAACCTGGCTCTGATA
Str: >>>>>>>..>>>>.......<<<<.>>>>>.......<<<<<.....>>>>>.......<<<<<<<<<<<<.

Chr_03.trna7 (3921312-3921384)	Length: 73 bp
Type: Phe	Anticodon: GAA at 34-36 (3921345-3921347)	Score: 78.3
HMM Sc=58.40	Sec struct Sc=19.90
         *    |    *    |    *    |    *    |    *    |    *    |    *    |  
Seq: GCGGGGATAGCTCAGTTGGGAGAGCGTCAGACTGAAGATCTGAAGGtCGCGTGTTCGATCCACGCTCACCGCA
Str: >>>>.>>..>>>>........<<<<.>>>>>.......<<<<<.....>>>>>.......<<<<<<<.<<<<.

Chr_03.trna8 (3968000-3968071)	Length: 72 bp
Type: Thr	Anticodon: CGT at 33-35 (3968032-3968034)	Score: 80.5
HMM Sc=54.30	Sec struct Sc=26.20
         *    |    *    |    *    |    *    |    *    |    *    |    *    | 
Seq: GCTTCCGTAGCATAGTGGTAGTGCGTTCGCTTCGTAAGCGAAAGGtCGCGAGTTCGATCCTCGCCGGGAGCT
Str: >>>>>>>..>>>>.......<<<<.>>>>>.......<<<<<.....>>>>>.......<<<<<<<<<<<<.

Chr_03.trna9 (3968141-3968212)	Length: 72 bp
Type: His	Anticodon: GTG at 34-36 (3968174-3968176)	Score: 63.0
HMM Sc=33.70	Sec struct Sc=29.30
         *    |    *    |    *    |    *    |    *    |    *    |    *    | 
Seq: GTGGCTGTAGTTTAGTGGTgAGAATTCCACGTTGTGGCCGTGGAGaCCTGGGCTCGAATCCCAGCAGCCACA
Str: >>>>>>>..>>>>........<<<<.>>>>>.......<<<<<....>>>>>.......<<<<<<<<<<<<.

Chr_03.trna10 (4115776-4115849)	Length: 74 bp
Type: Ile	Anticodon: AAT at 35-37 (4115810-4115812)	Score: 84.9
HMM Sc=58.30	Sec struct Sc=26.60
         *    |    *    |    *    |    *    |    *    |    *    |    *    |   
Seq: GGCCCATTAGCTCAGTTGGTtAGAGCGTCGTGCTAATAACGCGAAGGtCGCAGGTTCGAGACCTGCATGGGCCA
Str: >>>>>>>..>>>>.........<<<<.>>>>>.......<<<<<.....>>>>>.......<<<<<<<<<<<<.

Chr_03.trna11 (4253904-4253976)	Length: 73 bp
Type: Val	Anticodon: TAC at 34-36 (4253937-4253939)	Score: 71.5
HMM Sc=39.00	Sec struct Sc=32.50
         *    |    *    |    *    |    *    |    *    |    *    |    *    |  
Seq: GTTGCTGTGGTGTAGTGGTtATCACGTTAGTCTTACACACTAAAGGtCTCCAGTTCGATCCTGGGCAGCAACA
Str: >>>>>>>..>>>..........<<<.>>>>>.......<<<<<.....>>>>>.......<<<<<<<<<<<<.

Chr_03.trna12 (4684859-4684931)	Length: 73 bp
Type: Phe	Anticodon: GAA at 34-36 (4684892-4684894)	Score: 78.3
HMM Sc=58.40	Sec struct Sc=19.90
         *    |    *    |    *    |    *    |    *    |    *    |    *    |  
Seq: GCGGGGATAGCTCAGTTGGGAGAGCGTCAGACTGAAGATCTGAAGGtCGCGTGTTCGATCCACGCTCACCGCA
Str: >>>>.>>..>>>>........<<<<.>>>>>.......<<<<<.....>>>>>.......<<<<<<<.<<<<.

Chr_03.trna13 (4957873-4957945)	Length: 73 bp
Type: Phe	Anticodon: GAA at 34-36 (4957906-4957908)	Score: 78.3
HMM Sc=58.40	Sec struct Sc=19.90
         *    |    *    |    *    |    *    |    *    |    *    |    *    |  
Seq: GCGGGGATAGCTCAGTTGGGAGAGCGTCAGACTGAAGATCTGAAGGtCGCGTGTTCGATCCACGCTCACCGCA
Str: >>>>.>>..>>>>........<<<<.>>>>>.......<<<<<.....>>>>>.......<<<<<<<.<<<<.

Chr_03.trna14 (4965362-4965434)	Length: 73 bp
Type: Phe	Anticodon: GAA at 34-36 (4965395-4965397)	Score: 78.3
HMM Sc=58.40	Sec struct Sc=19.90
         *    |    *    |    *    |    *    |    *    |    *    |    *    |  
Seq: GCGGGGATAGCTCAGTTGGGAGAGCGTCAGACTGAAGATCTGAAGGtCGCGTGTTCGATCCACGCTCACCGCA
Str: >>>>.>>..>>>>........<<<<.>>>>>.......<<<<<.....>>>>>.......<<<<<<<.<<<<.

Chr_03.trna15 (5047453-5047526)	Length: 74 bp
Type: Glu	Anticodon: TTC at 36-38 (5047488-5047490)	Score: 72.1
HMM Sc=45.30	Sec struct Sc=26.80
         *    |    *    |    *    |    *    |    *    |    *    |    *    |   
Seq: TCCGTTGTAGTCCAGCCtGGTtAGGATACCTGGCTTTCACCCAGGCGaCCCGGGTTCAAATCCCGGCAACGGAA
Str: >>>>>>>..>>>>..........<<<<.>>>>>.......<<<<<....>>>>>.......<<<<<<<<<<<<.

Chr_03.trna16 (5091871-5091942)	Length: 72 bp
Type: iMet	Anticodon: CAT at 33-35 (5091903-5091905)	Score: 58.3
HMM Sc=28.10	Sec struct Sc=30.20
         *    |    *    |    *    |    *    |    *    |    *    |    *    | 
Seq: ATCAGAGTGGCGCAGCGGAAGCGTGGTGGGCCCATAACCCACAGGtCCCAGGATCGAAACCTGGCTCTGATA
Str: >>>>>>>..>>>>.......<<<<.>>>>>.......<<<<<.....>>>>>.......<<<<<<<<<<<<.

Chr_03.trna17 (5702863-5702936)	Length: 74 bp
Type: Asn	Anticodon: GTT at 35-37 (5702897-5702899)	Score: 69.8
HMM Sc=49.90	Sec struct Sc=19.90
         *    |    *    |    *    |    *    |    *    |    *    |    *    |   
Seq: GCTGGAGTAGCTCAGTTGGTtAGAGCGTGTGGCTGTTAACCACAAGGtCGAAGGTTCCAGCCCTTCTTCTAACG
Str: >.>>>>>..>>>>.........<<<<.>>>>>.......<<<<<.....>>>>>.......<<<<<<<<<<.<.

Chr_03.trna18 (6005723-6005794)	Length: 72 bp
Type: Leu	Anticodon: TAA at 35-37 (6005757-6005759)	Score: 37.3
HMM Sc=11.70	Sec struct Sc=25.60
         *    |    *    |    *    |    *    |    *    |    *    |    *    | 
Seq: GGATCTATaAGCTCtaaATGGTaAGAGCGCTCAATAAATGAGAGGtTGATGGTTCGAATCCATCTGGATCCA
Str: >>>>>>>...>>>>..........<<<<.>>>>.....<<<<.....>>>>>.......<<<<<<<<<<<<.

Chr_03.trna19 (6509115-6509185)	Length: 71 bp
Type: Undet	Anticodon: NNN at 0-0 (0-0)	Score: 33.9
HMM Sc=14.10	Sec struct Sc=19.80
         *    |    *    |    *    |    *    |    *    |    *    |    *    |
Seq: GGATCTATaAGCTCAaaATGGAAGAGCGCTCaTAAAttGAGAGGtTGATGGTTCAAATCCATCTAGATCCA
Str: >>>>>>>...>>>>.........<<<<.>>>.......<<<.....>>>>>.......<<<<<<<<<<<<.

Chr_03.trna20 (7127132-7127203)	Length: 72 bp
Type: Asp	Anticodon: GTC at 34-36 (7127165-7127167)	Score: 67.0
HMM Sc=47.30	Sec struct Sc=19.70
         *    |    *    |    *    |    *    |    *    |    *    |    *    | 
Seq: GTCGTTGTAGTATAGTGGTaAGTATTCCCGCCTGTCACGCGGGTGaCCCGGGTTCGATCCCCGGCAGCGGCG
Str: >>>>>>>..>>>>........<<<<.>>>>>.......<<<<<....>>>>>.......<<<<<<<<<<<<.

Chr_03.trna21 (7758040-7758140)	Length: 101 bp
Type: Ile	Anticodon: TAT at 35-37 (7758074-7758076)	Score: 44.3
Possible intron: 39-65 (7758078-7758104)
HMM Sc=19.30	Sec struct Sc=25.00
         *    |    *    |    *    |    *    |    *    |    *    |    *    |    *    |    *    |    *    |
Seq: GGATCTTTAGCTCAAATGGTAGAGCACTTGaGTTTATGagcaaaccctaggccctagctaatacaTCtCAAGAGaTGGTGGTTCAAATCCACCAAGATTCC
Str: >>>>>>>..>>>>........<<<<.>>>>.>..................................<.<<<<....>>>>>.......<<<<<<<<<<<<.

Chr_03.trna22 (8396917-8396996)	Length: 80 bp
Type: Leu	Anticodon: TAG at 35-37 (8396951-8396953)	Score: 70.9
HMM Sc=50.70	Sec struct Sc=20.20
         *    |    *    |    *    |    *    |    *    |    *    |    *    |    *    
Seq: GACGGTTTGGCCGAGTGGTctAAGGCGCCAGATTTAGGCTCTGGTccgaaaGGgCGTGGGTTCAAATCCCACAGCCGTCA
Str: >>>>>>>..>>>...........<<<.>>>>>.......<<<<<...........>>>>>.......<<<<<<<<<<<<.

Chr_03.trna23 (8582586-8582657)	Length: 72 bp
Type: iMet	Anticodon: CAT at 33-35 (8582618-8582620)	Score: 37.9
HMM Sc=15.10	Sec struct Sc=22.80
         *    |    *    |    *    |    *    |    *    |    *    |    *    | 
Seq: ATCAGAGTGGCGCAGCAGAAGCGTGATGGGCCCATAACCCACAGGtCCCAGGATTGAAACCTGGCTCTGAGA
Str: .>>>>>>..>>>>.......<<<<..>>>>.......<<<<......>>>>>.......<<<<<<<<<<<..

Chr_03.trna24 (10363870-10363943)	Length: 74 bp
Type: Sup	Anticodon: TTA at 35-37 (10363904-10363906)	Score: 81.1
HMM Sc=56.90	Sec struct Sc=24.20
         *    |    *    |    *    |    *    |    *    |    *    |    *    |   
Seq: GCTGGTGTAGCTCAATTGGTtAGAGCGTGTGGTTTTAAACCACAAGGtCGAAGGTTCAAGCCCTTCCTCCAGCA
Str: >>>>>.>..>>>>.........<<<<.>>>>>.......<<<<<.....>>>>>.......<<<<<<.<<<<<.

Chr_03.trna25 (10467507-10467580)	Length: 74 bp
Type: Asn	Anticodon: GTT at 35-37 (10467541-10467543)	Score: 84.0
HMM Sc=56.30	Sec struct Sc=27.70
         *    |    *    |    *    |    *    |    *    |    *    |    *    |   
Seq: GCTAGAGTAGCTCAGTTGGTtAGAGCATGTGGTTGTTAACCACAAGGtCGAAGGTTCGAGCCCTTCCTCTAGCA
Str: >>>>>>>..>>>>.........<<<<.>>>>>.......<<<<<.....>>>>>.......<<<<<<<<<<<<.

Chr_03.trna26 (10723415-10723488)	Length: 74 bp
Type: Asn	Anticodon: GTT at 35-37 (10723449-10723451)	Score: 78.0
HMM Sc=53.10	Sec struct Sc=24.90
         *    |    *    |    *    |    *    |    *    |    *    |    *    |   
Seq: GCTAGAGTAGCTCAGCTGGTtAGAGCGTGTGGTTGTTAACCACAAGGtCGAAGGTTCAAACCCTTCCTCTAACA
Str: >.>>>>>..>>>>.........<<<<.>>>>>.......<<<<<.....>>>>>.......<<<<<<<<<<.<.

Chr_03.trna27 (10835755-10835827)	Length: 73 bp
Type: Undet	Anticodon: NNN at 0-0 (0-0)	Score: 57.5
HMM Sc=48.60	Sec struct Sc=8.90
         *    |    *    |    *    |    *    |    *    |    *    |    *    |  
Seq: GGCCTATTAGCTCAGTCGGTtAGAGCGTTGTGCTAATACGCGAAGGtCGCAAGTTCGAGACCTGCATAGGCCA
Str: >>>>>>>..>>>>.........<<<<.>>>>........<<<<.....>>>.>.......<.<<<<<<<<<<.

Chr_03.trna28 (10973990-10974061)	Length: 72 bp
Type: Undet	Anticodon: NNN at 0-0 (0-0)	Score: 23.1
Possible pseudogene: HMM Sc=0.00	Sec struct Sc=23.10
         *    |    *    |    *    |    *    |    *    |    *    |    *    | 
Seq: GGATCTATaAGCTCtaaATGGCaAGAGCGCTCAcTGGTTGAGAGGtTGATGGTTCGAATCCATCTAGATCTA
Str: >>>>>>>...>>>>..........<<<<.>>>>.....<<<<.....>>>>>.......<<<<<<<<<<<<.

Chr_03.trna29 (11075215-11075289)	Length: 75 bp
Type: Lys	Anticodon: TTT at 35-37 (11075249-11075251)	Score: 49.6
Possible pseudogene: HMM Sc=45.20	Sec struct Sc=4.40
         *    |    *    |    *    |    *    |    *    |    *    |    *    |    
Seq: GCTCGGGTAGCTTGGTTGGTtAGAACATGTGGCTTTTAaACCACAAGGtCGGAGGTTCAAACCCTTCCTCTAACA
Str: >.>.>>>..>.>>.........<<.<.>>>>>........<<<<<.....>>>>>.......<<<<<<<<.<.<.

Chr_03.trna30 (11957287-11957358)	Length: 72 bp
Type: Sup	Anticodon: CTA at 33-35 (11957319-11957321)	Score: 55.7
HMM Sc=34.40	Sec struct Sc=21.30
         *    |    *    |    *    |    *    |    *    |    *    |    *    | 
Seq: GgaGTAACTCAGCTGGTtAGAGTGTGTGgCTTCTAAAGCACAAGGtCGAAGGTTCAAGTCCTTCCTTCAACA
Str: >..>..>>>>.........<<<<.>>>>.>.......<<<<<.....>>>>>.......<<<<<<.....<.

Chr_03.trna31 (12136488-12136559)	Length: 72 bp
Type: Undet	Anticodon: NNN at 0-0 (0-0)	Score: 45.1
HMM Sc=30.00	Sec struct Sc=15.10
         *    |    *    |    *    |    *    |    *    |    *    |    *    | 
Seq: TCAACCTTAGCTCAGTTGGAAGAGCAGAGGAATGATCCTCTaaGGtCGCTGGTTCGATTCCGGCAGGTTGAA
Str: >>>>>>>..>>>>........<<<<.>>>>>....<<<<<.......>>>>>.......<<<<<<<<<<<<.

Chr_03.trna32 (13192360-13192449)	Length: 90 bp
Type: Asn	Anticodon: ATT at 34-36 (13192393-13192395)	Score: 23.7
Possible intron: 38-55 (13192397-13192414)
HMM Sc=12.10	Sec struct Sc=11.60
         *    |    *    |    *    |    *    |    *    |    *    |    *    |    *    |    *    
Seq: GAACCTTTAGCTCAAATGGTAGAGCAACTGAGAATTGgagggctcttccaaccttCTCAGTAGaTGGTGGTTCAAATCCACTGAGGTCCT
Str: >.>>>>>..>>>>........<<<<.>>>>>.........................<<<<<....>>>>>.......<<<<<<<<<<.<.

Chr_03.trna33 (14496127-14496201)	Length: 75 bp
Type: Lys	Anticodon: TTT at 35-37 (14496161-14496163)	Score: 60.2
HMM Sc=37.30	Sec struct Sc=22.90
         *    |    *    |    *    |    *    |    *    |    *    |    *    |    
Seq: GCTGGTGTAGCTCAGTTGTTtAGAGCGTGTGGCTTTTAaACCACAAATTCGAAGGTTCAAGCCCTTCCTCCAGCA
Str: >>>>>.>..>>>>.........<<<<.>>>>>........<<<<<.....>>>>>.......<<<<<<.<<<<<.

Chr_03.trna34 (14512762-14512833)	Length: 72 bp
Type: Asp	Anticodon: GTC at 34-36 (14512795-14512797)	Score: 67.0
HMM Sc=47.30	Sec struct Sc=19.70
         *    |    *    |    *    |    *    |    *    |    *    |    *    | 
Seq: GTCGTTGTAGTATAGTGGTaAGTATTCCCGCCTGTCACGCGGGTGaCCCGGGTTCGATCCCCGGCAGCGGCG
Str: >>>>>>>..>>>>........<<<<.>>>>>.......<<<<<....>>>>>.......<<<<<<<<<<<<.

Chr_03.trna35 (14919022-14919093)	Length: 72 bp
Type: Trp	Anticodon: CCA at 33-35 (14919054-14919056)	Score: 75.8
HMM Sc=51.20	Sec struct Sc=24.60
         *    |    *    |    *    |    *    |    *    |    *    |    *    | 
Seq: GGATCCGTGGCGCAATGGTAGCGCGTCTGACTCCAGATCAGAAGGtTGCGTGTTCGATTCACGTCGGGTTCA
Str: >>>>>>>..>>>>.......<<<<.>>>>>.......<<<<<.....>>>>>.......<<<<<<<<<<<<.

Chr_03.trna36 (16066276-16066364)	Length: 89 bp
Type: Asn	Anticodon: ATT at 32-34 (16066307-16066309)	Score: 24.6
Possible intron: 36-54 (16066311-16066329)
Possible truncation, pseudogene: HMM Sc=0.00	Sec struct Sc=24.60
         *    |    *    |    *    |    *    |    *    |    *    |    *    |    *    |    *   
Seq: GCTTTTAGCTCAAATGGTAGAGCAACTGAGAATTGgagagcatttccaatatttCTCAGGAGaTAGTGGTTCAAATCCACTAAGGTCCA
Str: >>>>>..>>>>........<<<<..>>>>..........................<<<<.....>>>>>.......<<<<<<<<<..<.

Chr_03.trna37 (18880228-18880301)	Length: 74 bp
Type: Sup	Anticodon: TTA at 35-37 (18880262-18880264)	Score: 68.5
HMM Sc=60.20	Sec struct Sc=8.30
         *    |    *    |    *    |    *    |    *    |    *    |    *    |   
Seq: GCTGGAGTAGCTCAGTTGGTtAGAGCGTGGGGCTTTAAAGCACAAGGtCGAAGGTTCAAGTCCTTCCTCTAGCA
Str: >>>>>>>..>>>>.........<<<<.>>.>.........<.<<.....>>>>>.......<<<<<<<<<<<<.

Chr_03.trna38 (20353199-20353270)	Length: 72 bp
Type: Undet	Anticodon: NNN at 0-0 (0-0)	Score: 30.9
HMM Sc=13.20	Sec struct Sc=17.70
         *    |    *    |    *    |    *    |    *    |    *    |    *    | 
Seq: GGATCCATaAGCTCtaaATGGTaAGAGCGCTCaTAAActGAGAGGtTGGTGGTTCGAATCCATCTGGATCCG
Str: >>>>>>>...>>>>..........<<<<.>>>.......<<<.....>>>>>.......<<<<<<<<<<<<.

Chr_03.trna39 (20722370-20722444)	Length: 75 bp
Type: Lys	Anticodon: TTT at 35-37 (20722404-20722406)	Score: 72.9
HMM Sc=50.70	Sec struct Sc=22.20
         *    |    *    |    *    |    *    |    *    |    *    |    *    |    
Seq: GCTGGTGTAGCTCAGTTGGTtAGAGCGTGTGGCTTTTAaACCACAAAGtCGAAGGTTCAAGCCCTTCCTCCAGCA
Str: >>>>>.>..>>>>.........<<<<.>>>>>........<<<<<.....>>>>>.......<<<<<<.<<<<<.

Chr_03.trna40 (21786734-21786807)	Length: 74 bp
Type: Ile	Anticodon: AAT at 35-37 (21786768-21786770)	Score: 25.1
Possible pseudogene: HMM Sc=23.30	Sec struct Sc=1.80
         *    |    *    |    *    |    *    |    *    |    *    |    *    |   
Seq: GGAACATTAGCTCGGTTGGTtAGAGCGTCGCAATAATTTTACGAAGaCGTGGGTTCGAGACCCTgCATGGGCCA
Str: >>..>>>..>>>>.........<<<<.>>>.>.......<.<<<....>.>>>.......<<<..<<<<..<<.

Chr_03.trna41 (22485697-22485771)	Length: 75 bp
Type: Sup	Anticodon: TTA at 36-38 (22485732-22485734)	Score: 70.3
HMM Sc=46.20	Sec struct Sc=24.10
         *    |    *    |    *    |    *    |    *    |    *    |    *    |    
Seq: GTTGGAGTAGCTCAGATGGTtAGAGCGTGTGgCTTTTAAAGCACAAGGcCGAAGGTTCAAGCCCTTCCTCCAACA
Str: >>>>>>>..>>>>.........<<<<.>>>>.>.......<<<<<.....>>>>>.......<<<<<<<<<<<<.

Chr_03.trna42 (22489018-22489092)	Length: 75 bp
Type: Sup	Anticodon: TCA at 36-38 (22489053-22489055)	Score: 69.0
HMM Sc=52.10	Sec struct Sc=16.90
         *    |    *    |    *    |    *    |    *    |    *    |    *    |    
Seq: GCTGGAGTAGCTCAGTTGGTtAGAGCATGTGgCTTTCAAAGCACAAGGtCGAAGGTTCAAGCCCTTCTTCCAACA
Str: >.>>>>>..>>>>.........<<<<.>>>>.>.......<<<<<.....>>>>>.......<<<<<<<<<<.<.

Chr_03.trna43 (22618135-22618215)	Length: 81 bp
Type: Leu	Anticodon: CAA at 34-36 (22618168-22618170)	Score: 58.1
HMM Sc=36.10	Sec struct Sc=22.00
         *    |    *    |    *    |    *    |    *    |    *    |    *    |    *    |
Seq: GCCTTGATGGTGAAATGGTaGACACGCGAGACTCAAAATCTCGTGCTAAAGAGCGTGGAGGTTCGAGTCCTCTTCAAGGCA
Str: >>>>>>>..>>>..........<<<.>>>>>.......<<<<<.>>>....<<<..>>>>>.......<<<<<<<<<<<<.

Chr_03.trna44 (22639985-22640059)	Length: 75 bp
Type: Lys	Anticodon: TTT at 35-37 (22640019-22640021)	Score: 52.1
HMM Sc=40.00	Sec struct Sc=12.10
         *    |    *    |    *    |    *    |    *    |    *    |    *    |    
Seq: GCTGGAGTAGCTCAGTTGGTtAGAGAGTGTGGCTTTTAaACCACAAAGtCAGAGGTTCAAGCCCTTCCTCTAGCT
Str: >>>>>>>...>>>.........<<<..>>>>>........<<<<<......>>>>.......<<<<.<<<<<<<.

Chr_03.trna45 (22669527-22669601)	Length: 75 bp
Type: Sup	Anticodon: TTA at 36-38 (22669562-22669564)	Score: 70.3
HMM Sc=46.20	Sec struct Sc=24.10
         *    |    *    |    *    |    *    |    *    |    *    |    *    |    
Seq: GTTGGAGTAGCTCAGATGGTtAGAGCGTGTGgCTTTTAAAGCACAAGGcCGAAGGTTCAAGCCCTTCCTCCAACA
Str: >>>>>>>..>>>>.........<<<<.>>>>.>.......<<<<<.....>>>>>.......<<<<<<<<<<<<.

Chr_03.trna46 (22672846-22672920)	Length: 75 bp
Type: Sup	Anticodon: TCA at 36-38 (22672881-22672883)	Score: 67.3
HMM Sc=49.40	Sec struct Sc=17.90
         *    |    *    |    *    |    *    |    *    |    *    |    *    |    
Seq: ACTGGAGTAGCTCAGTTGGTtAGAGCATGTGgCTTTCAAAGCACAAGGtCGAAGGTTCAAGCCCTTCTTCCAGCA
Str: .>>>>>>..>>>>.........<<<<.>>>>.>.......<<<<<.....>>>>>.......<<<<<<<<<<<..

Chr_03.trna47 (24715370-24715443)	Length: 74 bp
Type: Sup	Anticodon: TTA at 35-37 (24715404-24715406)	Score: 68.5
HMM Sc=60.20	Sec struct Sc=8.30
         *    |    *    |    *    |    *    |    *    |    *    |    *    |   
Seq: GCTGGAGTAGCTCAGTTGGTtAGAGCGTGGGGCTTTAAAGCACAAGGtCGAAGGTTCAAGTCCTTCCTCTAGCA
Str: >>>>>>>..>>>>.........<<<<.>>.>.........<.<<.....>>>>>.......<<<<<<<<<<<<.

Chr_03.trna48 (24719996-24720070)	Length: 75 bp
Type: Lys	Anticodon: TTT at 35-37 (24720030-24720032)	Score: 54.0
HMM Sc=46.80	Sec struct Sc=7.20
         *    |    *    |    *    |    *    |    *    |    *    |    *    |    
Seq: GCTCGGGTAGCTTGGTTGGTtAGAACATGTGGCTTTTAaACCACAAGGtCGGAGGTTCAAACCCTTCCTCTAGCA
Str: >>>.>>>..>.>>.........<<.<.>>>>>........<<<<<.....>>>>>.......<<<<<<<<.<<<.

Chr_03.trna49 (24794979-24795053)	Length: 75 bp
Type: Lys	Anticodon: TTT at 35-37 (24795013-24795015)	Score: 54.0
HMM Sc=46.80	Sec struct Sc=7.20
         *    |    *    |    *    |    *    |    *    |    *    |    *    |    
Seq: GCTCGGGTAGCTTGGTTGGTtAGAACATGTGGCTTTTAaACCACAAGGtCGGAGGTTCAAACCCTTCCTCTAGCA
Str: >>>.>>>..>.>>.........<<.<.>>>>>........<<<<<.....>>>>>.......<<<<<<<<.<<<.

Chr_03.trna50 (25384041-25384115)	Length: 75 bp
Type: Sup	Anticodon: TTA at 35-37 (25384075-25384077)	Score: 65.7
HMM Sc=47.40	Sec struct Sc=18.30
         *    |    *    |    *    |    *    |    *    |    *    |    *    |    
Seq: GCTGGAGTAGCTCAGTTGGTtAGAGCGTGTGGCTTTAAaATCACAAGGtCGAAGGTTCAAGCTCTTCCTCTAGCA
Str: >>>>>>>..>>>>.........<<<<.>>>>>........<<<<<.....>>>>>.......<<<<<<<<<<<<.

Chr_03.trna51 (26383011-26383084)	Length: 74 bp
Type: Leu	Anticodon: TAA at 35-37 (26383045-26383047)	Score: 54.7
HMM Sc=41.50	Sec struct Sc=13.20
         *    |    *    |    *    |    *    |    *    |    *    |    *    |   
Seq: GGCCTATTAGCTCAATTGGTtAGAGCGTCGCGTTTAATtACGCGGAGaCGTGGGTTCGAGACCTGCATAGGCCA
Str: >>>>>>>..>>>>.........<<<<.>>>>>........<<<<<....>>>>>.......<<<<<<<<<<<<.

Chr_03.trna52 (26997904-26997976)	Length: 73 bp
Type: Arg	Anticodon: TCT at 34-36 (26997937-26997939)	Score: 66.9
HMM Sc=47.70	Sec struct Sc=19.20
         *    |    *    |    *    |    *    |    *    |    *    |    *    |  
Seq: GTACCCGTGGCCTAATGGAtAAGGCGTCTGACTTCTAATCAGGCGAtTGTGGGTTCGAGTCCCACCGGGTATG
Str: >>>>>>>..>>>>........<<<<.>>>>>.......<<<<<.....>>>>>.......<<<<<<<<<<<<.

Chr_03.trna53 (27184672-27184746)	Length: 75 bp
Type: Sup	Anticodon: TTA at 36-38 (27184707-27184709)	Score: 75.5
HMM Sc=52.60	Sec struct Sc=22.90
         *    |    *    |    *    |    *    |    *    |    *    |    *    |    
Seq: GCTGAAGTAGCTCAGTTGGTtAGAGCATGTGgCTTTTAAAGCACAAGGtCGAAGGTTCAAGCCCTTCCTTCAGCA
Str: >>>>>>>..>>>>.........<<<<.>>>>.>.......<<<<<.....>>>>>.......<<<<<<<<<<<<.

Chr_03.trna54 (28080766-28080837)	Length: 72 bp
Type: Leu	Anticodon: TAA at 35-37 (28080800-28080802)	Score: 39.6
HMM Sc=11.80	Sec struct Sc=27.80
         *    |    *    |    *    |    *    |    *    |    *    |    *    | 
Seq: GGATCCATaAGCTCtaaATGGTaAGAGCGCTCACTAAATGAGAGGtTGATGGTTCGAATCCATCTGGATCCA
Str: >>>>>>>...>>>>..........<<<<.>>>>.....<<<<.....>>>>>.......<<<<<<<<<<<<.

Chr_03.trna55 (28119682-28119756)	Length: 75 bp
Type: Sup	Anticodon: TCA at 36-38 (28119717-28119719)	Score: 74.3
HMM Sc=53.10	Sec struct Sc=21.20
         *    |    *    |    *    |    *    |    *    |    *    |    *    |    
Seq: GCTGGAGTAGCTCAATTGGTtAGAGCGTGTGgCTTTCAAAGCACAAGGtCGAAGGTTCAATCCCTTCCTTCAGCA
Str: >>>>>>>..>>>>.........<<<<.>>>>.>.......<<<<<.....>>>>>.......<<<<<<<<<<<<.

Chr_03.trna56 (28445908-28445980)	Length: 73 bp
Type: Cys	Anticodon: GCA at 34-36 (28445941-28445943)	Score: 81.8
HMM Sc=59.60	Sec struct Sc=22.20
         *    |    *    |    *    |    *    |    *    |    *    |    *    |  
Seq: GGGTCCATAGCTCAGTTGGTAGAGCATTTGACTGCAGATCAAGAGGtCACCGGTTCAAATCCGGTTGGGCCCT
Str: >>>>>>>..>>>>........<<<<.>>>>>.......<<<<<.....>>>>>.......<<<<<<<<<<<<.

Chr_03.trna57 (28446123-28446195)	Length: 73 bp
Type: Cys	Anticodon: GCA at 34-36 (28446156-28446158)	Score: 74.4
HMM Sc=52.50	Sec struct Sc=21.90
         *    |    *    |    *    |    *    |    *    |    *    |    *    |  
Seq: GGGTCCATAGCTCAGTTAGTAGAGCATTTGACTGCAGATCAAGAGGtCACCGGTTCAAATCCGGTTGGGCCCT
Str: >>>>>>>..>>>>........<<<<.>>>>>.......<<<<<.....>>>>>.......<<<<<<<<<<<<.

Chr_03.trna58 (28446350-28446422)	Length: 73 bp
Type: Cys	Anticodon: GCA at 34-36 (28446383-28446385)	Score: 82.9
HMM Sc=60.70	Sec struct Sc=22.20
         *    |    *    |    *    |    *    |    *    |    *    |    *    |  
Seq: GGGTCCATAGCTCAGTTGGTAGAGCATTTGACTGCAGATCAAGAGGtCACCGGTTCGAATCCGGTTGGGCCCT
Str: >>>>>>>..>>>>........<<<<.>>>>>.......<<<<<.....>>>>>.......<<<<<<<<<<<<.

Chr_03.trna59 (29036699-29036789)	Length: 91 bp
Type: His	Anticodon: ATG at 34-36 (29036732-29036734)	Score: 27.0
Possible intron: 38-56 (29036736-29036754)
Possible pseudogene: HMM Sc=0.00	Sec struct Sc=27.00
         *    |    *    |    *    |    *    |    *    |    *    |    *    |    *    |    *    |
Seq: GGATCTTTAACTCAAAGGGtAGAGCACTTGAGAATGGgagtatgtctccaatgcatCTCAAGCGaTGGTGGTTCAAATCCACCAAGGTCCT
Str: >>>>>>>...>>>........<<<..>>>>>..........................<<<<<....>>>>>.......<<<<<<<<<<<<.

Chr_03.trna60 (29177371-29177445)	Length: 75 bp
Type: Lys	Anticodon: TTT at 35-37 (29177405-29177407)	Score: 77.4
HMM Sc=55.00	Sec struct Sc=22.40
         *    |    *    |    *    |    *    |    *    |    *    |    *    |    
Seq: GCTGGTGTAGCTCAGTTGGTtAGAGCATGTGGCTTTTAaACCACAAGGtCGAAGGTTCAAGCCCTTCCTCCAGCA
Str: >>>>>.>..>>>>.........<<<<.>>>>>........<<<<<.....>>>>>.......<<<<<<.<<<<<.

Chr_03.trna61 (29296831-29296903)	Length: 73 bp
Type: Undet	Anticodon: NNN at 0-0 (0-0)	Score: 21.1
Possible pseudogene: HMM Sc=19.30	Sec struct Sc=1.80
         *    |    *    |    *    |    *    |    *    |    *    |    *    |  
Seq: GCCAGCTGaGCTTAGTTGGTaATACCTTTGGGCAATGAtACCAGTGGTCTGGGgTTCGATCCCAGGCCGTGCA
Str: >>>.>>...>.>...........<.<.>>>>.........<<<<....>>>>.........<<<<<<.<.<<.

Chr_03.trna62 (29357533-29357604)	Length: 72 bp
Type: iMet	Anticodon: CAT at 33-35 (29357565-29357567)	Score: 58.3
HMM Sc=28.10	Sec struct Sc=30.20
         *    |    *    |    *    |    *    |    *    |    *    |    *    | 
Seq: ATCAGAGTGGCGCAGCGGAAGCGTGGTGGGCCCATAACCCACAGGtCCCAGGATCGAAACCTGGCTCTGATA
Str: >>>>>>>..>>>>.......<<<<.>>>>>.......<<<<<.....>>>>>.......<<<<<<<<<<<<.

Chr_03.trna63 (30455690-30455761)	Length: 72 bp
Type: Lys	Anticodon: TTT at 33-35 (30455722-30455724)	Score: 78.2
HMM Sc=61.10	Sec struct Sc=17.10
         *    |    *    |    *    |    *    |    *    |    *    |    *    | 
Seq: GCCGACTTAGCTCAGTGGTAGAGCGCGTGACTTTTAATCCCGTGGtCAAGGGTTCGATCCCCTTAGTCGGCG
Str: >>>>>>>..>>>>.......<<<<.>>.>>.......<<.<<.....>>>>>.......<<<<<<<<<<<<.

Chr_03.trna64 (31153282-31153361)	Length: 80 bp
Type: Leu	Anticodon: TAG at 35-37 (31153316-31153318)	Score: 69.5
HMM Sc=48.50	Sec struct Sc=21.00
         *    |    *    |    *    |    *    |    *    |    *    |    *    |    *    
Seq: GACAGTTTGGCCGAGTGGTctAAGGCGCCAGATTTAGGCTCTGGTccgaaaGGgCGTGGGTTCAAATCCCACAGCTGTCA
Str: >>>>>>>..>>>...........<<<.>>>>>.......<<<<<...........>>>>>.......<<<<<<<<<<<<.

Chr_03.trna65 (31551214-31551286)	Length: 73 bp
Type: Ala	Anticodon: AGC at 34-36 (31551247-31551249)	Score: 63.4
HMM Sc=38.20	Sec struct Sc=25.20
         *    |    *    |    *    |    *    |    *    |    *    |    *    |  
Seq: GGGGATGTAGCTCAGATGGTAGAGCGCTCGCTTAGCATGCGAGAGGtACGGGGATCGATACCCCGCATCTCCA
Str: >>>>>>>..>>>>........<<<<.>>>>>.......<<<<<.....>>>>>.......<<<<<<<<<<<<.

Chr_03.trna66 (31653981-31654061)	Length: 81 bp
Type: Leu	Anticodon: AAG at 36-38 (31654016-31654018)	Score: 71.4
HMM Sc=51.10	Sec struct Sc=20.30
         *    |    *    |    *    |    *    |    *    |    *    |    *    |    *    |
Seq: GTTGATATGGCCGAGTTGGTctAAGGCGCCAGATTAAGGTTCTGGTccgaaaGGgCGTGGGTTCAAATCCCACTGTCAACA
Str: >>>>>>>..>>>............<<<.>>>>>.......<<<<<...........>>>>>.......<<<<<<<<<<<<.

Chr_03.trna67 (32235528-32235600)	Length: 73 bp
Type: Ala	Anticodon: AGC at 34-36 (32235561-32235563)	Score: 63.4
HMM Sc=38.20	Sec struct Sc=25.20
         *    |    *    |    *    |    *    |    *    |    *    |    *    |  
Seq: GGGGATGTAGCTCAGATGGTAGAGCGCTCGCTTAGCATGCGAGAGGtACGGGGATCGATACCCCGCATCTCCA
Str: >>>>>>>..>>>>........<<<<.>>>>>.......<<<<<.....>>>>>.......<<<<<<<<<<<<.

Chr_03.trna68 (34387512-34387584)	Length: 73 bp
Type: Lys	Anticodon: CTT at 34-36 (34387545-34387547)	Score: 87.7
HMM Sc=67.60	Sec struct Sc=20.10
         *    |    *    |    *    |    *    |    *    |    *    |    *    |  
Seq: GCCCGTCTAGCTCAGTTGGTAGAGCGCAAGGCTCTTAACCTTGTGGtCGTGGGTTCGAGCCCCACGGTGGGCG
Str: >>>>>>>..>>>>........<<<<.>>>>>.......<<<<<.....>>>>>.......<<<<<<<<<<<<.

Chr_03.trna69 (35094406-35094477)	Length: 72 bp
Type: iMet	Anticodon: CAT at 33-35 (35094438-35094440)	Score: 54.2
HMM Sc=20.40	Sec struct Sc=33.80
         *    |    *    |    *    |    *    |    *    |    *    |    *    | 
Seq: ATCAAAGTGGCGCAGCGGAAGCGTGGTGGGCCCATAACCCACAGGtCCCAAGATCGAAACTTGGCTTTGATA
Str: >>>>>>>..>>>>.......<<<<.>>>>>.......<<<<<.....>>>>>.......<<<<<<<<<<<<.

Chr_03.trna70 (35509548-35509618)	Length: 71 bp
Type: Gly	Anticodon: GCC at 33-35 (35509580-35509582)	Score: 66.5
HMM Sc=44.80	Sec struct Sc=21.70
         *    |    *    |    *    |    *    |    *    |    *    |    *    |
Seq: GCACCAGTGGTCTAGTGGTAGAATAGTACCCTGCCACGGTACAGaCCCGGGTTCGATTCCCGGCTGGTGCA
Str: >>>>>>>..>>.>.......<.<<.>>>>>.......<<<<<....>>>>>.......<<<<<<<<<<<<.

Chr_03.trna71 (35792212-35792284)	Length: 73 bp
Type: Ala	Anticodon: AGC at 34-36 (35792245-35792247)	Score: 63.4
HMM Sc=38.20	Sec struct Sc=25.20
         *    |    *    |    *    |    *    |    *    |    *    |    *    |  
Seq: GGGGATGTAGCTCAGATGGTAGAGCGCTCGCTTAGCATGCGAGAGGtACGGGGATCGATACCCCGCATCTCCA
Str: >>>>>>>..>>>>........<<<<.>>>>>.......<<<<<.....>>>>>.......<<<<<<<<<<<<.

Chr_03.trna72 (36469780-36469861)	Length: 82 bp
Type: Ser	Anticodon: AGA at 34-36 (36469813-36469815)	Score: 80.3
HMM Sc=44.00	Sec struct Sc=36.30
         *    |    *    |    *    |    *    |    *    |    *    |    *    |    *    | 
Seq: GTGGTCGTGCCGGAGTGGTtATCGGGCATGACTAGAAATCATGTGGGCTTTGCCCGCGCAGGTTCGAATCCTGCCGACCACG
Str: >>>>>>>..>>>>........<<<<.>>>>>.......<<<<<.>>>>...<<<<..>>>>>.......<<<<<<<<<<<<.

Chr_03.trna73 (36549339-36549409)	Length: 71 bp
Type: Gly	Anticodon: GCC at 33-35 (36549371-36549373)	Score: 66.5
HMM Sc=44.80	Sec struct Sc=21.70
         *    |    *    |    *    |    *    |    *    |    *    |    *    |
Seq: GCACCAGTGGTCTAGTGGTAGAATAGTACCCTGCCACGGTACAGaCCCGGGTTCGATTCCCGGCTGGTGCA
Str: >>>>>>>..>>.>.......<.<<.>>>>>.......<<<<<....>>>>>.......<<<<<<<<<<<<.

Chr_03.trna74 (36560715-36560785)	Length: 71 bp
Type: Gly	Anticodon: GCC at 33-35 (36560747-36560749)	Score: 66.5
HMM Sc=44.80	Sec struct Sc=21.70
         *    |    *    |    *    |    *    |    *    |    *    |    *    |
Seq: GCACCAGTGGTCTAGTGGTAGAATAGTACCCTGCCACGGTACAGaCCCGGGTTCGATTCCCGGCTGGTGCA
Str: >>>>>>>..>>.>.......<.<<.>>>>>.......<<<<<....>>>>>.......<<<<<<<<<<<<.

Chr_03.trna75 (36895900-36895973)	Length: 74 bp
Type: Ile	Anticodon: AAT at 35-37 (36895934-36895936)	Score: 84.9
HMM Sc=58.30	Sec struct Sc=26.60
         *    |    *    |    *    |    *    |    *    |    *    |    *    |   
Seq: GGCCCATTAGCTCAGTTGGTtAGAGCGTCGTGCTAATAACGCGAAGGtCGCAGGTTCGAGACCTGCATGGGCCA
Str: >>>>>>>..>>>>.........<<<<.>>>>>.......<<<<<.....>>>>>.......<<<<<<<<<<<<.

Chr_03.trna76 (38282935-38283006)	Length: 72 bp
Type: Lys	Anticodon: TTT at 33-35 (38282967-38282969)	Score: 83.0
HMM Sc=70.00	Sec struct Sc=13.00
         *    |    *    |    *    |    *    |    *    |    *    |    *    | 
Seq: GCCGACTTAGCTCAGTGGTAGAGCGCGTGACTTTTAATCCCGTGGtCGTGGGTTCGATCCCCACAGTCGGCG
Str: >>>>>>>..>>>>.......<<<<.>>.>>.......<<.<<.....>>>>>.......<<<<<<<<<<<<.

Chr_03.trna77 (38515722-38515795)	Length: 74 bp
Type: Glu	Anticodon: TTC at 36-38 (38515757-38515759)	Score: 72.1
HMM Sc=45.30	Sec struct Sc=26.80
         *    |    *    |    *    |    *    |    *    |    *    |    *    |   
Seq: TCCGTTGTAGTCCAGCCtGGTtAGGATACCTGGCTTTCACCCAGGCGaCCCGGGTTCAAATCCCGGCAACGGAA
Str: >>>>>>>..>>>>..........<<<<.>>>>>.......<<<<<....>>>>>.......<<<<<<<<<<<<.

Chr_03.trna78 (38824281-38824354)	Length: 74 bp
Type: Val	Anticodon: TAC at 35-37 (38824315-38824317)	Score: 75.0
HMM Sc=41.90	Sec struct Sc=33.10
         *    |    *    |    *    |    *    |    *    |    *    |    *    |   
Seq: GTTGGTGTGGTGTAGTGGTttATCACGTTAGTCTTACACACTAAAGGtCCCCAGTTCGATCCTGGGCATCAACA
Str: >>>>>>>..>>>...........<<<.>>>>>.......<<<<<.....>>>>>.......<<<<<<<<<<<<.

Chr_03.trna79 (38846620-38846692)	Length: 73 bp
Type: Val	Anticodon: TAC at 34-36 (38846653-38846655)	Score: 62.6
HMM Sc=36.10	Sec struct Sc=26.50
         *    |    *    |    *    |    *    |    *    |    *    |    *    |  
Seq: GTTGCTGTGGTGTAGTGGTtATCACGTTAGTCTTACACACTAAAGGtCTCCAGTTCGATCCTGTGCAGCAACA
Str: >>>>>>>..>>>..........<<<.>>>>>.......<<<<<.....>.>>>.......<<<.<<<<<<<<.

Chr_03.trna80 (38883227-38883299)	Length: 73 bp
Type: Val	Anticodon: TAC at 34-36 (38883260-38883262)	Score: 74.2
HMM Sc=42.60	Sec struct Sc=31.60
         *    |    *    |    *    |    *    |    *    |    *    |    *    |  
Seq: GTCGGTGTAGTGTAGTGGTtATCACGTTAGTCTTACACACTAAAGAtCCCCAGTTCGAGCCTGGGCATCGACA
Str: >>>>>>>..>>>..........<<<.>>>>>.......<<<<<.....>>>>>.......<<<<<<<<<<<<.

Chr_03.trna81 (39548344-39548417)	Length: 74 bp
Type: Asn	Anticodon: GTT at 35-37 (39548378-39548380)	Score: 81.1
HMM Sc=58.40	Sec struct Sc=22.70
         *    |    *    |    *    |    *    |    *    |    *    |    *    |   
Seq: GCTGGAGTAGCTCAGTTGGTtAGAGCGTGTGGCTGTTAACCACAAGGtCGAAGGTTCAAGCCCTTCTTCTAGCG
Str: >>>>>>>..>>>>.........<<<<.>>>>>.......<<<<<.....>>>>>.......<<<<<<<<<<<<.

Chr_03.trna82 (39990153-39990225)	Length: 73 bp
Type: Ala	Anticodon: AGC at 34-36 (39990186-39990188)	Score: 63.4
HMM Sc=38.20	Sec struct Sc=25.20
         *    |    *    |    *    |    *    |    *    |    *    |    *    |  
Seq: GGGGATGTAGCTCAGATGGTAGAGCGCTCGCTTAGCATGCGAGAGGtACGGGGATCGATACCCCGCATCTCCA
Str: >>>>>>>..>>>>........<<<<.>>>>>.......<<<<<.....>>>>>.......<<<<<<<<<<<<.

Chr_03.trna83 (40895941-40896013)	Length: 73 bp
Type: Arg	Anticodon: ACG at 34-36 (40895974-40895976)	Score: 72.5
HMM Sc=49.90	Sec struct Sc=22.60
         *    |    *    |    *    |    *    |    *    |    *    |    *    |  
Seq: GACTCTGTGGCCCAATGGAtAAGGCGCTGGTCTACGAAACCAGAGAtTCTGGGTTCGATCCCCAGCAGAGTCG
Str: >>>>>>>..>>>..........<<<.>>>>>.......<<<<<.....>>>>>.......<<<<<<<<<<<<.

Chr_03.trna84 (40955162-40955242)	Length: 81 bp
Type: Leu	Anticodon: CAG at 36-38 (40955197-40955199)	Score: 69.5
HMM Sc=46.80	Sec struct Sc=22.70
         *    |    *    |    *    |    *    |    *    |    *    |    *    |    *    |
Seq: GTCAAGATGGCCGAGTTGGTctAAGGCGCCAGTTTCAGGTACTGGTccgaaaGGgCATGGGTTCGAATCCCATTCTTGACA
Str: >>>>>>>..>>>............<<<.>>>>>.......<<<<<...........>>>>>.......<<<<<<<<<<<<.

Chr_03.trna85 (41062713-41062787)	Length: 75 bp
Type: Lys	Anticodon: TTT at 35-37 (41062747-41062749)	Score: 70.6
HMM Sc=51.50	Sec struct Sc=19.10
         *    |    *    |    *    |    *    |    *    |    *    |    *    |    
Seq: GCTGATGTAGCTCAGTTGGTtAGAGCATGTGGCTTTTAaACCACAGGGcCGAAGGTTCAAGCCCTTCCTCCAGCA
Str: >>>>..>..>>>>.........<<<<.>>>>>........<<<<<.....>>>>>.......<<<<<<..<<<<.

Chr_03.trna86 (41310412-41310483)	Length: 72 bp
Type: Arg	Anticodon: TCT at 34-36 (41310445-41310447)	Score: 44.9
HMM Sc=25.60	Sec struct Sc=19.30
         *    |    *    |    *    |    *    |    *    |    *    |    *    | 
Seq: GCTCCCATTGTCTAATGGAtAGGACAGAGGTCTTCTAAACCTTTGGTATAGGTTCAAATCCTATTGGACGCG
Str: >>..>>>..>>>>........<<<<.>>>>>.......<<<<<....>>>>>.......<<<<<<<<..<<.

Chr_03.trna87 (42324377-42324448)	Length: 72 bp
Type: Thr	Anticodon: TGT at 33-35 (42324409-42324411)	Score: 79.1
HMM Sc=48.90	Sec struct Sc=30.20
         *    |    *    |    *    |    *    |    *    |    *    |    *    | 
Seq: GCCCCTATAGCTCAGTGGTAGAGCGCCAGTCTTGTAAACTGGAGGtCTGTAGTTCGATCCTGCATGGGGGCA
Str: >>>>>>>..>>>>.......<<<<.>>>>>.......<<<<<.....>>>>>.......<<<<<<<<<<<<.

Chr_03.trna88 (42241511-42241439)	Length: 73 bp
Type: Arg	Anticodon: ACG at 34-36 (42241478-42241476)	Score: 72.5
HMM Sc=49.90	Sec struct Sc=22.60
         *    |    *    |    *    |    *    |    *    |    *    |    *    |  
Seq: GACTCTGTGGCCCAATGGAtAAGGCGCTGGTCTACGAAACCAGAGAtTCTGGGTTCGATCCCCAGCAGAGTCG
Str: >>>>>>>..>>>..........<<<.>>>>>.......<<<<<.....>>>>>.......<<<<<<<<<<<<.

Chr_03.trna89 (39607148-39607076)	Length: 73 bp
Type: Lys	Anticodon: CTT at 34-36 (39607115-39607113)	Score: 87.7
HMM Sc=67.60	Sec struct Sc=20.10
         *    |    *    |    *    |    *    |    *    |    *    |    *    |  
Seq: GCCCGTCTAGCTCAGTTGGTAGAGCGCAAGGCTCTTAACCTTGTGGtCGTGGGTTCGAGCCCCACGGTGGGCG
Str: >>>>>>>..>>>>........<<<<.>>>>>.......<<<<<.....>>>>>.......<<<<<<<<<<<<.

Chr_03.trna90 (39377666-39377595)	Length: 72 bp
Type: His	Anticodon: GTG at 34-36 (39377633-39377631)	Score: 63.0
HMM Sc=33.70	Sec struct Sc=29.30
         *    |    *    |    *    |    *    |    *    |    *    |    *    | 
Seq: GTGGCTGTAGTTTAGTGGTgAGAATTCCACGTTGTGGCCGTGGAGaCCTGGGCTCGAATCCCAGCAGCCACA
Str: >>>>>>>..>>>>........<<<<.>>>>>.......<<<<<....>>>>>.......<<<<<<<<<<<<.

Chr_03.trna91 (39247381-39247308)	Length: 74 bp
Type: Val	Anticodon: CAC at 35-37 (39247347-39247345)	Score: 79.1
HMM Sc=48.00	Sec struct Sc=31.10
         *    |    *    |    *    |    *    |    *    |    *    |    *    |   
Seq: GTCTGGGTGGTGTAGTTGGTtATCACGCTAGTCTCACACACTAGAGGtCCCCAGTTCGAACCTGGGCTCAGACA
Str: >>>>>>>..>>>...........<<<.>>>>>.......<<<<<.....>>>>>.......<<<<<<<<<<<<.

Chr_03.trna92 (38555737-38555664)	Length: 74 bp
Type: Asn	Anticodon: GTT at 35-37 (38555703-38555701)	Score: 84.5
HMM Sc=59.40	Sec struct Sc=25.10
         *    |    *    |    *    |    *    |    *    |    *    |    *    |   
Seq: GCTGGAATAGCTCAGTTGGTtAGAGCGTGTGGCTGTTAACCACAAGGtCGGAGGTTCAAGCCCTCCTTCTAGCG
Str: >>>>>>>..>>>>.........<<<<.>>>>>.......<<<<<.....>>>>>.......<<<<<<<<<<<<.

Chr_03.trna93 (38518186-38518115)	Length: 72 bp
Type: Asp	Anticodon: GTC at 34-36 (38518153-38518151)	Score: 62.5
HMM Sc=42.10	Sec struct Sc=20.40
         *    |    *    |    *    |    *    |    *    |    *    |    *    | 
Seq: GTCGTTGTAGTATAGTGGTaAGTATTCCCGCCTGTCACGCGGGTGaCCCGGGTTCGATCCCCGACAACGGCG
Str: >>>>>>>..>>>>........<<<<.>>>>>.......<<<<<.....>>>>.......<<<<.<<<<<<<.

Chr_03.trna94 (38264282-38264204)	Length: 79 bp
Type: His	Anticodon: ATG at 41-43 (38264242-38264240)	Score: 20.1
Possible pseudogene: HMM Sc=23.30	Sec struct Sc=-3.20
         *    |    *    |    *    |    *    |    *    |    *    |    *    |    *   
Seq: GCAggtgaCAGCTGaGCTCAGTTGGTaAGACCTCTGGGCGATGATACCAGAGGTCTGGGgTTCGATCCCAGGCAGTGCA
Str: >>>.....>.>>...>.>>.........<<.<.>>>>.........<<<<....>>>>.........<<<<<<.<<<<.

Chr_03.trna95 (38032241-38032169)	Length: 73 bp
Type: Ala	Anticodon: TGC at 34-36 (38032208-38032206)	Score: 69.1
HMM Sc=43.30	Sec struct Sc=25.80
         *    |    *    |    *    |    *    |    *    |    *    |    *    |  
Seq: GGGGATGTAGCTCAAATGGTAGAGCGCTCGCTTTGCATGCGAGAGGtACAGGGTTCGATCCCCTGCATCTCCA
Str: >>>>>>>..>>>>........<<<<.>>>>>.......<<<<<.....>>>>>.......<<<<<<<<<<<<.

Chr_03.trna96 (37630413-37630328)	Length: 86 bp
Type: Tyr	Anticodon: GTA at 34-36 (37630380-37630378)	Score: 73.7
Possible intron: 38-50 (37630376-37630364)
HMM Sc=41.90	Sec struct Sc=31.80
         *    |    *    |    *    |    *    |    *    |    *    |    *    |    *    |    *
Seq: CCGACTTTAGCTCAGTTGGTAGAGCGGAGGACTGTAGtggttacacagccATCCTTAGGtCGCTGGTTCGAATCCGGCAAGTCGGA
Str: >>>>>>>..>>>>........<<<<.>>>>>....................<<<<<.....>>>>>.......<<<<<<<<<<<<.

Chr_03.trna97 (36483233-36483153)	Length: 81 bp
Type: Leu	Anticodon: CAG at 36-38 (36483198-36483196)	Score: 69.5
HMM Sc=46.80	Sec struct Sc=22.70
         *    |    *    |    *    |    *    |    *    |    *    |    *    |    *    |
Seq: GTCAAGATGGCCGAGTTGGTctAAGGCGCCAGTTTCAGGTACTGGTccgaaaGGgCATGGGTTCGAATCCCATTCTTGACA
Str: >>>>>>>..>>>............<<<.>>>>>.......<<<<<...........>>>>>.......<<<<<<<<<<<<.

Chr_03.trna98 (36348782-36348711)	Length: 72 bp
Type: iMet	Anticodon: CAT at 33-35 (36348750-36348748)	Score: 58.3
HMM Sc=28.10	Sec struct Sc=30.20
         *    |    *    |    *    |    *    |    *    |    *    |    *    | 
Seq: ATCAGAGTGGCGCAGCGGAAGCGTGGTGGGCCCATAACCCACAGGtCCCAGGATCGAAACCTGGCTCTGATA
Str: >>>>>>>..>>>>.......<<<<.>>>>>.......<<<<<.....>>>>>.......<<<<<<<<<<<<.

Chr_03.trna99 (36107763-36107680)	Length: 84 bp
Type: Leu	Anticodon: CAA at 35-37 (36107729-36107727)	Score: 76.7
HMM Sc=54.50	Sec struct Sc=22.20
         *    |    *    |    *    |    *    |    *    |    *    |    *    |    *    |   
Seq: GTCAGGATGGCCGAGTGGTctAAGGCGCCAGACTCAAGTTCTGGTCTTCGAGagaGGgCGTGGGTTCAAATCCCACTTCTGACA
Str: >>>>>>>..>>>...........<<<.>>>>>.......<<<<<.>>>><<<...<...>>>>>.......<<<<<<<<<<<<.

Chr_03.trna100 (35818104-35818033)	Length: 72 bp
Type: Asp	Anticodon: GTC at 34-36 (35818071-35818069)	Score: 69.8
HMM Sc=46.80	Sec struct Sc=23.00
         *    |    *    |    *    |    *    |    *    |    *    |    *    | 
Seq: GTCGTTGTAGTATAGTGGTaAGTATTCCCGCCTGTCACGCGGGTGaCCCGGGTTCGATCCCCGGCAACGGCG
Str: >>>>>>>..>>>>........<<<<.>>>>>.......<<<<<....>>>>>.......<<<<<<<<<<<<.

Chr_03.trna101 (35507778-35507706)	Length: 73 bp
Type: Lys	Anticodon: TTT at 33-35 (35507746-35507744)	Score: 24.6
Possible truncation, pseudogene: HMM Sc=44.80	Sec struct Sc=-20.20
         *    |    *    |    *    |    *    |    *    |    *    |    *    |  
Seq: GCCGACTTAGCTCAGTGGTAGAGCGCGTGACTTTTAATCCCGTGGtCGTGGGTTCGATCgtATGAATGTGGTA
Str: >>>>..>..>>>>.......<<<<.>>.>>.......<<.<<......>>............<<.<..<<<<.

Chr_03.trna102 (35276318-35276245)	Length: 74 bp
Type: Sup	Anticodon: TTA at 35-37 (35276284-35276282)	Score: 81.1
HMM Sc=56.90	Sec struct Sc=24.20
         *    |    *    |    *    |    *    |    *    |    *    |    *    |   
Seq: GCTGGTGTAGCTCAATTGGTtAGAGCGTGTGGTTTTAAACCACAAGGtCGAAGGTTCAAGCCCTTCCTCCAGCA
Str: >>>>>.>..>>>>.........<<<<.>>>>>.......<<<<<.....>>>>>.......<<<<<<.<<<<<.

Chr_03.trna103 (34052330-34052259)	Length: 72 bp
Type: Lys	Anticodon: TTT at 33-35 (34052298-34052296)	Score: 44.0
Possible pseudogene: HMM Sc=49.50	Sec struct Sc=-5.50
         *    |    *    |    *    |    *    |    *    |    *    |    *    | 
Seq: GCGGACTTGGCTCAGTGGTAGAGTGCGTGACTTTTAATCCTGTGGtCATGGGTTTGATCCTCACAGTCGGTT
Str: >>.>>>>..>>>>.......<<<<.>>.>>.......<<.<<......>>>>.......<<<<.<<<<.<<.

Chr_03.trna104 (33806183-33806112)	Length: 72 bp
Type: Undet	Anticodon: NNN at 0-0 (0-0)	Score: 30.9
HMM Sc=13.20	Sec struct Sc=17.70
         *    |    *    |    *    |    *    |    *    |    *    |    *    | 
Seq: GGATCCATaAGCTCtaaATGGTaAGAGCGCTCaTAAActGAGAGGtTGGTGGTTCGAATCCATCTGGATCCG
Str: >>>>>>>...>>>>..........<<<<.>>>.......<<<.....>>>>>.......<<<<<<<<<<<<.

Chr_03.trna105 (32276898-32276818)	Length: 81 bp
Type: Leu	Anticodon: AAG at 36-38 (32276863-32276861)	Score: 73.2
HMM Sc=54.50	Sec struct Sc=18.70
         *    |    *    |    *    |    *    |    *    |    *    |    *    |    *    |
Seq: GTCGAGATGGCCGAGTTGGTctAAGGCGCCAGATTAAGGTTCTGGTccgaaaGGgCGTGGGTTCAAATCCCACTCTTGACA
Str: >>>>>>>..>>>............<<<.>>>>>.......<<<<<...........>>>>>.......<<<<<<<<<<<<.

Chr_03.trna106 (32153851-32153779)	Length: 73 bp
Type: Arg	Anticodon: CCT at 34-36 (32153818-32153816)	Score: 74.8
HMM Sc=55.90	Sec struct Sc=18.90
         *    |    *    |    *    |    *    |    *    |    *    |    *    |  
Seq: GCGCCTGTAGCTCAGTGGAtAGAGCGTCTGTTTCCTAAGCAGAAGGcCGTAGGTTCGACCCCTACCTGGCGCG
Str: >>>>>.>..>>>>........<<<<.>>>>>.......<<<<<.....>>>>>.......<<<<<<.<<<<<.

Chr_03.trna107 (31862978-31862905)	Length: 74 bp
Type: Thr	Anticodon: AGT at 35-37 (31862944-31862942)	Score: 84.4
HMM Sc=61.10	Sec struct Sc=23.30
         *    |    *    |    *    |    *    |    *    |    *    |    *    |   
Seq: GCCTTCATAGCTCAGTTGGTtAGAGCGTCCGCTTAGTAAGCGGGAGGtCCTGAGTTCAACTCTCAGTGAAGGCA
Str: >>>>>>>..>>>>.........<<<<.>>>>>.......<<<<<.....>>>>>.......<<<<<<<<<<<<.

Chr_03.trna108 (31811060-31810987)	Length: 74 bp
Type: Thr	Anticodon: AGT at 35-37 (31811026-31811024)	Score: 84.4
HMM Sc=61.10	Sec struct Sc=23.30
         *    |    *    |    *    |    *    |    *    |    *    |    *    |   
Seq: GCCTTCATAGCTCAGTTGGTtAGAGCGTCCGCTTAGTAAGCGGGAGGtCCTGAGTTCAACTCTCAGTGAAGGCA
Str: >>>>>>>..>>>>.........<<<<.>>>>>.......<<<<<.....>>>>>.......<<<<<<<<<<<<.

Chr_03.trna109 (31808255-31808182)	Length: 74 bp
Type: Thr	Anticodon: AGT at 35-37 (31808221-31808219)	Score: 84.4
HMM Sc=61.10	Sec struct Sc=23.30
         *    |    *    |    *    |    *    |    *    |    *    |    *    |   
Seq: GCCTTCATAGCTCAGTTGGTtAGAGCGTCCGCTTAGTAAGCGGGAGGtCCTGAGTTCAACTCTCAGTGAAGGCA
Str: >>>>>>>..>>>>.........<<<<.>>>>>.......<<<<<.....>>>>>.......<<<<<<<<<<<<.

Chr_03.trna110 (31265949-31265878)	Length: 72 bp
Type: Trp	Anticodon: CCA at 33-35 (31265917-31265915)	Score: 75.8
HMM Sc=51.20	Sec struct Sc=24.60
         *    |    *    |    *    |    *    |    *    |    *    |    *    | 
Seq: GGATCCGTGGCGCAATGGTAGCGCGTCTGACTCCAGATCAGAAGGtTGCGTGTTCGATTCACGTCGGGTTCA
Str: >>>>>>>..>>>>.......<<<<.>>>>>.......<<<<<.....>>>>>.......<<<<<<<<<<<<.

Chr_03.trna111 (30848120-30848039)	Length: 82 bp
Type: Ser	Anticodon: TGA at 34-36 (30848087-30848085)	Score: 79.2
HMM Sc=43.90	Sec struct Sc=35.30
         *    |    *    |    *    |    *    |    *    |    *    |    *    |    *    | 
Seq: GTCAATATGTCCGAGTGGTtAAGGAGACAGACTTGAAATCTGTTGGGCTTCGCCCGCGCAGGTTCGAACCCTGCTGTTGACG
Str: >>>>>>>..>>>..........<<<.>>>>>.......<<<<<.>>>>...<<<<..>>>>>.......<<<<<<<<<<<<.

Chr_03.trna112 (30756513-30756442)	Length: 72 bp
Type: Undet	Anticodon: NNN at 0-0 (0-0)	Score: 30.5
HMM Sc=14.50	Sec struct Sc=16.00
         *    |    *    |    *    |    *    |    *    |    *    |    *    | 
Seq: GGATCTATaAGCTCAaaATGGAaAGAGCACTCaTTAAttGAGAGGtTGGTGGTTCGAATCCATCTAGATCCA
Str: >>>>>>>...>>>>..........<<<<.>>>.......<<<.....>>>>>.......<<<<<<<<<<<<.

Chr_03.trna113 (29612694-29612613)	Length: 82 bp
Type: Undet	Anticodon: NNN at 0-0 (0-0)	Score: 41.4
HMM Sc=20.00	Sec struct Sc=21.40
         *    |    *    |    *    |    *    |    *    |    *    |    *    |    *    | 
Seq: GGATCTTTAGCTTAAATGGTAGAGCACTTGAGAatgtcttcggtcatcTCAAGAGaTGGTGGTTCAAATCCACCAAGATCCA
Str: >>>>>>>..>>>>........<<<<.>>>>...................<<<<....>>>>>.......<<<<<<<<<<<<.

Chr_03.trna114 (28980139-28980068)	Length: 72 bp
Type: Trp	Anticodon: CCA at 33-35 (28980107-28980105)	Score: 75.8
HMM Sc=51.20	Sec struct Sc=24.60
         *    |    *    |    *    |    *    |    *    |    *    |    *    | 
Seq: GGATCCGTGGCGCAATGGTAGCGCGTCTGACTCCAGATCAGAAGGtTGCGTGTTCGATTCACGTCGGGTTCA
Str: >>>>>>>..>>>>.......<<<<.>>>>>.......<<<<<.....>>>>>.......<<<<<<<<<<<<.

Chr_03.trna115 (27907044-27906958)	Length: 87 bp
Type: Met	Anticodon: CAT at 35-37 (27907010-27907008)	Score: 64.2
Possible intron: 39-51 (27907006-27906994)
HMM Sc=40.70	Sec struct Sc=23.50
         *    |    *    |    *    |    *    |    *    |    *    |    *    |    *    |    * 
Seq: GGGGTGGTGGCGCAGTTGGCtAGCGCGTAGGTCTCATAgctaatctgaggaATCCTGAGGtCGAGAGTTCGAGCCTCTCTCACCCCA
Str: >>>>>>>..>>>>.........<<<<.>>>>......................<<<<.....>>>>>.......<<<<<<<<<<<<.

Chr_03.trna116 (27201497-27201425)	Length: 73 bp
Type: Arg	Anticodon: TCT at 34-36 (27201464-27201462)	Score: 66.9
HMM Sc=47.70	Sec struct Sc=19.20
         *    |    *    |    *    |    *    |    *    |    *    |    *    |  
Seq: GTACCCGTGGCCTAATGGAtAAGGCGTCTGACTTCTAATCAGGCGAtTGTGGGTTCGAGTCCCACCGGGTATG
Str: >>>>>>>..>>>>........<<<<.>>>>>.......<<<<<.....>>>>>.......<<<<<<<<<<<<.

Chr_03.trna117 (27188208-27188137)	Length: 72 bp
Type: Arg	Anticodon: TCT at 34-36 (27188175-27188173)	Score: 51.9
HMM Sc=36.30	Sec struct Sc=15.60
         *    |    *    |    *    |    *    |    *    |    *    |    *    | 
Seq: GTACCCGTGGCCTAATGGAtAAGGCGTCTGACTTCTAATCAGGCGAtTGTGGGTCGAGTcCCACCGGGTATG
Str: >>>>>>>..>>>>........<<<<.>>>>>.......<<<<<.....>>>>........<<<<<<<<<<<.

Chr_03.trna118 (26705888-26705814)	Length: 75 bp
Type: Sup	Anticodon: TCA at 36-38 (26705853-26705851)	Score: 76.9
HMM Sc=55.60	Sec struct Sc=21.30
         *    |    *    |    *    |    *    |    *    |    *    |    *    |    
Seq: GCTGGAGTAGCTCAGTTGGTtAGAGCGTGTGgCTTTCAAAGCACAAGGtCGAAGGTTCAATCCCTTCCTTCAGCA
Str: >>>>>>>..>>>>.........<<<<.>>>>.>.......<<<<<.....>>>>>.......<<<<<<<<<<<<.

Chr_03.trna119 (25781723-25781654)	Length: 70 bp
Type: Leu	Anticodon: TAA at 34-36 (25781690-25781688)	Score: 32.8
Possible pseudogene: HMM Sc=0.00	Sec struct Sc=32.80
         *    |    *    |    *    |    *    |    *    |    *    |    *    
Seq: GGATCTATaAGCTCAaaAAGGAaAGAGCGCTCATAATGAGAGGtTGATGGTTCGAATCCATCTAGATCCA
Str: >>>>>>>...>>>>..........<<<<.>>>.....<<<.....>>>>>.......<<<<<<<<<<<<.

Chr_03.trna120 (24681509-24681435)	Length: 75 bp
Type: Sup	Anticodon: TCA at 35-37 (24681475-24681473)	Score: 79.2
HMM Sc=54.00	Sec struct Sc=25.20
         *    |    *    |    *    |    *    |    *    |    *    |    *    |    
Seq: GCTGGAGTAGCTCAGTTGGTtAGAGCGCGTGCCTTCAAaAGCACGAGGtCGAAGGTTCAAGCCCTTCCTTCAGCA
Str: >>>>>>>..>>>>.........<<<<.>>>>>........<<<<<.....>>>>>.......<<<<<<<<<<<<.

Chr_03.trna121 (24615640-24615566)	Length: 75 bp
Type: Sup	Anticodon: TTA at 36-38 (24615605-24615603)	Score: 78.1
HMM Sc=55.60	Sec struct Sc=22.50
         *    |    *    |    *    |    *    |    *    |    *    |    *    |    
Seq: GCTGGAGTAGCTCAGTTGGTtAGAGCGTGTGgCTTTTAAAGCACAAGGtCGAAGGTTCAATCCCTTCCTCCAGCA
Str: >>>>>>>..>>>>.........<<<<.>>>>.>.......<<<<<.....>>>>>.......<<<<<<<<<<<<.

Chr_03.trna122 (24267539-24267465)	Length: 75 bp
Type: Lys	Anticodon: TTT at 35-37 (24267505-24267503)	Score: 73.9
HMM Sc=53.20	Sec struct Sc=20.70
         *    |    *    |    *    |    *    |    *    |    *    |    *    |    
Seq: GCTGGTGTAGCTCAGTTGGTtAGAGCATGTGGCTTTTAaACCACAAGGtCGAAGGTTCAAGCCCTTTCTCCAGCA
Str: >>>>>.>..>>>>.........<<<<.>>>>>........<<<<<.....>>>>>.......<<<<<<.<<<<<.

Chr_03.trna123 (24121383-24121287)	Length: 97 bp
Type: Val	Anticodon: CAC at 58-60 (24121326-24121324)	Score: 24.2
Possible truncation: HMM Sc=16.70	Sec struct Sc=7.50
         *    |    *    |    *    |    *    |    *    |    *    |    *    |    *    |    *    |    * 
Seq: GTCCtactttcttgGAATAGaAGTAaaccaacaacgggATGGTtATCACGCTAGTCTCACACACTAGAGGtCCCCAGTTCGAACCTGGGCTCAGACA
Str: >>>...........>>...>..>.......................<.<.>>>>>.......<<<<<.....>>>>>.......<<<<<.<<.<<<.

Chr_03.trna124 (22545058-22544986)	Length: 73 bp
Type: Undet	Anticodon: NNN at 0-0 (0-0)	Score: 24.4
HMM Sc=19.20	Sec struct Sc=5.20
         *    |    *    |    *    |    *    |    *    |    *    |    *    |  
Seq: TGCTAGTTgGGCTCAACTGGTaAAATCTTTGGGTGATGAtACCAAAGGtCTGGGGTTCGAATCCCACCAGCAT
Str: >>>>.>>...>.>...........<.<.>>>>.........<<<<.......>>>.......<<<<<.<<<<.

Chr_03.trna125 (22057592-22057518)	Length: 75 bp
Type: Lys	Anticodon: TTT at 35-37 (22057558-22057556)	Score: 68.4
HMM Sc=51.60	Sec struct Sc=16.80
         *    |    *    |    *    |    *    |    *    |    *    |    *    |    
Seq: GCTGGTGTAGCTCAGTTGGTtAAAGCGTGTGGCTTTTAaACCACAAGAtCGAAGGTTCAAGCCCTTCTTCCAGCA
Str: >>>>>.>..>>>...........<<<.>>>>>........<<<<<.....>>>>>.......<<<<<<.<<<<<.

Chr_03.trna126 (22045928-22045854)	Length: 75 bp
Type: Lys	Anticodon: TTT at 35-37 (22045894-22045892)	Score: 71.4
HMM Sc=51.40	Sec struct Sc=20.00
         *    |    *    |    *    |    *    |    *    |    *    |    *    |    
Seq: GTTGGAGTAGCTCAGTTGGTtAGAACGTGTGGCTTTTAaACCACAAGGtCGAAGGTTCGAGCCCTTCCTTCAACA
Str: >>>>>>>..>.>>.........<<.<.>>>>>........<<<<<.....>>>>>.......<<<<<<<<<<<<.

Chr_03.trna127 (20081245-20081173)	Length: 73 bp
Type: Lys	Anticodon: CTT at 34-36 (20081212-20081210)	Score: 87.7
HMM Sc=67.60	Sec struct Sc=20.10
         *    |    *    |    *    |    *    |    *    |    *    |    *    |  
Seq: GCCCGTCTAGCTCAGTTGGTAGAGCGCAAGGCTCTTAACCTTGTGGtCGTGGGTTCGAGCCCCACGGTGGGCG
Str: >>>>>>>..>>>>........<<<<.>>>>>.......<<<<<.....>>>>>.......<<<<<<<<<<<<.

Chr_03.trna128 (18848363-18848270)	Length: 94 bp
Type: His	Anticodon: ATG at 36-38 (18848328-18848326)	Score: 32.9
Possible intron: 40-57 (18848324-18848307)
HMM Sc=13.50	Sec struct Sc=19.40
         *    |    *    |    *    |    *    |    *    |    *    |    *    |    *    |    *    |   
Seq: GGATCTTTAGTTCAAATGGTAGAGCACttGAGAATATGAgcaacttctagatgatacATCTCATGAGaTAGTGGTTCGAATCCACTAAGATCCT
Str: >>>>>>>..>>>>........<<<<....>>>>.........................<<<<.......>>>>>.......<<<<<<<<<<<<.

Chr_03.trna129 (18468039-18467952)	Length: 88 bp
Type: Tyr	Anticodon: ATA at 34-36 (18468006-18468004)	Score: 36.2
Possible intron: 38-53 (18468002-18467987)
HMM Sc=16.20	Sec struct Sc=20.00
         *    |    *    |    *    |    *    |    *    |    *    |    *    |    *    |    *  
Seq: GGATCATTAGCTTAAATGGTAGAGCACTTGAGAATAGttttgcgccactatttCTCAAGAGaTGGTGGTTCAAGTCCATCATGATCCT
Str: >>>>>>>..>>>>........<<<<.>>>>>.......................<<<<<....>>>>>.......<<<<<<<<<<<<.

Chr_03.trna130 (18244308-18244235)	Length: 74 bp
Type: Asn	Anticodon: GTT at 35-37 (18244274-18244272)	Score: 82.4
HMM Sc=54.70	Sec struct Sc=27.70
         *    |    *    |    *    |    *    |    *    |    *    |    *    |   
Seq: GCTAGAGTAGCTCAGCTGGTtAGAGCGTGTGGTTGTTAACCACAAGGtCGAAGGTTCAAACCCTTCCTCTAGCA
Str: >>>>>>>..>>>>.........<<<<.>>>>>.......<<<<<.....>>>>>.......<<<<<<<<<<<<.

Chr_03.trna131 (18008513-18008442)	Length: 72 bp
Type: Undet	Anticodon: NNN at 0-0 (0-0)	Score: 23.9
Possible pseudogene: HMM Sc=9.00	Sec struct Sc=14.90
         *    |    *    |    *    |    *    |    *    |    *    |    *    | 
Seq: GGATCCATaAGCTCAaaATGGCaAGAGCACTCAtTCATTGAGAGGtTGATGGTTCGAATCCATCTAGATCCA
Str: >>>>>.>...>>>>..........<<<<.>>>>.....<<<<.....>>>>>.......<<<<<<.<<<<<.

Chr_03.trna132 (17130572-17130498)	Length: 75 bp
Type: Sup	Anticodon: TTA at 36-38 (17130537-17130535)	Score: 66.3
HMM Sc=46.50	Sec struct Sc=19.80
         *    |    *    |    *    |    *    |    *    |    *    |    *    |    
Seq: GTTGGAGTAGCTCAGGTGGTtAGAGCGTGTGgCTTTTAAAGCATAAGGcCGAAGGTTCAAGCCCTTCCTCCAACA
Str: >>>>>>>..>>>>.........<<<<.>>>>.>.......<<<<<.....>>>>>.......<<<<<<<<<<<<.

Chr_03.trna133 (17120832-17120758)	Length: 75 bp
Type: Sup	Anticodon: TCA at 36-38 (17120797-17120795)	Score: 73.4
HMM Sc=53.70	Sec struct Sc=19.70
         *    |    *    |    *    |    *    |    *    |    *    |    *    |    
Seq: GCTGGAGTAGCTCAGTTGGTtAGAGCATGTGgCTTTCAAAGCACAAGGtCGAAGGTTCAAGCCCTTCTTCCAGCA
Str: >>>>>>>..>>>>.........<<<<.>>>>.>.......<<<<<.....>>>>>.......<<<<<<<<<<<<.

Chr_03.trna134 (16119954-16119880)	Length: 75 bp
Type: Sup	Anticodon: TTA at 36-38 (16119919-16119917)	Score: 69.6
HMM Sc=51.50	Sec struct Sc=18.10
         *    |    *    |    *    |    *    |    *    |    *    |    *    |    
Seq: GCTGGTGTAGCTCAGTTGGTtAGAGCGTGTGgGTTTTAAACCACAAGAtCGAAGGTTCAAGCCCTTCTTCCAGCA
Str: >>>>>.>..>>>>.........<<<<.>>>>.>.......<<<<<.....>>>>>.......<<<<<<.<<<<<.

Chr_03.trna135 (15605568-15605497)	Length: 72 bp
Type: Asp	Anticodon: GTC at 34-36 (15605535-15605533)	Score: 69.8
HMM Sc=46.80	Sec struct Sc=23.00
         *    |    *    |    *    |    *    |    *    |    *    |    *    | 
Seq: GTCGTTGTAGTATAGTGGTaAGTATTCCCGCCTGTCACGCGGGTGaCCCGGGTTCGATCCCCGGCAACGGCG
Str: >>>>>>>..>>>>........<<<<.>>>>>.......<<<<<....>>>>>.......<<<<<<<<<<<<.

Chr_03.trna136 (14596866-14596787)	Length: 80 bp
Type: Cys	Anticodon: GCA at 36-38 (14596831-14596829)	Score: 34.7
Possible intron: 40-43 (14596827-14596824)
HMM Sc=12.40	Sec struct Sc=22.30
         *    |    *    |    *    |    *    |    *    |    *    |    *    |    *    
Seq: GGATCTTTAGCTCAAAAGGTAGAGCaaTTGAGAATGCAAgtgcATCTCAAGAgaTGGTGGTTCAAACCCACCAAGATCCT
Str: >>>>>>>..>>>>........<<<<...>>>>>...........<<<<<......>>>>>.......<<<<<<<<<<<<.

Chr_03.trna137 (14558217-14558143)	Length: 75 bp
Type: Lys	Anticodon: TTT at 35-37 (14558183-14558181)	Score: 54.0
HMM Sc=46.80	Sec struct Sc=7.20
         *    |    *    |    *    |    *    |    *    |    *    |    *    |    
Seq: GCTCGGGTAGCTTGGTTGGTtAGAACATGTGGCTTTTAaACCACAAGGtCGGAGGTTCAAACCCTTCCTCTAGCA
Str: >>>.>>>..>.>>.........<<.<.>>>>>........<<<<<.....>>>>>.......<<<<<<<<.<<<.

Chr_03.trna138 (13169656-13169585)	Length: 72 bp
Type: Leu	Anticodon: TAA at 35-37 (13169622-13169620)	Score: 29.4
HMM Sc=12.40	Sec struct Sc=17.00
         *    |    *    |    *    |    *    |    *    |    *    |    *    | 
Seq: AACTTCATGaGCTCtaaATGGTaAGAGCGCTCGTTAAACGAGAGGtTGATGGTTCGAATCCATCTGGATTTA
Str: >>.>>>>...>>>>..........<<<<.>>>>.....<<<<.....>>>>>.......<<<<<<<<<.<<.

Chr_03.trna139 (11727680-11727580)	Length: 101 bp
Type: Tyr	Anticodon: GTA at 34-36 (11727647-11727645)	Score: 42.0
Possible intron: 38-66 (11727643-11727615)
HMM Sc=15.00	Sec struct Sc=27.00
         *    |    *    |    *    |    *    |    *    |    *    |    *    |    *    |    *    |    *    |
Seq: GGATCTTTAGCTCAAATGGTAGAGCACTTGAGTGTATgagcaacccccaggccctagctaatacatCTCAAGAGaTGGTGGTTCAAATCCACCAAGATTCC
Str: >>>>>>>..>>>>........<<<<.>>>>>....................................<<<<<....>>>>>.......<<<<<<<<<<<<.

Chr_03.trna140 (10601900-10601828)	Length: 73 bp
Type: Arg	Anticodon: ACG at 34-36 (10601867-10601865)	Score: 72.6
HMM Sc=49.80	Sec struct Sc=22.80
         *    |    *    |    *    |    *    |    *    |    *    |    *    |  
Seq: GACTTCATGGCCCAATGGAtAAGGCGCTGGTCTACGAAACCAGAGAtTCTGGGTTCGATCCCCAGTGAAGTCG
Str: >>>>>>>..>>>..........<<<.>>>>>.......<<<<<.....>>>>>.......<<<<<<<<<<<<.

Chr_03.trna141 (10388427-10388353)	Length: 75 bp
Type: Lys	Anticodon: TTT at 35-37 (10388393-10388391)	Score: 27.7
HMM Sc=15.50	Sec struct Sc=12.20
         *    |    *    |    *    |    *    |    *    |    *    |    *    |    
Seq: ACTGGTGTACCCCAGTTAGTtAGAGTATGTGGTATTTAaACCACATGCtCGAAGGTTCAAGCCCTTCCATCAGCG
Str: .>>>>>>...>.>.........<.<..>>>>>........<<<<<.....>>>>>.......<<<<<<<<<<<..

Chr_03.trna142 (10237144-10237073)	Length: 72 bp
Type: Thr	Anticodon: TGT at 33-35 (10237112-10237110)	Score: 79.1
HMM Sc=48.90	Sec struct Sc=30.20
         *    |    *    |    *    |    *    |    *    |    *    |    *    | 
Seq: GCCCCTATAGCTCAGTGGTAGAGCGCCAGTCTTGTAAACTGGAGGtCTGTAGTTCGATCCTGCATGGGGGCA
Str: >>>>>>>..>>>>.......<<<<.>>>>>.......<<<<<.....>>>>>.......<<<<<<<<<<<<.

Chr_03.trna143 (8951300-8951230)	Length: 71 bp
Type: Undet	Anticodon: NNN at 0-0 (0-0)	Score: 36.6
HMM Sc=22.20	Sec struct Sc=14.40
         *    |    *    |    *    |    *    |    *    |    *    |    *    |
Seq: ATCAGAGTGGCGCAGCGGAAGCATGGTGGGCCATAACCCACAGGtCCCAGGATCGAAACCTGGCTCTGATA
Str: >>>>>>>..>.>>.......<<.<.>>>>........<<<<.....>>>>>.......<<<<<<<<<<<<.

Chr_03.trna144 (8474412-8474338)	Length: 75 bp
Type: Undet	Anticodon: NNN at 0-0 (0-0)	Score: 64.6
HMM Sc=52.30	Sec struct Sc=12.30
         *    |    *    |    *    |    *    |    *    |    *    |    *    |    
Seq: GCTGGTGTAGTTTAGTTGGTtAGAGCGTGTGGCTTTtCAACCACAAGGtCGAAGGTTCAAACCCTTCTTCCAGCA
Str: >>>>>.>..>>>>.........<<<<.>>>>>........<<<<<.....>>>>>.......<<<<<<.<<<<<.

Chr_03.trna145 (8470862-8470788)	Length: 75 bp
Type: Sup	Anticodon: TCA at 36-38 (8470827-8470825)	Score: 74.4
HMM Sc=50.40	Sec struct Sc=24.00
         *    |    *    |    *    |    *    |    *    |    *    |    *    |    
Seq: GTTGGAGTAGCTCAGTTGGTtAGAGCATGTGgCTTTCAAAGCACAAGGtCGAAGGTTCAAGCCCTTCCTCCAACA
Str: >>>>>>>..>>>>.........<<<<.>>>>.>.......<<<<<.....>>>>>.......<<<<<<<<<<<<.

Chr_03.trna146 (8065669-8065579)	Length: 91 bp
Type: Asn	Anticodon: ATT at 34-36 (8065636-8065634)	Score: 50.2
Possible intron: 38-56 (8065632-8065614)
HMM Sc=25.20	Sec struct Sc=25.00
         *    |    *    |    *    |    *    |    *    |    *    |    *    |    *    |    *    |
Seq: GGACTTTTGGCTCAAATGGTAGAGCGCTTGATAATTGtagtgcatttttaatacaaCTCAAGAGaTGGTGGTTCAAATCCACCAAGGTCCA
Str: >>>>>>>..>>>>........<<<<.>>>>>..........................<<<<<....>>>>>.......<<<<<<<<<<<<.

Chr_03.trna147 (4870768-4870698)	Length: 71 bp
Type: Undet	Anticodon: NNN at 0-0 (0-0)	Score: 33.9
HMM Sc=14.10	Sec struct Sc=19.80
         *    |    *    |    *    |    *    |    *    |    *    |    *    |
Seq: GGATCTATaAGCTCAaaATGGAAGAGCGCTCaTAAAttGAGAGGtTGATGGTTCAAATCCATCTAGATCCA
Str: >>>>>>>...>>>>.........<<<<.>>>.......<<<.....>>>>>.......<<<<<<<<<<<<.

Chr_03.trna148 (4379501-4379427)	Length: 75 bp
Type: Lys	Anticodon: TTT at 35-37 (4379467-4379465)	Score: 46.2
Possible pseudogene: HMM Sc=43.60	Sec struct Sc=2.60
         *    |    *    |    *    |    *    |    *    |    *    |    *    |    
Seq: GCTCGGGTAGCTTGGTTGGTtAGAACATGTGGCTTTTAaACCACAAGGtCGGAAGTTCAAACCCTTCCTCTAGCA
Str: >>>.>>>..>.>>.........<<.<.>>>>>........<<<<<.....>>>.>.......<.<<<<<<.<<<.

Chr_03.trna149 (4230820-4230747)	Length: 74 bp
Type: Ile	Anticodon: AAT at 35-37 (4230786-4230784)	Score: 84.9
HMM Sc=58.30	Sec struct Sc=26.60
         *    |    *    |    *    |    *    |    *    |    *    |    *    |   
Seq: GGCCCATTAGCTCAGTTGGTtAGAGCGTCGTGCTAATAACGCGAAGGtCGCAGGTTCGAGACCTGCATGGGCCA
Str: >>>>>>>..>>>>.........<<<<.>>>>>.......<<<<<.....>>>>>.......<<<<<<<<<<<<.

Chr_03.trna150 (4226726-4226653)	Length: 74 bp
Type: Ile	Anticodon: AAT at 35-37 (4226692-4226690)	Score: 84.9
HMM Sc=58.30	Sec struct Sc=26.60
         *    |    *    |    *    |    *    |    *    |    *    |    *    |   
Seq: GGCCCATTAGCTCAGTTGGTtAGAGCGTCGTGCTAATAACGCGAAGGtCGCAGGTTCGAGACCTGCATGGGCCA
Str: >>>>>>>..>>>>.........<<<<.>>>>>.......<<<<<.....>>>>>.......<<<<<<<<<<<<.

Chr_03.trna151 (4218149-4218076)	Length: 74 bp
Type: Ile	Anticodon: AAT at 35-37 (4218115-4218113)	Score: 84.9
HMM Sc=58.30	Sec struct Sc=26.60
         *    |    *    |    *    |    *    |    *    |    *    |    *    |   
Seq: GGCCCATTAGCTCAGTTGGTtAGAGCGTCGTGCTAATAACGCGAAGGtCGCAGGTTCGAGACCTGCATGGGCCA
Str: >>>>>>>..>>>>.........<<<<.>>>>>.......<<<<<.....>>>>>.......<<<<<<<<<<<<.

Chr_03.trna152 (4153450-4153379)	Length: 72 bp
Type: Undet	Anticodon: NNN at 0-0 (0-0)	Score: 22.5
Possible pseudogene: HMM Sc=0.00	Sec struct Sc=22.50
         *    |    *    |    *    |    *    |    *    |    *    |    *    | 
Seq: GGATCTATaAGCTCAaaATGGCgTGAGCGCTCaTTAAttGAGAGGtTGATGGTTCGAATCTATCTAGATCCA
Str: >>>>>>>...>>>>..........<<<<.>>>.......<<<.....>>>>>.......<<<<<<<<<<<<.

Chr_03.trna153 (4122741-4122651)	Length: 91 bp
Type: Lys	Anticodon: TTT at 34-36 (4122708-4122706)	Score: 37.0
Possible intron: 38-56 (4122704-4122686)
HMM Sc=16.50	Sec struct Sc=20.50
         *    |    *    |    *    |    *    |    *    |    *    |    *    |    *    |    *    |
Seq: TGATCTTTAGCTCAAATGGTAGAGCACTTGAGATTTAtgatttatttccaattcatCTCAAGAGaTGGTGGTTCAAATCCATCAAGATTAT
Str: >>>>>>>..>>>>........<<<<.>>>>>..........................<<<<<....>>>>>.......<<<<<<<<<<<<.

Chr_03.trna154 (3750115-3750043)	Length: 73 bp
Type: Arg	Anticodon: TCT at 34-36 (3750082-3750080)	Score: 64.6
HMM Sc=45.40	Sec struct Sc=19.20
         *    |    *    |    *    |    *    |    *    |    *    |    *    |  
Seq: GTACCCGTGGCCTAATGGAtAAGGCGTCTGACTTCTAATCAGGCGTtTGTGGGTTCGAGTCCCACCGGGTATG
Str: >>>>>>>..>>>>........<<<<.>>>>>.......<<<<<.....>>>>>.......<<<<<<<<<<<<.

Chr_03.trna155 (2192745-2192671)	Length: 75 bp
Type: Gln	Anticodon: TTG at 36-38 (2192710-2192708)	Score: 66.3
HMM Sc=47.90	Sec struct Sc=18.40
         *    |    *    |    *    |    *    |    *    |    *    |    *    |    
Seq: ACTGGAGTAGCTCAGTTGGTtAGAGCATGTGgCTTTTGAAGCACAAGGtCGAAGGTTCAATCCCTTCCTCCAACA
Str: ..>>>>>..>>>>.........<<<<.>>>>.>.......<<<<<.....>>>>>.......<<<<<<<<<<...

Chr_03.trna156 (2190219-2190146)	Length: 74 bp
Type: Asn	Anticodon: GTT at 35-37 (2190185-2190183)	Score: 81.1
HMM Sc=57.90	Sec struct Sc=23.20
         *    |    *    |    *    |    *    |    *    |    *    |    *    |   
Seq: GCTGGAGTAGCTCAGTTGGTtAGAGCGTGTGGTTGTTAACCACGAGGtCGAAGGTTCAAGCCCTTCCTCTAGCA
Str: >>>>>>>..>>>>.........<<<<.>>>>>.......<<<<<.....>>>>>.......<<<<<<<<<<<<.

Chr_03.trna157 (1753864-1753793)	Length: 72 bp
Type: Val	Anticodon: GAC at 33-35 (1753832-1753830)	Score: 36.7
Possible pseudogene: HMM Sc=0.00	Sec struct Sc=36.70
         *    |    *    |    *    |    *    |    *    |    *    |    *    | 
Seq: AGGGATATAACTCAGCGGTAGAGTGACACCTTGACGTGGTGGAAGtCATCAGTTCGAGCATGATTATCCCAA
Str: .>>>>>>..>>>>.......<<<<..>>>>.......<<<<......>>>>.........<<<<<<<<<<..

Chr_04.trna1 (656288-656359)	Length: 72 bp
Type: Leu	Anticodon: TAA at 35-37 (656322-656324)	Score: 40.5
HMM Sc=16.10	Sec struct Sc=24.40
         *    |    *    |    *    |    *    |    *    |    *    |    *    | 
Seq: GGATCCATaAGCTCtaaATGGTaAGAGCACTCGTTAAACGAGAGGtTGATGGTTCGAATCCATCTGGATCTA
Str: >>>>>>>...>>>>..........<<<<.>>>>.....<<<<.....>>>>>.......<<<<<<<<<<<<.

Chr_04.trna2 (1056487-1056559)	Length: 73 bp
Type: Gly	Anticodon: GCC at 33-35 (1056519-1056521)	Score: 35.0
Possible pseudogene: HMM Sc=34.20	Sec struct Sc=0.80
         *    |    *    |    *    |    *    |    *    |    *    |    *    |  
Seq: GTGGATATGGTCGAATGGTAAAATTTCTCTTTGCCAAGGAGAAGaCGCGGGTTCAATTCCCGTCGTTCGtcCA
Str: >>>>>>...>>...........<<.>>>>>.......<<<<<....>>>>>.......<<<<<.<<<<<..<.

Chr_04.trna3 (4509515-4509585)	Length: 71 bp
Type: Gly	Anticodon: GCC at 33-35 (4509547-4509549)	Score: 66.5
HMM Sc=44.80	Sec struct Sc=21.70
         *    |    *    |    *    |    *    |    *    |    *    |    *    |
Seq: GCACCAGTGGTCTAGTGGTAGAATAGTACCCTGCCACGGTACAGaCCCGGGTTCGATTCCCGGCTGGTGCA
Str: >>>>>>>..>>.>.......<.<<.>>>>>.......<<<<<....>>>>>.......<<<<<<<<<<<<.

Chr_04.trna4 (4511173-4511243)	Length: 71 bp
Type: Gly	Anticodon: GCC at 33-35 (4511205-4511207)	Score: 66.5
HMM Sc=44.80	Sec struct Sc=21.70
         *    |    *    |    *    |    *    |    *    |    *    |    *    |
Seq: GCACCAGTGGTCTAGTGGTAGAATAGTACCCTGCCACGGTACAGaCCCGGGTTCGATTCCCGGCTGGTGCA
Str: >>>>>>>..>>.>.......<.<<.>>>>>.......<<<<<....>>>>>.......<<<<<<<<<<<<.

Chr_04.trna5 (6858608-6858689)	Length: 82 bp
Type: Ser	Anticodon: AGA at 34-36 (6858641-6858643)	Score: 72.6
HMM Sc=37.40	Sec struct Sc=35.20
         *    |    *    |    *    |    *    |    *    |    *    |    *    |    *    | 
Seq: GTGGACGTGCCGGAGTGGTtATCGGGCATAACTAGAAATCATGTGGGCTTTGCCCGCGCAGGTTCGAATCCTGCCGTCCACG
Str: >>>>>>>..>>>>........<<<<.>>>.>.......<.<<<.>>>>...<<<<..>>>>>.......<<<<<<<<<<<<.

Chr_04.trna6 (7475457-7475527)	Length: 71 bp
Type: Undet	Anticodon: NNN at 0-0 (0-0)	Score: 21.0
Possible pseudogene: HMM Sc=24.80	Sec struct Sc=-3.80
         *    |    *    |    *    |    *    |    *    |    *    |    *    |
Seq: AGtTGaGCTCAATTGGTaAAACCTTTGGGTGATGAtACCAGAGGtCCAGGGTTCGAATCCCGCCAGCATTA
Str: >>....>.>...........<.<.>>>>.........<<<<.......>>>.......<<<.......<<.

Chr_04.trna7 (7593117-7593189)	Length: 73 bp
Type: Glu	Anticodon: CTC at 35-37 (7593151-7593153)	Score: 78.9
HMM Sc=53.10	Sec struct Sc=25.80
         *    |    *    |    *    |    *    |    *    |    *    |    *    |  
Seq: TCCGTTGTAGTCTAGTTGGTtAGGATACTCGGCTCTCACCCGAGAGaCCCGGGTTCAAGTCCCGGCAACGGAA
Str: >>>>>>>..>>>>.........<<<<.>>>>>.......<<<<<....>>>>>.......<<<<<<<<<<<<.

Chr_04.trna8 (8909971-8910042)	Length: 72 bp
Type: His	Anticodon: GTG at 34-36 (8910004-8910006)	Score: 63.0
HMM Sc=33.70	Sec struct Sc=29.30
         *    |    *    |    *    |    *    |    *    |    *    |    *    | 
Seq: GTGGCTGTAGTTTAGTGGTgAGAATTCCACGTTGTGGCCGTGGAGaCCTGGGCTCGAATCCCAGCAGCCACA
Str: >>>>>>>..>>>>........<<<<.>>>>>.......<<<<<....>>>>>.......<<<<<<<<<<<<.

Chr_04.trna9 (9165038-9165118)	Length: 81 bp
Type: Leu	Anticodon: AAG at 36-38 (9165073-9165075)	Score: 75.7
HMM Sc=55.40	Sec struct Sc=20.30
         *    |    *    |    *    |    *    |    *    |    *    |    *    |    *    |
Seq: GTCGAGATGGCCGAGTTGGTctAAGGCGCCAGATTAAGGTTCTGGTccgaaaGGgCGTGGGTTCAAATCCCACTCTCGACA
Str: >>>>>>>..>>>............<<<.>>>>>.......<<<<<...........>>>>>.......<<<<<<<<<<<<.

Chr_04.trna10 (10164132-10164203)	Length: 72 bp
Type: Undet	Anticodon: NNN at 0-0 (0-0)	Score: 31.0
HMM Sc=11.90	Sec struct Sc=19.10
         *    |    *    |    *    |    *    |    *    |    *    |    *    | 
Seq: GGATCTATaAGCTCAaaATGGGaAGAGCACTCaTTAAttGAGAGAtTGGTGGTTCGAATCCACCTAGATCCA
Str: >>>>>>>...>>>>..........<<<<.>>>.......<<<.....>>>>>.......<<<<<<<<<<<<.

Chr_04.trna11 (11451553-11451625)	Length: 73 bp
Type: Lys	Anticodon: TTT at 34-36 (11451586-11451588)	Score: 69.5
HMM Sc=54.00	Sec struct Sc=15.50
         *    |    *    |    *    |    *    |    *    |    *    |    *    |  
Seq: GGGTGTATAGCTCAGTTGGTAGAGCATTGGGATTTTAACCAAATGGtCGCAGGTTCAAGTCCTGCTATGCCCA
Str: >>>>>>>..>>>>........<<<<.>>.>>.......<<.<<.....>>>>>.......<<<<<<<<<<<<.

Chr_04.trna12 (11962747-11962837)	Length: 91 bp
Type: His	Anticodon: ATG at 34-36 (11962780-11962782)	Score: 27.5
Possible intron: 38-56 (11962784-11962802)
HMM Sc=15.00	Sec struct Sc=12.50
         *    |    *    |    *    |    *    |    *    |    *    |    *    |    *    |    *    |
Seq: GGATCTTTAGCTCAAAGGGtAGAGCACTTGAGAATGGgagtatgtctccaatgcatCTCAAGCGaTGGTGGTTCAAATCCACCAACGTCCT
Str: >>>>.>>..>>>>........<<<<.>>>>>..........................<<<<<....>>>>>.......<<<<<<<.<<<<.

Chr_04.trna13 (12169356-12169428)	Length: 73 bp
Type: Undet	Anticodon: NNN at 0-0 (0-0)	Score: 28.0
Possible pseudogene: HMM Sc=0.00	Sec struct Sc=28.00
         *    |    *    |    *    |    *    |    *    |    *    |    *    |  
Seq: GGATTTATaAGCTCAaaaATGGCaAGAGCGCTCATTAgTTGAGAGGcTGATGGTTCGAATCCATCTAGATCCA
Str: >>>>>>>...>>>>...........<<<<.>>>>.....<<<<.....>>>>>.......<<<<<<<<<<<<.

Chr_04.trna14 (12232565-12232636)	Length: 72 bp
Type: Undet	Anticodon: NNN at 0-0 (0-0)	Score: 29.0
HMM Sc=14.30	Sec struct Sc=14.70
         *    |    *    |    *    |    *    |    *    |    *    |    *    | 
Seq: GGATCCATaAGCTCtaaATGGTaAAAGCGCTCaTAAAttGAGAGGtTGGTGGTTCGAATCCATCTGGATCCA
Str: >>>>>>>...>>>............<<<.>>>.......<<<.....>>>>>.......<<<<<<<<<<<<.

Chr_04.trna15 (12992327-12992400)	Length: 74 bp
Type: Sup	Anticodon: TTA at 35-37 (12992361-12992363)	Score: 68.5
HMM Sc=60.20	Sec struct Sc=8.30
         *    |    *    |    *    |    *    |    *    |    *    |    *    |   
Seq: GCTGGAGTAGCTCAGTTGGTtAGAGCGTGGGGCTTTAAAGCACAAGGtCGAAGGTTCAAGTCCTTCCTCTAGCA
Str: >>>>>>>..>>>>.........<<<<.>>.>.........<.<<.....>>>>>.......<<<<<<<<<<<<.

Chr_04.trna16 (14325863-14325950)	Length: 88 bp
Type: Tyr	Anticodon: ATA at 34-36 (14325896-14325898)	Score: 36.2
Possible intron: 38-53 (14325900-14325915)
HMM Sc=16.00	Sec struct Sc=20.20
         *    |    *    |    *    |    *    |    *    |    *    |    *    |    *    |    *  
Seq: GGATCATTAGCTTAAATGGTAGAGCACTTGAGAATAGttgggcaccactacttCTCAAGAGaTGGTGGTTCAAGTCCATCATGATCCT
Str: >>>>>>>..>>>>........<<<<.>>>>>.......................<<<<<....>>>>>.......<<<<<<<<<<<<.

Chr_04.trna17 (14390834-14390907)	Length: 74 bp
Type: Lys	Anticodon: CTT at 35-37 (14390868-14390870)	Score: 56.6
HMM Sc=39.10	Sec struct Sc=17.50
         *    |    *    |    *    |    *    |    *    |    *    |    *    |   
Seq: GCTAGAGTAGCTCAGTAGGTtAGAGTGTGTGGTTCTTAACTGTAAAGtCGAAGGTTCAAGCCCTTCCTCTAGCA
Str: >>>>>>>..>>>>.........<<<<.>>>>>.......<<<<<.....>>>>>.......<<<<<<<<<<<<.

Chr_04.trna18 (16279831-16279902)	Length: 72 bp
Type: Undet	Anticodon: NNN at 0-0 (0-0)	Score: 30.9
HMM Sc=13.20	Sec struct Sc=17.70
         *    |    *    |    *    |    *    |    *    |    *    |    *    | 
Seq: GGATCCATaAGCTCtaaATGGTaAGAGCGCTCaTAAActGAGAGGtTGGTGGTTCGAATCCATCTGGATCCG
Str: >>>>>>>...>>>>..........<<<<.>>>.......<<<.....>>>>>.......<<<<<<<<<<<<.

Chr_04.trna19 (16609648-16609719)	Length: 72 bp
Type: Undet	Anticodon: NNN at 0-0 (0-0)	Score: 30.9
HMM Sc=13.20	Sec struct Sc=17.70
         *    |    *    |    *    |    *    |    *    |    *    |    *    | 
Seq: GGATCCATaAGCTCtaaATGGTaAGAGCGCTCaTAAActGAGAGGtTGGTGGTTCGAATCCATCTGGATCCG
Str: >>>>>>>...>>>>..........<<<<.>>>.......<<<.....>>>>>.......<<<<<<<<<<<<.

Chr_04.trna20 (17225479-17225570)	Length: 92 bp
Type: Undet	Anticodon: NNN at 0-0 (0-0)	Score: 29.0
Possible pseudogene: HMM Sc=0.00	Sec struct Sc=29.00
         *    |    *    |    *    |    *    |    *    |    *    |    *    |    *    |    *    | 
Seq: TGATGTTTAGTTCAAATGGTAGAACACTTGGAGaatggatgtgtatttctatttcatcTCAAGAGaTGGTGGTTCAAATCCACCAAGATCAT
Str: >>>>.>>..>>>>........<<<<.>>>>.............................<<<<....>>>>>.......<<<<<<<.<<<<.

Chr_04.trna21 (17382198-17382270)	Length: 73 bp
Type: Asn	Anticodon: ATT at 35-37 (17382232-17382234)	Score: 67.4
HMM Sc=49.80	Sec struct Sc=17.60
         *    |    *    |    *    |    *    |    *    |    *    |    *    |  
Seq: GGCCTATTAGCTCAGTTGGTcAGAGCGTCGCATTATTTATGTGAAGGCGTAGGTTCGAGACCTACATGGGCCA
Str: >>>>>>>..>>>>.........<<<<.>>>>>.......<<<<<....>>>>>.......<<<<<<<<<<<<.

Chr_04.trna22 (17393480-17393572)	Length: 93 bp
Type: His	Anticodon: ATG at 35-37 (17393514-17393516)	Score: 32.7
Possible intron: 39-57 (17393518-17393536)
HMM Sc=16.30	Sec struct Sc=16.40
         *    |    *    |    *    |    *    |    *    |    *    |    *    |    *    |    *    |  
Seq: GGATCTTTAGCTCAAATGGCAGAGCACTTGgGATATGAatgtaaattttataataatACCAAGATGaCGGTGGTTCGAATCCACTAAAATCCT
Str: >>>>.>>..>>>>........<<<<.>>>>.>..........................<<<<<.....>>>>>.......<<<<<<<.<<<<.

Chr_04.trna23 (18016006-18016080)	Length: 75 bp
Type: Lys	Anticodon: TTT at 35-37 (18016040-18016042)	Score: 67.9
HMM Sc=45.70	Sec struct Sc=22.20
         *    |    *    |    *    |    *    |    *    |    *    |    *    |    
Seq: GCTGGTGTAGCTCAGTTGGTtAGAGCGTGTGGCTTTTAaACCACAAAGtGGAAGGTTCAAGCCCTTCCTCCAGCA
Str: >>>>>.>..>>>>.........<<<<.>>>>>........<<<<<.....>>>>>.......<<<<<<.<<<<<.

Chr_04.trna24 (18890231-18890304)	Length: 74 bp
Type: Sup	Anticodon: TTA at 35-37 (18890265-18890267)	Score: 56.5
HMM Sc=40.00	Sec struct Sc=16.50
         *    |    *    |    *    |    *    |    *    |    *    |    *    |   
Seq: ACTGGTGTATCTCAAATGGTtAGAGCGTGTGGTTTTAAACCACAAGGtCGAAGGTTCAAGCCCTTCCTCCAACA
Str: ..>>>.>...>>>.........<<<..>>>>>.......<<<<<.....>>>>>.......<<<<<<.<<<...

Chr_04.trna25 (19372991-19373062)	Length: 72 bp
Type: Undet	Anticodon: NNN at 0-0 (0-0)	Score: 25.2
HMM Sc=13.90	Sec struct Sc=11.30
         *    |    *    |    *    |    *    |    *    |    *    |    *    | 
Seq: GGATCCATaAGCTCtaaATGGTaAGAACGCTCaTAAAttGAGAGGtTGGTGGTTCGAATCCATCTGGATCCA
Str: >>>>>>>...>.>>..........<<.<.>>>.......<<<.....>>>>>.......<<<<<<<<<<<<.

Chr_04.trna26 (19647912-19647982)	Length: 71 bp
Type: Undet	Anticodon: NNN at 0-0 (0-0)	Score: 33.9
HMM Sc=14.10	Sec struct Sc=19.80
         *    |    *    |    *    |    *    |    *    |    *    |    *    |
Seq: GGATCTATaAGCTCAaaATGGAAGAGCGCTCaTAAAttGAGAGGtTGATGGTTCAAATCCATCTAGATCCA
Str: >>>>>>>...>>>>.........<<<<.>>>.......<<<.....>>>>>.......<<<<<<<<<<<<.

Chr_04.trna27 (19849802-19849875)	Length: 74 bp
Type: Ile	Anticodon: AAT at 35-37 (19849836-19849838)	Score: 75.2
HMM Sc=52.00	Sec struct Sc=23.20
         *    |    *    |    *    |    *    |    *    |    *    |    *    |   
Seq: GGCCTATTAGCTCAGTTGGTtAGAGCATCGTGCTAATAACACGAATGtCGCAGGTTCAATTCCTGCATGGGCCA
Str: >>>>>>>..>>>>.........<<<<.>>>>>.......<<<<<.....>>>>>.......<<<<<<<<<<<<.

Chr_04.trna28 (20185820-20185891)	Length: 72 bp
Type: Undet	Anticodon: NNN at 0-0 (0-0)	Score: 32.3
HMM Sc=15.20	Sec struct Sc=17.10
         *    |    *    |    *    |    *    |    *    |    *    |    *    | 
Seq: GGATCCATaAGCTCtgaATGGTaAGAGCGCTCaTAAAttGAGAGGtTGGTGGTTCGAATCCATCTGGATCCA
Str: >>>>>>>...>>>>..........<<<<.>>>.......<<<.....>>>>>.......<<<<<<<<<<<<.

Chr_04.trna29 (20695851-20695941)	Length: 91 bp
Type: Undet	Anticodon: NNN at 0-0 (0-0)	Score: 25.9
HMM Sc=16.90	Sec struct Sc=9.00
         *    |    *    |    *    |    *    |    *    |    *    |    *    |    *    |    *    |
Seq: GGACTTTTAGCTCAAATGGTAGAGCAACTGAgaattggagggcatttccaATAGTTCTCAGAAGaTGGTGGTTCAAATCCATTGAGGTCCA
Str: >>>>>>>..>>>>........<<<<.>........................<..>>>...<<<...>>>>>.......<<<<<<<<<<<<.

Chr_04.trna30 (20745721-20745792)	Length: 72 bp
Type: Gln	Anticodon: CTG at 34-36 (20745754-20745756)	Score: 72.2
HMM Sc=48.10	Sec struct Sc=24.10
         *    |    *    |    *    |    *    |    *    |    *    |    *    | 
Seq: GGTCCCATGGTCTAGCGGTtAGGACATTGGACTCTGAATCCAGTAaCCCGAGTTCAAGTCTCGGTGGGACCT
Str: >>>>>>>..>>>>........<<<<.>>>>>.......<<<<<....>>>>>.......<<<<<<<<<<<<.

Chr_04.trna31 (22485810-22485884)	Length: 75 bp
Type: Lys	Anticodon: TTT at 35-37 (22485844-22485846)	Score: 62.4
HMM Sc=39.90	Sec struct Sc=22.50
         *    |    *    |    *    |    *    |    *    |    *    |    *    |    
Seq: GCTGGTGTAGCTCAGATGATtAGAGCATGTGGCTTTTAaACCACAAGGtTGAAGGTTCAAGCCCTTCCTCCAGCA
Str: >>>>>.>..>>>>.........<<<<.>>>>>........<<<<<.....>>>>>.......<<<<<<.<<<<<.

Chr_04.trna32 (22700827-22700910)	Length: 84 bp
Type: Undet	Anticodon: NNN at 0-0 (0-0)	Score: 33.5
HMM Sc=15.20	Sec struct Sc=18.30
         *    |    *    |    *    |    *    |    *    |    *    |    *    |    *    |   
Seq: GGACTTTTAGCTCAAATGGTAGAGCAACTGAgaattagagggcatacttctcagAAGaTAGTGGTTCAAATCCACTGAAGTCCA
Str: >>>>>>>..>>>>........<<<<..................................>>>>>.......<<<<<<<<<<<<.

Chr_04.trna33 (23120745-23120819)	Length: 75 bp
Type: Lys	Anticodon: TTT at 35-37 (23120779-23120781)	Score: 43.8
Possible pseudogene: HMM Sc=39.90	Sec struct Sc=3.90
         *    |    *    |    *    |    *    |    *    |    *    |    *    |    
Seq: GCTTGAGTAGCTCAGTTGGTtAGAGAATGTGCCTTTTAaACCACAAGAtCGAAGGTTTGAGCCCTTCCTTCAGCA
Str: >>>.>>>...>>>.........<<<..>>>>..........<<<<.....>>>>>.......<<<<<<<<.<<<.

Chr_04.trna34 (23470602-23470683)	Length: 82 bp
Type: Tyr	Anticodon: ATA at 34-36 (23470635-23470637)	Score: 29.8
Possible intron: 38-47 (23470639-23470648)
HMM Sc=11.30	Sec struct Sc=18.50
         *    |    *    |    *    |    *    |    *    |    *    |    *    |    *    | 
Seq: GGATTTTTAGCTCAAATGGTAGAGCACTTGAGTATACcttattactcCTTAAGAGaTGGTGGTTCAAGCCCACAAAGATCCT
Str: >>>>>>>..>>>>........<<<<.>>>>>.................<<<<<.....>>>>.......<<<<.<<<<<<<.

Chr_04.trna35 (23624971-23625042)	Length: 72 bp
Type: Leu	Anticodon: TAA at 35-37 (23625005-23625007)	Score: 28.6
Possible pseudogene: HMM Sc=0.00	Sec struct Sc=28.60
         *    |    *    |    *    |    *    |    *    |    *    |    *    | 
Seq: GGATCCATaAGCTCtaaAGGGTaAGAGCCCTCACTAAATGAGAGGtTGATGGTTCAAATCCATCTGGATCCA
Str: >>>>>>>...>>>>..........<<<<.>>>>.....<<<<.....>>>>>.......<<<<<<<<<<<<.

Chr_04.trna36 (23944793-23944867)	Length: 75 bp
Type: Sup	Anticodon: TTA at 35-37 (23944827-23944829)	Score: 73.6
HMM Sc=55.30	Sec struct Sc=18.30
         *    |    *    |    *    |    *    |    *    |    *    |    *    |    
Seq: GCTGGAGTAGCTCAGTTGGTtAGAGCGTGTGGCTTTAAaATCACAAGGtCGAAGGTTCAAGCCCTTCCTCTAGCA
Str: >>>>>>>..>>>>.........<<<<.>>>>>........<<<<<.....>>>>>.......<<<<<<<<<<<<.

Chr_04.trna37 (23950282-23950356)	Length: 75 bp
Type: Undet	Anticodon: NNN at 0-0 (0-0)	Score: 64.6
HMM Sc=52.30	Sec struct Sc=12.30
         *    |    *    |    *    |    *    |    *    |    *    |    *    |    
Seq: GCTGGTGTAGTTTAGTTGGTtAGAGCGTGTGGCTTTtCAACCACAAGGtCGAAGGTTCAAACCCTTCTTCCAGCA
Str: >>>>>.>..>>>>.........<<<<.>>>>>........<<<<<.....>>>>>.......<<<<<<.<<<<<.

Chr_04.trna38 (23953676-23953750)	Length: 75 bp
Type: Sup	Anticodon: TCA at 36-38 (23953711-23953713)	Score: 74.4
HMM Sc=50.40	Sec struct Sc=24.00
         *    |    *    |    *    |    *    |    *    |    *    |    *    |    
Seq: GTTGGAGTAGCTCAGTTGGTtAGAGCATGTGgCTTTCAAAGCACAAGGtCGAAGGTTCAAGCCCTTCCTCCAACA
Str: >>>>>>>..>>>>.........<<<<.>>>>.>.......<<<<<.....>>>>>.......<<<<<<<<<<<<.

Chr_04.trna39 (24330800-24330874)	Length: 75 bp
Type: Lys	Anticodon: TTT at 35-37 (24330834-24330836)	Score: 54.6
HMM Sc=34.30	Sec struct Sc=20.30
         *    |    *    |    *    |    *    |    *    |    *    |    *    |    
Seq: GCTAGTGTAGCTCAATTtaTtAGAGCGTGTGGCTTTTAaACCACAAGGtCGAAGGTTCAAGCCCTTCCTCCAACA
Str: >.>.>.>..>>>>.........<<<<.>>>>>........<<<<<.....>>>>>.......<<<<<<.<.<.<.

Chr_04.trna40 (24434816-24434890)	Length: 75 bp
Type: Lys	Anticodon: TTT at 35-37 (24434850-24434852)	Score: 69.7
HMM Sc=47.30	Sec struct Sc=22.40
         *    |    *    |    *    |    *    |    *    |    *    |    *    |    
Seq: GCTGGTGTAGCTCAGTTGGTtAGAGCATGTGGCTTTTAaACCACAAGGtCGAAGGTTCATGCCCTTCCTCCAGCA
Str: >>>>>.>..>>>>.........<<<<.>>>>>........<<<<<.....>>>>>.......<<<<<<.<<<<<.

Chr_04.trna41 (26456184-26456258)	Length: 75 bp
Type: Sup	Anticodon: TTA at 36-38 (26456219-26456221)	Score: 61.5
HMM Sc=42.00	Sec struct Sc=19.50
         *    |    *    |    *    |    *    |    *    |    *    |    *    |    
Seq: GTTGGAGTAGCTCAGGTGGTtAGAGCGTGTGgCTTTTAAAGCACAAGGcCGAAGGTTCAAGCCCTTACTCCAACA
Str: >>>>>>>..>>>>.........<<<<.>>>>.>.......<<<<<......>>>>.......<<<<.<<<<<<<.

Chr_04.trna42 (26459508-26459582)	Length: 75 bp
Type: Sup	Anticodon: TCA at 36-38 (26459543-26459545)	Score: 73.4
HMM Sc=53.70	Sec struct Sc=19.70
         *    |    *    |    *    |    *    |    *    |    *    |    *    |    
Seq: GCTGGAGTAGCTCAGTTGGTtAGAGCATGTGgCTTTCAAAGCACAAGGtCGAAGGTTCAAGCCCTTCTTCCAGCA
Str: >>>>>>>..>>>>.........<<<<.>>>>.>.......<<<<<.....>>>>>.......<<<<<<<<<<<<.

Chr_04.trna43 (27431357-27431428)	Length: 72 bp
Type: Asp	Anticodon: GTC at 34-36 (27431390-27431392)	Score: 69.8
HMM Sc=46.80	Sec struct Sc=23.00
         *    |    *    |    *    |    *    |    *    |    *    |    *    | 
Seq: GTCGTTGTAGTATAGTGGTaAGTATTCCCGCCTGTCACGCGGGTGaCCCGGGTTCGATCCCCGGCAACGGCG
Str: >>>>>>>..>>>>........<<<<.>>>>>.......<<<<<....>>>>>.......<<<<<<<<<<<<.

Chr_04.trna44 (27441197-27441290)	Length: 94 bp
Type: His	Anticodon: ATG at 36-38 (27441232-27441234)	Score: 37.8
Possible intron: 40-57 (27441236-27441253)
HMM Sc=15.00	Sec struct Sc=22.80
         *    |    *    |    *    |    *    |    *    |    *    |    *    |    *    |    *    |   
Seq: GGATCTTTAGCTCAAATGGTAGAGCACttGAGAATATGAgcaacttctagatgatacATCTCATGAGaTAGTGGTTCGAATCCACTAAGATCCT
Str: >>>>>>>..>>>>........<<<<....>>>>.........................<<<<.......>>>>>.......<<<<<<<<<<<<.

Chr_04.trna45 (27469957-27470028)	Length: 72 bp
Type: Ser	Anticodon: TGA at 35-37 (27469991-27469993)	Score: 36.1
Possible pseudogene: HMM Sc=0.00	Sec struct Sc=36.10
         *    |    *    |    *    |    *    |    *    |    *    |    *    | 
Seq: GGATCCATaAGCTCtaaATGGTaAGAGCGCTCATTGAATGAGAGGtTGATGGTTCAAATCCATCTGGATCCG
Str: >>>>>>>...>>>>..........<<<<.>>>>.....<<<<.....>>>>>.......<<<<<<<<<<<<.

Chr_04.trna46 (27933388-27933447)	Length: 60 bp
Type: Leu	Anticodon: CAA at 43-45 (27933430-27933432)	Score: 37.7
Possible pseudogene: HMM Sc=0.00	Sec struct Sc=37.70
         *    |    *    |    *    |    *    |    *    |    *    
Seq: GCTGGTGTAGCTCAATTGGTtAGAACCACAAGGtCGAAGGTTCAAGCCCTTCCTCCAGCA
Str: >>>>>.>..>.>>.........<<.<.........>>>>>.......<<<<<<.<<<<<.

Chr_04.trna47 (27937093-27937163)	Length: 71 bp
Type: Lys	Anticodon: TTT at 31-33 (27937123-27937125)	Score: 45.7
HMM Sc=32.90	Sec struct Sc=12.80
         *    |    *    |    *    |    *    |    *    |    *    |    *    |
Seq: GaGTAGCTCAGTTGGTtAGAGCATGTGCCTTTTAaACCACAAGAtCGAAGGTTTGACCCCTTCCATCAGCA
Str: >.>..>>>>.........<<<<.>>>>..........<<<<.....>>>>>.......<<<<<<.....<.

Chr_04.trna48 (31568675-31568748)	Length: 74 bp
Type: Glu	Anticodon: TTC at 36-38 (31568710-31568712)	Score: 72.1
HMM Sc=45.30	Sec struct Sc=26.80
         *    |    *    |    *    |    *    |    *    |    *    |    *    |   
Seq: TCCGTTGTAGTCCAGCCtGGTtAGGATACCTGGCTTTCACCCAGGCGaCCCGGGTTCAAATCCCGGCAACGGAA
Str: >>>>>>>..>>>>..........<<<<.>>>>>.......<<<<<....>>>>>.......<<<<<<<<<<<<.

Chr_04.trna49 (34547475-34547547)	Length: 73 bp
Type: Undet	Anticodon: NNN at 0-0 (0-0)	Score: 22.5
Possible pseudogene: HMM Sc=20.00	Sec struct Sc=2.50
         *    |    *    |    *    |    *    |    *    |    *    |    *    |  
Seq: TGCTAGTTgGGCTCAACTGGTaAAACCTTTGGGTAATGAtACCAGAGGtCTGGGGTTCGAACCCCACCAGCAT
Str: >>>>.>>...>.>...........<.<.>>>>.........<<<<.......>>>.......<<<<<.<<<<.

Chr_04.trna50 (34996895-34996969)	Length: 75 bp
Type: Lys	Anticodon: TTT at 35-37 (34996929-34996931)	Score: 55.9
HMM Sc=38.00	Sec struct Sc=17.90
         *    |    *    |    *    |    *    |    *    |    *    |    *    |    
Seq: GCTGGTGTAGCTCAGTTGGTtAGAGTGTGTGGCTTTTAaACCACAAAGtCAAAGGTTCAAGCTCTTCCTCCAGCA
Str: >>>>>.>..>>>>.........<<<<.>>>>>........<<<<<......>>>>.......<<<<.<.<<<<<.

Chr_04.trna51 (35514445-35514516)	Length: 72 bp
Type: Undet	Anticodon: NNN at 0-0 (0-0)	Score: 32.4
HMM Sc=12.70	Sec struct Sc=19.70
         *    |    *    |    *    |    *    |    *    |    *    |    *    | 
Seq: GGATCTATaAGCTCAaaATGGAaAGAGCACTCaTTAAttGAGAGGtTGATGGTTCAAATCCATCTAGATCCA
Str: >>>>>>>...>>>>..........<<<<.>>>.......<<<.....>>>>>.......<<<<<<<<<<<<.

Chr_04.trna52 (36105734-36105805)	Length: 72 bp
Type: Undet	Anticodon: NNN at 0-0 (0-0)	Score: 33.9
HMM Sc=12.30	Sec struct Sc=21.60
         *    |    *    |    *    |    *    |    *    |    *    |    *    | 
Seq: GGATCTATaAGCTCAaaATGGCaAGAGCGCTCAGtatttgAGAGGtTGATGGTTCGAATCCATCTAGATCCA
Str: >>>>>>>...>>>>..........<<<<.>...........<.....>>>>>.......<<<<<<<<<<<<.

Chr_04.trna53 (36207147-36207220)	Length: 74 bp
Type: Sup	Anticodon: TTA at 35-37 (36207181-36207183)	Score: 56.5
HMM Sc=40.00	Sec struct Sc=16.50
         *    |    *    |    *    |    *    |    *    |    *    |    *    |   
Seq: ACTGGTGTATCTCAAATGGTtAGAGCGTGTGGTTTTAAACCACAAGGtCGAAGGTTCAAGCCCTTCCTCCAACA
Str: ..>>>.>...>>>.........<<<..>>>>>.......<<<<<.....>>>>>.......<<<<<<.<<<...

Chr_04.trna54 (36454667-36454746)	Length: 80 bp
Type: Leu	Anticodon: TAG at 35-37 (36454701-36454703)	Score: 69.5
HMM Sc=48.50	Sec struct Sc=21.00
         *    |    *    |    *    |    *    |    *    |    *    |    *    |    *    
Seq: GACAGTTTGGCCGAGTGGTctAAGGCGCCAGATTTAGGCTCTGGTccgaaaGGgCGTGGGTTCAAATCCCACAGCTGTCA
Str: >>>>>>>..>>>...........<<<.>>>>>.......<<<<<...........>>>>>.......<<<<<<<<<<<<.

Chr_04.trna55 (36674368-36674441)	Length: 74 bp
Type: Sup	Anticodon: TTA at 35-37 (36674402-36674404)	Score: 68.9
HMM Sc=52.10	Sec struct Sc=16.80
         *    |    *    |    *    |    *    |    *    |    *    |    *    |   
Seq: GCTGGTGTAGCTCAATTGGTtAGAGCGTGTGGTTTTAAACCACAAGGtCGAAAGTTCAAGCCCTTCCTCCAACA
Str: >.>>>.>..>>>>.........<<<<.>>>>>.......<<<<<.....>>>.>.......<.<<<<.<<<.<.

Chr_04.trna56 (37845510-37845581)	Length: 72 bp
Type: Undet	Anticodon: NNN at 0-0 (0-0)	Score: 30.5
HMM Sc=14.50	Sec struct Sc=16.00
         *    |    *    |    *    |    *    |    *    |    *    |    *    | 
Seq: GGATCTATaAGCTCAaaATGGAaAGAGCACTCaTTAAttGAGAGGtTGGTGGTTCGAATCCATCTAGATCCA
Str: >>>>>>>...>>>>..........<<<<.>>>.......<<<.....>>>>>.......<<<<<<<<<<<<.

Chr_04.trna57 (38653900-38653970)	Length: 71 bp
Type: Undet	Anticodon: NNN at 0-0 (0-0)	Score: 25.7
HMM Sc=13.90	Sec struct Sc=11.80
         *    |    *    |    *    |    *    |    *    |    *    |    *    |
Seq: GGATTCATaAACTCAaaATGGTAGAGCGCTCaTTAAttGAGAGGtTGATGGTTCAAATCCATCTGGATCCA
Str: >>>>>>>....>>>.........<<<..>>>.......<<<.....>>>>>.......<<<<<<<<<<<<.

Chr_04.trna58 (40143827-40143899)	Length: 73 bp
Type: Ala	Anticodon: AGC at 34-36 (40143860-40143862)	Score: 63.4
HMM Sc=38.20	Sec struct Sc=25.20
         *    |    *    |    *    |    *    |    *    |    *    |    *    |  
Seq: GGGGATGTAGCTCAGATGGTAGAGCGCTCGCTTAGCATGCGAGAGGtACGGGGATCGATACCCCGCATCTCCA
Str: >>>>>>>..>>>>........<<<<.>>>>>.......<<<<<.....>>>>>.......<<<<<<<<<<<<.

Chr_04.trna59 (42056896-42056968)	Length: 73 bp
Type: Undet	Anticodon: NNN at 0-0 (0-0)	Score: 28.0
Possible pseudogene: HMM Sc=0.00	Sec struct Sc=28.00
         *    |    *    |    *    |    *    |    *    |    *    |    *    |  
Seq: GGATTTATaAGCTCAaaaATGGCaAGAGCGCTCATTAgTTGAGAGGcTGATGGTTCGAATCCATCTAGATCCA
Str: >>>>>>>...>>>>...........<<<<.>>>>.....<<<<.....>>>>>.......<<<<<<<<<<<<.

Chr_04.trna60 (42612611-42612691)	Length: 81 bp
Type: Leu	Anticodon: CAG at 36-38 (42612646-42612648)	Score: 69.5
HMM Sc=46.80	Sec struct Sc=22.70
         *    |    *    |    *    |    *    |    *    |    *    |    *    |    *    |
Seq: GTCAAGATGGCCGAGTTGGTctAAGGCGCCAGTTTCAGGTACTGGTccgaaaGGgCATGGGTTCGAATCCCATTCTTGACA
Str: >>>>>>>..>>>............<<<.>>>>>.......<<<<<...........>>>>>.......<<<<<<<<<<<<.

Chr_04.trna61 (44808074-44808155)	Length: 82 bp
Type: Met	Anticodon: CAT at 38-40 (44808111-44808113)	Score: 28.3
Possible intron: 42-45 (44808115-44808118)
HMM Sc=13.20	Sec struct Sc=15.10
         *    |    *    |    *    |    *    |    *    |    *    |    *    |    *    | 
Seq: GGATCTATaAGCTCAaaATGGCaAGAGCGATCGcGCTCATAttatATaTAAGAGGtTGATGGTTCAAATCCATCTGGATCCA
Str: >>>>>>>...>>>>..........<<<<..>.>.>...........<.<.<......>>>>>.......<<<<<<<<<<<<.

Chr_04.trna62 (45569118-45569189)	Length: 72 bp
Type: Thr	Anticodon: CGT at 33-35 (45569150-45569152)	Score: 80.2
HMM Sc=53.70	Sec struct Sc=26.50
         *    |    *    |    *    |    *    |    *    |    *    |    *    | 
Seq: GCTTCCATAGCATAGTGGTAGTGCGTTCGCTTCGTAAGCGAAAGGtCGCGAGTTCGATCCTCGCTGGGAGCT
Str: >>>>>>>..>>>>.......<<<<.>>>>>.......<<<<<.....>>>>>.......<<<<<<<<<<<<.

Chr_04.trna63 (45731401-45731473)	Length: 73 bp
Type: Ala	Anticodon: TGC at 34-36 (45731434-45731436)	Score: 69.1
HMM Sc=43.30	Sec struct Sc=25.80
         *    |    *    |    *    |    *    |    *    |    *    |    *    |  
Seq: GGGGATGTAGCTCAAATGGTAGAGCGCTCGCTTTGCATGCGAGAGGtACAGGGTTCGATCCCCTGCATCTCCA
Str: >>>>>>>..>>>>........<<<<.>>>>>.......<<<<<.....>>>>>.......<<<<<<<<<<<<.

Chr_04.trna64 (45264448-45264374)	Length: 75 bp
Type: Lys	Anticodon: TTT at 35-37 (45264414-45264412)	Score: 69.6
HMM Sc=47.20	Sec struct Sc=22.40
         *    |    *    |    *    |    *    |    *    |    *    |    *    |    
Seq: GCTGGTGTAGCTCAGATGGTtAGAGCATGTGGCTTTTAaACCACAAGGtTGAAGGTTCAAGCCCTTCCTCCAGCA
Str: >>>>>.>..>>>>.........<<<<.>>>>>........<<<<<.....>>>>>.......<<<<<<.<<<<<.

Chr_04.trna65 (44845660-44845586)	Length: 75 bp
Type: Pro	Anticodon: TGG at 36-38 (44845625-44845623)	Score: 46.3
HMM Sc=24.60	Sec struct Sc=21.70
         *    |    *    |    *    |    *    |    *    |    *    |    *    |    
Seq: CGAGGTGTAGCGTAGTCtGATcAGCGCATCTGTTTTGGGTACAAAGGGcCATAGGTTCGAATCCTGTCACCTTGA
Str: >>>>>>>..>>>>..........<<<<.>.>>>.......<<<.<.....>>>>>.......<<<<<<<<<<<<.

Chr_04.trna66 (44824282-44824208)	Length: 75 bp
Type: Pro	Anticodon: TGG at 36-38 (44824247-44824245)	Score: 39.9
HMM Sc=23.70	Sec struct Sc=16.20
         *    |    *    |    *    |    *    |    *    |    *    |    *    |    
Seq: TGAGGTGTAGCGCAATCtGGTcAGCGCATCTATTTTGGGTACAAAGGGtCATAAGTTCGAATCCTGTCACCTTAA
Str: >>>>>>>..>>>>..........<<<<.>.>.>.......<.<.<.....>>>.>.......<.<<<<<<<<<<.

Chr_04.trna67 (42397313-42397242)	Length: 72 bp
Type: Thr	Anticodon: GGT at 33-35 (42397281-42397279)	Score: 58.8
HMM Sc=26.80	Sec struct Sc=32.00
         *    |    *    |    *    |    *    |    *    |    *    |    *    | 
Seq: GCCCCTTTAACTCAGCGGTAGAGTAACGCCATGGTAAGGCGTAAGtCATCGGTTCAAATCCGATAAGGGGCT
Str: >>>>>>>..>>>>.......<<<<.>>>>>.......<<<<<.....>>>>>.......<<<<<<<<<<<<.

Chr_04.trna68 (42396944-42396871)	Length: 74 bp
Type: Trp	Anticodon: CCA at 35-37 (42396910-42396908)	Score: 63.4
HMM Sc=36.60	Sec struct Sc=26.80
         *    |    *    |    *    |    *    |    *    |    *    |    *    |   
Seq: GCGCTCTTAGTTCAGTTcGGTAGAACGTGGGTCTCCATAACCCGATGtCGTAGGTTCAAATCCTACAGAGCGTG
Str: >>>>>>>..>>>>.........<<<<.>>>>>.......<<<<<.....>>>>>.......<<<<<<<<<<<<.

Chr_04.trna69 (41924833-41924759)	Length: 75 bp
Type: Lys	Anticodon: TTT at 35-37 (41924799-41924797)	Score: 46.2
Possible pseudogene: HMM Sc=43.60	Sec struct Sc=2.60
         *    |    *    |    *    |    *    |    *    |    *    |    *    |    
Seq: GCTCGGGTAGCTTGGTTGGTtAGAACATGTGGCTTTTAaACCACAAGGtCGGAAGTTCAAACCCTTCCTCTAGCA
Str: >>>.>>>..>.>>.........<<.<.>>>>>........<<<<<.....>>>.>.......<.<<<<<<.<<<.

Chr_04.trna70 (41895723-41895649)	Length: 75 bp
Type: Lys	Anticodon: TTT at 35-37 (41895689-41895687)	Score: 49.3
Possible pseudogene: HMM Sc=46.90	Sec struct Sc=2.40
         *    |    *    |    *    |    *    |    *    |    *    |    *    |    
Seq: GCTCGGGTAGCTTGGTTGGTtAGAACATGTGGCTTTTAaACCTCAAGGtCGGAGGTTCAAACCCTTCCTCTAGCA
Str: >>>.>>>..>.>>.........<<.<.>>.>>........<<.<<.....>>>>>.......<<<<<<<<.<<<.

Chr_04.trna71 (40951313-40951241)	Length: 73 bp
Type: Phe	Anticodon: GAA at 34-36 (40951280-40951278)	Score: 78.3
HMM Sc=58.40	Sec struct Sc=19.90
         *    |    *    |    *    |    *    |    *    |    *    |    *    |  
Seq: GCGGGGATAGCTCAGTTGGGAGAGCGTCAGACTGAAGATCTGAAGGtCGCGTGTTCGATCCACGCTCACCGCA
Str: >>>>.>>..>>>>........<<<<.>>>>>.......<<<<<.....>>>>>.......<<<<<<<.<<<<.

Chr_04.trna72 (40332808-40332723)	Length: 86 bp
Type: Met	Anticodon: CAT at 35-37 (40332774-40332772)	Score: 64.2
Possible intron: 39-50 (40332770-40332759)
HMM Sc=40.80	Sec struct Sc=23.40
         *    |    *    |    *    |    *    |    *    |    *    |    *    |    *    |    *
Seq: GGGGTGGTGGCGCAGTTGGCtAGCGCGTAGGTCTCATAgctatctgagtaATCCTGAGGtCGAGAGTTCGAGCCTCTCTCACCCCA
Str: >>>>>>>..>>>>.........<<<<.>>>>.....................<<<<.....>>>>>.......<<<<<<<<<<<<.

Chr_04.trna73 (39661366-39661295)	Length: 72 bp
Type: Undet	Anticodon: NNN at 0-0 (0-0)	Score: 30.9
HMM Sc=13.20	Sec struct Sc=17.70
         *    |    *    |    *    |    *    |    *    |    *    |    *    | 
Seq: GGATCCATaAGCTCtaaATGGTaAGAGCGCTCaTAAActGAGAGGtTGGTGGTTCGAATCCATCTGGATCCG
Str: >>>>>>>...>>>>..........<<<<.>>>.......<<<.....>>>>>.......<<<<<<<<<<<<.

Chr_04.trna74 (39349571-39349500)	Length: 72 bp
Type: Undet	Anticodon: NNN at 0-0 (0-0)	Score: 32.4
HMM Sc=15.50	Sec struct Sc=16.90
         *    |    *    |    *    |    *    |    *    |    *    |    *    | 
Seq: GGATCCATaAGCTCtaaATGGTaAGAGCGCTCaTAAAttGAGAGGtTGGTGGTTCGAATCCATCTGGATCCA
Str: >>>>>>>...>>>>..........<<<<.>>>.......<<<.....>>>>>.......<<<<<<<<<<<<.

Chr_04.trna75 (38881934-38881861)	Length: 74 bp
Type: Asn	Anticodon: ATT at 35-37 (38881900-38881898)	Score: 76.7
HMM Sc=54.40	Sec struct Sc=22.30
         *    |    *    |    *    |    *    |    *    |    *    |    *    |   
Seq: GCTGAAGTAGCTCAGTTGGTtAGAGCGTGTGGTTATTATCCACAAGGcCGAAGGTTCAAGCCCTTCCTCTAGCA
Str: >>>>.>>..>>>>.........<<<<.>>>>>.......<<<<<.....>>>>>.......<<<<<<<.<<<<.

Chr_04.trna76 (38577369-38577299)	Length: 71 bp
Type: Undet	Anticodon: NNN at 0-0 (0-0)	Score: 31.2
HMM Sc=13.60	Sec struct Sc=17.60
         *    |    *    |    *    |    *    |    *    |    *    |    *    |
Seq: GGATTCATaAGCTCgaaATGGTAGAGCGCTCaTTAAttGAGAGGtTGATGGTTCAAATCCATCTGGATCCA
Str: >>>>>>>...>>>>.........<<<<.>>>.......<<<.....>>>>>.......<<<<<<<<<<<<.

Chr_04.trna77 (38149072-38149003)	Length: 70 bp
Type: Sup	Anticodon: TTA at 31-33 (38149042-38149040)	Score: 41.6
HMM Sc=29.80	Sec struct Sc=11.80
         *    |    *    |    *    |    *    |    *    |    *    |    *    
Seq: AtTGCCTCAGCTGGTtAGAGTGTGTGgCTTTTAAAGCACAAGGtCGAAGGTTCGAGCCCTTCCTTCAACA
Str: .....>>>.........<<<..>>>>.>.......<<<<<.....>>>>>.......<<<<<........

Chr_04.trna78 (37023286-37023212)	Length: 75 bp
Type: Pro	Anticodon: TGG at 36-38 (37023251-37023249)	Score: 58.8
HMM Sc=32.50	Sec struct Sc=26.30
         *    |    *    |    *    |    *    |    *    |    *    |    *    |    
Seq: CGAGGTGTAGCGCAGTCtGGTcAGCGCATCTGTTTTGGGTACAAAGGGcCATAGGTTCGAATCCTATCACCTTGA
Str: >>>>>>>..>>>>..........<<<<.>.>>>.......<<<.<.....>>>>>.......<<<<<<<<<<<<.

Chr_04.trna79 (36687504-36687430)	Length: 75 bp
Type: Sup	Anticodon: TCA at 36-38 (36687469-36687467)	Score: 61.7
HMM Sc=51.00	Sec struct Sc=10.70
         *    |    *    |    *    |    *    |    *    |    *    |    *    |    
Seq: GCTGGAGTAGCTCAGTTGGTtAGAGCGTGTGgCTTTCAAAGTACAAGGtCGAAGGTTCAATCCCTTCTATCAGCA
Str: >>>>>.>..>>>>.........<<<<.>>>>.>.......<<<<<.....>>>>>.......<<<<<<.<<<<<.

Chr_04.trna80 (36371394-36371324)	Length: 71 bp
Type: iMet	Anticodon: CAT at 33-35 (36371362-36371360)	Score: 33.6
HMM Sc=24.40	Sec struct Sc=9.20
         *    |    *    |    *    |    *    |    *    |    *    |    *    |
Seq: ATCAGAGTGGTGCAGCGGAAGCGTGGTGGGCCCATAACCTCAGGtCCCAGGATCGAAACCTGGCTCTGATA
Str: >>>>>>>..>>>>.......<<<<...>>>.......<<<......>>>>>.......<<<<<<<<<<<<.

Chr_04.trna81 (35246709-35246638)	Length: 72 bp
Type: Leu	Anticodon: TAA at 35-37 (35246675-35246673)	Score: 39.3
HMM Sc=15.40	Sec struct Sc=23.90
         *    |    *    |    *    |    *    |    *    |    *    |    *    | 
Seq: GGATCCATaAGCTCtaaATGGTaAGAGCGCTCATTAAACGAGAGGtTGATGGTTCGAATCCATCTGGATCCA
Str: >>>>>>>...>>>>..........<<<<.>>>.......<<<.....>>>>>.......<<<<<<<<<<<<.

Chr_04.trna82 (32069592-32069521)	Length: 72 bp
Type: Gln	Anticodon: CTG at 34-36 (32069559-32069557)	Score: 72.2
HMM Sc=48.10	Sec struct Sc=24.10
         *    |    *    |    *    |    *    |    *    |    *    |    *    | 
Seq: GGTCCCATGGTCTAGCGGTtAGGACATTGGACTCTGAATCCAGTAaCCCGAGTTCAAGTCTCGGTGGGACCT
Str: >>>>>>>..>>>>........<<<<.>>>>>.......<<<<<....>>>>>.......<<<<<<<<<<<<.

Chr_04.trna83 (32005226-32005153)	Length: 74 bp
Type: Sup	Anticodon: TTA at 35-37 (32005192-32005190)	Score: 81.1
HMM Sc=56.90	Sec struct Sc=24.20
         *    |    *    |    *    |    *    |    *    |    *    |    *    |   
Seq: GCTGGTGTAGCTCAATTGGTtAGAGCGTGTGGTTTTAAACCACAAGGtCGAAGGTTCAAGCCCTTCCTCCAGCA
Str: >>>>>.>..>>>>.........<<<<.>>>>>.......<<<<<.....>>>>>.......<<<<<<.<<<<<.

Chr_04.trna84 (31105882-31105808)	Length: 75 bp
Type: Sup	Anticodon: TCA at 36-38 (31105847-31105845)	Score: 62.6
HMM Sc=51.20	Sec struct Sc=11.40
         *    |    *    |    *    |    *    |    *    |    *    |    *    |    
Seq: GATGGAGTAGCTCAGTTGGTtAGAGCGTGTGgCTTTCAAAGCACAAGGtCGAAGGTTCAACCCCTTCCTCCGGCA
Str: >.>>>>>..>>>>.........<<<<.>>>>.>.......<<<<<.....>>>>>.......<<<<<<<<<<.<.

Chr_04.trna85 (30368428-30368357)	Length: 72 bp
Type: Gln	Anticodon: CTG at 34-36 (30368395-30368393)	Score: 55.7
HMM Sc=43.90	Sec struct Sc=11.80
         *    |    *    |    *    |    *    |    *    |    *    |    *    | 
Seq: GGTCCCATGGTCTAGCGGTtAGGACATTGGACTCTGAATGCAGTAaCCCGAGTTCAAGTCTCGGTGGTACCT
Str: >>>.>>>..>>>>........<<<<.>>>.>.......<.<<<....>>>>>.......<<<<<<<<.<<<.

Chr_04.trna86 (29891452-29891380)	Length: 73 bp
Type: Met	Anticodon: CAT at 34-36 (29891419-29891417)	Score: 41.9
HMM Sc=26.90	Sec struct Sc=15.00
         *    |    *    |    *    |    *    |    *    |    *    |    *    |  
Seq: GCATCCATGGCTGAATGGTtAAAGCGCCCAACTCATAATTGGCGTATGTGCGGGTTCAAGTCTGCTGGATGCA
Str: >>>>>>>..>>>..........<<<..>>>>.......<<<<.......>>>>........<<<<<<<<<<<.

Chr_04.trna87 (29891321-29891249)	Length: 73 bp
Type: Lys	Anticodon: CTT at 33-35 (29891289-29891287)	Score: 58.6
HMM Sc=40.20	Sec struct Sc=18.40
         *    |    *    |    *    |    *    |    *    |    *    |    *    |  
Seq: GCATCCATGGCTGAATGGTAAAGCGCCCAACTCTTAATTGGCGTATGTGCGGGTTCGAGCCCTGCTGGATGCA
Str: >>>>>>>..>>>.........<<<..>>>>.......<<<<.......>>>>>.......<<<<<<<<<<<<.

Chr_04.trna88 (29778161-29778092)	Length: 70 bp
Type: Leu	Anticodon: TAA at 34-36 (29778128-29778126)	Score: 32.4
Possible pseudogene: HMM Sc=0.00	Sec struct Sc=32.40
         *    |    *    |    *    |    *    |    *    |    *    |    *    
Seq: GGATCTATaAGCTCAaaAAGGAaAGAGCGCTCATAAGGAGAGGtTGATGGTTCGAATCCATCTAGATCCA
Str: >>>>>>>...>>>>..........<<<<.>>>.....<<<.....>>>>>.......<<<<<<<<<<<<.

Chr_04.trna89 (28649441-28649367)	Length: 75 bp
Type: Lys	Anticodon: TTT at 35-37 (28649407-28649405)	Score: 66.4
HMM Sc=52.40	Sec struct Sc=14.00
         *    |    *    |    *    |    *    |    *    |    *    |    *    |    
Seq: GCTGGTGTAGCTCAGTTGGTtAGAGCGTGTGGCTTTTAaACCACAAGAtCCAAGGTTCAAGCCCTTCTTCCAGCA
Str: >>>>>.>..>>>>.........<<<<.>>>>>........<<<<<......>>>>.......<<<<.<.<<<<<.

Chr_04.trna90 (28156178-28156107)	Length: 72 bp
Type: Undet	Anticodon: NNN at 0-0 (0-0)	Score: 32.0
HMM Sc=15.40	Sec struct Sc=16.60
         *    |    *    |    *    |    *    |    *    |    *    |    *    | 
Seq: GGATTCATaAGCTCAaaATGGTtAGAGCGCTTACtagttgAGAGGtTGATGGTTCGAATCCATCTGGGTCCA
Str: >>>>>>>...>>>>..........<<<<.>...........<.....>>>>>.......<<<<<<<<<<<<.

Chr_04.trna91 (28104200-28104107)	Length: 94 bp
Type: His	Anticodon: ATG at 36-38 (28104165-28104163)	Score: 37.8
Possible intron: 40-57 (28104161-28104144)
HMM Sc=15.00	Sec struct Sc=22.80
         *    |    *    |    *    |    *    |    *    |    *    |    *    |    *    |    *    |   
Seq: GGATCTTTAGCTCAAATGGTAGAGCACttGAGAATATGAgcaacttctagatgatacATCTCATGAGaTAGTGGTTCGAATCCACTAAGATCCT
Str: >>>>>>>..>>>>........<<<<....>>>>.........................<<<<.......>>>>>.......<<<<<<<<<<<<.

Chr_04.trna92 (27859836-27859762)	Length: 75 bp
Type: Lys	Anticodon: TTT at 35-37 (27859802-27859800)	Score: 60.3
HMM Sc=42.30	Sec struct Sc=18.00
         *    |    *    |    *    |    *    |    *    |    *    |    *    |    
Seq: GCTGGTGTAGCTCCGTTGGTtAGAGCGTGTGGCTTTTAaACCACAAGAtCGAAGGTTCAAGCCCTTCTTCTAGCA
Str: >>>>>.>..>>>>.........<<<<.>>>>>........<<<<<.....>>>>>.......<<<<<<.<<<<<.

Chr_04.trna93 (27701945-27701874)	Length: 72 bp
Type: Undet	Anticodon: NNN at 0-0 (0-0)	Score: 21.3
Possible pseudogene: HMM Sc=0.00	Sec struct Sc=21.30
         *    |    *    |    *    |    *    |    *    |    *    |    *    | 
Seq: GGATCGATaAGCTCAaaATGGGaAGAGCGCTCACTAgTTGAGAGGtTGATGGTTCGAATCCATCTGGATCTT
Str: >>>>>.>...>>>>..........<<<<.>>>>.....<<<<.....>>>>>.......<<<<<<.<<<<<.

Chr_04.trna94 (26741210-26741139)	Length: 72 bp
Type: Leu	Anticodon: TAA at 35-37 (26741176-26741174)	Score: 27.0
Possible pseudogene: HMM Sc=0.00	Sec struct Sc=27.00
         *    |    *    |    *    |    *    |    *    |    *    |    *    | 
Seq: GGATCCATaAGCTCtaaATAGTaAGAGCGCTCACTAAAAGAGAGGtTGATGGTTCAAATCCATCTGGATCCA
Str: >>>>>>>...>>>>..........<<<<.>>>.......<<<.....>>>>>.......<<<<<<<<<<<<.

Chr_04.trna95 (26022672-26022601)	Length: 72 bp
Type: Undet	Anticodon: NNN at 0-0 (0-0)	Score: 31.2
HMM Sc=14.20	Sec struct Sc=17.00
         *    |    *    |    *    |    *    |    *    |    *    |    *    | 
Seq: GGATCCATaAGCTCtaaATGGTaAGAGCACTCaTAAAttGAGAGGtTGGTGGTTCGAATCCATCTGGATCCA
Str: >>>>>>>...>>>>..........<<<<.>>>.......<<<.....>>>>>.......<<<<<<<<<<<<.

Chr_04.trna96 (24898051-24897977)	Length: 75 bp
Type: Lys	Anticodon: TTT at 35-37 (24898017-24898015)	Score: 77.4
HMM Sc=55.00	Sec struct Sc=22.40
         *    |    *    |    *    |    *    |    *    |    *    |    *    |    
Seq: GCTGGTGTAGCTCAGTTGGTaAGAGCATGTGGCTTTTAaACCACAAGGtCGAAGGTTCAAGCCCTTCCTCCAGCA
Str: >>>>>.>..>>>>.........<<<<.>>>>>........<<<<<.....>>>>>.......<<<<<<.<<<<<.

Chr_04.trna97 (23930711-23930624)	Length: 88 bp
Type: Tyr	Anticodon: ATA at 34-36 (23930678-23930676)	Score: 37.2
Possible intron: 38-53 (23930674-23930659)
HMM Sc=13.40	Sec struct Sc=23.80
         *    |    *    |    *    |    *    |    *    |    *    |    *    |    *    |    *  
Seq: GGATCATTAGCTTAAATGGCAGAGCACTTGATAATAGttgcgcaccactacttCTCAAGAGaTGGTGGTTCAAGTCCATCATGATCCT
Str: >>>>>>>..>>>>........<<<<.>>>>>.......................<<<<<....>>>>>.......<<<<<<<<<<<<.

Chr_04.trna98 (23477769-23477698)	Length: 72 bp
Type: Leu	Anticodon: TAA at 35-37 (23477735-23477733)	Score: 29.5
Possible pseudogene: HMM Sc=0.00	Sec struct Sc=29.50
         *    |    *    |    *    |    *    |    *    |    *    |    *    | 
Seq: GGATCCATaAGCTCtaaATGGCaAGAGCGCTTACTAAATGAGAGGtTGATGGTTCAAATCCATCTGGATCCA
Str: >>>>>>>...>>>>..........<<<<.>>>>.....<<<<.....>>>>>.......<<<<<<<<<<<<.

Chr_04.trna99 (23395979-23395910)	Length: 70 bp
Type: Leu	Anticodon: TAA at 34-36 (23395946-23395944)	Score: 24.7
Possible pseudogene: HMM Sc=0.00	Sec struct Sc=24.70
         *    |    *    |    *    |    *    |    *    |    *    |    *    
Seq: GGATCTATaAGCTCAaaAAGGAaATAGCGCTCATAAGGAGAGGtTGATGGTTCGAATCCATCTAGATCCA
Str: >>>>>>>...>>>............<<<.>>>.....<<<.....>>>>>.......<<<<<<<<<<<<.

Chr_04.trna100 (23224586-23224514)	Length: 73 bp
Type: Ile	Anticodon: AAT at 35-37 (23224552-23224550)	Score: 54.4
HMM Sc=42.70	Sec struct Sc=11.70
         *    |    *    |    *    |    *    |    *    |    *    |    *    |  
Seq: GGCCCATTAGCTCAGTTGGTtAGAGCATCACATTAATTATGCGAATGTGCAGGTTCGAGTCCTGCATGGGCGA
Str: .>>>>>>..>>>>.........<<<<.>>.>>.......<<.<<....>>>>>.......<<<<<<<<<<<..

Chr_04.trna101 (22647650-22647572)	Length: 79 bp
Type: Lys	Anticodon: TTT at 40-42 (22647611-22647609)	Score: 30.9
Possible pseudogene: HMM Sc=29.70	Sec struct Sc=1.20
         *    |    *    |    *    |    *    |    *    |    *    |    *    |    *   
Seq: GGCCATTTGCTCCAGTaTGGCtAAGAAaaggTCAAGGCTTTTAACCTTGTGGtCGTGGGTTCAAGTCTCACGATGGGCG
Str: >.>>>>>...>>............<<......>>>>>.......<<<<<.....>>>>>.......<<<<<<<<<<.<.

Chr_04.trna102 (22497467-22497397)	Length: 71 bp
Type: Lys	Anticodon: TTT at 31-33 (22497437-22497435)	Score: 38.7
HMM Sc=32.00	Sec struct Sc=6.70
         *    |    *    |    *    |    *    |    *    |    *    |    *    |
Seq: GCTGGtCTCAGTTGGTtAGAGCGTGTGGCTTTTAaACCATAAAGtCGAAGGTTCAAGCCCTTCCTCCAGCA
Str: >>..>.>>>.........<<<<.>>>>>........<<<<<.....>>>>>.......<<<<<.....<<.

Chr_04.trna103 (19478454-19478383)	Length: 72 bp
Type: Undet	Anticodon: NNN at 0-0 (0-0)	Score: 30.9
HMM Sc=13.20	Sec struct Sc=17.70
         *    |    *    |    *    |    *    |    *    |    *    |    *    | 
Seq: GGATCCATaAGCTCtaaATGGTaAGAGCGCTCaTAAActGAGAGGtTGGTGGTTCGAATCCATCTGGATCCG
Str: >>>>>>>...>>>>..........<<<<.>>>.......<<<.....>>>>>.......<<<<<<<<<<<<.

Chr_04.trna104 (19269620-19269545)	Length: 76 bp
Type: His	Anticodon: GTG at 36-38 (19269585-19269583)	Score: 63.0
HMM Sc=42.40	Sec struct Sc=20.60
         *    |    *    |    *    |    *    |    *    |    *    |    *    |    *
Seq: GCTGGAGTAGCTCAGTGGGTtAGAGCGTGTGgCTTGTGGAGcCACAAGGtCGAAGGTTCAAGTCCTTCCTCCATCA
Str: >.>>>>>..>>>>.........<<<<.>>>>.>.......<.<<<<.....>>>>>.......<<<<<<<<<<.<.

Chr_04.trna105 (16122526-16122455)	Length: 72 bp
Type: Gly	Anticodon: TCC at 34-36 (16122493-16122491)	Score: 71.0
HMM Sc=46.70	Sec struct Sc=24.30
         *    |    *    |    *    |    *    |    *    |    *    |    *    | 
Seq: GCGTTTGTAGTCCAACGGTtAGGATAATTGCCTTCCAAGCAATAGaCCCGGGTTCGACTCCCGGCAGACGCA
Str: >>>>>>>..>>>>........<<<<.>>>>>.......<<<<<....>>>>>.......<<<<<<<<<<<<.

Chr_04.trna106 (16098227-16098156)	Length: 72 bp
Type: Gly	Anticodon: TCC at 34-36 (16098194-16098192)	Score: 73.9
HMM Sc=46.20	Sec struct Sc=27.70
         *    |    *    |    *    |    *    |    *    |    *    |    *    | 
Seq: GCGTTTGTAGTCCAACGGTtAGGATAATTGCCTTCCAAGCAATAGaCCCGGGTTCGACTCCCGGCAAACGCA
Str: >>>>>>>..>>>>........<<<<.>>>>>.......<<<<<....>>>>>.......<<<<<<<<<<<<.

Chr_04.trna107 (15653674-15653603)	Length: 72 bp
Type: Leu	Anticodon: TAA at 35-37 (15653640-15653638)	Score: 34.7
HMM Sc=10.80	Sec struct Sc=23.90
         *    |    *    |    *    |    *    |    *    |    *    |    *    | 
Seq: GGATCCATaAGCTCtaaATGGTaAGAGCGCTCATTAAACGAGAGAtTGATGGTTCAAACCCATCTGGATCCA
Str: >>>>>>>...>>>>..........<<<<.>>>.......<<<.....>>>>>.......<<<<<<<<<<<<.

Chr_04.trna108 (13397371-13397308)	Length: 64 bp
Type: Undet	Anticodon: NNN at 0-0 (0-0)	Score: 51.2
HMM Sc=33.60	Sec struct Sc=17.60
         *    |    *    |    *    |    *    |    *    |    *    |   
Seq: GGTCCCGTAGCTCAGTTGGTtAGAGCcCAGCCGAAGGtCGCGGGTTTGAGCCCCGCCGGGACCA
Str: >>>>>>>..>>>>.........<<<<.............>>>>>.......<<<<<<<<<<<<.

Chr_04.trna109 (11166428-11166357)	Length: 72 bp
Type: Lys	Anticodon: TTT at 33-35 (11166396-11166394)	Score: 80.4
HMM Sc=65.10	Sec struct Sc=15.30
         *    |    *    |    *    |    *    |    *    |    *    |    *    | 
Seq: GCCGACTTAGCTCAGTGGTAGAGCGCGTGACTTTTAATCCCGTGGtCGAGGGTTCGATCCCCTCAGTCGGCG
Str: >>>>>>>..>>>>.......<<<<.>>.>>.......<<.<<.....>>>>>.......<<<<<<<<<<<<.

Chr_04.trna110 (11144226-11144155)	Length: 72 bp
Type: Lys	Anticodon: TTT at 33-35 (11144194-11144192)	Score: 80.4
HMM Sc=65.10	Sec struct Sc=15.30
         *    |    *    |    *    |    *    |    *    |    *    |    *    | 
Seq: GCCGACTTAGCTCAGTGGTAGAGCGCGTGACTTTTAATCCCGTGGtCGAGGGTTCGATCCCCTCAGTCGGCG
Str: >>>>>>>..>>>>.......<<<<.>>.>>.......<<.<<.....>>>>>.......<<<<<<<<<<<<.

Chr_04.trna111 (10769542-10769471)	Length: 72 bp
Type: Undet	Anticodon: NNN at 0-0 (0-0)	Score: 32.4
HMM Sc=15.50	Sec struct Sc=16.90
         *    |    *    |    *    |    *    |    *    |    *    |    *    | 
Seq: GGATCCATaAGCTCtaaATGGTaAGAGCGCTCaTAAAttGAGAGGtTGGTGGTTCGAATCCATCTGGATCCA
Str: >>>>>>>...>>>>..........<<<<.>>>.......<<<.....>>>>>.......<<<<<<<<<<<<.

Chr_04.trna112 (10157760-10157689)	Length: 72 bp
Type: Leu	Anticodon: TAA at 35-37 (10157726-10157724)	Score: 30.2
Possible pseudogene: HMM Sc=9.40	Sec struct Sc=20.80
         *    |    *    |    *    |    *    |    *    |    *    |    *    | 
Seq: GGATCCATaAACTCtaaATGGTaAGAGCGCTCACTAAATGAGAGGtTGATGGTTCGAATCCATCTGGATCCA
Str: >>>>>>>....>>>..........<<<..>>>>.....<<<<.....>>>>>.......<<<<<<<<<<<<.

Chr_04.trna113 (9123254-9123164)	Length: 91 bp
Type: Asn	Anticodon: ATT at 34-36 (9123221-9123219)	Score: 36.8
Possible intron: 38-56 (9123217-9123199)
HMM Sc=15.60	Sec struct Sc=21.20
         *    |    *    |    *    |    *    |    *    |    *    |    *    |    *    |    *    |
Seq: GGACTTTTAGCTCAAATGGTAGAGCAACTGAGAATTGgagagcatttccaatatttCTCAGGAGaTAGTGGTTCAAATCCACTAAGGTCCA
Str: >>>>>>>..>>>>........<<<<..>>>>..........................<<<<.....>>>>>.......<<<<<<<<<<<<.

Chr_04.trna114 (9037682-9037611)	Length: 72 bp
Type: Undet	Anticodon: NNN at 0-0 (0-0)	Score: 29.7
HMM Sc=13.00	Sec struct Sc=16.70
         *    |    *    |    *    |    *    |    *    |    *    |    *    | 
Seq: GGATCCATaAGCTCtaaATGGTaAGAGTGCTCaTAAAttGAGAGGtTGGTGGTTCGAATCCATCTGGATCCA
Str: >>>>>>>...>>>>..........<<<<.>>>.......<<<.....>>>>>.......<<<<<<<<<<<<.

Chr_04.trna115 (8953826-8953755)	Length: 72 bp
Type: Undet	Anticodon: NNN at 0-0 (0-0)	Score: 23.1
HMM Sc=12.30	Sec struct Sc=10.80
         *    |    *    |    *    |    *    |    *    |    *    |    *    | 
Seq: GGATCCATaAGCTCtaaATGGTaAGAGCGCTCaTAAActGAGAGGtTGGTGGTTCGAATCCATCTAGATCCG
Str: >>>>>.>...>>>>..........<<<<.>>>.......<<<.....>>>>>.......<<<<<<.<<<<<.

Chr_04.trna116 (8199228-8199157)	Length: 72 bp
Type: Leu	Anticodon: TAA at 35-37 (8199194-8199192)	Score: 30.9
Possible pseudogene: HMM Sc=0.00	Sec struct Sc=30.90
         *    |    *    |    *    |    *    |    *    |    *    |    *    | 
Seq: GGATCCATaAGCTCtaaATGGTaAGAGGGCTCACTAAATGAGAGGtTGATGGTTCGAATCCATCTGGATCCA
Str: >>>>>>>....>>>..........<<<..>>>>.....<<<<.....>>>>>.......<<<<<<<<<<<<.

Chr_04.trna117 (7198032-7197961)	Length: 72 bp
Type: Undet	Anticodon: NNN at 0-0 (0-0)	Score: 30.9
HMM Sc=13.20	Sec struct Sc=17.70
         *    |    *    |    *    |    *    |    *    |    *    |    *    | 
Seq: GGATCCATaAGCTCtaaATGGTaAGAGCGCTCaTAAActGAGAGGtTGGTGGTTCGAATCCATCTGGATCCG
Str: >>>>>>>...>>>>..........<<<<.>>>.......<<<.....>>>>>.......<<<<<<<<<<<<.

Chr_04.trna118 (6358555-6358483)	Length: 73 bp
Type: Glu	Anticodon: CTC at 35-37 (6358521-6358519)	Score: 78.9
HMM Sc=53.10	Sec struct Sc=25.80
         *    |    *    |    *    |    *    |    *    |    *    |    *    |  
Seq: TCCGTTGTAGTCTAGTTGGTtAGGATACTCGGCTCTCACCCGAGAGaCCCGGGTTCAAGTCCCGGCAACGGAA
Str: >>>>>>>..>>>>.........<<<<.>>>>>.......<<<<<....>>>>>.......<<<<<<<<<<<<.

Chr_04.trna119 (5394157-5394084)	Length: 74 bp
Type: Ile	Anticodon: TAT at 35-37 (5394123-5394121)	Score: 85.9
HMM Sc=70.60	Sec struct Sc=15.30
         *    |    *    |    *    |    *    |    *    |    *    |    *    |   
Seq: GGTCCCGTAGCTCAGTTGGTtAGAGCGTTGGTCTTATGAGCCGAAGGtCGCGGGTTCGAGCCCCGCCGGGACCA
Str: >>>>>>>..>>>>.........<<<<.>>>>>.......<<<<<.....>>>>>.......<<<<<<<<<<<<.

Chr_04.trna120 (3977714-3977635)	Length: 80 bp
Type: Gly	Anticodon: GCC at 37-39 (3977678-3977676)	Score: 23.2
Possible pseudogene: HMM Sc=28.00	Sec struct Sc=-4.80
         *    |    *    |    *    |    *    |    *    |    *    |    *    |    *    
Seq: GCACCAGTGGTCTAGTGGTAGAATatatGGTACCCTGCCACGGTATGGTATGGaCGCAGGTTTTATTCCCGGCTGGGGCA
Str: >>.>>>>..>>.>.......<.<<.....>>>>>.......<<<<<..........>.>>.......<<.<.<<<<.<<.

Chr_04.trna121 (3919107-3919028)	Length: 80 bp
Type: Gly	Anticodon: GCC at 37-39 (3919071-3919069)	Score: 23.2
Possible pseudogene: HMM Sc=28.00	Sec struct Sc=-4.80
         *    |    *    |    *    |    *    |    *    |    *    |    *    |    *    
Seq: GCACCAGTGGTCTAGTGGTAGAATatatGGTACCCTGCCACGGTATGGTATGGaCGCAGGTTTTATTCCCGGCTGGGGCA
Str: >>.>>>>..>>.>.......<.<<.....>>>>>.......<<<<<..........>.>>.......<<.<.<<<<.<<.

Chr_04.trna122 (1884551-1884468)	Length: 84 bp
Type: Leu	Anticodon: TAA at 34-36 (1884518-1884516)	Score: 63.1
HMM Sc=26.70	Sec struct Sc=36.40
         *    |    *    |    *    |    *    |    *    |    *    |    *    |    *    |   
Seq: GCTGGTTTGCCCGAGAGGTtAAGGGGGAAGACTTAAGATCTTCTGCATGTTACATGCGCATGGGTTCGAACCCCATAGCCAGCA
Str: >>>>>>>..>>>..........<<<.>>>>>.......<<<<<.>>>>>...<<<<<..>>>>>.......<<<<<<<<<<<<.

Chr_04.trna123 (1837560-1837495)	Length: 66 bp
Type: Ser	Anticodon: CGA at 49-51 (1837512-1837510)	Score: 23.0
Possible pseudogene: HMM Sc=0.00	Sec struct Sc=23.00
         *    |    *    |    *    |    *    |    *    |    *    |    *
Seq: GGATCTATaAGCTCAaaATGGCcAGAGCGAATTGAGAGGtTGATGGTTCGAATCCATCTAGAACCA
Str: >>.>>>>...>>>>..........<<<<.............>>>>>.......<<<<<<<<<.<<.

Chr_05.trna1 (460389-460458)	Length: 70 bp
Type: Lys	Anticodon: TTT at 33-35 (460421-460423)	Score: 51.1
Possible pseudogene: HMM Sc=56.10	Sec struct Sc=-5.00
         *    |    *    |    *    |    *    |    *    |    *    |    *    
Seq: GTTGACTTAGTTCAGTGGTAGAGCGCGTGACTTTTAATCCTGGTCGTGGGTTCAATCCCCACAGTCGGCG
Str: >>>>>>>..>>>>.......<<<<.>>.>>.......<<.<<...>>>>>.......<<<<<<<<<<<<.

Chr_05.trna2 (709436-709527)	Length: 92 bp
Type: Tyr	Anticodon: GTA at 34-36 (709469-709471)	Score: 74.2
Possible intron: 38-56 (709473-709491)
HMM Sc=42.70	Sec struct Sc=31.50
         *    |    *    |    *    |    *    |    *    |    *    |    *    |    *    |    *    | 
Seq: CCGACCTTAGCTCAGTTGGTAGAGCGGAGGACTGTAGtggggtaatactgtcagatATCCTTAGGtCGCTGGTTCGAATCCGGCAGGTCGGA
Str: >>>>>>>..>>>>........<<<<.>>>>>..........................<<<<<.....>>>>>.......<<<<<<<<<<<<.

Chr_05.trna3 (1239016-1239087)	Length: 72 bp
Type: Gln	Anticodon: TTG at 34-36 (1239049-1239051)	Score: 71.3
HMM Sc=53.50	Sec struct Sc=17.80
         *    |    *    |    *    |    *    |    *    |    *    |    *    | 
Seq: GGTTCTATGGTGTAGTGGTtAGCACTTCGGACTTTGAATCCGGCGaCCTGGGTTCGACTCCCGGTAGGACCT
Str: >>>>>>>..>>>>........<<<<.>>>>>.......<<<<<....>>>>>.......<<<<<<<<<<<<.

Chr_05.trna4 (1539400-1539471)	Length: 72 bp
Type: Gly	Anticodon: TCC at 34-36 (1539433-1539435)	Score: 73.9
HMM Sc=46.20	Sec struct Sc=27.70
         *    |    *    |    *    |    *    |    *    |    *    |    *    | 
Seq: GCGTTTGTAGTCCAACGGTtAGGATAATTGCCTTCCAAGCAATAGaCCCGGGTTCGACTCCCGGCAAACGCA
Str: >>>>>>>..>>>>........<<<<.>>>>>.......<<<<<....>>>>>.......<<<<<<<<<<<<.

Chr_05.trna5 (1958862-1958924)	Length: 63 bp
Type: Val	Anticodon: AAC at 29-31 (1958890-1958892)	Score: 43.0
Possible truncation: HMM Sc=18.50	Sec struct Sc=24.50
         *    |    *    |    *    |    *    |    *    |    *    |  
Seq: GTGGTGGAGTTGGTtATCACGTCAGTCTAACACACTGAAGGtCTCCGGTTCGAGTCCGGGcCT
Str: >..>>>>.........<<<<.>>>>>.......<<<<<.....>>>>>.......<<<<<.<.

Chr_05.trna6 (2474494-2474565)	Length: 72 bp
Type: Cys	Anticodon: GCA at 33-35 (2474526-2474528)	Score: 82.1
HMM Sc=59.90	Sec struct Sc=22.20
         *    |    *    |    *    |    *    |    *    |    *    |    *    | 
Seq: GGGTCCATAGCTCAGTGGTAGAGCATTTGACTGCAGATCAAGAGGtCACCGGTTCGAACCCGGTTGGGCCCT
Str: >>>>>>>..>>>>.......<<<<.>>>>>.......<<<<<.....>>>>>.......<<<<<<<<<<<<.

Chr_05.trna7 (2608571-2608642)	Length: 72 bp
Type: Asp	Anticodon: GTC at 34-36 (2608604-2608606)	Score: 67.0
HMM Sc=47.30	Sec struct Sc=19.70
         *    |    *    |    *    |    *    |    *    |    *    |    *    | 
Seq: GTCGTTGTAGTATAGTGGTaAGTATTCCCGCCTGTCACGCGGGTGaCCCGGGTTCGATCCCCGGCAGCGGCG
Str: >>>>>>>..>>>>........<<<<.>>>>>.......<<<<<....>>>>>.......<<<<<<<<<<<<.

Chr_05.trna8 (2652424-2652495)	Length: 72 bp
Type: His	Anticodon: GTG at 34-36 (2652457-2652459)	Score: 63.0
HMM Sc=33.70	Sec struct Sc=29.30
         *    |    *    |    *    |    *    |    *    |    *    |    *    | 
Seq: GTGGCTGTAGTTTAGTGGTtAGAATTCCACGTTGTGGCCGTGGAGaCCTGGGCTCGAATCCCAGCAGCCACA
Str: >>>>>>>..>>>>........<<<<.>>>>>.......<<<<<....>>>>>.......<<<<<<<<<<<<.

Chr_05.trna9 (2815899-2815971)	Length: 73 bp
Type: Ala	Anticodon: TGC at 34-36 (2815932-2815934)	Score: 69.1
HMM Sc=43.30	Sec struct Sc=25.80
         *    |    *    |    *    |    *    |    *    |    *    |    *    |  
Seq: GGGGATGTAGCTCAAATGGTAGAGCGCTCGCTTTGCATGCGAGAGGtACAGGGTTCGATCCCCTGCATCTCCA
Str: >>>>>>>..>>>>........<<<<.>>>>>.......<<<<<.....>>>>>.......<<<<<<<<<<<<.

Chr_05.trna10 (2832244-2832316)	Length: 73 bp
Type: Leu	Anticodon: CAA at 36-38 (2832279-2832281)	Score: 23.9
Possible pseudogene: HMM Sc=0.00	Sec struct Sc=23.90
         *    |    *    |    *    |    *    |    *    |    *    |    *    |  
Seq: AGATCCATaAGCTCAaaaAAGGAaAGAGCACTCATCAATTGAGAGGtTGATGGTTCGAATCCATCTGGGTCTA
Str: >>>>>>>...>>>>...........<<<<.>>>>.....<<<<.....>>>>>.......<<<<<<<<<<<<.

Chr_05.trna11 (2900110-2900182)	Length: 73 bp
Type: Leu	Anticodon: CAA at 36-38 (2900145-2900147)	Score: 23.9
Possible pseudogene: HMM Sc=0.00	Sec struct Sc=23.90
         *    |    *    |    *    |    *    |    *    |    *    |    *    |  
Seq: AGATCCATaAGCTCAaaaAAGGAaAGAGCACTCATCAATTGAGAGGtTGATGGTTCGAATCCATCTGGGTCTA
Str: >>>>>>>...>>>>...........<<<<.>>>>.....<<<<.....>>>>>.......<<<<<<<<<<<<.

Chr_05.trna12 (3050227-3050298)	Length: 72 bp
Type: His	Anticodon: GTG at 34-36 (3050260-3050262)	Score: 63.0
HMM Sc=33.70	Sec struct Sc=29.30
         *    |    *    |    *    |    *    |    *    |    *    |    *    | 
Seq: GTGGCTGTAGTTTAGTGGTgAGAATTCCACGTTGTGGCCGTGGAGaCCTGGGCTCGAATCCCAGCAGCCACA
Str: >>>>>>>..>>>>........<<<<.>>>>>.......<<<<<....>>>>>.......<<<<<<<<<<<<.

Chr_05.trna13 (3176145-3176218)	Length: 74 bp
Type: Val	Anticodon: AAC at 35-37 (3176179-3176181)	Score: 72.2
HMM Sc=47.80	Sec struct Sc=24.40
         *    |    *    |    *    |    *    |    *    |    *    |    *    |   
Seq: GGTTTCGTGGTGTAGTTGGTtATCACGTCAGTCTAACACACTGAAGGtCTCCGGTTCGAGTCCGGGCGAAGCCA
Str: >>>>>>>..>>>...........<<<.>>>>>.......<<<<<.....>>>>>.......<<<<<<<<<<<<.

Chr_05.trna14 (3610149-3610230)	Length: 82 bp
Type: Ser	Anticodon: TGA at 34-36 (3610182-3610184)	Score: 80.7
HMM Sc=46.00	Sec struct Sc=34.70
         *    |    *    |    *    |    *    |    *    |    *    |    *    |    *    | 
Seq: GTCGATATGTCCGAGTGGTtAAGGAGACAGACTTGAAATCTGTTGGGCTTCGCCCGCGCAGGTTCGATCCCTGCTGTCGACG
Str: >>>>>>>..>>>..........<<<.>>>>>.......<<<<<.>>>>...<<<<..>>>>>.......<<<<<<<<<<<<.

Chr_05.trna15 (4003575-4003646)	Length: 72 bp
Type: Pro	Anticodon: TGG at 33-35 (4003607-4003609)	Score: 66.3
HMM Sc=31.40	Sec struct Sc=34.90
         *    |    *    |    *    |    *    |    *    |    *    |    *    | 
Seq: GGGCATTTGGTCTAGTGGTATGATTCTCGCTTTGGGTGCGAGAGGtCCGGAGTTCGATTCTCCGAATGCCCC
Str: >>>>>>>..>>>.........<<<.>>>>>.......<<<<<.....>>>>>.......<<<<<<<<<<<<.

Chr_05.trna16 (4477934-4478007)	Length: 74 bp
Type: Asn	Anticodon: GTT at 35-37 (4477968-4477970)	Score: 81.1
HMM Sc=58.40	Sec struct Sc=22.70
         *    |    *    |    *    |    *    |    *    |    *    |    *    |   
Seq: GCTGGAGTAGCTCAGTTGGTtAGAGCGTGTGGCTGTTAACCACAAGGtCGAAGGTTCAAGCCCTTCTTCTAGCG
Str: >>>>>>>..>>>>.........<<<<.>>>>>.......<<<<<.....>>>>>.......<<<<<<<<<<<<.

Chr_05.trna17 (4818565-4818638)	Length: 74 bp
Type: Glu	Anticodon: TTC at 36-38 (4818600-4818602)	Score: 72.1
HMM Sc=45.30	Sec struct Sc=26.80
         *    |    *    |    *    |    *    |    *    |    *    |    *    |   
Seq: TCCGTTGTAGTCCAGCCtGGTtAGGATACCTGGCTTTCACCCAGGCGaCCCGGGTTCAAATCCCGGCAACGGAA
Str: >>>>>>>..>>>>..........<<<<.>>>>>.......<<<<<....>>>>>.......<<<<<<<<<<<<.

Chr_05.trna18 (5283936-5284007)	Length: 72 bp
Type: Pro	Anticodon: TGG at 33-35 (5283968-5283970)	Score: 68.9
HMM Sc=36.50	Sec struct Sc=32.40
         *    |    *    |    *    |    *    |    *    |    *    |    *    | 
Seq: GGGCATTTGGTCTAGTGGTATGATTCTTGCTTTGGGTGCAAGAGGtCCCGAGTTCGATTCTCGGAATGCCCC
Str: >>>>>>>..>>>.........<<<.>>>>>.......<<<<<.....>>>>>.......<<<<<<<<<<<<.

Chr_05.trna19 (5395591-5395662)	Length: 72 bp
Type: iMet	Anticodon: CAT at 33-35 (5395623-5395625)	Score: 58.3
HMM Sc=28.10	Sec struct Sc=30.20
         *    |    *    |    *    |    *    |    *    |    *    |    *    | 
Seq: ATCAGAGTGGCGCAGCGGAAGCGTGGTGGGCCCATAACCCACAGGtCCCAGGATCGAAACCTGGCTCTGATA
Str: >>>>>>>..>>>>.......<<<<.>>>>>.......<<<<<.....>>>>>.......<<<<<<<<<<<<.

Chr_05.trna20 (5397295-5397366)	Length: 72 bp
Type: iMet	Anticodon: CAT at 33-35 (5397327-5397329)	Score: 58.3
HMM Sc=28.10	Sec struct Sc=30.20
         *    |    *    |    *    |    *    |    *    |    *    |    *    | 
Seq: ATCAGAGTGGCGCAGCGGAAGCGTGGTGGGCCCATAACCCACAGGtCCCAGGATCGAAACCTGGCTCTGATA
Str: >>>>>>>..>>>>.......<<<<.>>>>>.......<<<<<.....>>>>>.......<<<<<<<<<<<<.

Chr_05.trna21 (5601381-5601452)	Length: 72 bp
Type: Trp	Anticodon: CCA at 33-35 (5601413-5601415)	Score: 75.8
HMM Sc=51.20	Sec struct Sc=24.60
         *    |    *    |    *    |    *    |    *    |    *    |    *    | 
Seq: GGATCCGTGGCGCAATGGTAGCGCGTCTGACTCCAGATCAGAAGGtTGCGTGTTCGATTCACGTCGGGTTCA
Str: >>>>>>>..>>>>.......<<<<.>>>>>.......<<<<<.....>>>>>.......<<<<<<<<<<<<.

Chr_05.trna22 (5741917-5741988)	Length: 72 bp
Type: Asp	Anticodon: GTC at 34-36 (5741950-5741952)	Score: 69.8
HMM Sc=46.80	Sec struct Sc=23.00
         *    |    *    |    *    |    *    |    *    |    *    |    *    | 
Seq: GTCGTTGTAGTATAGTGGTaAGTATTCCCGCCTGTCACGCGGGTGaCCCGGGTTCGATCCCCGGCAACGGCG
Str: >>>>>>>..>>>>........<<<<.>>>>>.......<<<<<....>>>>>.......<<<<<<<<<<<<.

Chr_05.trna23 (5781689-5781782)	Length: 94 bp
Type: His	Anticodon: ATG at 34-36 (5781722-5781724)	Score: 33.8
Possible intron: 38-58 (5781726-5781746)
HMM Sc=14.10	Sec struct Sc=19.70
         *    |    *    |    *    |    *    |    *    |    *    |    *    |    *    |    *    |   
Seq: ACGACCTTAGCTCAATAGGAAGAGCGTAGGATAATGTtgggggtttcctcccagcaaaTTCCTTTGGtTGCTGGTTCGAATCCAGCAGGTCGTG
Str: >>>>>>>..>>>>........<<<<..>>>>............................<<<<......>>>>>.......<<<<<<<<<<<<.

Chr_05.trna24 (5989528-5989601)	Length: 74 bp
Type: Lys	Anticodon: TTT at 35-37 (5989562-5989564)	Score: 20.8
Possible pseudogene: HMM Sc=15.90	Sec struct Sc=4.90
         *    |    *    |    *    |    *    |    *    |    *    |    *    |   
Seq: AGCAGGGTAGCTCAATTGGTaAGGGTATGTGGCTTTTAACCACAAAAtCAAACGTCCGACCCTTCCTctaGCTT
Str: >>>.>>>..>>>>.........<<<<.>>>>>.......<<<<<.....>>..>.......<<<<<<...<<<.

Chr_05.trna25 (6370640-6370711)	Length: 72 bp
Type: Trp	Anticodon: CCA at 33-35 (6370672-6370674)	Score: 75.8
HMM Sc=51.20	Sec struct Sc=24.60
         *    |    *    |    *    |    *    |    *    |    *    |    *    | 
Seq: GGATCCGTGGCGCAATGGTAGCGCGTCTGACTCCAGATCAGAAGGtTGCGTGTTCGATTCACGTCGGGTTCA
Str: >>>>>>>..>>>>.......<<<<.>>>>>.......<<<<<.....>>>>>.......<<<<<<<<<<<<.

Chr_05.trna26 (6395716-6395787)	Length: 72 bp
Type: Phe	Anticodon: GAA at 35-37 (6395750-6395752)	Score: 34.5
HMM Sc=18.70	Sec struct Sc=15.80
         *    |    *    |    *    |    *    |    *    |    *    |    *    | 
Seq: GGATCCATaAGCTCAaaATGGTaAGAGCACTCGGGAATTGAGAGGtTGATGGTTTGAATCCATCTGGATCCA
Str: >>>>>>>...>>>>..........<<<<.>>>>.....<<<<.....>>>>>.......<<<<<<<<<<<<.

Chr_05.trna27 (6452884-6452968)	Length: 85 bp
Type: Asn	Anticodon: ATT at 34-36 (6452917-6452919)	Score: 24.3
Possible intron: 38-50 (6452921-6452933)
Possible pseudogene: HMM Sc=0.00	Sec struct Sc=24.30
         *    |    *    |    *    |    *    |    *    |    *    |    *    |    *    |    
Seq: AAACCTTTAGCTCAAATGGAAGAGCACTTGAGGATTGttatccaatacatCTCAAGATaTGGTGGTTCAAATCCGCCAAGGTCTG
Str: >.>>>>>..>>>>........<<<<.>>>>>....................<<<<<....>>>>>.......<<<<<<<<<<.<.

Chr_05.trna28 (6865584-6865655)	Length: 72 bp
Type: Thr	Anticodon: TGT at 33-35 (6865616-6865618)	Score: 82.7
HMM Sc=57.00	Sec struct Sc=25.70
         *    |    *    |    *    |    *    |    *    |    *    |    *    | 
Seq: GCCTTCATAGCTCAGTGGTAGAGCGTCAGTCTTGTAAACTGAAGGtCCGTAGTTCGATCCTGCGTGGAGGCA
Str: >>>>>>>..>>>>.......<<<<.>>>>>.......<<<<<.....>>>>>.......<<<<<<<<<<<<.

Chr_05.trna29 (7006507-7006578)	Length: 72 bp
Type: Pro	Anticodon: TGG at 33-35 (7006539-7006541)	Score: 68.9
HMM Sc=36.50	Sec struct Sc=32.40
         *    |    *    |    *    |    *    |    *    |    *    |    *    | 
Seq: GGGCATTTGGTCTAGTGGTATGATTCTTGCTTTGGGTGCAAGAGGtCCCGAGTTCGATTCTCGGAATGCCCC
Str: >>>>>>>..>>>.........<<<.>>>>>.......<<<<<.....>>>>>.......<<<<<<<<<<<<.

Chr_05.trna30 (8639592-8639664)	Length: 73 bp
Type: Arg	Anticodon: CCT at 34-36 (8639625-8639627)	Score: 69.1
HMM Sc=50.30	Sec struct Sc=18.80
         *    |    *    |    *    |    *    |    *    |    *    |    *    |  
Seq: GCGCCTGTAGCTCAGTGGAtAGAGCGTCTGTTTCCTAAGCAGAAAGtCGTAGGTTCGACCCCTACCTGGCGCG
Str: >>>>>.>..>>>>........<<<<.>>>>>.......<<<<<.....>>>>>.......<<<<<<.<<<<<.

Chr_05.trna31 (8815260-8815334)	Length: 75 bp
Type: Sup	Anticodon: TCA at 35-37 (8815294-8815296)	Score: 79.2
HMM Sc=54.00	Sec struct Sc=25.20
         *    |    *    |    *    |    *    |    *    |    *    |    *    |    
Seq: GCTGGAGTAGCTCAGTTGGTtAGAGCGCGTGCCTTCAAaAGCACGAGGtCGAAGGTTCAAGCCCTTCCTTCAGCA
Str: >>>>>>>..>>>>.........<<<<.>>>>>........<<<<<.....>>>>>.......<<<<<<<<<<<<.

Chr_05.trna32 (9459337-9459409)	Length: 73 bp
Type: Phe	Anticodon: GAA at 34-36 (9459370-9459372)	Score: 78.3
HMM Sc=58.40	Sec struct Sc=19.90
         *    |    *    |    *    |    *    |    *    |    *    |    *    |  
Seq: GCGGGGATAGCTCAGTTGGGAGAGCGTCAGACTGAAGATCTGAAGGtCGCGTGTTCGATCCACGCTCACCGCA
Str: >>>>.>>..>>>>........<<<<.>>>>>.......<<<<<.....>>>>>.......<<<<<<<.<<<<.

Chr_05.trna33 (9474250-9474334)	Length: 85 bp
Type: Met	Anticodon: CAT at 35-37 (9474284-9474286)	Score: 64.2
Possible intron: 39-49 (9474288-9474298)
HMM Sc=40.80	Sec struct Sc=23.40
         *    |    *    |    *    |    *    |    *    |    *    |    *    |    *    |    
Seq: GGGGTGGTGGCGCAGTTGGCtAGCGCGTAGGTCTCATAgctaaagagtgATCCTGAGGtCGAGAGTTCGAGCCTCTCTCACCCCA
Str: >>>>>>>..>>>>.........<<<<.>>>>....................<<<<.....>>>>>.......<<<<<<<<<<<<.

Chr_05.trna34 (10474351-10474421)	Length: 71 bp
Type: Gly	Anticodon: GCC at 33-35 (10474383-10474385)	Score: 65.5
HMM Sc=43.70	Sec struct Sc=21.80
         *    |    *    |    *    |    *    |    *    |    *    |    *    |
Seq: GCACCAGTGGTCTAGTGGTAGAATAGTACCCTGCCACGGTACAGaCCCGGGTTCAATTCCCGGCTGGTGCA
Str: >>>>>>>..>>.>.......<.<<.>>>>>.......<<<<<....>>>>>.......<<<<<<<<<<<<.

Chr_05.trna35 (10829475-10829547)	Length: 73 bp
Type: Phe	Anticodon: GAA at 34-36 (10829508-10829510)	Score: 65.2
HMM Sc=55.80	Sec struct Sc=9.40
         *    |    *    |    *    |    *    |    *    |    *    |    *    |  
Seq: GCGGGGATAGCCCAGTTGGGAGAGTGTTAGACTGAAGATCTGAAGGtCGCGTGTTCGATCCACGCTCACCGCA
Str: >>>>.>>..>>.>........<.<<.>>>>>.......<<<<<.....>>>>>.......<<<<<<<.<<<<.

Chr_05.trna36 (10927215-10927289)	Length: 75 bp
Type: Undet	Anticodon: NNN at 0-0 (0-0)	Score: 64.6
HMM Sc=52.30	Sec struct Sc=12.30
         *    |    *    |    *    |    *    |    *    |    *    |    *    |    
Seq: GCTGGTGTAGTTTAGTTGGTtAGAGCGTGTGGCTTTtCAACCACAAGGtCGAAGGTTCAAACCCTTCTTCCAGCA
Str: >>>>>.>..>>>>.........<<<<.>>>>>........<<<<<.....>>>>>.......<<<<<<.<<<<<.

Chr_05.trna37 (10930768-10930842)	Length: 75 bp
Type: Sup	Anticodon: TCA at 36-38 (10930803-10930805)	Score: 74.4
HMM Sc=50.40	Sec struct Sc=24.00
         *    |    *    |    *    |    *    |    *    |    *    |    *    |    
Seq: GTTGGAGTAGCTCAGTTGGTtAGAGCATGTGgCTTTCAAAGCACAAGGtCGAAGGTTCAAGCCCTTCCTCCAACA
Str: >>>>>>>..>>>>.........<<<<.>>>>.>.......<<<<<.....>>>>>.......<<<<<<<<<<<<.

Chr_05.trna38 (11114876-11114947)	Length: 72 bp
Type: His	Anticodon: GTG at 34-36 (11114909-11114911)	Score: 63.0
HMM Sc=33.70	Sec struct Sc=29.30
         *    |    *    |    *    |    *    |    *    |    *    |    *    | 
Seq: GTGGCTGTAGTTTAGTGGTtAGAATTCCACGTTGTGGCCGTGGAGaCCTGGGCTCGAATCCCAGCAGCCACA
Str: >>>>>>>..>>>>........<<<<.>>>>>.......<<<<<....>>>>>.......<<<<<<<<<<<<.

Chr_05.trna39 (11436194-11436265)	Length: 72 bp
Type: Asp	Anticodon: GTC at 34-36 (11436227-11436229)	Score: 69.8
HMM Sc=46.80	Sec struct Sc=23.00
         *    |    *    |    *    |    *    |    *    |    *    |    *    | 
Seq: GTCGTTGTAGTATAGTGGTaAGTATTCCCGCCTGTCACGCGGGTGaCCCGGGTTCGATCCCCGGCAACGGCG
Str: >>>>>>>..>>>>........<<<<.>>>>>.......<<<<<....>>>>>.......<<<<<<<<<<<<.

Chr_05.trna40 (11562168-11562241)	Length: 74 bp
Type: Glu	Anticodon: TTC at 36-38 (11562203-11562205)	Score: 72.1
HMM Sc=45.30	Sec struct Sc=26.80
         *    |    *    |    *    |    *    |    *    |    *    |    *    |   
Seq: TCCGTTGTAGTCCAGCCtGGTtAGGATACCTGGCTTTCACCCAGGCGaCCCGGGTTCAAATCCCGGCAACGGAA
Str: >>>>>>>..>>>>..........<<<<.>>>>>.......<<<<<....>>>>>.......<<<<<<<<<<<<.

Chr_05.trna41 (12190237-12190310)	Length: 74 bp
Type: Glu	Anticodon: TTC at 36-38 (12190272-12190274)	Score: 70.5
HMM Sc=43.00	Sec struct Sc=27.50
         *    |    *    |    *    |    *    |    *    |    *    |    *    |   
Seq: TCCATTGTAGTCCAGCCcGGTtAGGATACCTGGCTTTCACCCAGGCGaCCCGGGTTCAAATCCCGGCAATGGAA
Str: >>>>>>>..>>>>..........<<<<.>>>>>.......<<<<<....>>>>>.......<<<<<<<<<<<<.

Chr_05.trna42 (13084776-13084875)	Length: 100 bp
Type: Tyr	Anticodon: GTA at 34-36 (13084809-13084811)	Score: 42.1
Possible intron: 38-65 (13084813-13084840)
HMM Sc=15.10	Sec struct Sc=27.00
         *    |    *    |    *    |    *    |    *    |    *    |    *    |    *    |    *    |    *    
Seq: GGATCTTTAGCTCAAATGGTAGAGCACTTGAGTGTATgagcaaccccaggccctagctaatacatCTCAAGAGaTGGTGGTTCAAATCCACCAAGATTCC
Str: >>>>>>>..>>>>........<<<<.>>>>>...................................<<<<<....>>>>>.......<<<<<<<<<<<<.

Chr_05.trna43 (18620181-18620264)	Length: 84 bp
Type: Undet	Anticodon: NNN at 0-0 (0-0)	Score: 29.4
HMM Sc=12.50	Sec struct Sc=16.90
         *    |    *    |    *    |    *    |    *    |    *    |    *    |    *    |   
Seq: GGACTTTTAGCTCAAATGGTAGAGCAACTGAgaattagggggtatacttcacagAAGaTAGTGGTTCAAATCCACTGAGGTCCA
Str: >>>>>>>..>>>>........<<<<..................................>>>>>.......<<<<<<<<<<<<.

Chr_05.trna44 (19693928-19694018)	Length: 91 bp
Type: Undet	Anticodon: NNN at 0-0 (0-0)	Score: 21.8
HMM Sc=15.60	Sec struct Sc=6.20
         *    |    *    |    *    |    *    |    *    |    *    |    *    |    *    |    *    |
Seq: GGACTTTTAGCTCAAATGGTAAAGCAACTGAgaattggagggcatttccaATAGTTCTCAGAAGaTGGTGGTTCAAATCCATTGAGGTCCA
Str: >>>>>>>..>>>..........<<<.>........................<..>>>...<<<...>>>>>.......<<<<<<<<<<<<.

Chr_05.trna45 (24531027-24531101)	Length: 75 bp
Type: Lys	Anticodon: TTT at 35-37 (24531061-24531063)	Score: 54.0
HMM Sc=46.80	Sec struct Sc=7.20
         *    |    *    |    *    |    *    |    *    |    *    |    *    |    
Seq: GCTCGGGTAGCTTGGTTGGTtAGAACATGTGGCTTTTAaACCACAAGGtCGGAGGTTCAAACCCTTCCTCTAGCA
Str: >>>.>>>..>.>>.........<<.<.>>>>>........<<<<<.....>>>>>.......<<<<<<<<.<<<.

Chr_05.trna46 (24858963-24859028)	Length: 66 bp
Type: Undet	Anticodon: NNN at 0-0 (0-0)	Score: 25.7
Possible pseudogene: HMM Sc=25.70	Sec struct Sc=0.00
         *    |    *    |    *    |    *    |    *    |    *    |    *
Seq: ACTGGTGTAGCTCAGTTGGTTGGCTTTTAAAccaCGAGGaCGAAGGTTCAAGCCCTTCCTCCAGCA
Str: .>>>>.>..>.>>........<<.<.>........<.....>>>>>.......<<<<<<.<<<<..

Chr_05.trna47 (27702887-27702968)	Length: 82 bp
Type: Ser	Anticodon: GCT at 34-36 (27702920-27702922)	Score: 80.5
HMM Sc=45.20	Sec struct Sc=35.30
         *    |    *    |    *    |    *    |    *    |    *    |    *    |    *    | 
Seq: GTCGCTTTGGCCGAGTGGTtAAGGCGTGTGCCTGCTAAGTACATGGGGTTTCCCCGCGAGAGTTCGAATCTCTCAGGCGACG
Str: >>>>>>>..>>>..........<<<.>>>>>.......<<<<<.>>>>...<<<<..>>>>>.......<<<<<<<<<<<<.

Chr_05.trna48 (28159372-28159446)	Length: 75 bp
Type: Lys	Anticodon: TTT at 35-37 (28159406-28159408)	Score: 70.2
HMM Sc=48.20	Sec struct Sc=22.00
         *    |    *    |    *    |    *    |    *    |    *    |    *    |    
Seq: GCTGGTGTAGCTCAGTTGGTtAGAGTGTGTGGCTTTTAaACCACAAAGtCGAAGGTTCAAGCCCTTCCTCCAGCA
Str: >>>>>.>..>>>>.........<<<<.>>>>>........<<<<<.....>>>>>.......<<<<<<.<<<<<.

Chr_05.trna49 (28630259-28630331)	Length: 73 bp
Type: Ile	Anticodon: TAT at 35-37 (28630293-28630295)	Score: 42.9
Possible pseudogene: HMM Sc=46.90	Sec struct Sc=-4.00
         *    |    *    |    *    |    *    |    *    |    *    |    *    |  
Seq: GGCCTATTAGCGCAGTTGGTtAGAGTGTCGCGTTTATTATGCGGAGaCGCGGGTTCGAGACCTGCATAGGGCA
Str: >.>>>>>..>>.>.........<.<<.>>>>>.......<<<<<....>>>>>.......<<<<<<<<<<.<.

Chr_05.trna50 (30211259-30211332)	Length: 74 bp
Type: Lys	Anticodon: TTT at 32-34 (30211290-30211292)	Score: 33.4
Possible pseudogene: HMM Sc=30.90	Sec struct Sc=2.50
         *    |    *    |    *    |    *    |    *    |    *    |    *    |   
Seq: TCCAcGCTTAGCTCAGTGGTAGAGCATGGCTTTTAACCTCGTCGTCGtCGTGGTTTCAATCCCCACAGCTCGAA
Str: >>.>.>>>..>>>>.......<<<<..>>.......<<...........>>>>.........<<<<<<<<.<<.

Chr_05.trna51 (30340917-30340991)	Length: 75 bp
Type: Lys	Anticodon: TTT at 35-37 (30340951-30340953)	Score: 25.6
HMM Sc=13.00	Sec struct Sc=12.60
         *    |    *    |    *    |    *    |    *    |    *    |    *    |    
Seq: ACTGATGTACCCTAGTTAGTtAGAGTATGTGGTATTTAaACCACATGCtCGAAGGTTCAAGCCCTTCCATCAGCG
Str: .>>>>>>...>.>.........<.<..>>>>>........<<<<<.....>>>>>.......<<<<<<<<<<<..

Chr_05.trna52 (30861621-30861695)	Length: 75 bp
Type: Sup	Anticodon: TTA at 36-38 (30861656-30861658)	Score: 74.7
HMM Sc=53.80	Sec struct Sc=20.90
         *    |    *    |    *    |    *    |    *    |    *    |    *    |    
Seq: GCTGGAGTAGCTCAGTTGGTtAGAGCGTGTGgCTTTTAAAGCACATGGtCGAAGGTTCAAACCCTTCCTCTAGCA
Str: >>>>>>>..>>>>.........<<<<.>>>>.>.......<<<<<.....>>>>>.......<<<<<<<<<<<<.

Chr_05.trna53 (31127912-31127986)	Length: 75 bp
Type: Sup	Anticodon: TCA at 35-37 (31127946-31127948)	Score: 79.2
HMM Sc=54.00	Sec struct Sc=25.20
         *    |    *    |    *    |    *    |    *    |    *    |    *    |    
Seq: GCTGGAGTAGCTCAGTTGGTtAGAGCGCGTGCCTTCAAaAGCACGAGGtCGAAGGTTCAAGCCCTTCCTTCAGCA
Str: >>>>>>>..>>>>.........<<<<.>>>>>........<<<<<.....>>>>>.......<<<<<<<<<<<<.

Chr_05.trna54 (32774635-32774706)	Length: 72 bp
Type: Undet	Anticodon: NNN at 0-0 (0-0)	Score: 30.9
HMM Sc=13.20	Sec struct Sc=17.70
         *    |    *    |    *    |    *    |    *    |    *    |    *    | 
Seq: GGATCCATaAGCTCtaaATGGTaAGAGCGCTCaTAAActGAGAGGtTGGTGGTTCGAATCCATCTGGATCCG
Str: >>>>>>>...>>>>..........<<<<.>>>.......<<<.....>>>>>.......<<<<<<<<<<<<.

Chr_05.trna55 (33125901-33125975)	Length: 75 bp
Type: Lys	Anticodon: TTT at 35-37 (33125935-33125937)	Score: 65.7
HMM Sc=49.90	Sec struct Sc=15.80
         *    |    *    |    *    |    *    |    *    |    *    |    *    |    
Seq: GCTGGCGTAGCTCAGTTGGTtAGAGCGTGTGGCTTTTAaACCACAAAGtCGAAGGTTCAAGCCCTTCCTCTAGCA
Str: >>>>>.>..>>>>.........<<<<.>>>>>........<<<<<.....>>>>>.......<<<<<<.<<<<<.

Chr_05.trna56 (33293314-33293395)	Length: 82 bp
Type: Ser	Anticodon: AGA at 34-36 (33293347-33293349)	Score: 79.4
HMM Sc=43.10	Sec struct Sc=36.30
         *    |    *    |    *    |    *    |    *    |    *    |    *    |    *    | 
Seq: GTGGACGTGCCGGAGTGGTtATCGGGCATGACTAGAAATCATGTGGGCTTTGCCCGCGCAGGTTCGAATCCTGCCGTCCACG
Str: >>>>>>>..>>>>........<<<<.>>>>>.......<<<<<.>>>>...<<<<..>>>>>.......<<<<<<<<<<<<.

Chr_05.trna57 (33836528-33836621)	Length: 94 bp
Type: His	Anticodon: ATG at 36-38 (33836563-33836565)	Score: 37.8
Possible intron: 40-57 (33836567-33836584)
HMM Sc=15.00	Sec struct Sc=22.80
         *    |    *    |    *    |    *    |    *    |    *    |    *    |    *    |    *    |   
Seq: GGATCTTTAGCTCAAATGGTAGAGCACttGAGAATATGAgcaacttctagatgatacATCTCATGAGaTAGTGGTTCGAATCCACTAAGATCCT
Str: >>>>>>>..>>>>........<<<<....>>>>.........................<<<<.......>>>>>.......<<<<<<<<<<<<.

Chr_05.trna58 (33848800-33848872)	Length: 73 bp
Type: Asn	Anticodon: ATT at 36-38 (33848835-33848837)	Score: 44.9
Possible pseudogene: HMM Sc=48.00	Sec struct Sc=-3.10
         *    |    *    |    *    |    *    |    *    |    *    |    *    |  
Seq: GGCCTATTAGCTCAGTTGGTtAGAGTGTCGcGTTTATTATGCaGAGaCGTGGGTTCGAGACCTGCATAGGGCA
Str: >.>>>>>..>>>>.........<<<<.>...>>.......<<.<....>>>>>.......<<<<<<<<<<.<.

Chr_05.trna59 (34288697-34288769)	Length: 73 bp
Type: Glu	Anticodon: CTC at 35-37 (34288731-34288733)	Score: 78.9
HMM Sc=53.10	Sec struct Sc=25.80
         *    |    *    |    *    |    *    |    *    |    *    |    *    |  
Seq: TCCGTTGTAGTCTAGTTGGTtAGGATACTCGGCTCTCACCCGAGAGaCCCGGGTTCAAGTCCCGGCAACGGAA
Str: >>>>>>>..>>>>.........<<<<.>>>>>.......<<<<<....>>>>>.......<<<<<<<<<<<<.

Chr_05.trna60 (34417198-34417269)	Length: 72 bp
Type: Gln	Anticodon: TTG at 34-36 (34417231-34417233)	Score: 61.7
HMM Sc=48.70	Sec struct Sc=13.00
         *    |    *    |    *    |    *    |    *    |    *    |    *    | 
Seq: GGTTTTATGGTGTAGTGGTtAGCACTTCGGACTTTGAATCTGGCAaCCTGGGTTCGACTCCCAGTAGGACCT
Str: >>>>>>>..>>>>........<<<<.>>>>>.......<<<<<....>>>>>.......<<<<<<<<<<<<.

Chr_05.trna61 (35551579-35551670)	Length: 92 bp
Type: Undet	Anticodon: NNN at 0-0 (0-0)	Score: 35.7
Possible pseudogene: HMM Sc=0.00	Sec struct Sc=35.70
         *    |    *    |    *    |    *    |    *    |    *    |    *    |    *    |    *    | 
Seq: TGATCTTTAGTTCAAATGGTAGAACACTTGGAGaatggatgtgtatttctatttcatcTCAAGAGaTGGTGGTTCAAATCCACCAAGATCAT
Str: >>>>>>>..>>>>........<<<<.>>>>.............................<<<<....>>>>>.......<<<<<<<<<<<<.

Chr_05.trna62 (36475427-36475498)	Length: 72 bp
Type: Undet	Anticodon: NNN at 0-0 (0-0)	Score: 30.9
HMM Sc=13.20	Sec struct Sc=17.70
         *    |    *    |    *    |    *    |    *    |    *    |    *    | 
Seq: GGATCCATaAGCTCtaaATGGTaAGAGCGCTCaTAAActGAGAGGtTGGTGGTTCGAATCCATCTGGATCCG
Str: >>>>>>>...>>>>..........<<<<.>>>.......<<<.....>>>>>.......<<<<<<<<<<<<.

Chr_05.trna63 (36608048-36608130)	Length: 83 bp
Type: Leu	Anticodon: TAA at 34-36 (36608081-36608083)	Score: 68.4
HMM Sc=29.10	Sec struct Sc=39.30
         *    |    *    |    *    |    *    |    *    |    *    |    *    |    *    |  
Seq: GCTGGTTTGCCCGAGAGGTtAAGGGGGAAGACTTAAGATCTTCTGCACATAAGTGCGCATGGGTTCGAACCCCATAGCCAGCA
Str: >>>>>>>..>>>..........<<<.>>>>>.......<<<<<.>>>>....<<<<..>>>>>.......<<<<<<<<<<<<.

Chr_05.trna64 (36613131-36613203)	Length: 73 bp
Type: Lys	Anticodon: CTT at 34-36 (36613164-36613166)	Score: 87.7
HMM Sc=67.60	Sec struct Sc=20.10
         *    |    *    |    *    |    *    |    *    |    *    |    *    |  
Seq: GCCCGTCTAGCTCAGTTGGTAGAGCGCAAGGCTCTTAACCTTGTGGtCGTGGGTTCGAGCCCCACGGTGGGCG
Str: >>>>>>>..>>>>........<<<<.>>>>>.......<<<<<.....>>>>>.......<<<<<<<<<<<<.

Chr_05.trna65 (37362451-37362524)	Length: 74 bp
Type: Val	Anticodon: AAC at 35-37 (37362485-37362487)	Score: 72.2
HMM Sc=47.80	Sec struct Sc=24.40
         *    |    *    |    *    |    *    |    *    |    *    |    *    |   
Seq: GGTTTCGTGGTGTAGTTGGTtATCACGTCAGTCTAACACACTGAAGGtCTCCGGTTCGAGTCCGGGCGAAGCCA
Str: >>>>>>>..>>>...........<<<.>>>>>.......<<<<<.....>>>>>.......<<<<<<<<<<<<.

Chr_05.trna66 (37567055-37567128)	Length: 74 bp
Type: Val	Anticodon: AAC at 35-37 (37567089-37567091)	Score: 72.2
HMM Sc=47.80	Sec struct Sc=24.40
         *    |    *    |    *    |    *    |    *    |    *    |    *    |   
Seq: GGTTTCGTGGTGTAGTTGGTtATCACGTCAGTCTAACACACTGAAGGtCTCCGGTTCGAGTCCGGGCGAAGCCA
Str: >>>>>>>..>>>...........<<<.>>>>>.......<<<<<.....>>>>>.......<<<<<<<<<<<<.

Chr_05.trna67 (39120213-39120301)	Length: 89 bp
Type: Tyr	Anticodon: GTA at 34-36 (39120246-39120248)	Score: 74.3
Possible intron: 38-53 (39120250-39120265)
HMM Sc=42.80	Sec struct Sc=31.50
         *    |    *    |    *    |    *    |    *    |    *    |    *    |    *    |    *   
Seq: CCGACCTTAGCTCAGTTGGTAGAGCGGAGGACTGTAGttggtttctgtcagacATCCTTAGGtCGCTGGTTCGAATCCGGCAGGTCGGA
Str: >>>>>>>..>>>>........<<<<.>>>>>.......................<<<<<.....>>>>>.......<<<<<<<<<<<<.

Chr_05.trna68 (40455325-40455400)	Length: 76 bp
Type: Lys	Anticodon: TTT at 35-37 (40455359-40455361)	Score: 53.3
HMM Sc=45.20	Sec struct Sc=8.10
         *    |    *    |    *    |    *    |    *    |    *    |    *    |    *
Seq: GATGGTGTGGCTCAGTTGGTtAGAGCATGTGgCCTTTTAAAcCACAAGGtCAAAGGTTCAAGCCCTTCCTCCAGCA
Str: >.>>>.>..>>>>.........<<<<.>>>>...........<<<<......>>>>.......<<<<.<.<<<.<.

Chr_05.trna69 (40480505-40480586)	Length: 82 bp
Type: Ser	Anticodon: TGA at 34-36 (40480538-40480540)	Score: 80.7
HMM Sc=46.00	Sec struct Sc=34.70
         *    |    *    |    *    |    *    |    *    |    *    |    *    |    *    | 
Seq: GTCGATATGTCCGAGTGGTtAAGGAGACAGACTTGAAATCTGTTGGGCTTCGCCCGCGCAGGTTCGATCCCTGCTGTCGACG
Str: >>>>>>>..>>>..........<<<.>>>>>.......<<<<<.>>>>...<<<<..>>>>>.......<<<<<<<<<<<<.

Chr_05.trna70 (41013818-41013890)	Length: 73 bp
Type: Arg	Anticodon: TCT at 34-36 (41013851-41013853)	Score: 68.8
HMM Sc=51.20	Sec struct Sc=17.60
         *    |    *    |    *    |    *    |    *    |    *    |    *    |  
Seq: GCACCCGTGGCCTAATGGAtAAGGCGTCTGACTTCTAATCAGGCGAtTGTGGGTTCGAGTCCCACCGGGTGTG
Str: >>>>>>>..>>>>........<<<<.>>>>>.......<<<<<.....>>>>>.......<<<<<<<<<<<<.

Chr_05.trna71 (41513650-41513724)	Length: 75 bp
Type: Lys	Anticodon: TTT at 35-37 (41513684-41513686)	Score: 69.4
HMM Sc=47.10	Sec struct Sc=22.30
         *    |    *    |    *    |    *    |    *    |    *    |    *    |    
Seq: GCTGGTGTAGCTCAGTTGGTtAGAGCATGTGGCTTTTAaACCACAAGGtCGAAGGTTCAAGCTCTTCCTCCAGCA
Str: >>>>>.>..>>>>.........<<<<.>>>>>........<<<<<.....>>>>>.......<<<<<<.<<<<<.

Chr_05.trna72 (41905364-41905443)	Length: 80 bp
Type: His	Anticodon: ATG at 34-36 (41905397-41905399)	Score: 41.7
Possible intron: 38-45 (41905401-41905408)
HMM Sc=17.30	Sec struct Sc=24.40
         *    |    *    |    *    |    *    |    *    |    *    |    *    |    *    
Seq: GGATCTTTAGCTCAAACGGTAGAGCACTTGAGAATGAaagtttgtCTCAAGAGaTGGTGGTTCAATTCCACCAAGATTCT
Str: >>>>>>>..>>>>........<<<<.>>>>>...............<<<<<....>>>>>.......<<<<<<<<<<<<.

Chr_05.trna73 (41909916-41909987)	Length: 72 bp
Type: Asp	Anticodon: GTC at 34-36 (41909949-41909951)	Score: 67.0
HMM Sc=47.30	Sec struct Sc=19.70
         *    |    *    |    *    |    *    |    *    |    *    |    *    | 
Seq: GTCGTTGTAGTATAGTGGTgAGTATTCCCGCCTGTCACGCGGGTGaCCCGGGTTCGATCCCCGGCAGCGGCG
Str: >>>>>>>..>>>>........<<<<.>>>>>.......<<<<<....>>>>>.......<<<<<<<<<<<<.

Chr_05.trna74 (42140371-42140441)	Length: 71 bp
Type: Gly	Anticodon: GCC at 33-35 (42140403-42140405)	Score: 66.5
HMM Sc=44.80	Sec struct Sc=21.70
         *    |    *    |    *    |    *    |    *    |    *    |    *    |
Seq: GCACCAGTGGTCTAGTGGTAGAATAGTACCCTGCCACGGTACAGaCCCGGGTTCGATTCCCGGCTGGTGCA
Str: >>>>>>>..>>.>.......<.<<.>>>>>.......<<<<<....>>>>>.......<<<<<<<<<<<<.

Chr_05.trna75 (42651645-42651716)	Length: 72 bp
Type: Pro	Anticodon: TGG at 33-35 (42651677-42651679)	Score: 68.9
HMM Sc=36.50	Sec struct Sc=32.40
         *    |    *    |    *    |    *    |    *    |    *    |    *    | 
Seq: GGGCATTTGGTCTAGTGGTATGATTCTTGCTTTGGGTGCAAGAGGtCCCGAGTTCGATTCTCGGAATGCCCC
Str: >>>>>>>..>>>.........<<<.>>>>>.......<<<<<.....>>>>>.......<<<<<<<<<<<<.

Chr_05.trna76 (42921535-42921606)	Length: 72 bp
Type: Undet	Anticodon: NNN at 0-0 (0-0)	Score: 32.4
HMM Sc=15.50	Sec struct Sc=16.90
         *    |    *    |    *    |    *    |    *    |    *    |    *    | 
Seq: GGATCCATaAGCTCtaaATGGTaAGAGCGCTCaTAAAttGAGAGGtTGGTGGTTCGAATCCATCTGGATCCA
Str: >>>>>>>...>>>>..........<<<<.>>>.......<<<.....>>>>>.......<<<<<<<<<<<<.

Chr_05.trna77 (44322028-44322097)	Length: 70 bp
Type: Undet	Anticodon: NNN at 0-0 (0-0)	Score: 60.2
HMM Sc=36.00	Sec struct Sc=24.20
         *    |    *    |    *    |    *    |    *    |    *    |    *    
Seq: GTGCCTGTAGCTCAGTGGAtAGAGCATCTGCCCTAGCAGAAGGtCGTAGGTTCAATTCCTACCAGGCACA
Str: >>>>>>>..>>>>........<<<<.>>>>>....<<<<<.....>>>>>.......<<<<<<<<<<<<.

Chr_05.trna78 (42745489-42745418)	Length: 72 bp
Type: Undet	Anticodon: NNN at 0-0 (0-0)	Score: 36.3
HMM Sc=16.40	Sec struct Sc=19.90
         *    |    *    |    *    |    *    |    *    |    *    |    *    | 
Seq: GGATCCATaAGCTCAaaATGGTaAGAGCACTCAGgaattgAGGGGtTGATGGTTCGAATCCATCTGGATCCA
Str: >>>>>>>...>>>>..........<<<<.>...........<.....>>>>>.......<<<<<<<<<<<<.

Chr_05.trna79 (42459385-42459285)	Length: 101 bp
Type: Tyr	Anticodon: GTA at 34-36 (42459352-42459350)	Score: 38.5
Possible intron: 38-66 (42459348-42459320)
HMM Sc=11.80	Sec struct Sc=26.70
         *    |    *    |    *    |    *    |    *    |    *    |    *    |    *    |    *    |    *    |
Seq: GGATCTTTAGCTCAAATGGTAGAGCACTTGAGTGTATgagcaacctccaggccttagctaatacatCTCAAGAAaTGGTGGTTCAAATCCACCAAGATTCC
Str: >>>>>>>..>>>>........<<<<.>>>>>....................................<<<<<....>>>>>.......<<<<<<<<<<<<.

Chr_05.trna80 (41177995-41177924)	Length: 72 bp
Type: Undet	Anticodon: NNN at 0-0 (0-0)	Score: 30.9
HMM Sc=13.20	Sec struct Sc=17.70
         *    |    *    |    *    |    *    |    *    |    *    |    *    | 
Seq: GGATCCATaAGCTCtaaATGGTaAGAGCGCTCaTAAActGAGAGGtTGGTGGTTCGAATCCATCTGGATCCG
Str: >>>>>>>...>>>>..........<<<<.>>>.......<<<.....>>>>>.......<<<<<<<<<<<<.

Chr_05.trna81 (40969898-40969825)	Length: 74 bp
Type: Arg	Anticodon: TCG at 35-37 (40969864-40969862)	Score: 82.3
HMM Sc=61.00	Sec struct Sc=21.30
         *    |    *    |    *    |    *    |    *    |    *    |    *    |   
Seq: GACCGCATAGCGCAGTGGAttAGCGCGTTTGACTTCGGATCAAAAGGtCGTGGGTTCGACTCCCACTGTGGTCG
Str: >>>>>>>..>>>>.........<<<<.>>>>>.......<<<<<.....>>>>>.......<<<<<<<<<<<<.

Chr_05.trna82 (40483588-40483517)	Length: 72 bp
Type: Asp	Anticodon: GTC at 34-36 (40483555-40483553)	Score: 69.8
HMM Sc=46.80	Sec struct Sc=23.00
         *    |    *    |    *    |    *    |    *    |    *    |    *    | 
Seq: GTCGTTGTAGTATAGTGGTgAGTATTCCCGCCTGTCACGCGGGTGaCCCGGGTTCGATCCCCGGCAACGGCG
Str: >>>>>>>..>>>>........<<<<.>>>>>.......<<<<<....>>>>>.......<<<<<<<<<<<<.

Chr_05.trna83 (40480745-40480674)	Length: 72 bp
Type: Asp	Anticodon: GTC at 34-36 (40480712-40480710)	Score: 69.8
HMM Sc=46.80	Sec struct Sc=23.00
         *    |    *    |    *    |    *    |    *    |    *    |    *    | 
Seq: GTCGTTGTAGTATAGTGGTaAGTATTCCCGCCTGTCACGCGGGTGaCCCGGGTTCGATCCCCGGCAACGGCG
Str: >>>>>>>..>>>>........<<<<.>>>>>.......<<<<<....>>>>>.......<<<<<<<<<<<<.

Chr_05.trna84 (39596244-39596165)	Length: 80 bp
Type: His	Anticodon: ATG at 34-36 (39596211-39596209)	Score: 41.7
Possible intron: 38-45 (39596207-39596200)
HMM Sc=17.00	Sec struct Sc=24.70
         *    |    *    |    *    |    *    |    *    |    *    |    *    |    *    
Seq: GGATCTTTAGCTCAAAAGGTAGAGCACTTGAGAATGAaattacatCTCAAGAGaTGGTGGTTCAATTCCACCAAGATCCA
Str: >>>>>>>..>>>>........<<<<.>>>>>...............<<<<<....>>>>>.......<<<<<<<<<<<<.

Chr_05.trna85 (37213382-37213310)	Length: 73 bp
Type: Ala	Anticodon: TGC at 34-36 (37213349-37213347)	Score: 69.1
HMM Sc=43.30	Sec struct Sc=25.80
         *    |    *    |    *    |    *    |    *    |    *    |    *    |  
Seq: GGGGATGTAGCTCAAATGGTAGAGCGCTCGCTTTGCATGCGAGAGGtACAGGGTTCGATCCCCTGCATCTCCA
Str: >>>>>>>..>>>>........<<<<.>>>>>.......<<<<<.....>>>>>.......<<<<<<<<<<<<.

Chr_05.trna86 (37058401-37058328)	Length: 74 bp
Type: Ile	Anticodon: AAT at 35-37 (37058367-37058365)	Score: 72.4
HMM Sc=52.60	Sec struct Sc=19.80
         *    |    *    |    *    |    *    |    *    |    *    |    *    |   
Seq: GGCCTATTAGCTCAGTTGGTtAGAGAGTCGTGCTAATAACGCGAAGGtCGCAGGTTCGAGACCTGCATGGGCCA
Str: >>>>>>>...>>>.........<<<..>>>>>.......<<<<<.....>>>>>.......<<<<<<<<<<<<.

Chr_05.trna87 (37058320-37058247)	Length: 74 bp
Type: Val	Anticodon: CAC at 35-37 (37058286-37058284)	Score: 82.4
HMM Sc=54.40	Sec struct Sc=28.00
         *    |    *    |    *    |    *    |    *    |    *    |    *    |   
Seq: GTCTGGGTGGTGTAGTTGGTtATCACGCTAGTCTCACACACTAGAGGtCCCCGGTTCGAACCCGGGCTCAGACA
Str: >>>>>>>..>>>...........<<<.>>>>>.......<<<<<.....>>>>>.......<<<<<<<<<<<<.

Chr_05.trna88 (37025840-37025769)	Length: 72 bp
Type: Cys	Anticodon: GCA at 33-35 (37025808-37025806)	Score: 82.1
HMM Sc=59.90	Sec struct Sc=22.20
         *    |    *    |    *    |    *    |    *    |    *    |    *    | 
Seq: GGGTCCATAGCTCAGTGGTAGAGCATTTGACTGCAGATCAAGAGGtCACCGGTTCGAACCCGGTTGGGCCCT
Str: >>>>>>>..>>>>.......<<<<.>>>>>.......<<<<<.....>>>>>.......<<<<<<<<<<<<.

Chr_05.trna89 (36386479-36386401)	Length: 79 bp
Type: Val	Anticodon: AAC at 39-41 (36386441-36386439)	Score: 43.1
Possible pseudogene: HMM Sc=39.90	Sec struct Sc=3.20
         *    |    *    |    *    |    *    |    *    |    *    |    *    |    *   
Seq: GGCagttTTCGTGGTGTAGTTGGTtATCACGTGAGTCTAACACACTGAAGGtCCTTcAGTTCGAGCCCAGGCGAAGCCA
Str: >>>....>>>>..>>>...........<<<.>.>>>.......<<<.<.....>>>..>.......<.<<<<<<<<<<.

Chr_05.trna90 (35784826-35784746)	Length: 81 bp
Type: Leu	Anticodon: AAG at 36-38 (35784791-35784789)	Score: 74.0
HMM Sc=52.20	Sec struct Sc=21.80
         *    |    *    |    *    |    *    |    *    |    *    |    *    |    *    |
Seq: GTTGAGATGGCCGAGTTGGTctAAGGCGCCAGATTAAGGTTCTGGTccgaaaGGgCGTGGGTTCAAATCCCACTCTCAACA
Str: >>>>>>>..>>>............<<<.>>>>>.......<<<<<...........>>>>>.......<<<<<<<<<<<<.

Chr_05.trna91 (35574466-35574375)	Length: 92 bp
Type: Undet	Anticodon: NNN at 0-0 (0-0)	Score: 36.6
Possible pseudogene: HMM Sc=9.60	Sec struct Sc=27.00
         *    |    *    |    *    |    *    |    *    |    *    |    *    |    *    |    *    | 
Seq: TGATCTTTAGTTCAAATGGTAGAACACTTGGAAaatggatgtgtatttctatttcatcTCAAGAGaTGGTGGTTCAAATCCACCAAGATCAT
Str: >>>>>>>..>>>>........<<<<.>>>>.............................<<<<....>>>>>.......<<<<<<<<<<<<.

Chr_05.trna92 (34600848-34600781)	Length: 68 bp
Type: Undet	Anticodon: NNN at 0-0 (0-0)	Score: 37.1
HMM Sc=22.30	Sec struct Sc=14.80
         *    |    *    |    *    |    *    |    *    |    *    |    *  
Seq: GACTCTGTGGCCCAATGGAtAAGGCGCGAAAccAGAGAtTCTGGGTTCGAcgaTCCCCAGCAGAGTCG
Str: >>>>>>>..>>>..........<<<.>.......<.....>>>>>..........<<<<<<<<<<<<.

Chr_05.trna93 (33803873-33803803)	Length: 71 bp
Type: Lys	Anticodon: TTT at 32-34 (33803842-33803840)	Score: 32.0
Possible pseudogene: HMM Sc=28.70	Sec struct Sc=3.30
         *    |    *    |    *    |    *    |    *    |    *    |    *    |
Seq: TCCAcGCTTAGCTCAGTGGTAGAGCATGGCTTTTAACCTCGTCGtCGTGGTTTCAATCCCCACAGCTCAAA
Str: >..>.>>>..>>>>.......<<<<..>>.......<<........>>>>.........<<<<<<<<..<.

Chr_05.trna94 (33209281-33209207)	Length: 75 bp
Type: Lys	Anticodon: TTT at 35-37 (33209247-33209245)	Score: 63.9
HMM Sc=41.70	Sec struct Sc=22.20
         *    |    *    |    *    |    *    |    *    |    *    |    *    |    
Seq: GCTGGTGTAGCTCAGATGGTtAGAGCATGTGGCTTTTAaACCACAAAGtTGAAGGTTCAAGCCCTTCCTCCAGCA
Str: >>>>>.>..>>>>.........<<<<.>>>>>........<<<<<.....>>>>>.......<<<<<<.<<<<<.

Chr_05.trna95 (32565667-32565567)	Length: 101 bp
Type: Tyr	Anticodon: GTA at 34-36 (32565634-32565632)	Score: 42.0
Possible intron: 38-66 (32565630-32565602)
HMM Sc=15.00	Sec struct Sc=27.00
         *    |    *    |    *    |    *    |    *    |    *    |    *    |    *    |    *    |    *    |
Seq: GGATCTTTAGCTCAAATGGTAGAGCACTTGAGTGTATgagcaacccccaggccctagctaatacatCTCAAGAGaTGGTGGTTCAAATCCACCAAGATTCC
Str: >>>>>>>..>>>>........<<<<.>>>>>....................................<<<<<....>>>>>.......<<<<<<<<<<<<.

Chr_05.trna96 (30903147-30903057)	Length: 91 bp
Type: Pro	Anticodon: GGG at 36-38 (30903112-30903110)	Score: 35.5
Possible intron: 40-54 (30903108-30903094)
HMM Sc=14.90	Sec struct Sc=20.60
         *    |    *    |    *    |    *    |    *    |    *    |    *    |    *    |    *    |
Seq: GGATCTTTAGCTCAAAGGGtAGAGCACttGAGAATGGGAgtatgtctccaatgcATCTCAAACGaTGGTGGTTCAAATCCACCAAGGTCCT
Str: >>>>>>>..>>>>........<<<<....>>>>......................<<<<.......>>>>>.......<<<<<<<<<<<<.

Chr_05.trna97 (29805197-29805126)	Length: 72 bp
Type: Gly	Anticodon: GCC at 33-35 (29805165-29805163)	Score: 51.0
HMM Sc=35.00	Sec struct Sc=16.00
         *    |    *    |    *    |    *    |    *    |    *    |    *    | 
Seq: GCGGAAGTAGCTTAATGGTAGAGCATAACCTTGCCTAGGCTGAGGtTGAGGGTTCAAGTCCCTCTTTCCGCT
Str: >>>>>>>..>>>>.......<<<<.>>.>>.......<<.<<.....>>>>>.......<<<<<<<<<<<<.

Chr_05.trna98 (29535781-29535710)	Length: 72 bp
Type: Leu	Anticodon: TAA at 35-37 (29535747-29535745)	Score: 39.6
HMM Sc=11.80	Sec struct Sc=27.80
         *    |    *    |    *    |    *    |    *    |    *    |    *    | 
Seq: GGATCCATaAGCTCtaaATGGTaAGAGCGCTCACTAAATGAGAGGtTGATGGTTCGAATCCATCTGGATCCA
Str: >>>>>>>...>>>>..........<<<<.>>>>.....<<<<.....>>>>>.......<<<<<<<<<<<<.

Chr_05.trna99 (28516345-28516271)	Length: 75 bp
Type: Lys	Anticodon: TTT at 35-37 (28516311-28516309)	Score: 70.5
HMM Sc=49.80	Sec struct Sc=20.70
         *    |    *    |    *    |    *    |    *    |    *    |    *    |    
Seq: GCTGGTGTAGCTCAGTTGGTtAGAGCGTGTGGCTTTTAaACCACAAAGtCGAAGGTTCAAGCCCTTCCTCTAGCA
Str: >>>>>.>..>>>>.........<<<<.>>>>>........<<<<<.....>>>>>.......<<<<<<.<<<<<.

Chr_05.trna100 (28334837-28334763)	Length: 75 bp
Type: Sup	Anticodon: TTA at 36-38 (28334802-28334800)	Score: 75.5
HMM Sc=52.60	Sec struct Sc=22.90
         *    |    *    |    *    |    *    |    *    |    *    |    *    |    
Seq: GCTGAAGTAGCTCAGTTGGTtAGAGCATGTGgCTTTTAAAGCACAAGGtCGAAGGTTCAAGCCCTTCCTTCAGCA
Str: >>>>>>>..>>>>.........<<<<.>>>>.>.......<<<<<.....>>>>>.......<<<<<<<<<<<<.

Chr_05.trna101 (27814480-27814406)	Length: 75 bp
Type: Sup	Anticodon: TTA at 36-38 (27814445-27814443)	Score: 68.6
HMM Sc=44.60	Sec struct Sc=24.00
         *    |    *    |    *    |    *    |    *    |    *    |    *    |    
Seq: GTTGGAGTAGCTCAGGTGGTtAGAGCGTGTGgCTTTTAAAGCACAAGGcTGAAGGTTCAAGCCCTTCCTCCAACA
Str: >>>>>>>..>>>>.........<<<<.>>>>.>.......<<<<<.....>>>>>.......<<<<<<<<<<<<.

Chr_05.trna102 (27811152-27811078)	Length: 75 bp
Type: Sup	Anticodon: TCA at 36-38 (27811117-27811115)	Score: 67.1
HMM Sc=51.40	Sec struct Sc=15.70
         *    |    *    |    *    |    *    |    *    |    *    |    *    |    
Seq: GCTGGAGTAGCTCAGTTGGTtAGAGCATGTGgCTTTCAAAGCACAAGGtCAAAGGTTCAAGCCCTTCTTCCAGCA
Str: >>>>>>>..>>>>.........<<<<.>>>>.>.......<<<<<......>>>>.......<<<<.<<<<<<<.

Chr_05.trna103 (26370117-26370035)	Length: 83 bp
Type: Cys	Anticodon: GCA at 39-41 (26370079-26370077)	Score: 24.3
Possible intron: 43-46 (26370075-26370072)
Possible pseudogene: HMM Sc=0.00	Sec struct Sc=24.30
         *    |    *    |    *    |    *    |    *    |    *    |    *    |    *    |  
Seq: AGATCTTTAGCTCAtcaaAAGGTAGAGCaaTTGAGAATGCAAgtgcATCTCAAGAgaTGGTGGTTCAAACCCACCAAGATCCT
Str: .>>>>>>..>>>>...........<<<<...>>>>>...........<<<<<......>>>>>.......<<<<<<<<<<<..

Chr_05.trna104 (24777710-24777640)	Length: 71 bp
Type: Gly	Anticodon: GCC at 33-35 (24777678-24777676)	Score: 53.1
HMM Sc=35.80	Sec struct Sc=17.30
         *    |    *    |    *    |    *    |    *    |    *    |    *    |
Seq: ACACCAGTGGTCTAGTGGTAGAATAGTACCCTGCCACGGTACAGaCCCGGGTTCGATTCCCGACTGGTGCA
Str: .>>>>>>..>>.>.......<.<<.>>>>>.......<<<<<.....>>>>.......<<<<.<<<<<<..

Chr_05.trna105 (24173110-24173039)	Length: 72 bp
Type: Gln	Anticodon: TTG at 34-36 (24173077-24173075)	Score: 73.5
HMM Sc=53.70	Sec struct Sc=19.80
         *    |    *    |    *    |    *    |    *    |    *    |    *    | 
Seq: GGTTCTATGGTGTAGTGGTtAGCACTCTGGACTTTGAATCCAGCGaCCTGGGTTCGACTCCCGGTAGGACCT
Str: >>>>>>>..>>>>........<<<<.>>>>>.......<<<<<....>>>>>.......<<<<<<<<<<<<.

Chr_05.trna106 (23810100-23810029)	Length: 72 bp
Type: Asp	Anticodon: GTC at 34-36 (23810067-23810065)	Score: 69.8
HMM Sc=46.80	Sec struct Sc=23.00
         *    |    *    |    *    |    *    |    *    |    *    |    *    | 
Seq: GTCGTTGTAGTATAGTGGTaAGTATTCCCGCCTGTCACGCGGGTGaCCCGGGTTCGATCCCCGGCAACGGCG
Str: >>>>>>>..>>>>........<<<<.>>>>>.......<<<<<....>>>>>.......<<<<<<<<<<<<.

Chr_05.trna107 (21974829-21974739)	Length: 91 bp
Type: Undet	Anticodon: NNN at 0-0 (0-0)	Score: 25.9
HMM Sc=17.00	Sec struct Sc=8.90
         *    |    *    |    *    |    *    |    *    |    *    |    *    |    *    |    *    |
Seq: GGACTTTTAGCTCAAATGGTAGAGCAACTGAgaattagagggcatttccaATAGTTCTCAGAAGaTGGTGGTTCAAATCCATTGAGGTCCA
Str: >>>>>>>..>>>>........<<<<.>........................<..>>>...<<<...>>>>>.......<<<<<<<<<<<<.

Chr_05.trna108 (21568443-21568371)	Length: 73 bp
Type: Arg	Anticodon: TCT at 34-36 (21568410-21568408)	Score: 68.8
HMM Sc=51.20	Sec struct Sc=17.60
         *    |    *    |    *    |    *    |    *    |    *    |    *    |  
Seq: GCACCCGTGGCCTAATGGAtAAGGCGTCTGACTTCTAATCAGGCGAtTGTGGGTTCGAGTCCCACCGGGTGTG
Str: >>>>>>>..>>>>........<<<<.>>>>>.......<<<<<.....>>>>>.......<<<<<<<<<<<<.

Chr_05.trna109 (21342881-21342811)	Length: 71 bp
Type: Undet	Anticodon: NNN at 0-0 (0-0)	Score: 31.2
Possible pseudogene: HMM Sc=9.20	Sec struct Sc=22.00
         *    |    *    |    *    |    *    |    *    |    *    |    *    |
Seq: GGATCTATtAGCTCAaaATGGCaAGAGCGTTCATATATGAGAGGtTGATGGTTCAAATCCATCTAGATCCA
Str: >>>>>>>...>>>>..........<<<<.>>>......<<<.....>>>>>.......<<<<<<<<<<<<.

Chr_05.trna110 (19702661-19702589)	Length: 73 bp
Type: Ala	Anticodon: TGC at 34-36 (19702628-19702626)	Score: 69.1
HMM Sc=43.30	Sec struct Sc=25.80
         *    |    *    |    *    |    *    |    *    |    *    |    *    |  
Seq: GGGGATGTAGCTCAAATGGTAGAGCGCTCGCTTTGCATGCGAGAGGtACAGGGTTCGATCCCCTGCATCTCCA
Str: >>>>>>>..>>>>........<<<<.>>>>>.......<<<<<.....>>>>>.......<<<<<<<<<<<<.

Chr_05.trna111 (19454448-19454374)	Length: 75 bp
Type: Lys	Anticodon: TTT at 35-37 (19454414-19454412)	Score: 54.0
HMM Sc=46.80	Sec struct Sc=7.20
         *    |    *    |    *    |    *    |    *    |    *    |    *    |    
Seq: GCTCGGGTAGCTTGGTTGGTtAGAACATGTGGCTTTTAaACCACAAGGtCGGAGGTTCAAACCCTTCCTCTAGCA
Str: >>>.>>>..>.>>.........<<.<.>>>>>........<<<<<.....>>>>>.......<<<<<<<<.<<<.

Chr_05.trna112 (18883620-18883546)	Length: 75 bp
Type: Glu	Anticodon: TTC at 36-38 (18883585-18883583)	Score: 67.3
HMM Sc=43.20	Sec struct Sc=24.10
         *    |    *    |    *    |    *    |    *    |    *    |    *    |    
Seq: TCCATTGTAGTCCAGCCcGGTtAGGATACCTGGTTTTCACCCAGGCGGgTCCGGGTTCAAATCCCGGCGATGGAA
Str: >>>>>>>..>>>>..........<<<<.>>>>>.......<<<<<.....>>>>>.......<<<<<<<<<<<<.

Chr_05.trna113 (18872610-18872539)	Length: 72 bp
Type: Gln	Anticodon: TTG at 34-36 (18872577-18872575)	Score: 76.6
HMM Sc=57.00	Sec struct Sc=19.60
         *    |    *    |    *    |    *    |    *    |    *    |    *    | 
Seq: GGTTCTATGGTGTAGTGGTtAGCACTTTGGACTTTGAATCCAACGaCCTGGGTTCGAATCCCGGTAGGACCT
Str: >>>>>>>..>>>>........<<<<.>>>>>.......<<<<<....>>>>>.......<<<<<<<<<<<<.

Chr_05.trna114 (17881696-17881622)	Length: 75 bp
Type: Lys	Anticodon: CTT at 35-37 (17881662-17881660)	Score: 20.4
Possible pseudogene: HMM Sc=16.80	Sec struct Sc=3.60
         *    |    *    |    *    |    *    |    *    |    *    |    *    |    
Seq: AGTGGGGTAGAGGAATTCGTcGACTCATCAGCCTCTTGACCTAAAGAcTGCAGGTTCGAGTCCTGCCCCTGgCTA
Str: >>>>>>>..>>>...........<<<.>.>>.........<<.<.....>>>>>.......<<<<<<<<<<.<<.

Chr_05.trna115 (17640182-17640108)	Length: 75 bp
Type: Sup	Anticodon: TTA at 36-38 (17640147-17640145)	Score: 63.9
HMM Sc=45.20	Sec struct Sc=18.70
         *    |    *    |    *    |    *    |    *    |    *    |    *    |    
Seq: GTTGGAGTAGCTCAGTTGGTtAGAGCGTGTGgCTTTTAAAGCACAAGGcCGAAGGTCCAAGCCCTTCCTCCAGCA
Str: >>>>>>>..>>>>.........<<<<.>>>>.>.......<<<<<.....>>>>>.......<<<<<<<<<<<<.

Chr_05.trna116 (17637704-17637630)	Length: 75 bp
Type: Sup	Anticodon: TCA at 36-38 (17637669-17637667)	Score: 66.3
HMM Sc=52.50	Sec struct Sc=13.80
         *    |    *    |    *    |    *    |    *    |    *    |    *    |    
Seq: GCTGGAGTAGCTCAGTTGGTtAGAGCGTGTGgCTTTCAAAGCATAAGGtCGAAGGTTCAAGCCCTTTTTCCAGCA
Str: >>>>>>>..>>>>.........<<<<.>>>>.>.......<<<<<.....>>>>>.......<<<<<<<<<<<<.

Chr_05.trna117 (17489103-17489012)	Length: 92 bp
Type: Undet	Anticodon: NNN at 0-0 (0-0)	Score: 27.0
Possible pseudogene: HMM Sc=0.00	Sec struct Sc=27.00
         *    |    *    |    *    |    *    |    *    |    *    |    *    |    *    |    *    | 
Seq: TAATCTTTAGTTCAAATGGTAGAACACTTGGAGaatgaatgtgtatttctatttcatcTCAAGAGaTGGTGGTTCAAATCCACCAAGATCAT
Str: >.>>>>>..>>>>........<<<<.>>>>.............................<<<<....>>>>>.......<<<<<<<<<<.<.

Chr_05.trna118 (17371168-17371079)	Length: 90 bp
Type: Met	Anticodon: CAT at 35-37 (17371134-17371132)	Score: 64.1
Possible intron: 39-54 (17371130-17371115)
HMM Sc=40.60	Sec struct Sc=23.50
         *    |    *    |    *    |    *    |    *    |    *    |    *    |    *    |    *    
Seq: GGGGTGGTGGCGCAGTTGGCtAGCGCGTAGGTCTCATAgctaaatgaatgagtgATCCTGAGGtCGAGAGTTCGAGCCTCTCTCACCCCA
Str: >>>>>>>..>>>>.........<<<<.>>>>.........................<<<<.....>>>>>.......<<<<<<<<<<<<.

Chr_05.trna119 (16672971-16672898)	Length: 74 bp
Type: Lys	Anticodon: TTT at 34-36 (16672938-16672936)	Score: 53.3
HMM Sc=46.80	Sec struct Sc=6.50
         *    |    *    |    *    |    *    |    *    |    *    |    *    |   
Seq: GCTTGTGTAGCTCAGTTGGTAGAGCATGTGGCTTTTAaACCACAAGAtTAAAGGTTCAAGCCCTTCTTCCAGCA
Str: >>>.>.>..>>>>........<<<<.>>>>>........<<<<<......>>>>.......<<<<.<.<.<<<.

Chr_05.trna120 (16669944-16669871)	Length: 74 bp
Type: Sup	Anticodon: TTA at 35-37 (16669910-16669908)	Score: 70.9
HMM Sc=60.80	Sec struct Sc=10.10
         *    |    *    |    *    |    *    |    *    |    *    |    *    |   
Seq: GCTGGAGTAGCTCAGTTGGTtAGAGCGTGAGGCTTTAAAGCACAAGGtCGAAGGTTCAAGTCCTTCCTCCAGCA
Str: >>>>>>>..>>>>.........<<<<.>>.>.........<.<<.....>>>>>.......<<<<<<<<<<<<.

Chr_05.trna121 (16391026-16390949)	Length: 78 bp
Type: Leu	Anticodon: CAA at 36-38 (16390991-16390989)	Score: 25.4
HMM Sc=15.60	Sec struct Sc=9.80
         *    |    *    |    *    |    *    |    *    |    *    |    *    |    *  
Seq: CAATTGCTAGCTCAGTTGGTaAAGGCACCcCTCCCCAAGTGGGAGGtTGTGAGTTCAAATCtTCACgactGTAGTTGG
Str: >>>>>>>..>>>...........<<<....>>>.......<<<.....>>>>>.......<.<<<<....<<<<<<<.

Chr_05.trna122 (16228686-16228615)	Length: 72 bp
Type: Undet	Anticodon: NNN at 0-0 (0-0)	Score: 25.4
Possible pseudogene: HMM Sc=0.00	Sec struct Sc=25.40
         *    |    *    |    *    |    *    |    *    |    *    |    *    | 
Seq: GGATCCATaAGCTCAaaATGGGaAGAGCGCTCACtagttaAGAGGtTGATGGTTCGAATCCATCTGGATCTT
Str: >>>>>>>...>>>>..........<<<<.>...........<.....>>>>>.......<<<<<<<<<<<<.

Chr_05.trna123 (15808555-15808482)	Length: 74 bp
Type: Ile	Anticodon: AAT at 35-37 (15808521-15808519)	Score: 74.7
HMM Sc=56.80	Sec struct Sc=17.90
         *    |    *    |    *    |    *    |    *    |    *    |    *    |   
Seq: GGCCTATTAGCTCAGTTGGTtAGAGCGTCGTGCTAATAACGTGAATGtCGCAGGTTCAAGTCCTGCATGGGCCA
Str: >>>>>>>..>>>>.........<<<<.>>>>>.......<<<<<.....>>>>>.......<<<<<<<<<<<<.

Chr_05.trna124 (13857053-13856979)	Length: 75 bp
Type: Lys	Anticodon: TTT at 35-37 (13857019-13857017)	Score: 22.7
HMM Sc=10.60	Sec struct Sc=12.10
         *    |    *    |    *    |    *    |    *    |    *    |    *    |    
Seq: ACTGGTGTACCCCAGTAAGTtAGAGTATGTGGTATTTAaACCACATGCtCGAAGGTTCAAGCCCTTCCATCAGCG
Str: .>>>>>>...>.>.........<.<..>>>>>........<<<<<.....>>>>>.......<<<<<<<<<<<..

Chr_05.trna125 (13844913-13844839)	Length: 75 bp
Type: Lys	Anticodon: TTT at 35-37 (13844879-13844877)	Score: 23.1
HMM Sc=13.70	Sec struct Sc=9.40
         *    |    *    |    *    |    *    |    *    |    *    |    *    |    
Seq: ACTGATGTACCCCAGTTAGTtAGAGTATGTGGTATTTAaACCACATGCtCGAAGGTTCAAGCCCTTCCATCTGCG
Str: .>.>>>>...>.>.........<.<..>>>>>........<<<<<.....>>>>>.......<<<<<<<<<.<..

Chr_05.trna126 (13107757-13107685)	Length: 73 bp
Type: Leu	Anticodon: TAA at 33-35 (13107725-13107723)	Score: 64.6
HMM Sc=32.20	Sec struct Sc=32.40
         *    |    *    |    *    |    *    |    *    |    *    |    *    |  
Seq: GGGCGTTTGGTCTAGTGGTATGATTCTCGTCTTAAGgTACGAGAGGtCGCGAGTTCGATTCTCGCAACGCCCT
Str: >>>>>>>..>>>.........<<<.>>>>>........<<<<<.....>>>>>.......<<<<<<<<<<<<.

Chr_05.trna127 (12657236-12657165)	Length: 72 bp
Type: Lys	Anticodon: TTT at 33-35 (12657204-12657202)	Score: 80.4
HMM Sc=65.10	Sec struct Sc=15.30
         *    |    *    |    *    |    *    |    *    |    *    |    *    | 
Seq: GCCGACTTAGCTCAGTGGTAGAGCGCGTGACTTTTAATCCCGTGGtCGAGGGTTCGATCCCCTCAGTCGGCG
Str: >>>>>>>..>>>>.......<<<<.>>.>>.......<<.<<.....>>>>>.......<<<<<<<<<<<<.

Chr_05.trna128 (12584412-12584341)	Length: 72 bp
Type: Trp	Anticodon: CCA at 33-35 (12584380-12584378)	Score: 75.8
HMM Sc=51.20	Sec struct Sc=24.60
         *    |    *    |    *    |    *    |    *    |    *    |    *    | 
Seq: GGATCCGTGGCGCAATGGTAGCGCGTCTGACTCCAGATCAGAAGGtTGCGTGTTCGATTCACGTCGGGTTCA
Str: >>>>>>>..>>>>.......<<<<.>>>>>.......<<<<<.....>>>>>.......<<<<<<<<<<<<.

Chr_05.trna129 (12318666-12318593)	Length: 74 bp
Type: Ile	Anticodon: AAT at 35-37 (12318632-12318630)	Score: 84.9
HMM Sc=58.30	Sec struct Sc=26.60
         *    |    *    |    *    |    *    |    *    |    *    |    *    |   
Seq: GGCCCATTAGCTCAGTTGGTtAGAGCGTCGTGCTAATAACGCGAAGGtCGCAGGTTCGAGACCTGCATGGGCCA
Str: >>>>>>>..>>>>.........<<<<.>>>>>.......<<<<<.....>>>>>.......<<<<<<<<<<<<.

Chr_05.trna130 (12194783-12194710)	Length: 74 bp
Type: Asn	Anticodon: GTT at 35-37 (12194749-12194747)	Score: 81.1
HMM Sc=58.40	Sec struct Sc=22.70
         *    |    *    |    *    |    *    |    *    |    *    |    *    |   
Seq: GCTGGAGTAGCTCAGTTGGTtAGAGCGTGTGGCTGTTAACCACAAGGtCGAAGGTTCAAGCCCTTCTTCTAGCG
Str: >>>>>>>..>>>>.........<<<<.>>>>>.......<<<<<.....>>>>>.......<<<<<<<<<<<<.

Chr_05.trna131 (12180689-12180618)	Length: 72 bp
Type: Thr	Anticodon: TGT at 33-35 (12180657-12180655)	Score: 79.1
HMM Sc=48.90	Sec struct Sc=30.20
         *    |    *    |    *    |    *    |    *    |    *    |    *    | 
Seq: GCCCCTATAGCTCAGTGGTAGAGCGCCAGTCTTGTAAACTGGAGGtCTGTAGTTCGATCCTGCATGGGGGCA
Str: >>>>>>>..>>>>.......<<<<.>>>>>.......<<<<<.....>>>>>.......<<<<<<<<<<<<.

Chr_05.trna132 (11900703-11900632)	Length: 72 bp
Type: Asp	Anticodon: GTC at 34-36 (11900670-11900668)	Score: 69.8
HMM Sc=46.80	Sec struct Sc=23.00
         *    |    *    |    *    |    *    |    *    |    *    |    *    | 
Seq: GTCGTTGTAGTATAGTGGTgAGTATTCCCGCCTGTCACGCGGGTGaCCCGGGTTCGATCCCCGGCAACGGCG
Str: >>>>>>>..>>>>........<<<<.>>>>>.......<<<<<....>>>>>.......<<<<<<<<<<<<.

Chr_05.trna133 (11875627-11875555)	Length: 73 bp
Type: Ala	Anticodon: TGC at 34-36 (11875594-11875592)	Score: 60.7
HMM Sc=41.30	Sec struct Sc=19.40
         *    |    *    |    *    |    *    |    *    |    *    |    *    |  
Seq: GGGGATGTAGCTCAAATGGTAGAGCGCTCGCTTTGCATGCGAGAGGtACAAGGTTCGATCCCCTGCATCTCCA
Str: >>>>>>>..>>>>........<<<<.>>>>>.......<<<<<.....>>.>>.......<<.<<<<<<<<<.

Chr_05.trna134 (11719390-11719319)	Length: 72 bp
Type: Pro	Anticodon: TGG at 33-35 (11719358-11719356)	Score: 66.3
HMM Sc=31.40	Sec struct Sc=34.90
         *    |    *    |    *    |    *    |    *    |    *    |    *    | 
Seq: GGGCATTTGGTCTAGTGGTATGATTCTCGCTTTGGGTGCGAGAGGtCCGGAGTTCGATTCTCCGAATGCCCC
Str: >>>>>>>..>>>.........<<<.>>>>>.......<<<<<.....>>>>>.......<<<<<<<<<<<<.

Chr_05.trna135 (11715063-11714990)	Length: 74 bp
Type: Thr	Anticodon: AGT at 35-37 (11715029-11715027)	Score: 73.6
HMM Sc=45.20	Sec struct Sc=28.40
         *    |    *    |    *    |    *    |    *    |    *    |    *    |   
Seq: GCTTTCATAGCTCAGTTGGTtAGAGCACCCGTTTAGTAAGCGGGAGGtCTTGAGTTCAACTCTCAATGAAAGCA
Str: >>>>>>>..>>>>.........<<<<.>>>>>.......<<<<<.....>>>>>.......<<<<<<<<<<<<.

Chr_05.trna136 (11572934-11572863)	Length: 72 bp
Type: Asp	Anticodon: GTC at 34-36 (11572901-11572899)	Score: 62.4
HMM Sc=38.60	Sec struct Sc=23.80
         *    |    *    |    *    |    *    |    *    |    *    |    *    | 
Seq: GTCGTTGTAGTACAGTGGTaAGTATTCCCGCCTGTCACGTGGGTGaCCCGGGTTTGATCCCCGGCAACGGCG
Str: >>>>>>>..>>>>........<<<<.>>>>>.......<<<<<....>>>>>.......<<<<<<<<<<<<.

Chr_05.trna137 (11471093-11471013)	Length: 81 bp
Type: Asn	Anticodon: GTT at 44-46 (11471050-11471048)	Score: 30.2
HMM Sc=12.10	Sec struct Sc=18.10
         *    |    *    |    *    |    *    |    *    |    *    |    *    |    *    |
Seq: GGAATTATaAGCTCAaaATGGAtAGAGCGCCTCAAACTTTATTGTTTggGGAGGaTGATGGTTCGAATCCATCTGATTCCA
Str: >>>>>>>...>>>>..........<<<<........>>>..>.......<<<<...>>>>>.......<<<<<<<<<<<<.

Chr_05.trna138 (11387872-11387801)	Length: 72 bp
Type: Gln	Anticodon: CTG at 34-36 (11387839-11387837)	Score: 74.6
HMM Sc=50.10	Sec struct Sc=24.50
         *    |    *    |    *    |    *    |    *    |    *    |    *    | 
Seq: GGTCCTATGGTCTAGTGGTcAGGACATTGGACTCTGAATCCAGTAaCCCGAGTTCAAATCTCGGTAGGACCT
Str: >>>>>>>..>>>>........<<<<.>>>>>.......<<<<<....>>>>>.......<<<<<<<<<<<<.

Chr_05.trna139 (11190636-11190563)	Length: 74 bp
Type: Asn	Anticodon: GTT at 35-37 (11190602-11190600)	Score: 84.5
HMM Sc=59.40	Sec struct Sc=25.10
         *    |    *    |    *    |    *    |    *    |    *    |    *    |   
Seq: GCTGGAATAGCTCAGTTGGTtAGAGCGTGTGGCTGTTAACCACAAGGtCGGAGGTTCAAGCCCTCCTTCTAGCG
Str: >>>>>>>..>>>>.........<<<<.>>>>>.......<<<<<.....>>>>>.......<<<<<<<<<<<<.

Chr_05.trna140 (11095366-11095292)	Length: 75 bp
Type: Lys	Anticodon: TTT at 35-37 (11095332-11095330)	Score: 54.0
HMM Sc=46.80	Sec struct Sc=7.20
         *    |    *    |    *    |    *    |    *    |    *    |    *    |    
Seq: GCTCGGGTAGCTTGGTTGGTtAGAACATGTGGCTTTTAaACCACAAGGtCGGAGGTTCAAACCCTTCCTCTAGCA
Str: >>>.>>>..>.>>.........<<.<.>>>>>........<<<<<.....>>>>>.......<<<<<<<<.<<<.

Chr_05.trna141 (11083843-11083770)	Length: 74 bp
Type: Sup	Anticodon: TTA at 35-37 (11083809-11083807)	Score: 81.1
HMM Sc=56.90	Sec struct Sc=24.20
         *    |    *    |    *    |    *    |    *    |    *    |    *    |   
Seq: GCTGGTGTAGCTCAATTGGTtAGAGCGTGTGGTTTTAAACCACAAGGtCGAAGGTTCAAGCCCTTCCTCCAGCA
Str: >>>>>.>..>>>>.........<<<<.>>>>>.......<<<<<.....>>>>>.......<<<<<<.<<<<<.

Chr_05.trna142 (11027175-11027102)	Length: 74 bp
Type: Sup	Anticodon: TTA at 35-37 (11027141-11027139)	Score: 72.5
HMM Sc=49.50	Sec struct Sc=23.00
         *    |    *    |    *    |    *    |    *    |    *    |    *    |   
Seq: GCTGGTGTAGCTCAATTGGTtAGACCGTGTGGTTTTAAACCACAAGGtCGAAGGTTCAAGCCCTTCCTCCAGCA
Str: >>>>>.>..>.>>.........<<.<.>>>>>.......<<<<<.....>>>>>.......<<<<<<.<<<<<.

Chr_05.trna143 (11019223-11019150)	Length: 74 bp
Type: Leu	Anticodon: TAA at 35-37 (11019189-11019187)	Score: 53.2
HMM Sc=44.90	Sec struct Sc=8.30
         *    |    *    |    *    |    *    |    *    |    *    |    *    |   
Seq: GGCCTATTAGCTCAGTTGGTtAGAGCGTCGCGTTTAATtATGCGGAGaCGTGGGTTCGAGACCTGCATAGGCCA
Str: >>>>>>>..>>>>.........<<<<.>>>>>........<<<<<....>>>>>.......<<<<<<<<<<<<.

Chr_05.trna144 (10884847-10884764)	Length: 84 bp
Type: Leu	Anticodon: CAA at 35-37 (10884813-10884811)	Score: 79.5
HMM Sc=54.50	Sec struct Sc=25.00
         *    |    *    |    *    |    *    |    *    |    *    |    *    |    *    |   
Seq: GTCAGGATGGCCGAGTGGTctAAGGCGCCAGACTCAAGTTCTGGTCTTCGAAagaGGgCGTGGGTTCAAATCCCACTTCTGACA
Str: >>>>>>>..>>>...........<<<.>>>>>.......<<<<<.>>>><<<...<...>>>>>.......<<<<<<<<<<<<.

Chr_05.trna145 (10780194-10780107)	Length: 88 bp
Type: Tyr	Anticodon: ATA at 34-36 (10780161-10780159)	Score: 29.8
Possible intron: 38-53 (10780157-10780142)
HMM Sc=10.40	Sec struct Sc=19.40
         *    |    *    |    *    |    *    |    *    |    *    |    *    |    *    |    *  
Seq: GGATCATTAGCTTAAATGGCAGAGCACTTGAGAATAGttgcgcaccactacttCTCAAGAGaTGGTGGTTCAAGTCCATCATGATTCT
Str: >>>>>>>..>>>>........<<<<.>>>>>.......................<<<<<....>>>>>.......<<<<<<<<<<<<.

Chr_05.trna146 (10275098-10275026)	Length: 73 bp
Type: Glu	Anticodon: CTC at 35-37 (10275064-10275062)	Score: 78.9
HMM Sc=53.10	Sec struct Sc=25.80
         *    |    *    |    *    |    *    |    *    |    *    |    *    |  
Seq: TCCGTTGTAGTCTAGTTGGTtAGGATACTCGGCTCTCACCCGAGAGaCCCGGGTTCAAGTCCCGGCAACGGAA
Str: >>>>>>>..>>>>.........<<<<.>>>>>.......<<<<<....>>>>>.......<<<<<<<<<<<<.

Chr_05.trna147 (9836043-9835970)	Length: 74 bp
Type: Ile	Anticodon: AAT at 35-37 (9836009-9836007)	Score: 84.9
HMM Sc=58.30	Sec struct Sc=26.60
         *    |    *    |    *    |    *    |    *    |    *    |    *    |   
Seq: GGCCCATTAGCTCAGTTGGTtAGAGCGTCGTGCTAATAACGCGAAGGtCGCAGGTTCGAGACCTGCATGGGCCA
Str: >>>>>>>..>>>>.........<<<<.>>>>>.......<<<<<.....>>>>>.......<<<<<<<<<<<<.

Chr_05.trna148 (9661489-9661417)	Length: 73 bp
Type: Ala	Anticodon: CGC at 34-36 (9661456-9661454)	Score: 68.3
HMM Sc=44.10	Sec struct Sc=24.20
         *    |    *    |    *    |    *    |    *    |    *    |    *    |  
Seq: GGGGGTGTAGCTCAtATGGTAGAGCGCTCGCTTCGCATGCGAGAGGcACGGGGTTCGATTCCCCGCACCTCCA
Str: >>>>>>>..>>>>........<<<<.>>>>>.......<<<<<.....>>>>>.......<<<<<<<<<<<<.

Chr_05.trna149 (9365335-9365265)	Length: 71 bp
Type: Gly	Anticodon: CCC at 33-35 (9365303-9365301)	Score: 65.4
HMM Sc=28.10	Sec struct Sc=37.30
         *    |    *    |    *    |    *    |    *    |    *    |    *    |
Seq: GCGCATCTGGTGTAGTGGTATCATAGTACCCTCCCACGGTACTGaCCAGGGTTCGATTCCCTGGATGCGCA
Str: >>>>>>>..>>>.........<<<.>>>>>.......<<<<<....>>>>>.......<<<<<<<<<<<<.

Chr_05.trna150 (9363324-9363254)	Length: 71 bp
Type: Gly	Anticodon: CCC at 33-35 (9363292-9363290)	Score: 65.4
HMM Sc=28.10	Sec struct Sc=37.30
         *    |    *    |    *    |    *    |    *    |    *    |    *    |
Seq: GCGCATCTGGTGTAGTGGTATCATAGTACCCTCCCACGGTACTGaCCAGGGTTCGATTCCCTGGATGCGCA
Str: >>>>>>>..>>>.........<<<.>>>>>.......<<<<<....>>>>>.......<<<<<<<<<<<<.

Chr_05.trna151 (9363180-9363108)	Length: 73 bp
Type: Ala	Anticodon: AGC at 34-36 (9363147-9363145)	Score: 63.4
HMM Sc=38.20	Sec struct Sc=25.20
         *    |    *    |    *    |    *    |    *    |    *    |    *    |  
Seq: GGGGATGTAGCTCAGATGGTAGAGCGCTCGCTTAGCATGCGAGAGGtACGGGGATCGATACCCCGCATCTCCA
Str: >>>>>>>..>>>>........<<<<.>>>>>.......<<<<<.....>>>>>.......<<<<<<<<<<<<.

Chr_05.trna152 (8674874-8674800)	Length: 75 bp
Type: Lys	Anticodon: TTT at 37-39 (8674838-8674836)	Score: 40.2
Possible pseudogene: HMM Sc=42.70	Sec struct Sc=-2.50
         *    |    *    |    *    |    *    |    *    |    *    |    *    |    
Seq: GCCATcCTTAGCTCAGTGGTagtAGAGCGCATGGCTTTTAAGTTTTAAcCATGGGTTCGATCCCCACAGATGGCG
Str: >>>>>.>>..>>>>..........<<<<..>.>.........<.<......>>>>.......<<<<.<<<<<<<.

Chr_05.trna153 (8628817-8628733)	Length: 85 bp
Type: Tyr	Anticodon: GTA at 34-36 (8628784-8628782)	Score: 73.8
Possible intron: 38-49 (8628780-8628769)
HMM Sc=41.90	Sec struct Sc=31.90
         *    |    *    |    *    |    *    |    *    |    *    |    *    |    *    |    
Seq: CCGACTTTAGCTCAGTTGGTAGAGCGGAGGACTGTAGttgataacagacATCCTTAGGtCGCTGGTTCGAATCCGGCAAGTCGGA
Str: >>>>>>>..>>>>........<<<<.>>>>>...................<<<<<.....>>>>>.......<<<<<<<<<<<<.

Chr_05.trna154 (8489942-8489870)	Length: 73 bp
Type: Arg	Anticodon: TCT at 34-36 (8489909-8489907)	Score: 68.8
HMM Sc=51.20	Sec struct Sc=17.60
         *    |    *    |    *    |    *    |    *    |    *    |    *    |  
Seq: GCACCCGTGGCCTAATGGAtAAGGCGTCTGACTTCTAATCAGGCGAtTGTGGGTTCGAGTCCCACCGGGTGTG
Str: >>>>>>>..>>>>........<<<<.>>>>>.......<<<<<.....>>>>>.......<<<<<<<<<<<<.

Chr_05.trna155 (7895185-7895098)	Length: 88 bp
Type: Tyr	Anticodon: ATA at 34-36 (7895152-7895150)	Score: 36.2
Possible intron: 38-53 (7895148-7895133)
HMM Sc=16.00	Sec struct Sc=20.20
         *    |    *    |    *    |    *    |    *    |    *    |    *    |    *    |    *  
Seq: GGATCATTAGCTTAAATGGTAGAGCACTTGAGAATAGttgcgcaccactacttCTCAAGAGaTGGTGGTTCAAGTCCATCATGATCCT
Str: >>>>>>>..>>>>........<<<<.>>>>>.......................<<<<<....>>>>>.......<<<<<<<<<<<<.

Chr_05.trna156 (7404288-7404214)	Length: 75 bp
Type: Lys	Anticodon: TTT at 35-37 (7404254-7404252)	Score: 54.0
HMM Sc=46.80	Sec struct Sc=7.20
         *    |    *    |    *    |    *    |    *    |    *    |    *    |    
Seq: GCTCGGGTAGCTTGGTTGGTtAGAACATGTGGCTTTTAaACCACAAGGtCGGAGGTTCAAACCCTTCCTCTAGCA
Str: >>>.>>>..>.>>.........<<.<.>>>>>........<<<<<.....>>>>>.......<<<<<<<<.<<<.

Chr_05.trna157 (7290810-7290738)	Length: 73 bp
Type: Glu	Anticodon: CTC at 35-37 (7290776-7290774)	Score: 78.9
HMM Sc=53.10	Sec struct Sc=25.80
         *    |    *    |    *    |    *    |    *    |    *    |    *    |  
Seq: TCCGTTGTAGTCTAGTTGGTtAGGATACTCGGCTCTCACCCGAGAGaCCCGGGTTCAAGTCCCGGCAACGGAA
Str: >>>>>>>..>>>>.........<<<<.>>>>>.......<<<<<....>>>>>.......<<<<<<<<<<<<.

Chr_05.trna158 (6792834-6792762)	Length: 73 bp
Type: Glu	Anticodon: CTC at 35-37 (6792800-6792798)	Score: 78.9
HMM Sc=53.10	Sec struct Sc=25.80
         *    |    *    |    *    |    *    |    *    |    *    |    *    |  
Seq: TCCGTTGTAGTCTAGTTGGTtAGGATACTCGGCTCTCACCCGAGAGaCCCGGGTTCAAGTCCCGGCAACGGAA
Str: >>>>>>>..>>>>.........<<<<.>>>>>.......<<<<<....>>>>>.......<<<<<<<<<<<<.

Chr_05.trna159 (6735718-6735646)	Length: 73 bp
Type: Glu	Anticodon: CTC at 35-37 (6735684-6735682)	Score: 78.9
HMM Sc=53.10	Sec struct Sc=25.80
         *    |    *    |    *    |    *    |    *    |    *    |    *    |  
Seq: TCCGTTGTAGTCTAGTTGGTtAGGATACTCGGCTCTCACCCGAGAGaCCCGGGTTCAAGTCCCGGCAACGGAA
Str: >>>>>>>..>>>>.........<<<<.>>>>>.......<<<<<....>>>>>.......<<<<<<<<<<<<.

Chr_05.trna160 (4645639-4645566)	Length: 74 bp
Type: Glu	Anticodon: TTC at 36-38 (4645604-4645602)	Score: 72.1
HMM Sc=45.30	Sec struct Sc=26.80
         *    |    *    |    *    |    *    |    *    |    *    |    *    |   
Seq: TCCGTTGTAGTCCAGCCtGGTtAGGATACCTGGCTTTCACCCAGGCGaCCCGGGTTCAAATCCCGGCAACGGAA
Str: >>>>>>>..>>>>..........<<<<.>>>>>.......<<<<<....>>>>>.......<<<<<<<<<<<<.

Chr_05.trna161 (4636385-4636314)	Length: 72 bp
Type: Gln	Anticodon: TTG at 34-36 (4636352-4636350)	Score: 71.3
HMM Sc=53.50	Sec struct Sc=17.80
         *    |    *    |    *    |    *    |    *    |    *    |    *    | 
Seq: GGTTCTATGGTGTAGTGGTtAGCACTTCGGACTTTGAATCCGGCGaCCTGGGTTCGACTCCCGGTAGGACCT
Str: >>>>>>>..>>>>........<<<<.>>>>>.......<<<<<....>>>>>.......<<<<<<<<<<<<.

Chr_05.trna162 (4465803-4465733)	Length: 71 bp
Type: Gly	Anticodon: CCC at 33-35 (4465771-4465769)	Score: 65.4
HMM Sc=28.10	Sec struct Sc=37.30
         *    |    *    |    *    |    *    |    *    |    *    |    *    |
Seq: GCGCATCTGGTGTAGTGGTATCATAGTACCCTCCCACGGTACTGaCCAGGGTTCGATTCCCTGGATGCGCA
Str: >>>>>>>..>>>.........<<<.>>>>>.......<<<<<....>>>>>.......<<<<<<<<<<<<.

Chr_05.trna163 (4115329-4115257)	Length: 73 bp
Type: Val	Anticodon: TAC at 34-36 (4115296-4115294)	Score: 78.2
HMM Sc=43.80	Sec struct Sc=34.40
         *    |    *    |    *    |    *    |    *    |    *    |    *    |  
Seq: GTTGCTGTGGTGTAGTGGTtATCACGTTAGTCTTACACACTAAAGGtCCCCAGTTCGATCCTGGGCAGCAACA
Str: >>>>>>>..>>>..........<<<.>>>>>.......<<<<<.....>>>>>.......<<<<<<<<<<<<.

Chr_05.trna164 (4092228-4092147)	Length: 82 bp
Type: Ser	Anticodon: GCT at 34-36 (4092195-4092193)	Score: 80.5
HMM Sc=45.20	Sec struct Sc=35.30
         *    |    *    |    *    |    *    |    *    |    *    |    *    |    *    | 
Seq: GTCGCTTTGGCCGAGTGGTtAAGGCGTGTGCCTGCTAAGTACATGGGGTTTCCCCGCGAGAGTTCGAATCTCTCAGGCGACG
Str: >>>>>>>..>>>..........<<<.>>>>>.......<<<<<.>>>>...<<<<..>>>>>.......<<<<<<<<<<<<.

Chr_05.trna165 (3847287-3847221)	Length: 67 bp
Type: Undet	Anticodon: NNN at 0-0 (0-0)	Score: 32.0
Possible pseudogene: HMM Sc=30.60	Sec struct Sc=1.40
         *    |    *    |    *    |    *    |    *    |    *    |    * 
Seq: GCTGGAGTAGCTCAGTTGGTtATGGCTGTTAACCACAAGGtCGAAGGTTCAAGCCCTTCTTCTAGCT
Str: >>>>>>>..>>>...........<<<.>.....<........>>>>>.......<<<<<<<<<<<<.

Chr_05.trna166 (3839817-3839744)	Length: 74 bp
Type: Asn	Anticodon: GTT at 35-37 (3839783-3839781)	Score: 81.1
HMM Sc=58.40	Sec struct Sc=22.70
         *    |    *    |    *    |    *    |    *    |    *    |    *    |   
Seq: GCTGGAGTAGCTCAGTTGGTtAGAGCGTGTGGCTGTTAACCACAAGGtCGAAGGTTCAAGCCCTTCTTCTAGCG
Str: >>>>>>>..>>>>.........<<<<.>>>>>.......<<<<<.....>>>>>.......<<<<<<<<<<<<.

Chr_05.trna167 (3388448-3388378)	Length: 71 bp
Type: Undet	Anticodon: NNN at 0-0 (0-0)	Score: 33.9
HMM Sc=14.10	Sec struct Sc=19.80
         *    |    *    |    *    |    *    |    *    |    *    |    *    |
Seq: GGATCTATaAGCTCAaaATGGAAGAGCGCTCaTAAAttGAGAGGtTGATGGTTCAAATCCATCTAGATCCA
Str: >>>>>>>...>>>>.........<<<<.>>>.......<<<.....>>>>>.......<<<<<<<<<<<<.

Chr_05.trna168 (3358412-3358339)	Length: 74 bp
Type: Arg	Anticodon: CCT at 34-36 (3358379-3358377)	Score: 55.3
HMM Sc=48.00	Sec struct Sc=7.30
         *    |    *    |    *    |    *    |    *    |    *    |    *    |   
Seq: GCACCTGTAGCTCAGTGGAtAGAGCGTCTGTTTCCTAAGCAGAAAGtCGTAGGTTCGACCCCTACCTGGcGGCT
Str: >>.>>.>..>>>>........<<<<.>>>>>.......<<<<<.....>>>>>.......<<<<<<.<<..<<.

Chr_05.trna169 (3177626-3177545)	Length: 82 bp
Type: Ser	Anticodon: AGA at 34-36 (3177593-3177591)	Score: 80.3
HMM Sc=44.00	Sec struct Sc=36.30
         *    |    *    |    *    |    *    |    *    |    *    |    *    |    *    | 
Seq: GTGGTCGTGCCGGAGTGGTtATCGGGCATGACTAGAAATCATGTGGGCTTTGCCCGCGCAGGTTCGAATCCTGCCGACCACG
Str: >>>>>>>..>>>>........<<<<.>>>>>.......<<<<<.>>>>...<<<<..>>>>>.......<<<<<<<<<<<<.

Chr_05.trna170 (2813985-2813904)	Length: 82 bp
Type: Ser	Anticodon: GCT at 34-36 (2813952-2813950)	Score: 80.5
HMM Sc=45.20	Sec struct Sc=35.30
         *    |    *    |    *    |    *    |    *    |    *    |    *    |    *    | 
Seq: GTCGCTTTGGCCGAGTGGTtAAGGCGTGTGCCTGCTAAGTACATGGGGTTTCCCCGCGAGAGTTCGAATCTCTCAGGCGACG
Str: >>>>>>>..>>>..........<<<.>>>>>.......<<<<<.>>>>...<<<<..>>>>>.......<<<<<<<<<<<<.

Chr_05.trna171 (2712972-2712899)	Length: 74 bp
Type: Ile	Anticodon: AAT at 35-37 (2712938-2712936)	Score: 85.2
HMM Sc=59.00	Sec struct Sc=26.20
         *    |    *    |    *    |    *    |    *    |    *    |    *    |   
Seq: GGCCCATTAGCTCAGTTGGTtAGAGCGTTGTGCTAATAACGCAAAGGtCGCAGGTTCGAGACCTGCATGGGCCA
Str: >>>>>>>..>>>>.........<<<<.>>>>>.......<<<<<.....>>>>>.......<<<<<<<<<<<<.

Chr_05.trna172 (2193050-2192979)	Length: 72 bp
Type: Asp	Anticodon: GTC at 34-36 (2193017-2193015)	Score: 67.0
HMM Sc=47.30	Sec struct Sc=19.70
         *    |    *    |    *    |    *    |    *    |    *    |    *    | 
Seq: GTCGTTGTAGTATAGTGGTaAGTATTCCCGCCTGTCACGCGGGTGaCCCGGGTTCGATCCCCGGCAGCGGCG
Str: >>>>>>>..>>>>........<<<<.>>>>>.......<<<<<....>>>>>.......<<<<<<<<<<<<.

Chr_05.trna173 (1842545-1842464)	Length: 82 bp
Type: Ser	Anticodon: GCT at 34-36 (1842512-1842510)	Score: 80.5
HMM Sc=45.20	Sec struct Sc=35.30
         *    |    *    |    *    |    *    |    *    |    *    |    *    |    *    | 
Seq: GTCGCTTTGGCCGAGTGGTtAAGGCGTGTGCCTGCTAAGTACATGGGGTTTCCCCGCGAGAGTTCGAATCTCTCAGGCGACG
Str: >>>>>>>..>>>..........<<<.>>>>>.......<<<<<.>>>>...<<<<..>>>>>.......<<<<<<<<<<<<.

Chr_05.trna174 (1604085-1604014)	Length: 72 bp
Type: Asp	Anticodon: GTC at 34-36 (1604052-1604050)	Score: 69.8
HMM Sc=46.80	Sec struct Sc=23.00
         *    |    *    |    *    |    *    |    *    |    *    |    *    | 
Seq: GTCGTTGTAGTATAGTGGTaAGTATTCCCGCCTGTCACGCGGGTGaCCCGGGTTCGATCCCCGGCAACGGCG
Str: >>>>>>>..>>>>........<<<<.>>>>>.......<<<<<....>>>>>.......<<<<<<<<<<<<.

Chr_05.trna175 (1169908-1169835)	Length: 74 bp
Type: Asn	Anticodon: GTT at 35-37 (1169874-1169872)	Score: 84.5
HMM Sc=59.40	Sec struct Sc=25.10
         *    |    *    |    *    |    *    |    *    |    *    |    *    |   
Seq: GCTGGAATAGCTCAGTTGGTtAGAGCGTGTGGCTGTTAACCACAAGGtCGGAGGTTCAAGCCCTCCTTCTAGCG
Str: >>>>>>>..>>>>.........<<<<.>>>>>.......<<<<<.....>>>>>.......<<<<<<<<<<<<.

Chr_06.trna1 (400920-401001)	Length: 82 bp
Type: Ser	Anticodon: GCT at 34-36 (400953-400955)	Score: 80.5
HMM Sc=45.20	Sec struct Sc=35.30
         *    |    *    |    *    |    *    |    *    |    *    |    *    |    *    | 
Seq: GTCGCTTTGGCCGAGTGGTtAAGGCGTGTGCCTGCTAAGTACATGGGGTTTCCCCGCGAGAGTTCGAATCTCTCAGGCGACG
Str: >>>>>>>..>>>..........<<<.>>>>>.......<<<<<.>>>>...<<<<..>>>>>.......<<<<<<<<<<<<.

Chr_06.trna2 (509148-509221)	Length: 74 bp
Type: Ile	Anticodon: TAT at 35-37 (509182-509184)	Score: 86.5
HMM Sc=71.20	Sec struct Sc=15.30
         *    |    *    |    *    |    *    |    *    |    *    |    *    |   
Seq: GGTCCCGTAGCTCAGTTGGTtAGAGCGTTGGTCTTATGAGCCGAAGGtCGCGGGTTCGAACCCCGCCGGGACCA
Str: >>>>>>>..>>>>.........<<<<.>>>>>.......<<<<<.....>>>>>.......<<<<<<<<<<<<.

Chr_06.trna3 (739383-739454)	Length: 72 bp
Type: Pro	Anticodon: TGG at 33-35 (739415-739417)	Score: 68.9
HMM Sc=36.50	Sec struct Sc=32.40
         *    |    *    |    *    |    *    |    *    |    *    |    *    | 
Seq: GGGCATTTGGTCTAGTGGTATGATTCTTGCTTTGGGTGCAAGAGGtCCCGAGTTCGATTCTCGGAATGCCCC
Str: >>>>>>>..>>>.........<<<.>>>>>.......<<<<<.....>>>>>.......<<<<<<<<<<<<.

Chr_06.trna4 (907214-907285)	Length: 72 bp
Type: Gly	Anticodon: TCC at 34-36 (907247-907249)	Score: 73.9
HMM Sc=46.20	Sec struct Sc=27.70
         *    |    *    |    *    |    *    |    *    |    *    |    *    | 
Seq: GCGTTTGTAGTCCAACGGTtAGGATAATTGCCTTCCAAGCAATAGaCCCGGGTTCGACTCCCGGCAAACGCA
Str: >>>>>>>..>>>>........<<<<.>>>>>.......<<<<<....>>>>>.......<<<<<<<<<<<<.

Chr_06.trna5 (1246536-1246607)	Length: 72 bp
Type: Gln	Anticodon: TTG at 34-36 (1246569-1246571)	Score: 76.4
HMM Sc=56.50	Sec struct Sc=19.90
         *    |    *    |    *    |    *    |    *    |    *    |    *    | 
Seq: GGTTCTATGGTGTAGTGGTtAGCACTCTGGACTTTGAATCCAGCGaCCTGGGTTCGAATCCCGGTAGGACCT
Str: >>>>>>>..>>>>........<<<<.>>>>>.......<<<<<....>>>>>.......<<<<<<<<<<<<.

Chr_06.trna6 (2281709-2281788)	Length: 80 bp
Type: Leu	Anticodon: TAG at 35-37 (2281743-2281745)	Score: 69.5
HMM Sc=48.50	Sec struct Sc=21.00
         *    |    *    |    *    |    *    |    *    |    *    |    *    |    *    
Seq: GACAGTTTGGCCGAGTGGTctAAGGCGCCAGATTTAGGCTCTGGTccgaaaGGgCGTGGGTTCAAATCCCACAGCTGTCA
Str: >>>>>>>..>>>...........<<<.>>>>>.......<<<<<...........>>>>>.......<<<<<<<<<<<<.

Chr_06.trna7 (2465730-2465800)	Length: 71 bp
Type: Gly	Anticodon: GCC at 33-35 (2465762-2465764)	Score: 66.5
HMM Sc=44.80	Sec struct Sc=21.70
         *    |    *    |    *    |    *    |    *    |    *    |    *    |
Seq: GCACCAGTGGTCTAGTGGTAGAATAGTACCCTGCCACGGTACAGaCCCGGGTTCGATTCCCGGCTGGTGCA
Str: >>>>>>>..>>.>.......<.<<.>>>>>.......<<<<<....>>>>>.......<<<<<<<<<<<<.

Chr_06.trna8 (2501685-2501756)	Length: 72 bp
Type: Gln	Anticodon: TTG at 34-36 (2501718-2501720)	Score: 71.5
HMM Sc=49.70	Sec struct Sc=21.80
         *    |    *    |    *    |    *    |    *    |    *    |    *    | 
Seq: GGTTCTATGGTGTAGTGGTtAGCACTCAGGACTTTGAATCCTGCGaCCTGGGTTCGACTCCCGGTAGGACCT
Str: >>>>>>>..>>>>........<<<<.>>>>>.......<<<<<....>>>>>.......<<<<<<<<<<<<.

Chr_06.trna9 (2761450-2761521)	Length: 72 bp
Type: Trp	Anticodon: CCA at 33-35 (2761482-2761484)	Score: 75.8
HMM Sc=51.20	Sec struct Sc=24.60
         *    |    *    |    *    |    *    |    *    |    *    |    *    | 
Seq: GGATCCGTGGCGCAATGGTAGCGCGTCTGACTCCAGATCAGAAGGtTGCGTGTTCGATTCACGTCGGGTTCA
Str: >>>>>>>..>>>>.......<<<<.>>>>>.......<<<<<.....>>>>>.......<<<<<<<<<<<<.

Chr_06.trna10 (2805213-2805284)	Length: 72 bp
Type: Undet	Anticodon: NNN at 0-0 (0-0)	Score: 32.4
HMM Sc=15.50	Sec struct Sc=16.90
         *    |    *    |    *    |    *    |    *    |    *    |    *    | 
Seq: GGATCCATaAGCTCtaaATGGTaAGAGCGCTCaTAAAttGAGAGGtTGGTGGTTCGAATCCATCTGGATCCA
Str: >>>>>>>...>>>>..........<<<<.>>>.......<<<.....>>>>>.......<<<<<<<<<<<<.

Chr_06.trna11 (2811838-2811909)	Length: 72 bp
Type: Trp	Anticodon: CCA at 33-35 (2811870-2811872)	Score: 75.8
HMM Sc=51.20	Sec struct Sc=24.60
         *    |    *    |    *    |    *    |    *    |    *    |    *    | 
Seq: GGATCCGTGGCGCAATGGTAGCGCGTCTGACTCCAGATCAGAAGGtTGCGTGTTCGATTCACGTCGGGTTCA
Str: >>>>>>>..>>>>.......<<<<.>>>>>.......<<<<<.....>>>>>.......<<<<<<<<<<<<.

Chr_06.trna12 (2879611-2879684)	Length: 74 bp
Type: Val	Anticodon: CAC at 35-37 (2879645-2879647)	Score: 77.2
HMM Sc=56.00	Sec struct Sc=21.20
         *    |    *    |    *    |    *    |    *    |    *    |    *    |   
Seq: GTCTGGGTGGTGTAGTTGGTtATCACGCTAGCCTCACACACTAGAGGtCCCCGGTTCGAACCCGGGCTCAGACA
Str: >>>>>>>..>>>...........<<<.>>>>.........<<<<.....>>>>>.......<<<<<<<<<<<<.

Chr_06.trna13 (2995457-2995527)	Length: 71 bp
Type: Gly	Anticodon: GCC at 33-35 (2995489-2995491)	Score: 66.5
HMM Sc=44.80	Sec struct Sc=21.70
         *    |    *    |    *    |    *    |    *    |    *    |    *    |
Seq: GCACCAGTGGTCTAGTGGTAGAATAGTACCCTGCCACGGTACAGaCCCGGGTTCGATTCCCGGCTGGTGCA
Str: >>>>>>>..>>.>.......<.<<.>>>>>.......<<<<<....>>>>>.......<<<<<<<<<<<<.

Chr_06.trna14 (3224980-3225051)	Length: 72 bp
Type: Gly	Anticodon: TCC at 34-36 (3225013-3225015)	Score: 73.9
HMM Sc=46.20	Sec struct Sc=27.70
         *    |    *    |    *    |    *    |    *    |    *    |    *    | 
Seq: GCGTTTGTAGTCCAACGGTtAGGATAATTGCCTTCCAAGCAATAGaCCCGGGTTCGACTCCCGGCAAACGCA
Str: >>>>>>>..>>>>........<<<<.>>>>>.......<<<<<....>>>>>.......<<<<<<<<<<<<.

Chr_06.trna15 (3239493-3239582)	Length: 90 bp
Type: Tyr	Anticodon: GTA at 34-36 (3239526-3239528)	Score: 73.6
Possible intron: 38-54 (3239530-3239546)
HMM Sc=41.70	Sec struct Sc=31.90
         *    |    *    |    *    |    *    |    *    |    *    |    *    |    *    |    *    
Seq: CCGACTTTAGCTCAGTTGGTAGAGCGGAGGACTGTAGtagaaaatctgtcagacATCCTTAGGtCGCTGGTTCGAATCCGGCAAGTCGGA
Str: >>>>>>>..>>>>........<<<<.>>>>>........................<<<<<.....>>>>>.......<<<<<<<<<<<<.

Chr_06.trna16 (3259022-3259095)	Length: 74 bp
Type: Asp	Anticodon: GTC at 35-37 (3259056-3259058)	Score: 47.2
HMM Sc=35.80	Sec struct Sc=11.40
         *    |    *    |    *    |    *    |    *    |    *    |    *    |   
Seq: GGGATTGTAGTTCAATTGGTcAGAGCACCACCTTGTCTTCGTGGAAGcTGCGGGTTCGAGCCCCGCCAGTCCCA
Str: >>>>>>>..>>>>.........<<<<.>>>>.........<<<<.....>>>>>.......<<<<<<<<<<<<.

Chr_06.trna17 (3611338-3611411)	Length: 74 bp
Type: Glu	Anticodon: TTC at 36-38 (3611373-3611375)	Score: 72.1
HMM Sc=45.30	Sec struct Sc=26.80
         *    |    *    |    *    |    *    |    *    |    *    |    *    |   
Seq: TCCGTTGTAGTCCAGCCtGGTtAGGATACCTGGCTTTCACCCAGGCGaCCCGGGTTCAAATCCCGGCAACGGAA
Str: >>>>>>>..>>>>..........<<<<.>>>>>.......<<<<<....>>>>>.......<<<<<<<<<<<<.

Chr_06.trna18 (4677817-4677889)	Length: 73 bp
Type: Arg	Anticodon: ACG at 34-36 (4677850-4677852)	Score: 72.5
HMM Sc=49.90	Sec struct Sc=22.60
         *    |    *    |    *    |    *    |    *    |    *    |    *    |  
Seq: GACTCTGTGGCCCAATGGAtAAGGCGCTGGTCTACGAAACCAGAGAcTCTGGGTTCGATCCCCAGCAGAGTCG
Str: >>>>>>>..>>>..........<<<.>>>>>.......<<<<<.....>>>>>.......<<<<<<<<<<<<.

Chr_06.trna19 (5253121-5253194)	Length: 74 bp
Type: Val	Anticodon: AAC at 35-37 (5253155-5253157)	Score: 72.2
HMM Sc=47.80	Sec struct Sc=24.40
         *    |    *    |    *    |    *    |    *    |    *    |    *    |   
Seq: GGTTTCGTGGTGTAGTTGGTtATCACGTCAGTCTAACACACTGAAGGtCTCCGGTTCGAGTCCGGGCGAAGCCA
Str: >>>>>>>..>>>...........<<<.>>>>>.......<<<<<.....>>>>>.......<<<<<<<<<<<<.

Chr_06.trna20 (5593202-5593275)	Length: 74 bp
Type: Ile	Anticodon: AAT at 35-37 (5593236-5593238)	Score: 84.9
HMM Sc=58.30	Sec struct Sc=26.60
         *    |    *    |    *    |    *    |    *    |    *    |    *    |   
Seq: GGCCCATTAGCTCAGTTGGTtAGAGCGTCGTGCTAATAACGCGAAGGtCGCAGGTTCGAGACCTGCATGGGCCA
Str: >>>>>>>..>>>>.........<<<<.>>>>>.......<<<<<.....>>>>>.......<<<<<<<<<<<<.

Chr_06.trna21 (5958396-5958467)	Length: 72 bp
Type: Asp	Anticodon: GTC at 34-36 (5958429-5958431)	Score: 67.0
HMM Sc=47.30	Sec struct Sc=19.70
         *    |    *    |    *    |    *    |    *    |    *    |    *    | 
Seq: GTCGTTGTAGTATAGTGGTgAGTATTCCCGCCTGTCACGCGGGTGaCCCGGGTTCGATCCCCGGCAGCGGCG
Str: >>>>>>>..>>>>........<<<<.>>>>>.......<<<<<....>>>>>.......<<<<<<<<<<<<.

Chr_06.trna22 (6221988-6222060)	Length: 73 bp
Type: Ala	Anticodon: TGC at 34-36 (6222021-6222023)	Score: 65.6
HMM Sc=39.80	Sec struct Sc=25.80
         *    |    *    |    *    |    *    |    *    |    *    |    *    |  
Seq: GGGGATGTAGCTCAAATGGTAGAGCGCTCGCTTTGCATGCGAGAGGtACAGGGTTCGATACCCTGCATCTCCA
Str: >>>>>>>..>>>>........<<<<.>>>>>.......<<<<<.....>>>>>.......<<<<<<<<<<<<.

Chr_06.trna23 (6559930-6560001)	Length: 72 bp
Type: Gln	Anticodon: CTG at 34-36 (6559963-6559965)	Score: 72.2
HMM Sc=48.10	Sec struct Sc=24.10
         *    |    *    |    *    |    *    |    *    |    *    |    *    | 
Seq: GGTCCCATGGTCTAGCGGTtAGGACATTGGACTCTGAATCCAGTAaCCCGAGTTCAAGTCTCGGTGGGACCT
Str: >>>>>>>..>>>>........<<<<.>>>>>.......<<<<<....>>>>>.......<<<<<<<<<<<<.

Chr_06.trna24 (6661438-6661512)	Length: 75 bp
Type: Lys	Anticodon: TTT at 35-37 (6661472-6661474)	Score: 67.9
HMM Sc=45.70	Sec struct Sc=22.20
         *    |    *    |    *    |    *    |    *    |    *    |    *    |    
Seq: GCTGGTGTAGCTCAGTTGGTtAGAGCGTGTGGCTTTTAaACCACAAAGtGGAAGGTTCAAGCCCTTCCTCCAGCA
Str: >>>>>.>..>>>>.........<<<<.>>>>>........<<<<<.....>>>>>.......<<<<<<.<<<<<.

Chr_06.trna25 (6687320-6687393)	Length: 74 bp
Type: Lys	Anticodon: CTT at 35-37 (6687354-6687356)	Score: 41.2
HMM Sc=33.60	Sec struct Sc=7.60
         *    |    *    |    *    |    *    |    *    |    *    |    *    |   
Seq: ACAAGAGTAGCTCAGTAGGTtAGAGTGTGTGGTTCTTAACTGTAAAGtCGAAGGTTCAAGCCCTTCCTCTAGCA
Str: .>.>>>>..>>>>.........<<<<.>>>>>.......<<<<<.....>>>>>.......<<<<<<<<<.<..

Chr_06.trna26 (7231993-7232075)	Length: 83 bp
Type: Ser	Anticodon: AGA at 34-36 (7232026-7232028)	Score: 63.9
HMM Sc=38.90	Sec struct Sc=25.00
         *    |    *    |    *    |    *    |    *    |    *    |    *    |    *    |  
Seq: GTGGTCGTGCCAGAGTGGTtATCGGGCATGACTAGAAATCATGTGGGGTTTGCCCGCGCAgGGTTCGAATCCTGCCGACCGCG
Str: >>>>>>>..>>.>........<.<<.>>>>>.......<<<<<..>>>....<<<..>>>.>>.......<<<<<<<<<<<<.

Chr_06.trna27 (7544637-7544712)	Length: 76 bp
Type: Arg	Anticodon: TCT at 35-37 (7544671-7544673)	Score: 57.4
HMM Sc=44.60	Sec struct Sc=12.80
         *    |    *    |    *    |    *    |    *    |    *    |    *    |    *
Seq: GCTAGTGTAGCTCAGTTGGTtAGAGCGTGTGGCTTCTAaACCATAAAGtCGAAGGTTCAAGCCCTTCTTCcaAGCA
Str: >>>.>.>..>>>>.........<<<<.>>>>>........<<<<<.....>>>>>.......<<<<<<.<..<<<.

Chr_06.trna28 (7871247-7871319)	Length: 73 bp
Type: Undet	Anticodon: NNN at 0-0 (0-0)	Score: 23.1
Possible pseudogene: HMM Sc=21.70	Sec struct Sc=1.40
         *    |    *    |    *    |    *    |    *    |    *    |    *    |  
Seq: GCCTGCTGaGCTCAGTTGGTaATACCTCTGGGCAATGAtACCAGAGGTCTGGGgTTCGATCCCAGGCAGTGCA
Str: >>>>>>...>.>...........<.<.>>>>.........<<<<....>>>>.........<<<<<<<<.<<.

Chr_06.trna29 (8537254-8537344)	Length: 91 bp
Type: Undet	Anticodon: NNN at 0-0 (0-0)	Score: 29.9
HMM Sc=11.70	Sec struct Sc=18.20
         *    |    *    |    *    |    *    |    *    |    *    |    *    |    *    |    *    |
Seq: GGAGGTGTAGCTCAaaaaaattgatcaATTtcaGGTtTGAGCACTTGCATCTcTGAGCAAGGCAtTCAGGGTTCGAACCCCTGCATCTCCA
Str: >>>>>>>..>>>>.........................<<<<.>>>>>........<<<<<.....>>>>>.......<<<<<<<<<<<<.

Chr_06.trna30 (9159389-9159474)	Length: 86 bp
Type: Met	Anticodon: CAT at 35-37 (9159423-9159425)	Score: 64.2
Possible intron: 39-50 (9159427-9159438)
HMM Sc=40.80	Sec struct Sc=23.40
         *    |    *    |    *    |    *    |    *    |    *    |    *    |    *    |    *
Seq: GGGGTGGTGGCGCAGTTGGCtAGCGCGTAGGTCTCATAgctatctgagtaATCCTGAGGtCGAGAGTTCGAGCCTCTCTCACCCCA
Str: >>>>>>>..>>>>.........<<<<.>>>>.....................<<<<.....>>>>>.......<<<<<<<<<<<<.

Chr_06.trna31 (9169777-9169862)	Length: 86 bp
Type: Met	Anticodon: CAT at 35-37 (9169811-9169813)	Score: 64.2
Possible intron: 39-50 (9169815-9169826)
HMM Sc=40.80	Sec struct Sc=23.40
         *    |    *    |    *    |    *    |    *    |    *    |    *    |    *    |    *
Seq: GGGGTGGTGGCGCAGTTGGCtAGCGCGTAGGTCTCATAgctatctgagtaATCCTGAGGtCGAGAGTTCGAGCCTCTCTCACCCCA
Str: >>>>>>>..>>>>.........<<<<.>>>>.....................<<<<.....>>>>>.......<<<<<<<<<<<<.

Chr_06.trna32 (9567505-9567576)	Length: 72 bp
Type: Lys	Anticodon: TTT at 33-35 (9567537-9567539)	Score: 80.4
HMM Sc=65.10	Sec struct Sc=15.30
         *    |    *    |    *    |    *    |    *    |    *    |    *    | 
Seq: GCCGACTTAGCTCAGTGGTAGAGCGCGTGACTTTTAATCCCGTGGtCGAGGGTTCGATCCCCTCAGTCGGCG
Str: >>>>>>>..>>>>.......<<<<.>>.>>.......<<.<<.....>>>>>.......<<<<<<<<<<<<.

Chr_06.trna33 (9596992-9597073)	Length: 82 bp
Type: Ser	Anticodon: AGA at 34-36 (9597025-9597027)	Score: 69.8
HMM Sc=36.60	Sec struct Sc=33.20
         *    |    *    |    *    |    *    |    *    |    *    |    *    |    *    | 
Seq: GTGGTCGTGCCAGAGTGGTtATCGGGCATGACTAGAAATCATGTGGGCTTTGCCCGCGCAGGTTCAAATCCTGCCGACCATG
Str: >>>>>>>..>>.>........<.<<.>>>>>.......<<<<<.>>>>...<<<<..>>>>>.......<<<<<<<<<<<<.

Chr_06.trna34 (9637498-9637579)	Length: 82 bp
Type: Ser	Anticodon: AGA at 34-36 (9637531-9637533)	Score: 80.3
HMM Sc=44.00	Sec struct Sc=36.30
         *    |    *    |    *    |    *    |    *    |    *    |    *    |    *    | 
Seq: GTGGTCGTGCCGGAGTGGTtATCGGGCATGACTAGAAATCATGTGGGCTTTGCCCGCGCAGGTTCGAATCCTGCCGACCACG
Str: >>>>>>>..>>>>........<<<<.>>>>>.......<<<<<.>>>>...<<<<..>>>>>.......<<<<<<<<<<<<.

Chr_06.trna35 (10104485-10104558)	Length: 74 bp
Type: Asn	Anticodon: GTT at 35-37 (10104519-10104521)	Score: 81.1
HMM Sc=58.40	Sec struct Sc=22.70
         *    |    *    |    *    |    *    |    *    |    *    |    *    |   
Seq: GCTGGAGTAGCTCAGTTGGTtAGAGCGTGTGGCTGTTAACCACAAGGtCGAAGGTTCAAGCCCTTCTTCTAGCG
Str: >>>>>>>..>>>>.........<<<<.>>>>>.......<<<<<.....>>>>>.......<<<<<<<<<<<<.

Chr_06.trna36 (10619640-10619711)	Length: 72 bp
Type: Gln	Anticodon: CTG at 34-36 (10619673-10619675)	Score: 60.6
HMM Sc=50.50	Sec struct Sc=10.10
         *    |    *    |    *    |    *    |    *    |    *    |    *    | 
Seq: GGCCCTATGGTGTAGAGGTtAGCACTCTGGACTCTGAATCCAGTGaCCTGGGTTCAAATCCAAGTAGGACCT
Str: >>.>>>>..>>>>........<<<<.>>>>>.......<<<<<....>>.>>.......<<.<<<<<<.<<.

Chr_06.trna37 (10620589-10620659)	Length: 71 bp
Type: Gln	Anticodon: TTG at 33-35 (10620621-10620623)	Score: 60.8
HMM Sc=36.80	Sec struct Sc=24.00
         *    |    *    |    *    |    *    |    *    |    *    |    *    |
Seq: GGTCCTATGGTGTAGAGTTAGCACACTGGACTTTGAGTCCAGTGaCCTGGGTTCAAATCCCAGTAGGACCT
Str: >>>>>>>..>>>>.......<<<<.>>>>>.......<<<<<....>>>>>.......<<<<<<<<<<<<.

Chr_06.trna38 (10621728-10621799)	Length: 72 bp
Type: Gln	Anticodon: TTG at 34-36 (10621761-10621763)	Score: 72.9
HMM Sc=49.50	Sec struct Sc=23.40
         *    |    *    |    *    |    *    |    *    |    *    |    *    | 
Seq: GGTTCTATGGTGTAGAGGTtAGCACTCTGGACTTTGAATCCAGCGaCCTGGGTTCAAATCCCAGTAGGACCT
Str: >>>>>>>..>>>>........<<<<.>>>>>.......<<<<<....>>>>>.......<<<<<<<<<<<<.

Chr_06.trna39 (10622412-10622483)	Length: 72 bp
Type: Gln	Anticodon: TTG at 34-36 (10622445-10622447)	Score: 59.7
HMM Sc=43.10	Sec struct Sc=16.60
         *    |    *    |    *    |    *    |    *    |    *    |    *    | 
Seq: GGTCCTATGGTGTAGCAGTtAGCACTCTGGATTTTGAATCCAGTGaCCAGGGTTCAAATCCCAGTAGGACCT
Str: >>>>>>>..>>>>........<<<<.>>>>>.......<<<<<....>.>>>.......<<<.<<<<<<<<.

Chr_06.trna40 (10624384-10624455)	Length: 72 bp
Type: Sup	Anticodon: TTA at 34-36 (10624417-10624419)	Score: 49.1
HMM Sc=24.60	Sec struct Sc=24.50
         *    |    *    |    *    |    *    |    *    |    *    |    *    | 
Seq: GGTCCTATGGTGTAGAGGTtAGCACTCTGGACTTTATATCCAGCGaTCTGGGTCCAAATTCCAGTAGGACCT
Str: >>>>>>>..>>>>........<<<<.>>>>>.......<<<<<....>>>>>.......<<<<<<<<<<<<.

Chr_06.trna41 (10625098-10625169)	Length: 72 bp
Type: Gln	Anticodon: TTG at 34-36 (10625131-10625133)	Score: 72.9
HMM Sc=45.40	Sec struct Sc=27.50
         *    |    *    |    *    |    *    |    *    |    *    |    *    | 
Seq: GGTCCTATGGTGTAGAGGTtATCACTCTGGACTTTGAATCCAGTAaCCTGGGTTCAAATCCCAGTAGGACCT
Str: >>>>>>>..>>>..........<<<.>>>>>.......<<<<<....>>>>>.......<<<<<<<<<<<<.

Chr_06.trna42 (12053180-12053252)	Length: 73 bp
Type: Glu	Anticodon: CTC at 35-37 (12053214-12053216)	Score: 78.9
HMM Sc=53.10	Sec struct Sc=25.80
         *    |    *    |    *    |    *    |    *    |    *    |    *    |  
Seq: TCCGTTGTAGTCTAGTTGGTtAGGATACTCGGCTCTCACCCGAGAGaCCCGGGTTCAAGTCCCGGCAACGGAA
Str: >>>>>>>..>>>>.........<<<<.>>>>>.......<<<<<....>>>>>.......<<<<<<<<<<<<.

Chr_06.trna43 (13080072-13080145)	Length: 74 bp
Type: Lys	Anticodon: TTT at 34-36 (13080105-13080107)	Score: 46.1
Possible pseudogene: HMM Sc=51.30	Sec struct Sc=-5.20
         *    |    *    |    *    |    *    |    *    |    *    |    *    |   
Seq: GCTTGTGTAGCTCAGTTGGTAGAGCACATGGCTTTTAaACCACAAGGcCAAAGGTTCAAGCCCTTCTTCCAGCA
Str: >>>.>.>..>>>>........<<<<...>>>........<<<........>>>>.......<<<<.<.<.<<<.

Chr_06.trna44 (13217658-13217730)	Length: 73 bp
Type: Phe	Anticodon: GAA at 34-36 (13217691-13217693)	Score: 78.3
HMM Sc=58.40	Sec struct Sc=19.90
         *    |    *    |    *    |    *    |    *    |    *    |    *    |  
Seq: GCGGGGATAGCTCAGTTGGGAGAGCGTCAGACTGAAGATCTGAAGGtCGCGTGTTCGATCCACGCTCACCGCA
Str: >>>>.>>..>>>>........<<<<.>>>>>.......<<<<<.....>>>>>.......<<<<<<<.<<<<.

Chr_06.trna45 (15145018-15145089)	Length: 72 bp
Type: Undet	Anticodon: NNN at 0-0 (0-0)	Score: 34.3
HMM Sc=15.20	Sec struct Sc=19.10
         *    |    *    |    *    |    *    |    *    |    *    |    *    | 
Seq: GGATCTATaAGCTCAaaATGGAaAGAGCACTCaTTAAttGAGAGGtTGGTGGTTCGAATCCACCTAGATCCA
Str: >>>>>>>...>>>>..........<<<<.>>>.......<<<.....>>>>>.......<<<<<<<<<<<<.

Chr_06.trna46 (15515117-15515190)	Length: 74 bp
Type: His	Anticodon: GTG at 35-37 (15515151-15515153)	Score: 33.2
HMM Sc=26.70	Sec struct Sc=6.50
         *    |    *    |    *    |    *    |    *    |    *    |    *    |   
Seq: GCGGATGTACCCAAGTGGAtgAAGGCAGTGGATTGTGAATCCAcCACGCGCGGGTTCAATTCTCGTCGTTCGCC
Str: >>>>>>>...>>...........<<..>>>>>.......<<<<.<....>>>>>.......<<<<<<<<<<<<.

Chr_06.trna47 (16078981-16079055)	Length: 75 bp
Type: Lys	Anticodon: TTT at 35-37 (16079015-16079017)	Score: 54.0
HMM Sc=46.80	Sec struct Sc=7.20
         *    |    *    |    *    |    *    |    *    |    *    |    *    |    
Seq: GCTCGGGTAGCTTGGTTGGTtAGAACATGTGGCTTTTAaACCACAAGGtCGGAGGTTCAAACCCTTCCTCTAGCA
Str: >>>.>>>..>.>>.........<<.<.>>>>>........<<<<<.....>>>>>.......<<<<<<<<.<<<.

Chr_06.trna48 (17243971-17244044)	Length: 74 bp
Type: Glu	Anticodon: TTC at 36-38 (17244006-17244008)	Score: 56.1
HMM Sc=35.60	Sec struct Sc=20.50
         *    |    *    |    *    |    *    |    *    |    *    |    *    |   
Seq: TCCGTTGTAGTTCAGCCtcGTTAGGATACCTGGCTTTCACCCAGGCGaCCCGGGTTCAAATCCCGGCAACGAAA
Str: >.>>>>>..>>>>..........<<<<.>>>>>.......<<<<<....>>>>>.......<<<<<<<<<<.<.

Chr_06.trna49 (17976500-17976571)	Length: 72 bp
Type: Pro	Anticodon: TGG at 33-35 (17976532-17976534)	Score: 69.6
HMM Sc=37.70	Sec struct Sc=31.90
         *    |    *    |    *    |    *    |    *    |    *    |    *    | 
Seq: GGGCGTTTGGTCTAGTGGTATGATTCTTGCTTTGGGTGCAAGAGGtCCCGAGTTCGATTCTCGGAACGCCCC
Str: >>>>>>>..>>>.........<<<.>>>>>.......<<<<<.....>>>>>.......<<<<<<<<<<<<.

Chr_06.trna50 (18887158-18887229)	Length: 72 bp
Type: Trp	Anticodon: CCA at 33-35 (18887190-18887192)	Score: 66.8
HMM Sc=51.60	Sec struct Sc=15.20
         *    |    *    |    *    |    *    |    *    |    *    |    *    | 
Seq: GGATCCGTGGCGCAATGGTAGCGCGTCTGACTCCAGATCAAGAGGtTGCGTGTTCGATTCACGTCGGGTTCA
Str: >>>>>>>..>>>>.......<<<<.>.>>>.......<<<.<.....>>>>>.......<<<<<<<<<<<<.

Chr_06.trna51 (19216843-19216915)	Length: 73 bp
Type: Undet	Anticodon: NNN at 0-0 (0-0)	Score: 24.6
Possible pseudogene: HMM Sc=24.50	Sec struct Sc=0.10
         *    |    *    |    *    |    *    |    *    |    *    |    *    |  
Seq: GCCAGCTGaGCTCAGTTGGTaATACCTCTGGCTGATGAtACCAGAGGTCTGGGgTTCAATCCCAGGCAGTGCA
Str: >>>.>>...>.>...........<.<.>>>>.........<<<<....>>>>.........<<<<<<.<.<<.

Chr_06.trna52 (19319809-19319898)	Length: 90 bp
Type: Asn	Anticodon: ATT at 34-36 (19319842-19319844)	Score: 23.7
Possible intron: 38-55 (19319846-19319863)
HMM Sc=12.10	Sec struct Sc=11.60
         *    |    *    |    *    |    *    |    *    |    *    |    *    |    *    |    *    
Seq: GAACCTTTAGCTCAAATGGTAGAGCAACTGAGAATTGgagggctcttccaaccttCTCAGTAGaTGGTGGTTCAAATCCACTGAGGTCCT
Str: >.>>>>>..>>>>........<<<<.>>>>>.........................<<<<<....>>>>>.......<<<<<<<<<<.<.

Chr_06.trna53 (20326662-20326733)	Length: 72 bp
Type: Leu	Anticodon: TAA at 35-37 (20326696-20326698)	Score: 36.0
HMM Sc=20.40	Sec struct Sc=15.60
         *    |    *    |    *    |    *    |    *    |    *    |    *    | 
Seq: GGATCCATaAGCTCcaaATGGTaAGAGCACTCGTTAATCGAGAGGtTGATGGTTCGAATCCATCTGGATCTA
Str: >>>>>>>...>>>>..........<<<<.>>>>.....<<<<.....>>>>>.......<<<<<<<<<<<<.

Chr_06.trna54 (22361592-22361663)	Length: 72 bp
Type: Leu	Anticodon: TAA at 35-37 (22361626-22361628)	Score: 36.6
Possible pseudogene: HMM Sc=0.00	Sec struct Sc=36.60
         *    |    *    |    *    |    *    |    *    |    *    |    *    | 
Seq: GGATCCATaAGCTCtaaATGGTaAGAGCGCTCAGTAAATGAGAGGtTGATGGTTCAAATCCATCTGGATTCA
Str: >>>>>>>...>>>>..........<<<<.>>>>.....<<<<.....>>>>>.......<<<<<<<<<<<<.

Chr_06.trna55 (22690096-22690168)	Length: 73 bp
Type: Glu	Anticodon: CTC at 35-37 (22690130-22690132)	Score: 78.9
HMM Sc=53.10	Sec struct Sc=25.80
         *    |    *    |    *    |    *    |    *    |    *    |    *    |  
Seq: TCCGTTGTAGTCTAGTTGGTtAGGATACTCGGCTCTCACCCGAGAGaCCCGGGTTCAAGTCCCGGCAACGGAA
Str: >>>>>>>..>>>>.........<<<<.>>>>>.......<<<<<....>>>>>.......<<<<<<<<<<<<.

Chr_06.trna56 (23019431-23019502)	Length: 72 bp
Type: Pro	Anticodon: CGG at 33-35 (23019463-23019465)	Score: 65.1
HMM Sc=40.90	Sec struct Sc=24.20
         *    |    *    |    *    |    *    |    *    |    *    |    *    | 
Seq: GGGCGTTTGGTCTAGTGGTATGATTCTCGCTTCGGGTGCGAGAGGtCGCGAGTTCGATTCCCGCAACGCCCC
Str: >>>>>>>..>>>.........<<<.>>>>>.......<<<<<.....>>>.>.......<.<<<<<<<<<<.

Chr_06.trna57 (23890022-23890095)	Length: 74 bp
Type: Met	Anticodon: CAT at 35-37 (23890056-23890058)	Score: 49.6
HMM Sc=22.00	Sec struct Sc=27.60
         *    |    *    |    *    |    *    |    *    |    *    |    *    |   
Seq: AGCGGGGTAGAGGAATTGGTcGACTCATCAGGCCCATGACCTGAAGAcTGCAGGTTCGAATCCTGTCCCCGCCT
Str: .>>>>>>..>>>...........<<<.>>>>>.......<<<<<.....>>>>>.......<<<<<<<<<<<..

Chr_06.trna58 (23908082-23908154)	Length: 73 bp
Type: Cys	Anticodon: GCA at 34-36 (23908115-23908117)	Score: 49.5
HMM Sc=27.00	Sec struct Sc=22.50
         *    |    *    |    *    |    *    |    *    |    *    |    *    |  
Seq: GGAACCGTAGCCAAGTGGCtAAGGCATGAGTCTGCAAAACTtCTATtCGTCGGTTCGAATCCGACCGGTTCCT
Str: >>>>>>>..>>>..........<<<..>>>>.......<<<.<.....>>>>>.......<<<<<<<<<<<<.

Chr_06.trna59 (24030727-24030800)	Length: 74 bp
Type: Met	Anticodon: CAT at 35-37 (24030761-24030763)	Score: 49.6
HMM Sc=22.00	Sec struct Sc=27.60
         *    |    *    |    *    |    *    |    *    |    *    |    *    |   
Seq: AGCGGGGTAGAGGAATTGGTcGACTCATCAGGCCCATGACCTGAAGAcTGCAGGTTCGAATCCTGTCCCCGCCT
Str: .>>>>>>..>>>...........<<<.>>>>>.......<<<<<.....>>>>>.......<<<<<<<<<<<..

Chr_06.trna60 (24048062-24048135)	Length: 74 bp
Type: Met	Anticodon: CAT at 35-37 (24048096-24048098)	Score: 52.3
HMM Sc=24.30	Sec struct Sc=28.00
         *    |    *    |    *    |    *    |    *    |    *    |    *    |   
Seq: GGGCTTATAGTTTAATTGGTtGAAACGTACCGCTCATAACGGTGATAtTGTAGGTTCGAGCCCTACTAAGCCTA
Str: >>>>>>>..>>>>.........<<<<.>>>>>.......<<<<<.....>>>>>.......<<<<<<<<<<<<.

Chr_06.trna61 (24137320-24137394)	Length: 75 bp
Type: Pro	Anticodon: TGG at 36-38 (24137355-24137357)	Score: 62.8
HMM Sc=32.80	Sec struct Sc=30.00
         *    |    *    |    *    |    *    |    *    |    *    |    *    |    
Seq: CGAGGTGTAGCGCAGTCtGGTcAGCGCATCTGTTTTGGGTACAGAGGGcCATAGGTTCGAATCCTGTCACCTTGA
Str: >>>>>>>..>>>>..........<<<<.>>>>>.......<<<<<.....>>>>>.......<<<<<<<<<<<<.

Chr_06.trna62 (25088606-25088677)	Length: 72 bp
Type: Lys	Anticodon: TTT at 33-35 (25088638-25088640)	Score: 77.1
HMM Sc=64.00	Sec struct Sc=13.10
         *    |    *    |    *    |    *    |    *    |    *    |    *    | 
Seq: GCCGATTTAGCTCAGTGGTAGAGCGCGTGACTTTTAATCCCGTGGtCGAGGGTTCAATCCCCTCAGTCGGCG
Str: >>>>>>>..>>>>.......<<<<.>>.>>.......<<.<<.....>>>>>.......<<<<<<<<<<<<.

Chr_06.trna63 (25229957-25230031)	Length: 75 bp
Type: Ile	Anticodon: AAT at 35-37 (25229991-25229993)	Score: 41.8
Possible pseudogene: HMM Sc=47.60	Sec struct Sc=-5.80
         *    |    *    |    *    |    *    |    *    |    *    |    *    |    
Seq: GGCCCATTAGCTCAGTTGGTtAGAGCGTCGTGCTAATAAGGCGAAGGtCGCAGGTTCGAGACtCTTCACGGACCG
Str: >>.>>.>..>>>>.........<<<<.>>>>.........<<<<.....>.>>>.......<.<<.<<.<<.<<.

Chr_06.trna64 (25755079-25755150)	Length: 72 bp
Type: Pro	Anticodon: TGG at 33-35 (25755111-25755113)	Score: 68.9
HMM Sc=36.50	Sec struct Sc=32.40
         *    |    *    |    *    |    *    |    *    |    *    |    *    | 
Seq: GGGCATTTGGTCTAGTGGTATGATTCTTGCTTTGGGTGCAAGAGGtCCCGAGTTCGATTCTCGGAATGCCCC
Str: >>>>>>>..>>>.........<<<.>>>>>.......<<<<<.....>>>>>.......<<<<<<<<<<<<.

Chr_06.trna65 (25831294-25831384)	Length: 91 bp
Type: His	Anticodon: ATG at 34-36 (25831327-25831329)	Score: 27.3
Possible intron: 38-56 (25831331-25831349)
Possible pseudogene: HMM Sc=0.00	Sec struct Sc=27.30
         *    |    *    |    *    |    *    |    *    |    *    |    *    |    *    |    *    |
Seq: TGATCTTTAACTCAAATGGTAGAGCGCTTGAGAATGAagattcatttcaaactcatCTCAAGAGaTGGTGGTTCAAATCCATCAAGATTAT
Str: >>>>>>>...>>>........<<<..>>>>>..........................<<<<<....>>>>>.......<<<<<<<<<<<<.

Chr_06.trna66 (26212764-26212854)	Length: 91 bp
Type: His	Anticodon: ATG at 34-36 (26212797-26212799)	Score: 36.7
Possible intron: 38-56 (26212801-26212819)
HMM Sc=15.50	Sec struct Sc=21.20
         *    |    *    |    *    |    *    |    *    |    *    |    *    |    *    |    *    |
Seq: GGATCTTTAGCTCAAAGGGtAGAGCACTTGAGAATGGgagtatgtctccaatgcatCTCAAGCGaTGGTGGTTCAAATCCACCAAGGTCCT
Str: >>>>>>>..>>>>........<<<<.>>>>>..........................<<<<<....>>>>>.......<<<<<<<<<<<<.

Chr_06.trna67 (26487186-26487259)	Length: 74 bp
Type: Asn	Anticodon: GTT at 35-37 (26487220-26487222)	Score: 81.1
HMM Sc=58.40	Sec struct Sc=22.70
         *    |    *    |    *    |    *    |    *    |    *    |    *    |   
Seq: GCTGGAGTAGCTCAGTTGGTtAGAGCGTGTGGCTGTTAACCACAAGGtCGAAGGTTCAAGCCCTTCTTCTAGCG
Str: >>>>>>>..>>>>.........<<<<.>>>>>.......<<<<<.....>>>>>.......<<<<<<<<<<<<.

Chr_06.trna68 (26507228-26507300)	Length: 73 bp
Type: Ile	Anticodon: AAT at 34-36 (26507261-26507263)	Score: 60.9
HMM Sc=44.00	Sec struct Sc=16.90
         *    |    *    |    *    |    *    |    *    |    *    |    *    |  
Seq: GCCCTATTAGCTCAGTTGGTAGAGTGTCGTGCTAATAGCGCGAAGGtGGCAGGTTCGAGACCTGCATAGGCCA
Str: >.>>>>>..>>>>........<<<<.>>>>>.......<<<<<.....>>>>>.......<<<<<<<<<<.<.

Chr_06.trna69 (26560600-26560674)	Length: 75 bp
Type: Thr	Anticodon: TGT at 33-35 (26560632-26560634)	Score: 24.0
Possible truncation, pseudogene: HMM Sc=19.60	Sec struct Sc=4.40
         *    |    *    |    *    |    *    |    *    |    *    |    *    |    
Seq: GCCTTCATAGCTCAGTGGTAGAGTGTCAGTCTTGTAAACTGAATtCATGGATTCCATCtcttCTAtTTCTAGGCC
Str: >>>>..>..>>>>.......<<<<.>>>>>.......<<<<<....>>>>............<<<.<<..<<<<.

Chr_06.trna70 (27084488-27084560)	Length: 73 bp
Type: Ile	Anticodon: AAT at 34-36 (27084521-27084523)	Score: 58.0
HMM Sc=40.70	Sec struct Sc=17.30
         *    |    *    |    *    |    *    |    *    |    *    |    *    |  
Seq: GGCCTATTAGCTCAGTTGGTAGAGTGTCGTGCTAATAGCGTGAAGGtGACAGGTTCGAGACCTGCATAGGCCA
Str: >>>>>>>..>>>>........<<<<.>>>>>.......<<<<<......>>>>.......<<<<.<<<<<<<.

Chr_06.trna71 (27144635-27144706)	Length: 72 bp
Type: Asp	Anticodon: GTC at 34-36 (27144668-27144670)	Score: 69.8
HMM Sc=46.80	Sec struct Sc=23.00
         *    |    *    |    *    |    *    |    *    |    *    |    *    | 
Seq: GTCGTTGTAGTATAGTGGTaAGTATTCCCGCCTGTCACGCGGGTGaCCCGGGTTCGATCCCCGGCAACGGCG
Str: >>>>>>>..>>>>........<<<<.>>>>>.......<<<<<....>>>>>.......<<<<<<<<<<<<.

Chr_06.trna72 (28163405-28163476)	Length: 72 bp
Type: Undet	Anticodon: NNN at 0-0 (0-0)	Score: 30.9
HMM Sc=13.20	Sec struct Sc=17.70
         *    |    *    |    *    |    *    |    *    |    *    |    *    | 
Seq: GGATCCATaAGCTCtaaATGGTaAGAGCGCTCaTAAActGAGAGGtTGGTGGTTCGAATCCATCTGGATCCG
Str: >>>>>>>...>>>>..........<<<<.>>>.......<<<.....>>>>>.......<<<<<<<<<<<<.

Chr_06.trna73 (28595605-28595676)	Length: 72 bp
Type: Undet	Anticodon: NNN at 0-0 (0-0)	Score: 30.5
HMM Sc=14.50	Sec struct Sc=16.00
         *    |    *    |    *    |    *    |    *    |    *    |    *    | 
Seq: GGATCTATaAGCTCAaaATGGAaAGAGCACTCaTTAAttGAGAGGtTGGTGGTTCGAATCCATCTAGATCCA
Str: >>>>>>>...>>>>..........<<<<.>>>.......<<<.....>>>>>.......<<<<<<<<<<<<.

Chr_06.trna74 (29183408-29183482)	Length: 75 bp
Type: Lys	Anticodon: TTT at 35-37 (29183442-29183444)	Score: 72.9
HMM Sc=50.70	Sec struct Sc=22.20
         *    |    *    |    *    |    *    |    *    |    *    |    *    |    
Seq: GCTGGTGTAGCTCAGTTGGTtAGAGCGTGTGGCTTTTAaACCACAAAGtCGAAGGTTCAAGCCCTTCCTCCAGCA
Str: >>>>>.>..>>>>.........<<<<.>>>>>........<<<<<.....>>>>>.......<<<<<<.<<<<<.

Chr_06.trna75 (29747931-29748005)	Length: 75 bp
Type: Sup	Anticodon: TCA at 36-38 (29747966-29747968)	Score: 66.3
HMM Sc=55.00	Sec struct Sc=11.30
         *    |    *    |    *    |    *    |    *    |    *    |    *    |    
Seq: GCTCGAGTAGCTCAGTTGGTtAGAGCGTGTGgCTTTCAAAGCACAAGGtCGAAGGTTCAAGCCCTTCTTCCAGCA
Str: >>>.>>>..>>>>.........<<<<.>>>>.>.......<<<<<.....>>>>>.......<<<<<<<<.<<<.

Chr_06.trna76 (30354549-30354622)	Length: 74 bp
Type: Gln	Anticodon: TTG at 35-37 (30354583-30354585)	Score: 81.1
HMM Sc=56.90	Sec struct Sc=24.20
         *    |    *    |    *    |    *    |    *    |    *    |    *    |   
Seq: GCTGGTGTAGCTCAATTGGTtAGAGCGTGTGGTTTTGAACCACAAGGtCGAAGGTTCAAGCCCTTCCTCCAGCA
Str: >>>>>.>..>>>>.........<<<<.>>>>>.......<<<<<.....>>>>>.......<<<<<<.<<<<<.

Chr_06.trna77 (29713056-29712982)	Length: 75 bp
Type: Lys	Anticodon: TTT at 35-37 (29713022-29713020)	Score: 66.9
HMM Sc=44.30	Sec struct Sc=22.60
         *    |    *    |    *    |    *    |    *    |    *    |    *    |    
Seq: GCTGGTGTAGCTCAATTTGTtAGAGCGTGTGGCTTTTAaACCACAAGGtCGAAGGTTCAAGCCCTTCCTCCAGCA
Str: >>>>>.>..>>>>.........<<<<.>>>>>........<<<<<.....>>>>>.......<<<<<<.<<<<<.

Chr_06.trna78 (28959984-28959912)	Length: 73 bp
Type: Lys	Anticodon: CTT at 34-36 (28959951-28959949)	Score: 87.7
HMM Sc=67.60	Sec struct Sc=20.10
         *    |    *    |    *    |    *    |    *    |    *    |    *    |  
Seq: GCCCGTCTAGCTCAGTTGGTAGAGCGCAAGGCTCTTAACCTTGTGGtCGTGGGTTCGAGCCCCACGGTGGGCG
Str: >>>>>>>..>>>>........<<<<.>>>>>.......<<<<<.....>>>>>.......<<<<<<<<<<<<.

Chr_06.trna79 (28148330-28148250)	Length: 81 bp
Type: Leu	Anticodon: AAG at 36-38 (28148295-28148293)	Score: 74.0
HMM Sc=52.20	Sec struct Sc=21.80
         *    |    *    |    *    |    *    |    *    |    *    |    *    |    *    |
Seq: GTTGAGATGGCCGAGTTGGTctAAGGCGCCAGATTAAGGTTCTGGTccgaaaGGgCGTGGGTTCAAATCCCACTCTCAACA
Str: >>>>>>>..>>>............<<<.>>>>>.......<<<<<...........>>>>>.......<<<<<<<<<<<<.

Chr_06.trna80 (27785639-27785568)	Length: 72 bp
Type: Thr	Anticodon: TGT at 33-35 (27785607-27785605)	Score: 82.7
HMM Sc=57.00	Sec struct Sc=25.70
         *    |    *    |    *    |    *    |    *    |    *    |    *    | 
Seq: GCCTTCATAGCTCAGTGGTAGAGCGTCAGTCTTGTAAACTGAAGGtCCGTAGTTCGATCCTGCGTGGAGGCA
Str: >>>>>>>..>>>>.......<<<<.>>>>>.......<<<<<.....>>>>>.......<<<<<<<<<<<<.

Chr_06.trna81 (27306704-27306633)	Length: 72 bp
Type: Undet	Anticodon: NNN at 0-0 (0-0)	Score: 33.8
HMM Sc=10.50	Sec struct Sc=23.30
         *    |    *    |    *    |    *    |    *    |    *    |    *    | 
Seq: GGATCCATaAGCTCAaaATGGGaAGAGCGCTCACAAgttGAGAGGtTGATGGTTCGAATCCATCTGGATCCA
Str: >>>>>>>...>>>>..........<<<<.>>>.......<<<.....>>>>>.......<<<<<<<<<<<<.

Chr_06.trna82 (27118505-27118431)	Length: 75 bp
Type: Leu	Anticodon: CAA at 36-38 (27118470-27118468)	Score: 71.8
HMM Sc=53.40	Sec struct Sc=18.40
         *    |    *    |    *    |    *    |    *    |    *    |    *    |    
Seq: GCTGGAGTAGCTCAGTTGGTtAGAGCGTGTGgCTTCAAAAGCACAAGGtCGAAGGTTCAAGCCCTTCCTTCAACA
Str: >.>>>>>..>>>>.........<<<<.>>>>.>.......<<<<<.....>>>>>.......<<<<<<<<<<.<.

Chr_06.trna83 (27069646-27069556)	Length: 91 bp
Type: Undet	Anticodon: NNN at 0-0 (0-0)	Score: 25.9
HMM Sc=16.90	Sec struct Sc=9.00
         *    |    *    |    *    |    *    |    *    |    *    |    *    |    *    |    *    |
Seq: GGACTTTTAGCTCAAATGGTAGAGCAACTGAgaattggagggcatttccaATAGTTCTCAGAAGaTGGTGGTTCAAATCCATTGAGGTCCA
Str: >>>>>>>..>>>>........<<<<.>........................<..>>>...<<<...>>>>>.......<<<<<<<<<<<<.

Chr_06.trna84 (26469125-26469058)	Length: 68 bp
Type: Asp	Anticodon: GTC at 30-32 (26469096-26469094)	Score: 47.6
Possible truncation: HMM Sc=37.50	Sec struct Sc=10.10
         *    |    *    |    *    |    *    |    *    |    *    |    *  
Seq: GtaTAGTATAGTGGTaAGTATTCCCGCCTGTCACGCGGGTGaCCCGGGTTCGATCCCCGGCAACGGCG
Str: >....>>>>........<<<<.>>>>>.......<<<<<....>>>>>.......<<<<<......<.

Chr_06.trna85 (26460876-26460809)	Length: 68 bp
Type: Asp	Anticodon: GTC at 30-32 (26460847-26460845)	Score: 33.0
HMM Sc=27.40	Sec struct Sc=5.60
         *    |    *    |    *    |    *    |    *    |    *    |    *  
Seq: GtaTAGTATAGTGATaAGTATTCCCGCCTGTCACGCGGGTGaCCCGGGTTCGATCCCCAGCAACTGCG
Str: >....>>>>........<<<<.>>>>>.......<<<<<....>.>>>.......<<<.<......<.

Chr_06.trna86 (26454169-26454095)	Length: 75 bp
Type: Ile	Anticodon: TAT at 35-37 (26454135-26454133)	Score: 73.3
HMM Sc=50.90	Sec struct Sc=22.40
         *    |    *    |    *    |    *    |    *    |    *    |    *    |    
Seq: GCTGGTGTAGCTCAGATGGTtAGAGCGTGTGGCTTATAaACCACAAGGtCGAAGGTTCAAGCCCTTCCTCCAGCA
Str: >>>>>.>..>>>>.........<<<<.>>>>>........<<<<<.....>>>>>.......<<<<<<.<<<<<.

Chr_06.trna87 (26397568-26397494)	Length: 75 bp
Type: Lys	Anticodon: TTT at 35-37 (26397534-26397532)	Score: 62.8
HMM Sc=46.10	Sec struct Sc=16.70
         *    |    *    |    *    |    *    |    *    |    *    |    *    |    
Seq: GCTGGAGTGGCTCAGTTGGTtAGAGCATGTGCCTTTTAaACCACAAGAtCGAAGGTTTGAGCCCTTCCTTCAGCA
Str: >>>>>>>..>>>>.........<<<<.>>>>..........<<<<.....>>>>>.......<<<<<<<<<<<<.

Chr_06.trna88 (25111764-25111692)	Length: 73 bp
Type: Lys	Anticodon: CTT at 33-35 (25111732-25111730)	Score: 47.2
HMM Sc=35.90	Sec struct Sc=11.30
         *    |    *    |    *    |    *    |    *    |    *    |    *    |  
Seq: GCATCCATGGTTGAATGGTAAAGCGCCCAACTCTTAATTGGCGTATGTGAGGGTTCGAGCCCTGCTGGATGCA
Str: >>>>>>>..>>>.........<<<..>>>>.......<<<<.......>.>>>.......<<<.<<<<<<<<.

Chr_06.trna89 (24643670-24643589)	Length: 82 bp
Type: Undet	Anticodon: NNN at 0-0 (0-0)	Score: 32.3
HMM Sc=19.00	Sec struct Sc=13.30
         *    |    *    |    *    |    *    |    *    |    *    |    *    |    *    | 
Seq: GGATATTTAGCTTAAATGGTAGAGCACTTGAGAatgtcttcggtcatcTCAAGAGaTGGTGGTTCAAATCCACCAAGATCCA
Str: >>>>.>>..>>>>........<<<<.>>>>...................<<<<....>>>>>.......<<<<<<<.<<<<.

Chr_06.trna90 (24603275-24603202)	Length: 74 bp
Type: Ile	Anticodon: AAT at 35-37 (24603241-24603239)	Score: 83.3
HMM Sc=56.60	Sec struct Sc=26.70
         *    |    *    |    *    |    *    |    *    |    *    |    *    |   
Seq: GGCCTATTAGCTCAGTTGGTtAGAGCGTCGTGCTAATAACGCGAATGtCGCAGGTTCAAGTCCTGCATAGGCCA
Str: >>>>>>>..>>>>.........<<<<.>>>>>.......<<<<<.....>>>>>.......<<<<<<<<<<<<.

Chr_06.trna91 (24077644-24077574)	Length: 71 bp
Type: Gly	Anticodon: GCC at 33-35 (24077612-24077610)	Score: 59.1
HMM Sc=38.20	Sec struct Sc=20.90
         *    |    *    |    *    |    *    |    *    |    *    |    *    |
Seq: GCGGATATGGTCGAATGGTAAAATTTCTCTTTGCCAAGGAGAAGaCGCGGGTTCGATTCCCGCTATCCGCC
Str: >>>>>>>..>>...........<<.>>>>>.......<<<<<....>>>>>.......<<<<<<<<<<<<.

Chr_06.trna92 (24036572-24036500)	Length: 73 bp
Type: Met	Anticodon: CAT at 34-36 (24036539-24036537)	Score: 54.9
HMM Sc=24.10	Sec struct Sc=30.80
         *    |    *    |    *    |    *    |    *    |    *    |    *    |  
Seq: ACCTACTTGACTCAGCGGTtAGAGTATCGCTTTCATACGGCGAGAGtCATTGGTTCAAATCCAATAGTAGGTA
Str: >>>>>>>..>>>>........<<<<.>>>>>.......<<<<<.....>>>>>.......<<<<<<<<<<<<.

Chr_06.trna93 (23923851-23923777)	Length: 75 bp
Type: Pro	Anticodon: TGG at 36-38 (23923816-23923814)	Score: 62.8
HMM Sc=32.80	Sec struct Sc=30.00
         *    |    *    |    *    |    *    |    *    |    *    |    *    |    
Seq: CGAGGTGTAGCGCAGTCtGGTcAGCGCATCTGTTTTGGGTACAGAGGGcCATAGGTTCGAATCCTGTCACCTTGA
Str: >>>>>>>..>>>>..........<<<<.>>>>>.......<<<<<.....>>>>>.......<<<<<<<<<<<<.

Chr_06.trna94 (23894939-23894866)	Length: 74 bp
Type: Pro	Anticodon: TGG at 35-37 (23894905-23894903)	Score: 55.5
HMM Sc=30.90	Sec struct Sc=24.60
         *    |    *    |    *    |    *    |    *    |    *    |    *    |   
Seq: AGGAATGTAGCGCAGCTtGGTAGCGCGTTTGTTTTGGGTACAAAATGtCACGGGTTCAAATCCTGTCATCCCTA
Str: >>>.>>>..>>>>.........<<<<.>>>>>.......<<<<<.....>>>>>.......<<<<<<<<.<<<.

Chr_06.trna95 (23894715-23894642)	Length: 74 bp
Type: Trp	Anticodon: CCA at 35-37 (23894681-23894679)	Score: 70.1
HMM Sc=43.00	Sec struct Sc=27.10
         *    |    *    |    *    |    *    |    *    |    *    |    *    |   
Seq: GCGCTCTTAGTTCAGTTcGGTAGAACGTGGGTCTCCAAAACCCGATGtCGTAGGTTCAAATCCTACAGAGCGTG
Str: >>>>>>>..>>>>.........<<<<.>>>>>.......<<<<<.....>>>>>.......<<<<<<<<<<<<.

Chr_06.trna96 (22784514-22784421)	Length: 94 bp
Type: His	Anticodon: ATG at 36-38 (22784479-22784477)	Score: 37.8
Possible intron: 40-57 (22784475-22784458)
HMM Sc=15.00	Sec struct Sc=22.80
         *    |    *    |    *    |    *    |    *    |    *    |    *    |    *    |    *    |   
Seq: GGATCTTTAGCTCAAATGGTAGAGCACttGAGAATATGAgcaacttctagatgatacATCTCATGAGaTAGTGGTTCGAATCCACTAAGATCCT
Str: >>>>>>>..>>>>........<<<<....>>>>.........................<<<<.......>>>>>.......<<<<<<<<<<<<.

Chr_06.trna97 (22628492-22628418)	Length: 75 bp
Type: Gly	Anticodon: TCC at 35-37 (22628458-22628456)	Score: 33.1
Possible pseudogene: HMM Sc=31.20	Sec struct Sc=1.90
         *    |    *    |    *    |    *    |    *    |    *    |    *    |    
Seq: GCTGGTGTAGCTCAGATGGTtAGAGCATGTGGCTTCCAaGCCTCGGGGtTGGAGGTTCAAGCTCTTTCTCCAGTG
Str: >>>>>.>..>>>>.........<<<<.>>.>>........<<.<<.....>>>>>.......<<<<<<.<<<<<.

Chr_06.trna98 (22597531-22597457)	Length: 75 bp
Type: Asn	Anticodon: ATT at 34-36 (22597498-22597496)	Score: 66.5
HMM Sc=44.10	Sec struct Sc=22.40
         *    |    *    |    *    |    *    |    *    |    *    |    *    |    
Seq: GCTGGTGTAGCTCAGTTGGTAGAGCATGTGGCCATTTaaACCACAAGGtCGAAGGTTCAAGCCCTTCCTCCAGCA
Str: >>>>>.>..>>>>........<<<<.>>>>>.........<<<<<.....>>>>>.......<<<<<<.<<<<<.

Chr_06.trna99 (22270842-22270769)	Length: 74 bp
Type: Leu	Anticodon: TAA at 35-37 (22270808-22270806)	Score: 57.3
HMM Sc=44.00	Sec struct Sc=13.30
         *    |    *    |    *    |    *    |    *    |    *    |    *    |   
Seq: GGCCTATTAGCTCAGTTGGTtAGAGCGTCGCGTTTAATtACGCGGAGaCGTGGGTTCGAGACCTGCATAGGCCA
Str: >>>>>>>..>>>>.........<<<<.>>>>>........<<<<<....>>>>>.......<<<<<<<<<<<<.

Chr_06.trna100 (21461139-21461056)	Length: 84 bp
Type: Leu	Anticodon: CAA at 35-37 (21461105-21461103)	Score: 53.9
HMM Sc=46.40	Sec struct Sc=7.50
         *    |    *    |    *    |    *    |    *    |    *    |    *    |    *    |   
Seq: GTCAAGATGGCTGAGTGGTctAAGGTGCCAGACTCAAGTTCCGGTCTTCGTGAGAGGGCGTGGGTTTAAATCCCACTTCTGACA
Str: >>>>.>>..>>>...........<<<.>>.>>.......<<.<<.>>>>....<<<<..>>>>>.......<<<<<<<.<<<<.

Chr_06.trna101 (20119162-20119088)	Length: 75 bp
Type: Lys	Anticodon: TTT at 35-37 (20119128-20119126)	Score: 71.0
HMM Sc=48.90	Sec struct Sc=22.10
         *    |    *    |    *    |    *    |    *    |    *    |    *    |    
Seq: GCTGGTGTAGCTCAGTTGGTtAGAGCGTGTGGTTTTTAaACCACAAAGtCGAAGGTTCAAGCCCTTCCTCCAGCA
Str: >>>>>.>..>>>>.........<<<<.>>>>>........<<<<<.....>>>>>.......<<<<<<.<<<<<.

Chr_06.trna102 (19107301-19107228)	Length: 74 bp
Type: Asn	Anticodon: ATT at 35-37 (19107267-19107265)	Score: 59.3
HMM Sc=42.20	Sec struct Sc=17.10
         *    |    *    |    *    |    *    |    *    |    *    |    *    |   
Seq: GTTGGAGTAGCTCAGTTGGTtAGAGCGTGTGGTTATTATCCACAAGGcAGAATGTTCAAGCCCTTCCTCTAGCA
Str: >>>>>>>..>>>>.........<<<<.>>>>>.......<<<<<.....>>>.>.......<.<<<<<<<<<<.

Chr_06.trna103 (17467095-17467024)	Length: 72 bp
Type: Thr	Anticodon: TGT at 33-35 (17467063-17467061)	Score: 79.3
HMM Sc=49.30	Sec struct Sc=30.00
         *    |    *    |    *    |    *    |    *    |    *    |    *    | 
Seq: GCCCCTATAGCTCAGTGGTAGAGCGTCAGTCTTGTAAACTGAAGGtCTGTAGTTCGATCCTGCATGGGGGCA
Str: >>>>>>>..>>>>.......<<<<.>>>>>.......<<<<<.....>>>>>.......<<<<<<<<<<<<.

Chr_06.trna104 (17265720-17265647)	Length: 74 bp
Type: Ile	Anticodon: AAT at 35-37 (17265686-17265684)	Score: 84.9
HMM Sc=58.30	Sec struct Sc=26.60
         *    |    *    |    *    |    *    |    *    |    *    |    *    |   
Seq: GGCCCATTAGCTCAGTTGGTtAGAGCGTCGTGCTAATAACGCGAAGGtCGCAGGTTCGAGACCTGCATGGGCCA
Str: >>>>>>>..>>>>.........<<<<.>>>>>.......<<<<<.....>>>>>.......<<<<<<<<<<<<.

Chr_06.trna105 (16994725-16994652)	Length: 74 bp
Type: Arg	Anticodon: CCT at 35-37 (16994691-16994689)	Score: 67.7
HMM Sc=52.00	Sec struct Sc=15.70
         *    |    *    |    *    |    *    |    *    |    *    |    *    |   
Seq: GCTGGGGTAGCTCAGTTGGTtAGAGTGTGTGATTCCTAaAGCACAAGGCGAAGGTTCAAACCCTTCCTCCAGCA
Str: >>>>>>>..>>>>.........<<<<.>>>>..........<<<<....>>>>>.......<<<<<<<<<<<<.

Chr_06.trna106 (15953341-15953268)	Length: 74 bp
Type: Gln	Anticodon: TTG at 35-37 (15953307-15953305)	Score: 81.1
HMM Sc=56.90	Sec struct Sc=24.20
         *    |    *    |    *    |    *    |    *    |    *    |    *    |   
Seq: GCTGGTGTAGCTCAATTGGTtAGAGCGTGTGGTTTTGAACCACAAGGtCGAAGGTTCAAGCCCTTCCTCCAGCA
Str: >>>>>.>..>>>>.........<<<<.>>>>>.......<<<<<.....>>>>>.......<<<<<<.<<<<<.

Chr_06.trna107 (15750569-15750495)	Length: 75 bp
Type: Undet	Anticodon: NNN at 0-0 (0-0)	Score: 54.5
HMM Sc=37.20	Sec struct Sc=17.30
         *    |    *    |    *    |    *    |    *    |    *    |    *    |    
Seq: ACTGGAGTAGCTCAATTGGTtAGAGCATGTGGCTATtTAACCACAAGGtTGAAGGTTCAAGCCCTTCCTCCATCA
Str: ..>>>>>..>>>>.........<<<<.>>>>>........<<<<<.....>>>>>.......<<<<<<<<<<...

Chr_06.trna108 (14733318-14733247)	Length: 72 bp
Type: Undet	Anticodon: NNN at 0-0 (0-0)	Score: 32.1
HMM Sc=13.30	Sec struct Sc=18.80
         *    |    *    |    *    |    *    |    *    |    *    |    *    | 
Seq: GGATCTATaAGCTCAaaATGGCaAGAGCGCTCaTGAAttGAGAGGtTGATGGTTCGAATCCATCTAGATTCA
Str: >>>>>>>...>>>>..........<<<<.>>>.......<<<.....>>>>>.......<<<<<<<<<<<<.

Chr_06.trna109 (14211285-14211212)	Length: 74 bp
Type: Glu	Anticodon: TTC at 36-38 (14211250-14211248)	Score: 33.0
Possible pseudogene: HMM Sc=30.10	Sec struct Sc=2.90
         *    |    *    |    *    |    *    |    *    |    *    |    *    |   
Seq: TCCATTGGAGTCCAGTCtGGTtAGAATACTTGACTTTCACCCAGGTGaCCTGGGTTCAAATTCCGGCAATGAAA
Str: >.>>>>>..>>.>..........<.<<.>>>>.........<<<<....>>>>>.......<<<<<<<<<<.<.

Chr_06.trna110 (14116414-14116343)	Length: 72 bp
Type: Undet	Anticodon: NNN at 0-0 (0-0)	Score: 30.9
HMM Sc=13.20	Sec struct Sc=17.70
         *    |    *    |    *    |    *    |    *    |    *    |    *    | 
Seq: GGATCCATaAGCTCtaaATGGTaAGAGCGCTCaTAAActGAGAGGtTGGTGGTTCGAATCCATCTGGATCCG
Str: >>>>>>>...>>>>..........<<<<.>>>.......<<<.....>>>>>.......<<<<<<<<<<<<.

Chr_06.trna111 (13239739-13239669)	Length: 71 bp
Type: Undet	Anticodon: NNN at 0-0 (0-0)	Score: 23.9
Possible pseudogene: HMM Sc=8.80	Sec struct Sc=15.10
         *    |    *    |    *    |    *    |    *    |    *    |    *    |
Seq: GGATCTATaAGCTCAaaATGGAAGAGTGCTCaTAAAttGAGAGGtTGGTGGTTCAAATCCATCTAGATCTA
Str: >>>>>>>...>>>>.........<<<<.>>>.......<<<.....>>>>>.......<<<<<<<<<<<<.

Chr_06.trna112 (12618721-12618649)	Length: 73 bp
Type: Ile	Anticodon: AAT at 35-37 (12618687-12618685)	Score: 63.7
HMM Sc=45.80	Sec struct Sc=17.90
         *    |    *    |    *    |    *    |    *    |    *    |    *    |  
Seq: GGCCCATTAGCTCAGTTGGTtAGAGCGTCACATAAATTATGCGAAGGCGCAGGTTCGAGTCCTGCATGGGCCA
Str: >>>>>>>..>>>>.........<<<<.>>.>>.......<<.<<....>>>>>.......<<<<<<<<<<<<.

Chr_06.trna113 (12351300-12351219)	Length: 82 bp
Type: Glu	Anticodon: CTC at 35-37 (12351266-12351264)	Score: 58.2
Possible truncation: HMM Sc=47.50	Sec struct Sc=10.70
         *    |    *    |    *    |    *    |    *    |    *    |    *    |    *    | 
Seq: TCTGTTGTAGTCTAGTTGGTtAGGATACTCGGCTCTCACCCGAGAGaCCCGGGTTCAAgtcccggcaaGTCCCGGCAACGGA
Str: >>>>>>>..>>>>.........<<<<.>>>>>.......<<<<<....>>>>>.................<<<<<<<<<<<<

Chr_06.trna114 (11744731-11744659)	Length: 73 bp
Type: Glu	Anticodon: CTC at 35-37 (11744697-11744695)	Score: 75.4
HMM Sc=53.70	Sec struct Sc=21.70
         *    |    *    |    *    |    *    |    *    |    *    |    *    |  
Seq: TCCGTTGTAGTTTAGTTGGTtAGGATACTCGGCTCTCACCCGAGAGaCCCGGGTTCAAGTCCCGGCAACGGAA
Str: >>>>>>>..>>>>.........<<<<.>>>>>.......<<<<<....>>>>>.......<<<<<<<<<<<<.

Chr_06.trna115 (11737817-11737745)	Length: 73 bp
Type: Glu	Anticodon: CTC at 35-37 (11737783-11737781)	Score: 78.9
HMM Sc=53.10	Sec struct Sc=25.80
         *    |    *    |    *    |    *    |    *    |    *    |    *    |  
Seq: TCCGTTGTAGTCTAGTTGGTtAGGATACTCGGCTCTCACCCGAGAGaCCCGGGTTCAAGTCCCGGCAACGGAA
Str: >>>>>>>..>>>>.........<<<<.>>>>>.......<<<<<....>>>>>.......<<<<<<<<<<<<.

Chr_06.trna116 (11636172-11636098)	Length: 75 bp
Type: Lys	Anticodon: TTT at 35-37 (11636138-11636136)	Score: 72.9
HMM Sc=50.70	Sec struct Sc=22.20
         *    |    *    |    *    |    *    |    *    |    *    |    *    |    
Seq: GCTGGTGTAGCTCAGTTGGTtAGAGCGTGTGGCTTTTAaACCACAAAGtCGAAGGTTCAAGCCCTTCCTCCAGCA
Str: >>>>>.>..>>>>.........<<<<.>>>>>........<<<<<.....>>>>>.......<<<<<<.<<<<<.

Chr_06.trna117 (10749355-10749284)	Length: 72 bp
Type: Thr	Anticodon: CGT at 33-35 (10749323-10749321)	Score: 78.3
HMM Sc=51.30	Sec struct Sc=27.00
         *    |    *    |    *    |    *    |    *    |    *    |    *    | 
Seq: GCTTCTGTAGCATAGTGGTAGTGCGTTCGCTTCGTAAGCGAAAGGtCGTGAGTTCAATCCTCACCAGGAGCT
Str: >>>>>>>..>>>>.......<<<<.>>>>>.......<<<<<.....>>>>>.......<<<<<<<<<<<<.

Chr_06.trna118 (9526798-9526728)	Length: 71 bp
Type: Gly	Anticodon: GCC at 33-35 (9526766-9526764)	Score: 66.0
HMM Sc=44.20	Sec struct Sc=21.80
         *    |    *    |    *    |    *    |    *    |    *    |    *    |
Seq: GCACCAGTGGTCTAGTGGTAGAATTGTACCCTGCCACGGTACAGaCCCGGGTTCGATTCCCGGCTGGTGCA
Str: >>>>>>>..>>.>.......<.<<.>>>>>.......<<<<<....>>>>>.......<<<<<<<<<<<<.

Chr_06.trna119 (8591000-8590928)	Length: 73 bp
Type: Arg	Anticodon: TCT at 34-36 (8590967-8590965)	Score: 68.8
HMM Sc=51.20	Sec struct Sc=17.60
         *    |    *    |    *    |    *    |    *    |    *    |    *    |  
Seq: GCACCCGTGGCCTAATGGAtAAGGCGTCTGACTTCTAATCAGGCGAtTGTGGGTTCGAGTCCCACCGGGTGTG
Str: >>>>>>>..>>>>........<<<<.>>>>>.......<<<<<.....>>>>>.......<<<<<<<<<<<<.

Chr_06.trna120 (8420953-8420882)	Length: 72 bp
Type: Lys	Anticodon: TTT at 33-35 (8420921-8420919)	Score: 80.4
HMM Sc=65.10	Sec struct Sc=15.30
         *    |    *    |    *    |    *    |    *    |    *    |    *    | 
Seq: GCCGACTTAGCTCAGTGGTAGAGCGCGTGACTTTTAATCCCGTGGtCGAGGGTTCGATCCCCTCAGTCGGCG
Str: >>>>>>>..>>>>.......<<<<.>>.>>.......<<.<<.....>>>>>.......<<<<<<<<<<<<.

Chr_06.trna121 (8037034-8036950)	Length: 85 bp
Type: Tyr	Anticodon: GTA at 34-36 (8037001-8036999)	Score: 73.8
Possible intron: 38-49 (8036997-8036986)
HMM Sc=41.90	Sec struct Sc=31.90
         *    |    *    |    *    |    *    |    *    |    *    |    *    |    *    |    
Seq: CCGACTTTAGCTCAGTTGGTAGAGCGGAGGACTGTAGttgtatgctgttATCCTTAGGtCGCTGGTTCGAATCCGGCAAGTCGGA
Str: >>>>>>>..>>>>........<<<<.>>>>>...................<<<<<.....>>>>>.......<<<<<<<<<<<<.

Chr_06.trna122 (7638830-7638730)	Length: 101 bp
Type: Phe	Anticodon: GAA at 61-63 (7638770-7638768)	Score: 20.7
HMM Sc=12.60	Sec struct Sc=8.10
         *    |    *    |    *    |    *    |    *    |    *    |    *    |    *    |    *    |    *    |
Seq: GCGCGTAggtctcaTAGCTGAattcaaagagtgagtgatcctGAGGTCCAGCGTCAGACTGAAGATCTGAAGTtGGCGTGTTCGATCCACGCTcACACGCA
Str: >>>.>>>.........>>>>............................<<<<.>>>>>.......<<<<<.....>>>>>.......<<<<<<.<<.<<<.

Chr_06.trna123 (6573750-6573679)	Length: 72 bp
Type: Cys	Anticodon: GCA at 33-35 (6573718-6573716)	Score: 82.1
HMM Sc=59.90	Sec struct Sc=22.20
         *    |    *    |    *    |    *    |    *    |    *    |    *    | 
Seq: GGGTCCATAGCTCAGTGGTAGAGCATTTGACTGCAGATCAAGAGGtCACCGGTTCGAACCCGGTTGGGCCCT
Str: >>>>>>>..>>>>.......<<<<.>>>>>.......<<<<<.....>>>>>.......<<<<<<<<<<<<.

Chr_06.trna124 (6420349-6420276)	Length: 74 bp
Type: Glu	Anticodon: TTC at 36-38 (6420314-6420312)	Score: 70.5
HMM Sc=43.00	Sec struct Sc=27.50
         *    |    *    |    *    |    *    |    *    |    *    |    *    |   
Seq: TCCATTGTAGTCCAGCCcGGTtAGGATACCTGGCTTTCACCCAGGCGaCCCGGGTTCAAATCCCGGCAATGGAA
Str: >>>>>>>..>>>>..........<<<<.>>>>>.......<<<<<....>>>>>.......<<<<<<<<<<<<.

Chr_06.trna125 (6408692-6408620)	Length: 73 bp
Type: Undet	Anticodon: NNN at 0-0 (0-0)	Score: 35.9
Possible pseudogene: HMM Sc=31.10	Sec struct Sc=4.80
         *    |    *    |    *    |    *    |    *    |    *    |    *    |  
Seq: TCCATTGTAGTTCAGCCtGGTtAGGATACTTGGCTTTCACCTGGCGaCCCGGGTTCAAATCCTGGCAATGAAA
Str: >.>>>>>..>>>>..........<<<<.>>.>........<.<<....>>>>>.......<<<<<<<<<<.<.

Chr_06.trna126 (5800336-5800256)	Length: 81 bp
Type: Leu	Anticodon: CAG at 36-38 (5800301-5800299)	Score: 69.5
HMM Sc=46.80	Sec struct Sc=22.70
         *    |    *    |    *    |    *    |    *    |    *    |    *    |    *    |
Seq: GTCAAGATGGCCGAGTTGGTctAAGGCGCCAGTTTCAGGTACTGGTccgaaaGGgCATGGGTTCGAATCCCATTCTTGACA
Str: >>>>>>>..>>>............<<<.>>>>>.......<<<<<...........>>>>>.......<<<<<<<<<<<<.

Chr_06.trna127 (5734002-5733929)	Length: 74 bp
Type: Glu	Anticodon: TTC at 36-38 (5733967-5733965)	Score: 70.5
HMM Sc=43.00	Sec struct Sc=27.50
         *    |    *    |    *    |    *    |    *    |    *    |    *    |   
Seq: TCCATTGTAGTCCAGCCcGGTtAGGATACCTGGCTTTCACCCAGGCGaCCCGGGTTCAAATCCCGGCAATGGAA
Str: >>>>>>>..>>>>..........<<<<.>>>>>.......<<<<<....>>>>>.......<<<<<<<<<<<<.

Chr_06.trna128 (5614703-5614631)	Length: 73 bp
Type: Val	Anticodon: TAC at 34-36 (5614670-5614668)	Score: 71.5
HMM Sc=39.00	Sec struct Sc=32.50
         *    |    *    |    *    |    *    |    *    |    *    |    *    |  
Seq: GTTGCTGTGGTGTAGTGGTtATCACGTTAGTCTTACACACTAAAGGtCTCCAGTTCGATCCTGGGCAGCAACA
Str: >>>>>>>..>>>..........<<<.>>>>>.......<<<<<.....>>>>>.......<<<<<<<<<<<<.

Chr_06.trna129 (5522950-5522877)	Length: 74 bp
Type: Val	Anticodon: CAC at 35-37 (5522916-5522914)	Score: 79.1
HMM Sc=48.00	Sec struct Sc=31.10
         *    |    *    |    *    |    *    |    *    |    *    |    *    |   
Seq: GTCTGGGTGGTGTAGTTGGTtATCACGCTAGTCTCACACACTAGAGGtCCCCAGTTCGAACCTGGGCTCAGACA
Str: >>>>>>>..>>>...........<<<.>>>>>.......<<<<<.....>>>>>.......<<<<<<<<<<<<.

Chr_06.trna130 (5098220-5098148)	Length: 73 bp
Type: Thr	Anticodon: AGT at 34-36 (5098187-5098185)	Score: 65.7
HMM Sc=37.30	Sec struct Sc=28.40
         *    |    *    |    *    |    *    |    *    |    *    |    *    |  
Seq: GCTTTCATAGCTCAGTTGTTAGAGCACCCGTTTAGTAAGCGGGAGGtCTTGAGTTCAACTCTCAATGAAAGCA
Str: >>>>>>>..>>>>........<<<<.>>>>>.......<<<<<.....>>>>>.......<<<<<<<<<<<<.

Chr_06.trna131 (5033529-5033414)	Length: 116 bp
Type: Tyr	Anticodon: GTA at 35-37 (5033495-5033493)	Score: 61.8
Possible intron: 39-81 (5033491-5033449)
HMM Sc=40.40	Sec struct Sc=21.40
         *    |    *    |    *    |    *    |    *    |    *    |    *    |    *    |    *    |    *    |    *    |    *
Seq: GCGCCAGTAGCTCAGTGGTAGAGCGTCcgCAATTGTAAatattcctattccacgtcataaaaaccaacaacccaaaaaaaaATTGGAAGaCGTAGGTTCGAATCCTACCTGGTGCA
Str: >>>>>>>..>>>>.......<<<<.>>..>>>..................................................<<<<<....>>>>>.......<<<<<<<<<<<<.

Chr_06.trna132 (5006606-5006534)	Length: 73 bp
Type: Ala	Anticodon: CGC at 34-36 (5006573-5006571)	Score: 68.3
HMM Sc=44.10	Sec struct Sc=24.20
         *    |    *    |    *    |    *    |    *    |    *    |    *    |  
Seq: GGGGGTGTAGCTCAtATGGTAGAGCGCTCGCTTCGCATGCGAGAGGcACGGGGTTCGATTCCCCGCACCTCCA
Str: >>>>>>>..>>>>........<<<<.>>>>>.......<<<<<.....>>>>>.......<<<<<<<<<<<<.

Chr_06.trna133 (4694006-4693934)	Length: 73 bp
Type: Lys	Anticodon: CTT at 34-36 (4693973-4693971)	Score: 87.7
HMM Sc=67.60	Sec struct Sc=20.10
         *    |    *    |    *    |    *    |    *    |    *    |    *    |  
Seq: GCCCGTCTAGCTCAGTTGGTAGAGCGCAAGGCTCTTAACCTTGTGGtCGTGGGTTCGAGCCCCACGGTGGGCG
Str: >>>>>>>..>>>>........<<<<.>>>>>.......<<<<<.....>>>>>.......<<<<<<<<<<<<.

Chr_06.trna134 (4561228-4561155)	Length: 74 bp
Type: Val	Anticodon: AAC at 35-37 (4561194-4561192)	Score: 72.2
HMM Sc=47.80	Sec struct Sc=24.40
         *    |    *    |    *    |    *    |    *    |    *    |    *    |   
Seq: GGTTTCGTGGTGTAGTTGGTtATCACGTCAGTCTAACACACTGAAGGtCTCCGGTTCGAGTCCGGGCGAAGCCA
Str: >>>>>>>..>>>...........<<<.>>>>>.......<<<<<.....>>>>>.......<<<<<<<<<<<<.

Chr_06.trna135 (4044696-4044622)	Length: 75 bp
Type: Lys	Anticodon: TTT at 35-37 (4044662-4044660)	Score: 77.4
HMM Sc=55.00	Sec struct Sc=22.40
         *    |    *    |    *    |    *    |    *    |    *    |    *    |    
Seq: GCTGGTGTAGCTCAGTTGGTtAGAGCATGTGGCTTTTAaACCACAAGGtCGAAGGTTCAAGCCCTTCCTCCAGCA
Str: >>>>>.>..>>>>.........<<<<.>>>>>........<<<<<.....>>>>>.......<<<<<<.<<<<<.

Chr_06.trna136 (3570543-3570456)	Length: 88 bp
Type: Tyr	Anticodon: ATA at 34-36 (3570510-3570508)	Score: 36.2
Possible intron: 38-53 (3570506-3570491)
HMM Sc=16.00	Sec struct Sc=20.20
         *    |    *    |    *    |    *    |    *    |    *    |    *    |    *    |    *  
Seq: GGATCATTAGCTTAAATGGTAGAGCACTTGAGAATAGttgcgcaccactacttCTCAAGAGaTGGTGGTTCAAGTCCATCATGATCCT
Str: >>>>>>>..>>>>........<<<<.>>>>>.......................<<<<<....>>>>>.......<<<<<<<<<<<<.

Chr_06.trna137 (3466602-3466520)	Length: 83 bp
Type: Leu	Anticodon: TAA at 34-36 (3466569-3466567)	Score: 68.4
HMM Sc=29.10	Sec struct Sc=39.30
         *    |    *    |    *    |    *    |    *    |    *    |    *    |    *    |  
Seq: GCTGGTTTGCCCGAGAGGTtAAGGGGGAAGACTTAAGATCTTCTGCACATAAGTGCGCATGGGTTCGAACCCCATAGCCAGCA
Str: >>>>>>>..>>>..........<<<.>>>>>.......<<<<<.>>>>....<<<<..>>>>>.......<<<<<<<<<<<<.

Chr_06.trna138 (1865154-1865082)	Length: 73 bp
Type: Lys	Anticodon: CTT at 34-36 (1865121-1865119)	Score: 87.7
HMM Sc=67.60	Sec struct Sc=20.10
         *    |    *    |    *    |    *    |    *    |    *    |    *    |  
Seq: GCCCGTCTAGCTCAGTTGGTAGAGCGCAAGGCTCTTAACCTTGTGGtCGTGGGTTCGAGCCCCACGGTGGGCG
Str: >>>>>>>..>>>>........<<<<.>>>>>.......<<<<<.....>>>>>.......<<<<<<<<<<<<.

Chr_06.trna139 (1344450-1344379)	Length: 72 bp
Type: Gly	Anticodon: TCC at 34-36 (1344417-1344415)	Score: 68.5
HMM Sc=44.20	Sec struct Sc=24.30
         *    |    *    |    *    |    *    |    *    |    *    |    *    | 
Seq: GCGTTTGTAGTCCAACGGTtAGGATAATTGCCTTCCAAGCAATAGaTCCGGGTTCGACTCCCGGCAGACGCA
Str: >>>>>>>..>>>>........<<<<.>>>>>.......<<<<<....>>>>>.......<<<<<<<<<<<<.

Chr_06.trna140 (1275414-1275343)	Length: 72 bp
Type: Gln	Anticodon: CTG at 34-36 (1275381-1275379)	Score: 71.2
HMM Sc=46.50	Sec struct Sc=24.70
         *    |    *    |    *    |    *    |    *    |    *    |    *    | 
Seq: GGTTCCATGGTCTAGCGGTtAGGACATTGGACTCTGAATCCAGTAaCCCGAGTTCAAGTCTCGGTGGAACCT
Str: >>>>>>>..>>>>........<<<<.>>>>>.......<<<<<....>>>>>.......<<<<<<<<<<<<.

Chr_07.trna1 (372673-372783)	Length: 111 bp
Type: Gly	Anticodon: CCC at 42-44 (372714-372716)	Score: 36.1
Possible intron: 46-76 (372718-372748)
HMM Sc=12.40	Sec struct Sc=23.70
         *    |    *    |    *    |    *    |    *    |    *    |    *    |    *    |    *    |    *    |    *    |
Seq: GCGCATCTGGTGTAgactgtgtaGTGGTATCATAGTACCCTCCCAcgcatctggtgtggactgggtaatggtcccaCGGTATTGaCAAGGGTTCGATTCCTTGGATGCGCA
Str: >>>>>>>..>>>..................<<<.>>>>>......................................<<<<<.....>>>>.......<<<<.<<<<<<<.

Chr_07.trna2 (905616-905688)	Length: 73 bp
Type: Ala	Anticodon: AGC at 34-36 (905649-905651)	Score: 63.4
HMM Sc=38.20	Sec struct Sc=25.20
         *    |    *    |    *    |    *    |    *    |    *    |    *    |  
Seq: GGGGATGTAGCTCAGATGGTAGAGCGCTCGCTTAGCATGCGAGAGGtACGGGGATCGATACCCCGCATCTCCA
Str: >>>>>>>..>>>>........<<<<.>>>>>.......<<<<<.....>>>>>.......<<<<<<<<<<<<.

Chr_07.trna3 (2091407-2091478)	Length: 72 bp
Type: Asp	Anticodon: GTC at 34-36 (2091440-2091442)	Score: 69.8
HMM Sc=46.80	Sec struct Sc=23.00
         *    |    *    |    *    |    *    |    *    |    *    |    *    | 
Seq: GTCGTTGTAGTATAGTGGTaAGTATTCCCGCCTGTCACGCGGGTGaCCCGGGTTCGATCCCCGGCAACGGCG
Str: >>>>>>>..>>>>........<<<<.>>>>>.......<<<<<....>>>>>.......<<<<<<<<<<<<.

Chr_07.trna4 (2460313-2460386)	Length: 74 bp
Type: Val	Anticodon: AAC at 35-37 (2460347-2460349)	Score: 72.2
HMM Sc=47.80	Sec struct Sc=24.40
         *    |    *    |    *    |    *    |    *    |    *    |    *    |   
Seq: GGTTTCGTGGTGTAGTTGGTtATCACGTCAGTCTAACACACTGAAGGtCTCCGGTTCGAGTCCGGGCGAAGCCA
Str: >>>>>>>..>>>...........<<<.>>>>>.......<<<<<.....>>>>>.......<<<<<<<<<<<<.

Chr_07.trna5 (2461396-2461469)	Length: 74 bp
Type: Val	Anticodon: AAC at 35-37 (2461430-2461432)	Score: 72.2
HMM Sc=47.80	Sec struct Sc=24.40
         *    |    *    |    *    |    *    |    *    |    *    |    *    |   
Seq: GGTTTCGTGGTGTAGTTGGTtATCACGTCAGTCTAACACACTGAAGGtCTCCGGTTCGAGTCCGGGCGAAGCCA
Str: >>>>>>>..>>>...........<<<.>>>>>.......<<<<<.....>>>>>.......<<<<<<<<<<<<.

Chr_07.trna6 (5237717-5237789)	Length: 73 bp
Type: Leu	Anticodon: TAA at 36-38 (5237752-5237754)	Score: 23.6
HMM Sc=10.30	Sec struct Sc=13.30
         *    |    *    |    *    |    *    |    *    |    *    |    *    |  
Seq: GGATCCATAagcTCTAAATGGTAAAGAGCgCTTACTAAATGAGAGGtTGGTGGTTCAAATCCATCTGGTTCCA
Str: >>>.>>>.....>>>.........<<<...>>>>.....<<<<.....>>>>>.......<<<<<<<<.<<<.

Chr_07.trna7 (5669046-5669117)	Length: 72 bp
Type: Gln	Anticodon: TTG at 34-36 (5669079-5669081)	Score: 70.1
HMM Sc=50.20	Sec struct Sc=19.90
         *    |    *    |    *    |    *    |    *    |    *    |    *    | 
Seq: GGTTCCATGGTGTAGCGGTtAGCACTCTGGACTTTGAATCCAGCAaCCTGGGTTCAAATCCCGGTGGGACCT
Str: >>>>>>>..>>>>........<<<<.>>>>>.......<<<<<....>>>>>.......<<<<<<<<<<<<.

Chr_07.trna8 (5670182-5670253)	Length: 72 bp
Type: Gln	Anticodon: TTG at 34-36 (5670215-5670217)	Score: 73.5
HMM Sc=53.70	Sec struct Sc=19.80
         *    |    *    |    *    |    *    |    *    |    *    |    *    | 
Seq: GGTTCCATGGTGTAGTGGTaAGCACTCTGGACTTTGAATCCAGCAaCCTGGGTTCGATTCCCGGTGGGACCT
Str: >>>>>>>..>>>>........<<<<.>>>>>.......<<<<<....>>>>>.......<<<<<<<<<<<<.

Chr_07.trna9 (5670447-5670518)	Length: 72 bp
Type: Gln	Anticodon: TTG at 34-36 (5670480-5670482)	Score: 70.7
HMM Sc=50.90	Sec struct Sc=19.80
         *    |    *    |    *    |    *    |    *    |    *    |    *    | 
Seq: GGTTCCATGGTGTAGTGGTcAGCACTCTGGACTTTGAATCCAGCAaCCTGGGTTCGACTCCCGGTGGGACCT
Str: >>>>>>>..>>>>........<<<<.>>>>>.......<<<<<....>>>>>.......<<<<<<<<<<<<.

Chr_07.trna10 (5670712-5670783)	Length: 72 bp
Type: Gln	Anticodon: TTG at 34-36 (5670745-5670747)	Score: 70.7
HMM Sc=50.90	Sec struct Sc=19.80
         *    |    *    |    *    |    *    |    *    |    *    |    *    | 
Seq: GGTTCCATGGTGTAGTGGTcAGCACTCTGGACTTTGAATCCAGCAaCCTGGGTTCGACTCCCGGTGGGACCT
Str: >>>>>>>..>>>>........<<<<.>>>>>.......<<<<<....>>>>>.......<<<<<<<<<<<<.

Chr_07.trna11 (5670977-5671049)	Length: 73 bp
Type: Gln	Anticodon: TTG at 34-36 (5671010-5671012)	Score: 58.6
HMM Sc=37.40	Sec struct Sc=21.20
         *    |    *    |    *    |    *    |    *    |    *    |    *    |  
Seq: GGTTCCATGGTGTAGTGGTcAGCACTCTGGACTTTGAATCCAGCAaCCTGGGTTCGGcTCCCCGGTGGAACCT
Str: >>>>>>>..>>>>........<<<<.>>>>>.......<<<<<....>>>>>........<<<<<<<<<<<<.

Chr_07.trna12 (5671290-5671361)	Length: 72 bp
Type: Sup	Anticodon: TTA at 34-36 (5671323-5671325)	Score: 36.1
Possible pseudogene: HMM Sc=33.90	Sec struct Sc=2.20
         *    |    *    |    *    |    *    |    *    |    *    |    *    | 
Seq: GGTTCCATGGTGTAGTGATgAGCACTCTGTACTTTAAATCCAGCAaCCTGAGTTCAACTCCCGTTGGGACCT
Str: >>>>>>>..>>>>........<<<<.>>>.>.......<.<<<.....>>.>.......<.<<.<<<<<<<.

Chr_07.trna13 (5671830-5671901)	Length: 72 bp
Type: Gln	Anticodon: TTG at 34-36 (5671863-5671865)	Score: 73.5
HMM Sc=53.70	Sec struct Sc=19.80
         *    |    *    |    *    |    *    |    *    |    *    |    *    | 
Seq: GGTTCCATGGTGTAGTGGTtAGCACTCTGGACTTTGAATCCAGCAaCCTGGGTTCGATTCCCGGTGGGACCT
Str: >>>>>>>..>>>>........<<<<.>>>>>.......<<<<<....>>>>>.......<<<<<<<<<<<<.

Chr_07.trna14 (5672118-5672189)	Length: 72 bp
Type: Gln	Anticodon: TTG at 34-36 (5672151-5672153)	Score: 62.9
HMM Sc=48.40	Sec struct Sc=14.50
         *    |    *    |    *    |    *    |    *    |    *    |    *    | 
Seq: GGTTCCATGGTGTAGCGGTtAGCACTCTGGACTTTGAATCCAACAaCCTGGGTTCGACTCCCGGTGGGACCT
Str: >>>>>>>..>>>>........<<<<..>>>>.......<<<<.....>>>>>.......<<<<<<<<<<<<.

Chr_07.trna15 (6121756-6121827)	Length: 72 bp
Type: His	Anticodon: GTG at 34-36 (6121789-6121791)	Score: 63.0
HMM Sc=33.70	Sec struct Sc=29.30
         *    |    *    |    *    |    *    |    *    |    *    |    *    | 
Seq: GTGGCTGTAGTTTAGTGGTaAGAATTCCACGTTGTGGCCGTGGAGaCCTGGGCTCGAATCCCAGCAGCCACA
Str: >>>>>>>..>>>>........<<<<.>>>>>.......<<<<<....>>>>>.......<<<<<<<<<<<<.

Chr_07.trna16 (6961234-6961315)	Length: 82 bp
Type: Ser	Anticodon: CGA at 34-36 (6961267-6961269)	Score: 76.5
HMM Sc=44.60	Sec struct Sc=31.90
         *    |    *    |    *    |    *    |    *    |    *    |    *    |    *    | 
Seq: GTCGATATGTCCGAGTGGTtAAGGAGACAGACTCGAAATCTGTTGGGCTATGCCTGCGCAGGTTCGAATCCTGCTGTCGACG
Str: >>>>>>>..>>>..........<<<.>>>>>.......<<<<<.>>>>...<<<<..>>>>>.......<<<<<<<<<<<<.

Chr_07.trna17 (7895728-7895806)	Length: 79 bp
Type: Thr	Anticodon: TGT at 40-42 (7895767-7895769)	Score: 22.1
Possible pseudogene: HMM Sc=25.40	Sec struct Sc=-3.30
         *    |    *    |    *    |    *    |    *    |    *    |    *    |    *   
Seq: ACCGTCTTAGCTCAGTactcagTAGTAGAGCGCATGGCTTGTAACCACCTGGtTGTGGATTCGATCCCCAAAAATGGCG
Str: .>>>>.>..>>>>..............<<<<...>>>.......<<<........>>>.........<<<.<.<<<<..

Chr_07.trna18 (9246501-9246573)	Length: 73 bp
Type: Arg	Anticodon: ACG at 34-36 (9246534-9246536)	Score: 73.2
HMM Sc=50.90	Sec struct Sc=22.30
         *    |    *    |    *    |    *    |    *    |    *    |    *    |  
Seq: GACTCCGTGGCCCAATGGAtAAGGCGCTGGTCTACGAAACCAGAGAtTCTGGGTTCGATCCCCAGCGGAGTCG
Str: >>>>>>>..>>>..........<<<.>>>>>.......<<<<<.....>>>>>.......<<<<<<<<<<<<.

Chr_07.trna19 (9527234-9527313)	Length: 80 bp
Type: Cys	Anticodon: GCA at 36-38 (9527269-9527271)	Score: 34.7
Possible intron: 40-43 (9527273-9527276)
HMM Sc=12.40	Sec struct Sc=22.30
         *    |    *    |    *    |    *    |    *    |    *    |    *    |    *    
Seq: GGATCTTTAGCTCAAAAGGTAGAGCaaTTGAGAATGCAAgtgcATCTCAAGAgaTGGTGGTTCAAACCCACCAAGATCCT
Str: >>>>>>>..>>>>........<<<<...>>>>>...........<<<<<......>>>>>.......<<<<<<<<<<<<.

Chr_07.trna20 (9940219-9940288)	Length: 70 bp
Type: Undet	Anticodon: NNN at 0-0 (0-0)	Score: 25.7
Possible pseudogene: HMM Sc=26.10	Sec struct Sc=-0.40
         *    |    *    |    *    |    *    |    *    |    *    |    *    
Seq: AGtTgGGCTCAACTGGTaAAACCTCTGGTTGATGAtACCAGAGGTCTGGGTTCGAATCCCGCCAGCATTA
Str: >>....>.>...........<.<.>>>>.........<<<<.....>>>>.......<<<<......<<.

Chr_07.trna21 (11372799-11372880)	Length: 82 bp
Type: Ser	Anticodon: CGA at 34-36 (11372832-11372834)	Score: 78.9
HMM Sc=46.60	Sec struct Sc=32.30
         *    |    *    |    *    |    *    |    *    |    *    |    *    |    *    | 
Seq: GTCGATATGTCCGAGTGGTtAAGGAGACAGACTCGAAATCTGTTGGGCTTTGCCTGCGCAGGTTCGAATCCTGCTGTCGACG
Str: >>>>>>>..>>>..........<<<.>>>>>.......<<<<<.>>>>...<<<<..>>>>>.......<<<<<<<<<<<<.

Chr_07.trna22 (11459571-11459664)	Length: 94 bp
Type: His	Anticodon: ATG at 36-38 (11459606-11459608)	Score: 37.8
Possible intron: 40-57 (11459610-11459627)
HMM Sc=15.00	Sec struct Sc=22.80
         *    |    *    |    *    |    *    |    *    |    *    |    *    |    *    |    *    |   
Seq: GGATCTTTAGCTCAAATGGTAGAGCACttGAGAATATGAgcaacttctagatgatacATCTCATGAGaTAGTGGTTCGAATCCACTAAGATCCT
Str: >>>>>>>..>>>>........<<<<....>>>>.........................<<<<.......>>>>>.......<<<<<<<<<<<<.

Chr_07.trna23 (12463336-12463406)	Length: 71 bp
Type: Gly	Anticodon: GCC at 33-35 (12463368-12463370)	Score: 66.5
HMM Sc=44.80	Sec struct Sc=21.70
         *    |    *    |    *    |    *    |    *    |    *    |    *    |
Seq: GCACCAGTGGTCTAGTGGTAGAATAGTACCCTGCCACGGTACAGaCCCGGGTTCGATTCCCGGCTGGTGCA
Str: >>>>>>>..>>.>.......<.<<.>>>>>.......<<<<<....>>>>>.......<<<<<<<<<<<<.

Chr_07.trna24 (12771448-12771528)	Length: 81 bp
Type: Leu	Anticodon: AAG at 36-38 (12771483-12771485)	Score: 74.0
HMM Sc=52.20	Sec struct Sc=21.80
         *    |    *    |    *    |    *    |    *    |    *    |    *    |    *    |
Seq: GTTGAGATGGCCGAGTTGGTctAAGGCGCCAGATTAAGGTTCTGGTccgaaaGGgCGTGGGTTCAAATCCCACTCTCAACA
Str: >>>>>>>..>>>............<<<.>>>>>.......<<<<<...........>>>>>.......<<<<<<<<<<<<.

Chr_07.trna25 (12772981-12773052)	Length: 72 bp
Type: Gln	Anticodon: TTG at 34-36 (12773014-12773016)	Score: 73.5
HMM Sc=53.70	Sec struct Sc=19.80
         *    |    *    |    *    |    *    |    *    |    *    |    *    | 
Seq: GGTTCTATGGTGTAGTGGTtAGCACTCTGGACTTTGAATCCAGCGaCCTGGGTTCGACTCCCGGTAGGACCT
Str: >>>>>>>..>>>>........<<<<.>>>>>.......<<<<<....>>>>>.......<<<<<<<<<<<<.

Chr_07.trna26 (12810399-12810484)	Length: 86 bp
Type: Ala	Anticodon: GGC at 33-35 (12810431-12810433)	Score: 26.3
Possible pseudogene: HMM Sc=0.00	Sec struct Sc=26.30
         *    |    *    |    *    |    *    |    *    |    *    |    *    |    *    |    *
Seq: AGGGATATAACTCAGCGGTAGAGTGTCACTTTGGCGTGGTGGAagtcatcagtCATTTGtCATCAGTTCCAGCCTGATTATCCCAA
Str: .>>>>>>..>>>>.......<<<<.>>>>>.......<<<<<...................>>>>>.......<<<<<<<<<<<..

Chr_07.trna27 (13913763-13913844)	Length: 82 bp
Type: Ser	Anticodon: TGA at 34-36 (13913796-13913798)	Score: 80.7
HMM Sc=46.10	Sec struct Sc=34.60
         *    |    *    |    *    |    *    |    *    |    *    |    *    |    *    | 
Seq: GTCGATATGTCCGAGTGGTtAAGGAGACAGACTTGAAATCTGTTGGGCTTCGCCCGCGCAGGTTCGAACCCTGCTGTCGACG
Str: >>>>>>>..>>>..........<<<.>>>>>.......<<<<<.>>>>...<<<<..>>>>>.......<<<<<<<<<<<<.

Chr_07.trna28 (14203247-14203330)	Length: 84 bp
Type: Leu	Anticodon: CAA at 35-37 (14203281-14203283)	Score: 76.7
HMM Sc=54.50	Sec struct Sc=22.20
         *    |    *    |    *    |    *    |    *    |    *    |    *    |    *    |   
Seq: GTCAGGATGGCCGAGTGGTctAAGGCGCCAGACTCAAGTTCTGGTCTTCGAGagaGGgCGTGGGTTCAAATCCCACTTCTGACA
Str: >>>>>>>..>>>...........<<<.>>>>>.......<<<<<.>>>><<<...<...>>>>>.......<<<<<<<<<<<<.

Chr_07.trna29 (14795150-14795221)	Length: 72 bp
Type: Pro	Anticodon: TGG at 33-35 (14795182-14795184)	Score: 68.9
HMM Sc=36.50	Sec struct Sc=32.40
         *    |    *    |    *    |    *    |    *    |    *    |    *    | 
Seq: GGGCATTTGGTCTAGTGGTATGATTCTTGCTTTGGGTGCAAGAGGtCCCGAGTTCGATTCTCGGAATGCCCC
Str: >>>>>>>..>>>.........<<<.>>>>>.......<<<<<.....>>>>>.......<<<<<<<<<<<<.

Chr_07.trna30 (16317597-16317667)	Length: 71 bp
Type: Undet	Anticodon: NNN at 0-0 (0-0)	Score: 33.9
HMM Sc=14.10	Sec struct Sc=19.80
         *    |    *    |    *    |    *    |    *    |    *    |    *    |
Seq: GGATCTATaAGCTCAaaATGGAAGAGCGCTCaTAAAttGAGAGGtTGATGGTTCAAATCCATCTAGATCCA
Str: >>>>>>>...>>>>.........<<<<.>>>.......<<<.....>>>>>.......<<<<<<<<<<<<.

Chr_07.trna31 (16500263-16500342)	Length: 80 bp
Type: Undet	Anticodon: NNN at 0-0 (0-0)	Score: 24.0
HMM Sc=18.70	Sec struct Sc=5.30
         *    |    *    |    *    |    *    |    *    |    *    |    *    |    *    
Seq: GTGATGGTtgGGCTCAACTGGTaAAACCTCTAGGTGATGAtACTAGAGGtCTGGGGTTCAAATCCCCcGCCAgcatTACT
Str: >>>.>>>....>.>...........<.<.>>>>.........<<<<.....>>>>>.......<<<<.<<<<....<<<.

Chr_07.trna32 (17065870-17065941)	Length: 72 bp
Type: Undet	Anticodon: NNN at 0-0 (0-0)	Score: 30.9
HMM Sc=13.20	Sec struct Sc=17.70
         *    |    *    |    *    |    *    |    *    |    *    |    *    | 
Seq: GGATCCATaAGCTCtaaATGGTaAGAGCGCTCaTAAActGAGAGGtTGGTGGTTCGAATCCATCTGGATCCG
Str: >>>>>>>...>>>>..........<<<<.>>>.......<<<.....>>>>>.......<<<<<<<<<<<<.

Chr_07.trna33 (17111002-17111075)	Length: 74 bp
Type: Asn	Anticodon: GTT at 35-37 (17111036-17111038)	Score: 79.0
HMM Sc=51.30	Sec struct Sc=27.70
         *    |    *    |    *    |    *    |    *    |    *    |    *    |   
Seq: GCTAGAGTAGCTCAGTTGGTtAGAGCGTGTGGTTGTTAACCACAAGGtCGAAGGTTCGAGGCCTTCCTCTAGCA
Str: >>>>>>>..>>>>.........<<<<.>>>>>.......<<<<<.....>>>>>.......<<<<<<<<<<<<.

Chr_07.trna34 (18462206-18462279)	Length: 74 bp
Type: Ile	Anticodon: AAT at 35-37 (18462240-18462242)	Score: 66.9
HMM Sc=53.00	Sec struct Sc=13.90
         *    |    *    |    *    |    *    |    *    |    *    |    *    |   
Seq: GGCCTATTAGCTCAGTTGGTtAGGGCGTCGTGCTAATAACGCGAATGtCGCAAGTTCAAGTCCTGCATTGGCCA
Str: >>>>.>>..>>>>.........<<<<.>>>>>.......<<<<<.....>>>.>.......<.<<<<<.<<<<.

Chr_07.trna35 (18849627-18849696)	Length: 70 bp
Type: His	Anticodon: GTG at 28-30 (18849654-18849656)	Score: 22.2
Possible truncation, pseudogene: HMM Sc=18.50	Sec struct Sc=3.70
         *    |    *    |    *    |    *    |    *    |    *    |    *    
Seq: GAGCCAAGTGGAtcAAGGCAGTGGATTGTGAATCCAcCACGCGCGGGTTCAATCCCCTtCGTTCACacCA
Str: >.>>>...........<<<.>>>>>.......<<<<.<....>.>>>.......<<<..<........<.

Chr_07.trna36 (19021265-19021338)	Length: 74 bp
Type: Ile	Anticodon: AAT at 36-38 (19021300-19021302)	Score: 67.4
HMM Sc=48.70	Sec struct Sc=18.70
         *    |    *    |    *    |    *    |    *    |    *    |    *    |   
Seq: GGCCCATTAGCTCAGTTgGGTtAGAGCGTCACATTAATTATGCGAAGaCGCAGGTTCGAGTCCTGCATGGGCCA
Str: >>>>>>>..>>>>..........<<<<.>>.>>.......<<.<<....>>>>>.......<<<<<<<<<<<<.

Chr_07.trna37 (19040788-19040861)	Length: 74 bp
Type: Leu	Anticodon: TAA at 35-37 (19040822-19040824)	Score: 41.8
Possible pseudogene: HMM Sc=42.10	Sec struct Sc=-0.30
         *    |    *    |    *    |    *    |    *    |    *    |    *    |   
Seq: GGCCTATTAGCTCAGTTGGTtAGAGCGTTGTGTTTAATtATGCGGAGaCGTGGGTTCGAGACTTGCATAGGCCA
Str: >>>>>>>..>>>>.........<<<<.>>>>>........<<<<<....>>>>>.......<<<<<<<<<<<<.

Chr_07.trna38 (20286366-20286434)	Length: 69 bp
Type: Val	Anticodon: GAC at 30-32 (20286395-20286397)	Score: 29.8
Possible pseudogene: HMM Sc=0.00	Sec struct Sc=29.80
         *    |    *    |    *    |    *    |    *    |    *    |    *   
Seq: GataTAACTCAGCGGTAGAGTGTCACCTTGACGTGGTGGAAGtCATCAGTTCGAGCTTGATATGAAGCG
Str: >.....>>>>.......<<<<.>>>>>.......<<<<<.....>>>>>.......<<<<<......<.

Chr_07.trna39 (20293898-20293976)	Length: 79 bp
Type: Arg	Anticodon: ACG at 40-42 (20293937-20293939)	Score: 60.6
HMM Sc=48.40	Sec struct Sc=12.20
         *    |    *    |    *    |    *    |    *    |    *    |    *    |    *
[truncated: 54,950 more chars]
