# Supplementary material for: Conservation and Tandem Duplication of tRNA Genes in Plant Species
Source: Genes (Basel). 2025 Nov 1;16(11):1307. doi: 10.3390/genes16111307 (PMC12652284; doi:10.3390/genes16111307)
Supplement: Supplementary file 1 [file genes-16-01307-s001.zip › tRNA.prediction.out/Aco/Aco.tRNA.stats]

tRNAscan-SE v.2.0.12 (Nov 2022) scan results (on host nf-nf5468m6)
Started: 2025年 09月 22日 星期一 20:19:18 CST

------------------------------------------------------------
Sequence file(s) to search:        ./Genome/Acoerulea_322_v3.fa
Search Mode:                       Eukaryotic
Results written to:                ./tRNA.prediction.out/Aco/Aco.out
Output format:                     Tabular
Searching with:                    Infernal First Pass->Infernal
Isotype-specific model scan:       Yes
Covariance model:                  /opt/shared_software/anaconda3/lib/tRNAscan-SE/models/TRNAinf-euk.cm
                                   /opt/shared_software/anaconda3/lib/tRNAscan-SE/models/TRNAinf-euk-SeC.cm
Infernal first pass cutoff score:  10

Temporary directory:               /tmp
tRNA secondary structure
    predictions saved to:          ./tRNA.prediction.out/Aco/Aco.tRNA.ss
tRNA predictions saved to:         ./tRNA.prediction.out/Aco/Aco.tRNA.bed
Predicted tRNA sequences
    saved to:                      ./tRNA.prediction.out/Aco/Aco.tRNA.fa
Isotype specific
    predictions saved to:          ./tRNA.prediction.out/Aco/Aco.tRNA.iso
Search statistics saved in:        ./tRNA.prediction.out/Aco/Aco.tRNA.stats

Reporting HMM/2' structure score breakdown
------------------------------------------------------------

First-pass Stats:
---------------
Sequences read:         1034
Seqs w/at least 1 hit:  31
Bases read:             306516179 (x2 for both strands)
Bases in tRNAs:         126699
tRNAs predicted:        1697
Av. tRNA length:        74
Script CPU time:        10.71 s
Scan CPU time:          894.49 s
Scan speed:             685.3 Kbp/sec

First pass search(es) ended: 2025年 09月 22日 星期一 20:24:18 CST

Infernal Stats:
-----------
Candidate tRNAs read:     1697
Infernal-confirmed tRNAs:     1154
Bases scanned by Infernal:  160639
% seq scanned by Infernal:  0.0 %
Script CPU time:          4.32 s
Infernal CPU time:            338.53 s
Scan speed:               474.5 bp/sec

Infernal analysis of tRNAs ended: 2025年 09月 22日 星期一 20:29:07 CST

Overall scan speed: 491192.1 bp/sec

tRNAs decoding Standard 20 AA:              578
Selenocysteine tRNAs (TCA):                 0
Possible suppressor tRNAs (CTA,TTA,TCA):    0
tRNAs with undetermined/unknown isotypes:   105
tRNAs with mismatch isotypes:               353
Predicted pseudogenes:                      118
                                            -------
Total tRNAs:                                1154

tRNAs with introns:     	88

| Ala-TGC: 2 | Gly-CCC: 1 | Pro-GGG: 1 | Pro-TGG: 1 | Ser-TGA: 1 | Leu-TAG: 1 | Phe-AAA: 3 | Asn-ATT: 11 | Lys-TTT: 1 | His-ATG: 19 | Ile-TAT: 2 | Met-CAT: 13 | Tyr-ATA: 8 | Tyr-GTA: 18 | Cys-GCA: 6 |

Isotype / Anticodon Counts:

Ala     : 36 (39)	  AGC: 15      GGC: 1       CGC: 4       TGC: 16    
Gly     : 57 (50)	  ACC: 1       GCC: 34      CCC: 7       TCC: 15    
Pro     : 36 (26)	  AGG: 10      GGG: 1       CGG: 2       TGG: 23    
Thr     : 29 (146)	  AGT: 9       GGT: 4       CGT: 3       TGT: 13    
Val     : 42 (38)	  AAC: 20      GAC: 5       CAC: 8       TAC: 9     
Ser     : 45 (42)	  AGA: 14      GGA: 2       CGA: 4       TGA: 11      ACT:         GCT: 14    
Arg     : 49 (41)	  ACG: 12      GCG:         CCG: 4       TCG: 5       CCT: 9       TCT: 19    
Leu     : 98 (45)	  AAG: 16      GAG: 1       CAG: 4       TAG: 11      CAA: 22      TAA: 44    
Phe     : 29 (24)	  AAA: 4       GAA: 25                              
Asn     : 51 (32)	  ATT: 16      GTT: 35                              
Lys     : 148 (60)	                            CTT: 25      TTT: 123   
Asp     : 29 (26)	  ATC:         GTC: 29                              
Glu     : 38 (37)	                            CTC: 15      TTC: 23    
His     : 37 (36)	  ATG: 21      GTG: 16                              
Gln     : 38 (42)	                            CTG: 10      TTG: 28    
Ile     : 51 (254)	  AAT: 39      GAT:         CAT:         TAT: 12    
Met/iMet: 44 (29)	                            CAT: 44                 
Tyr     : 30 (46)	  ATA: 8       GTA: 22                              
Supres  : 79 (0)	               CTA: 2       TTA: 46      TCA: 31    
Cys     : 23 (110)	  ACA:         GCA: 23                              
Trp     : 19 (31)	                            CCA: 19                 
SelCys  : 0 (0)	                                         TCA:       
