# Supplementary material for: Conservation and Tandem Duplication of tRNA Genes in Plant Species
Source: Genes (Basel). 2025 Nov 1;16(11):1307. doi: 10.3390/genes16111307 (PMC12652284; doi:10.3390/genes16111307)
Supplement: Supplementary file 1 [file genes-16-01307-s001.zip › tRNA.prediction.out/Aco/Chr_01.bed]

Chr_01	781765	781947	Chr_01.tRNA1-SerGCT	805	+	781765	781947	0	1	182,	0,
Chr_01	1004008	1004182	Chr_01.tRNA168-AsnGTT	845	-	1004008	1004182	0	1	174,	0,
Chr_01	2558078	2558250	Chr_01.tRNA3-GlyTCC	710	+	2558078	2558250	0	1	172,	0,
Chr_01	2561747	2561919	Chr_01.tRNA4-GlyTCC	739	+	2561747	2561919	0	1	172,	0,
Chr_01	2709821	2709994	Chr_01.tRNA5-ArgCCT	748	+	2709821	2709994	0	1	173,	0,
Chr_01	2709976	2710149	Chr_01.tRNA164-LysCTT	877	-	2709976	2710149	0	1	173,	0,
Chr_01	2718739	2718911	Chr_01.tRNA6-ThrTGT	775	+	2718739	2718911	0	1	172,	0,
Chr_01	2719060	2719232	Chr_01.tRNA7-ThrTGT	636	+	2719060	2719232	0	1	172,	0,
Chr_01	3028860	3029032	Chr_01.tRNA8-GlyTCC	710	+	3028860	3029032	0	1	172,	0,
Chr_01	3128241	3128412	Chr_01.tRNA9-GlyGCC	665	+	3128241	3128412	0	1	171,	0,
Chr_01	3664471	3664645	Chr_01.tRNA10-AsnGTT	845	+	3664471	3664645	0	1	174,	0,
Chr_01	4323134	4323307	Chr_01.tRNA11-GluCTC	789	+	4323134	4323307	0	1	173,	0,
Chr_01	4413967	4414140	Chr_01.tRNA12-LysCTT	763	+	4413967	4414140	0	1	173,	0,
Chr_01	4647858	4648031	Chr_01.tRNA163-ArgTCT	688	-	4647858	4648031	0	1	173,	0,
Chr_01	4996206	4996378	Chr_01.tRNA162-ProAGG	669	-	4996206	4996378	0	1	172,	0,
Chr_01	5000921	5001103	Chr_01.tRNA13-SerAGA	803	+	5000921	5001103	0	1	182,	0,
Chr_01	5010929	5011100	Chr_01.tRNA14-GlyGCC	665	+	5010929	5011100	0	1	171,	0,
Chr_01	5258395	5258569	Chr_01.tRNA15-ValCAC	824	+	5258395	5258569	0	1	174,	0,
Chr_01	5942701	5942882	Chr_01.tRNA161-LeuAAG	740	-	5942701	5942882	0	1	181,	0,
Chr_01	6079332	6079515	Chr_01.tRNA17-LeuTAA	684	+	6079332	6079515	0	1	183,	0,
Chr_01	6272683	6272857	Chr_01.tRNA19-GluTTC	721	+	6272683	6272857	0	1	174,	0,
Chr_01	6287373	6287546	Chr_01.tRNA20-ArgTCT	685	+	6287373	6287546	0	1	173,	0,
Chr_01	6766694	6766866	Chr_01.tRNA158-ProAGG	674	-	6766694	6766866	0	1	172,	0,
Chr_01	6943481	6943655	Chr_01.tRNA21-ValAAC	722	+	6943481	6943655	0	1	174,	0,
Chr_01	6960879	6961052	Chr_01.tRNA22-AlaTGC	691	+	6960879	6961052	0	1	173,	0,
Chr_01	7005173	7005345	Chr_01.tRNA157-ProAGG	674	-	7005173	7005345	0	1	172,	0,
Chr_01	7159037	7159221	Chr_01.tRNA156-LeuTAA	689	-	7159037	7159221	0	1	184,	0,
Chr_01	7162900	7163073	Chr_01.tRNA23-PheGAA	783	+	7162900	7163073	0	1	173,	0,
Chr_01	7242710	7242902	Chr_01.tRNA155-TyrGTA	735	-	7242710	7242902	0	1	192,	0,
Chr_01	7965479	7965660	Chr_01.tRNA154-LeuAAG	740	-	7965479	7965660	0	1	181,	0,
Chr_01	8115114	8115287	Chr_01.tRNA24-ArgCCT	691	+	8115114	8115287	0	1	173,	0,
Chr_01	8514081	8514252	Chr_01.tRNA152-GlyGCC	665	-	8514081	8514252	0	1	171,	0,
Chr_01	8683790	8683976	Chr_01.tRNA151-TyrGTA	665	-	8683790	8683976	0	1	186,	0,
Chr_01	8777160	8777335	Chr_01.tRNA25-ArgTCT	653	+	8777160	8777335	0	1	175,	0,
Chr_01	9017465	9017640	Chr_01.tRNA26-LysTTT	696	+	9017465	9017640	0	1	175,	0,
Chr_01	10997477	10997650	Chr_01.tRNA149-GluCTC	789	-	10997477	10997650	0	1	173,	0,
Chr_01	11049495	11049668	Chr_01.tRNA27-ValTAC	733	+	11049495	11049668	0	1	173,	0,
Chr_01	11082060	11082232	Chr_01.tRNA28-AsnGTT	779	+	11082060	11082232	0	1	172,	0,
Chr_01	11387576	11387749	Chr_01.tRNA29-ArgACG	725	+	11387576	11387749	0	1	173,	0,
Chr_01	11581350	11581523	Chr_01.tRNA147-PheGAA	783	-	11581350	11581523	0	1	173,	0,
Chr_01	12006501	12006681	Chr_01.tRNA30-LeuTAG	695	+	12006501	12006681	0	1	180,	0,
Chr_01	12180680	12180855	Chr_01.tRNA146-SupTCA	734	-	12180680	12180855	0	1	175,	0,
Chr_01	12888650	12888822	Chr_01.tRNA31-iMetCAT	583	+	12888650	12888822	0	1	172,	0,
Chr_01	12891207	12891379	Chr_01.tRNA32-iMetCAT	583	+	12891207	12891379	0	1	172,	0,
Chr_01	13783534	13783706	Chr_01.tRNA143-AspGTC	664	-	13783534	13783706	0	1	172,	0,
Chr_01	14039778	14039951	Chr_01.tRNA33-AlaTGC	563	+	14039778	14039951	0	1	173,	0,
Chr_01	14173265	14173438	Chr_01.tRNA34-PheGAA	783	+	14173265	14173438	0	1	173,	0,
Chr_01	14923464	14923637	Chr_01.tRNA35-AlaTGC	691	+	14923464	14923637	0	1	173,	0,
Chr_01	15076944	15077118	Chr_01.tRNA142-IleTAT	859	-	15076944	15077118	0	1	174,	0,
Chr_01	17058946	17059120	Chr_01.tRNA139-GluTTC	721	-	17058946	17059120	0	1	174,	0,
Chr_01	17903233	17903405	Chr_01.tRNA37-GlyTCC	739	+	17903233	17903405	0	1	172,	0,
Chr_01	18969246	18969420	Chr_01.tRNA40-IleTAT	859	+	18969246	18969420	0	1	174,	0,
Chr_01	20279894	20280074	Chr_01.tRNA41-LeuTAG	709	+	20279894	20280074	0	1	180,	0,
Chr_01	21648860	21649033	Chr_01.tRNA132-PheGAA	630	-	21648860	21649033	0	1	173,	0,
Chr_01	22286740	22286914	Chr_01.tRNA43-AsnGTT	846	+	22286740	22286914	0	1	174,	0,
Chr_01	22824748	22824920	Chr_01.tRNA45-GlnCTG	753	+	22824748	22824920	0	1	172,	0,
Chr_01	23734383	23734558	Chr_01.tRNA128-SupTCA	558	-	23734383	23734558	0	1	175,	0,
Chr_01	26626624	26626799	Chr_01.tRNA52-SupTTA	765	+	26626624	26626799	0	1	175,	0,
Chr_01	28602567	28602739	Chr_01.tRNA123-GlnCTG	722	-	28602567	28602739	0	1	172,	0,
Chr_01	29146266	29146443	Chr_01.tRNA122-ValAAC	592	-	29146266	29146443	0	1	177,	0,
Chr_01	31280690	31280864	Chr_01.tRNA64-GlnTTG	755	+	31280690	31280864	0	1	174,	0,
Chr_01	33663527	33663699	Chr_01.tRNA116-LysTTT	804	-	33663527	33663699	0	1	172,	0,
Chr_01	33743645	33743818	Chr_01.tRNA65-AlaTGC	691	+	33743645	33743818	0	1	173,	0,
Chr_01	35525768	35525941	Chr_01.tRNA69-AlaAGC	634	+	35525768	35525941	0	1	173,	0,
Chr_01	35952210	35952396	Chr_01.tRNA114-MetCAT	538	-	35952210	35952396	0	1	186,	0,
Chr_01	37181882	37182057	Chr_01.tRNA70-SupTCA	792	+	37181882	37182057	0	1	175,	0,
Chr_01	37597597	37597772	Chr_01.tRNA72-SupTCA	680	+	37597597	37597772	0	1	175,	0,
Chr_01	37971486	37971659	Chr_01.tRNA112-AlaAGC	634	-	37971486	37971659	0	1	173,	0,
Chr_01	39032590	39032764	Chr_01.tRNA110-IleTAT	859	-	39032590	39032764	0	1	174,	0,
Chr_01	39212406	39212578	Chr_01.tRNA74-GlnCTG	740	+	39212406	39212578	0	1	172,	0,
Chr_01	39578377	39578550	Chr_01.tRNA108-AlaAGC	634	-	39578377	39578550	0	1	173,	0,
Chr_01	40258899	40259074	Chr_01.tRNA75-LysTTT	798	+	40258899	40259074	0	1	175,	0,
Chr_01	40357727	40357900	Chr_01.tRNA107-ArgACG	725	-	40357727	40357900	0	1	173,	0,
Chr_01	40851130	40851314	Chr_01.tRNA106-TyrGTA	728	-	40851130	40851314	0	1	184,	0,
Chr_01	40996386	40996566	Chr_01.tRNA77-LeuTAG	695	+	40996386	40996566	0	1	180,	0,
Chr_01	41275480	41275652	Chr_01.tRNA78-CysGCA	785	+	41275480	41275652	0	1	172,	0,
Chr_01	41967322	41967494	Chr_01.tRNA104-ProAGG	674	-	41967322	41967494	0	1	172,	0,
Chr_01	42015127	42015299	Chr_01.tRNA103-LysTTT	804	-	42015127	42015299	0	1	172,	0,
Chr_01	42060032	42060204	Chr_01.tRNA102-LysTTT	804	-	42060032	42060204	0	1	172,	0,
Chr_01	42250492	42250666	Chr_01.tRNA101-AsnGTT	827	-	42250492	42250666	0	1	174,	0,
Chr_01	42282451	42282624	Chr_01.tRNA100-LysCTT	877	-	42282451	42282624	0	1	173,	0,
Chr_01	42406306	42406479	Chr_01.tRNA81-AlaTGC	691	+	42406306	42406479	0	1	173,	0,
Chr_01	42416335	42416508	Chr_01.tRNA82-LysCTT	877	+	42416335	42416508	0	1	173,	0,
Chr_01	42497554	42497726	Chr_01.tRNA83-ProAGG	674	+	42497554	42497726	0	1	172,	0,
Chr_01	42544326	42544499	Chr_01.tRNA98-ArgCCG	830	-	42544326	42544499	0	1	173,	0,
Chr_01	42629881	42630055	Chr_01.tRNA84-ValAAC	719	+	42629881	42630055	0	1	174,	0,
Chr_01	42678652	42678824	Chr_01.tRNA97-CysGCA	788	-	42678652	42678824	0	1	172,	0,
Chr_01	42860974	42861148	Chr_01.tRNA96-GluTTC	721	-	42860974	42861148	0	1	174,	0,
Chr_01	43193197	43193371	Chr_01.tRNA95-ArgTCG	823	-	43193197	43193371	0	1	174,	0,
Chr_01	43226124	43226296	Chr_01.tRNA85-GlyTCC	655	+	43226124	43226296	0	1	172,	0,
Chr_01	43655951	43656137	Chr_01.tRNA94-MetCAT	642	-	43655951	43656137	0	1	186,	0,
Chr_01	43751449	43751623	Chr_01.tRNA86-IleAAT	804	+	43751449	43751623	0	1	174,	0,
Chr_01	43779301	43779487	Chr_01.tRNA87-MetCAT	642	+	43779301	43779487	0	1	186,	0,
Chr_01	43991574	43991747	Chr_01.tRNA88-ArgACG	637	+	43991574	43991747	0	1	173,	0,
Chr_01	44084125	44084307	Chr_01.tRNA89-SerAGA	774	+	44084125	44084307	0	1	182,	0,
Chr_01	44223987	44224159	Chr_01.tRNA93-ProAGG	674	-	44223987	44224159	0	1	172,	0,
Chr_01	44643157	44643330	Chr_01.tRNA92-ArgCCT	691	-	44643157	44643330	0	1	173,	0,
Chr_01	44768044	44768216	Chr_01.tRNA90-TrpCCA	758	+	44768044	44768216	0	1	172,	0,
Chr_01	44776644	44776816	Chr_01.tRNA91-LysTTT	804	-	44776644	44776816	0	1	172,	0,
