# Supplementary material for: Conservation and Tandem Duplication of tRNA Genes in Plant Species
Source: Genes (Basel). 2025 Nov 1;16(11):1307. doi: 10.3390/genes16111307 (PMC12652284; doi:10.3390/genes16111307)
Supplement: Supplementary file 1 [file genes-16-01307-s001.zip › tRNA.prediction.out/Aco/Chr_02.bed]

Chr_02	587951	588122	Chr_02.tRNA212-GlyGCC	563	-	587951	588122	0	1	171,	0,
Chr_02	850364	850536	Chr_02.tRNA1-GlyTCC	739	+	850364	850536	0	1	172,	0,
Chr_02	1748707	1748879	Chr_02.tRNA210-ProAGG	674	-	1748707	1748879	0	1	172,	0,
Chr_02	2916942	2917115	Chr_02.tRNA209-AlaCGC	683	-	2916942	2917115	0	1	173,	0,
Chr_02	3605165	3605340	Chr_02.tRNA5-SupTTA	755	+	3605165	3605340	0	1	175,	0,
Chr_02	4149975	4150148	Chr_02.tRNA6-ArgCCT	691	+	4149975	4150148	0	1	173,	0,
Chr_02	5898510	5898683	Chr_02.tRNA7-AlaAGC	634	+	5898510	5898683	0	1	173,	0,
Chr_02	6360296	6360469	Chr_02.tRNA8-LysCTT	877	+	6360296	6360469	0	1	173,	0,
Chr_02	6452834	6453016	Chr_02.tRNA206-SerCGA	789	-	6452834	6453016	0	1	182,	0,
Chr_02	6480719	6480903	Chr_02.tRNA11-LeuCAA	767	+	6480719	6480903	0	1	184,	0,
Chr_02	7811917	7812091	Chr_02.tRNA13-IleAAT	849	+	7811917	7812091	0	1	174,	0,
Chr_02	8568563	8568735	Chr_02.tRNA204-CysGCA	821	-	8568563	8568735	0	1	172,	0,
Chr_02	8955205	8955389	Chr_02.tRNA203-LeuCAA	767	-	8955205	8955389	0	1	184,	0,
Chr_02	8969205	8969389	Chr_02.tRNA202-LeuCAA	767	-	8969205	8969389	0	1	184,	0,
Chr_02	9939465	9939637	Chr_02.tRNA201-AspGTC	670	-	9939465	9939637	0	1	172,	0,
Chr_02	10201384	10201568	Chr_02.tRNA200-LeuTAA	693	-	10201384	10201568	0	1	184,	0,
Chr_02	10527631	10527812	Chr_02.tRNA21-LeuAAG	740	+	10527631	10527812	0	1	181,	0,
Chr_02	10690459	10690633	Chr_02.tRNA198-ArgTCG	823	-	10690459	10690633	0	1	174,	0,
Chr_02	12583683	12583855	Chr_02.tRNA22-CysGCA	821	+	12583683	12583855	0	1	172,	0,
Chr_02	14085884	14086059	Chr_02.tRNA25-SupTTA	657	+	14085884	14086059	0	1	175,	0,
Chr_02	14106746	14106920	Chr_02.tRNA27-SupTTA	698	+	14106746	14106920	0	1	174,	0,
Chr_02	14539995	14540169	Chr_02.tRNA28-ValAAC	711	+	14539995	14540169	0	1	174,	0,
Chr_02	14615455	14615629	Chr_02.tRNA29-ValAAC	722	+	14615455	14615629	0	1	174,	0,
Chr_02	14804318	14804500	Chr_02.tRNA30-SerAGA	534	+	14804318	14804500	0	1	182,	0,
Chr_02	16700296	16700480	Chr_02.tRNA191-TyrGTA	738	-	16700296	16700480	0	1	184,	0,
Chr_02	17698671	17698846	Chr_02.tRNA190-SupTTA	754	-	17698671	17698846	0	1	175,	0,
Chr_02	17786540	17786715	Chr_02.tRNA33-SupTCA	744	+	17786540	17786715	0	1	175,	0,
Chr_02	17931840	17932014	Chr_02.tRNA188-TrpCCA	720	-	17931840	17932014	0	1	174,	0,
Chr_02	22176758	22176930	Chr_02.tRNA185-CysGCA	821	-	22176758	22176930	0	1	172,	0,
Chr_02	22397822	22397997	Chr_02.tRNA38-LysTTT	774	+	22397822	22397997	0	1	175,	0,
Chr_02	22480126	22480299	Chr_02.tRNA184-ArgCCT	717	-	22480126	22480299	0	1	173,	0,
Chr_02	22930294	22930467	Chr_02.tRNA183-ArgTCT	691	-	22930294	22930467	0	1	173,	0,
Chr_02	23234166	23234353	Chr_02.tRNA39-SerGGA	621	+	23234166	23234353	0	1	187,	0,
Chr_02	23235534	23235707	Chr_02.tRNA182-ThrTGT	698	-	23235534	23235707	0	1	173,	0,
Chr_02	23252965	23253139	Chr_02.tRNA43-TrpCCA	720	+	23252965	23253139	0	1	174,	0,
Chr_02	23273193	23273365	Chr_02.tRNA45-AsnGTT	818	+	23273193	23273365	0	1	172,	0,
Chr_02	23303889	23304060	Chr_02.tRNA177-AsnGTT	696	-	23303889	23304060	0	1	171,	0,
Chr_02	23324166	23324338	Chr_02.tRNA48-AsnGTT	818	+	23324166	23324338	0	1	172,	0,
Chr_02	23396229	23396401	Chr_02.tRNA167-UndetNNN	542	-	23396229	23396401	0	1	172,	0,
Chr_02	23413662	23413836	Chr_02.tRNA61-TrpCCA	720	+	23413662	23413836	0	1	174,	0,
Chr_02	23432939	23433111	Chr_02.tRNA63-AsnGTT	818	+	23432939	23433111	0	1	172,	0,
Chr_02	23628061	23628244	Chr_02.tRNA157-TyrGTA	633	-	23628061	23628244	0	1	183,	0,
Chr_02	23629185	23629357	Chr_02.tRNA156-AsnGTT	779	-	23629185	23629357	0	1	172,	0,
Chr_02	23715820	23715992	Chr_02.tRNA72-ArgTCT	583	+	23715820	23715992	0	1	172,	0,
Chr_02	24552319	24552493	Chr_02.tRNA150-GluTTC	622	-	24552319	24552493	0	1	174,	0,
Chr_02	24553362	24553536	Chr_02.tRNA149-GluTTC	670	-	24553362	24553536	0	1	174,	0,
Chr_02	25265212	25265396	Chr_02.tRNA74-TyrGTA	738	+	25265212	25265396	0	1	184,	0,
Chr_02	25569274	25569447	Chr_02.tRNA145-PheGAA	783	-	25569274	25569447	0	1	173,	0,
Chr_02	25598058	25598246	Chr_02.tRNA144-SerGCT	617	-	25598058	25598246	0	1	188,	0,
Chr_02	25609236	25609408	Chr_02.tRNA75-ArgTCT	583	+	25609236	25609408	0	1	172,	0,
Chr_02	26182264	26182436	Chr_02.tRNA76-ProAGG	606	+	26182264	26182436	0	1	172,	0,
Chr_02	27613437	27613621	Chr_02.tRNA77-LeuCAA	777	+	27613437	27613621	0	1	184,	0,
Chr_02	27713858	27714033	Chr_02.tRNA140-SupTTA	721	-	27713858	27714033	0	1	175,	0,
Chr_02	28040010	28040181	Chr_02.tRNA78-GlyGCC	665	+	28040010	28040181	0	1	171,	0,
Chr_02	28980780	28980961	Chr_02.tRNA137-LeuAAG	724	-	28980780	28980961	0	1	181,	0,
Chr_02	29086230	29086404	Chr_02.tRNA136-ValCAC	824	-	29086230	29086404	0	1	174,	0,
Chr_02	29907177	29907352	Chr_02.tRNA82-SupTCA	690	+	29907177	29907352	0	1	175,	0,
Chr_02	30570420	30570602	Chr_02.tRNA83-SerGCT	805	+	30570420	30570602	0	1	182,	0,
Chr_02	30922386	30922568	Chr_02.tRNA134-SerGCT	805	-	30922386	30922568	0	1	182,	0,
Chr_02	31906980	31907164	Chr_02.tRNA86-MetCAT	643	+	31906980	31907164	0	1	184,	0,
Chr_02	32808779	32808951	Chr_02.tRNA131-ProTGG	689	-	32808779	32808951	0	1	172,	0,
Chr_02	33534342	33534515	Chr_02.tRNA90-AlaAGC	634	+	33534342	33534515	0	1	173,	0,
Chr_02	33547796	33547968	Chr_02.tRNA91-ProCGG	595	+	33547796	33547968	0	1	172,	0,
Chr_02	33920745	33920919	Chr_02.tRNA130-ThrAGT	829	-	33920745	33920919	0	1	174,	0,
Chr_02	34806481	34806662	Chr_02.tRNA127-LeuAAG	724	-	34806481	34806662	0	1	181,	0,
Chr_02	35124710	35124882	Chr_02.tRNA92-TrpCCA	751	+	35124710	35124882	0	1	172,	0,
Chr_02	35280051	35280225	Chr_02.tRNA126-AsnGTT	845	-	35280051	35280225	0	1	174,	0,
Chr_02	35332042	35332213	Chr_02.tRNA93-GlyCCC	654	+	35332042	35332213	0	1	171,	0,
Chr_02	35351489	35351660	Chr_02.tRNA94-GlyCCC	654	+	35351489	35351660	0	1	171,	0,
Chr_02	35488592	35488766	Chr_02.tRNA125-ValCAC	824	-	35488592	35488766	0	1	174,	0,
Chr_02	35517971	35518145	Chr_02.tRNA124-ThrAGT	829	-	35517971	35518145	0	1	174,	0,
Chr_02	35902534	35902707	Chr_02.tRNA96-AlaTGC	656	+	35902534	35902707	0	1	173,	0,
Chr_02	36283600	36283772	Chr_02.tRNA122-ProAGG	659	-	36283600	36283772	0	1	172,	0,
Chr_02	36609219	36609401	Chr_02.tRNA121-SerTGA	807	-	36609219	36609401	0	1	182,	0,
Chr_02	36870721	36870894	Chr_02.tRNA98-ValTAC	707	+	36870721	36870894	0	1	173,	0,
Chr_02	38086037	38086219	Chr_02.tRNA100-SerGCT	805	+	38086037	38086219	0	1	182,	0,
Chr_02	38269566	38269740	Chr_02.tRNA102-ValAAC	722	+	38269566	38269740	0	1	174,	0,
Chr_02	38422692	38422866	Chr_02.tRNA118-ValAAC	725	-	38422692	38422866	0	1	174,	0,
Chr_02	39191141	39191313	Chr_02.tRNA117-GlyTCC	739	-	39191141	39191313	0	1	172,	0,
Chr_02	39213239	39213410	Chr_02.tRNA103-GlyGCC	665	+	39213239	39213410	0	1	171,	0,
Chr_02	39435176	39435349	Chr_02.tRNA115-ArgCCG	657	-	39435176	39435349	0	1	173,	0,
Chr_02	39550806	39550980	Chr_02.tRNA114-IleAAT	849	-	39550806	39550980	0	1	174,	0,
Chr_02	39700442	39700616	Chr_02.tRNA113-ValAAC	725	-	39700442	39700616	0	1	174,	0,
Chr_02	40569925	40570107	Chr_02.tRNA110-SerTGA	807	-	40569925	40570107	0	1	182,	0,
Chr_02	40635028	40635202	Chr_02.tRNA104-IleAAT	849	+	40635028	40635202	0	1	174,	0,
Chr_02	40663002	40663175	Chr_02.tRNA105-ValTAC	715	+	40663002	40663175	0	1	173,	0,
Chr_02	41766785	41766960	Chr_02.tRNA107-LysTTT	729	+	41766785	41766960	0	1	175,	0,
Chr_02	41870382	41870554	Chr_02.tRNA108-HisGTG	630	+	41870382	41870554	0	1	172,	0,
