# Supplementary material for: Conservation and Tandem Duplication of tRNA Genes in Plant Species
Source: Genes (Basel). 2025 Nov 1;16(11):1307. doi: 10.3390/genes16111307 (PMC12652284; doi:10.3390/genes16111307)
Supplement: Supplementary file 1 [file genes-16-01307-s001.zip › tRNA.prediction.out/Aco/Chr_03.bed]

Chr_03	2190095	2190269	Chr_03.tRNA156-AsnGTT	811	-	2190095	2190269	0	1	174,	0,
Chr_03	3191238	3191411	Chr_03.tRNA3-LysCTT	877	+	3191238	3191411	0	1	173,	0,
Chr_03	3195483	3195656	Chr_03.tRNA4-LysCTT	877	+	3195483	3195656	0	1	173,	0,
Chr_03	3749992	3750165	Chr_03.tRNA154-ArgTCT	646	-	3749992	3750165	0	1	173,	0,
Chr_03	3836927	3837101	Chr_03.tRNA5-AsnGTT	845	+	3836927	3837101	0	1	174,	0,
Chr_03	3913367	3913539	Chr_03.tRNA6-iMetCAT	583	+	3913367	3913539	0	1	172,	0,
Chr_03	3921261	3921434	Chr_03.tRNA7-PheGAA	783	+	3921261	3921434	0	1	173,	0,
Chr_03	3967949	3968121	Chr_03.tRNA8-ThrCGT	805	+	3967949	3968121	0	1	172,	0,
Chr_03	3968090	3968262	Chr_03.tRNA9-HisGTG	630	+	3968090	3968262	0	1	172,	0,
Chr_03	4115725	4115899	Chr_03.tRNA10-IleAAT	849	+	4115725	4115899	0	1	174,	0,
Chr_03	4218025	4218199	Chr_03.tRNA151-IleAAT	849	-	4218025	4218199	0	1	174,	0,
Chr_03	4226602	4226776	Chr_03.tRNA150-IleAAT	849	-	4226602	4226776	0	1	174,	0,
Chr_03	4230696	4230870	Chr_03.tRNA149-IleAAT	849	-	4230696	4230870	0	1	174,	0,
Chr_03	4253853	4254026	Chr_03.tRNA11-ValTAC	715	+	4253853	4254026	0	1	173,	0,
Chr_03	4684808	4684981	Chr_03.tRNA12-PheGAA	783	+	4684808	4684981	0	1	173,	0,
Chr_03	4957822	4957995	Chr_03.tRNA13-PheGAA	783	+	4957822	4957995	0	1	173,	0,
Chr_03	4965311	4965484	Chr_03.tRNA14-PheGAA	783	+	4965311	4965484	0	1	173,	0,
Chr_03	5047402	5047576	Chr_03.tRNA15-GluTTC	721	+	5047402	5047576	0	1	174,	0,
Chr_03	5091820	5091992	Chr_03.tRNA16-iMetCAT	583	+	5091820	5091992	0	1	172,	0,
Chr_03	5702812	5702986	Chr_03.tRNA17-AsnGTT	698	+	5702812	5702986	0	1	174,	0,
Chr_03	7127081	7127253	Chr_03.tRNA20-AspGTC	670	+	7127081	7127253	0	1	172,	0,
Chr_03	8396866	8397046	Chr_03.tRNA22-LeuTAG	709	+	8396866	8397046	0	1	180,	0,
Chr_03	8470737	8470912	Chr_03.tRNA145-SupTCA	744	-	8470737	8470912	0	1	175,	0,
Chr_03	8474287	8474462	Chr_03.tRNA144-UndetNNN	646	-	8474287	8474462	0	1	175,	0,
Chr_03	10237022	10237194	Chr_03.tRNA142-ThrTGT	791	-	10237022	10237194	0	1	172,	0,
Chr_03	10363819	10363993	Chr_03.tRNA24-SupTTA	811	+	10363819	10363993	0	1	174,	0,
Chr_03	10467456	10467630	Chr_03.tRNA25-AsnGTT	840	+	10467456	10467630	0	1	174,	0,
Chr_03	10601777	10601950	Chr_03.tRNA140-ArgACG	726	-	10601777	10601950	0	1	173,	0,
Chr_03	10723364	10723538	Chr_03.tRNA26-AsnGTT	780	+	10723364	10723538	0	1	174,	0,
Chr_03	14512711	14512883	Chr_03.tRNA34-AspGTC	670	+	14512711	14512883	0	1	172,	0,
Chr_03	14918971	14919143	Chr_03.tRNA35-TrpCCA	758	+	14918971	14919143	0	1	172,	0,
Chr_03	15605446	15605618	Chr_03.tRNA135-AspGTC	698	-	15605446	15605618	0	1	172,	0,
Chr_03	16119829	16120004	Chr_03.tRNA134-SupTTA	696	-	16119829	16120004	0	1	175,	0,
Chr_03	17120707	17120882	Chr_03.tRNA133-SupTCA	734	-	17120707	17120882	0	1	175,	0,
Chr_03	18244184	18244358	Chr_03.tRNA130-AsnGTT	824	-	18244184	18244358	0	1	174,	0,
Chr_03	20081122	20081295	Chr_03.tRNA127-LysCTT	877	-	20081122	20081295	0	1	173,	0,
Chr_03	20722319	20722494	Chr_03.tRNA39-LysTTT	729	+	20722319	20722494	0	1	175,	0,
Chr_03	22485646	22485821	Chr_03.tRNA41-SupTTA	703	+	22485646	22485821	0	1	175,	0,
Chr_03	22488967	22489142	Chr_03.tRNA42-SupTCA	690	+	22488967	22489142	0	1	175,	0,
Chr_03	22669476	22669651	Chr_03.tRNA45-SupTTA	703	+	22669476	22669651	0	1	175,	0,
Chr_03	24267414	24267589	Chr_03.tRNA122-LysTTT	739	-	24267414	24267589	0	1	175,	0,
Chr_03	24615515	24615690	Chr_03.tRNA121-SupTTA	781	-	24615515	24615690	0	1	175,	0,
Chr_03	24681384	24681559	Chr_03.tRNA120-SupTCA	792	-	24681384	24681559	0	1	175,	0,
Chr_03	25383990	25384165	Chr_03.tRNA50-SupTTA	657	+	25383990	25384165	0	1	175,	0,
Chr_03	26705763	26705938	Chr_03.tRNA118-SupTCA	769	-	26705763	26705938	0	1	175,	0,
Chr_03	26997853	26998026	Chr_03.tRNA52-ArgTCT	669	+	26997853	26998026	0	1	173,	0,
Chr_03	27184621	27184796	Chr_03.tRNA53-SupTTA	755	+	27184621	27184796	0	1	175,	0,
Chr_03	27188086	27188258	Chr_03.tRNA117-ArgTCT	519	-	27188086	27188258	0	1	172,	0,
Chr_03	27201374	27201547	Chr_03.tRNA116-ArgTCT	669	-	27201374	27201547	0	1	173,	0,
Chr_03	27906907	27907094	Chr_03.tRNA115-MetCAT	642	-	27906907	27907094	0	1	187,	0,
Chr_03	28119631	28119806	Chr_03.tRNA55-SupTCA	743	+	28119631	28119806	0	1	175,	0,
Chr_03	28445857	28446030	Chr_03.tRNA56-CysGCA	818	+	28445857	28446030	0	1	173,	0,
Chr_03	28446072	28446245	Chr_03.tRNA57-CysGCA	744	+	28446072	28446245	0	1	173,	0,
Chr_03	28446299	28446472	Chr_03.tRNA58-CysGCA	829	+	28446299	28446472	0	1	173,	0,
Chr_03	28980017	28980189	Chr_03.tRNA114-TrpCCA	758	-	28980017	28980189	0	1	172,	0,
Chr_03	29177320	29177495	Chr_03.tRNA60-LysTTT	774	+	29177320	29177495	0	1	175,	0,
Chr_03	29357482	29357654	Chr_03.tRNA62-iMetCAT	583	+	29357482	29357654	0	1	172,	0,
Chr_03	30847988	30848170	Chr_03.tRNA111-SerTGA	792	-	30847988	30848170	0	1	182,	0,
Chr_03	31153231	31153411	Chr_03.tRNA64-LeuTAG	695	+	31153231	31153411	0	1	180,	0,
Chr_03	31265827	31265999	Chr_03.tRNA110-TrpCCA	758	-	31265827	31265999	0	1	172,	0,
Chr_03	31551163	31551336	Chr_03.tRNA65-AlaAGC	634	+	31551163	31551336	0	1	173,	0,
Chr_03	31653930	31654111	Chr_03.tRNA66-LeuAAG	714	+	31653930	31654111	0	1	181,	0,
Chr_03	31808131	31808305	Chr_03.tRNA109-ThrAGT	844	-	31808131	31808305	0	1	174,	0,
Chr_03	31810936	31811110	Chr_03.tRNA108-ThrAGT	844	-	31810936	31811110	0	1	174,	0,
Chr_03	31862854	31863028	Chr_03.tRNA107-ThrAGT	844	-	31862854	31863028	0	1	174,	0,
Chr_03	32153728	32153901	Chr_03.tRNA106-ArgCCT	748	-	32153728	32153901	0	1	173,	0,
Chr_03	32235477	32235650	Chr_03.tRNA67-AlaAGC	634	+	32235477	32235650	0	1	173,	0,
Chr_03	32276767	32276948	Chr_03.tRNA105-LeuAAG	732	-	32276767	32276948	0	1	181,	0,
Chr_03	34387461	34387634	Chr_03.tRNA68-LysCTT	877	+	34387461	34387634	0	1	173,	0,
Chr_03	35094355	35094527	Chr_03.tRNA69-iMetCAT	542	+	35094355	35094527	0	1	172,	0,
Chr_03	35276194	35276368	Chr_03.tRNA102-SupTTA	811	-	35276194	35276368	0	1	174,	0,
Chr_03	35509497	35509668	Chr_03.tRNA70-GlyGCC	665	+	35509497	35509668	0	1	171,	0,
Chr_03	35792161	35792334	Chr_03.tRNA71-AlaAGC	634	+	35792161	35792334	0	1	173,	0,
Chr_03	35817982	35818154	Chr_03.tRNA100-AspGTC	698	-	35817982	35818154	0	1	172,	0,
Chr_03	36107629	36107813	Chr_03.tRNA99-LeuCAA	767	-	36107629	36107813	0	1	184,	0,
Chr_03	36348660	36348832	Chr_03.tRNA98-iMetCAT	583	-	36348660	36348832	0	1	172,	0,
Chr_03	36469729	36469911	Chr_03.tRNA72-SerAGA	803	+	36469729	36469911	0	1	182,	0,
Chr_03	36483102	36483283	Chr_03.tRNA97-LeuCAG	695	-	36483102	36483283	0	1	181,	0,
Chr_03	36549288	36549459	Chr_03.tRNA73-GlyGCC	665	+	36549288	36549459	0	1	171,	0,
Chr_03	36560664	36560835	Chr_03.tRNA74-GlyGCC	665	+	36560664	36560835	0	1	171,	0,
Chr_03	36895849	36896023	Chr_03.tRNA75-IleAAT	849	+	36895849	36896023	0	1	174,	0,
Chr_03	37630277	37630463	Chr_03.tRNA96-TyrGTA	737	-	37630277	37630463	0	1	186,	0,
Chr_03	38032118	38032291	Chr_03.tRNA95-AlaTGC	691	-	38032118	38032291	0	1	173,	0,
Chr_03	38282884	38283056	Chr_03.tRNA76-LysTTT	830	+	38282884	38283056	0	1	172,	0,
Chr_03	38515671	38515845	Chr_03.tRNA77-GluTTC	721	+	38515671	38515845	0	1	174,	0,
Chr_03	38518064	38518236	Chr_03.tRNA93-AspGTC	625	-	38518064	38518236	0	1	172,	0,
Chr_03	38555613	38555787	Chr_03.tRNA92-AsnGTT	845	-	38555613	38555787	0	1	174,	0,
Chr_03	38824230	38824404	Chr_03.tRNA78-ValTAC	750	+	38824230	38824404	0	1	174,	0,
Chr_03	38846569	38846742	Chr_03.tRNA79-ValTAC	626	+	38846569	38846742	0	1	173,	0,
Chr_03	38883176	38883349	Chr_03.tRNA80-ValTAC	742	+	38883176	38883349	0	1	173,	0,
Chr_03	39247257	39247431	Chr_03.tRNA91-ValCAC	791	-	39247257	39247431	0	1	174,	0,
Chr_03	39377544	39377716	Chr_03.tRNA90-HisGTG	630	-	39377544	39377716	0	1	172,	0,
Chr_03	39548293	39548467	Chr_03.tRNA81-AsnGTT	811	+	39548293	39548467	0	1	174,	0,
Chr_03	39607025	39607198	Chr_03.tRNA89-LysCTT	877	-	39607025	39607198	0	1	173,	0,
Chr_03	39990102	39990275	Chr_03.tRNA82-AlaAGC	634	+	39990102	39990275	0	1	173,	0,
Chr_03	40895890	40896063	Chr_03.tRNA83-ArgACG	725	+	40895890	40896063	0	1	173,	0,
Chr_03	40955111	40955292	Chr_03.tRNA84-LeuCAG	695	+	40955111	40955292	0	1	181,	0,
Chr_03	42241388	42241561	Chr_03.tRNA88-ArgACG	725	-	42241388	42241561	0	1	173,	0,
Chr_03	42324326	42324498	Chr_03.tRNA87-ThrTGT	791	+	42324326	42324498	0	1	172,	0,
