# Supplementary material for: Conservation and Tandem Duplication of tRNA Genes in Plant Species
Source: Genes (Basel). 2025 Nov 1;16(11):1307. doi: 10.3390/genes16111307 (PMC12652284; doi:10.3390/genes16111307)
Supplement: Supplementary file 1 [file genes-16-01307-s001.zip › tRNA.prediction.out/Aco/Chr_04.bed]

Chr_04	1884417	1884601	Chr_04.tRNA122-LeuTAA	631	-	1884417	1884601	0	1	184,	0,
Chr_04	4509464	4509635	Chr_04.tRNA3-GlyGCC	665	+	4509464	4509635	0	1	171,	0,
Chr_04	4511122	4511293	Chr_04.tRNA4-GlyGCC	665	+	4511122	4511293	0	1	171,	0,
Chr_04	5394033	5394207	Chr_04.tRNA119-IleTAT	859	-	5394033	5394207	0	1	174,	0,
Chr_04	6358432	6358605	Chr_04.tRNA118-GluCTC	789	-	6358432	6358605	0	1	173,	0,
Chr_04	6858557	6858739	Chr_04.tRNA5-SerAGA	726	+	6858557	6858739	0	1	182,	0,
Chr_04	7593066	7593239	Chr_04.tRNA7-GluCTC	789	+	7593066	7593239	0	1	173,	0,
Chr_04	8909920	8910092	Chr_04.tRNA8-HisGTG	630	+	8909920	8910092	0	1	172,	0,
Chr_04	9164987	9165168	Chr_04.tRNA9-LeuAAG	757	+	9164987	9165168	0	1	181,	0,
Chr_04	11144104	11144276	Chr_04.tRNA110-LysTTT	804	-	11144104	11144276	0	1	172,	0,
Chr_04	11166306	11166478	Chr_04.tRNA109-LysTTT	804	-	11166306	11166478	0	1	172,	0,
Chr_04	16098105	16098277	Chr_04.tRNA106-GlyTCC	739	-	16098105	16098277	0	1	172,	0,
Chr_04	16122404	16122576	Chr_04.tRNA105-GlyTCC	710	-	16122404	16122576	0	1	172,	0,
Chr_04	19849751	19849925	Chr_04.tRNA27-IleAAT	752	+	19849751	19849925	0	1	174,	0,
Chr_04	20745670	20745842	Chr_04.tRNA30-GlnCTG	722	+	20745670	20745842	0	1	172,	0,
Chr_04	23944742	23944917	Chr_04.tRNA36-SupTTA	736	+	23944742	23944917	0	1	175,	0,
Chr_04	23950231	23950406	Chr_04.tRNA37-UndetNNN	646	+	23950231	23950406	0	1	175,	0,
Chr_04	23953625	23953800	Chr_04.tRNA38-SupTCA	744	+	23953625	23953800	0	1	175,	0,
Chr_04	24897926	24898101	Chr_04.tRNA96-LysTTT	774	-	24897926	24898101	0	1	175,	0,
Chr_04	26459457	26459632	Chr_04.tRNA42-SupTCA	734	+	26459457	26459632	0	1	175,	0,
Chr_04	27431306	27431478	Chr_04.tRNA43-AspGTC	698	+	27431306	27431478	0	1	172,	0,
Chr_04	30368306	30368478	Chr_04.tRNA85-GlnCTG	557	-	30368306	30368478	0	1	172,	0,
Chr_04	31568624	31568798	Chr_04.tRNA48-GluTTC	721	+	31568624	31568798	0	1	174,	0,
Chr_04	32005102	32005276	Chr_04.tRNA83-SupTTA	811	-	32005102	32005276	0	1	174,	0,
Chr_04	32069470	32069642	Chr_04.tRNA82-GlnCTG	722	-	32069470	32069642	0	1	172,	0,
Chr_04	36454616	36454796	Chr_04.tRNA54-LeuTAG	695	+	36454616	36454796	0	1	180,	0,
Chr_04	36674317	36674491	Chr_04.tRNA55-SupTTA	689	+	36674317	36674491	0	1	174,	0,
Chr_04	40143776	40143949	Chr_04.tRNA58-AlaAGC	634	+	40143776	40143949	0	1	173,	0,
Chr_04	40332672	40332858	Chr_04.tRNA72-MetCAT	642	-	40332672	40332858	0	1	186,	0,
Chr_04	40951190	40951363	Chr_04.tRNA71-PheGAA	783	-	40951190	40951363	0	1	173,	0,
Chr_04	42397191	42397363	Chr_04.tRNA67-ThrGGT	588	-	42397191	42397363	0	1	172,	0,
Chr_04	42612560	42612741	Chr_04.tRNA60-LeuCAG	695	+	42612560	42612741	0	1	181,	0,
Chr_04	45264323	45264498	Chr_04.tRNA64-LysTTT	696	-	45264323	45264498	0	1	175,	0,
Chr_04	45569067	45569239	Chr_04.tRNA62-ThrCGT	802	+	45569067	45569239	0	1	172,	0,
Chr_04	45731350	45731523	Chr_04.tRNA63-AlaTGC	691	+	45731350	45731523	0	1	173,	0,
