# Supplementary material for: Conservation and Tandem Duplication of tRNA Genes in Plant Species
Source: Genes (Basel). 2025 Nov 1;16(11):1307. doi: 10.3390/genes16111307 (PMC12652284; doi:10.3390/genes16111307)
Supplement: Supplementary file 1 [file genes-16-01307-s001.zip › tRNA.prediction.out/Aco/Chr_05.bed]

Chr_05	709385	709577	Chr_05.tRNA2-TyrGTA	742	+	709385	709577	0	1	192,	0,
Chr_05	1169784	1169958	Chr_05.tRNA175-AsnGTT	845	-	1169784	1169958	0	1	174,	0,
Chr_05	1238965	1239137	Chr_05.tRNA3-GlnTTG	713	+	1238965	1239137	0	1	172,	0,
Chr_05	1539349	1539521	Chr_05.tRNA4-GlyTCC	739	+	1539349	1539521	0	1	172,	0,
Chr_05	1603963	1604135	Chr_05.tRNA174-AspGTC	698	-	1603963	1604135	0	1	172,	0,
Chr_05	1842413	1842595	Chr_05.tRNA173-SerGCT	805	-	1842413	1842595	0	1	182,	0,
Chr_05	2192928	2193100	Chr_05.tRNA172-AspGTC	670	-	2192928	2193100	0	1	172,	0,
Chr_05	2474443	2474615	Chr_05.tRNA6-CysGCA	821	+	2474443	2474615	0	1	172,	0,
Chr_05	2608520	2608692	Chr_05.tRNA7-AspGTC	670	+	2608520	2608692	0	1	172,	0,
Chr_05	2652373	2652545	Chr_05.tRNA8-HisGTG	630	+	2652373	2652545	0	1	172,	0,
Chr_05	2712848	2713022	Chr_05.tRNA171-IleAAT	852	-	2712848	2713022	0	1	174,	0,
Chr_05	2813853	2814035	Chr_05.tRNA170-SerGCT	805	-	2813853	2814035	0	1	182,	0,
Chr_05	2815848	2816021	Chr_05.tRNA9-AlaTGC	691	+	2815848	2816021	0	1	173,	0,
Chr_05	3050176	3050348	Chr_05.tRNA12-HisGTG	630	+	3050176	3050348	0	1	172,	0,
Chr_05	3176094	3176268	Chr_05.tRNA13-ValAAC	722	+	3176094	3176268	0	1	174,	0,
Chr_05	3177494	3177676	Chr_05.tRNA169-SerAGA	803	-	3177494	3177676	0	1	182,	0,
Chr_05	3610098	3610280	Chr_05.tRNA14-SerTGA	807	+	3610098	3610280	0	1	182,	0,
Chr_05	3839693	3839867	Chr_05.tRNA166-AsnGTT	811	-	3839693	3839867	0	1	174,	0,
Chr_05	4003524	4003696	Chr_05.tRNA15-ProTGG	663	+	4003524	4003696	0	1	172,	0,
Chr_05	4092096	4092278	Chr_05.tRNA164-SerGCT	805	-	4092096	4092278	0	1	182,	0,
Chr_05	4115206	4115379	Chr_05.tRNA163-ValTAC	782	-	4115206	4115379	0	1	173,	0,
Chr_05	4465682	4465853	Chr_05.tRNA162-GlyCCC	654	-	4465682	4465853	0	1	171,	0,
Chr_05	4477883	4478057	Chr_05.tRNA16-AsnGTT	811	+	4477883	4478057	0	1	174,	0,
Chr_05	4636263	4636435	Chr_05.tRNA161-GlnTTG	713	-	4636263	4636435	0	1	172,	0,
Chr_05	4645515	4645689	Chr_05.tRNA160-GluTTC	721	-	4645515	4645689	0	1	174,	0,
Chr_05	4818514	4818688	Chr_05.tRNA17-GluTTC	721	+	4818514	4818688	0	1	174,	0,
Chr_05	5283885	5284057	Chr_05.tRNA18-ProTGG	689	+	5283885	5284057	0	1	172,	0,
Chr_05	5395540	5395712	Chr_05.tRNA19-iMetCAT	583	+	5395540	5395712	0	1	172,	0,
Chr_05	5397244	5397416	Chr_05.tRNA20-iMetCAT	583	+	5397244	5397416	0	1	172,	0,
Chr_05	5601330	5601502	Chr_05.tRNA21-TrpCCA	758	+	5601330	5601502	0	1	172,	0,
Chr_05	5741866	5742038	Chr_05.tRNA22-AspGTC	698	+	5741866	5742038	0	1	172,	0,
Chr_05	6370589	6370761	Chr_05.tRNA25-TrpCCA	758	+	6370589	6370761	0	1	172,	0,
Chr_05	6735595	6735768	Chr_05.tRNA159-GluCTC	789	-	6735595	6735768	0	1	173,	0,
Chr_05	6792711	6792884	Chr_05.tRNA158-GluCTC	789	-	6792711	6792884	0	1	173,	0,
Chr_05	6865533	6865705	Chr_05.tRNA28-ThrTGT	827	+	6865533	6865705	0	1	172,	0,
Chr_05	7006456	7006628	Chr_05.tRNA29-ProTGG	689	+	7006456	7006628	0	1	172,	0,
Chr_05	7290687	7290860	Chr_05.tRNA157-GluCTC	789	-	7290687	7290860	0	1	173,	0,
Chr_05	8489819	8489992	Chr_05.tRNA154-ArgTCT	688	-	8489819	8489992	0	1	173,	0,
Chr_05	8628682	8628867	Chr_05.tRNA153-TyrGTA	738	-	8628682	8628867	0	1	185,	0,
Chr_05	8639541	8639714	Chr_05.tRNA30-ArgCCT	691	+	8639541	8639714	0	1	173,	0,
Chr_05	8815209	8815384	Chr_05.tRNA31-SupTCA	792	+	8815209	8815384	0	1	175,	0,
Chr_05	9363057	9363230	Chr_05.tRNA151-AlaAGC	634	-	9363057	9363230	0	1	173,	0,
Chr_05	9363203	9363374	Chr_05.tRNA150-GlyCCC	654	-	9363203	9363374	0	1	171,	0,
Chr_05	9365214	9365385	Chr_05.tRNA149-GlyCCC	654	-	9365214	9365385	0	1	171,	0,
Chr_05	9459286	9459459	Chr_05.tRNA32-PheGAA	783	+	9459286	9459459	0	1	173,	0,
Chr_05	9474199	9474384	Chr_05.tRNA33-MetCAT	642	+	9474199	9474384	0	1	185,	0,
Chr_05	9661366	9661539	Chr_05.tRNA148-AlaCGC	683	-	9661366	9661539	0	1	173,	0,
Chr_05	9835919	9836093	Chr_05.tRNA147-IleAAT	849	-	9835919	9836093	0	1	174,	0,
Chr_05	10274975	10275148	Chr_05.tRNA146-GluCTC	789	-	10274975	10275148	0	1	173,	0,
Chr_05	10474300	10474471	Chr_05.tRNA34-GlyGCC	655	+	10474300	10474471	0	1	171,	0,
Chr_05	10884713	10884897	Chr_05.tRNA144-LeuCAA	795	-	10884713	10884897	0	1	184,	0,
Chr_05	10927164	10927339	Chr_05.tRNA36-UndetNNN	646	+	10927164	10927339	0	1	175,	0,
Chr_05	10930717	10930892	Chr_05.tRNA37-SupTCA	744	+	10930717	10930892	0	1	175,	0,
Chr_05	11027051	11027225	Chr_05.tRNA142-SupTTA	725	-	11027051	11027225	0	1	174,	0,
Chr_05	11083719	11083893	Chr_05.tRNA141-SupTTA	811	-	11083719	11083893	0	1	174,	0,
Chr_05	11114825	11114997	Chr_05.tRNA38-HisGTG	630	+	11114825	11114997	0	1	172,	0,
Chr_05	11190512	11190686	Chr_05.tRNA139-AsnGTT	845	-	11190512	11190686	0	1	174,	0,
Chr_05	11387750	11387922	Chr_05.tRNA138-GlnCTG	746	-	11387750	11387922	0	1	172,	0,
Chr_05	11436143	11436315	Chr_05.tRNA39-AspGTC	698	+	11436143	11436315	0	1	172,	0,
Chr_05	11562117	11562291	Chr_05.tRNA40-GluTTC	721	+	11562117	11562291	0	1	174,	0,
Chr_05	11572812	11572984	Chr_05.tRNA136-AspGTC	624	-	11572812	11572984	0	1	172,	0,
Chr_05	11714939	11715113	Chr_05.tRNA135-ThrAGT	736	-	11714939	11715113	0	1	174,	0,
Chr_05	11719268	11719440	Chr_05.tRNA134-ProTGG	663	-	11719268	11719440	0	1	172,	0,
Chr_05	11875504	11875677	Chr_05.tRNA133-AlaTGC	607	-	11875504	11875677	0	1	173,	0,
Chr_05	11900581	11900753	Chr_05.tRNA132-AspGTC	698	-	11900581	11900753	0	1	172,	0,
Chr_05	12180567	12180739	Chr_05.tRNA131-ThrTGT	791	-	12180567	12180739	0	1	172,	0,
Chr_05	12190186	12190360	Chr_05.tRNA41-GluTTC	705	+	12190186	12190360	0	1	174,	0,
Chr_05	12194659	12194833	Chr_05.tRNA130-AsnGTT	811	-	12194659	12194833	0	1	174,	0,
Chr_05	12318542	12318716	Chr_05.tRNA129-IleAAT	849	-	12318542	12318716	0	1	174,	0,
Chr_05	12584290	12584462	Chr_05.tRNA128-TrpCCA	758	-	12584290	12584462	0	1	172,	0,
Chr_05	12657114	12657286	Chr_05.tRNA127-LysTTT	804	-	12657114	12657286	0	1	172,	0,
Chr_05	13107634	13107807	Chr_05.tRNA126-LeuTAA	646	-	13107634	13107807	0	1	173,	0,
Chr_05	15808431	15808605	Chr_05.tRNA123-IleAAT	747	-	15808431	15808605	0	1	174,	0,
Chr_05	16669820	16669994	Chr_05.tRNA120-SupTTA	709	-	16669820	16669994	0	1	174,	0,
Chr_05	17371028	17371218	Chr_05.tRNA118-MetCAT	641	-	17371028	17371218	0	1	190,	0,
Chr_05	17637579	17637754	Chr_05.tRNA116-SupTCA	663	-	17637579	17637754	0	1	175,	0,
Chr_05	18872488	18872660	Chr_05.tRNA113-GlnTTG	766	-	18872488	18872660	0	1	172,	0,
Chr_05	18883495	18883670	Chr_05.tRNA112-GluTTC	673	-	18883495	18883670	0	1	175,	0,
Chr_05	19702538	19702711	Chr_05.tRNA110-AlaTGC	691	-	19702538	19702711	0	1	173,	0,
Chr_05	21568320	21568493	Chr_05.tRNA108-ArgTCT	688	-	21568320	21568493	0	1	173,	0,
Chr_05	23809978	23810150	Chr_05.tRNA106-AspGTC	698	-	23809978	23810150	0	1	172,	0,
Chr_05	24172988	24173160	Chr_05.tRNA105-GlnTTG	735	-	24172988	24173160	0	1	172,	0,
Chr_05	24777589	24777760	Chr_05.tRNA104-GlyGCC	531	-	24777589	24777760	0	1	171,	0,
Chr_05	27702836	27703018	Chr_05.tRNA47-SerGCT	805	+	27702836	27703018	0	1	182,	0,
Chr_05	28334712	28334887	Chr_05.tRNA100-SupTTA	755	-	28334712	28334887	0	1	175,	0,
Chr_05	30861570	30861745	Chr_05.tRNA52-SupTTA	747	+	30861570	30861745	0	1	175,	0,
Chr_05	31127861	31128036	Chr_05.tRNA53-SupTCA	792	+	31127861	31128036	0	1	175,	0,
Chr_05	33293263	33293445	Chr_05.tRNA56-SerAGA	794	+	33293263	33293445	0	1	182,	0,
Chr_05	34288646	34288819	Chr_05.tRNA59-GluCTC	789	+	34288646	34288819	0	1	173,	0,
Chr_05	34417147	34417319	Chr_05.tRNA60-GlnTTG	617	+	34417147	34417319	0	1	172,	0,
Chr_05	35784695	35784876	Chr_05.tRNA90-LeuAAG	740	-	35784695	35784876	0	1	181,	0,
Chr_05	36607997	36608180	Chr_05.tRNA63-LeuTAA	684	+	36607997	36608180	0	1	183,	0,
Chr_05	36613080	36613253	Chr_05.tRNA64-LysCTT	877	+	36613080	36613253	0	1	173,	0,
Chr_05	37025718	37025890	Chr_05.tRNA88-CysGCA	821	-	37025718	37025890	0	1	172,	0,
Chr_05	37058196	37058370	Chr_05.tRNA87-ValCAC	824	-	37058196	37058370	0	1	174,	0,
Chr_05	37058277	37058451	Chr_05.tRNA86-IleAAT	724	-	37058277	37058451	0	1	174,	0,
Chr_05	37213259	37213432	Chr_05.tRNA85-AlaTGC	691	-	37213259	37213432	0	1	173,	0,
Chr_05	37362400	37362574	Chr_05.tRNA65-ValAAC	722	+	37362400	37362574	0	1	174,	0,
Chr_05	37567004	37567178	Chr_05.tRNA66-ValAAC	722	+	37567004	37567178	0	1	174,	0,
Chr_05	39120162	39120351	Chr_05.tRNA67-TyrGTA	743	+	39120162	39120351	0	1	189,	0,
Chr_05	40480454	40480636	Chr_05.tRNA69-SerTGA	807	+	40480454	40480636	0	1	182,	0,
Chr_05	40480623	40480795	Chr_05.tRNA83-AspGTC	698	-	40480623	40480795	0	1	172,	0,
Chr_05	40483466	40483638	Chr_05.tRNA82-AspGTC	698	-	40483466	40483638	0	1	172,	0,
Chr_05	40969774	40969948	Chr_05.tRNA81-ArgTCG	823	-	40969774	40969948	0	1	174,	0,
Chr_05	41013767	41013940	Chr_05.tRNA70-ArgTCT	688	+	41013767	41013940	0	1	173,	0,
Chr_05	41909865	41910037	Chr_05.tRNA73-AspGTC	670	+	41909865	41910037	0	1	172,	0,
Chr_05	42140320	42140491	Chr_05.tRNA74-GlyGCC	665	+	42140320	42140491	0	1	171,	0,
Chr_05	42651594	42651766	Chr_05.tRNA75-ProTGG	689	+	42651594	42651766	0	1	172,	0,
