# Supplementary material for: Conservation and Tandem Duplication of tRNA Genes in Plant Species
Source: Genes (Basel). 2025 Nov 1;16(11):1307. doi: 10.3390/genes16111307 (PMC12652284; doi:10.3390/genes16111307)
Supplement: Supplementary file 1 [file genes-16-01307-s001.zip › tRNA.prediction.out/Aco/Chr_06.bed]

Chr_06	400869	401051	Chr_06.tRNA1-SerGCT	805	+	400869	401051	0	1	182,	0,
Chr_06	509097	509271	Chr_06.tRNA2-IleTAT	865	+	509097	509271	0	1	174,	0,
Chr_06	739332	739504	Chr_06.tRNA3-ProTGG	689	+	739332	739504	0	1	172,	0,
Chr_06	907163	907335	Chr_06.tRNA4-GlyTCC	739	+	907163	907335	0	1	172,	0,
Chr_06	1246485	1246657	Chr_06.tRNA5-GlnTTG	764	+	1246485	1246657	0	1	172,	0,
Chr_06	1275292	1275464	Chr_06.tRNA140-GlnCTG	712	-	1275292	1275464	0	1	172,	0,
Chr_06	1344328	1344500	Chr_06.tRNA139-GlyTCC	685	-	1344328	1344500	0	1	172,	0,
Chr_06	1865031	1865204	Chr_06.tRNA138-LysCTT	877	-	1865031	1865204	0	1	173,	0,
Chr_06	2281658	2281838	Chr_06.tRNA6-LeuTAG	695	+	2281658	2281838	0	1	180,	0,
Chr_06	2465679	2465850	Chr_06.tRNA7-GlyGCC	665	+	2465679	2465850	0	1	171,	0,
Chr_06	2501634	2501806	Chr_06.tRNA8-GlnTTG	715	+	2501634	2501806	0	1	172,	0,
Chr_06	2761399	2761571	Chr_06.tRNA9-TrpCCA	758	+	2761399	2761571	0	1	172,	0,
Chr_06	2811787	2811959	Chr_06.tRNA11-TrpCCA	758	+	2811787	2811959	0	1	172,	0,
Chr_06	2879560	2879734	Chr_06.tRNA12-ValCAC	772	+	2879560	2879734	0	1	174,	0,
Chr_06	2995406	2995577	Chr_06.tRNA13-GlyGCC	665	+	2995406	2995577	0	1	171,	0,
Chr_06	3224929	3225101	Chr_06.tRNA14-GlyTCC	739	+	3224929	3225101	0	1	172,	0,
Chr_06	3239442	3239632	Chr_06.tRNA15-TyrGTA	736	+	3239442	3239632	0	1	190,	0,
Chr_06	3466469	3466652	Chr_06.tRNA137-LeuTAA	684	-	3466469	3466652	0	1	183,	0,
Chr_06	3611287	3611461	Chr_06.tRNA17-GluTTC	721	+	3611287	3611461	0	1	174,	0,
Chr_06	4044571	4044746	Chr_06.tRNA135-LysTTT	774	-	4044571	4044746	0	1	175,	0,
Chr_06	4561104	4561278	Chr_06.tRNA134-ValAAC	722	-	4561104	4561278	0	1	174,	0,
Chr_06	4677766	4677939	Chr_06.tRNA18-ArgACG	725	+	4677766	4677939	0	1	173,	0,
Chr_06	4693883	4694056	Chr_06.tRNA133-LysCTT	877	-	4693883	4694056	0	1	173,	0,
Chr_06	5006483	5006656	Chr_06.tRNA132-AlaCGC	683	-	5006483	5006656	0	1	173,	0,
Chr_06	5098097	5098270	Chr_06.tRNA130-ThrAGT	657	-	5098097	5098270	0	1	173,	0,
Chr_06	5253070	5253244	Chr_06.tRNA19-ValAAC	722	+	5253070	5253244	0	1	174,	0,
Chr_06	5522826	5523000	Chr_06.tRNA129-ValCAC	791	-	5522826	5523000	0	1	174,	0,
Chr_06	5593151	5593325	Chr_06.tRNA20-IleAAT	849	+	5593151	5593325	0	1	174,	0,
Chr_06	5614580	5614753	Chr_06.tRNA128-ValTAC	715	-	5614580	5614753	0	1	173,	0,
Chr_06	5733878	5734052	Chr_06.tRNA127-GluTTC	705	-	5733878	5734052	0	1	174,	0,
Chr_06	5800205	5800386	Chr_06.tRNA126-LeuCAG	695	-	5800205	5800386	0	1	181,	0,
Chr_06	5958345	5958517	Chr_06.tRNA21-AspGTC	670	+	5958345	5958517	0	1	172,	0,
Chr_06	6221937	6222110	Chr_06.tRNA22-AlaTGC	656	+	6221937	6222110	0	1	173,	0,
Chr_06	6420225	6420399	Chr_06.tRNA124-GluTTC	705	-	6420225	6420399	0	1	174,	0,
Chr_06	6559879	6560051	Chr_06.tRNA23-GlnCTG	722	+	6559879	6560051	0	1	172,	0,
Chr_06	6573628	6573800	Chr_06.tRNA123-CysGCA	821	-	6573628	6573800	0	1	172,	0,
Chr_06	7231942	7232125	Chr_06.tRNA26-SerAGA	639	+	7231942	7232125	0	1	183,	0,
Chr_06	8036899	8037084	Chr_06.tRNA121-TyrGTA	738	-	8036899	8037084	0	1	185,	0,
Chr_06	8420831	8421003	Chr_06.tRNA120-LysTTT	804	-	8420831	8421003	0	1	172,	0,
Chr_06	8590877	8591050	Chr_06.tRNA119-ArgTCT	688	-	8590877	8591050	0	1	173,	0,
Chr_06	9159338	9159524	Chr_06.tRNA30-MetCAT	642	+	9159338	9159524	0	1	186,	0,
Chr_06	9169726	9169912	Chr_06.tRNA31-MetCAT	642	+	9169726	9169912	0	1	186,	0,
Chr_06	9526677	9526848	Chr_06.tRNA118-GlyGCC	660	-	9526677	9526848	0	1	171,	0,
Chr_06	9567454	9567626	Chr_06.tRNA32-LysTTT	804	+	9567454	9567626	0	1	172,	0,
Chr_06	9596941	9597123	Chr_06.tRNA33-SerAGA	698	+	9596941	9597123	0	1	182,	0,
Chr_06	9637447	9637629	Chr_06.tRNA34-SerAGA	803	+	9637447	9637629	0	1	182,	0,
Chr_06	10104434	10104608	Chr_06.tRNA35-AsnGTT	811	+	10104434	10104608	0	1	174,	0,
Chr_06	10619589	10619761	Chr_06.tRNA36-GlnCTG	606	+	10619589	10619761	0	1	172,	0,
Chr_06	10620538	10620709	Chr_06.tRNA37-GlnTTG	608	+	10620538	10620709	0	1	171,	0,
Chr_06	10621677	10621849	Chr_06.tRNA38-GlnTTG	729	+	10621677	10621849	0	1	172,	0,
Chr_06	10622361	10622533	Chr_06.tRNA39-GlnTTG	597	+	10622361	10622533	0	1	172,	0,
Chr_06	10625047	10625219	Chr_06.tRNA41-GlnTTG	729	+	10625047	10625219	0	1	172,	0,
Chr_06	10749233	10749405	Chr_06.tRNA117-ThrCGT	783	-	10749233	10749405	0	1	172,	0,
Chr_06	11636047	11636222	Chr_06.tRNA116-LysTTT	729	-	11636047	11636222	0	1	175,	0,
Chr_06	11737694	11737867	Chr_06.tRNA115-GluCTC	789	-	11737694	11737867	0	1	173,	0,
Chr_06	11744608	11744781	Chr_06.tRNA114-GluCTC	754	-	11744608	11744781	0	1	173,	0,
Chr_06	12053129	12053302	Chr_06.tRNA42-GluCTC	789	+	12053129	12053302	0	1	173,	0,
Chr_06	12618598	12618771	Chr_06.tRNA112-IleAAT	637	-	12618598	12618771	0	1	173,	0,
Chr_06	13217607	13217780	Chr_06.tRNA44-PheGAA	783	+	13217607	13217780	0	1	173,	0,
Chr_06	15953217	15953391	Chr_06.tRNA106-GlnTTG	811	-	15953217	15953391	0	1	174,	0,
Chr_06	17265596	17265770	Chr_06.tRNA104-IleAAT	849	-	17265596	17265770	0	1	174,	0,
Chr_06	17466973	17467145	Chr_06.tRNA103-ThrTGT	793	-	17466973	17467145	0	1	172,	0,
Chr_06	17976449	17976621	Chr_06.tRNA49-ProTGG	696	+	17976449	17976621	0	1	172,	0,
Chr_06	18887107	18887279	Chr_06.tRNA50-TrpCCA	668	+	18887107	18887279	0	1	172,	0,
Chr_06	22597406	22597581	Chr_06.tRNA98-AsnATT	665	-	22597406	22597581	0	1	175,	0,
Chr_06	22690045	22690218	Chr_06.tRNA55-GluCTC	789	+	22690045	22690218	0	1	173,	0,
Chr_06	23019380	23019552	Chr_06.tRNA56-ProCGG	651	+	23019380	23019552	0	1	172,	0,
Chr_06	23894591	23894765	Chr_06.tRNA95-TrpCCA	701	-	23894591	23894765	0	1	174,	0,
Chr_06	23923726	23923901	Chr_06.tRNA93-ProTGG	628	-	23923726	23923901	0	1	175,	0,
Chr_06	24137269	24137444	Chr_06.tRNA61-ProTGG	628	+	24137269	24137444	0	1	175,	0,
Chr_06	24603151	24603325	Chr_06.tRNA90-IleAAT	833	-	24603151	24603325	0	1	174,	0,
Chr_06	25755028	25755200	Chr_06.tRNA64-ProTGG	689	+	25755028	25755200	0	1	172,	0,
Chr_06	26454044	26454219	Chr_06.tRNA86-IleTAT	733	-	26454044	26454219	0	1	175,	0,
Chr_06	26487135	26487309	Chr_06.tRNA67-AsnGTT	811	+	26487135	26487309	0	1	174,	0,
Chr_06	27118380	27118555	Chr_06.tRNA82-LeuCAA	718	-	27118380	27118555	0	1	175,	0,
Chr_06	27144584	27144756	Chr_06.tRNA71-AspGTC	698	+	27144584	27144756	0	1	172,	0,
Chr_06	27785517	27785689	Chr_06.tRNA80-ThrTGT	827	-	27785517	27785689	0	1	172,	0,
Chr_06	28148199	28148380	Chr_06.tRNA79-LeuAAG	740	-	28148199	28148380	0	1	181,	0,
Chr_06	28959861	28960034	Chr_06.tRNA78-LysCTT	877	-	28959861	28960034	0	1	173,	0,
Chr_06	29183357	29183532	Chr_06.tRNA74-LysTTT	729	+	29183357	29183532	0	1	175,	0,
Chr_06	30354498	30354672	Chr_06.tRNA76-GlnTTG	811	+	30354498	30354672	0	1	174,	0,
