# Supplementary material for: Conservation and Tandem Duplication of tRNA Genes in Plant Species
Source: Genes (Basel). 2025 Nov 1;16(11):1307. doi: 10.3390/genes16111307 (PMC12652284; doi:10.3390/genes16111307)
Supplement: Supplementary file 1 [file genes-16-01307-s001.zip › tRNA.prediction.out/Aco/Chr_07.bed]

Chr_07	905565	905738	Chr_07.tRNA2-AlaAGC	634	+	905565	905738	0	1	173,	0,
Chr_07	1290067	1290239	Chr_07.tRNA159-ProTGG	689	-	1290067	1290239	0	1	172,	0,
Chr_07	1678904	1679090	Chr_07.tRNA158-TyrGTA	737	-	1678904	1679090	0	1	186,	0,
Chr_07	2091356	2091528	Chr_07.tRNA3-AspGTC	698	+	2091356	2091528	0	1	172,	0,
Chr_07	2460262	2460436	Chr_07.tRNA4-ValAAC	722	+	2460262	2460436	0	1	174,	0,
Chr_07	2461345	2461519	Chr_07.tRNA5-ValAAC	722	+	2461345	2461519	0	1	174,	0,
Chr_07	4063386	4063561	Chr_07.tRNA156-LysTTT	774	-	4063386	4063561	0	1	175,	0,
Chr_07	4142394	4142568	Chr_07.tRNA155-IleAAT	849	-	4142394	4142568	0	1	174,	0,
Chr_07	4744622	4744793	Chr_07.tRNA154-GlyGCC	665	-	4744622	4744793	0	1	171,	0,
Chr_07	5528693	5528866	Chr_07.tRNA152-AlaAGC	624	-	5528693	5528866	0	1	173,	0,
Chr_07	5668995	5669167	Chr_07.tRNA7-GlnTTG	701	+	5668995	5669167	0	1	172,	0,
Chr_07	5670131	5670303	Chr_07.tRNA8-GlnTTG	735	+	5670131	5670303	0	1	172,	0,
Chr_07	5670396	5670568	Chr_07.tRNA9-GlnTTG	707	+	5670396	5670568	0	1	172,	0,
Chr_07	5670661	5670833	Chr_07.tRNA10-GlnTTG	707	+	5670661	5670833	0	1	172,	0,
Chr_07	5670926	5671099	Chr_07.tRNA11-GlnTTG	586	+	5670926	5671099	0	1	173,	0,
Chr_07	5671779	5671951	Chr_07.tRNA13-GlnTTG	735	+	5671779	5671951	0	1	172,	0,
Chr_07	5672067	5672239	Chr_07.tRNA14-GlnTTG	629	+	5672067	5672239	0	1	172,	0,
Chr_07	6046067	6046239	Chr_07.tRNA151-LysTTT	804	-	6046067	6046239	0	1	172,	0,
Chr_07	6121705	6121877	Chr_07.tRNA15-HisGTG	630	+	6121705	6121877	0	1	172,	0,
Chr_07	6434580	6434761	Chr_07.tRNA150-LeuAAG	740	-	6434580	6434761	0	1	181,	0,
Chr_07	6434670	6434843	Chr_07.tRNA149-LysCTT	877	-	6434670	6434843	0	1	173,	0,
Chr_07	6479299	6479472	Chr_07.tRNA148-AlaTGC	656	-	6479299	6479472	0	1	173,	0,
Chr_07	6755350	6755531	Chr_07.tRNA147-SerGCT	582	-	6755350	6755531	0	1	181,	0,
Chr_07	6961183	6961365	Chr_07.tRNA16-SerCGA	765	+	6961183	6961365	0	1	182,	0,
Chr_07	7003336	7003508	Chr_07.tRNA145-CysGCA	821	-	7003336	7003508	0	1	172,	0,
Chr_07	9246450	9246623	Chr_07.tRNA18-ArgACG	732	+	9246450	9246623	0	1	173,	0,
Chr_07	10833602	10833786	Chr_07.tRNA142-LeuCAA	767	-	10833602	10833786	0	1	184,	0,
Chr_07	11372748	11372930	Chr_07.tRNA21-SerCGA	789	+	11372748	11372930	0	1	182,	0,
Chr_07	12345829	12346001	Chr_07.tRNA141-GlnTTG	764	-	12345829	12346001	0	1	172,	0,
Chr_07	12463285	12463456	Chr_07.tRNA23-GlyGCC	665	+	12463285	12463456	0	1	171,	0,
Chr_07	12561226	12561410	Chr_07.tRNA140-LeuCAA	767	-	12561226	12561410	0	1	184,	0,
Chr_07	12771397	12771578	Chr_07.tRNA24-LeuAAG	740	+	12771397	12771578	0	1	181,	0,
Chr_07	12772930	12773102	Chr_07.tRNA25-GlnTTG	735	+	12772930	12773102	0	1	172,	0,
Chr_07	13638769	13638943	Chr_07.tRNA138-ArgTCG	823	-	13638769	13638943	0	1	174,	0,
Chr_07	13913712	13913894	Chr_07.tRNA27-SerTGA	807	+	13913712	13913894	0	1	182,	0,
Chr_07	14203196	14203380	Chr_07.tRNA28-LeuCAA	767	+	14203196	14203380	0	1	184,	0,
Chr_07	14795099	14795271	Chr_07.tRNA29-ProTGG	689	+	14795099	14795271	0	1	172,	0,
Chr_07	16900297	16900471	Chr_07.tRNA135-SupTTA	811	-	16900297	16900471	0	1	174,	0,
Chr_07	16926621	16926796	Chr_07.tRNA134-LysTTT	729	-	16926621	16926796	0	1	175,	0,
Chr_07	17110951	17111125	Chr_07.tRNA33-AsnGTT	790	+	17110951	17111125	0	1	174,	0,
Chr_07	17881823	17881997	Chr_07.tRNA133-AsnGTT	813	-	17881823	17881997	0	1	174,	0,
Chr_07	18462155	18462329	Chr_07.tRNA34-IleAAT	669	+	18462155	18462329	0	1	174,	0,
Chr_07	18655447	18655621	Chr_07.tRNA132-SupTTA	811	-	18655447	18655621	0	1	174,	0,
Chr_07	20293847	20294026	Chr_07.tRNA39-ArgACG	606	+	20293847	20294026	0	1	179,	0,
Chr_07	20294523	20294695	Chr_07.tRNA125-AsnGTT	748	-	20294523	20294695	0	1	172,	0,
Chr_07	20341334	20341522	Chr_07.tRNA122-SerGCT	545	-	20341334	20341522	0	1	188,	0,
Chr_07	20342802	20342974	Chr_07.tRNA43-ArgTCT	583	+	20342802	20342974	0	1	172,	0,
Chr_07	20359037	20359208	Chr_07.tRNA44-CysGCA	649	+	20359037	20359208	0	1	171,	0,
Chr_07	21368242	21368415	Chr_07.tRNA51-IleAAT	686	+	21368242	21368415	0	1	173,	0,
Chr_07	21392524	21392699	Chr_07.tRNA52-LysTTT	702	+	21392524	21392699	0	1	175,	0,
Chr_07	21413400	21413574	Chr_07.tRNA118-SupTCA	667	-	21413400	21413574	0	1	174,	0,
Chr_07	24103621	24103796	Chr_07.tRNA57-LeuCAA	735	+	24103621	24103796	0	1	175,	0,
Chr_07	27508922	27509097	Chr_07.tRNA59-LysTTT	725	+	27508922	27509097	0	1	175,	0,
Chr_07	27637774	27637949	Chr_07.tRNA109-LysTTT	729	-	27637774	27637949	0	1	175,	0,
Chr_07	27644298	27644473	Chr_07.tRNA60-LysTTT	729	+	27644298	27644473	0	1	175,	0,
Chr_07	27790949	27791121	Chr_07.tRNA61-TrpCCA	758	+	27790949	27791121	0	1	172,	0,
Chr_07	28937634	28937816	Chr_07.tRNA63-SerAGA	803	+	28937634	28937816	0	1	182,	0,
Chr_07	28950108	28950283	Chr_07.tRNA106-SupTCA	644	-	28950108	28950283	0	1	175,	0,
Chr_07	30668745	30668917	Chr_07.tRNA104-ThrTGT	802	-	30668745	30668917	0	1	172,	0,
Chr_07	30668835	30669007	Chr_07.tRNA103-ProAGG	674	-	30668835	30669007	0	1	172,	0,
Chr_07	31612547	31612721	Chr_07.tRNA102-IleAAT	718	-	31612547	31612721	0	1	174,	0,
Chr_07	32147710	32147882	Chr_07.tRNA65-HisGTG	630	+	32147710	32147882	0	1	172,	0,
Chr_07	34253261	34253436	Chr_07.tRNA98-LysTTT	729	-	34253261	34253436	0	1	175,	0,
Chr_07	34276651	34276833	Chr_07.tRNA70-SerAGA	794	+	34276651	34276833	0	1	182,	0,
Chr_07	34296648	34296820	Chr_07.tRNA72-iMetCAT	583	+	34296648	34296820	0	1	172,	0,
Chr_07	35049436	35049607	Chr_07.tRNA97-GlyCCC	654	-	35049436	35049607	0	1	171,	0,
Chr_07	35967889	35968062	Chr_07.tRNA73-LysCTT	877	+	35967889	35968062	0	1	173,	0,
Chr_07	36338622	36338795	Chr_07.tRNA74-PheGAA	783	+	36338622	36338795	0	1	173,	0,
Chr_07	36620801	36620974	Chr_07.tRNA96-PheGAA	783	-	36620801	36620974	0	1	173,	0,
Chr_07	36782322	36782495	Chr_07.tRNA95-PheGAA	783	-	36782322	36782495	0	1	173,	0,
Chr_07	37267995	37268168	Chr_07.tRNA93-AlaCGC	683	-	37267995	37268168	0	1	173,	0,
Chr_07	37585422	37585594	Chr_07.tRNA75-iMetCAT	583	+	37585422	37585594	0	1	172,	0,
Chr_07	37777609	37777781	Chr_07.tRNA91-AspGTC	698	-	37777609	37777781	0	1	172,	0,
Chr_07	38110268	38110450	Chr_07.tRNA76-SerTGA	792	+	38110268	38110450	0	1	182,	0,
Chr_07	38112773	38112948	Chr_07.tRNA89-LysTTT	736	-	38112773	38112948	0	1	175,	0,
Chr_07	38253450	38253622	Chr_07.tRNA77-ProTGG	663	+	38253450	38253622	0	1	172,	0,
Chr_07	38413773	38413946	Chr_07.tRNA78-GluCTC	719	+	38413773	38413946	0	1	173,	0,
Chr_07	38649316	38649491	Chr_07.tRNA79-ThrAGT	586	+	38649316	38649491	0	1	175,	0,
Chr_07	39403516	39403688	Chr_07.tRNA87-GlyTCC	710	-	39403516	39403688	0	1	172,	0,
Chr_07	40038245	40038418	Chr_07.tRNA86-ArgCCG	678	-	40038245	40038418	0	1	173,	0,
Chr_07	40110169	40110355	Chr_07.tRNA85-MetCAT	642	-	40110169	40110355	0	1	186,	0,
Chr_07	40404030	40404212	Chr_07.tRNA84-SerAGA	794	-	40404030	40404212	0	1	182,	0,
Chr_07	40690206	40690380	Chr_07.tRNA83-ArgTCG	823	-	40690206	40690380	0	1	174,	0,
Chr_07	41965318	41965491	Chr_07.tRNA81-AlaAGC	634	-	41965318	41965491	0	1	173,	0,
