# Supplementary material for: Conservation and Tandem Duplication of tRNA Genes in Plant Species
Source: Genes (Basel). 2025 Nov 1;16(11):1307. doi: 10.3390/genes16111307 (PMC12652284; doi:10.3390/genes16111307)
Supplement: Supplementary file 1 [file genes-16-01307-s001.zip › tRNA.prediction.out/Aco/getAlign.sh]

#!/bin/bash
#$ -cwd
#$ -j y
#$ -S /bin/bash

mkdir chromWigs
mkdir chromElements
rm *temp*
rm *Temp*
python ../sortBeds.py Chr_01.bed
hal2maf --refGenome Aco --refTargets Chr_01.bed  Chr_01.maf
phyloP --msa-format MAF --method LRT --wig-scores --mode CONACC --no-prune  Chr_01.maf > chromWigs/Chr_01.wig
phastCons Chr_01.maf  --msa-format MAF --viterbi chromElements/Chr_01_phastCons.bed --score

rm *temp*
rm *Temp*
python ../sortBeds.py Chr_02.bed
hal2maf --refGenome Aco --refTargets Chr_02.bed  Chr_02.maf
phyloP --msa-format MAF --method LRT --wig-scores --mode CONACC --no-prune  Chr_02.maf > chromWigs/Chr_02.wig
phastCons Chr_02.maf  --msa-format MAF --viterbi chromElements/Chr_02_phastCons.bed --score

rm *temp*
rm *Temp*
python ../sortBeds.py Chr_03.bed
hal2maf --refGenome Aco --refTargets Chr_03.bed  Chr_03.maf
phyloP --msa-format MAF --method LRT --wig-scores --mode CONACC --no-prune  Chr_03.maf > chromWigs/Chr_03.wig
phastCons Chr_03.maf  --msa-format MAF --viterbi chromElements/Chr_03_phastCons.bed --score

rm *temp*
rm *Temp*
python ../sortBeds.py Chr_04.bed
hal2maf --refGenome Aco --refTargets Chr_04.bed  Chr_04.maf
phyloP --msa-format MAF --method LRT --wig-scores --mode CONACC --no-prune  Chr_04.maf > chromWigs/Chr_04.wig
phastCons Chr_04.maf  --msa-format MAF --viterbi chromElements/Chr_04_phastCons.bed --score

rm *temp*
rm *Temp*
python ../sortBeds.py Chr_05.bed
hal2maf --refGenome Aco --refTargets Chr_05.bed  Chr_05.maf
phyloP --msa-format MAF --method LRT --wig-scores --mode CONACC --no-prune  Chr_05.maf > chromWigs/Chr_05.wig
phastCons Chr_05.maf  --msa-format MAF --viterbi chromElements/Chr_05_phastCons.bed --score

rm *temp*
rm *Temp*
python ../sortBeds.py Chr_06.bed
hal2maf --refGenome Aco --refTargets Chr_06.bed  Chr_06.maf
phyloP --msa-format MAF --method LRT --wig-scores --mode CONACC --no-prune  Chr_06.maf > chromWigs/Chr_06.wig
phastCons Chr_06.maf  --msa-format MAF --viterbi chromElements/Chr_06_phastCons.bed --score

rm *temp*
rm *Temp*
python ../sortBeds.py Chr_07.bed
hal2maf --refGenome Aco --refTargets Chr_07.bed  Chr_07.maf
phyloP --msa-format MAF --method LRT --wig-scores --mode CONACC --no-prune  Chr_07.maf > chromWigs/Chr_07.wig
phastCons Chr_07.maf  --msa-format MAF --viterbi chromElements/Chr_07_phastCons.bed --score

rm *temp*
rm *Temp*
python ../sortBeds.py scaffold_118.bed
hal2maf --refGenome Aco --refTargets scaffold_118.bed  scaffold_118.maf
phyloP --msa-format MAF --method LRT --wig-scores --mode CONACC --no-prune  scaffold_118.maf > chromWigs/scaffold_118.wig
phastCons scaffold_118.maf  --msa-format MAF --viterbi chromElements/scaffold_118_phastCons.bed --score

rm *temp*
rm *Temp*
python ../sortBeds.py scaffold_14.bed
hal2maf --refGenome Aco --refTargets scaffold_14.bed  scaffold_14.maf
phyloP --msa-format MAF --method LRT --wig-scores --mode CONACC --no-prune  scaffold_14.maf > chromWigs/scaffold_14.wig
phastCons scaffold_14.maf  --msa-format MAF --viterbi chromElements/scaffold_14_phastCons.bed --score

rm *temp*
rm *Temp*
python ../sortBeds.py scaffold_33.bed
hal2maf --refGenome Aco --refTargets scaffold_33.bed  scaffold_33.maf
phyloP --msa-format MAF --method LRT --wig-scores --mode CONACC --no-prune  scaffold_33.maf > chromWigs/scaffold_33.wig
phastCons scaffold_33.maf  --msa-format MAF --viterbi chromElements/scaffold_33_phastCons.bed --score

rm *temp*
rm *Temp*
python ../sortBeds.py scaffold_9.bed
hal2maf --refGenome Aco --refTargets scaffold_9.bed  scaffold_9.maf
phyloP --msa-format MAF --method LRT --wig-scores --mode CONACC --no-prune  scaffold_9.maf > chromWigs/scaffold_9.wig
phastCons scaffold_9.maf  --msa-format MAF --viterbi chromElements/scaffold_9_phastCons.bed --score

rm *temp*
rm *Temp*
python ../sortBeds.py scaffold_933.bed
hal2maf --refGenome Aco --refTargets scaffold_933.bed  scaffold_933.maf
phyloP --msa-format MAF --method LRT --wig-scores --mode CONACC --no-prune  scaffold_933.maf > chromWigs/scaffold_933.wig
phastCons scaffold_933.maf  --msa-format MAF --viterbi chromElements/scaffold_933_phastCons.bed --score

cat chromWigs/*.wig > Aco.wig
cat chromElements/*phastCons.bed > Aco_elements.bed
