# Supplementary material for: Conservation and Tandem Duplication of tRNA Genes in Plant Species
Source: Genes (Basel). 2025 Nov 1;16(11):1307. doi: 10.3390/genes16111307 (PMC12652284; doi:10.3390/genes16111307)
Supplement: Supplementary file 1 [file genes-16-01307-s001.zip › tRNA.prediction.out/Aco/scaffold_33.bed]

scaffold_33	36783	36956	scaffold_33.tRNA2-ArgCCG	743	-	36783	36956	0	1	173,	0,
