# Supplementary material for: Conservation and Tandem Duplication of tRNA Genes in Plant Species
Source: Genes (Basel). 2025 Nov 1;16(11):1307. doi: 10.3390/genes16111307 (PMC12652284; doi:10.3390/genes16111307)
Supplement: Supplementary file 1 [file genes-16-01307-s001.zip › tRNA.prediction.out/Aco/scaffold_9.bed]

scaffold_9	120596	120771	scaffold_9.tRNA1-LysTTT	696	+	120596	120771	0	1	175,	0,
scaffold_9	195925	196100	scaffold_9.tRNA2-LysTTT	696	+	195925	196100	0	1	175,	0,
scaffold_9	207721	207896	scaffold_9.tRNA3-LysTTT	696	+	207721	207896	0	1	175,	0,
