# Supplementary material for: Conservation and Tandem Duplication of tRNA Genes in Plant Species
Source: Genes (Basel). 2025 Nov 1;16(11):1307. doi: 10.3390/genes16111307 (PMC12652284; doi:10.3390/genes16111307)
Supplement: Supplementary file 1 [file genes-16-01307-s001.zip › tRNA.prediction.out/Ahy/Ahy.high.350.bed]

Scaffold_10	3021552	3022326	Scaffold_10.tRNA5-AsnGTT	845	+	3021552	3022326	0	1	774,	0,
Scaffold_10	4077224	4077996	Scaffold_10.tRNA115-ProAGG	674	-	4077224	4077996	0	1	772,	0,
Scaffold_10	5618035	5618823	Scaffold_10.tRNA113-SerGCT	617	-	5618035	5618823	0	1	788,	0,
Scaffold_10	5767418	5768193	Scaffold_10.tRNA111-ProTGG	653	-	5767418	5768193	0	1	775,	0,
Scaffold_10	5767574	5768348	Scaffold_10.tRNA110-PheGAA	615	-	5767574	5768348	0	1	774,	0,
Scaffold_10	5782978	5783751	Scaffold_10.tRNA108-LysTTT	803	-	5782978	5783751	0	1	773,	0,
Scaffold_10	6143398	6144172	Scaffold_10.tRNA98-TrpCCA	696	-	6143398	6144172	0	1	774,	0,
Scaffold_10	6209604	6210391	Scaffold_10.tRNA96-SerGGA	559	-	6209604	6210391	0	1	787,	0,
Scaffold_10	6247030	6247812	Scaffold_10.tRNA95-TyrGTA	647	-	6247030	6247812	0	1	782,	0,
Scaffold_10	6247723	6248495	Scaffold_10.tRNA94-AsnGTT	823	-	6247723	6248495	0	1	772,	0,
Scaffold_10	6342635	6343408	Scaffold_10.tRNA19-PheGAA	720	+	6342635	6343408	0	1	773,	0,
Scaffold_10	6660923	6661695	Scaffold_10.tRNA90-LysTTT	923	-	6660923	6661695	0	1	772,	0,
Scaffold_10	6661060	6661831	Scaffold_10.tRNA89-GlyCCC	660	-	6661060	6661831	0	1	771,	0,
Scaffold_10	6769855	6770627	Scaffold_10.tRNA88-AspGTC	695	-	6769855	6770627	0	1	772,	0,
Scaffold_10	7019903	7020677	Scaffold_10.tRNA87-TrpCCA	701	-	7019903	7020677	0	1	774,	0,
Scaffold_10	7936384	7937171	Scaffold_10.tRNA22-SerGGA	618	+	7936384	7937171	0	1	787,	0,
Scaffold_10	9429654	9430435	Scaffold_10.tRNA82-AsnGTT	693	-	9429654	9430435	0	1	781,	0,
Scaffold_10	9431153	9431927	Scaffold_10.tRNA81-AsnGTT	820	-	9431153	9431927	0	1	774,	0,
Scaffold_10	11264821	11265593	Scaffold_10.tRNA77-LysTTT	923	-	11264821	11265593	0	1	772,	0,
Scaffold_10	11495175	11495955	Scaffold_10.tRNA24-LeuTAG	709	+	11495175	11495955	0	1	780,	0,
Scaffold_10	11822120	11822894	Scaffold_10.tRNA25-AlaAGC	606	+	11822120	11822894	0	1	774,	0,
Scaffold_10	14380326	14381098	Scaffold_10.tRNA29-ProAGG	674	+	14380326	14381098	0	1	772,	0,
Scaffold_10	14406280	14407052	Scaffold_10.tRNA31-ProAGG	674	+	14406280	14407052	0	1	772,	0,
Scaffold_10	14811040	14811812	Scaffold_10.tRNA74-HisGTG	630	-	14811040	14811812	0	1	772,	0,
Scaffold_10	15708461	15709234	Scaffold_10.tRNA32-LysCTT	877	+	15708461	15709234	0	1	773,	0,
Scaffold_10	15948478	15949250	Scaffold_10.tRNA33-AspGTC	698	+	15948478	15949250	0	1	772,	0,
Scaffold_10	16351830	16352603	Scaffold_10.tRNA34-PheGAA	783	+	16351830	16352603	0	1	773,	0,
Scaffold_10	16614687	16615476	Scaffold_10.tRNA72-MetCAT	641	-	16614687	16615476	0	1	789,	0,
Scaffold_10	16906150	16906923	Scaffold_10.tRNA70-GluCTC	789	-	16906150	16906923	0	1	773,	0,
Scaffold_10	17426760	17427534	Scaffold_10.tRNA69-ArgTCG	819	-	17426760	17427534	0	1	774,	0,
Scaffold_10	17489467	17490240	Scaffold_10.tRNA37-GluCTC	789	+	17489467	17490240	0	1	773,	0,
Scaffold_10	17886563	17887337	Scaffold_10.tRNA39-IleTAT	845	+	17886563	17887337	0	1	774,	0,
Scaffold_10	18373760	18374534	Scaffold_10.tRNA67-ThrAGT	760	-	18373760	18374534	0	1	774,	0,
Scaffold_10	18384135	18384909	Scaffold_10.tRNA66-ThrAGT	760	-	18384135	18384909	0	1	774,	0,
Scaffold_10	18788585	18789366	Scaffold_10.tRNA42-LeuAAG	740	+	18788585	18789366	0	1	781,	0,
Scaffold_10	18844071	18844854	Scaffold_10.tRNA43-LeuAAG	635	+	18844071	18844854	0	1	783,	0,
Scaffold_10	19008240	19009013	Scaffold_10.tRNA44-ArgCCT	713	+	19008240	19009013	0	1	773,	0,
Scaffold_10	19467058	19467830	Scaffold_10.tRNA65-GlyTCC	739	-	19467058	19467830	0	1	772,	0,
Scaffold_10	19468800	19469573	Scaffold_10.tRNA45-LysCTT	877	+	19468800	19469573	0	1	773,	0,
Scaffold_10	19557741	19558515	Scaffold_10.tRNA63-IleAAT	875	-	19557741	19558515	0	1	774,	0,
Scaffold_10	19898546	19899320	Scaffold_10.tRNA62-AsnGTT	845	-	19898546	19899320	0	1	774,	0,
Scaffold_10	20765395	20766169	Scaffold_10.tRNA60-ValCAC	791	-	20765395	20766169	0	1	774,	0,
Scaffold_10	20810653	20811426	Scaffold_10.tRNA48-LysCTT	877	+	20810653	20811426	0	1	773,	0,
Scaffold_10	20879918	20880690	Scaffold_10.tRNA59-LysTTT	935	-	20879918	20880690	0	1	772,	0,
Scaffold_10	21088789	21089563	Scaffold_10.tRNA49-AsnGTT	845	+	21088789	21089563	0	1	774,	0,
Scaffold_10	21331382	21332155	Scaffold_10.tRNA50-GluCTC	789	+	21331382	21332155	0	1	773,	0,
Scaffold_10	21386103	21386874	Scaffold_10.tRNA58-GlyGCC	665	-	21386103	21386874	0	1	771,	0,
Scaffold_10	21739821	21740595	Scaffold_10.tRNA53-AsnGTT	845	+	21739821	21740595	0	1	774,	0,
Scaffold_10	21739943	21740725	Scaffold_10.tRNA57-SerAGA	771	-	21739943	21740725	0	1	782,	0,
Scaffold_10	21963007	21963781	Scaffold_10.tRNA55-IleAAT	840	-	21963007	21963781	0	1	774,	0,
Scaffold_10	22412302	22413074	Scaffold_10.tRNA54-GlyTCC	739	+	22412302	22413074	0	1	772,	0,
Scaffold_11	6471069	6471841	Scaffold_11.tRNA14-iMetCAT	583	+	6471069	6471841	0	1	772,	0,
Scaffold_11	11834641	11835413	Scaffold_11.tRNA73-iMetCAT	550	-	11834641	11835413	0	1	772,	0,
Scaffold_11	11940632	11941405	Scaffold_11.tRNA18-ArgACG	720	+	11940632	11941405	0	1	773,	0,
Scaffold_11	14403785	14404558	Scaffold_11.tRNA20-PheGAA	783	+	14403785	14404558	0	1	773,	0,
Scaffold_11	14542507	14543280	Scaffold_11.tRNA21-PheGAA	783	+	14542507	14543280	0	1	773,	0,
Scaffold_11	15493753	15494525	Scaffold_11.tRNA24-GlnTTG	735	+	15493753	15494525	0	1	772,	0,
Scaffold_11	16708371	16709143	Scaffold_11.tRNA27-AspGTC	698	+	16708371	16709143	0	1	772,	0,
Scaffold_11	16904608	16905380	Scaffold_11.tRNA28-ThrCGT	822	+	16904608	16905380	0	1	772,	0,
Scaffold_11	17013231	17014005	Scaffold_11.tRNA29-LysCTT	810	+	17013231	17014005	0	1	774,	0,
Scaffold_11	17014427	17015198	Scaffold_11.tRNA30-GlyGCC	665	+	17014427	17015198	0	1	771,	0,
Scaffold_11	18324771	18325544	Scaffold_11.tRNA72-AlaAGC	634	-	18324771	18325544	0	1	773,	0,
Scaffold_11	18364325	18365097	Scaffold_11.tRNA31-HisGTG	630	+	18364325	18365097	0	1	772,	0,
Scaffold_11	18926516	18927288	Scaffold_11.tRNA70-LysTTT	923	-	18926516	18927288	0	1	772,	0,
Scaffold_11	19274922	19275694	Scaffold_11.tRNA33-GluTTC	732	+	19274922	19275694	0	1	772,	0,
Scaffold_11	19627511	19628285	Scaffold_11.tRNA69-ThrAGT	753	-	19627511	19628285	0	1	774,	0,
Scaffold_11	19784796	19785567	Scaffold_11.tRNA68-GlyGCC	665	-	19784796	19785567	0	1	771,	0,
Scaffold_11	20205869	20206640	Scaffold_11.tRNA34-GlyGCC	665	+	20205869	20206640	0	1	771,	0,
Scaffold_11	20693670	20694442	Scaffold_11.tRNA36-GlyGCC	661	+	20693670	20694442	0	1	772,	0,
Scaffold_11	20774825	20775598	Scaffold_11.tRNA66-PheGAA	783	-	20774825	20775598	0	1	773,	0,
Scaffold_11	20834860	20835632	Scaffold_11.tRNA37-ProTGG	670	+	20834860	20835632	0	1	772,	0,
Scaffold_11	20835107	20835879	Scaffold_11.tRNA38-ProTGG	685	+	20835107	20835879	0	1	772,	0,
Scaffold_11	20835458	20836230	Scaffold_11.tRNA39-ProTGG	685	+	20835458	20836230	0	1	772,	0,
Scaffold_11	20837055	20837827	Scaffold_11.tRNA40-ProTGG	685	+	20837055	20837827	0	1	772,	0,
Scaffold_11	20838790	20839562	Scaffold_11.tRNA42-ProTGG	685	+	20838790	20839562	0	1	772,	0,
Scaffold_11	20839140	20839912	Scaffold_11.tRNA43-ProTGG	674	+	20839140	20839912	0	1	772,	0,
Scaffold_11	20840619	20841391	Scaffold_11.tRNA44-ProTGG	685	+	20840619	20841391	0	1	772,	0,
Scaffold_11	20847359	20848132	Scaffold_11.tRNA45-ProTGG	643	+	20847359	20848132	0	1	773,	0,
Scaffold_11	20847498	20848270	Scaffold_11.tRNA46-ProAGG	674	+	20847498	20848270	0	1	772,	0,
Scaffold_11	20851902	20852674	Scaffold_11.tRNA47-ProTGG	685	+	20851902	20852674	0	1	772,	0,
Scaffold_11	20852723	20853495	Scaffold_11.tRNA49-ProCGG	684	+	20852723	20853495	0	1	772,	0,
Scaffold_11	20853910	20854682	Scaffold_11.tRNA50-ProAGG	674	+	20853910	20854682	0	1	772,	0,
Scaffold_11	20855031	20855803	Scaffold_11.tRNA52-ProTGG	685	+	20855031	20855803	0	1	772,	0,
Scaffold_11	20855172	20855944	Scaffold_11.tRNA53-ProAGG	674	+	20855172	20855944	0	1	772,	0,
Scaffold_11	20855584	20856356	Scaffold_11.tRNA54-ProTGG	685	+	20855584	20856356	0	1	772,	0,
Scaffold_11	20855914	20856686	Scaffold_11.tRNA55-ProTGG	685	+	20855914	20856686	0	1	772,	0,
Scaffold_11	20859089	20859861	Scaffold_11.tRNA57-ProTGG	685	+	20859089	20859861	0	1	772,	0,
Scaffold_11	20859453	20860225	Scaffold_11.tRNA58-ProTGG	685	+	20859453	20860225	0	1	772,	0,
Scaffold_11	21205459	21206231	Scaffold_11.tRNA65-ProAGG	674	-	21205459	21206231	0	1	772,	0,
Scaffold_11	21328876	21329648	Scaffold_11.tRNA62-LysTTT	816	-	21328876	21329648	0	1	772,	0,
Scaffold_11	21858806	21859579	Scaffold_11.tRNA61-ArgTCT	700	-	21858806	21859579	0	1	773,	0,
Scaffold_12	123843	124616	Scaffold_12.tRNA60-AlaAGC	634	-	123843	124616	0	1	773,	0,
Scaffold_12	124284	125057	Scaffold_12.tRNA59-AlaAGC	634	-	124284	125057	0	1	773,	0,
Scaffold_12	124780	125553	Scaffold_12.tRNA58-AlaAGC	634	-	124780	125553	0	1	773,	0,
Scaffold_12	125950	126723	Scaffold_12.tRNA57-AlaAGC	634	-	125950	126723	0	1	773,	0,
Scaffold_12	457876	458660	Scaffold_12.tRNA1-LeuCAA	786	+	457876	458660	0	1	784,	0,
Scaffold_12	488824	489596	Scaffold_12.tRNA3-GlyTCC	739	+	488824	489596	0	1	772,	0,
Scaffold_12	632912	633684	Scaffold_12.tRNA4-iMetCAT	583	+	632912	633684	0	1	772,	0,
Scaffold_12	1103700	1104473	Scaffold_12.tRNA5-AlaCGC	683	+	1103700	1104473	0	1	773,	0,
Scaffold_12	1119033	1119807	Scaffold_12.tRNA6-ArgACG	562	+	1119033	1119807	0	1	774,	0,
Scaffold_12	1197880	1198652	Scaffold_12.tRNA7-GlnCTG	748	+	1197880	1198652	0	1	772,	0,
Scaffold_12	1442504	1443276	Scaffold_12.tRNA54-ThrTGT	759	-	1442504	1443276	0	1	772,	0,
Scaffold_12	1443668	1444440	Scaffold_12.tRNA53-ThrTGT	790	-	1443668	1444440	0	1	772,	0,
Scaffold_12	2753442	2754224	Scaffold_12.tRNA8-SerAGA	794	+	2753442	2754224	0	1	782,	0,
Scaffold_12	3085417	3086190	Scaffold_12.tRNA52-PheGAA	682	-	3085417	3086190	0	1	773,	0,
Scaffold_12	3680425	3681197	Scaffold_12.tRNA51-CysGCA	817	-	3680425	3681197	0	1	772,	0,
Scaffold_12	3681503	3682275	Scaffold_12.tRNA50-CysGCA	817	-	3681503	3682275	0	1	772,	0,
Scaffold_12	4064647	4065419	Scaffold_12.tRNA10-CysGCA	817	+	4064647	4065419	0	1	772,	0,
Scaffold_12	4794138	4794910	Scaffold_12.tRNA13-TrpCCA	758	+	4794138	4794910	0	1	772,	0,
Scaffold_12	5533315	5534089	Scaffold_12.tRNA14-IleTAT	859	+	5533315	5534089	0	1	774,	0,
Scaffold_12	5886889	5887676	Scaffold_12.tRNA15-MetCAT	642	+	5886889	5887676	0	1	787,	0,
Scaffold_12	6142118	6142892	Scaffold_12.tRNA48-AsnGTT	845	-	6142118	6142892	0	1	774,	0,
Scaffold_12	6221994	6222766	Scaffold_12.tRNA47-AspGTC	698	-	6221994	6222766	0	1	772,	0,
Scaffold_12	6369110	6369883	Scaffold_12.tRNA45-AlaTGC	700	-	6369110	6369883	0	1	773,	0,
Scaffold_12	6734354	6735126	Scaffold_12.tRNA44-iMetCAT	583	-	6734354	6735126	0	1	772,	0,
Scaffold_12	7144371	7145145	Scaffold_12.tRNA19-ValCAC	791	+	7144371	7145145	0	1	774,	0,
Scaffold_12	9360626	9361409	Scaffold_12.tRNA42-LeuTAA	778	-	9360626	9361409	0	1	783,	0,
Scaffold_12	9702726	9703499	Scaffold_12.tRNA22-AlaAGC	634	+	9702726	9703499	0	1	773,	0,
Scaffold_12	10874383	10875156	Scaffold_12.tRNA23-ArgCCT	748	+	10874383	10875156	0	1	773,	0,
Scaffold_12	11485590	11486363	Scaffold_12.tRNA24-GluCTC	789	+	11485590	11486363	0	1	773,	0,
Scaffold_12	14543685	14544467	Scaffold_12.tRNA40-SerGCT	805	-	14543685	14544467	0	1	782,	0,
Scaffold_12	16547817	16548589	Scaffold_12.tRNA26-AspGTC	698	+	16547817	16548589	0	1	772,	0,
Scaffold_12	16603255	16604028	Scaffold_12.tRNA39-AlaTGC	700	-	16603255	16604028	0	1	773,	0,
Scaffold_12	19683996	19684768	Scaffold_12.tRNA30-AspGTC	698	+	19683996	19684768	0	1	772,	0,
Scaffold_12	20322918	20323690	Scaffold_12.tRNA36-ProAGG	674	-	20322918	20323690	0	1	772,	0,
Scaffold_13	7036494	7037267	Scaffold_13.tRNA6-PheGAA	769	+	7036494	7037267	0	1	773,	0,
Scaffold_13	9303731	9304505	Scaffold_13.tRNA7-ValAAC	729	+	9303731	9304505	0	1	774,	0,
Scaffold_13	9703157	9703928	Scaffold_13.tRNA8-GlyGCC	665	+	9703157	9703928	0	1	771,	0,
Scaffold_13	10703980	10704751	Scaffold_13.tRNA35-GlyCCC	660	-	10703980	10704751	0	1	771,	0,
Scaffold_13	10919413	10920187	Scaffold_13.tRNA10-ValAAC	729	+	10919413	10920187	0	1	774,	0,
Scaffold_13	10978313	10979094	Scaffold_13.tRNA34-LeuAAG	740	-	10978313	10979094	0	1	781,	0,
Scaffold_13	16503656	16504428	Scaffold_13.tRNA17-ProAGG	674	+	16503656	16504428	0	1	772,	0,
Scaffold_13	17979974	17980746	Scaffold_13.tRNA19-GlnTTG	735	+	17979974	17980746	0	1	772,	0,
Scaffold_13	17981047	17981829	Scaffold_13.tRNA31-SerGCT	805	-	17981047	17981829	0	1	782,	0,
Scaffold_13	18257336	18258108	Scaffold_13.tRNA20-iMetCAT	583	+	18257336	18258108	0	1	772,	0,
Scaffold_13	19074653	19075425	Scaffold_13.tRNA28-LysTTT	923	-	19074653	19075425	0	1	772,	0,
Scaffold_13	19908763	19909535	Scaffold_13.tRNA25-CysGCA	821	-	19908763	19909535	0	1	772,	0,
Scaffold_13	19909288	19910060	Scaffold_13.tRNA24-CysGCA	821	-	19909288	19910060	0	1	772,	0,
Scaffold_13	20369162	20369934	Scaffold_13.tRNA23-TrpCCA	758	+	20369162	20369934	0	1	772,	0,
Scaffold_14	4283198	4283971	Scaffold_14.tRNA8-ArgCCT	738	+	4283198	4283971	0	1	773,	0,
Scaffold_14	4284721	4285494	Scaffold_14.tRNA9-ArgCCT	683	+	4284721	4285494	0	1	773,	0,
Scaffold_14	4459479	4460261	Scaffold_14.tRNA10-SerAGA	778	+	4459479	4460261	0	1	782,	0,
Scaffold_14	7266780	7267552	Scaffold_14.tRNA64-GlyTCC	739	-	7266780	7267552	0	1	772,	0,
Scaffold_14	10879800	10880587	Scaffold_14.tRNA18-TyrGTA	742	+	10879800	10880587	0	1	787,	0,
Scaffold_14	10879956	10880743	Scaffold_14.tRNA19-TyrGTA	742	+	10879956	10880743	0	1	787,	0,
Scaffold_14	10891601	10892375	Scaffold_14.tRNA20-ValAAC	729	+	10891601	10892375	0	1	774,	0,
Scaffold_14	10896062	10896850	Scaffold_14.tRNA21-TyrGTA	587	+	10896062	10896850	0	1	788,	0,
Scaffold_14	10897661	10898435	Scaffold_14.tRNA59-ThrAGT	753	-	10897661	10898435	0	1	774,	0,
Scaffold_14	10901613	10902387	Scaffold_14.tRNA22-ValAAC	729	+	10901613	10902387	0	1	774,	0,
Scaffold_14	10902785	10903559	Scaffold_14.tRNA23-ValAAC	719	+	10902785	10903559	0	1	774,	0,
Scaffold_14	10903900	10904674	Scaffold_14.tRNA58-ThrAGT	753	-	10903900	10904674	0	1	774,	0,
Scaffold_14	10905146	10905933	Scaffold_14.tRNA24-TyrGTA	744	+	10905146	10905933	0	1	787,	0,
Scaffold_14	17640214	17640987	Scaffold_14.tRNA50-PheGAA	783	-	17640214	17640987	0	1	773,	0,
Scaffold_14	17649650	17650422	Scaffold_14.tRNA33-ThrCGT	819	+	17649650	17650422	0	1	772,	0,
Scaffold_14	17683978	17684752	Scaffold_14.tRNA34-ArgTCG	823	+	17683978	17684752	0	1	774,	0,
Scaffold_14	17756489	17757263	Scaffold_14.tRNA35-ThrAGT	747	+	17756489	17757263	0	1	774,	0,
Scaffold_14	17801726	17802506	Scaffold_14.tRNA49-LeuCAG	587	-	17801726	17802506	0	1	780,	0,
Scaffold_14	17905458	17906231	Scaffold_14.tRNA48-ValTAC	778	-	17905458	17906231	0	1	773,	0,
Scaffold_14	18305706	18306480	Scaffold_14.tRNA38-IleAAT	793	+	18305706	18306480	0	1	774,	0,
Scaffold_14	18388484	18389256	Scaffold_14.tRNA39-TrpCCA	755	+	18388484	18389256	0	1	772,	0,
Scaffold_14	18477995	18478775	Scaffold_14.tRNA47-LeuTAG	709	-	18477995	18478775	0	1	780,	0,
Scaffold_14	19519398	19520184	Scaffold_14.tRNA45-MetCAT	642	-	19519398	19520184	0	1	786,	0,
Scaffold_14	19809934	19810707	Scaffold_14.tRNA43-ValTAC	778	+	19809934	19810707	0	1	773,	0,
Scaffold_14	19854796	19855569	Scaffold_14.tRNA44-PheGAA	783	+	19854796	19855569	0	1	773,	0,
Scaffold_15	176189	176961	Scaffold_15.tRNA55-LysTTT	923	-	176189	176961	0	1	772,	0,
Scaffold_15	316667	317449	Scaffold_15.tRNA2-SerGCT	805	+	316667	317449	0	1	782,	0,
Scaffold_15	650473	651244	Scaffold_15.tRNA3-GlyGCC	665	+	650473	651244	0	1	771,	0,
Scaffold_15	1043960	1044740	Scaffold_15.tRNA51-LeuTAG	709	-	1043960	1044740	0	1	780,	0,
Scaffold_15	1328824	1329608	Scaffold_15.tRNA50-LeuCAA	786	-	1328824	1329608	0	1	784,	0,
Scaffold_15	1533537	1534309	Scaffold_15.tRNA49-GlnTTG	735	-	1533537	1534309	0	1	772,	0,
Scaffold_15	1768419	1769192	Scaffold_15.tRNA45-LysCTT	877	-	1768419	1769192	0	1	773,	0,
Scaffold_15	2999593	3000374	Scaffold_15.tRNA42-LeuCAG	695	-	2999593	3000374	0	1	781,	0,
Scaffold_15	3477225	3477997	Scaffold_15.tRNA40-HisGTG	630	-	3477225	3477997	0	1	772,	0,
Scaffold_15	5276602	5277374	Scaffold_15.tRNA38-GlnCTG	753	-	5276602	5277374	0	1	772,	0,
Scaffold_15	6580063	6580836	Scaffold_15.tRNA34-LysCTT	877	-	6580063	6580836	0	1	773,	0,
Scaffold_15	7186130	7186903	Scaffold_15.tRNA32-ThrTGT	743	-	7186130	7186903	0	1	773,	0,
Scaffold_15	8972586	8973357	Scaffold_15.tRNA13-GlyGCC	665	+	8972586	8973357	0	1	771,	0,
Scaffold_15	8983638	8984409	Scaffold_15.tRNA14-GlyGCC	665	+	8983638	8984409	0	1	771,	0,
Scaffold_15	14463456	14464228	Scaffold_15.tRNA20-ThrTGT	793	+	14463456	14464228	0	1	772,	0,
Scaffold_15	15295637	15296409	Scaffold_15.tRNA21-ThrTGT	832	+	15295637	15296409	0	1	772,	0,
Scaffold_16	432752	433525	Scaffold_16.tRNA59-ValTAC	778	-	432752	433525	0	1	773,	0,
Scaffold_16	507512	508285	Scaffold_16.tRNA1-GluCTC	789	+	507512	508285	0	1	773,	0,
Scaffold_16	1035632	1036406	Scaffold_16.tRNA56-AsnGTT	845	-	1035632	1036406	0	1	774,	0,
Scaffold_16	1335820	1336593	Scaffold_16.tRNA4-GluCTC	789	+	1335820	1336593	0	1	773,	0,
Scaffold_16	2116082	2116856	Scaffold_16.tRNA7-AsnGTT	845	+	2116082	2116856	0	1	774,	0,
Scaffold_16	2129896	2130670	Scaffold_16.tRNA54-AsnGTT	773	-	2129896	2130670	0	1	774,	0,
Scaffold_16	2333975	2334748	Scaffold_16.tRNA9-LysCTT	877	+	2333975	2334748	0	1	773,	0,
Scaffold_16	2444471	2445243	Scaffold_16.tRNA10-LysTTT	923	+	2444471	2445243	0	1	772,	0,
Scaffold_16	2942424	2943198	Scaffold_16.tRNA52-ValCAC	791	-	2942424	2943198	0	1	774,	0,
Scaffold_16	2975304	2976077	Scaffold_16.tRNA12-LysCTT	877	+	2975304	2976077	0	1	773,	0,
Scaffold_16	2975480	2976253	Scaffold_16.tRNA13-LysCTT	877	+	2975480	2976253	0	1	773,	0,
Scaffold_16	3008917	3009689	Scaffold_16.tRNA14-GlyTCC	739	+	3008917	3009689	0	1	772,	0,
Scaffold_16	4452777	4453551	Scaffold_16.tRNA17-IleAAT	782	+	4452777	4453551	0	1	774,	0,
Scaffold_16	4618697	4619470	Scaffold_16.tRNA48-LysCTT	877	-	4618697	4619470	0	1	773,	0,
Scaffold_16	4622135	4622907	Scaffold_16.tRNA19-GlyTCC	739	+	4622135	4622907	0	1	772,	0,
Scaffold_16	5663880	5664653	Scaffold_16.tRNA46-ArgCCT	748	-	5663880	5664653	0	1	773,	0,
Scaffold_16	5913587	5914360	Scaffold_16.tRNA23-ArgCCG	684	+	5913587	5914360	0	1	773,	0,
Scaffold_16	5932433	5933214	Scaffold_16.tRNA45-LeuAAG	740	-	5932433	5933214	0	1	781,	0,
Scaffold_16	6062440	6063221	Scaffold_16.tRNA44-LeuAAG	740	-	6062440	6063221	0	1	781,	0,
Scaffold_16	6932967	6933739	Scaffold_16.tRNA26-AspGTC	698	+	6932967	6933739	0	1	772,	0,
Scaffold_16	8515318	8516091	Scaffold_16.tRNA43-GluCTC	789	-	8515318	8516091	0	1	773,	0,
Scaffold_16	8568876	8569650	Scaffold_16.tRNA29-ArgTCG	819	+	8568876	8569650	0	1	774,	0,
Scaffold_16	10188548	10189335	Scaffold_16.tRNA42-TyrGTA	742	-	10188548	10189335	0	1	787,	0,
Scaffold_16	10764109	10764882	Scaffold_16.tRNA40-ArgCCG	784	-	10764109	10764882	0	1	773,	0,
Scaffold_16	11555210	11555982	Scaffold_16.tRNA32-HisGTG	630	+	11555210	11555982	0	1	772,	0,
Scaffold_1	550582	551370	Scaffold_1.tRNA1-TyrGTA	744	+	550582	551370	0	1	788,	0,
Scaffold_1	551012	551800	Scaffold_1.tRNA2-TyrGTA	744	+	551012	551800	0	1	788,	0,
Scaffold_1	551402	552190	Scaffold_1.tRNA3-TyrGTA	744	+	551402	552190	0	1	788,	0,
Scaffold_1	552824	553615	Scaffold_1.tRNA4-TyrGTA	743	+	552824	553615	0	1	791,	0,
Scaffold_1	553190	553978	Scaffold_1.tRNA5-TyrGTA	696	+	553190	553978	0	1	788,	0,
Scaffold_1	554102	554889	Scaffold_1.tRNA6-TyrGTA	744	+	554102	554889	0	1	787,	0,
Scaffold_1	555498	556272	Scaffold_1.tRNA181-ThrAGT	666	-	555498	556272	0	1	774,	0,
Scaffold_1	2686561	2687333	Scaffold_1.tRNA12-ProTGG	685	+	2686561	2687333	0	1	772,	0,
Scaffold_1	3576935	3577707	Scaffold_1.tRNA178-AspGTC	698	-	3576935	3577707	0	1	772,	0,
Scaffold_1	3579919	3580691	Scaffold_1.tRNA177-AspGTC	698	-	3579919	3580691	0	1	772,	0,
Scaffold_1	3619463	3620246	Scaffold_1.tRNA176-LeuTAA	585	-	3619463	3620246	0	1	783,	0,
Scaffold_1	3620627	3621410	Scaffold_1.tRNA175-LeuTAA	778	-	3620627	3621410	0	1	783,	0,
Scaffold_1	3791659	3792433	Scaffold_1.tRNA17-AsnGTT	845	+	3791659	3792433	0	1	774,	0,
Scaffold_1	4909589	4910371	Scaffold_1.tRNA18-SerCGA	789	+	4909589	4910371	0	1	782,	0,
Scaffold_1	5053160	5053934	Scaffold_1.tRNA19-IleAAT	818	+	5053160	5053934	0	1	774,	0,
Scaffold_1	5343549	5344333	Scaffold_1.tRNA20-LeuCAA	777	+	5343549	5344333	0	1	784,	0,
Scaffold_1	5469926	5470698	Scaffold_1.tRNA21-GluTTC	732	+	5469926	5470698	0	1	772,	0,
Scaffold_1	6137442	6138215	Scaffold_1.tRNA173-ArgACG	714	-	6137442	6138215	0	1	773,	0,
Scaffold_1	6580745	6581517	Scaffold_1.tRNA22-GlnCTG	746	+	6580745	6581517	0	1	772,	0,
Scaffold_1	6583859	6584644	Scaffold_1.tRNA23-MetCAT	601	+	6583859	6584644	0	1	785,	0,
Scaffold_1	7570379	7571151	Scaffold_1.tRNA172-GluTTC	720	-	7570379	7571151	0	1	772,	0,
Scaffold_1	7948344	7949131	Scaffold_1.tRNA26-MetCAT	642	+	7948344	7949131	0	1	787,	0,
Scaffold_1	8039031	8039813	Scaffold_1.tRNA27-SerTGA	807	+	8039031	8039813	0	1	782,	0,
Scaffold_1	8039932	8040704	Scaffold_1.tRNA28-LysTTT	923	+	8039932	8040704	0	1	772,	0,
Scaffold_1	8040660	8041432	Scaffold_1.tRNA29-LysTTT	698	+	8040660	8041432	0	1	772,	0,
Scaffold_1	8371408	8372181	Scaffold_1.tRNA170-ValTAC	778	-	8371408	8372181	0	1	773,	0,
Scaffold_1	9176503	9177285	Scaffold_1.tRNA33-SerAGA	787	+	9176503	9177285	0	1	782,	0,
Scaffold_1	13603083	13603856	Scaffold_1.tRNA165-ArgTCT	625	-	13603083	13603856	0	1	773,	0,
Scaffold_1	14104092	14104866	Scaffold_1.tRNA164-IleAAT	735	-	14104092	14104866	0	1	774,	0,
Scaffold_1	14147137	14147911	Scaffold_1.tRNA41-IleAAT	626	+	14147137	14147911	0	1	774,	0,
Scaffold_1	19249921	19250695	Scaffold_1.tRNA46-IleTAT	859	+	19249921	19250695	0	1	774,	0,
Scaffold_1	26589604	26590377	Scaffold_1.tRNA142-ArgTCT	706	-	26589604	26590377	0	1	773,	0,
Scaffold_1	26744036	26744820	Scaffold_1.tRNA141-LeuTAA	773	-	26744036	26744820	0	1	784,	0,
Scaffold_1	26812941	26813713	Scaffold_1.tRNA65-AspGTC	698	+	26812941	26813713	0	1	772,	0,
Scaffold_1	26833399	26834180	Scaffold_1.tRNA66-LeuAAG	740	+	26833399	26834180	0	1	781,	0,
Scaffold_1	26997006	26997789	Scaffold_1.tRNA140-LeuTAA	767	-	26997006	26997789	0	1	783,	0,
Scaffold_1	28223885	28224659	Scaffold_1.tRNA139-IleTAT	859	-	28223885	28224659	0	1	774,	0,
Scaffold_1	29022360	29023134	Scaffold_1.tRNA70-IleAAT	840	+	29022360	29023134	0	1	774,	0,
Scaffold_1	29218934	29219706	Scaffold_1.tRNA71-HisGTG	630	+	29218934	29219706	0	1	772,	0,
Scaffold_1	29235065	29235837	Scaffold_1.tRNA72-HisGTG	630	+	29235065	29235837	0	1	772,	0,
Scaffold_1	29737004	29737788	Scaffold_1.tRNA73-LeuCAA	786	+	29737004	29737788	0	1	784,	0,
Scaffold_1	29989529	29990301	Scaffold_1.tRNA137-GlyTCC	739	-	29989529	29990301	0	1	772,	0,
Scaffold_1	30001718	30002490	Scaffold_1.tRNA136-GlyTCC	739	-	30001718	30002490	0	1	772,	0,
Scaffold_1	30014935	30015708	Scaffold_1.tRNA135-GluCTC	789	-	30014935	30015708	0	1	773,	0,
Scaffold_1	30207271	30208043	Scaffold_1.tRNA133-ProCGG	692	-	30207271	30208043	0	1	772,	0,
Scaffold_1	30793601	30794374	Scaffold_1.tRNA75-ArgACG	717	+	30793601	30794374	0	1	773,	0,
Scaffold_1	30894044	30894816	Scaffold_1.tRNA132-GlnCTG	746	-	30894044	30894816	0	1	772,	0,
Scaffold_1	30938452	30939225	Scaffold_1.tRNA131-GluCTC	789	-	30938452	30939225	0	1	773,	0,
Scaffold_1	31321922	31322704	Scaffold_1.tRNA76-SerAGA	787	+	31321922	31322704	0	1	782,	0,
Scaffold_1	31384859	31385633	Scaffold_1.tRNA129-IleAAT	840	-	31384859	31385633	0	1	774,	0,
Scaffold_1	31403674	31404448	Scaffold_1.tRNA128-IleAAT	875	-	31403674	31404448	0	1	774,	0,
Scaffold_1	31641626	31642397	Scaffold_1.tRNA77-GlyGCC	665	+	31641626	31642397	0	1	771,	0,
Scaffold_1	31641773	31642545	Scaffold_1.tRNA78-TrpCCA	758	+	31641773	31642545	0	1	772,	0,
Scaffold_1	31645322	31646093	Scaffold_1.tRNA79-GlyGCC	665	+	31645322	31646093	0	1	771,	0,
Scaffold_1	31645469	31646241	Scaffold_1.tRNA80-TrpCCA	758	+	31645469	31646241	0	1	772,	0,
Scaffold_1	31694989	31695763	Scaffold_1.tRNA81-IleAAT	840	+	31694989	31695763	0	1	774,	0,
Scaffold_1	31709695	31710469	Scaffold_1.tRNA82-IleAAT	840	+	31709695	31710469	0	1	774,	0,
Scaffold_1	31994886	31995671	Scaffold_1.tRNA126-MetCAT	643	-	31994886	31995671	0	1	785,	0,
Scaffold_1	31996341	31997126	Scaffold_1.tRNA125-MetCAT	642	-	31996341	31997126	0	1	785,	0,
Scaffold_1	31997192	31997964	Scaffold_1.tRNA124-GlnCTG	746	-	31997192	31997964	0	1	772,	0,
Scaffold_1	32905319	32906091	Scaffold_1.tRNA123-HisGTG	630	-	32905319	32906091	0	1	772,	0,
Scaffold_1	33096290	33097074	Scaffold_1.tRNA122-LeuCAA	777	-	33096290	33097074	0	1	784,	0,
Scaffold_1	33201593	33202365	Scaffold_1.tRNA84-TrpCCA	751	+	33201593	33202365	0	1	772,	0,
Scaffold_1	33261816	33262588	Scaffold_1.tRNA121-AspGTC	642	-	33261816	33262588	0	1	772,	0,
Scaffold_1	33359480	33360252	Scaffold_1.tRNA86-AspGTC	698	+	33359480	33360252	0	1	772,	0,
Scaffold_1	33384371	33385145	Scaffold_1.tRNA120-ArgTCG	823	-	33384371	33385145	0	1	774,	0,
Scaffold_1	33540882	33541654	Scaffold_1.tRNA88-GlnTTG	735	+	33540882	33541654	0	1	772,	0,
Scaffold_1	33611396	33612170	Scaffold_1.tRNA90-ArgTCG	823	+	33611396	33612170	0	1	774,	0,
Scaffold_1	34157761	34158543	Scaffold_1.tRNA119-SerCGA	789	-	34157761	34158543	0	1	782,	0,
Scaffold_1	34242985	34243759	Scaffold_1.tRNA118-AsnGTT	845	-	34242985	34243759	0	1	774,	0,
Scaffold_1	34473771	34474555	Scaffold_1.tRNA117-LeuCAA	777	-	34473771	34474555	0	1	784,	0,
Scaffold_1	34922156	34922930	Scaffold_1.tRNA116-IleAAT	593	-	34922156	34922930	0	1	774,	0,
Scaffold_1	35389830	35390603	Scaffold_1.tRNA115-ArgACG	717	-	35389830	35390603	0	1	773,	0,
Scaffold_1	35501065	35501837	Scaffold_1.tRNA93-ProTGG	692	+	35501065	35501837	0	1	772,	0,
Scaffold_1	36308482	36309264	Scaffold_1.tRNA95-SerAGA	787	+	36308482	36309264	0	1	782,	0,
Scaffold_1	36618045	36618827	Scaffold_1.tRNA113-SerAGA	794	-	36618045	36618827	0	1	782,	0,
Scaffold_1	36620286	36621068	Scaffold_1.tRNA112-SerAGA	770	-	36620286	36621068	0	1	782,	0,
Scaffold_1	36621506	36622288	Scaffold_1.tRNA111-SerAGA	770	-	36621506	36622288	0	1	782,	0,
Scaffold_1	37205350	37206138	Scaffold_1.tRNA102-MetCAT	641	+	37205350	37206138	0	1	788,	0,
Scaffold_1	37486283	37487054	Scaffold_1.tRNA103-GlyGCC	665	+	37486283	37487054	0	1	771,	0,
Scaffold_1	37607686	37608460	Scaffold_1.tRNA104-ValAAC	729	+	37607686	37608460	0	1	774,	0,
Scaffold_1	37693668	37694440	Scaffold_1.tRNA105-GluTTC	720	+	37693668	37694440	0	1	772,	0,
Scaffold_2	75959	76739	Scaffold_2.tRNA1-LeuTAG	695	+	75959	76739	0	1	780,	0,
Scaffold_2	112694	113466	Scaffold_2.tRNA106-ProTGG	692	-	112694	113466	0	1	772,	0,
Scaffold_2	252700	253473	Scaffold_2.tRNA2-ArgTCT	700	+	252700	253473	0	1	773,	0,
Scaffold_2	650264	651036	Scaffold_2.tRNA3-ProAGG	674	+	650264	651036	0	1	772,	0,
Scaffold_2	650429	651201	Scaffold_2.tRNA4-ProTGG	685	+	650429	651201	0	1	772,	0,
Scaffold_2	902861	903643	Scaffold_2.tRNA105-SerGCT	790	-	902861	903643	0	1	782,	0,
Scaffold_2	1521634	1522406	Scaffold_2.tRNA7-GlyGCC	587	+	1521634	1522406	0	1	772,	0,
Scaffold_2	2124792	2125564	Scaffold_2.tRNA8-LysTTT	923	+	2124792	2125564	0	1	772,	0,
Scaffold_2	2408021	2408794	Scaffold_2.tRNA10-PheGAA	783	+	2408021	2408794	0	1	773,	0,
Scaffold_2	3073667	3074440	Scaffold_2.tRNA104-AlaAGC	634	-	3073667	3074440	0	1	773,	0,
Scaffold_2	3099634	3100406	Scaffold_2.tRNA11-HisGTG	630	+	3099634	3100406	0	1	772,	0,
Scaffold_2	3099713	3100501	Scaffold_2.tRNA12-TyrGTA	744	+	3099713	3100501	0	1	788,	0,
Scaffold_2	3321033	3321814	Scaffold_2.tRNA103-LeuCAG	703	-	3321033	3321814	0	1	781,	0,
Scaffold_2	3489830	3490603	Scaffold_2.tRNA101-PheGAA	783	-	3489830	3490603	0	1	773,	0,
Scaffold_2	3963154	3963927	Scaffold_2.tRNA100-GluCTC	789	-	3963154	3963927	0	1	773,	0,
Scaffold_2	4099890	4100662	Scaffold_2.tRNA99-AspGTC	698	-	4099890	4100662	0	1	772,	0,
Scaffold_2	4810823	4811595	Scaffold_2.tRNA16-GlnTTG	735	+	4810823	4811595	0	1	772,	0,
Scaffold_2	8154840	8155613	Scaffold_2.tRNA18-AlaAGC	634	+	8154840	8155613	0	1	773,	0,
Scaffold_2	9309375	9310161	Scaffold_2.tRNA23-MetCAT	642	+	9309375	9310161	0	1	786,	0,
Scaffold_2	12266954	12267728	Scaffold_2.tRNA27-TrpCCA	696	+	12266954	12267728	0	1	774,	0,
Scaffold_2	14297502	14298274	Scaffold_2.tRNA31-TrpCCA	707	+	14297502	14298274	0	1	772,	0,
Scaffold_2	15394450	15395232	Scaffold_2.tRNA34-SerTGA	807	+	15394450	15395232	0	1	782,	0,
Scaffold_2	20173655	20174427	Scaffold_2.tRNA40-GlnTTG	735	+	20173655	20174427	0	1	772,	0,
Scaffold_2	20215520	20216291	Scaffold_2.tRNA87-GlnTTG	597	-	20215520	20216291	0	1	771,	0,
Scaffold_2	20313425	20314206	Scaffold_2.tRNA86-LeuAAG	722	-	20313425	20314206	0	1	781,	0,
Scaffold_2	20948783	20949556	Scaffold_2.tRNA84-ArgACG	717	-	20948783	20949556	0	1	773,	0,
Scaffold_2	21138599	21139384	Scaffold_2.tRNA83-MetCAT	601	-	21138599	21139384	0	1	785,	0,
Scaffold_2	21967874	21968646	Scaffold_2.tRNA82-iMetCAT	583	-	21967874	21968646	0	1	772,	0,
Scaffold_2	22566800	22567572	Scaffold_2.tRNA81-GluTTC	732	-	22566800	22567572	0	1	772,	0,
Scaffold_2	23070046	23070819	Scaffold_2.tRNA79-AlaCGC	683	-	23070046	23070819	0	1	773,	0,
Scaffold_2	25616419	25617192	Scaffold_2.tRNA41-GluCTC	643	+	25616419	25617192	0	1	773,	0,
Scaffold_2	25882422	25883193	Scaffold_2.tRNA76-GlyGCC	665	-	25882422	25883193	0	1	771,	0,
Scaffold_2	26293976	26294748	Scaffold_2.tRNA74-HisGTG	630	-	26293976	26294748	0	1	772,	0,
Scaffold_2	28112681	28113464	Scaffold_2.tRNA73-SerGCT	777	-	28112681	28113464	0	1	783,	0,
Scaffold_2	28808856	28809628	Scaffold_2.tRNA43-AspGTC	698	+	28808856	28809628	0	1	772,	0,
Scaffold_2	29211116	29211890	Scaffold_2.tRNA44-AsnGTT	845	+	29211116	29211890	0	1	774,	0,
Scaffold_2	29831865	29832636	Scaffold_2.tRNA69-GlyGCC	665	-	29831865	29832636	0	1	771,	0,
Scaffold_2	32407697	32408469	Scaffold_2.tRNA48-iMetCAT	510	+	32407697	32408469	0	1	772,	0,
Scaffold_2	32628143	32628915	Scaffold_2.tRNA50-iMetCAT	583	+	32628143	32628915	0	1	772,	0,
Scaffold_2	33354601	33355373	Scaffold_2.tRNA64-CysGCA	784	-	33354601	33355373	0	1	772,	0,
Scaffold_2	33672130	33672904	Scaffold_2.tRNA52-ValAAC	729	+	33672130	33672904	0	1	774,	0,
Scaffold_2	33948822	33949594	Scaffold_2.tRNA63-GlyTCC	739	-	33948822	33949594	0	1	772,	0,
Scaffold_2	34158905	34159686	Scaffold_2.tRNA53-LeuAAG	740	+	34158905	34159686	0	1	781,	0,
Scaffold_2	34705822	34706594	Scaffold_2.tRNA56-ThrTGT	793	+	34705822	34706594	0	1	772,	0,
Scaffold_2	34741921	34742693	Scaffold_2.tRNA57-AspGTC	698	+	34741921	34742693	0	1	772,	0,
Scaffold_2	34742255	34743032	Scaffold_2.tRNA58-AspGTC	537	+	34742255	34743032	0	1	777,	0,
Scaffold_2	34947140	34947922	Scaffold_2.tRNA61-SerAGA	794	-	34947140	34947922	0	1	782,	0,
Scaffold_3	632782	633564	Scaffold_3.tRNA112-SerAGA	794	-	632782	633564	0	1	782,	0,
Scaffold_3	1159853	1160627	Scaffold_3.tRNA2-AsnGTT	845	+	1159853	1160627	0	1	774,	0,
Scaffold_3	1428922	1429694	Scaffold_3.tRNA3-AspGTC	698	+	1428922	1429694	0	1	772,	0,
Scaffold_3	1666712	1667485	Scaffold_3.tRNA4-ArgACG	717	+	1666712	1667485	0	1	773,	0,
Scaffold_3	1667383	1668156	Scaffold_3.tRNA5-ArgACG	717	+	1667383	1668156	0	1	773,	0,
Scaffold_3	1835904	1836676	Scaffold_3.tRNA6-ThrTGT	840	+	1835904	1836676	0	1	772,	0,
Scaffold_3	1885373	1886146	Scaffold_3.tRNA7-ArgTCT	700	+	1885373	1886146	0	1	773,	0,
Scaffold_3	4125383	4126155	Scaffold_3.tRNA109-AspGTC	698	-	4125383	4126155	0	1	772,	0,
Scaffold_3	5043305	5044086	Scaffold_3.tRNA107-LeuAAG	740	-	5043305	5044086	0	1	781,	0,
Scaffold_3	5315328	5316110	Scaffold_3.tRNA10-SerGCT	805	+	5315328	5316110	0	1	782,	0,
Scaffold_3	8534734	8535505	Scaffold_3.tRNA104-GlyGCC	665	-	8534734	8535505	0	1	771,	0,
Scaffold_3	9213660	9214432	Scaffold_3.tRNA16-ThrCGT	819	+	9213660	9214432	0	1	772,	0,
Scaffold_3	9247769	9248543	Scaffold_3.tRNA17-IleAAT	793	+	9247769	9248543	0	1	774,	0,
Scaffold_3	9247913	9248686	Scaffold_3.tRNA18-AlaTGC	700	+	9247913	9248686	0	1	773,	0,
Scaffold_3	9268525	9269299	Scaffold_3.tRNA19-AsnGTT	845	+	9268525	9269299	0	1	774,	0,
Scaffold_3	9269478	9270252	Scaffold_3.tRNA20-AsnGTT	845	+	9269478	9270252	0	1	774,	0,
Scaffold_3	9288949	9289721	Scaffold_3.tRNA102-ProAGG	674	-	9288949	9289721	0	1	772,	0,
Scaffold_3	9536564	9537338	Scaffold_3.tRNA100-ThrAGT	753	-	9536564	9537338	0	1	774,	0,
Scaffold_3	9881977	9882749	Scaffold_3.tRNA21-AspGTC	698	+	9881977	9882749	0	1	772,	0,
Scaffold_3	9950037	9950809	Scaffold_3.tRNA99-GluTTC	720	-	9950037	9950809	0	1	772,	0,
Scaffold_3	10180462	10181234	Scaffold_3.tRNA22-AspGTC	698	+	10180462	10181234	0	1	772,	0,
Scaffold_3	12139093	12139867	Scaffold_3.tRNA27-IleTAT	859	+	12139093	12139867	0	1	774,	0,
Scaffold_3	13430605	13431378	Scaffold_3.tRNA95-GluCTC	789	-	13430605	13431378	0	1	773,	0,
Scaffold_3	14179864	14180648	Scaffold_3.tRNA34-LeuTAA	734	+	14179864	14180648	0	1	784,	0,
Scaffold_3	14270279	14271043	Scaffold_3.tRNA94-PheGAA	508	-	14270279	14271043	0	1	764,	0,
Scaffold_3	15495890	15496662	Scaffold_3.tRNA38-GluTTC	732	+	15495890	15496662	0	1	772,	0,
Scaffold_3	16070572	16071344	Scaffold_3.tRNA39-GlnTTG	735	+	16070572	16071344	0	1	772,	0,
Scaffold_3	17742166	17742939	Scaffold_3.tRNA87-ArgACG	717	-	17742166	17742939	0	1	773,	0,
Scaffold_3	23722227	23723000	Scaffold_3.tRNA75-AlaAGC	574	-	23722227	23723000	0	1	773,	0,
Scaffold_3	26286028	26286810	Scaffold_3.tRNA73-SerTGA	807	-	26286028	26286810	0	1	782,	0,
Scaffold_3	26287782	26288558	Scaffold_3.tRNA72-PheGAA	695	-	26287782	26288558	0	1	776,	0,
Scaffold_3	27354154	27354928	Scaffold_3.tRNA62-ValAAC	729	+	27354154	27354928	0	1	774,	0,
Scaffold_3	29823427	29824200	Scaffold_3.tRNA67-ArgTCT	706	-	29823427	29824200	0	1	773,	0,
Scaffold_3	29880275	29881049	Scaffold_3.tRNA66-IleAAT	849	-	29880275	29881049	0	1	774,	0,
Scaffold_4	243977	244749	Scaffold_4.tRNA89-TrpCCA	758	-	243977	244749	0	1	772,	0,
Scaffold_4	1095280	1096052	Scaffold_4.tRNA2-CysGCA	821	+	1095280	1096052	0	1	772,	0,
Scaffold_4	4043664	4044437	Scaffold_4.tRNA7-iMetCAT	525	+	4043664	4044437	0	1	773,	0,
Scaffold_4	4342283	4343056	Scaffold_4.tRNA8-AlaTGC	510	+	4342283	4343056	0	1	773,	0,
Scaffold_4	6033726	6034499	Scaffold_4.tRNA11-AlaAGC	634	+	6033726	6034499	0	1	773,	0,
Scaffold_4	6588540	6589312	Scaffold_4.tRNA84-ProAGG	674	-	6588540	6589312	0	1	772,	0,
Scaffold_4	7341690	7342462	Scaffold_4.tRNA82-LysTTT	923	-	7341690	7342462	0	1	772,	0,
Scaffold_4	8522444	8523218	Scaffold_4.tRNA81-ThrAGT	747	-	8522444	8523218	0	1	774,	0,
Scaffold_4	9980254	9981027	Scaffold_4.tRNA15-PheGAA	725	+	9980254	9981027	0	1	773,	0,
Scaffold_4	12380937	12381726	Scaffold_4.tRNA78-PheGAA	548	-	12380937	12381726	0	1	789,	0,
Scaffold_4	14966443	14967215	Scaffold_4.tRNA73-iMetCAT	583	-	14966443	14967215	0	1	772,	0,
Scaffold_4	14972912	14973684	Scaffold_4.tRNA72-iMetCAT	554	-	14972912	14973684	0	1	772,	0,
Scaffold_4	16887676	16888448	Scaffold_4.tRNA69-ProTGG	685	-	16887676	16888448	0	1	772,	0,
Scaffold_4	16889216	16889988	Scaffold_4.tRNA68-ProTGG	561	-	16889216	16889988	0	1	772,	0,
Scaffold_4	16890309	16891081	Scaffold_4.tRNA66-ProTGG	685	-	16890309	16891081	0	1	772,	0,
Scaffold_4	17070494	17071267	Scaffold_4.tRNA65-PheGAA	734	-	17070494	17071267	0	1	773,	0,
Scaffold_4	17344617	17345391	Scaffold_4.tRNA21-ValAAC	719	+	17344617	17345391	0	1	774,	0,
Scaffold_4	19422802	19423574	Scaffold_4.tRNA62-GluTTC	720	-	19422802	19423574	0	1	772,	0,
Scaffold_4	21813005	21813779	Scaffold_4.tRNA57-ThrAGT	760	-	21813005	21813779	0	1	774,	0,
Scaffold_4	22014520	22015302	Scaffold_4.tRNA56-SerGCT	805	-	22014520	22015302	0	1	782,	0,
Scaffold_4	22169015	22169788	Scaffold_4.tRNA28-AlaTGC	700	+	22169015	22169788	0	1	773,	0,
Scaffold_4	22465325	22466098	Scaffold_4.tRNA55-TrpCCA	690	-	22465325	22466098	0	1	773,	0,
Scaffold_4	24104581	24105353	Scaffold_4.tRNA49-AspGTC	698	-	24104581	24105353	0	1	772,	0,
Scaffold_4	24141687	24142460	Scaffold_4.tRNA48-AlaTGC	700	-	24141687	24142460	0	1	773,	0,
Scaffold_4	24317513	24318287	Scaffold_4.tRNA31-AsnGTT	845	+	24317513	24318287	0	1	774,	0,
Scaffold_4	25698903	25699676	Scaffold_4.tRNA42-PheGAA	783	-	25698903	25699676	0	1	773,	0,
Scaffold_4	26469130	26469902	Scaffold_4.tRNA33-GluTTC	720	+	26469130	26469902	0	1	772,	0,
Scaffold_4	26531723	26532496	Scaffold_4.tRNA41-AlaTGC	700	-	26531723	26532496	0	1	773,	0,
Scaffold_4	26731488	26732262	Scaffold_4.tRNA34-IleAAT	818	+	26731488	26732262	0	1	774,	0,
Scaffold_4	26887218	26887991	Scaffold_4.tRNA36-PheGAA	783	+	26887218	26887991	0	1	773,	0,
Scaffold_4	27152073	27152846	Scaffold_4.tRNA37-LysCTT	791	+	27152073	27152846	0	1	773,	0,
Scaffold_5	5589205	5589978	Scaffold_5.tRNA81-ArgTCT	702	-	5589205	5589978	0	1	773,	0,
Scaffold_5	10888208	10888981	Scaffold_5.tRNA76-ArgTCT	702	-	10888208	10888981	0	1	773,	0,
Scaffold_5	10897108	10897888	Scaffold_5.tRNA75-LeuTAG	709	-	10897108	10897888	0	1	780,	0,
Scaffold_5	21245559	21246331	Scaffold_5.tRNA29-TrpCCA	751	+	21245559	21246331	0	1	772,	0,
Scaffold_5	21501190	21501962	Scaffold_5.tRNA31-HisGTG	630	+	21501190	21501962	0	1	772,	0,
Scaffold_5	22367933	22368707	Scaffold_5.tRNA57-LysCTT	812	-	22367933	22368707	0	1	774,	0,
Scaffold_5	23557582	23558363	Scaffold_5.tRNA55-LeuAAG	740	-	23557582	23558363	0	1	781,	0,
Scaffold_5	23687956	23688727	Scaffold_5.tRNA54-GlyCCC	660	-	23687956	23688727	0	1	771,	0,
Scaffold_5	23832544	23833317	Scaffold_5.tRNA36-AlaCGC	683	+	23832544	23833317	0	1	773,	0,
Scaffold_5	24150504	24151276	Scaffold_5.tRNA37-iMetCAT	549	+	24150504	24151276	0	1	772,	0,
Scaffold_5	24590793	24591565	Scaffold_5.tRNA39-GlyTCC	739	+	24590793	24591565	0	1	772,	0,
Scaffold_5	24668720	24669504	Scaffold_5.tRNA49-LeuCAA	786	-	24668720	24669504	0	1	784,	0,
Scaffold_5	24712565	24713338	Scaffold_5.tRNA48-AlaAGC	634	-	24712565	24713338	0	1	773,	0,
Scaffold_5	24718887	24719660	Scaffold_5.tRNA47-AlaAGC	634	-	24718887	24719660	0	1	773,	0,
Scaffold_5	24867226	24868000	Scaffold_5.tRNA46-ValCAC	791	-	24867226	24868000	0	1	774,	0,
Scaffold_5	24934565	24935339	Scaffold_5.tRNA41-ValCAC	791	+	24934565	24935339	0	1	774,	0,
Scaffold_5	25385341	25386112	Scaffold_5.tRNA42-GlyCCC	660	+	25385341	25386112	0	1	771,	0,
Scaffold_5	25385485	25386257	Scaffold_5.tRNA43-LysTTT	923	+	25385485	25386257	0	1	772,	0,
Scaffold_5	25418125	25418899	Scaffold_5.tRNA44-ValCAC	824	+	25418125	25418899	0	1	774,	0,
Scaffold_6	372545	373318	Scaffold_6.tRNA1-ArgCCT	738	+	372545	373318	0	1	773,	0,
Scaffold_6	3134571	3135344	Scaffold_6.tRNA4-PheGAA	783	+	3134571	3135344	0	1	773,	0,
Scaffold_6	3239847	3240634	Scaffold_6.tRNA5-TyrGTA	697	+	3239847	3240634	0	1	787,	0,
Scaffold_6	3244788	3245575	Scaffold_6.tRNA6-TyrGTA	697	+	3244788	3245575	0	1	787,	0,
Scaffold_6	3417488	3418261	Scaffold_6.tRNA84-LysCTT	877	-	3417488	3418261	0	1	773,	0,
Scaffold_6	3627351	3628125	Scaffold_6.tRNA83-AlaAGC	606	-	3627351	3628125	0	1	774,	0,
Scaffold_6	3637504	3638275	Scaffold_6.tRNA82-AlaAGC	502	-	3637504	3638275	0	1	771,	0,
Scaffold_6	4590937	4591710	Scaffold_6.tRNA80-PheGAA	783	-	4590937	4591710	0	1	773,	0,
Scaffold_6	4661689	4662461	Scaffold_6.tRNA79-LysTTT	923	-	4661689	4662461	0	1	772,	0,
Scaffold_6	5309306	5310079	Scaffold_6.tRNA77-PheGAA	740	-	5309306	5310079	0	1	773,	0,
Scaffold_6	12961044	12961817	Scaffold_6.tRNA67-ThrTGT	721	-	12961044	12961817	0	1	773,	0,
Scaffold_6	14599078	14599863	Scaffold_6.tRNA66-MetCAT	642	-	14599078	14599863	0	1	785,	0,
Scaffold_6	14934866	14935639	Scaffold_6.tRNA19-AlaAGC	634	+	14934866	14935639	0	1	773,	0,
Scaffold_6	14950148	14950920	Scaffold_6.tRNA20-ProCGG	648	+	14950148	14950920	0	1	772,	0,
Scaffold_6	15392336	15393109	Scaffold_6.tRNA65-AlaTGC	700	-	15392336	15393109	0	1	773,	0,
Scaffold_6	18130205	18130987	Scaffold_6.tRNA61-SerTGA	807	-	18130205	18130987	0	1	782,	0,
Scaffold_6	18131825	18132607	Scaffold_6.tRNA60-SerTGA	807	-	18131825	18132607	0	1	782,	0,
Scaffold_6	18135145	18135927	Scaffold_6.tRNA59-SerTGA	829	-	18135145	18135927	0	1	782,	0,
Scaffold_6	18918200	18918972	Scaffold_6.tRNA57-AspGTC	698	-	18918200	18918972	0	1	772,	0,
Scaffold_6	18991130	18991903	Scaffold_6.tRNA56-AlaTGC	700	-	18991130	18991903	0	1	773,	0,
Scaffold_6	18991769	18992542	Scaffold_6.tRNA54-AlaTGC	700	-	18991769	18992542	0	1	773,	0,
Scaffold_6	19291676	19292449	Scaffold_6.tRNA53-ArgCCG	692	-	19291676	19292449	0	1	773,	0,
Scaffold_6	20525744	20526526	Scaffold_6.tRNA30-SerTGA	763	+	20525744	20526526	0	1	782,	0,
Scaffold_6	21198463	21199245	Scaffold_6.tRNA31-SerGCT	805	+	21198463	21199245	0	1	782,	0,
Scaffold_6	21213520	21214302	Scaffold_6.tRNA51-SerGCT	805	-	21213520	21214302	0	1	782,	0,
Scaffold_6	21213937	21214719	Scaffold_6.tRNA50-SerGCT	805	-	21213937	21214719	0	1	782,	0,
Scaffold_6	22756934	22757706	Scaffold_6.tRNA38-TrpCCA	758	+	22756934	22757706	0	1	772,	0,
Scaffold_6	22902392	22903164	Scaffold_6.tRNA39-ProTGG	685	+	22902392	22903164	0	1	772,	0,
Scaffold_6	23314190	23314963	Scaffold_6.tRNA45-ArgACG	717	-	23314190	23314963	0	1	773,	0,
Scaffold_6	23350972	23351744	Scaffold_6.tRNA44-iMetCAT	583	-	23350972	23351744	0	1	772,	0,
Scaffold_6	24084993	24085780	Scaffold_6.tRNA43-TyrGTA	744	-	24084993	24085780	0	1	787,	0,
Scaffold_7	1177786	1178560	Scaffold_7.tRNA1-IleAAT	793	+	1177786	1178560	0	1	774,	0,
Scaffold_7	1372632	1373416	Scaffold_7.tRNA2-LeuCAA	786	+	1372632	1373416	0	1	784,	0,
Scaffold_7	1792887	1793659	Scaffold_7.tRNA4-iMetCAT	583	+	1792887	1793659	0	1	772,	0,
Scaffold_7	2964746	2965519	Scaffold_7.tRNA95-AlaCGC	683	-	2964746	2965519	0	1	773,	0,
Scaffold_7	8557786	8558568	Scaffold_7.tRNA13-SerAGA	787	+	8557786	8558568	0	1	782,	0,
Scaffold_7	9031527	9032299	Scaffold_7.tRNA86-CysGCA	817	-	9031527	9032299	0	1	772,	0,
Scaffold_7	9039085	9039857	Scaffold_7.tRNA85-CysGCA	817	-	9039085	9039857	0	1	772,	0,
Scaffold_7	9108966	9109738	Scaffold_7.tRNA14-CysGCA	817	+	9108966	9109738	0	1	772,	0,
Scaffold_7	10913331	10914103	Scaffold_7.tRNA81-GlyTCC	598	-	10913331	10914103	0	1	772,	0,
Scaffold_7	10918978	10919751	Scaffold_7.tRNA80-AlaAGC	589	-	10918978	10919751	0	1	773,	0,
Scaffold_7	11211922	11212694	Scaffold_7.tRNA18-GlyTCC	739	+	11211922	11212694	0	1	772,	0,
Scaffold_7	11574288	11575060	Scaffold_7.tRNA76-AspGTC	640	-	11574288	11575060	0	1	772,	0,
Scaffold_7	11575508	11576280	Scaffold_7.tRNA74-AspGTC	513	-	11575508	11576280	0	1	772,	0,
Scaffold_7	11575880	11576652	Scaffold_7.tRNA73-AspGTC	563	-	11575880	11576652	0	1	772,	0,
Scaffold_7	11577641	11578413	Scaffold_7.tRNA69-AspGTC	540	-	11577641	11578413	0	1	772,	0,
Scaffold_7	11577993	11578765	Scaffold_7.tRNA68-AspGTC	698	-	11577993	11578765	0	1	772,	0,
Scaffold_7	15314027	15314801	Scaffold_7.tRNA61-IleAAT	824	-	15314027	15314801	0	1	774,	0,
Scaffold_7	17407477	17408265	Scaffold_7.tRNA59-MetCAT	641	-	17407477	17408265	0	1	788,	0,
Scaffold_7	18224280	18225054	Scaffold_7.tRNA26-ValAAC	719	+	18224280	18225054	0	1	774,	0,
Scaffold_7	18394789	18395569	Scaffold_7.tRNA28-LeuTAG	672	+	18394789	18395569	0	1	780,	0,
Scaffold_7	18399160	18399941	Scaffold_7.tRNA56-LeuAAG	740	-	18399160	18399941	0	1	781,	0,
Scaffold_7	18702135	18702909	Scaffold_7.tRNA30-TrpCCA	701	+	18702135	18702909	0	1	774,	0,
Scaffold_7	18732623	18733395	Scaffold_7.tRNA55-GluTTC	720	-	18732623	18733395	0	1	772,	0,
Scaffold_7	18733909	18734681	Scaffold_7.tRNA54-GluTTC	720	-	18733909	18734681	0	1	772,	0,
Scaffold_7	18737457	18738228	Scaffold_7.tRNA32-GlyCCC	660	+	18737457	18738228	0	1	771,	0,
Scaffold_7	19049485	19050257	Scaffold_7.tRNA53-GlnCTG	763	-	19049485	19050257	0	1	772,	0,
Scaffold_7	19554712	19555484	Scaffold_7.tRNA52-GluTTC	732	-	19554712	19555484	0	1	772,	0,
Scaffold_7	20002879	20003653	Scaffold_7.tRNA51-ValAAC	729	-	20002879	20003653	0	1	774,	0,
Scaffold_7	20049697	20050469	Scaffold_7.tRNA33-iMetCAT	583	+	20049697	20050469	0	1	772,	0,
Scaffold_7	20510585	20511358	Scaffold_7.tRNA34-AlaTGC	700	+	20510585	20511358	0	1	773,	0,
Scaffold_7	20516969	20517743	Scaffold_7.tRNA50-AlaTGC	655	-	20516969	20517743	0	1	774,	0,
Scaffold_7	20982836	20983620	Scaffold_7.tRNA36-LeuCAA	786	+	20982836	20983620	0	1	784,	0,
Scaffold_7	21385706	21386492	Scaffold_7.tRNA37-MetCAT	642	+	21385706	21386492	0	1	786,	0,
Scaffold_7	22096996	22097767	Scaffold_7.tRNA38-GlyGCC	665	+	22096996	22097767	0	1	771,	0,
Scaffold_7	22949955	22950737	Scaffold_7.tRNA40-SerTGA	807	+	22949955	22950737	0	1	782,	0,
Scaffold_7	23873871	23874642	Scaffold_7.tRNA45-GlyGCC	665	-	23873871	23874642	0	1	771,	0,
Scaffold_7	23929645	23930417	Scaffold_7.tRNA44-GluTTC	720	-	23929645	23930417	0	1	772,	0,
Scaffold_7	24113122	24113894	Scaffold_7.tRNA43-CysGCA	799	-	24113122	24113894	0	1	772,	0,
Scaffold_8	111829	112601	Scaffold_8.tRNA96-LysTTT	923	-	111829	112601	0	1	772,	0,
Scaffold_8	303917	304699	Scaffold_8.tRNA1-SerGCT	805	+	303917	304699	0	1	782,	0,
Scaffold_8	962765	963536	Scaffold_8.tRNA5-GlyGCC	665	+	962765	963536	0	1	771,	0,
Scaffold_8	1132867	1133640	Scaffold_8.tRNA6-GluCTC	789	+	1132867	1133640	0	1	773,	0,
Scaffold_8	1138821	1139594	Scaffold_8.tRNA7-GluCTC	789	+	1138821	1139594	0	1	773,	0,
Scaffold_8	1140564	1141337	Scaffold_8.tRNA8-GluCTC	789	+	1140564	1141337	0	1	773,	0,
Scaffold_8	1307525	1308299	Scaffold_8.tRNA93-IleAAT	793	-	1307525	1308299	0	1	774,	0,
Scaffold_8	2005772	2006556	Scaffold_8.tRNA91-LeuCAA	786	-	2005772	2006556	0	1	784,	0,
Scaffold_8	2373971	2374754	Scaffold_8.tRNA12-LeuTAA	749	+	2373971	2374754	0	1	783,	0,
Scaffold_8	2388137	2388909	Scaffold_8.tRNA13-GlnTTG	735	+	2388137	2388909	0	1	772,	0,
Scaffold_8	4244528	4245300	Scaffold_8.tRNA15-ProTGG	685	+	4244528	4245300	0	1	772,	0,
Scaffold_8	6485756	6486538	Scaffold_8.tRNA85-SerTGA	807	-	6485756	6486538	0	1	782,	0,
Scaffold_8	7016975	7017748	Scaffold_8.tRNA83-AlaAGC	579	-	7016975	7017748	0	1	773,	0,
Scaffold_8	7021253	7022026	Scaffold_8.tRNA82-AlaAGC	579	-	7021253	7022026	0	1	773,	0,
Scaffold_8	7025531	7026304	Scaffold_8.tRNA81-AlaAGC	579	-	7025531	7026304	0	1	773,	0,
Scaffold_8	7035716	7036489	Scaffold_8.tRNA80-AlaAGC	634	-	7035716	7036489	0	1	773,	0,
Scaffold_8	7395111	7395882	Scaffold_8.tRNA79-GlyGCC	665	-	7395111	7395882	0	1	771,	0,
Scaffold_8	7398926	7399697	Scaffold_8.tRNA78-GlyGCC	665	-	7398926	7399697	0	1	771,	0,
Scaffold_8	7550565	7551347	Scaffold_8.tRNA18-SerCGA	789	+	7550565	7551347	0	1	782,	0,
Scaffold_8	10189933	10190706	Scaffold_8.tRNA19-LysCTT	877	+	10189933	10190706	0	1	773,	0,
Scaffold_8	12045886	12046658	Scaffold_8.tRNA73-ThrTGT	793	-	12045886	12046658	0	1	772,	0,
Scaffold_8	13243881	13244653	Scaffold_8.tRNA22-HisGTG	630	+	13243881	13244653	0	1	772,	0,
Scaffold_8	14179732	14180504	Scaffold_8.tRNA24-GlyTCC	741	+	14179732	14180504	0	1	772,	0,
Scaffold_8	15254728	15255502	Scaffold_8.tRNA71-ValCAC	791	-	15254728	15255502	0	1	774,	0,
Scaffold_8	15332148	15332922	Scaffold_8.tRNA70-ValAAC	674	-	15332148	15332922	0	1	774,	0,
Scaffold_8	15333351	15334125	Scaffold_8.tRNA69-ValAAC	719	-	15333351	15334125	0	1	774,	0,
Scaffold_8	15335742	15336516	Scaffold_8.tRNA67-ValAAC	729	-	15335742	15336516	0	1	774,	0,
Scaffold_8	15335931	15336705	Scaffold_8.tRNA27-ThrAGT	728	+	15335931	15336705	0	1	774,	0,
Scaffold_8	15338057	15338845	Scaffold_8.tRNA66-TyrGTA	744	-	15338057	15338845	0	1	788,	0,
Scaffold_8	15338865	15339653	Scaffold_8.tRNA65-TyrGTA	744	-	15338865	15339653	0	1	788,	0,
Scaffold_8	15346279	15347053	Scaffold_8.tRNA28-ThrAGT	760	+	15346279	15347053	0	1	774,	0,
Scaffold_8	15372729	15373517	Scaffold_8.tRNA64-TyrGTA	591	-	15372729	15373517	0	1	788,	0,
Scaffold_8	15373327	15374115	Scaffold_8.tRNA63-TyrATA	652	-	15373327	15374115	0	1	788,	0,
Scaffold_8	15374302	15375089	Scaffold_8.tRNA62-TyrGTA	744	-	15374302	15375089	0	1	787,	0,
Scaffold_8	15375287	15376075	Scaffold_8.tRNA61-TyrGTA	744	-	15375287	15376075	0	1	788,	0,
Scaffold_8	15376273	15377061	Scaffold_8.tRNA59-TyrGTA	744	-	15376273	15377061	0	1	788,	0,
Scaffold_8	15377156	15377944	Scaffold_8.tRNA57-TyrGTA	744	-	15377156	15377944	0	1	788,	0,
Scaffold_8	15378148	15378936	Scaffold_8.tRNA55-TyrGTA	744	-	15378148	15378936	0	1	788,	0,
Scaffold_8	15379182	15379970	Scaffold_8.tRNA53-TyrGTA	744	-	15379182	15379970	0	1	788,	0,
Scaffold_8	15380647	15381435	Scaffold_8.tRNA51-TyrGTA	586	-	15380647	15381435	0	1	788,	0,
Scaffold_8	15445387	15446169	Scaffold_8.tRNA50-SerAGA	771	-	15445387	15446169	0	1	782,	0,
Scaffold_8	15540586	15541358	Scaffold_8.tRNA29-LysTTT	923	+	15540586	15541358	0	1	772,	0,
Scaffold_8	16165667	16166441	Scaffold_8.tRNA49-AsnGTT	845	-	16165667	16166441	0	1	774,	0,
Scaffold_8	16644280	16645052	Scaffold_8.tRNA48-ProTGG	629	-	16644280	16645052	0	1	772,	0,
Scaffold_8	16644412	16645192	Scaffold_8.tRNA47-LeuTAG	709	-	16644412	16645192	0	1	780,	0,
Scaffold_8	16645953	16646733	Scaffold_8.tRNA46-LeuTAG	644	-	16645953	16646733	0	1	780,	0,
Scaffold_8	17020117	17020903	Scaffold_8.tRNA30-MetCAT	642	+	17020117	17020903	0	1	786,	0,
Scaffold_8	21251867	21252641	Scaffold_8.tRNA37-ValAAC	719	-	21251867	21252641	0	1	774,	0,
Scaffold_9	4062099	4062881	Scaffold_9.tRNA5-SerAGA	681	+	4062099	4062881	0	1	782,	0,
Scaffold_9	4433054	4433827	Scaffold_9.tRNA6-ArgCCT	738	+	4433054	4433827	0	1	773,	0,
Scaffold_9	9278059	9278832	Scaffold_9.tRNA8-GluCTC	789	+	9278059	9278832	0	1	773,	0,
Scaffold_9	11000222	11000994	Scaffold_9.tRNA66-LysTTT	923	-	11000222	11000994	0	1	772,	0,
Scaffold_9	11688797	11689584	Scaffold_9.tRNA65-TyrGTA	697	-	11688797	11689584	0	1	787,	0,
Scaffold_9	13542985	13543772	Scaffold_9.tRNA12-TyrGTA	697	+	13542985	13543772	0	1	787,	0,
Scaffold_9	13543136	13543924	Scaffold_9.tRNA13-TyrGTA	696	+	13543136	13543924	0	1	788,	0,
Scaffold_9	13543940	13544714	Scaffold_9.tRNA62-ThrAGT	760	-	13543940	13544714	0	1	774,	0,
Scaffold_9	13544392	13545166	Scaffold_9.tRNA14-ValAAC	729	+	13544392	13545166	0	1	774,	0,
Scaffold_9	13546844	13547633	Scaffold_9.tRNA15-TyrGTA	743	+	13546844	13547633	0	1	789,	0,
Scaffold_9	13567166	13567940	Scaffold_9.tRNA16-ValAAC	729	+	13567166	13567940	0	1	774,	0,
Scaffold_9	13569193	13569967	Scaffold_9.tRNA17-ValAAC	729	+	13569193	13569967	0	1	774,	0,
Scaffold_9	13569940	13570727	Scaffold_9.tRNA61-TyrGTA	742	-	13569940	13570727	0	1	787,	0,
Scaffold_9	14394498	14395280	Scaffold_9.tRNA18-LeuAAG	672	+	14394498	14395280	0	1	782,	0,
Scaffold_9	14476870	14477642	Scaffold_9.tRNA20-ProTGG	692	+	14476870	14477642	0	1	772,	0,
Scaffold_9	17172280	17173052	Scaffold_9.tRNA24-GlnCTG	732	+	17172280	17173052	0	1	772,	0,
Scaffold_9	17336634	17337407	Scaffold_9.tRNA25-ArgTCT	700	+	17336634	17337407	0	1	773,	0,
Scaffold_9	18064183	18064957	Scaffold_9.tRNA26-ArgTCG	823	+	18064183	18064957	0	1	774,	0,
Scaffold_9	18412055	18412828	Scaffold_9.tRNA55-ValTAC	778	-	18412055	18412828	0	1	773,	0,
Scaffold_9	18629477	18630250	Scaffold_9.tRNA27-LysCTT	877	+	18629477	18630250	0	1	773,	0,
Scaffold_9	18718711	18719482	Scaffold_9.tRNA28-GlyGCC	635	+	18718711	18719482	0	1	771,	0,
Scaffold_9	18737498	18738269	Scaffold_9.tRNA54-GlyGCC	635	-	18737498	18738269	0	1	771,	0,
Scaffold_9	18980970	18981743	Scaffold_9.tRNA29-PheGAA	783	+	18980970	18981743	0	1	773,	0,
Scaffold_9	19336911	19337683	Scaffold_9.tRNA30-TrpCCA	758	+	19336911	19337683	0	1	772,	0,
Scaffold_9	19639621	19640401	Scaffold_9.tRNA53-LeuTAG	709	-	19639621	19640401	0	1	780,	0,
Scaffold_9	20304357	20305129	Scaffold_9.tRNA50-GlnCTG	753	-	20304357	20305129	0	1	772,	0,
Scaffold_9	20534914	20535686	Scaffold_9.tRNA49-AspGTC	698	-	20534914	20535686	0	1	772,	0,
Scaffold_9	20535073	20535845	Scaffold_9.tRNA48-AspGTC	698	-	20535073	20535845	0	1	772,	0,
Scaffold_9	20568690	20569463	Scaffold_9.tRNA45-ValTAC	782	-	20568690	20569463	0	1	773,	0,
Scaffold_9	21933400	21934173	Scaffold_9.tRNA33-ValTAC	778	+	21933400	21934173	0	1	773,	0,
Scaffold_9	22018906	22019679	Scaffold_9.tRNA34-PheGAA	783	+	22018906	22019679	0	1	773,	0,
Scaffold_9	22019045	22019818	Scaffold_9.tRNA35-PheGAA	783	+	22019045	22019818	0	1	773,	0,
Scaffold_9	22689151	22689943	Scaffold_9.tRNA43-IleTAT	717	-	22689151	22689943	0	1	792,	0,
Scaffold_9	22689323	22690126	Scaffold_9.tRNA42-LeuTAA	765	-	22689323	22690126	0	1	803,	0,
Scaffold_9	22689515	22690297	Scaffold_9.tRNA41-LeuAAG	744	-	22689515	22690297	0	1	782,	0,
Scaffold_9	22689698	22690470	Scaffold_9.tRNA40-ArgTCT	747	-	22689698	22690470	0	1	772,	0,
Scaffold_9	22690174	22690947	Scaffold_9.tRNA36-ValCAC	698	+	22690174	22690947	0	1	773,	0,
Scaffold_9	22690334	22691107	Scaffold_9.tRNA37-MetCAT	796	+	22690334	22691107	0	1	773,	0,
Scaffold_9	22690499	22691281	Scaffold_9.tRNA39-SerTGA	873	-	22690499	22691281	0	1	782,	0,
Scaffold_9	22690704	22691486	Scaffold_9.tRNA38-LeuTAG	699	+	22690704	22691486	0	1	782,	0,
Contig177|quiver|	671270	672040	Contig177|quiver|.tRNA1-GlyGCC	584	+	671270	672040	0	1	770,	0,
Contig654|quiver|	2012	2785	Contig654|quiver|.tRNA1-PheGAA	720	-	2012	2785	0	1	773,	0,
Contig143|quiver|	5635	6407	Contig143|quiver|.tRNA1-GlyTCC	710	+	5635	6407	0	1	772,	0,
Contig64|quiver|	119	911	Contig64|quiver|.tRNA10-IleTAT	717	-	119	911	0	1	792,	0,
Contig64|quiver|	291	1094	Contig64|quiver|.tRNA9-LeuTAA	765	-	291	1094	0	1	803,	0,
Contig64|quiver|	483	1264	Contig64|quiver|.tRNA8-LeuAAG	588	-	483	1264	0	1	781,	0,
Contig64|quiver|	665	1438	Contig64|quiver|.tRNA7-ArgTCT	863	-	665	1438	0	1	773,	0,
Contig64|quiver|	997	1770	Contig64|quiver|.tRNA1-AlaCGC	550	+	997	1770	0	1	773,	0,
Contig64|quiver|	1185	1957	Contig64|quiver|.tRNA2-AspGTC	661	+	1185	1957	0	1	772,	0,
Contig64|quiver|	1325	2097	Contig64|quiver|.tRNA6-ProAGG	695	-	1325	2097	0	1	772,	0,
Contig64|quiver|	1487	2260	Contig64|quiver|.tRNA5-AlaTGC	633	-	1487	2260	0	1	773,	0,
Contig64|quiver|	1636	2418	Contig64|quiver|.tRNA4-SerAGA	843	-	1636	2418	0	1	782,	0,
Contig64|quiver|	1815	2587	Contig64|quiver|.tRNA3-iMetCAT	604	-	1815	2587	0	1	772,	0,
Contig435|quiver|	0	580	Contig435|quiver|.tRNA1-ArgACG	696	+	0	580	0	1	580,	0,
Contig435|quiver|	69	840	Contig435|quiver|.tRNA2-GlyGCC	801	+	69	840	0	1	771,	0,
Contig435|quiver|	229	1002	Contig435|quiver|.tRNA3-AsnGTT	817	+	229	1002	0	1	773,	0,
Contig435|quiver|	469	1242	Contig435|quiver|.tRNA4-ArgTCG	708	+	469	1242	0	1	773,	0,
Contig435|quiver|	606	1388	Contig435|quiver|.tRNA7-LeuAAG	744	-	606	1388	0	1	782,	0,
Contig435|quiver|	774	1547	Contig435|quiver|.tRNA6-ValAAC	748	-	774	1547	0	1	773,	0,
Contig435|quiver|	1020	1792	Contig435|quiver|.tRNA5-GlyTCC	711	-	1020	1792	0	1	772,	0,
Contig318|quiver|	0	408	Contig318|quiver|.tRNA1-LysTTT	551	+	0	408	0	1	408,	0,
Contig318|quiver|	0	582	Contig318|quiver|.tRNA5-HisGTG	600	-	0	582	0	1	582,	0,
Contig318|quiver|	231	1013	Contig318|quiver|.tRNA2-SerAGA	843	+	231	1013	0	1	782,	0,
Contig318|quiver|	404	1177	Contig318|quiver|.tRNA3-AlaTGC	633	+	404	1177	0	1	773,	0,
Contig318|quiver|	630	1403	Contig318|quiver|.tRNA4-LysCTT	880	+	630	1403	0	1	773,	0,
