# Supplementary material for: Conservation and Tandem Duplication of tRNA Genes in Plant Species
Source: Genes (Basel). 2025 Nov 1;16(11):1307. doi: 10.3390/genes16111307 (PMC12652284; doi:10.3390/genes16111307)
Supplement: Supplementary file 1 [file genes-16-01307-s001.zip › tRNA.prediction.out/Ahy/Ahy.high.350.fa]

Contig143|quiver|.tRNA1-GlyTCC	ACATTATGTACCTTTAATAACATCATCAAGCAAACTATTTAAAGCCTCATCTTTATCTTCACGTCGCCAACATGAGATGCATAGTAAATACTTTCGCTTTGAGCTGATTTTATAAGGAAAATGACATTTCTGGGGGGAGCGCATACTACGCACGGACTCCACCAACTTGTATTAATCAAAAGTTGGAATTTTTAAAAATAAAAATCAACAAAAATTGAGAATTTTAGAATAAATCACCCAAAGTTGGGGATTTATAAAAGTACTTTTTCCTTTGTGTTAATACAAAAATTGACTGATATAGAAGACCAAATGTTAATATATAAATTGTACCTTGATTGCTAACACTTAAAGCGTTTGTAGTCCAACGGTTAGGATAATTGCCTTCCAAGCAATAGACCCGGGTTCGACTCCCGGCAGACGCAAGCTGTTTTTTATTCTCCTTTTGTCTTCATTTCCATTTTTGGGGTATTGTGGCCAGATTTTCTTGGTCACATTTATTTACACCTTAAACCAAAAACACTCAATTATAAGTGGGCCTTAATTAAAATTCTAAGATATTACCAAAATCCCAATTTTAAACCATCAACTCTAATTACAAAAGAGTATTTTCGAAAAATCAAAAACCTGAAAAATCACAAAACAAAAACGTCGCGTGTAAAACTCACACTATCCACAAACTTACAACTTTCTCTCAAATCTCTCACTTATCAATGGCGGGAGCGAATTCTCTCCCTTCATCTCGCCTAATCTTACCTGAAAAATCTCGTGTCGA
Contig177|quiver|.tRNA1-GlyGCC	TACATTTTACTTTTTAATTAAGCTTAAGTTTCATGCTTTCTAAAACTACATAATGCTTTCTCTTTCAGCTTTTTGCTTACATAATGACTATTTGACAAACGATAGTTGAATGATTTGACTGGCCGAAAATTTTAACTAATCAATCAAATATTAACTTAGAAATTTTTAATTAGCTGGTCATCTACCAAAAATATTTTTACTGTGTTACCAACCAAACAAACAAAATAAGGGTGAAACATAGTTTTAACTTTTAAGTTTTATCGGCCCAAGATTATCATTCAAAGCATTCCACCAGTTTGAAAACAGAAATTCCATTATTTATAAATAAAAACATGAAAATAAAGTAAACAGCACCAGTGGTCTAGTGGTAGAATAGTACCCTGCCACGGTACAGACCGGGTTCGATTCCCGGCTGGTGCACTTATCTAAAAGTGCTTTTGAGCATTAATTTTTTTTTTGGAAATTCCACGTGCTGAGGTTTTGGGTTTTTCACGTGGTAACCAAAACTTTTAAAAATCCACGCGGTAACCCTGAGGGTTACGTAATTGAACCACCGTGACCTTTTTGCACATAAAAATGTTAGCAAACGTTGATTTTGAAGCTCTAAGGCTGTTGTACGCCTATTTATGCGACTCACCATTTCAAATGCCACCAGTTTCAACCTTTTTCCCCAAAACATAAACCCTAGGTCTACCATCTTTCATCCAAATCATTTTTTTTTCTCCCAAATCAAAATATGATAGAGTTAAGTTTATACTTTGGGGAAAATG
Contig318|quiver|.tRNA1-LysTTT	TAGCTCAGTCGGTAGAGCATGGGACTTTTAATCCCAGGGTCGTGGGTTCAAGTCCCACGTTGGGCGAGGCTACCCTTTTATACCCAGTTCTGCGTGCGACACGCGTACTATTAAAAGTAACGATGAAAAACCAAAAAGGCAAAAAGGGCGCGCATCTTCCTGCCGTGACCAGGATTCGAACCTGGGTTATTGCGGCCACAACGCAAGGTACTAACCACTATACGATCACGGCTACCAGATCGCACGCTCTGGCACCGCTCTCGGACACCTCGCCATGCGCCGCCAGCACACGACCGACCGACTCACATCCCCCGTCCGAGCCGGAACGCGGCGGCGGCCGCCGCCTCCATCACGATCCAGACGCGCAACACGCCCGTTGGACCAGGGCGCACCGGCTGGCCCCCTTCG
Contig318|quiver|.tRNA2-SerAGA	CTACCAGATCGCACGCTCTGGCACCGCTCTCGGACACCTCGCCATGCGCCGCCAGCACACGACCGACCGACTCACATCCCCCGTCCGAGCCGGAACGCGGCGGCGGCCGCCGCCTCCATCACGATCCAGACGCGCAACACGCCCGTTGGACCAGGGCGCACCGGCTGGCCCCCTTCGGCGCCTGCGCAACAGACTGCACAGACGAGTCGGCACCCTCCGCCACCGCCGCCGTCACATGCTGCCCCTTCGCCGGCTCGGCACACACGCCGTCGCCCGCAGTGCTGATGGTGCTCTGCGCCCCGCCACCGTCCCCTTGGCATGGGCATCTGACACAGCGGCAACCAGCCGGTGCAGTCGTGGCCGAGTGGTTAAGGCGACTGACTAGAAATCAGTTTCCCTCTGGGAGCGTAGGTTCGAGTCCTACCGACTGCGGAACTCTTTTACGTTTTGCGCTCCTGCGGGTCACAGTGTGCGCCCCTACCCGTTCCTCGCAGTTTCCCACCATTCGGCTACCCTTGTGGCAGGGGGTGTAGCTCAGACGGTAGAGCGCTCGCTTTGCATGCGAGAGGCACGGGGATCGATACCCCGCACCTCCACGTTCTTTTGGGTGAGACGCACCAACCCTCCGCGACTTGGCATGGCCCGGTGCCGGGCGACGGACAACGGCGGCGGCCGTCCGCTTGCCTCCACTCACTCGCCACGCCTGTCAGTCCTTCTCGTAGTCGCTTGATCGAGCTACGGTCAACGCAGCCCGGCTAGCTCAGTCGGTAGAGCATGGGACT
Contig318|quiver|.tRNA3-AlaTGC	TTCGGCGCCTGCGCAACAGACTGCACAGACGAGTCGGCACCCTCCGCCACCGCCGCCGTCACATGCTGCCCCTTCGCCGGCTCGGCACACACGCCGTCGCCCGCAGTGCTGATGGTGCTCTGCGCCCCGCCACCGTCCCCTTGGCATGGGCATCTGACACAGCGGCAACCAGCCGGTGCAGTCGTGGCCGAGTGGTTAAGGCGACTGACTAGAAATCAGTTTCCCTCTGGGAGCGTAGGTTCGAGTCCTACCGACTGCGGAACTCTTTTACGTTTTGCGCTCCTGCGGGTCACAGTGTGCGCCCCTACCCGTTCCTCGCAGTTTCCCACCATTCGGCTACCCTTGTGGCAGGGGGTGTAGCTCAGACGGTAGAGCGCTCGCTTTGCATGCGAGAGGCACGGGGATCGATACCCCGCACCTCCACGTTCTTTTGGGTGAGACGCACCAACCCTCCGCGACTTGGCATGGCCCGGTGCCGGGCGACGGACAACGGCGGCGGCCGTCCGCTTGCCTCCACTCACTCGCCACGCCTGTCAGTCCTTCTCGTAGTCGCTTGATCGAGCTACGGTCAACGCAGCCCGGCTAGCTCAGTCGGTAGAGCATGGGACTCTTAATCCCAGGGTCGTGGGTTCGAGCCCCACGTTGGGCGTCGTCTCTTTTGCCGTGACGTTGACCGCCGCCGCGCGGCTACCGCCTGGAGCAGGAGGACGAATCGGGGCGAGCGGGCAGCAGGGCCAGCAGCCGAGCCTGGCGTCGCGCTGTGGGCGAG
Contig318|quiver|.tRNA4-LysCTT	CTGGGAGCGTAGGTTCGAGTCCTACCGACTGCGGAACTCTTTTACGTTTTGCGCTCCTGCGGGTCACAGTGTGCGCCCCTACCCGTTCCTCGCAGTTTCCCACCATTCGGCTACCCTTGTGGCAGGGGGTGTAGCTCAGACGGTAGAGCGCTCGCTTTGCATGCGAGAGGCACGGGGATCGATACCCCGCACCTCCACGTTCTTTTGGGTGAGACGCACCAACCCTCCGCGACTTGGCATGGCCCGGTGCCGGGCGACGGACAACGGCGGCGGCCGTCCGCTTGCCTCCACTCACTCGCCACGCCTGTCAGTCCTTCTCGTAGTCGCTTGATCGAGCTACGGTCAACGCAGCCCGGCTAGCTCAGTCGGTAGAGCATGGGACTCTTAATCCCAGGGTCGTGGGTTCGAGCCCCACGTTGGGCGTCGTCTCTTTTGCCGTGACGTTGACCGCCGCCGCGCGGCTACCGCCTGGAGCAGGAGGACGAATCGGGGCGAGCGGGCAGCAGGGCCAGCAGCCGAGCCTGGCGTCGCGCTGTGGGCGAG
Contig318|quiver|.tRNA5-HisGTG	CACCGGCTGGTTGCCGCTGTGTCAGATGCCCATGCCAAGGGGACGGTGGCGGGGCGCAGAGCACCATCAGCACTGCGGGCGACGGCGTGTGTGCCGAGCCGGCGAAGGGGCAGCATGTGACGGCGGCGGTGGCGGAGGGTGCCGACTCGTCTGTGCAGTCTGTTGCGCAGGCGCCGAAGGGGGCCAGCCGGTGCGCCCTGGTCCAACGGGCGTGTTGCGCGTCTGGATCGTGATGGAGGCGGCGGCCGCCGCCGCGTTCCGGCTCGGACGGGGGATGTGAGTCGGTCGGTCGTGTGCTGGCGGCGCATGGCGAGGTGTCCGAGAGCGGTGCCAGAGCGTGCGATCTGGTAGCCGTGATCGTATAGTGGTTAGTACCTTGCGTTGTGGCCGCAATAACCCAGGTTCGAATCCTGGTCACGGCAGGAAGATGCGCGCCCTTTTTGCCTTTTTGGTTTTTCATCGTTACTTTTAATAGTACGCGTGTCGCACGCAGAACTGGGTATAAAAGGGTAGCCTCGCCCAACGTGGGACTTGAACCCACGACCCTGGGATTAAAAGTCCCATGCTCTACCGACTGAGCTA
Contig435|quiver|.tRNA1-ArgACG	CATCTGAGCTACACCCCCGACTGGCCGTCGACGGCTGGCGTGCCGCTTTGCTCCGTTTTTCGTAGCAGCACAAACTCGTCTTTCCCGTGCTGGGCGTCCCGTCTCCTCTGCGTCTAGGCCCAGTTTGCTCCGCCGGCATTGCACAGCGCGCACGTCGGGTCCTGTGGCGCAACGGATAACGCGTCTGACTACGGATCAGAAGATTCCAGGTTCGAATCCTGGCAGGATCGTGTCTCATTTTGCGCCCGCCAGGCCAGTCACCCCTCGCGGACGATGGTTTGGGACCGCTCTCGGCGGCGGTCGTCCGTCTCGCGCCCTCGCTTCCCCGACAGGCTCCATCACCTGTCCTCCATTCGGGCACCGGCCGCCGACACGACGCTCGCGAATGGCAGCCCTCTGCACAGAGTCGTCTCTCACCAGCATCGGTGGTTCAGTGGTAGAATGCTCGCCTGCCACGCGGGCGGCCCGGGTTCGATTCCCGGCCGATGCAATTTTTGCCTCGTGCCAACGCGTCGCGGAGGGGCGGCCCGGCTGGCGCTGCAGCATGTGACCTCGCAGCGGACGGTGGGCGGACATCAGG
Contig435|quiver|.tRNA2-GlyGCC	ACAAACTCGTCTTTCCCGTGCTGGGCGTCCCGTCTCCTCTGCGTCTAGGCCCAGTTTGCTCCGCCGGCATTGCACAGCGCGCACGTCGGGTCCTGTGGCGCAACGGATAACGCGTCTGACTACGGATCAGAAGATTCCAGGTTCGAATCCTGGCAGGATCGTGTCTCATTTTGCGCCCGCCAGGCCAGTCACCCCTCGCGGACGATGGTTTGGGACCGCTCTCGGCGGCGGTCGTCCGTCTCGCGCCCTCGCTTCCCCGACAGGCTCCATCACCTGTCCTCCATTCGGGCACCGGCCGCCGACACGACGCTCGCGAATGGCAGCCCTCTGCACAGAGTCGTCTCTCACCAGCATCGGTGGTTCAGTGGTAGAATGCTCGCCTGCCACGCGGGCGGCCCGGGTTCGATTCCCGGCCGATGCAATTTTTGCCTCGTGCCAACGCGTCGCGGAGGGGCGGCCCGGCTGGCGCTGCAGCATGTGACCTCGCAGCGGACGGTGGGCGGACATCAGGCCTCCGTGGCGCAATGGTTAGCGCGTTCGGCTGTTAACCGAAAGGTTGGTGGTTCGACCCCACCCGGGGGCGTCACGTTTTGCCAGTCGTCATCTGGGACGACGCGCAGGACGCGGGCCACGCCTGGAGCAGGAGGACGAATCGGGGCGAGCGGGCAGCAGGGCCAGCAGCCGAGCCTGGCGTCGCGCTGTGGGCGAGCGGTGACGCCACTCGTCCGGCGCTGCATTGTCCGCAACTCGGACCGTGTGGCCTAATGGATA
Contig435|quiver|.tRNA3-AsnGTT	GTGTCTCATTTTGCGCCCGCCAGGCCAGTCACCCCTCGCGGACGATGGTTTGGGACCGCTCTCGGCGGCGGTCGTCCGTCTCGCGCCCTCGCTTCCCCGACAGGCTCCATCACCTGTCCTCCATTCGGGCACCGGCCGCCGACACGACGCTCGCGAATGGCAGCCCTCTGCACAGAGTCGTCTCTCACCAGCATCGGTGGTTCAGTGGTAGAATGCTCGCCTGCCACGCGGGCGGCCCGGGTTCGATTCCCGGCCGATGCAATTTTTGCCTCGTGCCAACGCGTCGCGGAGGGGCGGCCCGGCTGGCGCTGCAGCATGTGACCTCGCAGCGGACGGTGGGCGGACATCAGGCCTCCGTGGCGCAATGGTTAGCGCGTTCGGCTGTTAACCGAAAGGTTGGTGGTTCGACCCCACCCGGGGGCGTCACGTTTTGCCAGTCGTCATCTGGGACGACGCGCAGGACGCGGGCCACGCCTGGAGCAGGAGGACGAATCGGGGCGAGCGGGCAGCAGGGCCAGCAGCCGAGCCTGGCGTCGCGCTGTGGGCGAGCGGTGACGCCACTCGTCCGGCGCTGCATTGTCCGCAACTCGGACCGTGTGGCCTAATGGATAAGGCGTCGGACTTCGGATCCGAAGATTGCAGGTTCGAGTCCTGTCACGGTCGTCCTTTTGCTACCCTGCCCCGACCCTCGGCGCCAGCGTATGCGTGATGCGTGTTTTGCAAAATGTGGCAGCGGTGGGATTCGAACCCACGCCTCCGAGGAGACTGGTGCC
Contig435|quiver|.tRNA4-ArgTCG	GTTCGATTCCCGGCCGATGCAATTTTTGCCTCGTGCCAACGCGTCGCGGAGGGGCGGCCCGGCTGGCGCTGCAGCATGTGACCTCGCAGCGGACGGTGGGCGGACATCAGGCCTCCGTGGCGCAATGGTTAGCGCGTTCGGCTGTTAACCGAAAGGTTGGTGGTTCGACCCCACCCGGGGGCGTCACGTTTTGCCAGTCGTCATCTGGGACGACGCGCAGGACGCGGGCCACGCCTGGAGCAGGAGGACGAATCGGGGCGAGCGGGCAGCAGGGCCAGCAGCCGAGCCTGGCGTCGCGCTGTGGGCGAGCGGTGACGCCACTCGTCCGGCGCTGCATTGTCCGCAACTCGGACCGTGTGGCCTAATGGATAAGGCGTCGGACTTCGGATCCGAAGATTGCAGGTTCGAGTCCTGTCACGGTCGTCCTTTTGCTACCCTGCCCCGACCCTCGGCGCCAGCGTATGCGTGATGCGTGTTTTGCAAAATGTGGCAGCGGTGGGATTCGAACCCACGCCTCCGAGGAGACTGGTGCCTTAAACCAGCGCCTTAGACCGCTCGGCCACGCTACCTCCCATGGGCGAGTCGAGAGCCGCTCAAATGTTGACTGACTGCCACCGACGGGCAGCTCGGCCGCAGGCCGACGAGGGCAAAAAAGTGATTCCGCCCAGGATCGAACTGGGGACCTTCTGCGTGTTAGGCAGATGTGATAACCGCTACACCACGGAATCTCGATGAGAGCACAGCCCACCGGCTTCGTCTCATGAGCCTACGCC
Contig435|quiver|.tRNA5-GlyTCC	CTCATGTCGCCGCCAAGCGACAGTGGTGTAGTGGTTAGCATAGTTGCCTTCCAAGCAGTTGATCCGGGTTCGATTCCCGGCTGTCGCAGCGGTTCGTTTTGAGTCGCTCGGGCCAGAGCGCGTGAGAGCGCGGAGGGCGCGGTGGGCCGCGGAAGGGTGTGGTGGTGACCTCTAGCGGTGACCCGGAATGGCGAGGGTCCTGCCCGACAGGGACGAGGCGTAGGCTCATGAGACGAAGCCGGTGGGCTGTGCTCTCATCGAGATTCCGTGGTGTAGCGGTTATCACATCTGCCTAACACGCAGAAGGTCCCCAGTTCGATCCTGGGCGGAATCACTTTTTTGCCCTCGTCGGCCTGCGGCCGAGCTGCCCGTCGGTGGCAGTCAGTCAACATTTGAGCGGCTCTCGACTCGCCCATGGGAGGTAGCGTGGCCGAGCGG
Contig435|quiver|.tRNA6-ValAAC	CTCATGTCGCCGCCAAGCGACAGTGGTGTAGTGGTTAGCATAGTTGCCTTCCAAGCAGTTGATCCGGGTTCGATTCCCGGCTGTCGCAGCGGTTCGTTTTGAGTCGCTCGGGCCAGAGCGCGTGAGAGCGCGGAGGGCGCGGTGGGCCGCGGAAGGGTGTGGTGGTGACCTCTAGCGGTGACCCGGAATGGCGAGGGTCCTGCCCGACAGGGACGAGGCGTAGGCTCATGAGACGAAGCCGGTGGGCTGTGCTCTCATCGAGATTCCGTGGTGTAGCGGTTATCACATCTGCCTAACACGCAGAAGGTCCCCAGTTCGATCCTGGGCGGAATCACTTTTTTGCCCTCGTCGGCCTGCGGCCGAGCTGCCCGTCGGTGGCAGTCAGTCAACATTTGAGCGGCTCTCGACTCGCCCATGGGAGGTAGCGTGGCCGAGCGGTCTAAGGCGCTGGTTTAAGGCACCAGTCTCCTCGGAGGCGTGGGTTCGAATCCCACCGCTGCCACATTTTGCAAAACACGCATCACGCATACGCTGGCGCCGAGGGTCGGGGCAGGGTAGCAAAAGGACGACCGTGACAGGACTCGAACCTGCAATCTTCGGATCCGAAGTCCGACGCCTTATCCATTAGGCCACACGGTCCGAGTTGCGGACAATGCAGCGCCGGACGAGTGGCGTCACCGCTCG
Contig435|quiver|.tRNA7-LeuAAG	CGATTCCCGGCTGTCGCAGCGGTTCGTTTTGAGTCGCTCGGGCCAGAGCGCGTGAGAGCGCGGAGGGCGCGGTGGGCCGCGGAAGGGTGTGGTGGTGACCTCTAGCGGTGACCCGGAATGGCGAGGGTCCTGCCCGACAGGGACGAGGCGTAGGCTCATGAGACGAAGCCGGTGGGCTGTGCTCTCATCGAGATTCCGTGGTGTAGCGGTTATCACATCTGCCTAACACGCAGAAGGTCCCCAGTTCGATCCTGGGCGGAATCACTTTTTTGCCCTCGTCGGCCTGCGGCCGAGCTGCCCGTCGGTGGCAGTCAGTCAACATTTGAGCGGCTCTCGACTCGCCCATGGGAGGTAGCGTGGCCGAGCGGTCTAAGGCGCTGGTTTAAGGCACCAGTCTCCTCGGAGGCGTGGGTTCGAATCCCACCGCTGCCACATTTTGCAAAACACGCATCACGCATACGCTGGCGCCGAGGGTCGGGGCAGGGTAGCAAAAGGACGACCGTGACAGGACTCGAACCTGCAATCTTCGGATCCGAAGTCCGACGCCTTATCCATTAGGCCACACGGTCCGAGTTGCGGACAATGCAGCGCCGGACGAGTGGCGTCACCGCTCGCCCACAGCGCGACGCCAGGCTCGGCTGCTGGCCCTGCTGCCCGCTCGCCCCGATTCGTCCTCCTGCTCCAGGCGTGGCCCGCGTCCTGCGCGTCGTCCCAGATGACGACTGGCAAAACGTGACGCCCCCGGGTGGGGTCGAACCACCAACCTTTCGGTTAACAGCCGA
Contig64|quiver|.tRNA1-AlaCGC	AGAAATGCAAAGGATTGGCATCCCTGGCGGGGATCGAACCCGCGACCTTCGGATTAGAAGTCCGACGCGCTTTCCACTGCGCTACAGGGACGTGCGAGGTGCTACGCCGGTCGACCGAAACTGCTCCGGGTGTAGGCGAAAAGTCGCCCGAACGGCGGCAAGGGGCGTTGAGCGGGCATGAGCGACGTTGGGCACAGACGACCGCCAAAGTGGCCAACTCGCGCTCGAGCACAGACTGCAGCGCCCCGCGGCGGCCATCTCCGCAATCACCGAGGTGGACCTCGGCCTGGCCGCCCTCAAAGCGTTGGCTGACCACCGGAAGTGAATCACACAGGCACGTCCCCAGCGGCGGGGGTGTAGCTCAAATGGTAGAGCGCTCGCTTCGCATGTGAGAGGCACGGGGATCGATACCCCGCACTTCCACCCACACTTTTAGCAGCTGCGCTGCAAAGTCGCGGGCTGCAGCCCCTGTTTGGCGCCGGCGTCATCGAGACACGTTCAGCCGGCCCGCACAGGCGGGTGCCCTCCTCCACCGCAGTCCTCGGTAGTATAGTGGTCAGTATCTCCGCCTGTCACGCGGGAGACCGGGGTTCGATTCCCCGCCGGGGAGGATTTCCTTTTCGTCGTTGCCTGACGGTTGCTCCGTTTTATTCAATAAAACAATAAAAGAGCGGGGAAGGGTCCGTCCGGGATTTGAACCCGGGACCTCTCGCACCCTAAGCGAGAATCATACCCCTAGACCAACGGACCCGTGCTGCACGATCACGACGTGG
Contig64|quiver|.tRNA10-IleTAT	AGCGTGGCCGAGCGGTCTAAGGCGCTGGTTTAAGGCACCAGTCTCCTCGGAGGCGTGGTTCGAATCCCACCGCTGCCATTCGTTTTAGACACCTTCAGGCACCTTTCGCGCCCTCCCTACCTCGGCCGCTGCTCCTGGTCAGGCTGTCGTGCTTCGCTCCTCACCCAGTCAGGATGGCCGAGTGGTCGAAGGCGCCAGACTTAAGCCATCATCCGGTGTGAGTGTTCTGGTCCTCGTATGAGGGCGTGGGTTCGAACCCCACTCCTGACAGTACTGTTTTGGCGAGTCTGCCCGTTTGCTCTCATGCCGTCACCTCACATACGCCAGAAGCGGCCTCCGGTCCACCGGGAGCCCCAGTGGCGCAATCGGTTAGCGCACGGTACTTATAGGACAGTTTCTGCGAGCTATGCCGGGGTTGCGAGTTCGAGCCTCGCCTGGGGCATCCGACTTTTCCGTTATTAGATTTGTTTTTCTTCTAAATGTGTTTCCTGTTGTGTTTTTTGACGGGGGTAATGGCGGAGTCAGGTAGGGGCTTGTTCGTTCTGGCGTGCGTGTCTTTTTTGTGCACGGGGTGGCGGGACGAGGAAAGACAAAAGTGACACCAACGAAACAAAAATGTGGAACGCTTCACGATTTTGCGTGTCATCCTTGCCAGGGGCCATGCTAATCTTCTCTGTATCGTTCCAATTTTAGTATATGTACCGCCGAAGCGAGTACGATAGGTGAGCGCCGGACGAGGGTATATATCCCTCCGGAGCATGTAGAGCGGGCGTCAGCGGGTGGCAACGTCAG
Contig64|quiver|.tRNA2-AspGTC	TGGGCACAGACGACCGCCAAAGTGGCCAACTCGCGCTCGAGCACAGACTGCAGCGCCCCGCGGCGGCCATCTCCGCAATCACCGAGGTGGACCTCGGCCTGGCCGCCCTCAAAGCGTTGGCTGACCACCGGAAGTGAATCACACAGGCACGTCCCCAGCGGCGGGGGTGTAGCTCAAATGGTAGAGCGCTCGCTTCGCATGTGAGAGGCACGGGGATCGATACCCCGCACTTCCACCCACACTTTTAGCAGCTGCGCTGCAAAGTCGCGGGCTGCAGCCCCTGTTTGGCGCCGGCGTCATCGAGACACGTTCAGCCGGCCCGCACAGGCGGGTGCCCTCCTCCACCGCAGTCCTCGGTAGTATAGTGGTCAGTATCTCCGCCTGTCACGCGGGAGACCGGGGTTCGATTCCCCGCCGGGGAGGATTTCCTTTTCGTCGTTGCCTGACGGTTGCTCCGTTTTATTCAATAAAACAATAAAAGAGCGGGGAAGGGTCCGTCCGGGATTTGAACCCGGGACCTCTCGCACCCTAAGCGAGAATCATACCCCTAGACCAACGGACCCGTGCTGCACGATCACGACGTGGCTGCCAGTCGACGCCTCACGCGACTCAAACCGAGGCACGCTGGCCGGGGATACAAAAGAGGGCCGTCTGGAGGTGCGGGGTATCGATCCCCGTGCCTCTCGCATGCAAAGCGAGCGCTCTACCGTCTGAGCTACACCCCCTGTGTCTTGCTGCCTGACGCGTGGTCGAGATGCGCGCCCGTGACAAA
Contig64|quiver|.tRNA3-iMetCAT	AGCAGCAGAGTGGCGCAGTGGAAGCGTGCTGGGCCCATAACCCAGAGGTCCGAGGATCGAAACCTTGCTCTGCTATGACTTTTTTCACTCGCCTCGTACTCGGCTCGCGTGCCCCGCGTGGTGTGCACAGCCGCCTGGCGCGGGCTCCACATCGGGTCACGGGGGGACACGAGCAGTCGTGGCCGAGTGGTTAAGGCGACTGACTAGAAATCAGTTTCCCTCTGGGAGCGTAGGTTCGAGTCCTACCGACTGCGTTTTGGTTTAGTTTGGTTTTGCGTGTCCGTTTGTCACGGGCGCGCATCTCGACCACGCGTCAGGCAGCAAGACACAGGGGGTGTAGCTCAGACGGTAGAGCGCTCGCTTTGCATGCGAGAGGCACGGGGATCGATACCCCGCACCTCCAGACGGCCCTCTTTTGTATCCCC
Contig64|quiver|.tRNA4-SerAGA	AGCAGCAGAGTGGCGCAGTGGAAGCGTGCTGGGCCCATAACCCAGAGGTCCGAGGATCGAAACCTTGCTCTGCTATGACTTTTTTCACTCGCCTCGTACTCGGCTCGCGTGCCCCGCGTGGTGTGCACAGCCGCCTGGCGCGGGCTCCACATCGGGTCACGGGGGGACACGAGCAGTCGTGGCCGAGTGGTTAAGGCGACTGACTAGAAATCAGTTTCCCTCTGGGAGCGTAGGTTCGAGTCCTACCGACTGCGTTTTGGTTTAGTTTGGTTTTGCGTGTCCGTTTGTCACGGGCGCGCATCTCGACCACGCGTCAGGCAGCAAGACACAGGGGGTGTAGCTCAGACGGTAGAGCGCTCGCTTTGCATGCGAGAGGCACGGGGATCGATACCCCGCACCTCCAGACGGCCCTCTTTTGTATCCCCGGCCAGCGTGCCTCGGTTTGAGTCGCGTGAGGCGTCGACTGGCAGCCACGTCGTGATCGTGCAGCACGGGTCCGTTGGTCTAGGGGTATGATTCTCGCTTAGGGTGCGAGAGGTCCCGGGTTCAAATCCCGGACGGACCCTTCCCCGCTCTTTTATTGTTTTATTGAATAAAACGGAGC
Contig64|quiver|.tRNA5-AlaTGC	AGCAGCAGAGTGGCGCAGTGGAAGCGTGCTGGGCCCATAACCCAGAGGTCCGAGGATCGAAACCTTGCTCTGCTATGACTTTTTTCACTCGCCTCGTACTCGGCTCGCGTGCCCCGCGTGGTGTGCACAGCCGCCTGGCGCGGGCTCCACATCGGGTCACGGGGGGACACGAGCAGTCGTGGCCGAGTGGTTAAGGCGACTGACTAGAAATCAGTTTCCCTCTGGGAGCGTAGGTTCGAGTCCTACCGACTGCGTTTTGGTTTAGTTTGGTTTTGCGTGTCCGTTTGTCACGGGCGCGCATCTCGACCACGCGTCAGGCAGCAAGACACAGGGGGTGTAGCTCAGACGGTAGAGCGCTCGCTTTGCATGCGAGAGGCACGGGGATCGATACCCCGCACCTCCAGACGGCCCTCTTTTGTATCCCCGGCCAGCGTGCCTCGGTTTGAGTCGCGTGAGGCGTCGACTGGCAGCCACGTCGTGATCGTGCAGCACGGGTCCGTTGGTCTAGGGGTATGATTCTCGCTTAGGGTGCGAGAGGTCCCGGGTTCAAATCCCGGACGGACCCTTCCCCGCTCTTTTATTGTTTTATTGAATAAAACGGAGCAACCGTCAGGCAACGACGAAAAGGAAATCCTCCCCGGCGGGGAATCGAACCCCGGTCTCCCGCGTGACAGGCGGAGATACTGACCACTATACTACCGAGGACTGCGGTGGAGGAGGGCACCCGCCTGTGCGGGCCGGCTGAACGTGTCT
Contig64|quiver|.tRNA6-ProAGG	GCTCCACATCGGGTCACGGGGGGACACGAGCAGTCGTGGCCGAGTGGTTAAGGCGACTGACTAGAAATCAGTTTCCCTCTGGGAGCGTAGGTTCGAGTCCTACCGACTGCGTTTTGGTTTAGTTTGGTTTTGCGTGTCCGTTTGTCACGGGCGCGCATCTCGACCACGCGTCAGGCAGCAAGACACAGGGGGTGTAGCTCAGACGGTAGAGCGCTCGCTTTGCATGCGAGAGGCACGGGGATCGATACCCCGCACCTCCAGACGGCCCTCTTTTGTATCCCCGGCCAGCGTGCCTCGGTTTGAGTCGCGTGAGGCGTCGACTGGCAGCCACGTCGTGATCGTGCAGCACGGGTCCGTTGGTCTAGGGGTATGATTCTCGCTTAGGGTGCGAGAGGTCCCGGGTTCAAATCCCGGACGGACCCTTCCCCGCTCTTTTATTGTTTTATTGAATAAAACGGAGCAACCGTCAGGCAACGACGAAAAGGAAATCCTCCCCGGCGGGGAATCGAACCCCGGTCTCCCGCGTGACAGGCGGAGATACTGACCACTATACTACCGAGGACTGCGGTGGAGGAGGGCACCCGCCTGTGCGGGCCGGCTGAACGTGTCTCGATGACGCCGGCGCCAAACAGGGGCTGCAGCCCGCGACTTTGCAGCGCAGCTGCTAAAAGTGTGGGTGGAAGTGCGGGGTATCGATCCCCGTGCCTCTCACATGCGAAGCGAGCGCTCTACCATTTGAGCTACACCCCCGCCGCTGGGGACGTGCCTGTGT
Contig64|quiver|.tRNA7-ArgTCT	AGCTGCTAAAAGTGTGGGTGGAAGTGCGGGGTATCGATCCCCGTGCCTCTCACATGCGAAGCGAGCGCTCTACCATTTGAGCTACACCCCCGCCGCTGGGGACGTGCCTGTGTGATTCACTTCCGGTGGTCAGCCAACGCTTTGAGGGCGGCCAGGCCGAGGTCCACCTCGGTGATTGCGGAGATGGCCGCCGCGGGGCGCTGCAGTCTGTGCTCGAGCGCGAGTTGGCCACTTTGGCGGTCGTCTGTGCCCAACGTCGCTCATGCCCGCTCAACGCCCCTTGCCGCCGTTCGGGCGACTTTTCGCCTACACCCGGAGCAGTTTCGGTCGACCGGCGTAGCACCTCGCACGTCCCTGTAGCGCAGTGGAAAGCGCGTCGGACTTCTAATCCGAAGGTCGCGGGTTCGATCCCCGCCAGGGATGCCAATCCTTTGCATTTCTTATGGCGCCGCACCCACTAGCGCTTGACCGTCGCCCGGAGCCGACGACGCACCCCTCGCTCGTCGCTGACCGTTATCGGCGTGGGTAGCGTGGCCGAGCGGTCTAAGGCGCTGGTTTAAGGCACCAGTCTCCTCGGAGGCGTGGTTCGAATCCCACCGCTGCCATTCGTTTTAGACACCTTCAGGCACCTTTCGCGCCCTCCCTACCTCGGCCGCTGCTCCTGGTCAGGCTGTCGTGCTTCGCTCCTCACCCAGTCAGGATGGCCGAGTGGTCGAAGGCGCCAGACTTAAGCCATCATCCGGTGTGAGTGTTCTGGTCCTCGTATGAGGGCG
Contig64|quiver|.tRNA8-LeuAAG	ATTGCGGAGATGGCCGCCGCGGGGCGCTGCAGTCTGTGCTCGAGCGCGAGTTGGCCACTTTGGCGGTCGTCTGTGCCCAACGTCGCTCATGCCCGCTCAACGCCCCTTGCCGCCGTTCGGGCGACTTTTCGCCTACACCCGGAGCAGTTTCGGTCGACCGGCGTAGCACCTCGCACGTCCCTGTAGCGCAGTGGAAAGCGCGTCGGACTTCTAATCCGAAGGTCGCGGGTTCGATCCCCGCCAGGGATGCCAATCCTTTGCATTTCTTATGGCGCCGCACCCACTAGCGCTTGACCGTCGCCCGGAGCCGACGACGCACCCCTCGCTCGTCGCTGACCGTTATCGGCGTGGGTAGCGTGGCCGAGCGGTCTAAGGCGCTGGTTTAAGGCACCAGTCTCCTCGGAGGCGTGGTTCGAATCCCACCGCTGCCATTCGTTTTAGACACCTTCAGGCACCTTTCGCGCCCTCCCTACCTCGGCCGCTGCTCCTGGTCAGGCTGTCGTGCTTCGCTCCTCACCCAGTCAGGATGGCCGAGTGGTCGAAGGCGCCAGACTTAAGCCATCATCCGGTGTGAGTGTTCTGGTCCTCGTATGAGGGCGTGGGTTCGAACCCCACTCCTGACAGTACTGTTTTGGCGAGTCTGCCCGTTTGCTCTCATGCCGTCACCTCACATACGCCAGAAGCGGCCTCCGGTCCACCGGGAGCCCCAGTGGCGCAATCGGTTAGCGCACGGTACTTATAGGACAGTTTCTGCGAGCTATGCCGGGGTTGCGAGTTCGAG
Contig64|quiver|.tRNA9-LeuTAA	TCGCACGTCCCTGTAGCGCAGTGGAAAGCGCGTCGGACTTCTAATCCGAAGGTCGCGGGTTCGATCCCCGCCAGGGATGCCAATCCTTTGCATTTCTTATGGCGCCGCACCCACTAGCGCTTGACCGTCGCCCGGAGCCGACGACGCACCCCTCGCTCGTCGCTGACCGTTATCGGCGTGGGTAGCGTGGCCGAGCGGTCTAAGGCGCTGGTTTAAGGCACCAGTCTCCTCGGAGGCGTGGTTCGAATCCCACCGCTGCCATTCGTTTTAGACACCTTCAGGCACCTTTCGCGCCCTCCCTACCTCGGCCGCTGCTCCTGGTCAGGCTGTCGTGCTTCGCTCCTCACCCAGTCAGGATGGCCGAGTGGTCGAAGGCGCCAGACTTAAGCCATCATCCGGTGTGAGTGTTCTGGTCCTCGTATGAGGGCGTGGGTTCGAACCCCACTCCTGACAGTACTGTTTTGGCGAGTCTGCCCGTTTGCTCTCATGCCGTCACCTCACATACGCCAGAAGCGGCCTCCGGTCCACCGGGAGCCCCAGTGGCGCAATCGGTTAGCGCACGGTACTTATAGGACAGTTTCTGCGAGCTATGCCGGGGTTGCGAGTTCGAGCCTCGCCTGGGGCATCCGACTTTTCCGTTATTAGATTTGTTTTTCTTCTAAATGTGTTTCCTGTTGTGTTTTTTGACGGGGGTAATGGCGGAGTCAGGTAGGGGCTTGTTCGTTCTGGCGTGCGTGTCTTTTTTGTGCACGGGGTGGCGGGACGAGGAAAGACAAAAGTGACACCAACGAAACAAAAATGTG
Contig654|quiver|.tRNA1-PheGAA	GGGTTCAAGTCCCTCTATCCCCAAAAGCTTTTTGACTCCCTAACTAGTTATCTTTTTTTCTTTTAAAAATGGATCTGGACGGAAGTGTTTTTCTCTTATAACAAGTCTTGTGATATATATGATAGACATACAAATGGATATCTTTGAACAAGGAGTACTCATTTGAGTGATTCACAATTCATATGATTACTCATAATAATCAAATTATAGACAAATTTCGAATTGGAAAACCAAAGAGATTTCGATACCTAGATAAGACTTTGTAATAACTTTCGTCCTTTTTTTAATTGACATAGACCCAAGTTATCGAGTAAAATGAGAAGATAATGCACCAGAAGGGTGAATGAATGGCCGGGATAGCTCAGTTGGTAGAGCAGAGGACTGAAAATCCTCGTGTCACCAGTTCAAATCTGGTTCTTGGCACATACCTTTTGTGTGAGTATATATAATATATCCAATAGTACGAAACTACGCTATTCAAAGCATCGAGAAGGAATCGCAGTGTGACAAATCCTATGTCTTACTTCTTGAAAAGCGGTTTCTGATGTAACTGCCTATCATGCCAAGCTTTACGCTCTTGCTCTTGCACAGCGGTTGCCATCTTCCTCGGGTGGATCAATTTGTGTAAACGATCGCTTTCTATGTCTCCAATCGATGCGGTACTGCCAATCGTAGACTGGTGACCGGGAATGAGAGCTTCAGCTCCATACACCTTGATGAATGGAGTGTTTCCAGTCGTTATTTTTAGGTTGTTTGTGTATATGCCCAACTGT
Scaffold_1.tRNA1-TyrGTA	AGCGTTGTTAAATGTGCAAATTAATTGAATTGACTTTAAGGCATTGCATTGATTTGTTTTTTTTTTTTGAATATTTTGGAATTGATTATCATTTAGGTTCATTTTTTGATTTGTAGATTTTTTTTTTTTTTTTTTTTTATATATTGTAGGATTTATTTTTTTTATTGACATTTGGTATTGCATATTTTAAAAATGTTTAGTATTGGAATTGATTTGGAATATTTAGGGTGTCACTCAGATTCATTGGATTTGAAGATTTTTTTATATATTTTTAATTGTTCCATATCTCCTGTGTTTTTTGATTGAAGTTTCTGATAATGTTAGTATATTGAAACTAGGAAATCAAAAGGCCGACCTTAGCTCAGTTGGTAGAGCGGAGGACTGTAGTTGGTAAGCAGATTAATCCTTAGGTCGCTGGTTCGAATCCGGCAGGTCGGATTGTTTTGTTGTGTATCAATCCCCTTCTTTATTTTTGCCTTTTTATAACCCTTTTTCAAAGTTATATCCTTTTGAAGAAACTAGTTTGTAGTATGTAGTATGTAGTATGTAGTATGTAGTATGTAGTACGAAGCTAAGTGAACAAGAAAATTCCGAATGTTTACAATTGCTTTTTTTATGGATTACTATGATGACAAAAGTACACACATAAACGATCTAAATATTCAGCCATCTTCAATAGTTTGATAGGAGAGTTAAGATTATTGTTAATTGTTTGTGTTTTGTGTGCTTTTGGTTGAAGCTTTTGATAAGATTTGTATATTGGGCAAGTGTCTCCAAAGACCGACCTT
Scaffold_1.tRNA102-MetCAT	ACATATTTTTTCAATCCAAAATTCAAATTAAACTATTAATCCGATTAAGTAAAATAAAATTAAAATGACATAGTTACTCTCGTAATTTGTAAAAGATCATTTCTCGGTGAAACAATCTCAAAGAAGTATGTATAATGCTTTAATTTGTATCATTAGGTTATTTGACCCATGTATGAGATGCGTCTCATGGTGAGACCGTCTCATCCGTGAGGGTTAAATAGCCCAATAATATGAAGAATATTGTTAGTATATAGACTTTTTATTCTAAGATCGTCTCATTGACAATCAGTCTCTTACGAGATTAATTAAGAGTAATCTATATTCGTAAGCTATTGCTGACACATCAGTAAGGGGTGGTGGCGCAGTTGGCTAGCGCGTAGGTCTCATAGCTAAAGTTGAGTAATCCTGAGGTCGAGAGTTCGAGCCTCTCTCACCCCAATCTTTTTTACCTCACCTGTCATGCCTGAAGAAAACTGGGGACAATAGCAATAGGTAGCAATCAGCCAATCACCCAATGCAAGGTTCATCCTCCAGATTAATGTCCCAGACGTAAAAAATCTAGTTTACAATAAATATGGCACGGTTCGGACCGATTCTCCTTCCTTTTTTATAAGGTGGTTTGAAAACAATTTGTTGCTTACAACCAATTAATATAACTATCAGGGGGCAGAGCAAAGAATATAGGAACCTTATTACTTTTTGACATTAGTAAATTAAGACACTTCGTCAACCATAAATGATAAAATAGATTTAAAACCCCTAACCAACAGTATCCACGTTACCAACCT
Scaffold_1.tRNA103-GlyGCC	TTTATAGTCCATATTTTTCCTTCATCAAATTTATCATTTTAAAAAAAATAGTATATCCACTATAAAAAAATACTATTTTAAAAAAAAAATTCGTGAATATTTTCTGTGGTAACTTCATAAAAGAAGGAAGACATTAAATGATAAAGATTATTATTGAGATTCATCGGGTTATAATCATTCACAAATTCTTTCTCGAGACTGTCTTTTATAAAGACGGCTCTTAAGAGAGCACCCGTCATCATTACCCATCCTAAAAATGATTAAATGACAAAAGAATACTTGCAAGAAAAAACATAAGTTATTATGAAAAGAATCGATAATTATGTAAACAAACGATAAAGTTCACAACAGCACCAGTGGTCTAGTGGTAGAATAGTACCCTGCCACGGTACAGACCCGGGTTCGATTCCCGGCTGGTGCAAATATATTTGTGTTTGCTGTGATGAATGTTGTGCATAATGTGGCACTTTGGGTCCGCCACCATCTTCTGATCATCATACCAGAAGAAAACTGATGTGCGCATCTGAGCTTCCAAATATTTTTTTTGTGATACTTCCTCCTATTCATCTAAAATGTCCCATTTACTTTATGCACTTATTCGATTTTTAATATATCGAGTTATGTATAATTAAAAATTATAAAAAGTTGATATTAATAATCTTTACATCAAAACGAATCAAATAAGATCCCACATAACTATATTTTAACTTATAAATTGATAATAAAATGCATTTTAAGAGTGATAGATGAATAGTGTCCTAAAAGTAAATG
Scaffold_1.tRNA104-ValAAC	ACTCTAGCAAATTGGGTTTAAGGGTTTGAGTTGGGCTCCACTTATCGGGAAAGAAAGCAAATGAAAGTTTAGAAGAAAATGAAGACTCACGTGACTTTTAAAAAGATTAGTTACAATTTAATTTTTTTTTTTAAATATTTAATGTAACAGAGTTAGTAATTTCCGTCAGCAGGTAGTAATTCACAAACAAACCAAATTTCTTAGGTATTTTTTGACAAAAAAAAATATTCTAGGTAGTTTTTCACAAAAAATGTGTTTTTCTAGGTATTTTCTAACAATTTGCCTTTATCAAATTTAAACACTACTTGCTTCATGTTGAGAATAACCTTAGCCAAAATCACGTCAAACTAGGTGTCGTGGTGTAGTTGGTTATCACGTCAGTCTAACACACTGAAGGTCTCCGGTTCGAGTCCGGGCGACGCCATATAATTTTCATTTTTAGCCTTTTCCCATTTCTCGTAATATTACGAAAACACCCTTCCTAAATGTTCTCTCTTTCCAAAAATTACAGCAAATCTCAACCAATCAAAACTCCCAACATATCACATTCCGTTTCCTCATTGGTTCTTATTTTCCACGTCAACCTCTCTGGAACATTCTTCATAAAATAAATTTTAAAGACGAAATATTTTTTTTTAAACAAAATTAGAGTAGGATAGATAAAGAAAGAACAAGAGATCTTTGTTAATCGATCAAAGAAAAAATTGATTCGAATTTTTGATTATCTGCAGTTTTATCAATGGCGTCTAATTTGTTCTTCCGAGCTTCAATTAT
Scaffold_1.tRNA105-GluTTC	TAGACATCTCAAGTTTTGGGCTGACCCAATTTATAAATTTTAAAAAAAATTGATTGATGGTTTTGTAAGTTAAAATCGAGATATAGACTGGACTCTTAAGAAATATCTATATTATAGACGGTCTCTCGAGAGGCACCTGTAATTTTAAATACATGTTGTGTAGGAAGGAACAATAAAAATCAAATTTAAAACCTTTATATAGGAAGTTTTATTTCACTAATCGACACAAGAACCAATTGTCGTCAAATGGACGAAGTTAGATGTATCATCAGCTCATATCCAAGTGAACGCGGATTTGATATCCGGATCTAAGTTTCATTATGTACTTTGATGTACAAATGTATCAACATTCCGTTGTCGTCCAGCGGTTAGGATATCTGGCTTTCACCCAGGAGACCCGGGTTCGATTCCCGGCAACGGAATTTTTTTTTCAAAACTTTGAAGAATAGTTTCTATATAAAAGCTTACTTTTGTTGTGTAGCTTTGTGTAAACTGTAAAGGTTGATTTATTGTTAAGCATTTAAGCTTCTGATAATATCATTATCCCCTAAAAATAGAAAAAAAAAATAATTAAATAGAGTAAAATTATTTAATCAGCAAAAATGTTTTATTTGATAAAATAAATTTTAAATAATAAATCTTTACAAAATATATCAATTGGATATTATAGATCCAGTGACATTTCTTATAAATGACAGTACAGATTATAATAACAATTATATATGTCATTGGCCAAATAACGGTCACTAAATTACTTATAGTGGAACTTAAA
Scaffold_1.tRNA111-SerAGA	AAGGGATGCGCTAGAGCGTATATCTGTTCTGACTTGGAATCATGTGGGATTTTCCCACGCAGGTTCGAATCCTGCCTGTTTTTCTTGCTGGAATTCAAGATTTACCACAGGGAAGGCGATGCGTATTTCAGAGAACTGAAGGTGCTGTAGCTACTGTTCTGTAACCAGAAGGTCTGTTGTGATAAGTTGACGATGTTCCTTTTTTGATTATAGCATTATCTCATTATCCTGCTATTTTTCTTTTTGTTCAATATTATTTAATGACATTGTAAATTTGTAGGTTACAGTTGAGTAGTTGATAACAGATATCTTTAGCTATTGCATAAATGATGTGCATAGTTTAACATGGAGTGGACGTGCCGGAGTGGTTATCGGGCATGACTAGAAATCATGTGGGCTTTGCCCGCGCAGGTTCGAATCCTGCCGTTCACGTTTTGATATGTTTTTGGTATGTATATTTTATAATACACTATCAGTTCTCCTAGCTGATAAGTTTTTATTGTAATGCATTTGTTACTATTTTTAATGATTTGGGTACATAAGATAATGAACTAGTAGTCGTTTACTATACTTCTGTCAATTTTATTCTAATCGAAACAATATTTTACTGTTTTGTTGGGTTTTTGAATCAACGTAATTAGATCCTGTATCTGCAACGAACCATGAAAAAGGGCTTGACATTCTGCATATTTTTTTAATACTCATTCTTAGCTTATTACAAAATTGCATGTCTACTACCCAGGGGTCGACTTGATAGTAGGTGCACCATGATCGACGGCTTT
Scaffold_1.tRNA112-SerAGA	AATTATCTATAATTAATTAATTAATAGTTGTAAAAAGTTGATATCACTAATATATAATCAAACAAGATTACACTTGACTTTATTTAAGAATAAAATACAAATTAAGAGTAATTGGTAAATAGAGCTAAAACACTAATGGAAAGATGACAGTAGGACAGAGGGAGTAATAACATACACATTTCTTAATTTCTAATCTATTTAATATTGTACTGTTTTGTTAGGTTTGGAATGAACTTGCATAAAAAAATTTATCTGCAGCGTTCCATGGAAAATGGTTTGACATTCGGCATATTATTTTAATACTCATAACTTATTACAATATTGCATGTTCACTACCACTTCTCAAATAAGTGGACGTGCCGGAGTGGTTATCGGGCATGACTAGAAATCATGTGGGCTTTGCCCGCGCAGGTTCGAATCCTGCCGTTCACGCTCTTTTGTTTTTGACCCTTAACTACATGAAACTAGTGTATTTTTTCAAAAAGCAGAAATTATGTTATGGGCTACGGAGAAGTACCTTGACTAAGTCAAGTTGAGATTTGTTCTAAATATTTTAGTTTTTGAATACTGATTATGTTACAAATTTTTACTGCCGTGAAGACTTCTTTATAGCCGGTGAAATTAACAACATGTAAGAAGGTCTATCATTTGCAAGGTAAGTCTTGCCAAAGGACTGCAAAAGTACTACTAGATACATTCCGAGCCTGACATGCTATGGGACATACCGGAGGTCGGACGGGTTATTAAGCATGACAGAAATAATGTGGGCTCTGCACAAATGC
Scaffold_1.tRNA113-SerAGA	CACCCGCGCATATTCATACCTGTTGCTCACGTTATGACGCAACTTTTGGTATGCGCTGTTGTTGCATAAATACTATTAGTTCTCTTAAATGATAATAAATTTTTATTGCAATATATTTGCTTCTATTTTTTGAACGATATGGGTAGTAAAGATAATGCACTAATGGCCGTTTACTAAAGTTCAATCAATTTTATAATGTTGTACTGTTTTGTTAGGTTTGGGAATGAACTTGCTTGGAATCCTGTATCTGCAGTTTTCCGTGGAAAACGGGTCGAGATTCTTCATTTTATTGCATTTTTTCACTTAAAAGTTAATACAAAATTACATGTCCACTGCCACTTCTCAAGTAAGTGGACGTGCCGGAGTGGTTATCGGGCATGACTAGAAATCATGTGGGCTTTGCCCGCGCAGGTTCGAATCCTGCCGTCCACGCTTTTGTTTTTGTCTTTTAAGTGCATTAAATATGTGTATTTTCAAAAATCAGAAATTATGCTGTGGACTGGAGAAGTACTACTCCCTCCCATTCACCACAAGTGTCTTTACAGATATTTTACCGTGTTCTGAGGATGAAGACTTCTTTATTGCTGGTGAAATTCACATATAGATGTAGGAAGGTCTTTCATTTGCAAGGTAAGTCTTGCTAGTTGCCAGAGACGGATTACAAAAGTACTACTCCCTCCTAATCACCATAAGTGTCCAATTTGCTTTTTAGAGACTATTTATGTCTTACTCTTAATTTATATTTTATTATTAATATATCTTATAACATAGTCAAGTGAGTT
Scaffold_1.tRNA115-ArgACG	GTAGTATGTCAAAGATAATCATAATAACAACGATATCATCATTTAACTTTGAGAGAAAACTTTTAATGAGAAAGTAACGCATAAGTAATTTTGAAAGGTGATGATGTCAGCCGTGTTTTGTTTTAGTGTTAGTTATAGATAAGTTCAAAACATTAATAATTATTTTAATTAAAGTAGAAAAGTTATTAGATTATGATAAATAAAATCATTTTAATTGATGACATATAAACATAAATGACACTCTATTACAGTATTAGAGCTAGCAACCAGCAAGTAGCAGCAGATGGTAGAGCGCTCGCTTAGCATGTGGGAGGTGCGGGGATCGATACCCCGCATCTCCAAATTTCCTTGACTCCATGGCCCAATGGATAAGGCGCTGGTCTACGGAACCAGAGATTCTGGGTTCGATCCCCAGTGGAGTCGTTTTTTTTCCTCCAGCAATTGCCCATGAATATCTATCTTTTATAGTAGTATATTAACTGGAAAATTTTTGTCAATGCCTTCAAAAAACTATATAATATGTATAGTCTTTAAGGTTATGTATAGTATAAATTTAAAGCATTCTTCCAATTTGACACATGGGGTAAACATTTTACCAAGTAAATCAAGTCGAGTCAAATTTATTTTCTAGTTATATATAAATTGGTTAATAACCTTTTAATCTAAAACCTAACTCATGTAATTAAGCAAGTTACAATATTAAAAAACCGTAATTGATTTTGGTGATAAATAATCTCATCATGTTATGCTGAATCATGGATAACATTTATGGT
Scaffold_1.tRNA116-IleAAT	ATATTTCTATCTGACCTTTAATTAGTTGTCTCATATTGACTTTTCTGATCTTTAAAGTCAACTTTTTCTATCTTGTCTCCTACTATTTTGCAATAGTTGTATTTTAAAACACAAATTCTTACTTAGAGACCGTATTTTGTAAAGACGACTCTCAAAAGCCCATTTTAATTCTAAATATATATTGTTATAACTCTAAATATAGATTTGGGCTGGACTTTTAACCGTCGTCTTTACAAAAAGACGGTTTCTCAAAAAGAGCACCTGATTTTAAAAATTATTGTCCATGGAGAAAAAATATTATCTATTTATTTTTATTTATATTTTTTTATAAATTTATAGATTAATAATGTGGCCTATTAGCTCAGTTAGTTAGAGCGTCGTGCTAATAACGCGAAGGTCGCAGGTTCCAGACTTGCATGGGCCATCATTTTTGTGCAGATTCGTCCCAATGCAGTAATTTTTAATTTTTTTATAATTTTTTATTATATATGAGTAGAGATATTAACAATTGGGTCATTATATTAGATAGTGTGAAAAAAATAATATTATCTCTTGTTCAGCCTAAATATTCCATTTAATTTTTCACAATTGTCGAGACAATATTTTAACTCTTAATATCTCGAATTATTCTTAATTAAAAATTATAAAAATTTGATATTAATAATCCTTGTATTGAGACGAATCAAACAAGATCCCACTGACTATGTTTTAACTCATAGATTAAGTAGTAAAATACAAATTAAGAGTAATAAGTGAATAGTGCCAAAAAAAAAA
Scaffold_1.tRNA117-LeuCAA	GTTAGACTACATTAATTTTTAATATTATATTTAGTGTTTAACATAAACAATCAAACATATCATAACTGCTTTAAATTGAACGTGTTTCCATGTTCATCCTATGAAACCAAATGTCCAAATGTAAGGCTATTAGTACCAATTGAATTATTAGAATTATTTAGGAGATGATTGATATAAGCTACTCGCAATTAATAGTATTTTAATTCCTAATTTCTAATTTGAGTCAAATTTGTTGGTACTTTCTAGTTTCTAATCCAGAAGATTTATTCATGATCACCTTTACGAGGTACTTTAAATAAAACTCTAAGTATAGTATATATTTATAAACAACGGAAATCAGCATCATTGAAGTCAGGATGGCCGAGTGGTCTAAGGCGCCAGACTCAAGTTCTGGTCTTCGTGAGAGGGCGTGGGTTCAAATCCCACTTCTGACAATTTTTGAAATTACTTTTGTAATTCAATACTCACCTTTATTTATTTGAAATTATGGCTCATGTCAATGTGATGTTAACGTTTCATTATTTTTGATAAATGTTGCATATAGTTGAAGAAAAAATTCATACTAATAATTCTAAAATCTTGTTTATTTTAATTATATATGAAATTTTAGGGCCAAGACACAATATTTTAAGGGAAACACGACATGGTAGCATCGAGTTTTGATGAAATGCCTGTGGTAGCACCTTTTAAAGAAAATTCCACATGGTAGCATGGTAGCATCCAACTTTAGGATTAATTTTTTTCGTAACTTTAAACCATAAAAAACGTTATGAAACGTTAAAGC
Scaffold_1.tRNA118-AsnGTT	TATTTTATTTGTTTCATTTACTTTTTCACACTTGTCGAGATAATATTTTAACCTTTAATATCTTTAATATGTTTAATTATGTATAATTAAAAATTATGAAAAATTAATATTTATAATTCTTACATAATTAGTAAATAATAACTAAAATAAAATAAGACAACTAAAATCAATAAAAGGAAGTATGAGTTATCCACTTATCCTCAATTCCTCAACTTATCCGGAGTAATTTTGTACTTGGAAATTGGAATCAATGGGGTACACCGACACAACTTTGTGTTGCGTATTCTTATTAATATAATAAGAAATCAGACTTAGTAAAATTAAATATGTTCGTTAATATTATTATCAAAGCTGGAATAGCTCAGTTGGTTAGAGCGTGTGGCTGTTAACCACAAGGTCGGAGGTTCAAGCCCTCCTTCTAGCGATTTTTTTTATTTTACTTTTTATAAATTTTAAAATTAGACAAGATTTTGGAATTTAAGTATTACTACAGTCTACATGACTACATCATTAGCTCCATTAACTTTATGTTTGTATCCAACATTCACATGACCATAACAGGTATGGTAACATTATGCATACCATCAGTCCAAGTAATTGTACCAATAGCCTGACTTTCTTCATTTTTCTTCCCCCAAACTTGAACCGAAAAACTTTGCTTATCCCCTTTTGTTTTAAACTTCAACTTTAAAGGACTAACAATTAATTTCCCTCCTAAGGGTTGCCCAACTAAAACAGTATACTCACATTCCTTCGACTCATCCACATTTGTCA
Scaffold_1.tRNA119-SerCGA	TTTATTTTTAGTCCCTCTTATTGAATTTGTTTTATTTTTAAGTAGTTTTTGCCATTACTCAAACTTTTATTTAATTCTCATCCACACATTTAACCTATTTTTTATATCATCGTAGACACAATTGTCTCAGTTTGTTATAGATATCATTATACTCACTTTTTTAAATTTTTCTATCAATTACCATTAGTGCATAATTGGTACAACAAAGAGAGTAGTATTAAACCAAAACACTAGATCGAAGTGAAACTGTGGAAGACTATTGCATATGGAGTATTATTTATTTTTTTTATTTTTTTTATATGGAGTATTATTAATATATAATCTGCTAGTAAAATAATGTAGCAAAAAAAGTCGATATGTCCGAGTGGTTAAGGAGACAGACTCGAAATCTGTTGGGCTTTGCCTGCGCAGGTTCGAATCCTGCTGTCGACGCTTTTTTAGTTGTTCCCTAACTAGTAGTTTATTTATAATAAAAATTCATATTTTTGCCAATTTCAATAAATTGAATTTAAGTCAAATTCCATTCAATCACATTTTATTTTTAGAACCTTCAAACATATCTTACTCAAATGGCTCATCACAAATTAATTATTTGAAATTTCACACAAAACTATGTCTCGTGTTATTTAGAATAAATATAAGTTTTTTTAGTAAATTTTTCTCCCAGAGTTATACTTCACTACAATAAAAAGTCCATTTTTCTTGATAATGGCGACCCGTATGGCCATCTGCTTCAGGTTCCAATCCAAATGAAGCTTATTATTATTTGACTTATCTTATAT
Scaffold_1.tRNA12-ProTGG	TTTTTACGATGAATCTTGTCTGAGAACGTCTCATTATGAGAAAAAATTTATAATTAATTAATTTTTTTAATTGATCATTTTAAGATTATAATTGATCACTTTAAAATCATAAATAATCACTGATCACTTCAAAATAGTGAATATACATTAGACCAGACTTCAAATATTGGGCAGATGGGCTGAAGCATGCAAAAAATTAAACGGGCTTAGACAGGCTGGGCTCTTTAGCAATATCACTAAGAATCTAGCACATACATATAAATAGTTCGTTATCCTTTCTATGCTCTTGCATGTTGATACAAGTTATGGTATAAAATAATAAGTTGTGCTGAAAATAATTTACACATTGTGGGCATTTGGTCTAGTGGTATGATTCTCGCTTTGGGTGCGAGAGGTCCCGAGTTCGATTCTCGGAATGCCCCTTTTAAGCCTTCTAAATAGAAAAAAAACTTATATTTTTTTGAGCAAATTGTATTCAAATAATTATAACAATTATACAGCTACAACTATATCATCATCATCATCATCATACCCATTGTATCCCGATCATAGACAACTAAGGTCAGGGTATGAAGAGGGAAGATAGACGACAACTCATACCTATATAGGAGAGTGCGGTCAAAGAGTTCCTCGACTCAAAAAAGGGTCTTCAAAAAAGAGAAACCTGCAACTTACACCCACATTAACCATAAATTGTAATAAACTAACTAAAAATACACAACAAATATATTACGTACTAATTATAAAAAAATGATAATGGTAAGAGAGGTGG
Scaffold_1.tRNA120-ArgTCG	CATTAATTTAATGAAAATAAAGAAAAACAATGAGTTATAAAAACAATTTTGTAAATATTATTAATTTTTATCCAATTTCTTATTTATTTTTATCATTTACCAAAAAAGTACCTAAGAAATTTATTTTTAAAATGCCAATTCAAATCTCACTCCAAAATATTATTTCAAGTTTCAACTATAATCTTTTAATCCTCATTTCCATATATCAAATAACCCTTTAGAACTTTATTATCATATTCTAAATAATCTAAAAAAATTATACAAAAAGAAAAACATTCACTTTCATTCACTTTTGGTGATGCTTCAATAACAGAAAAATTATCAAAAGCGTTAGAATATACACATCGTCTGACCGCATAGCGCAGTGGATTAGCGCGTTTGACTTCGGATCAAAAGGTCGTGGGTTCGACTCCCACTGTGGTCGTTTTTTTTAAAACTATGTAATTTTAAATATTTTCTACGACGTTTTGATACTCCGTCCGTCCTATTTGATGTGCAGCATTTTTCATTTTGGTCCGTCTCATTTGATTTGTAACATTTTTCATTTTGGTCCGTCTCATTTAATTTTAGCATTTTTCATTTTGATTTATCCCATTTGATTTGCAGCATTTCTATTTTTGGATTATAGTCTACTATTTTCCTTTAATTTCATTTATATATTCTAACTATTTTTTAATTTTAACCATACAATTCATTCTCCCTCTTCTTTCTTTTATTAATATTATCTACCTTTTTCCTTAAAAAACAATAACTTTCTATTTGCTTCAGATTATA
Scaffold_1.tRNA121-AspGTC	AAAAAGTTCAATATTATGATTGGATGAAGTTTTATATTAATTCCTTTCTTTTCACAAAATTTGCAGCCATCATTAATCTCTCCCTTTCTTATTTTCCATTTTTAAAATATTCTATTTTAGGAGAATAAAATTTAAATAAAATGTTTGAAAGACTTGAAAGTTTTTAAAAATATATCGCATAAATTTGCTTTATTTTATAAATCATGAAAAAATTAAAGTGGACAATTAATGGATAAAACACATAGAGTAAATGATTTAGTTAATATTACGAATGACTTTTTACAAATAATTATAATAATAACACAATAGTTTTATTTTTATAAAGTACCACACATCTTATTGTCAACAAAGTCGTTGTAGTATAGTGGTAAGTATTCCCGCCTGTCACGCGGGTGACCCGGGTTTGATCCCCGGCAACGGCGAAAATTTTTTTAGCTTACGGACTGCAAAACTTGGTCCAGCCCATAACTCGGACAGTCGCTTATTTTCTATTAAAAGGCCCAAAACGTTAACCGCAAAATATAATCACATTCACAAACACAAATTCTTAAGAAAAATCTATCGCTTATGGCAAAGACGGCTCTCCCAACGGCCCAGCCCAATGATTTTAAATTTAAAAATAAGGTTGATGACTAATTAGTTACTTATTTTGCAAAATGGACATGCCCATATTTACCCGTCTATACTATAGACGATCTATAGCAAGAATTTGTGTTCTTCAAAATTAAATCTAATCACCAATATCGGTTAATTATTTAACTAATATTTGATG
Scaffold_1.tRNA122-LeuCAA	ACCGGAGGGAGTATAACTTAATATTTGAGGCCCCAAAATTACGAGGCCCTGTACAGTTAAATGTGTAGGAAATGGTCAGAAGTCGAAACCTCCCCTACATATATTAATCCATAAAGGCGAAATGATGTCTAGAACCAACACTCAAGCCCGTGAGAGAATTACTAAACTAAATATCTAAAATTACTACTCAATTTTGAGTTCGAAATTAAAACAAATAAATTGCAACTACATATTTTAACAAATAATAAAAAAGAAAATACAGGATTAAATATATCTATTGCTACAAGCGTTTGATATCTCACTTATGTTTTAAAAATAAAGAGCATTTGTTGGATTTTAATAGCAAGAGCGTCAGGATGGCCGAGTGGTCTAAGGCGCCAGACTCAAGTTCTGGTCTTCGTGAGAGGGCGTGGGTTCAAATCCCACTTCTGACAATTTTAAAATTATTTTTGTAATTTAATACTCACCTTTATTTATTTGATCTAAAATTAATTTTTTTTAAAATTATCATTTAATACCAATTTTGATGAAGGGCGAGAATTTGTTGGCCGGATTCTCTAAGTTGTAGATGAAAAGATTATTAATGCATTCTCAATTCAATACATTTATAATTTGGAGATTCAAATCAAAAGTTATTGAAATATTTTGGTGCACCATTTATAATGATGCTTATATTTAAGGATCAGTCAACAAGTTTATGCAAAGGTACACACTTATTGGTGGATCATCTCAACGATCAGATTATACAAGTAACTGTTATTTCAAACTGATAGTTGTTCATTCC
Scaffold_1.tRNA123-HisGTG	TGCATTGTAATCGCTCACATTCCAATATCAGAATCAAAATCGTTATTAAACAGATAGTTGAAAGATTAAGGTAAAATGTGACTTGAAGACAATTAAATTCTTCGTAGTGACAATAAAAGTAAAGTGAAATTTGAAAGAGACTGAAAAGAGAAAGGAGAAATTGTTCGAACCTTAAAGTGTCACCCAAGTATCTTACGAGTGGATTCTGCGTATTCTTTTCTGGTATTCTCTATTCTGAACTCACCGACCATCAAGAATTTGTGAACTTAAATATTTACATTAGGCGGTAAAGAAAAAAACGGTGTCTATGTCCAGATATATTATGTTACTAGTAAAGAGGCATCAACAAAGTGGCTGTAGTTTAGTGGTAAGAATTCCACGTTGTGGCCGTGGAGACCTGGGCTCGAATCCCAGCAGCCACATACTTTTTTTGTATTTGTTTTTCAGATTTATTCTTAGTATTGTGAAATTTTTTTTGGGAAAATTACATTAAAAACTCGCAACTATTCTCTATTTAAAAACTTTTAATAATTGATTATTATTTAAACTCTCAACTTTAGGCTCCTATTAAATTTAAAGTCCAAGATGACTTATAACTGAATAAGTTGGTTTTAGTAGAGAAGTAGTAGGAAGTCTAGGAACAAATTGTATTTATCAATCACCTTACTCCTTTGATCTTACACGACCCTTCACGTACCCTCCCATTTTAACAAAATGATATTCGATTAAAACAACTTATAAAATTATATCGGTGCTTTAAATTTAAAATGAA
Scaffold_1.tRNA124-GlnCTG	TTAAATATCACTATTTATGATGTTTATGATCAACTCATAATTATAGAAGTTGTATTATTTTTATCTAGCTTATGATAAAAAAATTATTATTATTCTCCTATTTTAACAATTTTTTTGGGATAATATATTTCATTATGAGTATCCATTTATCGAGATTAGAAATTAAAAAATTATGAATTTTTATATAGCTTTTTGTGATTACTTTTAATTAATTAATTAAGTTAAAATAAACCTGAAGTTTTGTTAAATATGCGGCTTTATTAATGAATTTATTAAGAAAGCAAGTAAATAACTAATATTTTTTGGATCTACGATTTTATATACAAAAAAACTTAATCGTTTATCACCAAGGTCCTATGGTCTAGTGGTTAGGACATTGGACTCTGAATCCAGTAACCCGAGTTCAAATCTCGGTAGGACCTTATTTTTTAACTTTTTTTTTAAAGTTAAATTCTTTGCTGTCAGCCTCTCAACACTCAAGAGATTCATTTATACACCATTTCTTGAGCAAGATTAAGGGTAAAGAACATAAGAAATCAGTTGTTATAACTTATACGGTACCTTGATGAGTATGATGACAAACTGACAGTCCAATACGTTGAATATAGTGTCTCATAAGCTAAAACCTACCTACATAATAGTGAAAAGACTGTTTTTCGATGAGATGACTTCAAAACAATAACCAACAACGGTGTTTGGCAAATGACTGATAGCTGGTTGCTGGCAACTGATTATAGTGACTTATTTAACCAGTTGATTTTATTAACAGGTT
Scaffold_1.tRNA125-MetCAT	ATTGTTTCAAGTAGCTAATTCACCAAATACTACCATTTACTGGTTTGGCCACCCAACCCTCTATATACATCAAAATAAGTCTAAAAGTGAGCTACTTTTATATGAGACATTTTCTAGGTGAGACGATATCTAAAAAAGTTATTGTATTAGTTGGATTATCTAACCCATATATAGTGAGCGTTCCTTGTAGAAACTAGAGACTATCTCATAAGAATTTGCGTTTACGGTTTACCTCTCATATAAACACGTAAAAGAGTTAAAACAAGTACCACTTTTCGAGGTGAAACATAGAGAGATGAGCATGTTTTACAGTACTATGACGATATGTTTTTGGAATTTAGTAACATGAAGGGGTGGTGGCGCAGTTGGCTAGCGCGTAGGTCTCATAGCTTCTGAGTGATCCTGAGGTCGAGAGTTCGAGCCTCTCTCACCCCACATTTTTTTTCAAAGTATCGTTTGTTATCATGCTCTACCGTTTTATTCATAAAATAGTTTATTTATTATAAATTATTTCAAATCGTCTAATTTATCAAATACTAGTATTAATTAAATGGTTTGATCACCCACTAATTATGCTAGAATTAGATCAGTGCCGTCTTTGAGAATATTGGGGCCCAAAGCGATAATAAAAAAGGGGCCTTGAACAATAGTAATACAAATCGTGAATAACCCATCGACAAAAAATACATGTGAAAATTTTACTAAAATTTAATTAAAAGAAAAGGTAGGAGTAATACAACCAGATTTGTGTGTGAAAATGAAACTCTAAATTGATGGACCAATTG
Scaffold_1.tRNA126-MetCAT	TATAAGATACTTTTTTATCTCATAAAATATATTCCACTTTTCTTTTTATTCCATTATATTAAATTTATCCCACATTTATTATTTTTTATTATCCAAACTCCCTTTTAAAATTTCATCCACATATATAACTTACGTTTTCTCCTTATTAACACATAATTCCACTTTAATGACCTTTTAAACGCTTTTCCGTCAATTGTCAACGGGACAGTTTCCACGGCCATATAGAGTATTAACCAATTTAGTTAGCTATTCCATATAACACATCACATGGACCTTTACATTCTACTATCCTTTTGTATATTCAAAGATTCTTAGAACATAGAATATTAGCATCTTTTAAAGTACAACAAGGGGTGGTGGCGCAGTTGGCTAGCGCGTAGGTCTCATAGCTTCTGAGTAATCCTGAGGTCGAGAGTTCGAGCCTCTCTCACCCCATAATTTTTCATCATCAATTAATTTTTCATGTTCTGAAACTTAAAATCAAATGCCAAGCATAAACACTCTTTTATGTTTTTATTTTAAGCACATGTCCAATTGAATGTCAAATAAGTAATTAATAAAGAAATAAGTGCTCTCTCGGTTGAAGCATCTATCGCATTTTTTAAGCATGGTTCTAAGATCAGATTCGCTTAGCAAACTTAACAATCATATATCGGTTTCCTTGTCGATCAATACATTTGAAAATAAGCTGACATTCTCTTGGGTTGCTAATTAGCTCAATTTAATTGAATTCAGCTCAATTTAATGTCAAATAAGTAATTAATAGAGAAATAAGTTTACTTCTC
Scaffold_1.tRNA128-IleAAT	AACTCATCAAATAAATATGTGGATTCTTAAGAATGTAATGTTTCATGAAATCAAATCGCATCGTTTTTTAGTGTAATCGAGTTGTTGCAATTAGCTACTTTCAAGCAAAAATCTCGTTTTGCCCTGATTACTCTTCTTGTTATCCCACTCGACTCGTGCTGAAGACGTAGGAATACCTTTTTGCTAGCCAATACACATTTATGCTAAGCAGCAATGTTGGGTAGCAAAGTAGAAAAGGTCCTGAGATGATGCTTAACAGTCAAGTCTCTGAATATACAAACTGCAATAAACATTATGAATTTTAAAGCAATACCATACATATATTTAATACTACTCTAAAATAACATCAAGGCCCATTAGCTCAGTTGGTTAGAGCGTGGTGCTAATAACGCCAAGGTCGCAGGTTCGAGCCCTGCATGGGCCAACTTTTTAGTTTACGATTTTGCAGTTTTCCAATACTTTGCTTGGTGTATCCTCTGTGGGCTTATGGCTACTTAATCTCTTCTATGTCTGCTACGTCCTGCTATCTTTATTAGTGTTATATACTTTTGTCTGCCAAAATTTGAGTAGTGCATGATTGACAAAAAGTCACGATTCTAAATCTAATTCAATTCTTACTATTCAAATGTAATATTTAACACTAATTAAGAGGAGGGCTTGCATCCACACTTAGACACTTCTAGCCCCATGGGCTCAACTGCGAAGAAACGTGAATATGTGAGAGTATGGACAATTATCAATTTAAACTTTTGGTTCGGATGATTTCACATTTAC
Scaffold_1.tRNA129-IleAAT	TGAATCATAAACCTCTTTGAAAGTAAGCCATTCATATGGACCGGCCTGAAAAAACAAAACACAACAAATTTTTATTAAAATTCTCTTACAATTGAATTTATGAAGAGGAGCCATAAAAGAAGAGCAAAACAAAATTGCAAACCTTTCCATCAATGATTTGACGAGAACCCAGTAAACGATTATTGGGATATTTCTCTACAGATTTGCTGAAACCAACATAACCCACTAATTAAACATTTTCTTGCGTAATTTATTTAAATCAAATGTAGCAGGCTAGCAGCACAAACAATAACTTAGATTTTTATAACATTTGTATAACTATATTAATCGTAATTTATCATCAACAACGTGGCCCATTAGCTCAGTTGGTTAGAGCGTGGTGCTAATAACGCCAAGGTCGCAGGTTCGAGACCTGCATGGGCCAATTCTTTTAATACATTTTATTTCCATTTTTGTAATTTGTCATTCTCATTTCTTGTATATCTCATTGAACCATTCCAATTTTATTTTGTATATATTTATATTCTTAAAAAACCGTTCATTTTTTTTTCTAAATTACCAAATCATTTTTTTTTTTCTAAATTACCAAATCATTTTTTTTTTCTAAATCACCAAATCATTTTTTTTGAAGTAAATTACCAAATCATTTAGGACAATGACATGTAGAATTTCTTGGTACGAGGGAAAGTTTTCACCAATTAGCTACAGAATTTTAAATTGCATAATATTGACATTTGAATAAAATTTATTAATGCTTCAATATGTTGATTTCAC
Scaffold_1.tRNA131-GluCTC	CTGCTTTCTCCAATCTCTCAATAAGTTGCGCCTCCATTATTGATTTCTCTTTCTCTGTAACCTAAGAGATGAATACGCTAGCAAAAATGGTAGATCTGAGAATGATTAAACGGAAGCCATTGTTGTTGACAATGGAGTTTTTCCTAGGAAATGGAATGTAGAAAAAGTGGAGGAGAGAGAATCAGAAGAATGTGTGTTTGTTGTGTGTTTTTTCAGATTGTCTTTGGGCGGGGGGCGTGTTTGGATGGGTGAGGGTGAATTGTGGTAGGGATGTTTGTGTGGGATTATGCACGGTACGGTTCGTCTATAAAACGTATTATAAAATTTAAGTCGTGAAAGTCAAGCAACAATCCGTTGTAGTCTAGTTGGTTAGGATACTCGGCTCTCACCCGAGAGACCCGGGTTCAAGTCCCGGCAACGGAATTTTTTAATAATTTTGGATAAAAATAATATTTTTTTTTTCTGAAATTATATTTTAAATTTTAGAATTTGTAAATTGTTAAAAATACTCCTAGTCTCCTATAATCTTATTTTGCACTCGGGAAGCGAATTAAAGGGATAATTATACTAGAGGAAAACAAAGAAACAAAATACAAATGTAAGTCAAAAATTAATACACTAGACTAGATGAAAACCCTCATTGATTTAAGTTGTCTTGTGGTAAAAACTTAAAACTTTAAAAAAAAATTGTCTTTTAACTCTATGTAACATGGTATTATCTCAATTTGGATGAAAACCCGGGTTCTGCAATTTAATTTATTGTTATTAATTAA
Scaffold_1.tRNA132-GlnCTG	AAAAAAAATCCGTGAACAGATGGATGATATGAGGTGCTGGGTAGAAACTAGAAAGTGTGGATGCAAACTTCAAAGTGACCGACCCCAATAAAATGACAATGAGACATGAAAGGTAGGTTTTATGGAATACTCTATTCTCAAATACTTGCTACCCGACAATTATTAGCATACATCATTAATGTATAAGAAACATATGGACAAGTGATATCTTATTTGAATCGTCCGATAATATAGTGCATAATATTAACTTTTATATTTTTTTAAGTTTCCCAAATTTAATTATCAAATGATGAAAATAATGTTAGCGGCAAAACTTTATATTAATCAAACGTTAACTCAATACCATCTAAGGTCCTATGGTCTAGTGGTTAGGACATTGGACTCTGAATCCAGTAACCCGAGTTCAAATCTCGGTAGGACCTTCTTTTTTTGTAAACACAAATTTCATCTTTAACATTTTAATACTTCATTTAATATACAAAGTATCTTTATACTTAATACTCCCTCCACCCTTTTTATTGTCCACTTTCTTGTGGGCACGCAAATTAAGAAAAATAGTAATGGGATATTTTTAGTGATTATAATAATTGTAAAGGTGGTAGTTCGGGTATTTAAGTGATTATAATAATTGAAAAGGTGGTAGGTGGGGTATTTTAAATAGTATAAGTTGGGGTAGTTAGGGGTATTTAGGTAAAAAATCTTTGCCAAAAATAGAAAGTGGACAATTAAAGTAAATTGACTAAATAAGAAAAGTGGACAATAAAAAAGAATC
Scaffold_1.tRNA133-ProCGG	TGGGTTATCTTCATTTTCCTCAACGTTATTGTTTAAGATAAGGTTGTTATTGTTTTCTTCGAAGGAGCAAAATAGGGGTTTAAAAGAGGATAATGGACGAATTTGAGATTGTAAGAGAGAGAATGAGGGTTTTTTGGGGTGGTCGTAGAGAGAGAGTGACACGGTTGTGGCGGAATAAAGTGGTCGGAAAATATGGCGGTGTAACAGAACTTGGGTTAATGTTGCGGTGGTTGCCATTTTTTTCAGTTTTGATAAAATCTTGAAAATTAAAAAGGTCGTGATAATTTTATAAGTATCATTTTTCTGATTTGATTTTCTTAATATCTCTATTTTGTCAATGAAACAAAATCGGGCGTTTGGTCTAGTGGTATGATTCTCGCTTCGGGTGCGAGAGGTCCCGAGTTCGATTCTCGGAACGCCCCTAACTTTTTTTCGTGCATGATGATGATGATGCTTTAGCTTATGGACATCTTATACTAATGTCCAAAGGTTAAATTATATGTAGAAAAATTATGATGATGATGCTTTGACTTTTTAAAATCTCACTTTTTATTTATTTTTTAAAATCTAAACTTTACATTATTTTTTTCTTTTAAAAAAAGCTTTGGCCGTCATTTTTCCTTTTAAAAATCTTATTGTTACAAATCAAAAAGTCTTTTAAAAATGATCCAAAATCGATTTTTCTAGGATAAATAAAAAATGAGATCTTTTTAGAACAAATACAAGTAAAAATTTTAAAAGTTAATCACATAAAAATAAGATTTTTAAAATG
Scaffold_1.tRNA135-GluCTC	AAAGTGTAAATTATGGACATTAAAAGTGAATTAAAATTTGTACGTGAAAAGTATAATTAACTTTGTTTAGAATTAAACAATATATGAATTCTATTATATGGAAATACGAGATAAGAAGAGTTTAATAACACTATTTTATATAAGTTAATAAAATTTAATTGGGGAAGAGTTTTATTATTTTAATTTTCTTTTTTAATTCTATTTATTTTATTATTAAGAATTATCGTACGAGATAAATAGTATAGCCTAGTAGCCTAAAAAAAAAAGGAAAGAGGAAAAAGTTAAGATAACTATCAAACCGGTGTAATTAATAAAAGGTTTTTAAGAAAAACCAATTATAAATCAACAACTCCGTTGTAGTCTAGTTGGTTAGGATACTCGGCTCTCACCCGAGAGACCCGGGTTCAAGTCCCGGCAACGGAATCATTTGTTGAATCATCATTGTTTTCCAACCCTAATTTTTAGGAGTAATAATAATTAAATAAATCCCTCTACAAAACCCCTAGCGGTTGAATAAAATTGTAGGATAAAATTTCTTTTTGATTCCTTCCTAATTCCGCTAATTTACTTCTCAGAAATTTCCGTTCTTGTTAACTTTTCATCTTTTGTTAATTTCTCAAATCATCAAGATTTTCAGTTTCCTTTTCAATCTTCCCTAGAGATCTCAAGGTAAAATACTCAGCCTTTTCTTACATTTGATTTATGTAGAATTGACGTTATTTGTTGATTGCCATGATTTATGCTTATTGATTTATTCTGTAATCGATTCGGGA
Scaffold_1.tRNA136-GlyTCC	ATATATATATATATATATAAGTAATTTTAAAGAAGAATAATATTTACGATTTATGTATATACTTATTTAAAGGGCATTATATTTTTTATTTTCAACCCAAAATAATCACTTTATTCAAATATTGTAATTTTATAATTAATTTACTAAATTATTTTAAAGTCTTTTATTTTTTAATTTATTTTGATATAAAAAATTACTTTCGATCCAACCTTAAATGCATGGGAGACGAGAAGAGCTTATCGTGGACCGTAGTTTATCAATGGTCCAATCTCTTGGTTACAACTTACAACATTTCACTTGGCCACCAATTGTGCATTTTAAAAGTAAACTCAATACTGCGTAACATGTTCGCGTTTGTAGTCCAACGGTTAGGATAATTGCCTTCCAAGCAATAGACCCGGGTTCGACTCCCGGCAAACGCACTTTTTTCTTTGAATTAATTTTGTTTTGCTAAATATCCTATTTAATATCATGAAATTACCATTTAATTAATCTTTTTCGTGAAACCATAAGAACTTTACATTTAGTTCAGTTATTCTCACACAAACTTGAACAAGATAGAATGATGATTCTCCATCACCTTTCACTTAATTTTCAGTTATATATTTCAGAAATACAAAGAAACCATGATGAATTTAATTAAATAGCATTTATATAGTGTAAGAAATTGTGGTAATAAGAATGAATTATAGTGTTAGTTAAAATATAATGATATGTGCTAATGGTAAAACATTTTTTTCTTTGTTGTAACTTCTCACTAACACCTAATATA
Scaffold_1.tRNA137-GlyTCC	TGAAATTTTAGTATTTGGTCTGGTCTACGATTTAAATGGTCTGGTCTGGTTTTTTTAATTTACTAAGTTATATTAAAATAACTTTTTACTCGAATATTTCATTTTTATAATAATTAATTTACTAAATTATATTAAAATCTTCTATTGTTATATTTATTTTTGATATAAAAAAAATACTTCCGGTGTAACCTTAAATGCATGGGAGACGAGAAGGAAACAATGAAAAGCTTGTTCGTGGACCGTGGTTCATGGTCCAATATCTTCTTGGTTACCGGTTACCACACTTCACTTGGTCTCAAGTAAGTGGCTACGCCTTCAAAATGTAACAATATTTTGAGATTAGCATATACGCGTTTGTAGTCCAACGGTTAGGATAATTGCCTTCCAAGCAATAGACCCGGGTTCGACTCCCGGCAAACGCACTGTTCTTTTTTAAACTAATTTTTTTGCTAAATATCCTATTTAATGTGTTGAAATTACCATTTAATTAATCTTTTTCGTGAAACCGTAAGAAGTTTATATGTAATTCAGTTGTTCTCACACAAACTTTTGAACAAGATGAATGATGATTCTCCATCACATTTCACTTAATATCCTATTTAATGAATTATAGTGTTATAGTGTTAGTTAAAAATATAATTAATGATATGTGCCAATGATAAAATTTTTTTTTTCATTGTAACCTGTCACTAACACCTGATATAAACACATTTTTAAATGATAATGAATGAGAATAAATTATGTAAAGATAAAAGCAAATTAGTGTAGAACA
Scaffold_1.tRNA139-IleTAT	CTTTCACAAGTGAATAAGCTCTATCTCAATTACTTCCAATAGGTGCTCTCTTGAGAGACCGTCTTTTTGTAAAAATGATTTTTCAAAGTCCAGCCCAAATCTATATTTAGAGTTGTAACGGTGTATATTTAAAATTGGACTGAGCTTTTGAGAGCCGTCTTTACAAAAGACGATCTCAAATAAGAATTTGTGTAGTTCCAAACTGGGCCTGATTTTATGGATTAGTTAGGCCTACCGAAAATATTATTAAAACCCACTATAATCTTACCCGCGGACGGATTTGGATTGGGCTGAAACTCTTATCAATAGTTTACCATTAAAAAAACTTGTTATGATAAGCATAATGAACCGGTCCCGTAGCTCAGTTGGTTAGAGCGTTGGTCTTATGAGCCGAAGGTCGCGGGTTCGAGCCCCGCCGGGACCATTAATGGGATTTATTTTTTTGCAATTAAAATCCACATACTATATCTTAAAGTCTAATTTGGCAAAAAAATTTCAGGTGCTCTCTTGAGAGACCGTCTTTTGTAAAGACGATTCTTAAAAGTTTCAACCCAAATCTATATTTAGAGTTGTAACAATATATATTTAGAATTGAACTGGGCTTTTAAGAGCCGTCTTTACAAAAGACGGTCTCAAGTAAGAATTTGTGTAATTTTTTCACATTACATATTATGAGAATAAAATCAAGATCCTCAAATTATTTATACAATCAAGTGGAAGTTACACATTCCTTAGGAAGTCCTTTAGGAAATCGTTTGATATCAGTACAATAAT
Scaffold_1.tRNA140-LeuTAA	TATATATATATATATATATATATATATATGAGTTTAAAATTTTAAATTTATAAATAAATAGTGTTAAACACGTGTTGGCTAGTGTGGTTTTTTAGTTTTGATATAAAAGTTAGTCATTTTAATTCAGACGACAATATTTTTGTATTTAATTAATATACAATCGTTTAAAACCCTATTTATAAATATATAAAGATAGATTATTGAAAATTAAAAAAAAAAAGAAATTTCTAAATCAATTATACATAATCAAATTGTTTTTTTTGATAGCTTAACAATTACTTTCCTAAAATTATTATATTTTTTCATATGTTTAAAATATATATTAAAAATGAACACAATTAACAACAATAGCTGGTTTGCCCGAGTGGTTAAGGGGGCAGACTTAAGATCTGCTGCACACAAGTGCGCGTGGGTTCGAACCCCACAGCCAGCAATATATCTTTAATCGATAAATAATTTTTTTTAAAAAGTCTCCTAAATAGTTCTCTATAATAAAAGTCATTTATTAATTTTTAATATCAAGCATATACACATATTCGAAGTACCATTAAAAACTAAATAATGTTTTATAATATCTATTTTTCACAATTATTTTACAACTATATTTCTTATTACAATTATATTTGTAGTTTACAATTTAATTAAATTTAAAAAAATATATATAATTATGTGGGTTTTCTAGTCTAGCCTCTACGCCTAAAAAGCGGGAGCTTGCCCATTGCCATAGAACTATTCAAGTACCGCATCAGAATATTCCATGGTATCAACTATCAATCTTTTTAG
Scaffold_1.tRNA141-LeuTAA	CAACTGATACAATCTCTGAATAATTTAGAAGGGGAAGAGTTATACCTCAAAGTATTCTCAAATCTTATGGCGATTAATAATATTGACCCTAAACATCAACGCTAGGACCTAGAAATGATTCACTCTATACTTTTCCGAAACCACAAATGTTCCGCCAAATGTTCCGCCATTGTTGAGAGATTCAATCTTCTTTCGGTCTCTTCACTAGAATTTGATGTTAGGGTTTCTAATTCTAATTTCTTCTCTCTAATGGCAAATTGGCAACGGTGCAGATTTCGAATGGGGATAAATCATTTTTTTTACGAAGGTACATAAAATATATAAAAACTTACCGACTATTGTCATTAATAGCTGGTTTGCCCGAGTGGTTAAGGGGGCAGACTTAAGATCTGCTGTACAATAAGTACGCGTGGGTTCGAACCCCACAGCCAGCAATTTTTTAAATGTTGTGCTTGTATAATTAGTAGTTCAATTCGTTTTTTTCACTATTTATTTTATTAATGGTTTTTTATTATATTTTATTCTTAATCTATAAATTTTACGTAGTTAAATAAAATCGTATTTAATCTTTTTTGATGTAAATTTGTATTATATCAACTTTTATAAATTTTAATTATGCCGATTAATTAAAATAATACGAAAAATAATAGAGAACATAATAGTAGGAATGTGGTATGGATGTAGGGTAAAAGATGGTTCATGGGCTATGGAGAGCTGGGGGAGAGGAACATCAACAATCAAACCTAGAAAGTAGAACTTAAAATGGAAAAATAACTTTAATACT
Scaffold_1.tRNA142-ArgTCT	TAGAAGATACTCATATTTGTCATAAAAAGTATGAAACCTTTAAATAAGAATTATATTAACAATTTTATTTTTTTAATTAAAAGCGCTATATATACTAAAATCATATATCTATTTTATAAGTAATATTATACTTTTACTCAGATAACATGTAAACATTCCTATTTTAATTTTATATTTATATATACATTTATATTAATAATTTCGTGCATTGCGCACGAGTTTTTATACTGGTCTAATGTTATCTTGCAATCAAAATATCTTTACGAACGTAGAGAACTAAAGATAAATAATTTAAAATTCCTTTTCAAAATAACTTCTAAATAATTTACAGCTTTCGTAATCATCATCAAGCGCCCGTGGCCTAATGGATAAGGCGTCTGACTTCTAATCAGACGATTGTGGGTTCGAGTCCCACCGGGCGTGCATTTTTTTGCTAGCTTTAATAGCTAATAGCTGTCCTCCAATTATTTATAGTTTTGTTGACGAAATAAATATAGTAACTTAATAACTTTTTTTTTTTTTTTTGAAGAATAGTAACTTAATAACTTTGTTGATCTATTAATGGTGGATTATAAAAACAGATCTTCTCTTGAGAGACCGTCTATACTGAGCCCAATCCATATCTCCTTTTTATCTTACAAAACCACCAATCAGACTTTTTTTTTAATTTATCAATTGCCCCAGCCCAAAACTTAATCTTTGATTTAATTTTAATATTAATTATAAAATATAAAGTAAAATATTTCTTAGTTGTTATTCATTATCGAGTAAAA
Scaffold_1.tRNA164-IleAAT	CTTCTTCTTGAATTCGGTTTATAAATGCAACATTATTTATAAAGCCCTTATTTGCTTAATTGATACGTATAAATTTTAATAAGTTAATGTTTCGAAAAATATTTTTTTACATGTTGCCTAAAGTAACCCATGTCATTTTATCTAGACATATATTATGTATTGCCTTGAATTGTTGATTATCAAAACCTTCATTTCACATCTGAGGACATGTCCAGGAATCAACTCAACTAAAACACTTCTTGATTTATTATATGCTTCATCAGATATCACGCATAATTCTATAAGACACATTACATACGAAAGATAAAATTATATATTTATAAATTTCTAAATTAATATAATTCAACAATGGCCCATTAGCTCAGTTGGTTAGAGCGTGGTGCTAATAACGCCAAGGTCGTAGGTTCGAGACTTGCATGGGCCATCTAATATACTATTTTTACTTAACATAAATCTATTTTTCATTAATAACAATCCATTATAAAAAAGAAAAATACTGATACAATTGAAATTAATTAAGGCTAACAGTTTCTAGTCTCGGGTAACCCTAATTTATACACACCCCTCCTTCTTGTATTATAGCAGATAGAAGGGAGATCAAACATCACAATACATTAATAATTGAGAACTTGTTGGTAGCTATTCTAACTTAATACAAGACAACCTGTTCAATGCTCTTCAACTTTCATTACCCTCGCGTTTCACTTTAAATAATAGTATATTTTATAAATTAGCTGATTGAACACATAAGCATATAATGCTCATTTCATATTT
Scaffold_1.tRNA165-ArgTCT	TCATCAATCTATCCTATAAATGTAATGTTTGACAAGATAACATCCTAAGCCCTTTTGAGTTAAGCTTAAAGCATATTCAAATGAGAACTAGCTCAGCTTAATTTCTGGCTAATTCGTTGATTTAATCACATTCTTCCTTCTCCCTCAACATACTTATAGTACAAGCTGGATGTATAAGATATGTATCCAACATTCATCTCACCACAGGAAATGTGAGCATCAAAGCATCCAAACTTAGTTCTAAATTATGAAAATGGTCCCAAGTGCAGTACTTTCAGCTAATAATACAAGCTAATAATACAAGTGGAGCTCAATTTGTTTATTCTTTTACATGTTTGTTAGTAATCAAAGCGTCCGTGGCCTAATGGATAAGGCGTCTGACTTCTAATCAGACAATTGTGGGTTCAAGTCCCACCGGGCGTGCATTACATTCTGCCATTTTCTCTTTACTCCCTCCTTGGGGAACGGGTATGATTTGTATGCATCTTTCAAGAAAAAGAAAAAACCCCCCACCGGAACCCTGCCTTGTGCGCATACTAGAAATTAGAAATGTCCTTTATGTTTATTAGTATATAATGTATTCTGATCCATTGATTAGGTGTTTGGTACTTCCTCCATTCCAAAATAAATGAAACATTTACATTATTCCTTCATCCCATTAATTTATGTTTAGGTTATAGCCTGTAAGTTTAAATATAGTGTAGTGGAAACTTGTTGAATTCGTCTCAAAAGCAAGAAACATTAATATCCACTTTCATATTTTTTTATTATTT
Scaffold_1.tRNA17-AsnGTT	TAAGTTATATGCCAAAAGAAAAGCACTCTCTATTCCTCGGTCGATACCTTCCATATCTATGAGCTTTGTAGCCTTTATAAAACAATATGCTCGAGTCTTCTTCGGAAAAGCTTGAGTTGTCTTACGATAGAAGAAGCGTGTAGCCCACATTTCATCAAGTAGTAAAAAGTCGGCCCGTGACAAAATGTATACGGATTATGGGCATGGGTACAAACAGTGATTTAGAAGCTATTTTTGATATTGCTATAGTAGGAAAATGGAAAAAAAATTTGTTCTTGGTGGACTCAGAGCAAAAACATGGTGAGTTTTATTCTTATTAAATGATGTTGATTAGGTTTAACATCAAATTAGCTGGAATAGCTCAGTTGGTTAGAGCGTGTGGCTGTTAACCACAAGGTCGGAGGTTCAAGCCCTCCTTCTAGCGAAAAATTTTAGTATTTTTCAAGAGCAAGCAAAACCCTGAGGTGCTACTTTTTCTATTTTCTGCTCTTTATTTGAAGTATAATAAATTGAAAATTACCACCTCTGACGTTTTCTTTTTTGTATTACAGCAATTGAAGTTTATTATCTACACTATTCAGACAAATTCACCGAATTTCCGACCATTAGTATGCTTGAATTTACCAATAAATTTCATTATAGAAGTGATCTATTGCAAACTTGCATAAAAAGTGATATACTACAAATAACAGACTACCATAGGCTAGCATTTCAGCCAAATCTTAAATGCCATCGTCGAAAAAACAAAATGCACCAACTTACAAAACGTATCGT
Scaffold_1.tRNA170-ValTAC	TCTCATATTGCACATGAGAAGAAAAAAGAAACCAGAGGGGAATATGATATAATCAAATCAAATTGTTTTATTTTTTATAGAAGAAACTGAATACATTTAATAAATTACACCAAGATCTTTTGTGCATTTCTTGTGCGAAAAGATAAGCTTGTAAAATTATATATAAATAGAAAATAAATATTTATCAATTCACAAATTTACTTTCAAACACATTTTTCATTGGAAAATAAGTTTTAATATCATTAATTTAGCCAATAATAAATAAGGAGAAATTCATGACATAAACATTGGACGTGATACGTGAGGAAACCCCCAAATTAGTTTTGATTTAATAAATTATTTAACATACAGTTGCTGTGGTGTAGTGGTTATCACGTCAGTCTTACACACTGAAGGTCCCCAGTTCGATCCTGGGCAGCAACATTTTCGCTTTTATTTTTTAATGTCCCTTTGCATACTTATTATTGTCTTATTGATATAAAAAAAACTCAACAAAGATATATATATTATTATTATCAATTATAAGTAGCGCTGTAAAAAATTGACCCGATTTGTAATACCGCCCGAAATCGATCTGTATCCGACCCGTTGGTTGACCCGAGGTGCAGTAACCTGTAACCGATCGAAACTCGACCTGATGTTGACCCGTAACCCGACATGCACCTGATTATTTTAGACCAATAATCCACTGGTACCCGACTCGAGAACAACCGACACCCGAAATTAACCCGACAATGTGGTTAACCGAACTCGATTTGCACCCGACCTGTTAC
Scaffold_1.tRNA172-GluTTC	TATTGTCAGAAACTAGCTATCAAATAGGAATTTTGTCAAAAACTAAAATATTTGTTTTTTCAAGATCTATCTAAAAAAGTTATTTTTCTTTTAAATCACCAGTTAATAATAGACATTTAAATTTTCGTTAAGTGTAGTATGTACAAGTCATATGTAGTTTACCTAAAAAAATAACTAGTAGTCTTTAAACTAAGAAAGGAGAAACCCAAATTAATCTTCTAACAACTAAGAAAGAAAAATAATAAATGATAATTAGTTAATTACCATGAAATATGGATTTTGTTTGCAAATGATCATCAATTTGGAATTATGCTATAATTATAGAGCAACATTGCAAAGCCTCAATCAAATCCGTTGTCGTCCAGCGGTTAGGATATCTGGCTTTCACCCAGGAGACCCGGGTTCGATTCCCGGCAACGGAATTTTATTTTTGCTATTTTAGTTTTTCGTGCAAACTCACTTGTAGTTGTACCAACATCAATCCATTTTTTTTTCCAAAAAAAATAAAAATAAAAAAAACATCAATTAATTTTTTTTTGAAAAGTAAATATTAATCGATTAGTGATAGAGCAGATTTTTTTCAAACTAAATTATTACATCAAATGTAGTTAACATTAAACTTCAAAAAAAAGTTCAATCTACTCGTTTGTCTGAATTGTCTCTATAGGATAATAGCAAAAGAATTATGAGGTTTAAATGTGTAGATCAAATATAAAATTAAAAAAGAATTATAATATATGACTGAAATAAAAAGAAAGTTAAAATGTATAAA
Scaffold_1.tRNA173-ArgACG	AGTGGGCACGCAAATTAAGAAAAATGATAGTGAGGTATTTTAAGTGATTATAATAATTGTAAAGGTGGTAGTTGGGATATTTAAGTGATTATAATAATTGAAAAGATGTTAGGTGAGGTATTTTAAATAATATAAGTTGGGGTAGTTGGGGGTATTTAGGTAAAAAAAATTTGCCAAAAATAAAAAGTGAACAATTTGAGTGAACTAACCAAATAAGAAAAATGGACAATAAAAAAGAAACGGAGGGAGTAGCTCTCAACAGTTTGAGTTAGAGACTTCGAATAAGTTGTAGTTAAGAATCACAGTTACGTTAAAGGCTATTTTAAACACAACATAAAAGTAGCATCAAAGACTTCATGGCCCAATGGATAAGGCGCTGGTCTACGGAACCAGAGATTCTGGGTTCGATCCCCAGTGAAGTCGTATTTTTTTTCTTTTTTGGTCATTAAATAATATGATCAATTCATTGAATGGAATTTTGTCCACCAATATATTCACCAAATTTTTTTATATTTTTCTGAGAGACAGTCTTTTTGAAAAACCATCTCTAATTGGGTTGGCCTATTAAGGAAAATGTAGAGTAAATTAGGAAATAAATTTTAATAGATTGGGCCTGAGAGACGTCTCTCAGAAAACTACCTGTTTTTATATTGTTTGAAGTCCTAAAACTTTTTATTAGTAAACTAGCTTGAATCCCGTGCCAAGCACGGATAATCAAAAAATATATAAGTGATATTTTAAATATAAATAAAATTAGTTTAAATTATTTCGAT
Scaffold_1.tRNA175-LeuTAA	CAAAAGAGTAGGGCTAATGCTAGGCTTAGTGTGAAGCCGCGAGCAACGATCGCCATGTCTGCATGCTCCGATCTTAAAGTAGAAAGGACAATTAACTCTATCCTTTTCTGTACCGAATATCGATGCCAAATGTTCCGCCATTGTTGAATGATTCGAGCTTCTTTCTCTCTCTTCAATTCAAGTTTGAGGATTAATTGAATTTAGGGTTTCAACTTTCTTATGGAATAGTATCGGAAATGGAGATTGTTCTAGAATTTCGAAGAACCTGTACGTTCTAGATGTTTCTTGTATTATTTAATTAAAGATGTCTTAGATATATATATAAAAGTTTTACTTTTTAAACATTAATAGCTGGTTTGCCCGAGTGGTTAAGGGGGCAGACTTAAGATCTGCTGCACATAAGTGCGCGTGGGTTCGAACCCCACAGCCAGCAATTTTTTATTTGACAATCTCGACGCAATTTTATACCGCCTTCGTTTCAAAATACTTGCAACATCTACCTTTTTCACGCAGTCTAATTCATTAATTCAATCTTTAATATCGATAATTATGTATAATATAAAATTATAAAAATTTGATATTAATAATCTTTACATCCAGATGAATCAATTAAGATTTCACTTGACTATGTTTTAACTTATTAATTACAAATTAAGAGAGATAAGTGAATAGTGCTTATTTTTCGTATGTTACGACTATATTGAAATGGAGGATGTATACAAACTCTGCAATTTCTTGCTGAACAAAATATTTTAAATGTTGCTAAATTAAAATTGATGTTTA
Scaffold_1.tRNA176-LeuTAA	ACGGATGAAGTATAAGAAAATATGTTTGGGAGTTAAAAGTTGCTTAGAGTAAACTTAAAAAGATGTAGTTACTAGGATTTGTTATTTGTTCTTATGACCATTGACGATAAGTTAAGTAGCATTATAATCAACTACTCCACATTATTATGATATTTCTTCCGTTTCAAAGTAGTATTTTTAGTTGAGTCAAATGCAATAATTCAATATTTAATATCTCTAAATACGTATGATAAGAAATTATAAAAAATTTGATTTGAATAATATTTAGATTAAGACTAATGAGAAAAAATTCCACTTGACTGTGTTTGAAACTAATATAAATAAATAAATTGTACTTTCTAATATCAATAGTTGGTTTGCCCGAGTGGTTAAGGGGGTAGACTTAAGACCTGCTGCACATAAGTGCGCGTGGGTTCGAATCCCACAGCTAGCATGATTTTTTCGTGAGCAAAGAACTCTAATGCCCGGTTTGTTTTTAATAAATTTTTAAAATTTGAGCTTATCGTAATGTAAAAAGATAAATTGTCTTAAACTAAATTAAAAACTTTAGCACACTTTTAGTTTTAAGATCTATGATAATACAATTTTAATTTCAAAAACTATGATGTTGATATAATATACCCAACATGCAAATCCTTACACAAATAGCTTCAACGAAGTCGAATTGGTTTTCTCTAATCAATGTCTCTTGTTAGATCATTCTCTTTTCTTTCAATCCCACAATTTTATTGTGTAGCTTAAAGTTTAATCCCGTTATAGTTTTTGTATACTTTCGCATCACTT
Scaffold_1.tRNA177-AspGTC	TCAACAAAAGCATGGCGAATAGCAGCGCTGCTTAAACTAGCTAATTTGAATCTTTTATTCACAATTCTGTGAAGATTCTACATTCAAAAATACAGAAGAATAAACCACTGAAAAATTAAAAAATACCAAGTTAAATAGCTTTATCATAAAAAGTTTTACCTGGAGAGCATTAATGGTGGATTTTCCATGGAAATGGAAGGAATTATTAAGCAAGGAAATTGACACCATTGATTTTGTTCGCCTTTCAATGGCGTGTTATTACTAATTACTATAACTTCAAACTAACTAAACTGTTTCCTACCATCACAGTTAACGATTAAAGTAGTAATTATTTGACTTTTTATCACATTGTCGTTGTAGTATAGTGGTAAGTATTCCCGCCTGTCACGCGGGTGACCCGGGTTCGATCCCCGGCAACGGCGATATAACTTTTTAGGACTTAATTTTGTTTTGATTTTTTCACGTGGTATACAAATTTTTTTTAATTCCACATGGTGACTTAGAACTTTCAATTGTTTCGTTCAGTAGACAAAAAATTATGTTTTTTGTTTAATTAAATTCTAATTTCGGTGATCATGAAGTTTATTTTTACTTAAAAAAGTCTTCTGAAAGGTTAATAATAACGTAAATTTAACAAAAACCTTAATTTTTGCCTATCAAGTGAAAAAGTTAAAAACTTAGAGTCATCACGCAAATTGAAAAAACGTTTCTCTACTATGTGGAAAAGCCAAAAACTTAGAGTCGCCAGATGGATTTCTCATAACTTTTTTAA
Scaffold_1.tRNA178-AspGTC	CAAATGAATGGAAAAGTGCAGAGCAGACTAATCTTGCTAAATTGTGTCTTCCAGCAATATTTTTACCTAGATTCTACATTCGAAAATACACAATAGTAAATAACTGAAATTCAAACAAATAACATTATAAAATGTTGAATTAAGAAAGTTTAGATTGCGTATTGACAAATAGTTTTACCTGGAGAGTATAAAGAGTAGATTTACCATTAAAATGGAAGGATTTAAGCAATGACATTGACACAACTAATTTTGTTTCGATTTTCTTTCATTCTATTTTTAATGGATTGTTCTTCCGTCAACGGTAAGGTGAAATTTGGTAATAAGTTAATAACTAACAAAGTGATCAATAAGTCGTTGTAGTATAGTGGTAAGTATTCCCGCCTGTCACGCGGGTGACCCGGGTTCGATCCCCGGCAACGGCGAGTAATTTTTTTATGAAACGAATCTTTTGTAAAAAACATTATTTCTATTTTCATACTCTATTATTAATCATTTTTTTATTTATATCACTTTTTATTTAATATATACTCCACTATCTATTTTTACTTAAAATCCGTTTTTCTGTCCAACCCAAAGAAGACAATAATTTTGAATAGGAGGAAGTATAATTCTATGAGCGATTCATTTAATGGTACCATTTCTAAAATAAAAATGAATTGTTACTTCATATAAAATTAATTATTTGATTCAATTTTTTTTTTTTTTTTTTTTTTTTTTTTCAAAATTAATCGATAATGATTTTTTTTTAATGCTTATATTAAATCGAAAAAAT
Scaffold_1.tRNA18-SerCGA	ATTTTTTGCTGACAGCACCCCTTGCCACATTTTAACCGACTATTGTAGGTACCTACTAGCCGTTACGCTCACTTCTTCTTCCTCCTTATGCTTCTTTATTGGTCTAAGTCAAATCTTCTTTAGTGATAGTTAGCTATAACAGTCGGTTACAATGTGGAAAGGGGTGATGTGAGCAAAAAAATTCAAAGGTCGGATTATTTAAAAATAATTAATAGTAGGAGTTATTCACAACAAATTGGCAATAGGTCGGAATACTCAGGACAATTTTTCCTTTTTTTTATAGAAGGAAAATAGGTTTATATAGGGTTTAGCTTATTAAATAACTTTGATTGCCAATCTGCATTAAAGAGGTCGATATGTCCGAGTGGTTAAGGAGACAGACTCGAAATCTGTTGGGCTTTGCCTGCGCAGGTTCGAATCCTGCTGTCGACGTTTTAAATCCTCCAATTTTTTTTGTGAATGTCCATAATTGTCAATTCTCACACCATTAATTTTTTTAATTTTTACTCAAATATAAATCATCAGATAATAAACATCCGAAACAACCCTCATCCATGGCGGTCACTCTACAGTCTCAACTAAAACCTCTCATTACGCACCTTTCTCTCTCCTCCCGCAACCCGAACCCGAATTCACCACCATTTTCCGTCTACTGTGGGCCAAGAGACAACCGTGGGCCACTTGTAAAAGGCCGGGTTTTAAGCTCCGAAGCAATCCAAGCAGTCCAAGCCCTAAAACGGGCCCAAAGATCAACTACCGCCGCCAACAACGACTCACAATAC
Scaffold_1.tRNA181-ThrAGT	TGGCATCTCTGCACATGTTCTCTCTCTTTTAATATCAATCACACCATTTAAATTATCTTATTCTTTCAATAATTAAACTATTCATAAATATTTATGAATATTATTGAAATAGGGAACATTTACATATTGATATTAAAAGAGAGAGAACATGTGCAGAGATGAAGTAAAAGAGATAGGTAACATTTACATAAAATGAAATATAGCATGATAAAGGAAAAAAATGTAGCAAACTTAAAGTATGGTGGAGTATATATTGATATTTCCATGTATTGGGGACAAATTTTGTGTTAAGATCACACTTGTCCCTTAAGAATGAATATTAAAATTATTCAATCTAATTTGCTATAGTTGCTCTCGTAGCTCAGTTGGTTAGAGAACCCGTTTAGTAAGCGGGAGGTCTTGAGTTCGACTCTCAACGAGAGCAAATTATTTTTTTCATTTATTAAAACTTTTAGTTAATTGTGCGAATCATATGCTCCTCTGTCTCACCTAGATTGTTACAATTTAACCCAAAAAGCTCTCACACTATATAGTCAAATTAAACAATCTCGACGTCCTATGGAACGGAGATGTATAAGGAAAGATTATTTGTCGAGGACAGATGGTTCGGAAATATGAAACAGAATCCAATCTGCTAGATTCAAACCAACAGGCAACTTAAGGATTATGTTTGATCAAATTATGTATACAGCTTCAACATAGCAAGATGGAAAGGCAATGTTGCTTAAGGGAATAAACAAAAATATGAAAGATAAGAAGATCCGACCTTCTGGA
Scaffold_1.tRNA19-IleAAT	TAAAAACCAATTTTAAGACTTAAAAAATTTTAAGACTTAAAAATCAATTGCAGGGCATTAAATTCTCATTTCAACTTTAAAATAGTATTTCTCAAACATTATAGTTGATATTAAAAACTTTGAAATTGACCTTTTAAGTCTTAAAAATTGGATTTCTAAGTCTTGGAATTGTCCTTAAGTCTTGGAATTGTCCTTTTAAGTCTTAAAATTAGTATTTCAAAATTTTTTTAAAAAGTTATTGGGCATGGACCAGTTGCACGGCTAAGGTCGTCTCACAGGAGAGTAACTGTGTATTTTAACTAAGGTTATATAACATTATATTAGTTAATATTTTAATTATGTAACTAACTGGCCTATTAGCTCAGTTGGTTAGAGCGTCGTGCTAATAACGCGAAGGTCGCAGGTTCGAGACCTGCATGGGCCATTTTTGTATTCCCTTTCAAGGGAGTACGGGTATGGATTGTCCGTCACATTTCCTCACCCATACCCTATTTTCGTGCGGGATATCGGGTTGATGATGATGATGATTTTATCTATGTAACTTTAGCTTTATTAATATTTTATTTATGTAACTATCCCTCACAATTTTGATCAAATACAACAAATACATTTGAAAAGGCAAATATAGTCTAAAAGGGAGCTGTAAGTGGCTCCCTTTCCCTAAATTCATCTGGGATTGGGGGGTTCAATGAGAATTTTAGTGCATAAGCAATGATGCGAGCTATCTATTTTAATGTTGTCATTTTTGATACATCCATCAACTATATCATCAAG
Scaffold_1.tRNA2-TyrGTA	AGGTCGGATTGTTTTGTTGTGTATCAATCCCCTTCTTTATTTTTGCCTTTTTATAACCCTTTTTCAAAGTTATATCCTTTTGAAGAAACTAGTTTGTAGTATGTAGTATGTAGTATGTAGTATGTAGTATGTAGTACGAAGCTAAGTGAACAAGAAAATTCCGAATGTTTACAATTGCTTTTTTTATGGATTACTATGATGACAAAAGTACACACATAAACGATCTAAATATTCAGCCATCTTCAATAGTTTGATAGGAGAGTTAAGATTATTGTTAATTGTTTGTGTTTTGTGTGCTTTTGGTTGAAGCTTTTGATAAGATTTGTATATTGGGCAAGTGTCTCCAAAGACCGACCTTAGCTCAGTTGGTAGAGCGGAGGACTGTAGTTGGTAAGCAGATTAATCCTTAGGTCGCTGGTTCGAATCCGGCAGGTCGGATTTTTTGCTGTGTATCATTTCCCTTCTTTATTTTTACCTTTTTTATGACCCTTTTTAAAAGTTACGTCCTTTTGAAAAAACTTGTGTGTAGTCTGAAGTTAGGTGAACAGTCTAATTTCAACTATTTACAATTTTTTTTTTGTTTACTATGATGACAAATTTACACAGAGGTCTGATCTAAATATTCAGCACTCTTCAATAGTTTGATAGGAGAGTCAAGGTTGTTTATTGTTTAAGTGTCTTGTGTGTTTTTGGTTGAAGTGTTTGATAAGATGTGTATATTGGGCAAGTATATCTAAAGACCGACCTTAGCTCAGTTGGTAGAGCGGAGGACTGTAGTTGTTAAGCAG
Scaffold_1.tRNA20-LeuCAA	GTTACAAACTACTTCCTTCGTTCGTATTACTTGTTACATTTGACTTTTTATACAGTCCAATGCGTTATTTTGATTATTTATTTATTGAATTATACACGTTTAAAAATTATAAAAAATTAATATTATGAATGTATGCGATTAAACGATTCAAACAAGATCCCACTTGACTATATTTTTTCTTACACATTAGCCGCAATATACAAAATAAGCTTGAACGATGAATAGTGTTGATAACGAAAATGTAGCGAATATTTCAGAAAGGAGGAAATATCAGCTATAAAATGTTTATGAATACCCCATGTCACCAGTATATATAATGATATAAGATTTAGAATATAACATTAGGAAATGTCAGGATGGCCGAGTGGTCTAAGGCGCCAGACTCAAGTTCTGGTCTTCGTGAGAGGGCGTGGGTTCAAATCCCACTTCTGACACTTTTAGTATTTTTAAATTATTTATAATTTCATTGACACTATATGTTTTTGCTATTTGGTTTTAAATGTATATTATTGAACTATCAACAAGAAATTCGTCGTCCATTTTGTTACCAAGTCTTTTTTTTATATCTTTAATGGGTTTTCAGTGATTAAAGTATTCACTTATTCAAAATAAAGATAAAAATTCAAATACAAATATAAAACAAACATTTATTCAGTACAAAAAATTTATTTTTATTGGGATATATTTAGCGTATTTCAAATTTCTTATAGTATATATAGAAAATTTAGTGACATTTATTAGACCCTTTAGCAACATAATAAAAAGTCACACTAAAACTTTTGCC
Scaffold_1.tRNA21-GluTTC	CATTTAAACTCCCTTCTACCATTACAAATACGTTTTGCCTCATTCATTTAAGGACTAAGCTTTTCCTACCGTTACTCTATAAAAATACACCGCCTTCTTACTTACAATATACTAGGATTATACCCGTGCTATACACGGTTTTCGTTTAAAATTTTCATATTAATACTTATACTATTAAGCAATATTTATTAATGGATTATTAAAATGCATATATATATATATATATATATATATATATATATTATATATATATATATATATATATATATATATATATATATAAAATGTTAATTTGAAAGTTACAAGCCTGAGAGAGTAGAAAATGATAAACCTACTAGATTATCGTCAAATCCGTTGTCGTCCAGCGGTTAGGATGTCTGGCTTTCACCCAGGAGACCCGGGTTCGATTCCCGGCAACGGAATTTTTTATGTTGTTTTGAGATAGTAAATTTGCAATATGCCCCATTCCACTTAATTTGTATGCAATGTTCCATTTGTTTTTGTGCACTATTCATGTATCACTTTTAATTTGTATTTTACTCTTAGAGATCTTGTTTGATTCGTCTCGATACAAGGATTATTAATATCAACATTTTATAAGTTTTGGTTAAGAATAATTAGAGATATTAAGGGTTAAAATATTGTCGCGGCAAGCGTAGGTGCCGGATATTAGTGGGCGGTGTGGAGGCTCGTCAAGTTGTATTAGGATCCTTTATATTACTTTTTTTTATTGCCTACTAGTATAAAACCCCGTGCAATGCACGGAATTTTT
Scaffold_1.tRNA22-GlnCTG	CCTAATTTTTATTTTATTTGTTTCTAATTTTATAATCAATCAAGTTTGTATGGTAAGAAGCAAGCATGCGGATTCTGTTTCAATCTATCATTCCGAGGATCTTTCTCGAGCCAAGGGACTTTTTGTGTATGACTTGACGCCTTCCTTCTCTTCCCATACGCTGATCATAGTTTCTTATGAATGATACACATAGACCGAATATGATGATGATCGTAGGAGAATTTGGATACAATCAGTCAATGTATTAGAAATTTCTCAGCAGTTAGTTTTATACTCCAGATGATCTATATGAAGATCAGAATATCTAAATTATGAAGATTTATTACCTAATGATTATAAATATCACATATGGTCCTATGGTCTAGTGGTTAGGACATTGGACTCTGAATCCAGTAACCCGAGTTCAAATCTCGGTAGGACCTTTTTCCCTTAGATTTTTTTTTAACTTTTTAAGCAACGGTTTGGTTCTGCTTCACTGTCTGTCCATTAAAGAAAGAGTATTTATTTACGGTTCATATAACTTGTACAAAGAGGGGATGAATATCCTTAAAAGAACCACTATCGAGCGTGTCAAAAGATGTTTAAAAGTTAAAACTGATATGTGACTCAATATAATCGACCTTCAAATTGAGTTTGGTTTGACTAGATTTCTATCCAATCTTATAATTGAACACAATTTGATTCAACTTTGAAATGTATTTATAATCATGTAATTACAAAAATGGACACAAGCCCATTTTTGACCCGATGATCTGAAAATTCGAAATATATA
Scaffold_1.tRNA23-MetCAT	CATAAATTTGGATCAATGATAACATATTGGCAGTAGCCATTTTCAATGTTTTTGTTTTCGAAAGCTATTATTTATGATAAGTTTTTGAAGAGTGAAGAAATAATGAATTTTTAATTTTTAAGAAAGGGAAACAAGTAATACCGGTTGAAGCACTTGAAATAATTCTTTGTAAATATTAAATTTACTTTTGTAATTGTCAGTAAATTAAATAAACAGTGAGTTCGTTTGGATGAGCTTAAGAAATTATTAAAGGTAAAAAAAAAATCAATAACCCAAAAGTTAAGAGAAATTTTAACAAGCTTATTATTTGTTTTAGTTGTATTACTTAATAAATTTGTTAAGCTCAAAAAGGGGTGGTGGCGCAGTTGGCTAGCGCGTAGGTCTCATAGCTTCTGAGTAATCCTGAGGTCGAGAGTTCGAGCCTCTCTCACCCCCATTTTTTCGGTTTTTCGGAAAATGATTTTGAAGCTAATTTTTATTTGTTGGGGGTGCGTATTTGATTATCTTGTTGCATTTTCATGCTCAAACAATAGCACAATTCTCATAACATAAATTCTTGTGAGAGACGGTCTCTTTAAGAGACCAACTCTAATTGGGTGGTCCATAAAGAAAAATATAGAATAAGAGTAAGAATTAAACTCTAATGGACTGGACTTGAGAGGCGTCTCTCAAAAAAACTGTCTCTCACGAGACTTGCTGTTCTCATAATGGAGTTTTGGGGTCATAGGGAAAAAAGTCCAAAAAAACACGTTTTTGCAAAATATTATTTCAACTATTCTTTATTT
Scaffold_1.tRNA26-MetCAT	ACTATTAAATAGATTATAAAATAAAATTCTAAATGTTTCTGACTCGGCCTAAAAGACCATTCTAGAATGATTTAACACCATACAAAAAGCAAACTATTTTTTACAGTACGAATGTATAAACAAAAATATAATAGTTTCTAACTCGGTCTAAAAGGCCATTCTAGACTAAAATATGGCCCGAACAAACTTTCAAAAAGGTTATATAATAGGCACGATGCGTAATGTAACCGGGATTTTTCAATGGTACCAACTAAAATAAAAATGTTAGGAAAATTCATGATGGTAGAGGGAGTACACACTAATAGTAAAAATAAAAATAAATATTTTATTGACGTCTTCTGTATCAAAAAGGGGTGGTGGCGCAGTTGGCTAGCGCGTAGGTCTCATAGCTTTACTGAGAAATCCTGAGGTCGAGAGTTCGAGCCTCTCTCACCCCAGTTTTTTTACTTTGGCAGTTTGGCTCTTTACAATAATAATTGTAATATTGTATGATTTAGGAATACTAATCGGGAGTTTTGCATTACAATAATAATAATAATAATAATAATTTCTAAAAAGTGGATATAAGTTTATGGGAATAGGGTAATACAAGACTTGCTGATGCTGAATACTACTTGATCAGTTCTATAGAGGCCTATAATAGTTATTGTAATCGTGGATTTTTAGTATTTATCACTTTAAAATTGTAAGTGATTAGTTTAATAAATTAAATTTATACAGGTCAACTCAATATAAAGTCTTATCATAAAATTATTTCATTTTAAAATGTGTGTAGATTAAATATATT
Scaffold_1.tRNA27-SerTGA	TATAGATTTACTCCAAATTGAGTAATTACGATACATAGTAAGCTTTTAAATAGCCAAAGTTAATTACTTGACATTTGGTAAATTCTTTTATAAGACGGTCTTATTATTAGACCCTCTTTATATGTGGATTAAATAGCCCAATAATATAAATTTTTAATATACAGAGTTTTTGTTTTTTGATCGTTTTAATGAGAGATGTTATCTCACAAGAAAACTCTTTAATGATAATAATCCATTGGATAATTCTATTAAAATAAAATTTAAATTAAAACGAAAAAGTATTAATAATTAATCGATTATTTTGAGATTTCTAAGAGGTAGTCTAAGTTATCGGTAATAATAGCAAAAATGTCGATATGTCCGAGTGGTTAAGGAGACAGACTTGAAATCTGTTGGGCTTCGCCCGCGCAGGTTCGAACCCTGCTGTCGACGATTTTTATGTTTTCCCTTTATTAGTTTTTGTTATGGTCAACGAGCCTATATGAAACAAGCTTAAAGCCCAAATTAAAGTATACCAAATATGTTTAACCTATTTGTGAGCAGGTACTCTCTTGAGAGACCGTCTATAGTATAGACGTTTCTCAAAAGCCCAGCACATATCTCCCTTTTAACTTACAAAATCACCAATTAGTTTTTTTTTATTTATAAATTGGGCCAGCCCCAAAACTTGAGATGTCTATTGTATAGACGGTCTCAAGTAAGAATTTGTGATTTGTGAAAAACCCTTTTTTCTGAGACAGTCTCTAAAGAGAAAGACATGTTTGAGGATGAGAGCTATATTA
Scaffold_1.tRNA28-LysTTT	TTATCACTTTCATATTTATATTGATTGATTTTATACTTTTTAGGTCACATCATTTAATGTATTAGAAAACCATATAAATACTTCCTCTGTTTCATTTTAAATGTCACATTTGTTTTTTTGCACGTTTGTCAATGCTCTAATTTGATACTACTTAATAAGATAACATTGTGCATACTTAAAAATATATTAATAAACTTGATATTAATATGATAACAAAATTTTATTTCTCTTTTTTTAAGGTGAAATATTTCAAATGGGAAAAACATGGAGTAATATTTATTAAGAGTATAAGTTAATTACGCATTTTCTAATGGAAGTACTATTGTAATAATTTTTTTCTAATATAAGTTGCCGTCTTAGCTCAGTGGTAGAGCGCGTGGCTTTTAACCACGTGGTCGTGGGTTCGATCCCCACAGACGGCGAAATATTTTTATTTATTTTTCAATTATTTTAAAAAAAATTTTGATTAAAATAAATATATTTTTTATTACTTGTTTTTTTAGGTTACGTCATTTAATATATTAGAAATCTATGTATTTTATTTCATTTTTTCAATTATTTATAAAATCTTTTCAATTTTATTTATTAAATGAGTATTATTTAAGTGTATTGGATATTTTAAGTTGATTAAAGGATAATATACTTTTACCGAGGATTTTTTTATTTATACTAATGAAATCGGTTACTTAAATGCAATACATAAGTCTAATATGATTTAGGTTGTGAACAAGTCACTTTTATTTTGTATGACAAACAATTTTTTTAAAAAATT
Scaffold_1.tRNA29-LysTTT	AAGTCACTTTTATTTTGTATGACAAACAATTTTTTTAAAAAATTTTATAAAATAATTTTACATAAATATTTATGTTAAATCTTTAACTAAATTTTCACAATCATCTACTCACAATGCAAAGTATGGTACAAATCAAATAATGTATGTATTATATACGACTATTTAGAGCAGGATGAGATACAACTATATATACAACTATTCAGAGCGAAATGAGATACAACTATAAGGTAAAATTTATTTTAAAATTTTAATTTCTTAGATGATATGTCAGTAAATTTAATAAGGTCGTGCATCGCACGGGAATTATCTAATGGAAGTACTATTGTAATAATTTTTTTCAAATATACGTTGCCGTCTTAGCACAGTGATAGAGCGCGTGGCTTTTAACCACGTGGTTGTGGGTTCGACCCCCACAGACGGCGAAATATTTTTATTTATTTTTCAATCATTTTAAAAAATAATTTGATTTAAATAAATATATTTTTTATTACTTGTTTTTTTAGGTCACATCGTTTAATATATTAGAAATCTATGTATTTTATTTCTTTTTTTTAATTATTTATAAAATGTTATTAATTTTATTTATTAAATGAGTATTATTTAAGTGTATTGGATATTTTAAGTTGGTTAAAAGATAATATACTTTCACCGAGAATTTTTTTATTTATACTAATGAAATTGGTTACTTAAATGCAATGCATAAGTCTAATATGATTTAGGTTGTGACTATCCTTGTGCAAGTCACTTATATTTTTTATGACAAATAATTTTT
Scaffold_1.tRNA3-TyrGTA	GTAAGCAGATTAATCCTTAGGTCGCTGGTTCGAATCCGGCAGGTCGGATTTTTTGCTGTGTATCATTTCCCTTCTTTATTTTTACCTTTTTTATGACCCTTTTTAAAAGTTACGTCCTTTTGAAAAAACTTGTGTGTAGTCTGAAGTTAGGTGAACAGTCTAATTTCAACTATTTACAATTTTTTTTTTGTTTACTATGATGACAAATTTACACAGAGGTCTGATCTAAATATTCAGCACTCTTCAATAGTTTGATAGGAGAGTCAAGGTTGTTTATTGTTTAAGTGTCTTGTGTGTTTTTGGTTGAAGTGTTTGATAAGATGTGTATATTGGGCAAGTATATCTAAAGACCGACCTTAGCTCAGTTGGTAGAGCGGAGGACTGTAGTTGTTAAGCAGTTTAATCCTTAGGTCGCTGGTTCGAATCCGGCAGGTCGGACTTTTTTTTTGGATTTGAATCAATGCCTTCCCCTTTAATTTTTCTTTTTTCTCTCTTTAGAACCCTCTTTTTTGAACTTATATTCTTTTGAAAATACTTTGTTTAGTCTAGTATGTAGTGTCTAGCTAAGTGATTAAGAACATTCCAAAGATTTACAATTTCTTCTTTTGGATAACTATAATGTCAGAAATACATACTGAAATGAAATTAATATTTAGCCATTTCTATAGTTCTATAGGATAGCTAAGAGCCTTGATAGCATATTCCAAAATTTCATCTTGATGGATGCACCCAATATCTCTTAGTTCTAGAGTTGTCCTAAATAAGATTTGTGTATATGAAACCACTAA
Scaffold_1.tRNA33-SerAGA	TCAACATGTTAATTTTAAGATAAAAATTGTTCGCACTTAGTAAATGCGAACAGACTGAAACCTAAAACAGGTTGTTCGCTGTTAGTAACAACGAACAACCTGTTTCAGTTTTTCAGTCTGTTCGCACTTACTAAGTGCGAACAGTATGAACCTAAGGCTTGCAGATCACACACTTAATTTTGAAATAAGTTTGATTATGATTCTATTGTATGCTTTTTTTGATAAATAATCTTATTTATTTCAAATTTTCGTAAGTATGCAACTTTACAGCTTACAAGAACGATCTTAAAAAAAAATAACGAATTGTGGAGCCTAAAACTATAATGGTTGTTAGCGTAAACTACAACAAAGTGGACGTGCCGGAGTGGTTATCGGGCATGACTAGAAATCATGTGGGCTCTGCCCGCGCAGGTTCGAATCCTGCCGTCCACGTTTTTGGCACTTCGCTTCTACATGTTGTGTCTTTTACGCAGCTAGCCAGTTAGTGAGTACTTTACAAGTGCAATCCTCAAAATTGATGAATTTGTGATGTTTTTTAGAAGTAAAAAAATTATTGTTTACATTTACAGTGTGTTTTAGGAAATGGAATTTTTTTTATATATTTTTTGTGTTTATCAAATAGTCAAAATAATACTTCCTTCGTTCCATAATACTCGCTACATTTTCTATTTTCGAAAATTTCATATTACTTGCTACATTTCCATTTTTTGTAAAAACCCAATCATTTAAAATGATACCTACTTCTATCTTTATTCTACTCTATACCTCATCAACTTTTATAC
Scaffold_1.tRNA4-TyrGTA	TCTCAATTAGACTATACTTTTCATCATTACTATGAATTATCAAGTAGCATTAATTATGATTTGTTTGGTTTATAATTATTGGTTTTTTGGACCTAGTGAACAAGAACGGACATTTTTTTTAGTTGGCAGAAAGGCGGAGGACTGAAAATTTCGAGCAAATCATCCTTAGGTTGCAGTTCACCCTCGATTTTGTTTACTCATGCTTATTCTCTTATATGGTAGTTTTGATCTTTGTTTCTTCTTATGGACAACTATGTTTCTGTGAACCATGGTGGAACATCAATATACTATGTCTCATTAGAATGGAATTCTATTGTTATATAGTAGATCTCTTAGCAAGTGCACAGCAACCGACCTTAGCTCAGTTGGTAGAGCGGAGGACTGTAGTTGGTAGTAAGCAGATCAATCCTTAGGTCGCTGGTTCGAATCCGGCAGGTCGGATTTATTTTTTGTTGTGATCAATCCCTTTCTTTATTTGTGCCTTTCTCTTCAATATCCTTTTTCAAAGTGAACTTGAAAATTCCAAATATTAACATTTGGTTTTTTTGGGGGGTTTACTATGATGACAACATTGAACACAGGATTGATCTAAATATTTAGCCATCTTCAATAGTTTGATAGGAGTGTTAAGATTGTTGTTAATTATATATGTGTCTTGTGTGTTTTTGGTTGAAGTTTTTGATAAGATTTGTATATTGGGCATGTGTATCTAAAGACCGACCTTAGCTCAGTTGGTAGAGCGGAGGACTGTAGTTGTTAAGCAGTGTAATCCTTAGGTCGCTGGTTCGAAT
Scaffold_1.tRNA41-IleAAT	TGAATCCGGTTAATAAATGCAACATTATCTATAAAGCCCTTATTTGCTTAATTGATATGTTTAAATTTTAATAAGTTAATGTTTCGAAAAATATTTTTTTACACATGCTTGTTGCCTAAAGTAACCCATGTCATTTTTATCTAGACATATGTTATGTCTTGCCTTGAATTGTTGATTATCAAAACCTTCATTTCACATCTGATGACATGTATAGGAATCAACTCAACTAAAACACTTTTTGATATATTATATGCTTTATCAGACTTCACCCATAATTCTATAAGACACATCATATACAAAAGATAAAATTATATATTTATAAAACTTCAAAATTAATATAATTTAACAATGGCCCATTAGGTCAGTTGGTTAGAGGGTGGTGCTAATAACGCCAAGGTCGTAGGTTCGAGACCTACATGGGCCATCCTTTATATTGTTTTTTTTTAAAATAAATCTATTTTTCTTTAATAACAATCCATTATAAAAAAGAAAATTTTGTTGAATGAATTGAATCCAATATAAAAAGGTAAATAATTAGTAATTATAATCCTATTTTTATCAAACTTCTAAGTCATGTCATTAAAATGTTTGAAGAGTTGTATTGATATCATTATAGGTTTTCCCAATTTTAAAATCAATTTAATTCATTTAAAATATTATTTTATACATTTATATTGATAATCAATTTTTTCATTCATCTTGCTTTAAGTAACCTATCTTAATTTAATTTTGGATTATTTACCAACTACAGCCTCTAAGTTTACTCAATTTCAA
Scaffold_1.tRNA46-IleTAT	ATTTGCTAATTTTCAGAAAAGATGACGAGCAAGTGACGATACAACTATAACCCAACTTGGTGACAACCCTTGGCAATCGTCAGGTCATTGTCCAGTATTAATGTTTAGCTTTTCTTTTTTTTTTAAAAAAATGACAATGACCTGGCTATGACGCATGATCATCTCCCGTACTAGCTACAACTTTAGCCAAGCCATTGCAATTTTGATTTTTATTAATCACTTAATCGCCTCTGCTTTTATAAATTGAAAAAACTTGCAAACATAGAATAGATTTTCTTTTCGATTTTTATTAATATTTTTTTATATAAATAATAAATTTTAATAATCATAATAAATATAAAAATTGAATTGGTCCCGTAGCTCAGTTGGTTAGAGCGTTGGTCTTATGAGCCGAAGGTCGCGGGTTCGAGCCCCGCCGGGACCAATATTGATGTTTATTTTTTGCATGAAGAGTGAGGTGGGGATACTCTTCTTAGAGAGTGATCCTCATTTTTATACTGATGCTATAATAGCCATATTTTAAAATCTCTTTTAATGTTAGAATGGATTTGCTAGTAATTTAATTCTTATTTATCTTTAAGTGCCAAACTTAATGAGAGTTTAAATTTGTGATACTTTTAACTTTGAATAAACCTAGTCTTGTTTTGTTAATGGTTTGTTAAATGTTATTATTATAATAGAGTAAAGATTTTCAATCTACTTAGTTTTATTAAAGTTAATTTAATTTACTAAAATAACATAAATTTACTTCTAAACTTGGTTGCTTTGATAAAA
Scaffold_1.tRNA5-TyrGTA	TGGTAGAGCGGAGGACTGTAGTTGGTAGTAAGCAGATCAATCCTTAGGTCGCTGGTTCGAATCCGGCAGGTCGGATTTATTTTTTGTTGTGATCAATCCCTTTCTTTATTTGTGCCTTTCTCTTCAATATCCTTTTTCAAAGTGAACTTGAAAATTCCAAATATTAACATTTGGTTTTTTTGGGGGGTTTACTATGATGACAACATTGAACACAGGATTGATCTAAATATTTAGCCATCTTCAATAGTTTGATAGGAGTGTTAAGATTGTTGTTAATTATATATGTGTCTTGTGTGTTTTTGGTTGAAGTTTTTGATAAGATTTGTATATTGGGCATGTGTATCTAAAGACCGACCTTAGCTCAGTTGGTAGAGCGGAGGACTGTAGTTGTTAAGCAGTGTAATCCTTAGGTCGCTGGTTCGAATCCGGCAGGTAGGACTTTATTTTCTAGATGTGAATCAATTTCTTTCTCTTTCTTTATATTTTCTTTTTCCCTCTATAGAACCCTCTTTTAAACTTATATCCTTTTGAAAATACTTTTGAAGTATAGTATGTAGTATCAAGCTAAGTGAATAAGAAAATTTCAAAAATCAACAATTTCATCTTTTGAATATCTATAATGTCAGAAATACATACTGAAATTAAATAAATATTTAGCCATTTCAATAGTTTTTTAGGAGAGCTAAGATCCTTGAAAAGCAGATTCCAAAATTTCATTTCATTGGATGAACTCACTATCTCTTAGTTCTTAAGCTGTCATAGATAGGCTTTGCGTATATGAAACCACT
Scaffold_1.tRNA6-TyrGTA	TCACTCTCGATTAGAATATACTTTTGTCATTTGTATTAATTATCAAGTAGCATTAAATAAGATTTGGTTGGTATATAACGGATTTTTTAGACCTAGTGTACAAGGACCGGCGACATTTTCTCAGTTGGTAGAATGGCGGAGGACTGTAGTTATCGAACAAATTATCCTTAGGTCGCTGGTTCAATCTGGGCAGGTCACCCTCGATTTTCAATTTGTAGTATTGATCTTCGTATTTCCTTATCGTGGACAACTATGTTTATGTGAAACCATGGTGGAATATCATTATATTATGTCCCATTTAAATGGAATTCTATTGTTATATAGTAGATTGTTTTGCCAGTACACAGAAACCGACCTTAGCTCAGTTGGTAGAGCGGAGGACTGTAGTTGCTCAAACAGATATCCTTAGGTCGCTGGTTCGAATCCGGCAGGTCGGATTTTTAGTCTCAGTTTTTTTTTTATTTCTACGGCATGCTTTTCCTCTTACTTGTCAATGTTGACCTCTTCTGTTACTTGTTATTGACAAAAGTGAAGCCATATAGTCATACTATGTCCCATGACTCCCATCTAAATGGAGTTCTAGTGGTAGAGAGTAGATTATCTGTAGTTCATGTACAGAATCTAACCTTAGCTCAGTTGGACTGTAGCTTTTCATATTATCCTTAGGTGGCTTGTTCGAATCCAGCATATTAAATTTTTAGTCTGATGTTTAAATTCCTCTTTGGCATGTTTGTTCTCTGCTCACATAGCTGACCTTTATTGAAACTCTTCATTGGCTACAAAAAAG
Scaffold_1.tRNA65-AspGTC	GTTTGTGTTGGAAAATACTTTACATGTAAAGAAATTTCATATTGTCAAAATAGTGAATTATAGACGTGTAATATTTAATAGGTGTGTCCACACGAGTGGGGTGATCATGTGACGAATTACACGGCCTAACAGTTTGAAGCTTCTAAGTAAATTGTACAATATAAATATTTAAATTTTAACGATGTAATTATACAAAAGGGTAAACCATTTATTTTAGAAACACAGTTTTAGTTAGAGAGGGTTGACCGCAGAGGATAAATATTCTATGCAATAATATACGGCATTAGTGTCCTGTCTTTCCAGTAAAATTTAGATTTATATAATAAAAGTTAACATAAATAAACAACAAAGTCGTTGTAGTATAGTGGTAAGTATTCCCGCCTGTCACGCGGGTGACCCGGGTTCGATCCCCGGCAACGGCGATGTTATTTTTTGTTTTATTTTATATTTCATTCACAGCCCAAATTTATGTTTTCATAGAAAATTTTGTTTTGTTTTTTTGGTTAAAGAGGATATATACATGCCCTACTCATGGCATAATCTATATCAATTCCATAATCATTTGTATTTTAAGAAAACTTTTTATACAAAAATACTGCTCTAAATGATTGATTATATCTAAAATATTTCAGATAATAAAAGATAATACTAATCATACAATACTATAAAAATCTTGGAAAATTCCAAGTGTCATCATTTAAAGAGGCATGAAAATATTTACCAAATTTAGAATCTAATATTTTTGTTTAAGTTTGAAACTAAATTAAGTAAA
Scaffold_1.tRNA66-LeuAAG	GATGTCTCAACATAAGATTTATTAATATCTAGTTTTTATATTCAATTATACACCATTATCGCTATTAAGTATTAAATTAGTGTATTGACAAACGTGTAAAAAGCAAATAAGACATTTGATATGAAACAGATAAAATATATTTTCTTTTACACATTAACAGTAATATATAAAATAAGTTCGAACGATTAATAATGACAATAACCATAAAATAGATAATTTTTTGAGAAGGATTGAAGCATTTACATTTCTTTGAAGATTAAATAAGATACTTATATTATCTCAAAAAAAAAAAAAAAATACTTATATTGTAACAATATATATAACTTGTATATACCAAAAAACGAACAAAAGTTGAGATGGCCGAGTTGGTCTAAGGCGCCAGATTAAGGTTCTGGTCCGAAAGGGCGTGGGTTCAAATCCCACTCTCAACATTATGTTTTTTTTGTTTCGGAATGAGAGGTGTTCCCCTCTTTTCAATATAAAACAGCTCATGAGATCTCCAATGGACGAAATTGACTGTGTAGTGTCTTACAACTCATTACTCCCATTAAGGTCAACCATGCTGAATTGTTGTGGTCTCTAGCTCTTTCATCTGTTTATGGCCAATCTTGTTAATATCTGTCAACAAAATAAAAAAATGTTTCCAAATTAAATTTTTGTAACATAACAGATTTGTAGACCAGATCGATTGATGAGCACCTTTCTTATTGATTTTAGGTCAGTCTTAGATCAAAAAACTTCATTATTTTGACCATGTAATTATCATGCGAAATTTAAACTT
Scaffold_1.tRNA70-IleAAT	TTTTATTGATTTTAAGTATATAAAAATAATAACATATTCATCAGTTCTATCCTAACAGTGACAATGTTTTAAAATGTTCTCGCACACCAAAATCAACCATAACTCCTCAACACTCAACAACACATTTAAAAACTATACATTATTTTTGGAATCATTAAAGACTTATTTCTCAAGGTGTCAATTTGTCGATGTCATATTAAGAAACCAACCTAACTAAAATACCTTAGAGTATATTATGTATATTTTATCGAATATCATCTATCTATATTATTATAATAATATAAAATACATAACATAATAAGATAAAGGTAAATACTTCTAAAACTTCAAAACTAATATTATTTAACAATGGCCCATTAGCTCAGTTGGTTAGAGCGTGGTGCTAATAACGCCAAGGTCGCAGGTTCGAGACCTGCATGGGCCATATAATGTATATTTTTTTTGAAATTTATATATTTTTCTTTAAAAATAATACAATATAAAAAAGAAAAATACCAATATAAGAAATGAAAAATATTAATAATCATTATTAACGACTTGTAATAATAGCTCAATAAAGAAATTTTAGTGAAATACTGTATGAGATTAATATTATACTTTTCTCCAAAAATAATCTATATAGAAAAGGAAAAGTAAAAATATTATTGAAACTGATTTGTTAAACTACTTTAAAAAAAATTGACCAGTGATCTAATCATTATTTACACCTTATGATAATCTATAACTAGTAACATGCTGACATCATCACTATTTATTATTGCTTACGTGTCACAA
Scaffold_1.tRNA71-HisGTG	GAGGAGTAATAACTTTTAAACATTTTATATTTGTAAAATTTATAAATAATAATTTTATTATTGGGCAAATTATATCCTATACCTCAAATATTAGAGACGTAAATTAAAAAAGATATCAATGCAAGTTAAAAATAAACCACTTTGTTTATTATACACTGATGTCATGAGACATAATTTGACCGTTAATATATTTCTGTTCAACGTGTGTATTGTGTAAAGCTTTTACAGTCTGTTTGGTTAGTGGTTGTTAGTGAATAGTCATTACAATTGCCGAAAAGCATTATCTATCTGTCAAATTTTGAGTGAAGTATATGACTTTAGTTTGCCAACTTAGAAGACACATCACCCAAGTGGCTGTAGTTTAGTGGTAAGAATTCCACGTTGTGGCCGTGGAGACCTGGGCTCGAATCCCAGCAGCCACATTTTTATCCTTTTGTAAAATTATTTTGTCAGTTCCTACACTTCCCTAGCTAACAACTAACGCACTAATGTTAATGTAGTCATGAAACTAATTAGTAATTACGCACTCGTTTTTAATTTAGGCTAATCACTATGTATAGTTCTTGCATTGTATTTAGTTGAAGTTCTAAGACATACAAAATCAACTAACTCGTATGGGGTTAATTATTAGATGACCCTAAATTTATAAAATTGCCAATAAAATCTCATTCAAGTCATAATAAGTAAGCTCTCAATTATTCATCACATTTTCATATTTTTAAAGTACAAAACGTAAGTAGTATTTTACTTTTACTCTTACTACATTACGTAA
Scaffold_1.tRNA72-HisGTG	ATTTAATTGAATCAAAAAGTGATGTATTCAATAAATAATTAAAAAAAATCAGTATTTTCTCTTTGATCACACTCTTCTTATGGGTATGAGCTGCCGTCGTCCTTCCTCCCCAAACCCTAAGCATAGTTTTCTATGAGCGGGATATAATGGATATAATAATGATTCTTTAAGTTATATTTTTTATATCATACAAATACAAATAAATTTGTACATTGAACGCCAGTCAGCTGTAAAGGTTAGATTATTCGAATAATTTTATTATAAACAATATACTGATTGAACAAAAACTATAATGAGGAATGATGATAATGAAACATAGTTATAAACTCTGATGAAGTAGCAACTATCACGTGGCTGTAGTTTAGTGGTAAGAATTCCACGTTGTGGCCGTGGAGACCTGGGCTCGAATCCCAGCAGCCACATAAGTTTTGAGATTTTCTTTATTTTTATTTTTTAATTTTATTTTTGGTTTGATTATATGATAAGCTAAGCAAAAGTAAGAATTAAAATAAAAATCAAACATAAAATTTATTTTAAAGAGTGATATTTACTTTTCAATAAAATTAAGACACGACTACTGTTATTAACTTTCTCTAATTATGTAATGAATGAATTGCTGCTGTTTAGATACCGATGACCTACTAACTTAAGATTAATTTTCCACGTGTATTCGTATGCTCTGTTGTTTTTGGGTCGGTTGCGGCTCAAAACCAAATTTTATGTTCATGTTGATTTTCACATAATTGTAAGTATATGTTTAACTTGGTCAAAG
Scaffold_1.tRNA73-LeuCAA	AGGTTTCGGCGCCGCATTTTCAGTCTCTAAAAGTTCGGATTTCGACTCTTCCATGGCTGAGTTAGGTAACTCGGGAAGGGTTTAAGATTTCTGTAGGGATATTTTCGGTGTGTGAAGGTTCGATTTCTGACTCGTTCATGGCTGCCCGAGTTAACTCGGGAGGGTCTGGACTCAGGAAGTAAAGGTTTATCGAGTTAGGGTTTAGTGAGAAAACATAGGATGATAGGAGCAAGTTGTAACACTTGACAGTTAATGAATGATGGACGAGAAAAGAATATGTGAAATGTTGGAGCGTAAGAAAAACATTTTACTAATTTTTTAAATTTTATTTGACAAATTAGATCACAACTGTCAGGATGGCCGAGTGGTCTAAGGCGCCAGACTCAAGTTCTGGTCCTCTAACGAGGGCGTGGGTTCAAATCCCACTTCTGACATTTTATGTTTTGTTTTTATTCTATACTTTATCAAATTTAATTCTATAACATTAAATGATTGTAATTTTTATATTTTTGTAGGTTCACTCTTAGCCCATCAGAATCTTTAAGACGTACAATTTGATGACTAAAGTTTAGCTCAACTTTTGTAATCAACATAGATTGATTGAAGTATATTTTTATTTTGGTTGATTTTAGTAAAGACGCGAGGCAGGTTTAGTGGTATAAGGGCTGAGGCGGGGCAGGTAATACATAATGGCTCATACTCACTATCAACTTATTATTTATGGCGGGTAAGATTTTTATATTCGTATTTATTATCTAAAAAATTCATACACACATCTAACTGA
Scaffold_1.tRNA75-ArgACG	AGCAGCAACACAAAACGAAAAATAATGCTAAATGAGGGGACGGAGGAAATATTTACTCCATTACACTCCATTAGCATCATTTGCTACTTTAATCGGTGCACTTATTTTGTATTATTTTTATTTTTGAATAATAATCCATTATTTTTTATTGCATCGATGCATTTCAATTGTCTACATCTATAGAATTTTCTCTTTCATTTATTATCAAACACATTTATTCTACAAAAAATTATATTTCACTTTCTACTAATTATAGGGATGGAACATTATGAGTAATATCTCTGTAAAGGTGGGGCTAGTAAAGCACCGAATAAGTAAAACCTGAATCTATGCAACTGCATTTCAACAAAGACTCCATGGCCCAATGGATAAGGCGCTGGTCTACGGAACCAGAGATTCTGGGTTCGATCCCCAGTGGAGTCGTAAATTATTTTTTTTGTTAACATATGTGAAATCGCCAAATCAAACCACCGTTAAAAAACTAAATTAAATATTGTCGCAATTTCAATCAAGTAATCATCTATCAAAAATAAATATCTCGATCACAATGTGCTATCAACAACTTATGAAACATCAAGTAAATGTGGTGAGGAAACGTTAAATGGATGCAAAACAGAGGTTGACTAACCTGAAATCCTCCATTAAATCTTCTCATTCGTTGCACAGCATAAACCCTAACACCGATGACATTATGCAATTCCTTAATCTCAATTTCCGAATCAAGAAATGTGATGAACTACAATACCTTGATCTTCATATGTGTGCATATCCAA
Scaffold_1.tRNA76-SerAGA	CTAAATGACTCATGCATCATTTTCATCTATTTTCAACTATGCCCAATTTTCTTTGTATTACTTAGATCCCAAATAAAATAAAATACTTAAAATTTAATAACCCAAACTAACTTAATTAATTACTATTAATTAAGCCGCTAGGGGGCTGTCTCAGTATTGGACTAAGCTTTTGAGAGCCGTCTTTATAAATGACGGTCTCAAGTAAAAATTTGTGTTCTCCATATACTATTAGATGCTAATCTCACATTTGAGTTATTCACTAATTCTTATTTGAGACCGTCTATATAATGAAATTATTATCTACCTTTTAAATGTACTTTAAATAAATGGTTTCCATTAGTTAATAAATAGTGGACGTGCCGGAGTGGTTATCGGGCATGACTAGAAATCATGTGGGCTCTGCCCGCGCAGGTTCGAATCCTGCCGTCCACGTTTTGCATTGCTTCTAAGTTTTAATTATGAACTTTACGCTTTCTTTATTTTGTTCTTGTATTGAAATTTTTTTGGTGAAATCATATATCCTCAGTTATTTCAAAATATTAGACCTAAATAGATTAGGGTTAAATCCAAATCTTAGTTCATAAAATAATTCGGCCATTCCAACCATCTTCATCGGTAATTGTTCATCTCTTTTATCCACCCTAATGGCAGGGAACTAGAAATCCGCTGTTCTTCCCATTCTATCGAATTTCAGTATATTTACTCTCGAACATCCACCGATATGGCAAATCTCCAGGTCAATTAAATAAATGGAGGACAATTTTAAAGACGTCTCTTTTGGC
Scaffold_1.tRNA77-GlyGCC	ATTTTTTTATCGATTTAATTTAATTATTAATGGATGTTCAAATAGCTTGAATAATACTAATAAAGTGTTCTATAATTTTATAAAAAATTATTATTTTTATATTTTTAAAAAAGTATCTCAAATCGAGATTAAACATAATAATTGAAGTTCAAATAAATTACTAATATACTTACTTTCATCAAAATAATTTACAAACCAATTGGAACTACCTCTTAAAATGATGGTATTTTGTAATGTTTACAATGATAATTTAAAAAAAAAGTAAAATGATTGTTGTTCATATCGTTATTCTTAATTTCTTATGCTTAATCGTTTGTTTAATTAGTTACATTATACATAATTAACAATCAGCACCAGTGGTCTAGTGGTAGAATAGTACCCTGCCACGGTACAGACCCGGGTTCGATTCCCGGCTGGTGCAAAATTTTAATTTTTCCAACTTTTAACTGAATTCTTTGAAATAATATAAATTGCACTTTGTTCAATTTAGCAACTGAGGATCCGTGGCGCAATGGTAGCGCGTCTGACTCCAGATCAGAAGGTTGCGTGTTCGATTCACGTCGGGTTCAAACCCCGATCCTTAACTTGGATCCATTTTTTTCCCACACAAAAGGGAATTATTTACCTACTTTTCCTCTTGAACTCTGTTTTTAATGGCATAAATCATGATGCATGATGGTATTATTAAGTTATATTTACAAAAACACCCCCCAATATGTGAATAGATTTGTAAAATCACACTAAAAACATTGATTAGGTGAACTAATTTTA
Scaffold_1.tRNA78-TrpCCA	TTCAAATAAATTACTAATATACTTACTTTCATCAAAATAATTTACAAACCAATTGGAACTACCTCTTAAAATGATGGTATTTTGTAATGTTTACAATGATAATTTAAAAAAAAAGTAAAATGATTGTTGTTCATATCGTTATTCTTAATTTCTTATGCTTAATCGTTTGTTTAATTAGTTACATTATACATAATTAACAATCAGCACCAGTGGTCTAGTGGTAGAATAGTACCCTGCCACGGTACAGACCCGGGTTCGATTCCCGGCTGGTGCAAAATTTTAATTTTTCCAACTTTTAACTGAATTCTTTGAAATAATATAAATTGCACTTTGTTCAATTTAGCAACTGAGGATCCGTGGCGCAATGGTAGCGCGTCTGACTCCAGATCAGAAGGTTGCGTGTTCGATTCACGTCGGGTTCAAACCCCGATCCTTAACTTGGATCCATTTTTTTCCCACACAAAAGGGAATTATTTACCTACTTTTCCTCTTGAACTCTGTTTTTAATGGCATAAATCATGATGCATGATGGTATTATTAAGTTATATTTACAAAAACACCCCCCAATATGTGAATAGATTTGTAAAATCACACTAAAAACATTGATTAGGTGAACTAATTTTAACACTTCTTTAGATCAACAAACCTCACCCACTAATTTTTAATTCTATAACGTAACGTCATCTTCCAATTCCACCAATACAAATACTACAAACCAACATTTCCTAAAAAGCATAAAAATATATATTGTGTTAGTTTAGTTTAAATTCAA
Scaffold_1.tRNA79-GlyGCC	ATTTTTTTATCGATTTAATTTAATTATTAATGGATGTTCAAATAGCTTGAATAATACTAATAAAGTGTTCTATAATTTTATAAAAAATTATTATTTTTATATTTTTAAAAAAGTATCTCAAATCGAGATTAAACATAATAATTGAAGTTCAAATAAATTACTAATATACTTACTTTCATCAAAATAATTTACAAACCAATTGGAACTACCTCTTAAAATGATGGTATTTTGTAATGTTTACAATGATAATTTAAAAAAAAAGTAAAATGATTGTTGTTCATATCGTTATTCTTAATTTCTTATGCTTAATCGTTTGTTTAATTAGTTACATTATACATAATTAACAATCAGCACCAGTGGTCTAGTGGTAGAATAGTACCCTGCCACGGTACAGACCCGGGTTCGATTCCCGGCTGGTGCAAAATTTTAATTTTTCCAACTTTTAACTGAATTCTTTGAAATAATATAAATTGCACTTTGTTCAATTTAGCAACTGAGGATCCGTGGCGCAATGGTAGCGCGTCTGACTCCAGATCAGAAGGTTGCGTGTTCGATTCACGTCGGGTTCAAACCCCGATCCTTAACTTGGATCCATTTTTTTCCCACACAAAAGGGAATTATTTACCTACTTTTCCTCTTGAACTCTGTTTTTAATGGCATAAATCATGATGCATGATGGTATTATTAAGTTATATTTACAAAAACACCCCCCAATATGTGAATAGATTTGTAAAATCACACTAAAAACATTGATTAGGTGAACTAATTTTA
Scaffold_1.tRNA80-TrpCCA	TTCAAATAAATTACTAATATACTTACTTTCATCAAAATAATTTACAAACCAATTGGAACTACCTCTTAAAATGATGGTATTTTGTAATGTTTACAATGATAATTTAAAAAAAAAGTAAAATGATTGTTGTTCATATCGTTATTCTTAATTTCTTATGCTTAATCGTTTGTTTAATTAGTTACATTATACATAATTAACAATCAGCACCAGTGGTCTAGTGGTAGAATAGTACCCTGCCACGGTACAGACCCGGGTTCGATTCCCGGCTGGTGCAAAATTTTAATTTTTCCAACTTTTAACTGAATTCTTTGAAATAATATAAATTGCACTTTGTTCAATTTAGCAACTGAGGATCCGTGGCGCAATGGTAGCGCGTCTGACTCCAGATCAGAAGGTTGCGTGTTCGATTCACGTCGGGTTCAAACCCCGATCCTTAACTTGGATCCATTTTTTTCCCACACAAAAGGGAATTATTTACCTACTTTTCCTCTTGAACTCTGTTTTTAATGGCATAAATCATGATGCATGATGGTATTATTAAGTTATATTTACAAAAACACCCCCCAATATGTGAATAGATTTGTAAAATCACACTAAAAACATTGATTAGGTGAACTAATTTTAACACTTCTTTAGATCAACAAACCTCACCCACTAATTTTTAATTCTATAACGTAACGTCATCTTCCAATTCCACCAATACAAATACTACAAACCAACATTTCCTAAAAAGCATAAAAATATATATTGTGTTAGTTTAGTTTAAATTCAA
Scaffold_1.tRNA81-IleAAT	TAGTTGGGTAATTTTTCAAAACAACATGTCACCGGTAAAAATGGACTTTAGATGAAAATGGAGGCTAAAGGTCGAATTTTTAAAAAATAATCGAAAGGTCGGATTTTTAGAAGAGAACAACCCAAAGGTCGAAGTAAATTTTCCTAAAAAAAATAATTTGTAGAATCGATGTGATGTTTTTAGCTTACACTAGATCGATGAGTTGTGAGTAGCGAGTGATTTTGTTAATTTTGTATCATAAATTTGGAAACCTTATCAAAAAATAATCTCAATTATTTCAAAAAAATCGCACAAATAAATAATTCAGATTAATGCAACAATTATGATATACGACTATTTCTAATAATCACGGCCCATTAGCTCAGTTGGTTAGAGCGTGGTGCTAATAACGCCAAGGTCGCAGGTTCGAGACCTGCATGGGCCAATGTTTTTAATAATTTTTTTTTTTGTAAGGAGATCCCTAAGATTTGTGAGTTGTGAGTTGTGACCTCCTCGTTGAGGGGACTAATTGAAATGATGATGACGACTTAAAAATTATTTGTATATTGAGAAGTTTAATAAAAAATTTTATTATTCTGATCATATGGACTATGAAATATTTTTAATTCACAAATCAATATTAGATATTTTTAATGAATGAGTGGTTGAGATTGTTTTTTATAAATTTTTCATAGTCAGTTAATATCTTATTTAATTAGTATTAATGTTTAATTTTATAATTTGAACGTTTTATAATTTTTACTTAATTTTTAATATAAAGTTTGAATAATGTTT
Scaffold_1.tRNA82-IleAAT	AGTATTATATAAATTTCCAAGCATCAAATGACTACCTTTTAAGTAATCACGTGTCACAGGCGTGCTGGTCTAAGTGTTAAACTAACAGTCAACTGACGATATTCGTTAAAAGGTAGTTATTTGCAAACATTTATGTTATATTAGGTAGTTTTTTGCAAAACATTTTAGATAAGGTAGTATTTTTAAAAAATATATAAATTAGGTAGTTTCTTATTGTTTTTCCCTATTTTAAACGCCTCTAATAAGACAGATTTGGGTTCAATTTAATCGACAGATATCAAGAAGCAATCATTCATGTAAAATCCTGTATATTTGGTATATATACTTAATAATTGCAACTAACATATCAAGGCCCATTAGCTCAGTTGGTTAGAGCGTGGTGCTAATAACGCCAAGGTCGCAGGTTCGAGACCTGCATGGGCCAACTTTTTTAATAATTTTAAAAACGTTTTATGGTTTCATGATTTTTGGTTGTTTGTGTTTAAAACTAAACAATCCAAAGGTTTCAGTTCATCCCAATGTCGACTATGATTAAATAAATTAACAATAAACAGAAGTTAAAGCAACTAATTACAGTCTAATTAACAATAAACTGAAGTTAAAATTAACAGAAGAAGTATATTTGCACTAAAATTAACAATAAATGTTGAAGTGCCCATGTGTTACCCACATGTGAGTTGTCCCACATCGGAGAAAGAGAGGAGTATGCATTACTTTATATACTCAAGGAGTAACTCCTATTATTACCAATTGGTTTTAGTAGTGAACCTTCTT
Scaffold_1.tRNA84-TrpCCA	AATTAATGTTATGCATTGAGAATTTGAGAGTTAAAGATTTATAAGGCATAAAGCTAATTATTATGTTATTTTTTCCCTTTTGTTAAATATCAGGTCCGTTATAACCAACGAACTTTATATTTAAAGCTTTTAGAGATAAATTTAACTCATTATTTATTTATCAAAATCCGTCATAAACACCTCATTTTTAACATATAGATGTACATAAATAAGTTTAGGAATTGCAATAAATTATTATTATTGTGTTAATTTTTTTAATGTGAAGTAAATTATTTTTTAATTCACCTCTAGGAACGCAGAATGAATGATTATCATATGATAAACACAAAATGAGTAATATTTATCAACAGGGATCTGTGGCGCAATGGTAGCGCGTCTGACTCCAGATCAGAAGGTTGCGTGTTCGATTCACGTCAGGTTCAATTCCTCCATCCCTGTCAAACTTTTTTGGGTTTACAATATTTATGCATCAATTCAGTAATTGTCTGAAATCCTCTGTTTTTAACATCAAATTTAACTAACATTTTAAAAACATTTTGCTGTTTCAGATGACATTACATTTCTTAATTTCCAAAAAAACTAATCCACAATTGCAATTTGCAACAAATTTGTACTGTGATTATGAATCTATTTGACCCAACAAGTACATACAATCCATTCAATGCCTCTCCAATCTCCATACAAAATCTCAAATGACATGCTCTTACGATATATCGAAGTATATTATAGTCGACTCAATGTACTTTAATAGGCTGATTCAATGTACACTTAC
Scaffold_1.tRNA86-AspGTC	ATTATTCTAGTAATATTTTACGCATTACGACTATTATACAAGAAAAAACACTGTCACATTAAATCTTATTTTGTTGTGTTATTATATATTTTTATAATATCAAATTTTATAATTTTTTTTAACTTTATATAACTCTCAATATAAATGATCTAACAAAAACATTTTATTGCACACAAATATATTGAATGAGATATATTGAATATTATAATGATAAATTGATAATGATGACAGTAATAAAATCGGGATTCGGGACTATCCAACTGTAACTGTAACTCTGTAACGTTAATTTGCTAATTAGTGTAATTAAAAGTGCAAATATATTTTTACAAGTGAATCATTATTTCAATAAAGTCGTTGTAGTATAGTGGTAAGTATTCCCGCCTGTCACGCGGGTGACCCGGGTTCGATCCCCGGCAACGGCGCACATAATTTTTTTTGCTAACCTTTTTCTTGTATTATAATCTGAGCATTTCTGAAGGCCAAAACAGTGCCAAAAGAAAAGAAATTGAGAATGTTCTTGTTAAATATTAATGATTCCAACTTCAAAGTGCACCATTTCTTACAATTACGTCATAGTTTTCTTCAAAAATAGCTGGTTTTTTATAATGAGAAAGAAAATTCATAAAAGAACATTTGTGTTGGGAGGTCGAAGACCCTACCCAAATCCAATTGGATCCCTTTTTCCAAGTAGCGGTCTTTTTATTTGGATCCTGACCCTAAGGGTCTGGGTTTGGATCAGAGCTCAAAAAATACTTTCAGGGTCAGAATCCGA
Scaffold_1.tRNA88-GlnTTG	TGAGCCAAATTCACCAATGTTATAAAAGTAGTTAATTAAAATGAGGATTTGAGAATGACACCCCAATCCTTGTCATTTCAAATTCTATATTATGATTTCATAATTGAAATCCACAATTTAAAATGAAATGTGTGTTTCCAAACGCATCCTAAGTTATTTGAGAAGCATTGGAGGAGGTAGTGATAGTGGTTGCACTCGTAGAATTTGGAAAATGGATTTGGACATCTAAATAAGGAAGAGAAAGCGTAACTCACTTATAAGCTTAAATGCGGTTTAATATTAAAATTACTTGGTAGTATTGAGAGTTCTGGTTATATGATGGAGTGTTTATACAAGTCAGCACAACAGAGGGTTCTATGGTGTAGTGGTTAGCACTCTGGACTTTGAATCCAGCGACCTGGGTTCGACTCCCGGTAGGACCTTCATTTTTTCGGTTATTTTCCTCCGAATGTTTTTTTTATTAATACTCCTCAATCCAATTAATTTGATTTCTAGTTTTCCTTCGCTGTGAAGGTGCTATGAAATATGGAGAAAAAAATCTATTGGAAGATAAAATTTTGAAAACTATAACTAATTGGGGTCAATTGGCAAAACATTTGAAATAAATAGGTTAATTTTGATAAAATATTTAAAAAAATCTTTACATACCTAAGGTTAAGGCTTGTTCACTGTTACCAATATTCATAACAGTAAACCAACACTAATTCTTTGATTTATTTTTTTTATCTTCTTTTTCTTGCTTTGTAAAAACTTTTAACTTTGTCTTTCTTTT
Scaffold_1.tRNA90-ArgTCG	ATTAAAAATTAAGCCTTTTGGGAAGGATTACGAATCTGATGTGAAAAATGAGAAATTTGGTATTGCAGATGATAAATTTTATGGAAGAAGTGATCTGGGAAGTGGGAAATTGGGTGAGATTTAGGAATTAGTGAGAATTAATTTTAGGGTTTGGGGTGTAATTCTGAGTGGACCGAAAGAGGAAAGGGAGAAAAACTAGAAAGAGAGGATGGTGGTGTGCAATGTGGGATTCAGGAAGACGAATAAAGAGGAAGAAGAAACCGTTAGTTAACTATTAGCGTTGATTGCCCTCTGCAAAAATTTGCAAAAAAAGTGGTATTTTTGTTTGTCAAACAATAATTTCACTGTTGGACCGCATAGCGCAGTGGATTAGCGCGTTTGACTTCGGATCAAAAGGTCGTGGGTTCGACTCCCACTGTGGTCGTTTTATTTTTTTATTATTTTCTTTAATCTTGAAACACAAAATGCGTAAGCCTTTTTACTAATTTTTTTTTGGAAGAAGCCTTTTTTTTTAGGCTTAAAAAAAAGCCATTTTATTAATTAGCCTTTTTATTATTTTCTTGCTTGCTCTCCTTTCTATTATTAGTTTTATTTTTTTAAGTTTTATATTTGTTTTTACCTATCTATTTGATCTATATGCGTTCTCGAGTGGCAGGAACACATCTTAATCTTTCTCGAGCTGGGAGACTCTTTTTGGTCACACTTTTCTTTATGGGTATGAGTTGTCGTCGTCTTTCCTTCCTCAGACCCTGACCATAGTTTTCTATGGGCGGG
Scaffold_1.tRNA93-ProTGG	CATAGTATAACCTTGAACGGATCACTTTAGTTTTAAAGTTCACATTTATAACCTTAAAGCGATCAATTAGACTAATGCACTGATTATATGAGCTCGTCTCGTGGTGATACTGTCTCACGCAAAACTAGTTGAAGAAAGATTGGCCCAAATAAGATAATCTTATTATTATATTAGACACGTCTCATATATAAGTTACATATAAGTTACGTAAAACGACTAATATGAATTTCAAATATATGGACTAAATTAATAACAAAAAATTGGACTGAAGATAAAATGGTACGATCGCTTTGTAACTGAATGATTAAATTCGTAATAATATTAATTGAAGACATAACCGTTCCATTAAAGGGCGTTTGGTCTAGTGGTATGATTCTCGCTTTGGGTGCGAGAGGTCCCGAGTTCGATTCTCGGAACGCCCCTTTTTTCGTTAAGTTGCTTTTGTTTTGTTGTCGGCTTCCGAGTTTCTAAGCCCAAAGTCCTATAAATATAATCGGACTCATAGCCTATAGGCATTATACATGGGCTTCTCCATTAGGTTACACAATTGATTTTAAAAGTCCAACCTATATCTTCTTTTTAACTTAAAAACCACTAATCAGTTTTTATTAAATATATAAATTGGATCAGCCCAAAATATGAGACGTCTATTGTATAGACGGTCTCAAGTAGGAATTTGTGTTATAGTATAGACGTCTCTTATGAGCCCAACCCATATCTCCCTTTTAACTTACAAAACCATCAATTAGTTTTTTTTTTAAAAAAAAATTAT
Scaffold_1.tRNA95-SerAGA	CAATGAAACCCTGATACAAAAAAAGTCACATTCATTTTGACAATTTACTTCAAGAAAAAAGAGTAATTCACTCTACGATTCATCATACAAATTGCAATCAAAATGGAAAAGATAATTTTATTCATCAAGAAAAAGAAAAAAAAAACTAACAATTAGGGTTTACAAAAGCTTTTAAACTGTAAATTAATTATATACAAAAACCTGATGATGATGACAAAAATGGGAGAAGGGGAAGGATGCAGTTATGGAAGAACGAGAAGGAATGAATGGGGGTATTATGGCGAATTGTTGATTTTTGACTTTTAAATTGTTTTGGATTTACTAGTGATAACTCATGATTTACGCATCAAGTGGACGTGCCGGAGTGGTTATCGGGCATGACTAGAAATCATGTGGGCTCTGCCCGCGCAGGTTCGAATCCTGCCGTCCACGAATTTTTAGACACATCAATTTTTATTGAACTTTTTTTTTGAGATAAATTTTTATCGAACTAAAAGCCAAAAATCCTGCCTTTGACGAATTTTTGTTCAGTACAATTTATTAATCTATTTGATATTGAATTGCGGGTGTTTATCTATTAAGACTTTAATAATGCAAATACAAATTACAAATGAGAATTTACAAGGAGAACAATGTAAGATTGTCATGTCAAAGGTTGTAGCTGACTTTACAAGGATGGTTATTTTGGATTATAAGCGACATTTCAAGAAGGTTATTTGAGATATTCCATGACAACTCAATAATGTGATATGAATACCCCCATTTACATTGGAGAACAATGT
Scaffold_10.tRNA108-LysTTT	GCTTTCTCTTATAGGGGTCTATTTTCTCTGACTTGACTCAGCTTGACCTACTTGACTCAGCGGTTAGAGTATCGCTTTCATACGGCGAGAGTCATTGGTTCAAATCCAATAGTAGGTAAAACCGGCCGAAACCCCTGCTTTTGCCAGCATGACAGAAAGGCATGTAGTCGCTTAAGCGAAACTTATGGTTATGTAGTATCAACAGCGAAGCTTAAGGATAAACTTAGTTTTAGTTTTCTTCGCTTGCTCTGCAGTACGAACCTCATATAGAGCCGCGCCCTTTATGATGAGCAGCCAAGGGGCCGCCTTCTTTTCCGAACCAATCTTTATTTACTACTCAAGCTTTTTTGGGGTGTATAGCTCAGTTGGTAGAGCATTGGGCTTTTAACCTAATGGTCGCAGGTTCAAGTCCTGCTATACCCAAAGCATCTAATTATAAATTTATATTCTATGTAGAACTTCCTATCATCATATCGGCTATGACGTTCAATAAAGGGGGTAGGTGGTTTCAACTCTCCCTTGAATCTGTTCACTCGTGTCCCTTACCATTTTTGGACACTTCGTTCATTTGTCTTTAGGCACTCCAAAGGCATAAGAAAGGCTTTCAGAATAAATGCCCACAGCCATACCATATTAGTAAGCTTGGTTGACCTTCTTCTTTTACTACTTCATTCAGGTCCCAATCTTTATTTCGATCTCCCAATAAGCAACTAACTGGAAGGAGGCGTATGAGCGGCGAGAGGAGAGACTAAAGGAAGAGTTTTCGTGTGAAC
Scaffold_10.tRNA110-PheGAA	GAAATTACGTGAGAGAAAGGACCGAACCCCTTGGTGGAGTCCAGTCCCCCGGAGGACTGAATAGCACTACTTAGTGACTAGGAGCAGAGAGCCTGTTGCGCCTTGTTTTTTTGACCGCCCTATCTTCTTTCTATAAGCAAGCTCCCTCCGGCCGGTAGGTGCCTGGACGTCTCTCGGTTCTTGAGCATGTTGGGAGATTAGGCGGCAGTTGAAAAAAGCTGCTCGAAAGCTTTACGAACAAGCGAAAAGGGGCCTACACTGAAACTGTAAGGGCTTTTTTTCTCTTTCTTCTTACTTAAGAAGAAAGTGTAGGGCGCTCTTCGATGAAGAAAAAAGACTTTAGGAAAGTTGTTCAGGTAGCTCAGCTGGTTAGAGCAAAGGACTGAAAATCCTTGTGTCAGTGGTTCGAATCCACTTCTAAGCGGGCGAAGGGTCCAAAAAGGATGAGCGAGTTCGGCTCGAGTCTTGATCGATCGGGTAGATCTATATGCTTCGGAGGGTGATACGAGGTGTAGCGCAGTCTGGTCAGCGCATCTGTTTTGGGTACAGAAGGCCATAGGTTCGAATCCTGTCACCTTGATGTGCACAGCCCCGTAGACTATAAGGCTGAGTTTGACTTTGTTTGATCACACTCGAAATTCTGTAACCTTGATCCACTTTGTCTACAAAGAATTGTTGGTTGTATAATAAAACTTCCCTCACCCCTAAGAAATGAAAAATTTTGCATCCTTTTTATTTAATGCAGGGTTTTGTATGGCGTTGCCATTGGCATAA
Scaffold_10.tRNA111-ProTGG	TAGGTGCCTGGACGTCTCTCGGTTCTTGAGCATGTTGGGAGATTAGGCGGCAGTTGAAAAAAGCTGCTCGAAAGCTTTACGAACAAGCGAAAAGGGGCCTACACTGAAACTGTAAGGGCTTTTTTTCTCTTTCTTCTTACTTAAGAAGAAAGTGTAGGGCGCTCTTCGATGAAGAAAAAAGACTTTAGGAAAGTTGTTCAGGTAGCTCAGCTGGTTAGAGCAAAGGACTGAAAATCCTTGTGTCAGTGGTTCGAATCCACTTCTAAGCGGGCGAAGGGTCCAAAAAGGATGAGCGAGTTCGGCTCGAGTCTTGATCGATCGGGTAGATCTATATGCTTCGGAGGGTGATACGAGGTGTAGCGCAGTCTGGTCAGCGCATCTGTTTTGGGTACAGAAGGCCATAGGTTCGAATCCTGTCACCTTGATGTGCACAGCCCCGTAGACTATAAGGCTGAGTTTGACTTTGTTTGATCACACTCGAAATTCTGTAACCTTGATCCACTTTGTCTACAAAGAATTGTTGGTTGTATAATAAAACTTCCCTCACCCCTAAGAAATGAAAAATTTTGCATCCTTTTTATTTAATGCAGGGTTTTGTATGGCGTTGCCATTGGCATAATAAACTGAGGTGGACTGGGAAACGTTCCGTCGACAAAGCCCAGATTTCAGATTAGAATGTAGGAATTGGGATTTCAAAAGAAGATAATTGGTAGAGTCAAGGGAAAAGATCTAGTGTCTCTTTGCCCGGGGTAGTTCCTCTTTCTCGAGGATCCGT
Scaffold_10.tRNA113-SerGCT	GCCGTGGGAATCAAAAAAGAGTCCCCTTCGGGCGAAGAAGTATTTAATTAAATATTCTATTCTATTTTTCTATTAATTAATATTAAATATTCAGTCTTTTTTTTTATTCTTAATATAATTAAGAAAATTTCAAATAAAACTTGTACTTAATGTTGTCTTACACAATACAACTTGTATATTTTGTATATATATATTATGTTATATATAATATTGTGTTATATATAGATTATATCTATTTTATATTTTTTAATTTTAGTCTAATTAATTTGAGTTTATTACATATTTTTTACATAATTTTCAAATTTTTCGAAATTTATTATTTAATATTTGACTATTACTATTTTCAACGGGGAGAGATGGCTGAGTGGACGAAAGCGTCGGATTGCTAATCCGTTGTACGAGTTATTCGTACCGAGGGTTCGAATCCCTCTCTTTCCGTTTCCATTGATAACTGAATCTTATTATTTGATTTCTCTTTTGAATTTATTCTATCTTTTTTTTTTTCAAAATAGAATTATATATAATTCTATTTTGAAAAAAAAAAAGATAGATGAAAAATAAAGCAAATAACCCCTTTTTAGTCTTATTCTTCGCGCCCAGGATTACGTCCTGGATCATTAGATAGGAATCCGAAAATGAAGAGAGAAACAAAAAATATTACTACTGTGTAAACAAAGAGTTTGAGAGTAAGCATTACACAATCTCCAAGATTATTTTTTTTGGAAAAAAGAGAATAGATTCTCTATTTTTATACCATATATCCTATAATATAAAATATAATTTGAATT
Scaffold_10.tRNA115-ProAGG	CAACATAAAAATGTGAAGAAAAAAAAAACCTGGACGAGATAAAGGCCAGCAGTGGCAGCAGCAACGCCCCAACCAACGGCGGCTTGGATATCAGTAGGCTGAGGTCTCATTGATGGCTTCAAAAACTTGAACATTGCTGATGATCCGGTCATTTTTCTTCCTGAAAATTCAATGTTTCTACAAACTATTTATGTTGGGTTATCAATGGCAAATAGAAGGAAAGAACCCTAATTTATGATGTGCAATCTTCCTGTGCGTCTAAGAAAAAATGTTGAAGTTTTCAAATTGCCTCGGATCCGAATCCAGGTTCATAGTCTTTAGACTAAAACTAAGCCACCAAAATTAGCGAAGGGCATTTGGTCTAGTGGTATGATTCTCGCTTAGGGTGCGAGAGGTCCCGAGTTCAATTCTCGGAATGCCCCTTTTTAATTCTTTTGATTTGATTCTGAAGACCATTTTCTTTTCATAAAAACTTGGATGATATCGTCCTTTTCTAAGACGAGATTTGGGCCAGCTTATTGTTAGGCGCGTGTACTACACGTGCGCGCTTTGTCCTCAAGATTTCTAATTGTTGGTTTTTTTCATTTTCTAAACATTTTTCAATTTGGACCTTAAAAGTATTAATTTTGACCTTAAAGATATAAATTTCAACGTAAAATAGTACTTAAACATATCAATTAAAGTAAAAATTTCAATTTGAACATATAAGTGATCAATTGTTGCGTTATACTGATCAATTTCTACCTAAATATGGTTCTGTTTCACAATTGAA
Scaffold_10.tRNA19-PheGAA	GGGTTCAAGTCCCTCTATCCCCAAAAGCTTTTTGACTCCCTAACTAGTTATCTTTTTTTCTTTTAAAAATGGATCTGGACGGAAGTGTTTTTCTCTTATAACAAGTCTTGTGATATATATGATAGACATACAAATGGATATCTTTGAACAAGGAGTACTCATTTGAGTGATTCACAATTCATATGATTACTCGTACTAATCAAATTATAGACAAATTTGGAATTGGAAGACCAAAGAGATTTCGATACCTAGATAAGACTTTGTAAGAACTTTCGTCCTTTTTTTAATTGACATAGACCCGAGTTATCGAGTCAAATGAGAAGATAATGCGCCAGAAGGGTGAATGAATGGCCGGGATAGCTCAGTTGGTAGAGCAGAGGACTGAAAATCCTCGTGTCACCAGTTCAAATCTGGTTCTTGGCACATACCTTTTTTGGAGTATATATAATATATCCCAATAGGTACGAAACTACGCTATTCAAAGCATCGAGAAGGAATCGCAGTGTGACAAATCCTATGTCTTACTTCTTGAAAAGCGGTTTCTGATGTAACTGCCTATCATGCCAAGCTTTACGCTCTTGCTCTTGCACAGGCGGTTGCCATCTTCCTCGGGGTGGATCAATTTGTGTAAACGATCGCTTTCTATGTCTCCCAATCGATGCGGTACTGCCAATCGTAGACTGGTGACCGGGGAATGAGAGCTTCAGCTCCATACACCTTGATGAATGGAGTGTTTCCAGTCGTTATTTTTTAGGTTGTTTGTGTATATGCCC
Scaffold_10.tRNA22-SerGGA	AATGATTACACAAACAAAGGGTTTGTACAGTACAAAATAACATAAAAAGGGATTCATTTCCAAAAATTTCAATAAAGATATATATTTTCTACTACGACTTATACAACTATTTCTTATTTATTGGATTCGTTCACAAGAAAAGACTTGCGAGAAAGAATTTTTTTAGAAAAAATGGTCTATTACTATATCGTTATACTATTAACTATTAGTTTATAGTATTGGTGGGTTGGTCGTAGTCGTACCTAGCCAAACCAAAATCGAATAGTAGAGAATAGTAGATATAGTAATAGAAATATGAACGTAGGAATGGCTCGCTATTTTTTCAGTTTCTGAGTCATAATCAGTGTGTAGGAGAGATGGCCGAGTGGTTGAAGGTGTAGCATTGGAACTGCTATGTAGGCTTTTGTTTACCGAGGGTTCGAATCCCTCTCTTTCCGTATTTTCACCTAAAACCTAATTTAATTTGCCAACATTCCTAACTGTAACAAATAAAACAACAAGAAATACTCTTATTAGAACATAAGAGTTCGATCCTTCTTTCTATTTCTATTTTTGATATATTTCTTCGATTTCGAATTGCTGTGGTACGTAAAATACTGTCAAGAGTGGACTATGATACATCAATAGGAAAGTTCACGATGGGATAGAATATATGATTGGGAGAAATATGTATCAAACCCCCGACTTTAAACCTTAAGTCATTTTACTTTGTCGGAAGAAAGGGGCCAAATTGTCCAAACCCCTTGCTTCGGATTTTTTTAGGGCTAGGTCTGACGAGAATAATATT
Scaffold_10.tRNA24-LeuTAG	TAATTCTCAACTTTAAGTACTTTAAAAACAATGGTGTAAAAATTGATCAGAATTCAAATCAAAAAACTTTTAATTTGTTAAACAATAAATTTAAACCAATTTTAAAATTCCAAATGAAATCATTTCCTAAACAATAAACATGACATAAAAATAAAGTAAAAAAGGGAAAACAATAAAAGTAACATGATTTTAATGAGTCAATGTCTTAAGTATAAACCTGGAAGTTTAATTTCGATGAAAAGCTTCATATCAACTTCGCTACCATGTAGCTAGAGTTTACTCGTTGACTTACAAGCAGGAATGCATGAACACTGTAAATTAAATACAAAACAAAACAATTACAAATATAAGACGGTTTGGCCGAGTGGTCTAAGGCGCCAGATTTAGGCTCTGGTCCGAAAGGGCGTGGGTTCAAATCCCACAGCCGTCAATTTCGTTCTTTGTTTTTCACTTTCCACTATTGATATTATTTGATATCATTCAGCCTTGCATTCCGATTTCTTAAATGGGATATTAGCCTTCTCTCATTAACAGTAAAAAAAAATCTGAACATTGGTAATTTTTTTGCTTTTTCAAAATTTTGAAAACGTGGAATGGAAAGATGCATAGGGATTATTAAGAAAGATATGGGTATGAATAAAGTGTAGTAATGAATGAGGTTTCAGGATGATATATTATATTTGAGGCGAAAATTGAAAAGATTAAGAAGTCATTTTACCAACTAAAATGATTTTTAGCATATGTTCTCTTTGTTATTGTTATGAGTTTGTTTTACCGATG
Scaffold_10.tRNA25-AlaAGC	TTAAAGCAAAAGATCATTTAGGGCTTAACAAGATAATATAGGATGAAATAAAGACCAGTTGATTAGAATCTTTGACTTCATTGAAATGAAGCAACCATCTGTTAGCTGAATGGAAAGTATGTACGCGAGATTCCGATGATCCTTCAGCCGATTCGGCCGCCATAGCTTCTCCTCCACCGAGCAAAGATGACAATATTCCCCCCCATTATATTTGTTTCTTCTTTGCCGCTTCCTTTTCTCAGTCCTAGATGCTTGTCGGCGGCTTTACTTATAGGACTAAGTGTTCTAAACCTCGGGTTTTTTTGTCTTCGTCATAATACATTCGTTTTATTACGATTAGAAACAACAACGGGGATGTAGCTCAGATGGTAGAGCGCTCGCTTAGCATGCGAGAGGTACGGGGATCGATACCCCCGCATCTCCATAGTTTTTTTTTCTCCATTTTTTGTGATAGTACTCGACTCTCTTTGTTCAACGTTGTTCTCTTTTTGCAACAACAACAAATTCTTAATATTGGGTGTTATTCGTTATAAATTGTCAAAATTTTTACTGAGTCATAAAACAAACTCTTCAAAGGGATATTGATATTGAAAAATTTTTCATTGTTAAAAATTCTCTAATTAAAATATGTATCGAAATTAATCATTTTTCATAAGAATGTTTGATTTTATTCAGGAATCACCTATTTATTTATTAAATACTCCTACCATCTAACTTAAATATGTGAGAGTTTTTTAAGTCAAACAGTACTTTCTCATAAGGTCATAAGAAGTA
Scaffold_10.tRNA29-ProAGG	GGATGACTTGCTATAGCAAGTTTTATTTTAGAAAAAAAAGATAAATTAAAATAAAATGTCAAAAAAATGTAAAAAAAATATTCATAAAAAATATATGATTTTTTATTATTATTTTGAATTTTTATGTAATTTTTCAAAAATATTTTCTCATTTAAAAATATTTTTTTGGTAAATTACCTACTATAACAGGTCATCGGGTTATCCAAGTTTACTCTAAGAAAATACCCTTCAAAGTTAGGATTATTCATAATTAATCAATAGGTAAAATTATTGTTGAAAAATCACGAATAATATGGATTATTCTAGGTAATTTTTCCAATTATGAGTTGATAGCATGATTTGTTAAAAATGGGCATTTGGTCTAGTGGTATGATTCTCGCTTAGGGTGCGAGAGGTCCCGAGTTCAATTCTCGGAATGCCCCTTTTTTATGCAGTGGGTACTCAACTACTCATAGTTCCTTCTTCACACTTGCTATTTGCTAACATCCATCCAATTTCCTGACAAATTTAATGAGCCTTCAACATTTCTGGCTAATTAATTTTTTTTTTTTATTTTTTTTATACAAATTTCAAAAGACTCTTTATCTTGGCATGTTTCTATCAAAAGTGAATAGAGAAATAAAAAGTTAAATACAAATTCTTATTGAGAGACCATCTCTAATTTGGTGAACTCATTATCATTTTTTAGTTTAATGAAACTTTAATCCTAGCCATAGTTTTCTATATGCGGAATACACTGGTATGATATGATTTTTTTTTTAGATTGGACTTG
Scaffold_10.tRNA31-ProAGG	TCAGAGAGTTAATTTGATTGAATTGTCTAAGATATTTAAATAAATCATAAGAAATTTAGTAAAGAATATATACAAGTCATAGGAGAAAAAGAAGTGCACCTGAAAAATACTTCCTTTGTTTTATTGCTTGCACCAAAATACTTTTTTACACAGCCCAATGTATTTATCAGGTTACTTATATCTGAAATTATACTCAACAAAAAATTATTAAAATTTGATATTATAAAAATATCTGATAAGACGAATAAAAAGATTCCACGTTATATTTCTTTCTCGTGTTGAAGTCTCTACAAGTAGTAAGTGTTACAACTTTAGAACATTATTCATAAATAGCATGTTTTAGTACAAATGGGCATTTGGTCTAGTGGTATGATTCTCGCTTAGGGTGCGAGAGGTCCCGAGTTCAATTCTCGGAATGCCCCTTTTTTGTTCTTATTATTTTAAGAAGATTAATTTTGATGCAGTCTTCTTCACGCTTGACAACTTCCATCTAATTTCCTAAGAAATTTAATGAGCTACACTGCTGGCTCATTAAGTTTTTCACAAATTCTTGCTATAGGCCGACGGGTAAATTTGTTTTTGACAAATTTCAAAAGACTCTTTTTCTGGGCAAGCTTCTATCAAAAGAATATTTAAAAGAGAAATAAAAAGTTAAATTATAAAAATAAAATAAAGTAAAGGTAGAATTAAAAATGTAATATAATAGTATGAGAAAGATTAATTATAAGGATGGTCACCTCAAAAAAAAACAAAAAAAAAAAAAAATTGTCCA
Scaffold_10.tRNA32-LysCTT	TTTTATTTTAAAGATACTTTGTTACGCTTACTTAGTAAATATTAAAAATAATATCAAAATAACATTATTTAACATTGTATAAAATCTGTAAAATTATATTTGTAAAATTAAAATTGAATCAGAATTGCTATTATATGCAATTATTAATTCAATTAAATTGAATGATTAATAATTTATAATTTATTTTTATTATTTTTTAATTATTATAAAAAAACAAAAAAATGAATAAAACCGTGCATCGCACGGGGGATTATCTAGTAACATAATAAATAATAAATCCTACTATAAACATAAATTTATAGTTGTATTTAATTTAGAAATATAATTAAATTTAAAAAATATATTAACAAGCCCGTCTAGCTCAGTTGGTAGAGCGCAAGGCTCTTAACCTTGTGGTCGTGGGTTCGAGCCCCACGGTGGGCGTTACATTTTAAAAACAACATATTTTTATTTTGAACAAATTAATTAGATAGGGTGTGTTATTTTAGAGGTTTCATTAATTTTCCACTTAAAACAAATCATTTTTGATTAAAAAAAACCAATCAGATGGGGTGCTACTTTAAAGACTATTAATTTTCTACTTCAAACAAACCATTTTTTTGATAAAAAATAAAAATAGTAGGGAAGGTATAAATTCACTTGTTTCAATATTTTGAGTTAAAAAAAATAATTATTATTTTGTAGTCTTAAAGTGATTACATATAACCTTAAAATAATCACCTATACTCTTACATGCTCACTGATCAATTAATTTTAGAGACTATTATTTCTAC
Scaffold_10.tRNA33-AspGTC	TTATCGGCGACGTTTCTAACCACAAATCTCATCTTCGTACTAACTTTTCTGGTAAAAATAACTCCAGATTTATTATAAATCATAAAATTATTTGTTGATTTTAGTAAAGACGGCATTAACGCCATTGAAGAAGAAATTGATGCCATTTCCTCTCTCTAACTCTTAATCTGTTCCTCTTTCTCTTTCTAAAAGTTTGGTTGGGAATTGTGGATGCTGTTTTAAATTCAATGTTAAGGACAATCCATTTCGGTAATCGTCTATCTACAGCTGTATAATTTCGTCCATTCGATTTTTGTAAAAATTTTAAATTGATTTTTATAAATATTTTGGTCTGAAAAAATGTTATCAAAGTCGTTGTAGTATAGTGGTAAGTATTCCCGCCTGTCACGCGGGTGACCCGGGTTCGATCCCCGGCAACGGCGATTTATTTTTATTTGCTTTTTTTATATATTTATTTTGCCCTTGCCCTTGCGCTCCTGATTAGCTCGTTAACTAAAAGTTTGCCTTGTAATGGTTTTAGAGGGATAATTCTAAAGTGAACTATAATCAAACGATGGTTTAATGGATTATTGTTATATTAATCTCAGTTATTTATTTTTTTTGACTAATAAAATTAATTCATTTAGAAATAATATACTTGAAAATAGCTAATGACTTTACAATAATTATATTTTAAATCAAATTAGTAAATCTTTTTTATTTATATACCTATAATCTCACATTTAATATTAATGTTTTTATAATGAATATATGTTTAGTACTCCCTCGTTTT
Scaffold_10.tRNA34-PheGAA	TTATGGAATTAGCTTTTGACAAAAAATCAATTTTCTAAGAAAATTTGACAATTGTTCTTTTTAATAATTAACTTAAAATAAAAAACAGTTTAGTTCTTTTTTCTTTGAAATTAAATAGTTTAGTTCTATGTTTCGTTAGTTTTATTTACTTGTTTTGTTAATGTGAATATTTAGTTTTGAATAAAAAAGAAAGTGGAAACACCGAAACAGTTGTTCTAGCAATCAGCCAAGTACGATTTGTTTGGAGTTTGGACCACGCGGGCCCGGGTTAAAAATGTTCTAACGAAAAGTAGGATTCTTAAATTGTACTTCATGTCTAAAAGTTAGAATATACTTTTTTAACATCATCAGCGGGGATAGCTCAGTTGGGAGAGCGTCAGACTGAAGATCTGAAGGTCGCGTGTTCGATCCACGCTCACCGCATTTTTTATTTTTTATTTTTTAAATCTGGTTGTTGGATTAGTAAATTCAACTAGATAATCTTCATGCGATGCACAGTTTTTCTTTTTCATTTTGATGTAAAAAACAAATAAATTGAATAGGTCCGACTTAATAGTACATTAATTTTAATTATGTTTTAATATACATTTTATTAAATTCATGAAAATTGAAATTCAAACTCTTTTTATTGTTATCATTCTAATAATGATAAAGCAGTGAGTCATTGTAAATTGTATCTATTTACAATCTATAATATAATTAGGTATTATTTGAAATGAATAAATATAAGGCATATGTTTGCTCTTATAAATTATGTAAATGTATAACTGTGA
Scaffold_10.tRNA37-GluCTC	AAACTAGAAAATGATAATGGACAAATTAAAATGGTTTCTCAAAAAGATCGTATCTCACATTCACAAGAATTTGTGGGATGATTGAAATTTTAGATTGTTCTCGATAATTTTTCATTCATTAATTAATTATCTTTCACCGTATTTAGTGTATTTTGTTCATAAAAAAATTAATCAAATCTGAGGAGGGATGAAAGAACACAAATTAAACCACCTAAAATGTTCTTTTGATAAAAAAAAAAAAAAGCAAGATAAGGTGAGATAGGACGAGATAAACATTGATTAATTCATTAATTAATGGTGAATTTATTAGCAATATTTTTATAATAAAATATTACAAAATTTAATAACAATCCGTTGTAGTCTAGTTGGTTAGGATACTCGGCTCTCACCCGAGAGACCCGGGTTCAAGTCCCGGCAACGGAATTTTTTTAAATATTTGGATTTTGGGTGAAGATAATTGCGTATAATAACTTAAAAACATCATACAGAAAGGTTTAGATTTTTGAAGTTGTTTTTTAGTTTATCATAGTATGTAATTATGCTTTTCCCTTTTTCCCTTTTTTTTTATAAACAATCCCAAGCATACTAATCATCAAAGTATCTCTTCATTTCCCACTCTCTTAATTTTTTTTTTTTCATTCGTTTATTCAATCTTTCCATGAGCATACGTGTTCAATCCTCGGCAACAGAAGGCAACTATCTTTCTAGCAAGCTTTCACAGATAGAATTATACGAGCTTTAAGCAATCGTTTCTTTGCTTTATAGGTTGACCT
Scaffold_10.tRNA39-IleTAT	ACTAATAACTTTCGTATTATTGGAAAATTTGTAAATAATACTCTCAGCTATTGCTTATTGGCTTAAAATACCCCACAACTATTATTTAACATGTATACTCCTGAAAATTGAGATACTTAATCTTATATACTCCCAACTATTGTTCATTGACTCAAAATATCCAAATAAAAAAAAGTTGAAAACAATGTACATCGTATTCAAGGTTAAATATGCCAATAATTAAAGGTATACAGAGTTAAATAATAGTCGAGGGTATTTTGAATCAATTGTTGATCACCTTCTTTTTTCTATCTCTAAATTTGTTAGATTGTGCCGTTGTTATAACTCACAATGTTTGATTATCAATGTAAGGTTCCGTAGCTCAGTTGGTTAGAGCGTTGGTCTTATGAGCCGAAGGTCGCGGGTTCGAGCCCCGCCGGGACCAATAATTGAATATATTTTTATTTTTTCAAAAATTAAATTAATTTAACTGTCATTTCTATTTATATTCTAATGACAAAAGTTCCAAAATCGAATTAATCAAAATTGACGAAATAAACCAAGTAAATTACCTTGAAAATCACTAAAAATTGTAGCATGCTTTCTTCTAGAAGAACCATGATTATGAGAATTCTTGTTATATCTCCTTTTACAGTACAGAAACAGAAGGCCAAAAACAGTTCCAAGAAGCAGAAGCAAAATCCCACCAACAGCCAACCCCATAATAAACCCATTTGCAACATTATTAGACCCATCAGTAGTTTTAATATTCTGATGATCACCTGATGAAGTTGA
Scaffold_10.tRNA42-LeuAAG	GAGGAATTCATTTAAGATTTAGGGTTTAGGATGAATTAAGAAGAAAAAGATGGAGAGGATGAAGAATTAGGGTTTGAATGAAGAATGAAGAAGAAGAAGATGGGTTTTAATGAATAAAATAAAAAAAAAGGAAAAAAAAATATTTACCTCCAATACCTGTTATAACCGGTTCTAAAGAACAAGGGACCGTTTTCAGCAAACATTAGGAATAGTTGGGATTATTAAGAAATAATCAATAGTTGGAATTATTTGTGGCCAACGGGTGATAGTTGGAATTATTCATGGCAAATTTTCCTATAAATAATTCCGCATTCCTATAAGTTGTAAAAAACGAAACGCATAACCCAAAAGTTGAGATGGCCGAGTTGGTCTAAGGCGCCAGATTAAGGTTCTGGTCCGAAAGGGCGTGGGTTCAAATCCCACTCTCAACATTATTTTCATAAATTTTTTTAGGGTTTCTGGCATACTGTAATTCTTTATCCTCTGTTTATTAAATGAGATTATGCAACGAGTATGGATTAATAAATAATCATAATACAACTTTTATGTATTAATTAATTATCAGTGTTATATTTAATTAATTAGTTATGATTTTGTGATATTACTAAAACTATGTTCCTTCTATCATTATTTGATGGTGGAAAAAGTTCTTGCTTATGGTTGAAGATGTAGGAGCAATGTGGAGTTCAATAACTATATGACATTGTCGATAAACCAAATCAACTAAAAGATTAAACTGATGCTTAAAGTTCATGACATATTATTCACTAATAAGTGTATC
Scaffold_10.tRNA43-LeuAAG	AGAAAATGATAGGGTTGTATATAATTTAATATTATTTTTCTTTAAAAATATAAAAATTTAATTATAATTTATCAATTTACCATTTATTCTTTTTAAAATAATTATATAAAAATATTAATTTTTTTTATTGTTAAATTAGATTCTCATAAAAAATTGAAATTATTGATAACAAAATTTTTTTATTAATTTTTGTATATAATCCTTAAGACTTTGTGTAAATATATACCCTTGTTATTGTTCTATAGAAATCTCAAAGAAAAGAATCAATCAGTTTCTCATTTTCACATGCTTGCGTTTCCCGGAATCTTAATATTGAAAAATAATATTGTACGGTTTAAAGTATCATAAAAGTTGAGATGGCCGAGTTGGTCTAAGGCGCTAGATTAAGGTGTTCTGGTTTAAAAGGGCGTGGGTTCAAATCCCACTCTCAACATTATTATTTTACAATTTCCATGAACATGACTGTTTGGTAAATATCAATTTACTCTTAGTTTTAAATAATAGGGTAGGTTATAGGGAAAAAAATATTAAGTGAGATTTAATATAAAACCTTACTCGAAAATGTAATATTTACTGGAGATAAGACTTATTTCTCAAATTTTGAAGTATTTTAATGTCAAAATTCCTTATCAATACTCCATATATTTGGTAATAAAGAAAAAATATATAAAACTATTTCACCGCGAAACGTATCTATACAAAAGGTTTATTATGCTAAAAGTTTTTATTATTGAGTTATTTAACCAAGTATGAGACATGTTTCACGGTGAGATGAGATCATCT
Scaffold_10.tRNA44-ArgCCT	TTCAAAATTTTCTATGTAAATTTTTTAAATTTTTTTTTTCAATTTTACCTTAATATTAAATTTACTTTTTTAGTGAAGTAGCTACTATAACATGCCATTAGATTATCCAAATTTACTTTAAGAAAATACCCTAAAAATACCTATTAAAATAACACTATTTTTAATTTAAAAAGTTGACTTACATTTTTTTTTTTGAATGTAAAAAGTTGACTTACATTGTTCTACATTGTATCTCATAACTTGAGTTATTGCTTGGCAAATGGTGATAAGCGTTTATGACGCTATGTATCTGCTTCATGCAGCAAACGGTTTTAAGACATTTATGATACAATGTAACTGCTTCATGCACAGCGCCTGTAGCTCAGTGGATAGAGCGTCTGTTTCCTAAGCAGAAGGTCGTAGGTTCGACCCCTATCTGGCGCGATAGTAAATTTTTTTTTTCATTTGATTTGGTGATAACATTCTTTTTTTTTTTCACCTGTTTTTAGCTATAAAATGTCTTTTTTGTTTGGACTTTTTTTTATATAAGACTGTGACACTATGAATCTACTGAGATTAAATGTATACTTTAATAGATTAGTTTATTTTACTAATTAAAAACTTTAAAATTATTTTAAAATAATTATTTTAATAGATTCAATGTACATGAGTAAACCCTATAAACGCTTCATTTAAAATTTGTGTTTACATACATGTTTGTATCATCCTCTTCTTCAACTATTATGCAAAATGTCATAGAATGAGTACATGTTTTTTTTTTCTTACGACTACAA
Scaffold_10.tRNA45-LysCTT	TTCTTTAATTTATGATTTTCATAATCATTTGGTCTCTTGAGAGACCGTCTTTTGTAAAAACGACTCTCAAAAGTTCATCCCAAATCTTTATTTAGAGTTGTAACAATATATATTTAGAATTGGACTGGACTTTTAAGAGCAGTATTAACAAAAAAATGGTCTCAAGTAAGAATTTGTGTTTTTCATAATTGAAATCCATAATTTGAAATAAAATACTAATTCCAATATTAGGTAAAAAATGTTCAAAGCCCAATTCATTTGGGGTTTCAAGCTGGGGAAAGTTTAGTACACCCTGCAGTTATCAAGTAAAAACAGGTTCAAATAAACTTAACCCAATAATCAGCAGCTAAGCCCGTCTAGCTCAGTTGGTAGAGCGCAAGGCTCTTAACCTTGTGGTCGTGGGTTCGAGCCCCACGGTGGGCGATTCTTTTTCTTTTTCTTTTTTGCAAATTTTATTGAATTTTTTTTTAAAAAAAATTGCACTTAAAATGTAAATATACTGTTTCTTTTTATATGCTGCCACTGCACTAACCCCCTTAAATTTTTACTCAAAAAATGTTGAAAATGTGATTCCTGTTGAATGATTTTATTTGCAGCCATGGTTGATGGGCCTTTAACCAATCAATGTGCTGGAAAGTGGAAACTAAGGTCTAAAACAATGGTACCCACAGGAGGAATGGTGTATACTCCCTCAGTAGTCCTCGATTTGCATCAAAGAGAAAGATGGGTATTTTTAAAAAAGTAGTAATAAATGAAGAGAGATTATGAATTGT
Scaffold_10.tRNA48-LysCTT	GCTTGATTCGTCTCACTGTAAAGATTATTAATATGAAATTTGATAATTTTTTATCATACATAATTGTAGATATTAATGATTGAATTAATGCATTGGACTGCCTGAAAAAGCAAATGTTGCAAGTATTTTGGAATGGTGGGAGTAAAAGAGACAAAATCTCTAGAACCTTAAATGTTATAAAGCTATGCTTCCAAGCAAAAATTCCTAATCAATAACGGTGATTTTGTAAATCATCACAAAAGGCAAAAAAAAAACAAAATAAAAAGATAAAAGACAAATAACTGTTATACTTACTGCGTTTCCAAGAAAGTAAAAGACAAATTAAATACTTAACATTTTAGAAACAAGCAGCCCGTCTAGCTCAGTTGGTAGAGCGCAAGGCTCTTAACCTTGTGGTCGTGGGTTCGAGCCCCACGGTGGGCGTTTTTTTGGGTAAATTTTTTTCTTTTTCAATGAAATGATTTTTTCTCGAAAATGATCATTAATTGTCAACTACTTTTAATTATACATAGATAATCGACCTTTTCAATTATCAGCTATTCTTGTGAGAGATTGTCTTTTAATTTGTATTAATTAGGCTATTTAATCCATATATCTAATGCGTCTTTACAAAAGACAGTCTCTCATAACAATTTGTGTTCAATTATTTGTTTGTAGAACTTATTATAATTAAATGATCCAACTTGACCATAGAATTTCAAAAATTTAATCTAATTCGAAGCATAAATCTCCATCCTCGCATCATAAACAACAAAGAAAACTATATTACAAAG
Scaffold_10.tRNA49-AsnGTT	AAGGGAAATAAGCAAAAGATTATATTATTCGTGGTAATTTTTCTTATTTTAAATTATGCAATATTGGTGATCAAACCTACTATATACATAACATTTATTTTTATAGCATTAAGAAATAAAATTAAAAATCTTCATGTATATTTTTAATGTTCATCATCAAACCTATACATAATATTATTAGTGAAACAAAAGTCATATACACAGATTCATAAATATTCTCTAATCTCAACAGGTTATCTGAATTGATTTAATATTATCTTTCGAATATTTTGATATGTTGACGACAGTAATAATTAATTATCACAATATATACGGTTATATTTATATAGTATCAAATGCTTAACTAAAGAGCTGGAATAGCTCAGTTGGTTAGAGCGTGTGGCTGTTAACCACAAGGTCGGAGGTTCAAGCCCTCCTTCTAGCGAATTTTTTGCATATTTTTTAATTACAGTGTTTTGTACAGAGGAAATGAAAACATTCTAATTCATAACTTTATTTTATAATTCAAAAATAAGGGTGAAGAGTCTCTACGAGCAAGGACGAGAGGAATTTAAGCTTTCATATAAGTAGTTAATTATAGGGACTGACTTTAAAGGTTAACTTATATAGAATATAAAATTACCTAATGAAAATGAGAAAAAAATGTGTATGAGATGAAAATGTAAGTAAAATGTGTTAATGAGAGCAAATTTAATGAGACAGACTAAAAAGAAAGATTAGGCAAATTTCGTGTGACGAGAGCTTAGCATTCTTACATTGTAGATTGAATATAGA
Scaffold_10.tRNA5-AsnGTT	ATAAAAGGAAGATGGGCTTTTATTTAGAGTCACGTGATATGCACGTGACAGACCTTTAATGGTCAAACGTTAATTCACACGGTCAAACTAACGATTTAGAGCTTTAGGTTGTCTTTTGCAAAAAAAGTATTATGTAAGGTTGTTTTTTGCAAAAAAATTTATTTAAGGTGGTTTTTTACAAAAGAGTGTATATAAAAGGTGGTTTAATATAATTTTTCCTAAATTTAATTGTATTTTGTCATATCCACAAATTATTAAAACTCTATTATTTATTCTACCAATTACCCATTGAAATTTAATATTGACACACAATAAAAAGAGATAGTAATGGAAAGAATAACAACATTATTGCTGGAATAGCTCAGTTGGTTAGAGCGTGTGGCTGTTAACCACAAGGTCGGAGGTTCAAGCCCTCCTTCTAGCGTTTTTTTTTTTTTAATTTTTTCCCGTACCCTTGTTTCCTTTTCCTTTTCGTCGTACGCAACCTTAAGTTCTCACTCCTGAATAGCGAGTAGCAGCATCTGTATTCTGCATTCATTCAATTCTCAGAATAAGATCACAACATTAATTCCCTTTTCCTCTCTCGCGACCTCTCGTTTTGTAGTTCTCTATCAATATCTGGGGCATTCAATTCAATTCAATTCAGAAAAACAAGAAATCTGGGAGGAAAGATGAAGGAAGTAACAATATCATTGGATGGAGTAAGGGATAAGAATGTAATGCAGCTTAAGAAACTCAATGTTACTCTTTTCCTGTTCGCTACAATGACAAGTA
Scaffold_10.tRNA50-GluCTC	ATAATTAAGTGAGATTTTTAGGATTGACATAATACATCAACAAATGCGTAAAATCAAATAGAACACTTGATGAATATGACGGTCAGAGTAAATATATATGTATATAAATGAATATTTGACGATTGACTTTTTTCATGATTTGTTTTAAACAATCCAAAAGTGTGATATATGACTTTTAAGTCAAAATCAAAAAATTAGCCAATTACTGTAACAAATAATTTTTATCAAACATTTTCATAAGCTTCAGCTTTAACGAGTCAAATAAAATAAATTCAAATTGTTTTAAGTAATGAAATAACCAATTAAAGAAAAACGTAATCAAATTATAATATATAAAAACGCTAACAACATCCGTTGTAGTCTAGTTGGTTAGGATACTCGGCTCTCACCCGAGAGACCCGGGTTCAAGTCCCGGCAACGGAAATTATGGTTTTTTTTCTAATGTAAATCAGCAATATTCGAGATCATATTCAAATTATATAATTCTTGCTCACCAAATAGGCAAATAATCAAATTATAAAGCTATGAATTTATAAGTACAATATAGTATAACAAATAGATCAACATAACCTCATTTTAATCCAATTTCTAACTTTCACTTTAACTAACTCAGCTAGTCTCTTGAAAGATCGTCTTTTTTGAGAAACGTCTCTTAGGCCCAACCCATTAAAAACTTAATGTCTATCTATCGTATTTTTAATGTCTACTTACATTATTCTTAATGTTTACTTATTATATCCTTAATGTTTAGTTACAATATTTCAATAAATATG
Scaffold_10.tRNA53-AsnGTT	ATTTTACTCTTTACTTAAAACTGGCTACAATCTATAAAATCAACTACAATCAGTAAAGAACATTTTTGATAAGTAAAAATCATACAATCTGTTTAAACATATCAACCACAAAATAACAACAATGAAAATACTAAAATTATAGTTTCAATTATATGGGTAAACTACATTCACAAAAGCAAATCAACCATAATTAAGTATATTAAACACATAATAATACACAATGTTAAAGTCTTAATCAAACAAATGATGGGATTGCCCTTTGAGCACACTAGCTAGCATAAACCTCTTGATGGATTATTAGTTGAATATTGAAAGTACATAAACCATAATACCAGCTATATATCATCAAAGCTGGAATAGCTCAGTTGGTTAGAGCGTGTGGCTGTTAACCACAAGGTCGGAGGTTCAAGCCCTCCTTCTAGCGTTTTTAATTCGGACATTTAATTTTTTGGAAAAAGATTAAGAACCAAAACGTGAGCGGCAGGATTCGAACCTGCGCGGGCAGAGCCCACATGATTTCTAGTCATGCCCGATAACCACTCCGGCACGCCCACAACTACGCTACATGTTTCTGTAAAAGTTTATATTATATTGAAAATACTCGGTAAAACTAAAAAGAAACTCGATTTTTTTGAAATGTGAAAAAAATTAATTGATCTAGAATACAATTTAATTTAATAAACTAATTAACACATCCATATAATAGATAGTATTTAATAAATAATAACGATTATTTTATTTTTAGAATATCAATTTTTTTCATGTATATGTTAA
Scaffold_10.tRNA54-GlyTCC	TTTGTTGTTAAACAAAAGCAAGCCATCGCCCATTTACACAAGTTGTCATTTCATTATAGCGACATTATTACATTATTTTCGTACATTTAACATAACGTGTTTTAGGAAGTTTAAGAAGATTTTCCGGCTTAATGCAAGGGAGCAAGATTTAGATAAAGAAATCTTGATCCAAACACACATAATATCTTATATAATTATATACATCGTCCATTCACACAAGTTAGCCATTGTAGCGGCATATTCTAAATTAGAATTTCTGATAATCTAATTATTCTAATAGAAACTAATTATTTCTATTACAACAATTACAATATACCCTTAGTTTTTTTATATTATTTGATGTACATGAAGCGTTTGTAGTCCAACGGTTAGGATAATTGCCTTCCAAGCAATAGACCCGGGTTCGACTCCCGGCAAACGCATGTTTCTTCTTTTTTTGGCCATTTGCATTGTCCACAGGCCACAGTGAGATAAGCTATGAATTCCCTCATTATTACTAAAAGTCCAAAAGAATAAGTGCTGTTTTATTACATTGTTTTGTGCACTAAAACAATAATAGTTTGCAGAAACACGCCTTGTAATGATCGAATTCATATCTTATTCATGGTCACCATTTTCGTCTGTCTTGTGCAGAAGGTTAAGGATATACAACGATGCAGATGACAAGAAAATACAGCAAGCATAGCTCAATAGATCATAGCCAGTAGCTATTGTCACCATCTTGCTCCTCTCAAACATCTTTACTAGGAGAATCATCACTATAACATGTCCT
Scaffold_10.tRNA55-IleAAT	GTTGGACGATTTCAATCTATGTATGAGACACGTGTCATATAATAATTTGTATAATATAAAAAAATGCAATAATAAATAAATGTGGAAAAAGATTAGTACCTTCTTTGGGAAGAGGAGATGAAGGAATCAATTTTAGGTGCAGCAACGGTGGCACATAACAGGAAAGTTCCAACTCCAAGACCCGCAATTTCACTCGCTGTGATATTTTCCATTTCTGTTTTTTCTTTATGTTCGATGGAAATAGCTAGATTCTTTTTCTGTCTTTGCTTATCATCAAACTTATCCAAAAATATAAATAATAATCATATTTTTAATATTTATAAAACTTAAAAATTAATATTATTAACAATGGCCCATTAGCTCAGTTGGTTAGAGCGTGGTGCTAATAACGCCAAGGTCGCAGGTTCGAGACCTGCATGGGCCAATTTTTTTGTTTTATTATTATTTTTTTATTGAAATCATGTGTACGTTACGAGCTCTTTGGGCTTTTGCTTTTCTATTTTATCCAACTCCGATAGTAAACAAATAAGTTCGCAGCTAGTCTGGCCGAGACCGTCTCAATATGAGACGGTCCATCTACCTCCCAGCAATTAATATTCCTGCAATTATAATAAGTTTTTTATTATAAGTTCGCAGCTTTTTTATAATATTCCTGCAATTATAATACTTCCCAGCAGTTTTTTATAATAAGTTCGCAGCTTTTATAGATGAAAATCCTGGAATTAATATTCCTATCATTAATATTTATCCCATTAATATAAATCTAAATTTTTA
Scaffold_10.tRNA57-SerAGA	ATGATTAAAGTACACAAACATGTAACCATTAAACTTATTAAGAGATTTTTTAACCAAATTAACACAAAATTTTCATAATAATCCCTACCTTTTAAGACCAACTACCAAGCAGATTATCATTATGTTATCTTTAACATATACATGAAAAAAATTGATATTCTAAAAATAAAATAATCGTTATTATTTATTAAATACTATCTATTATATGGATGTGTTAATTAGTTTATTAAATTAAATTGTATTCTAGATCAATTAATTTTTTTCACATTTCAAAAAAATCGAGTTTCTTTTTAGTTTTACCGAGTATTTTCAATATAATATAAACTTTTACAGAAACATGTAGCGTAGTTGTGGGCGTGCCGGAGTGGTTATCGGGCATGACTAGAAATCATGTGGGCTCTGCCCGCGCAGGTTCGAATCCTGCCGCTCACGTTTTGGTTCTTAATCTTTTTCCAAAAAATTAAATGTCCGAATTAAAAACGCTAGAAGGAGGGCTTGAACCTCCGACCTTGTGGTTAACAGCCACACGCTCTAACCAACTGAGCTATTCCAGCTTTGATGATATATAGCTGGTATTATGGTTTATGTACTTTCAATATTCAACTAATAATCCATCAAGAGGTTTATGCTAGCTAGTGTGCTCAAAGGGCAATCCCATCATTTGTTTGATTAAGACTTTAACATTGTGTATTATTATGTGTTTAATATACTTAATTATGGTTGATTTGCTTTTGTGAATGTAGTTTACCCATATAATTGAAACTATAATTTTAGTATTTTCA
Scaffold_10.tRNA58-GlyGCC	AAATAACAATTGGAAACTTTTTAAAATAGAAAGGTGTAATTCTTCACTTCCATTGTCCACTAGAAATGCAGGTGCTCTCTTGAGAGACCGTTTTTTGTAAAGACGACTCTCAAAAGTCAAGCCCAAATTTATATTTAGAGTTGCAATATTTAAAATTGAATTGGGCTTTTAAGAGTCGTCTTTACAAAAGACGATCTCAAGTAAGAATTTGTGCTAGAAATGCCAAAACTTGACCCATTTACTCCCAACAAGCTTTAGAACATATTAAAAGCCCAATTGAATTTTGAATGTGTTACGATTTTTATTCCGTGTAAATATATAATACATAGATATAGAAACATAACAACAAAGCACCAGTGGTCTAGTGGTAGAATAGTACCCTGCCACGGTACAGACCCGGGTTCGATTCCCGGCTGGTGCATTAAAGCTGTGATGACATATGCGCGTTTGTGGCAGATTGGGTCCGTCACTTAAGTCCGATTCTAGGACGATAATATCTGCGCTGCTGAGCTTTAATTTTTTTTTTTTTTTGAAAATTAATCTATACATCATCATCAAATCAGGTGCTGTCTTGAAAAATCGTCTTTTGTATAGACGACCCTCAAAAGTCCAGTTCAAATATATATGTAGAGTTGTAACAATATATATTTAGAATTAGATTGTGCTTTTGAGAGCCGTCTTTACAAAAGACGGTCTCAAATAAGAATTTGTGTAATCAAATACATGATCACAAATTCTTACTTGAGACCGTCTATACAATAGACGTCTTAA
Scaffold_10.tRNA59-LysTTT	ACAAGAAAAGAAATGTTCACAAATCACTAGGTTTTGGGCTACTTTCGTTCTTTTAGCATTCTTAGACAAACAACACTAAGATTAAAAGAGATATTGATGCAAATAAATTAAATTAAACTAGAATATATGACAACTAACTCACATAATAGAAAAAGTATAATTATAGTTATTTAAATTTGGCCTGATGAATCAAAAGCGAGCAAGCATGATACGCCTCAATCTGAAAAAATTAATTCGATCTAAAGTATCAGACGTAAAACTCATTTGAACTCCCGAATGTAGACCTATAAATATACCAAACAAACTGAATGTTGGGTTAATTAAAATATGATGTTAATTAAGAATGTGTTGCCGTCTTAGCTCAGTGGTAGAGCGCGTGGCTTTTAACCACGTGGTCGTGGGTTCGATCCCCACAGACGGCATATTTTGAATTTTTTCCATACAATTTTTTAATTTTTGATATAACTTGACGAGATATAATATATATATATATATACAATTTTTTAATTTTTGATATATATATATATATATATATATATATATATATATATATATATATATATATATATTAGTAATTTGTGTTTCCGTCACCATTTTATGGGAGTAATCGGTATAATGAATAATTTAATTTAATTGTTTTAAAACTTTTTACTCAAAGTTTTTAAAATCATAACATTATTTTTCTAATGAATAGTCAAAGAATTGACAAATATAAATAAAATATCAAAGTAATTAAAGTCAGAAGAATATCCAAATAAAAAAATAGTACTTC
Scaffold_10.tRNA60-ValCAC	AATCGTAGACGTCGTAAATTTTAATATAATATGAGTTTTTTAAAGACAATATGATAAATTGATAAAAGAAAAAGGAATAGTTGGGAAGTCAGAGTTAGCTGGCTCAATGCAAGGGTAGATCAATACTCCATTGCCACATTATCAGAAATTCTTACTTGAGATCGTCTTTTGTAAAAACGACTCTAAAAAACACAGTCTAATTCTAAATATTTTTTTGTTACAATTCTAAATATAGATTTGGGCTGAACTTTTGAGAGTCGTCAGTCTCTCAACAGAGCACCTTTAAAAAAAAAAAAGTTTTTGTTATTGGCTTAAAACAAATAACACTTAACTCATTACTGTCCAAGCAAGTCTGGGTGGTGTAGTTGGTTATCACGCTAGTCTCACACACTAGAGGTCCCCAGTTCGAACCTGGGCTCAGACATTTTTTTGATATAATAATATTTTAGGATTGTCCCTTTCTTTTTGGGCCTGGACCTGGGCCTGTTTGCATTAGGACTTTTCATTAAGGTCTGGTTTTTTTGAAAATTTGAAATAAATAAAATTCCTAATAAAAAAAAAGCATGCAATAAGATCCAAATCAAACTTATTTCAAAAGTAAGCGTGTAATCCGCAAACCTTAGGTTCGGGCTGTTCGCACTTAGTAAGTGCGAACAGACTGAAAAACTAAAACAGACTGTTCGCTGTTACTAACAGCGAACAGTCTGTTTTAGGTTTTCAGGCTGTTCGGCACTTAGTAAATGCGAACAACTCTTGTCTTAAAATAAGCATGTT
Scaffold_10.tRNA62-AsnGTT	TGAATTTTGCTAGAAATAGATTAAGGTTTACAAATCGTAAAAGTTAAACACATATAATTTGGGGATGTCTTAGAGAATCAGATGCCATTATGCCAGGTGCCAACCAAATATTCTAAAGCTTTTCTTATGAGAGATCATCTCTCTCGGTGAGATGTCGACCTTTAAAAAGACGTCCATATTCTCATAACATATATTAGATGAACTATTTAACCATGTACAAATAAATATTTTACTTTTTGCAAGTATATATACAAGTATATTCCTCAATTATACAGATCAGCAGAAAAGTAATGAACCAAAACAACGCAAATCGGAATTAAATAAAACTCGAAAACTGTAATAAACAATAAGCTGGAATAGCTCAGTTGGTTAGAGCGTGTGGCTGTTAACCACAAGGTCGGAGGTTCAAGCCCTCCTTCTAGCGCTTTTTATTTTTTGCACTTGCGTAAGGTTTATCCCATTCCCAACCAACATAGGAATTTTGCTTTACATCTGCAGAATTCATTTGCGTAATGGTTATGCTTCTTAAACCGGTATATAGGATTTAAACCCAAAATATAACAACAATAAGAATTTGTGTTTTTAGTTCCAAAATACTCCAATCGAGTAGTTGAAATATATAATTAGTTCGCTTCCGCATAAATAAACCAGACCGTCTATGACAAAGACGACTCTCTCAACAATCCAACCCAATAATTTTAAATTTAAAAATAAGACCGATAACTAATCAGTTACTTATTTTACAAAATGGATTGACCCATATTTATCTTTCTA
Scaffold_10.tRNA63-IleAAT	AAAATGATCAATTATACCCTTAAAGTGATAACCTACAACCTTAAAGTTATCACTTTCAATCTTAAAGCCATCAATCAGAGTTACATTGATGATTATATGGACTTATCTTAAAATAAGATGGTCTCATATAAAACTTGGTGACTTCTCTTAATTAGATGATATTACATATAACTCTCCAAGGCTTGTGCTCGAAGCCTTAAAGATAGAGGCACTCCTGATCAAACAATTGTAAGATTTAAGATAGAGCCAATCCTATAAATTAAAGAAATTTATAATGTTTACTTCATCTTAATTTCACTTTGTATGAATAAAAATAATAAATTAATTATTTGAAAATTAAATGTCAACGTGGCCCATTAGCTCAGTTGGTTAGAGCGTGGTGCTAATAACGCCAAGGTCGCAGGTTCGAGCCCTGCATGGGCCATACTTTTTGTGTACTTAATTTTTTTTGCCCCTAGTGCCTACCTAGTGCCTAGTGAAAAAAGGAATAGGATGCACATTTGAACAATTGAACCCCTCTTATTTTGTCTCATGGAGGAAATAGGAATTAGACAAGATTGTTCATTAAAAAAAGGAAGTTGATAACACTCATTTGATTTAAAGAAAGAAATGACACTACTTGAAAAGTGCATTATTTCTTAGGCCTATTTGCTTTGATTTGAAACCTTACACTATGTAAAAGCAAAGGTCTCTAGTTACCTAGGGTTTTAGGTCCTTACATGCCCCTACTCCTACTTTGATTTTTAGTTCTCTAATGTTGATGATGAATGTTGG
Scaffold_10.tRNA65-GlyTCC	TGGAAAATGCCCCTCAAAGTTGGGATTATTCATGGTTAATCAATAGATGGGATTATTGTAGGAAAATCATGAATAATTTGAATTATTTTAGGTAATTTTTCCTATTTATTATCATAGGGTACGGTAGACTAAGAAAATGAGAGTGTTATGTACTCCTAGTATGTAATTCCAAGGGCCTTACTTGAAATAAGTTATATTTACTCGATTACTCCAACTAAGACAAAACTCAATTGTCAACATACTTTTTGTTTATAGTATTAGTATTAGTTTTCATATAAGTGAAGATTATTCAAGCCATCTATTAATTATACTTATTTATAAATTGTAAGTACAGTTCATTTCGCATCTAGGCGTTTGTAGTCCAACGGTTAGGATAATTGCCTTCCAAGCAATAGACCCGGGTTCGACTCCCGGCAAACGCAAATTTGCTTTTTAAACCTGACATTGACATTTTATTTTTCCTTTTTCTCGGGCTTTTTGTTAAGACTCTATAAGAGCATGAAAATTAGTTACTCTTTTAAAAATTCTTCCTCATATATTGATATATATTGGTTGATACTATAAATAATTACAAGTGAAAATAGTCGTCTTGAAAAGCATAATACTCCTCTTATTCACTCTATGTGTCTCATTTTCTTATTGGGTCAAGTCATCCATAAATATTTCATTTCTATTTTGAGTAAGTTAACTTTACCAATTTATCCCTATTAAACTTAACTTTTTTTACACCTTTACACTTACTAACCCCACTTTATACCTATAAAAATTTAAA
Scaffold_10.tRNA66-ThrAGT	ATTAAAGTTAATATTTGAAACTTTGAAATAGACTTTTTAAGTCTTAAAATTGGACTTTTAAGTCTTGAAATTATCATTTTAAGTGTTAAAATCAGTATGTCAGTTAAAAAAACTTATTGGGTTTGGGCCGGTTGCACGGCTAAGGCCGTCTTACAGGAGAGTATCTGTTCTTGTTTTGAGGTCATCTTTTTAAGAGACGATCTCTCACAAGAGTAGTTGTATATTAAAAGAGCGTCATGTGAAATTTGGGTTGTGTACCGAGAAACGGTGTTTCAACATGAGTAGAAGTAGCTCTTCAAAGTTTAAACTTGTACCGTACAATAATATTGTGACATATTCTTTTCCAAGAAGCTCTCGTAGCTCAGTTGGTTAGAGCACCCGTTTAGTAAGCGGGAGGTCTTGAGTTCGACTCTCAACGAGAGCAAATATGTTTTGTCATAGAGATTTTTTTGCATTTTCCACGTCGAATAGCATACAAATACCCACCGATAACCAGACTTAAGACGAAAATCGAAAGACTTCTAGAGCGAGAAACGACTGCTCCTACAATATTTTGTCTGAAACTTCATTTTATTTTGCTGAGAGAAAAAATGGCGAGTGAATCAAAGAATAAGCTGCAAAACCCTAAAAAAGCTAACTTGTTGGATCATAATTCTCTAAAACATCTCCTTGATGAAACTGCTACTGAGGTTTAACACTCTATATACTTTTTTTGATTCGTATATTTCTAGGTTTTGTTCATCTTGTTTGATTTTCTCACGACACCCGATCTGT
Scaffold_10.tRNA67-ThrAGT	AATGGAGAAGAATGGAGAAGAAACTACTGTGCAGAGTTGCTGGTTTGAAGATGAAAGAATGAAACCCATTTCCTAAAAGGTTTCCAAATATCACGTGATTTTTGAAAATGTTTTTATTTTCCTTTTTTTTTAAGTTATTATTTTTATTTACTTTTTTTTTTAAGTTATTAAATCTAACTCTGTTAGATGTCTTCCATCATTAGGTACTTCTTCACAAACAAACTAAATTTTCTAGGTATTTTTTGACAAAAAAAAATGTTCTAGGTAGTTTTTCACAAAAAAGGTGTTTTTCTAGGTATTTTCCAACAATTTTGCCTTTTTACAAACTATATTCTTTCTTTTATAAAGAAGCTCTCGTAGCTCAGTTGGTTAGAGCACCCGTTTAGTAAGCGGGAGGTCTTGAGTTCGACTCTCAACGAGAGCAAATGTTTTTCACTTGGTATGACAATGATGATTCTTTCTTTTATTTCTAAATAATATTTTTTTTACTATTAACCCATTATATCTAATTCTGTAATTTTCGTGTCAAAAGACAATAGAGTTAAACGACTTGGAAAAAATAATACAACGAAAGCTCAAGTCAACATAAAATAGTATGAGAATTAAACTCACTTTTTTACATAAAAAATAATACTTACTTTTCAACTAAGTCAAAATTCAATTCTCAATTCTAACTTCTAACTATCTTAGTTTAGATTTAAGTATGGAAGTTGGAATCATGGGTGTGGTTCATGGTGGAGCATATATTGACCGATATATATACTACCTTTTACT
Scaffold_10.tRNA69-ArgTCG	ACTGAAATAATTGAAAATATTGTAATATTAATATTTTATAGGAAAAATTGTTTCTAAAAAGCCAATCTTTTGGCAATCTGCAAATAAAGAGTCAACGTTTCATTTATTCAATAAAAAAACAATAAATTTAGAGTTGAAAACTTACCTGCTATCCCTCTATTTGCAAAAATGAGACAAAGGTTGTATTTATATTAAATAAATAAAACGTTAACTCTCTATTTGCAGATGTCCAAAAGGTTGGCTTTTTAGAAACAATTTTTCCTATTTTATATGAAAAAATTTTATCAATCAATTTTTGAATCAAGTGGTCTATAAATAGTATTGCGACAGGAGGAATAAAGAATCAAGAAGACCGCATAGCGCAGTGGATTAGCGCGTCTGACTTCGGATCAGAAGGTCGTGGGTTCGACTCCCACTGTGGTCGTCTTTTTGTTTCTTTTATCAAGATTTTTTTATTCTACGGCCTTCTTCATTCCTAGTTATAAGTTGTGATTTTAGTATTCATAAAAACTTGACAAAAAAAAACGTTAACAAATTGGCCCAATTTTATTTAGGTTTTATTCAAGGTTTTTAGAGCTTATAACTTTGGAGGTATTTAAATTTAACTTATATGGAGTGATTTCTCTAATTGAATTAACTTTTAGCATGGAATACAAATATAGTAGGCACATACATTTGACTGCACAAACACCATAATGAAATTAGTACAAATTCTTGTGAGAGATCAGCTCTTATTGGGTTGGTCCATAAAAAAATATAAAGTAAAAGTAGAAA
Scaffold_10.tRNA70-GluCTC	CCATTCTATTGTCACAATTTCTGAGACAAACTCATAACAATTATCACATATTTGACAAATTCATATTAATACCCCATATTCACAAGTAATGTCCAAAACACTCCCACTTTTACTACTTACAACCGCTTTTACTACTTACAATGTCCCACTATCACATATAACTTTCAGCAGGTCTCTTGAGAGACTGTCTCTCATAGACACGTCCCTCAAACCCAACCTCTTTTTTACTTTAGAGATCTGTATAACTTTAAGCTTTATTTTAAAGACAAAAAGTTTAAATTTGATTAAAAAAATTTGGTGAATATCAAGTGCTCGAGTTTATTCTATCCACCAACCAAATTGTCATCCATTCCGTTGTAGTCTAGTTGGTTAGGATACTCGGCTCTCACCCGAGAGACCCGGGTTCAAGTCCCGGCAACGGAATTTTTTTCTCGACAATAACAAACATAATTTTATATCACTTCAACATATGAACATAATTCATACACATTTTAACCAAACAAACTTATTACAACAAAATCAAAACACACTCTAATTATCTAAATAGAACTTTATTATTGACCCCTTTGATAAACATCACTACCCTCTTGAGCCTTATCTTGAATATATTGCAAATTATCCTTAGCTCTGTCCTTAACATCCCTCGCCGCGTTCTTGATTTGCATGCGAGCACGGTCCAACGTATCGGCTCCTGGTGGGTTCTTCCCGGTAGTGTACTTGTAGACCCATGTCAACGCCGAGAGGGCGGCCACCCCGCACCCACCCGAGAATAT
Scaffold_10.tRNA72-MetCAT	ATTACTTGAATGATGGCACAATTGAGATAACGTGTTCGTTTATACTTCCTCCGCTCCACTATACTTGTTACATTTACTTGTTACATTTAGCTTTTTACGCAATCTAATATTTTATTCTGATAATTTTTATATTGAACTATACACATGTAAAAATTATAAAAAGTTAATATTATGAAAGTATGCGATTAGACGATTCAAATAAAAATTTCACTTGACTATATTTTATCTTACACATTAGTCGCAATATATAAAATAAGCTTGAACGATAAATAGAATCAATAATAGAATAGAAATATAGCGAGTATTTCAGAACTTATAACACTTATCATTACATAATGAAATATATAAATGGGGTGGTGGCGCAGTTGGCTAGCGCGTAGGTCTCATAGCTTAAAGTTGAGTGATCCTGAGGTCGAGAGTTCGAGCCTCTCTCACCCCAATTTCTTTTTTACAAGGCAGAAATAGATTGGAGGAAACAAATCTCACTTAAAGTAAAGAAGCTCCAAAAAGACAATTTTATTGTACCCTGAGTTGAATTTACTACCTATTTTATTTTTATTAAACTCCTTAAAAAGATTATTTTTTTATCAGCTTATTGTATAGTGAGGTAAGGTAACTATCATTCAACTGCATAATTTTTATTAGCTAAAATAGTCTAATAAATTATTTTATCAAACATCTATTAGCTTTTTGAATATTTATAGCAAATTAAAAAAAATATATCTAAAATAAGTTCAAAAACAAGTTGATTTAAATTTAGTCTCATATTGAATCGGAGAAGGGCTCTTG
Scaffold_10.tRNA74-HisGTG	TGGCGATTAATAGAACGCTAATGCGGTAGTATGAGTGATGCAATTATTATAGTTAGTGCCAAAATATCGGTTAAAACCATAACATATGCATTACGATGTGACTTTGTTATGATGACTTATAATTCTTGTAATAGTGACGATGGTTTTAGGTATGATTGGACTCTAGCTTTGATTAGATTTTTGAAATAATTGTTCATTCTTCTCTTGATTTTAATTTTTTATTTGGAAGCAATTGTTTGAATTTTGATTAACTTGTCAGCTTCATCATGTAATGGAACTATGAATATGTCTGGCAGAGTTATCAATCTTTAGAGATTTTATTATATTAGGTTCTTATCTCATACCAATGTGTGGCTGTAGTTTAGTGGTAAGAATTCCACGTTGTGGCCGTGGAGACCTGGGCTCGAATCCCAGCAGCCACATTTAATAGTTTTTTATTTTTATTTTGCCAATTTCATGAAATTATCAATCATCACCTGCCGTTGAAGAGTTAGATGCGTATGAGAAAAAAATATAGTCAAGCGAAATCTTGTTAAAATAGTTAAATTTCATATTTTTATAATATTTAACTTTTTATAATTTTTAGATTTACATAGCGCAATATATAAATGGTCAAATTAACACATTAAATTGCGTAAAAAGTCAAATGCAACAAGTATTATGGAACAGAGGAAGTATATATATTGTGTAGTCTAGAGCAGTCTAGTAAGTTTGTAGGATATTAAATCCAAAAGGTTATTCTAAATTTATCTTTGTAATTATTTAATACTCC
Scaffold_10.tRNA77-LysTTT	CAAATCTGATTCAAATAAAAATATTTCAGTGTTTAAATTTTTTATTCAAATTCAAACCAAAATTATGAAAAGTATAAATCATGTTCTTATTCGTTTTAGATTTATTTATTTACGACTATCCCAATAAGTTTTCTCTTCAAAATAAGAGTAGAAATACGTAAATATAAATTATGCAAATTAAAATAAAAATATTCTCAAATATTATTATCTAGTAAATTTAAATTTAAAGGAAATAAGGAACAACAAAGTAGTACTTTATTTATTATTTTAATTATAAATAGGTTGAGAGAATCGGAACTAAATATATTTTGTATTCAAATATTTAAGCTTTGATAAATATTAATAAAATTGCCGTCTTAGCTCAGTGGTAGAGCGCGTGGCTTTTAACCACGTGGTCGTGGGTTCGATCCCCACAGACGGCGTTTAAGCTATTTCACCAGATTTTCATTTAAATCCTAATTTTAGGCGTCCAAAGGTAAGTTATTTTACAAATTTTGATGAAATTTTGGTTTTGATTGATATTCATTCAGATTCGTACTTGACACCTCATTCTTGCGGTGAACCTTGTGGGAAGCCATTGGAGAGGGATGTTCTGAAACCTGGTTTGAGCAAGGAGGATATGTGTCCTCATGTGTGTGTGTTGCAATGCCATCCTGGTCCCTGTCCCCCGTGCAAAGCTTTTGCACCTCCTCGGCCTTGTCCTTGTGGTAAGGAATTAGGAAGTAATTACAACAAGATGTTCTGAACAGAAGTCTGTGCATACATGTGGTCA
Scaffold_10.tRNA81-AsnGTT	ACATAATTGACACTTAATTCATAATTTATAATATACATGCAATCCTATTAAATGTTAAAATATAGTTTTTTGCAAATCGCTTTACGAATCTATAATCCTACATTTTATTAAATAAGGACTTCATCTATGTATTTAATTTGTAACTTTTTTTTTATACATTCATTATATTCTACGAAATACAAAACTCATATGAACATAATCAATTACTAGAATTCAAAAACAAAACATTTGATATTAACTTAAGATTCCCATGGTAATCTTAAGTTTTTCCTTCTTCCACTAAGTAGACAAAAGATATATTAAAGTTTTTATTACATTTTAAATTATTAATATTGATGTAGTAGATAAAAGCTGGAATAGCTCAGTTGGTTAGAGCGTGTGGCTGTTAACCACAAGGTTGGAGGTTCAAGCCCTCCTTCTAGCGTATTTTCAATTTAATTAATTTTTTGATTAAAGGCCAAGCCTGTGTAGTAACATGTAAGCAAACGGATTCAGTTGCACTCAATCTTTATTATTGTAGAAACCTATTCTTTAGAAGATCTAGCGACTTTTTTTCATACAAACTCATATCTCTATTAGCCATATGAGACACTTTATCAAAAATATATTTAAAATAAGTATCTAATGTTTTTTTTAAAAAAAACATTTTATCATCAAAATGAGTAAACTTTAAAGTTCAAAGTCACCATATGAATTTAAAAAGTGTTTGTCTACCATGTGAAGATGACAAAACTCAAGATTATAAAATACATACACGAAAATATAAATTAGAAT
Scaffold_10.tRNA82-AsnGTT	TTATTCTAATATAATTGACACTTAATTCATATATTATGATATACATGCAATCCTATTAAATGTTAAAAAATAGTTTTTTGCAAATTGCTTTACGAATCTATAATCCTACACTTAATTCAATAATGACTTCATCTATGTATTTAATTCATAACTTTTTTTATACATTTATTATATTTTATGAAATACAAAACTCATATGGACATAATCAATTACTAGAATTCAAAAACAAACAATTGATCTTAACTTAAGATTCGCACGATAATCATAAGTTTTTCCTTCTTCCACTAAGTTGACAAAAAATATATATTAATATTTTTGTTAGATTTTAAATTATTATTATTGATGTTGTAGATAAAAATTGGAATAGCTCAGTTGGTTAGAGCGTGTGGCTGTTAACCACGAGGTCGGAGGTTCAAGCCCTCCTTCTATCGTTTTTTCAATTTAATTAGTTTTTTGATTAAGGACATGTAAGTTGACGGATTCAGTTGCACTCAATCTTTTTTATGGTAGGAACCTATCCTTTAGAAGATCTAGCGACTTTTTTTCATACAAACTAATATCTCTACTAGCCATATGAGACACTTTTTGAAAAATATATTAAAATAAGTATCTAATGTTTTTTTTAAATAAAACATTTTATCAACAAAATGAATAAAATAGAAAGTTGAAAGTCACCATATGAATTTAAAAAATGTTTGTCTGTTGGATAAATGACCATTTAAAGGATTCTCCAACAACTATTTTTTTATTCATGATATTTGTCCAACAACTCTTTTTTCAT
Scaffold_10.tRNA87-TrpCCA	TTAATTATGAATTTATATGAGAAATAAGAATGTGGAAAACAAGACAAGGATGTTTTACAATTACACTATAAAAACCTATTGAATTGAAAGGGATGTAGCGCAGCTTGGTAGCGCGTTTGTTTTGGGTACAAAATGTCACGGGTTCAAATCCTGTCATCCCTACCTAATTACTTTTACTTTGAGAAGTAAGGAGGAATTAATTGAAATTTTGATTCAAATTGGACATGCCTAATCTCTCATTTTATTTATTATACTCTATATGATAAATAATGTATGCATGCAAGATGTAGATAGAGTTTTCAGTTATAAAAAAACCCTTTCTTTCCAGTCTTATCTATTTTGATAAGAAAGCGCTCTTAGTTCAGTTCGGTAGAACGTGGGTCTCCAAAACCCGATGTCGTAGGTTCAAATCCTACAGAGCGTGATTCCATTCTTGTTAAGTCAAATTGAATTAGACTGAAATAAATGAACAGTAATCGAATCTAAAATTGACCTCCTCCTTTCTTTAATCCACAGGAGGTCAATCAAAAAAAAATTGTTAATTAATCAAAGATCCAACTGATCACCACGTCTGTATTGTAAATATGCAGTTACAAATAATCCAGCCAAAGTAATAGGAATTAGGCCTAAGACAATTCCAAATAGAAAAACTTCAATCATTTCAATTTGTTTGAAAAAAAAAAAAAAAAAAAAGAAAGGTAATATCTATCCATAAATATTAATCTGAATTGCCCCTGAATCTCAATAACCAAAAATTCTCAATTGCTGCAGTAA
Scaffold_10.tRNA88-AspGTC	AGGCGGATCCTATGCAAAACCCGTACAATTTTACCCGTCTGTCATCCTTAATATTGTTGTTTCTTTGTAACTATATCAATAGTGAAATACGTCAAATAATTGATTAGACCTGATTTCACTTGAATTAATTTTTTAATTCGATTTAAACTTAAACCTAAGTATTTTATTGTAGAGTCAAATAAAAAAATTATTGTAGTACCAAACACAAATTTACAACTTCACTCGGTTCCGGTGAAACACAAATTTGAGTAAACCCATTTCGACCAAAAATACACACAAAAACAGCGATATTGAGATGGACTTAACGTCTTAGAAGTTAAATATATTTGTTCTCAAAATATTAATCAAAAGTCGATGTAGTATAGTGGTGAGTATACCCGCCTGTCACGCGGGTGACCCGGGTTCGATCCCCGGCATCGGCGATTTTTTTTGTTGACTTTAGTTTTACCCGACGGCTGGGTGTAAGACTGAAGTGTTTTTTCCCATTTGAGCTGTGGCTTTAAATGGTCGAGAACGTAATTTACCTTCAAAATTTTTCCTGCTTGATTTCTTTTTCTTTAACAATGAAGAAAATTGGCACAATTGGAATTCCAATGCAAATATCCTCTTTTAATTACTCTTATTATTTTCGTAGCAGTTGCTTGTCTTCAATTTCTCCCTTTTCTATAATCCCCAAAACCCTAAAATTTTGTACTGTGTATCCCAATTTTATGCCCATAAAAAGGACTATGAATATGAAAAATTTTGCTTGTTTCTCATCTTCTGTTGATGA
Scaffold_10.tRNA89-GlyCCC	GAATAACAGAATAGGATGCAGTGTTAATCAAGCAAAGCTCACTTATAGACCCAACTAAAACTTTTTGCAAATGAGCTTAGTGATGAATTGTACTAATATATAAAGTAACAAATATCAGATATAAAACTTAAAATAAATTAACCAAAATAAGTTTTGCTTGCTTAGATTTTTAGGAGTATATCATTAGGGAACTTAATTAGATGATACAAATCAAGTGAGATCTTACAATAGACAAAGAAAAAATTATAGTTCTTATTTTTACACATTGATTATTGAATTGAATAAAAAAACATAAAAATAAAATATACTCTAGTTATATATTTGTTAATGACTTACAAGAACTCATCGGAGCGCATCTAGTGTAGTGGTATCATAGTACCCTCCCACGGTACTGACCGGGGTTCGATTCCCCGGATGCGCATTTTTTGAATTGGAATTTATGATAACTACATTAAATTGGGAAATAAAAGTTCTTATTTCAAACATGCCGTCTTAGCTCAGTGGTAGAGCGCGTGGCTTTTAACCACGTGGTCGTGGGTTCGATCCCCACAGACGGCGTTTATTGTTTTTACGTTTCAAATATAATTGTTGTTTAGTTTTTAAATGGGCATGAGTCTGATCTAGCTAGATCGAGGACTTATTTTATTATTGAATTCAAATTTAGCTTTGAATTCCTGGCTTTTAGAAAATTTGGATTCAAATTCATACATTGATTTCGACTTTCAGTTCTACAGTTTGGATCCAAATTTAGCTTAAGGCACCTTTTATAAA
Scaffold_10.tRNA90-LysTTT	ATTAACCAAAATAAGTTTTGCTTGCTTAGATTTTTAGGAGTATATCATTAGGGAACTTAATTAGATGATACAAATCAAGTGAGATCTTACAATAGACAAAGAAAAAATTATAGTTCTTATTTTTACACATTGATTATTGAATTGAATAAAAAAACATAAAAATAAAATATACTCTAGTTATATATTTGTTAATGACTTACAAGAACTCATCGGAGCGCATCTAGTGTAGTGGTATCATAGTACCCTCCCACGGTACTGACCGGGGTTCGATTCCCCGGATGCGCATTTTTTGAATTGGAATTTATGATAACTACATTAAATTGGGAAATAAAAGTTCTTATTTCAAACATGCCGTCTTAGCTCAGTGGTAGAGCGCGTGGCTTTTAACCACGTGGTCGTGGGTTCGATCCCCACAGACGGCGTTTATTGTTTTTACGTTTCAAATATAATTGTTGTTTAGTTTTTAAATGGGCATGAGTCTGATCTAGCTAGATCGAGGACTTATTTTATTATTGAATTCAAATTTAGCTTTGAATTCCTGGCTTTTAGAAAATTTGGATTCAAATTCATACATTGATTTCGACTTTCAGTTCTACAGTTTGGATCCAAATTTAGCTTAAGGCACCTTTTATAAAAAATGCCAGCAATTTGTATGAAAATAAAATTGTTTCAACATTTGAGAAAAATGTTAATGAATTAAGCGGTGAATTAAACGTCAAAATGATGATTTAAACCTTTGAGAGCATAGAAAGATTTAGGCCAAAATTGTGAA
Scaffold_10.tRNA94-AsnGTT	CTATCATACCTGCTAACTCCTAAGATGAGAAGTCAGTCTCTTGCTTTTGGCAGGAAAAGTCTCGGTAGAGTGAGTCTACTTAGCGAACTGGAAGGACGCGGAGATCGATTGATCAATATGAATCTCGAGAGTGGATGGTTGACTGCCGCCCCCTTGTCCTGGAGTCTCTCCGGCCGGGGAGGGGCTTGCTATCGTAACCTTTTCCCCGGTGTATGTGAAAAAAGTGACGAACCCATTTTGGTCATAGGTTAGTCCAAAGAACGAGAGTCGGCTTCCTTAATCTAAAGATTAAGTAAGTAAACTACCAACATGCTTCGCACTAAGTAAGTAAACAACCTTAAGTCCGTTGTTCCTCAGTAGCTCAGTGGTAGAGCGGTCGGCTGTTAACCGATTGGTCGTAGGTTCAAATCCTACTTGGGGAGAATTTGAAGTTATCGCCTTTCTGACCTAGCGACCCCCGTCCTTCTACTTCGTTTCTAAACTAGCAGAATCAATCGTGGGACATTCAAAGTGAGAAGTTTCTTCTTGGGTTTTATTCCTCACTCTCGTATAGGCGAACTTGGTTCGTTCAATTCTTAGGGAGAAGAAGGATCCGCTGGGAATGAATGGGCAGACTTAAGTAGTCTCTTCATTAGCCGGAAGGAAGATCTCCACTCATTTCATTCAGTGCCTGCGGTAAGGTAAGGCAAGGCGCGACCCACAACAAAGGAAGGGGGAAAGCTTGCTTGCTGTAGCCCTTTTTTAGTAGGCTAGGCTTAGTAAGCGTAAGCTA
Scaffold_10.tRNA95-TyrGTA	AGGCAAGGCGCGACCCACAACAAAGGAAGGGGGAAAGCTTGCTTGCTGTAGCCCTTTTTTAGTAGGCTAGGCTTAGTAAGCGTAAGCTATTTAAGTAGGCTTGCAGCTTCGCTAGAAGCGACAAAGAGGGGGGGCTGGGGAAGAAGGCCGACGACTACATGAGAGGGAAGCTGTCTACGAAGCCTTGCCCCTTGCTTTACAGAGATTGTTATGAACTGACTAAATGACTAGATTCCCCCGGAACGCTAGCCAAGCTAATAGTCTTAGTTTCTCAATAAGCTTATTGATTGATTCAGCGAACAAATCGCCTCCTTCTTAGAACCTATTGAGGAGGGCCTCAGCCCGGGAAGGGGAGAGTGGCCGAGTGGTTAAAAGCGACAGACTGTAAATCTGTTGAAGTTTTCTACGTAGGTTCGAATCCTACCTCTCCCACTTGTTTGTTGTAGACTTCAGCGAAGAGAAAGAAGGCATTCGTCAGCGGAGGAAGGCCAACCGAGCGAAGCTCTTTCTTTTGGCCGTGCCTTGAAGTTTAATTGTATCGTATGTTAGTTAGAGAGGTTAGCGAACTACTACGATCTATAGATTCTCCATCTATATCCAATCCCAACGAGAATAGAAGCGAGTCGCTTCCGGCTTGGCTTGTAATCGTAGTCTTTTAGCTTATGTAGTGGTCGGCCTTCCTACACGCACGCGCTCGCAAGTACAACTTGCCTTGGTTCGGGACGAAGCCAAGCCGATACATATGAAAGGCGAAGGAAAGACCTCCATTTCATAGCGCCTGG
Scaffold_10.tRNA96-SerGGA	CTTCAAGCAAGATGTCCAGTAAGAGATGCTGACAGCAAGCCAAGCTACTCATGCGGGAAAGAAAGTAAGCATTTCATTCATATACTAATCTTCTAATCCAGCTCGAGAAGTTTTTTTTTTATTATGATTCAAAATCGAATAATCAATCATTCCATGATGAAAATAGAATAACAATCTATTTTGTGTGCATAGCGTGTAGACACCATAAAATAAAAAGAAAAAATCTATGGACGGTTTGTAATAGATCTATGAGGTTGCTCATAGGTTGTTGTTGAGAAATCTGAAACTTGAAGGCTTTTCTTAATTTCTTAATTCTTTCGGTTTCTGGGCCATAATCATAAGATTATGTAGGAGAGATGGCCGAGTGGTTTAAGGCGTAGCATTGGAACTGCTATGTAGGCTTTTGTTTACCGAGGGTTCTAATCCCTCTCTTTCCGTACTTTCACCTAAGACCTAATTGAATTTGCCAACATTCCTAACTGTAACAAATCAAACAACAAGAAAGACTCTTATTAGAACATGGAAGCTGATTGGTATGAAGTCATAGCAGAAGAATCAAAGGCTCAATTAAGAGCGTTAGATTATCCCATTTTAATAAGAGTTAGGAGTTAGATCCTTCTTTCTATTTCTATTTTTTATATATTTCTTCGATCCAACGAGCGGGAATATAGGAAGCTAGGCAGTTAGGTGAATACCCTTATATAGGCCTTGATTTGTTTAATCACATTTTATAGCATCTTTCATTCTGACCGACCTGTCTACCCTACCTTTTTTTTGGTGATCCCGA
Scaffold_10.tRNA98-TrpCCA	AAAAAAAAAGAAATGGCAAGAATAATTTAATATCGATAGAAAAAAAAAACGATCTGGAAAAAAGGGAAGGGGTTCTCTACAATGACACTGTAGACTAATTGAAAAGGATGTAGCGCAGCTTGGTAGCGCCTTTGTTTTGGGTAAAGAATGTCACGGGTTCCAATCCTGTCATCCCTACCTATTCTTTTCCCCTGGGCAGTAAGGGGGATCCATTGAGATCGATTCAATTGGGGCATAGATAATCTGTTATTTTTATGATACTATATATTATAGTATATGTATGCAGGGTGTAGTATTGGGTTACAAAAAGAATCCTTTTCTTTACAGTCTTATCTATTGTGATAAGAAAAGCGCTCTTAGTTCAGTTCGGTAGAATGTGGGTCTCCAAAACCCAATGTCGTAGGTTCAAATCCTACAGAGCGTGATTCCCTTCTTGTTAGGTCGAATTAGACTGAAATAAATTCACTAACTTAAACAGTAATCTAATTTTGACCTCTAATCCACTTGGTACGTAGTCGCTTATGCGAAGCTTAAGGAGGTCAATCAAAAAAAGATTGATTAATTAATCAAAGGTCCAACTGATCACCACGTCTGTATTGTAAATATGCAGTTACGAATAATCCAGCCAAAGTAATAGGAATTAGACCTAAGACGATTCCAAATAGAAAAACTTCAATCATTTCAATTCGTTTGAAAAAAAAAAAGAAAGAAGAATATCATATTTTTTTTATTAACTAGAAAATCTTATTCCTAGTAAAGTATTGGAGTGATTTA
Scaffold_11.tRNA14-iMetCAT	TCATTTATATGGGGACAATTAGTTTTAGTGATTGTAATAGATTTATTTTATGATCCGAATACGAAATTTATCCGACTTGATTTGTTTAACAGGCCTAATTTTATCCTCATAAAATTTTGTAATATCACACAATTTGTCATGAAAGTGAGTGATTTTTATAGTGCTAAAGCGATCACTTACTGACTTGTAGAGGGAGATATCAGTTGTAAAATATATTGCCCCGTAAGAAATATGGAGATATGGGGATATTTATGCGATGAAGTGTAAATCTAACGAGCCATTTTTTGTATAACCTACGCCTACATATATTATAGTGTTTAATAACATTTGCTAAAGTTAAAAATTAACAAATCAGAGTGGCGCAGCGGAAGCGTGGTGGGCCCATAACCCACAGGTCCCAGGATCGAAACCTGGCTCTGATATTAAAATTAATTTTTTTTACGCATAGCTTTTTATAATAAAACTAGTATCTATGCTAGTGCAATGCACGAATGTGTAAGTATGTAAATATATTTAAAAATTGTAATCATAGACATAGATTAACGATAACAAATTCTAAAATTAAAGATAGTACAAAATCACCATATATTATTTGAATGAAATCGATTTATACGGGGGCAATTAGTTTTAGTGAGATTTATTTTACGCAAGATACTCATACTACTATCTAATAAAAAGTATTTTAAATTAATTTTGCAAAAGATGCGTTATTTTCATTTATGTTTTAATCACACATGAATGATATAATAAATTTGAAAAAAAAAATTGTAGC
Scaffold_11.tRNA18-ArgACG	AAAGAAGCTTTGAACATTGTTATAAAAAAAAGGTGGATTTAGTTTTAGCAAATATATCTAATACATGAATTATTAAAAATAACAATAGGTGAATTTATTTAAAATATAAACAATAGGTAAGTTTATTTTAGCGGATTAAACAAAAATTAATTTATTATTGACAATTTCCCCTATAATATTAATTACTCTTATTAGAATCATCTCCGTAGCTATTATTAATATTAAATTTTATAATTTTACTTGTATGATAATTTAAAATATCTACATGAAAGTTCAGCATGAAAAATGCAATTATGCAAATAATTTAACTACTAATAAAGATTAAAGTAGTACAGCATGTACAACAACATGACTCCGTGGCCCAATGGATAAGGCGCTGGTCTACGGAACCAGAGATTCTGGGTTCGATCCCCAGCGGAGTCGTCTTATTGTTTTAGTTTTTATTTTACATAAAATATTTGTTTTTTTTTGGTCAAATTGACAAGTAAAGGAGCTTTTGAAATGAAAATGACCAAGCTGTTGATAAATATAAAATATTTTATAAAAGACGGTCTCAAGCAAGAATTTATGAACTTGTTCACAAATTTTGTATGTTATTGATGATTGTTTGGTTTTCACAATATACAATAATCAATGTTAACTTCTAAGCATTAGCATAGGACACTGGTTCAGTTTCATTTTAGTTGCAACATTGATAAAAATAACACTATTCATTCATCCTTTTAATTTGTAATTAGTTTTTAATCTATAAGTTAAAATATAATCAAGTGAGG
Scaffold_11.tRNA20-PheGAA	TTTTTAATAGGTATTTGTATGAAAGTTTTATGGCCCTTAAAAAATTATTGCCTGATCATTTTGATTATATTTTCCTTAATTTTCGTCTCCACTACTATATTGATTATTGACTACTAGGTCTAGTCTTCGACCCAAAATTACGTAATGTGTGGATGAGAAAATTTTTTTTAAATTGTGTAAATGAAAATTTTTAAAAAATGTGTTATGAATAAAAAATAAAAATAGGACAATTTGATAAGATGTACAAATCTAATAGGACAGTATATTAGAGGCAATCACACTCTAAGTCCGCATTCCAAATTTGCAATTAGATGTTTACTTAATCTTCTTATATATTTATATTTCATCTTGCGGGGATAGCTCAGTTGGGAGAGCGTCAGACTGAAGATCTGAAGGTCGCGTGTTCGATCCACGCTCACCGCATTTTTGCTTTACATATATTGCAATTTTTTAATACTCACAGAAGACTTTCTAAAATTGATATAAATTCTATATAATACGACTATTAGTCTACCCTACCTATTTGTTTAAGTTATCATTAGAGCTTTATATCAGGATCAAAACAAAAATCAGTGGAAACTGAAACTTCTGACTTCTGATCTAAATTTAATTCCAGAAATTAAATCTAATTCCATTTGCCAAATTGCTGCATTTGAATAATTAACAATTCAACACAAAAATAGTTCAAATACCAACTCACTTATTACTAATCACACCCAAAATGAGGCTCAAAATGGGTAAAATATGGTGTTTAATAACCACTTTGGTAATCA
Scaffold_11.tRNA21-PheGAA	TTAGGCTGCAATATCAGTTTTGAATGACTAGTAATTTTGTTGCATTTGTTAAATGGTTGTTAGACTGTCATTTGTCATTTGGTAGCAAAACTATAATATTATATGATTTTCATAATATCTATCATTCTTTTAGAATTTTATAGGTTAAGGCTGCGATTGAAATTTTCTTCCAAAAACAAATGATATATACTTTTATTACAGTAAAACAATTCATTGTGAACTTTTTATAAATTTTTTTAGAACTAATTTTTTACAATTTTAAATAGATTAAAAAATTTCACTTATTACATCTGTTGATTTAAAAAATATGTATAATATAATTACTTAATTGTGTCAACCACTATTAATTAGCGGGGATAGCTCAGTTGGGAGAGCGTCAGACTGAAGATCTGAAGGTCGCGTGTTCGATCCACGCTCACCGCATTTTTTCAATTTTTCAAAATTATAAATATTTACTTTTTTTTAAAAAAATAAATTGATTTATCGTGAACTTATTTATGCTTTCAGATAACTTTATTTATGATTTAATTAAAATAAGACTCTTTTTTTTTACATTTTATAACTTTTAATAAATAATCATTATTTATTGGCAAAATTGTTGGAAAATACCTAGAAAAACACTTTTTTTTGTGAAAAACTACCTAGAACATTTTTTTTTGTCAAAAAATACCTAGAAAATTTAGTTTGTTTGTGAAGAAGTACTTAATGACGGAAGACATCTAACAGAGTTAGATTTAATAACTTAAAAAAAAAAGTAAATAAAAATAATAACT
Scaffold_11.tRNA24-GlnTTG	AGTAGAATGTCAAAAATCATAATAGCAATGACATCATTATTTAATTTAGGAGGGAAAATTTTTAATGTGGAAGCGACACGTAAGCAATTTTGAAATATGATGATGTAAGCGTGTTTTGTTTTAGTAATAGTTATAGATTTTATATCTTACATATTAAAGGAAAAAAGTTTGGTGTATAAGAAATTACCGGAGGTTGAAGTATGGATCACTATTTAACTCTTTTGATTGTAACTAATTATAAACATACGAAGGAAGTATACATACTAATTATGACTACATTGTGAAAGTATTGATAAAACAGAACAACGAAGAATTTATAATTAGTTGCACAAAATTATACAACAAATAGAGGTTCTATGGTGTAGTGGTTAGCACTCTGGACTTTGAATCCAGCGACCTGGGTTCGACTCCCGGTAGGACCTTTTTTATAAAACCTTTTGTTTTTCCACAAATTGTTGTGAGAGACGGTCTTTACAAGAGACGCATTAGAAATATCGGTTAAATAGTCCAATTTACACAAATTTAAGAGAAAATAAAAATGTAGGCTTCTTGTTTTGATGTCGTCTCTTTGAGAGACGGTCTCTCACAAGAGTATAGAGGTTAGTGGAGGTATCAAAATACAAAAGTGAATGATAAAAAATTTCATTGAGCTTGTTTTCTATCACATATTGGCTAAAATAAATTAATCATCAATTAGTGAAAGAATAACTTATTATGATTTATTTTATTTTGATTAATTTATCACCAATTCTTGTGAGAGACGGTCTCTTTG
Scaffold_11.tRNA27-AspGTC	ACGAGTCCATAAATTTGTTATAATGCAAAACCAAACACAAAGTTATTGAATGAAAATTTATGATATTTAGAGGCTTTTTTTATTATAGAATAGATAATATAAATACCCTTAAATAAGGGTATATATAAATTCCAAAAAATATTTTTGAATGCCCATAAAAAAAAGTATTGTTGAATGAAAATTTTAAATAGGATAACATCATAACAATTAATAAGTAACAACTTTCATAAACCGGCAAATAAAATGTCAAATATATATATATATATATATATTTAAAATCAATCTAATCCCTCGTGATTTCGAGGTAGTACCCGTTTATTTACGATTTGCAAAAACATTATATCAACAAAGTCGTTGTAGTATAGTGGTAAGTATTCCCGCCTGTCACGCGGGTGACCCGGGTTCGATCCCCGGCAACGGCGAATTTTATTTTTTTTTACTCTATTACCTATTTTCTGTTGCTGTTTGAACTCTGAAACATCAGCAATTACTTTCATGTTTTTATTCATACTCTATGGATTTTAATCAAGCTATGGTGAATAAAAGAACCTCATAAAAAATTTAATCTTTGTTGATTGCTTCTTGGTTTTCTTCTGTGGCTATATTGGTAGCAAGCTTCCTTGAATCCTGCCATTTGATCTGCAGAAATGGAAACTTTGTTAGGTGAAAGGATCTGAGTTCGAGAAAGGATGAAAGACATATAGCGGCTTGAAAACGATGCTATATTAGAGATAAAACATTGTGTTTCAACCTTTAATATCACCAAGATCGA
Scaffold_11.tRNA28-ThrCGT	TATATTTATATAATATATAAAAAACTACACATAGAAGTAGATATTCAAAATATTAAATTATGATTACTATAATAATCGATATTACATGCATAAGAATATATAAAGTGATACATTTAATTTCTCTTACACGTCAAATAATATTTTCTCTATATTTATTATAGTAACAAATAACAAATTAATACATGTAAACTAATTTTGTTTATATTTAAGAAATTATTTTTAAATTTTCCGTGCTTGGCACGGGATTCAAGCTAGTATAGTATTATTTACTTCAAAAATGAATTTGTAGAAGAATTTGAAGTCTCTATGCAAAATCATTTTACTTTGCAAAAATCTAGTAACTAACAGGTGCCTCCGTAGCATAGTGGTAGTGCGTTCGCTTCGTAAGCGAAAGGTCGCGAGTTCGATCCTCGCCGGGGGCTTTTTTCCTCATTTCTCCCAACCATTAGTTGTTCCTTTTAGACAACCCTTATATTCACGTGAGGAATCTTAAAAAGCAATTTAAAAAGTTAGTAGTCTTTCTAAAATTGATGATGATATATTTTTACTTTCAAATCTAGTTTAGCATCAAACCTTCTCCGCACAACAATTTATTTGATTTAATTTCACTGTAATTTTATTTAATTAATTGCCTATTATAACTGTTGTATGACTTTTCAATTAAGAAATTGTTTTTTATAACGTCAAAAAAAATTGAATAGATGGACGAAAAATAGCGTAACAATAATATAAATTCCTTTTCCACATATAATTTTTTGGTTATATCACTTGA
Scaffold_11.tRNA29-LysCTT	ATTCAAAATTTATTAATTTTGAGTTTTTATAATTTTTCGATTTTGATGATTAGAGATATTAAAAGTTGAATTCGTACATTGGGGAGTGTGAAAAAGCAAATAGTGCAACTAATATGAAATGGAAGAAGTATATATAAATTTATACTTTCAAAATATATATATAAATCTGTTTGTATAAAAAACCTGAGTAGAACTTCTCATGTCATACTCATAACCTTCTCAGTTTTCTTTTTCTTCACGGACTTCACCTAAAAAAAAACTTCTCGGTTTTTCTTTTGTAAAAGAAACCAAAGAGATATAGAAAATATATTAAATAATTAAAAATAATCAAGTTTTTAATTACACAAATTGCCCGTCTAGCTCAGTTGGTAGAGCGCAAGGCTCTTAACCTTGTGGTCGTGGGTTCGAGCCCCACGGTGGGGCGTTTTATTTTTTGAAATTGATCATATTTTCATCAGCAAGTCTCCTGAAAGACCTTCTTTTTTAGAGACGCCTCACAGGCCCAGTCCATTAGAGTTTGATCAGCAAGTCTCCCAATTAGAGTTGGTCTCTCAAAGATACCGTCTCTCAGAAGAATTTGTGTAATTTAATAGGATGTCGACCTATTGTTTGTATTAACATCTCTTATGATAAAGAACTAATATACCGTTTTTAAGGCTTAACTAACAATGTTTTTCAAATAGGTCAAACCTTAAAATAGGACATTATCTTTTTTAAAGTATATGGTAAGTTGCGGAAAATAAAGAAATAACAAGAATCAAGTTTAGGATCCAA
Scaffold_11.tRNA30-GlyGCC	CACAATTGGAGGTGTCTAAATAGATTTACCTGACATTTATCTAGCCTTCTACAATCGAAATTGACTTTGACCCCACATCAAAGGTAGTTTACCATAATGTAAACGTCAATGTGAACATAAATGTCAATTTTAATCCACCTCAGAATATCTAATTAAAAACCATCCCAAATGAACACCTCGAGTTACAACCGATTTTAAAAACTCATTTAAAGTTAAATGTGACAATCTTTATATGACAAGGGATGAAAATAAAAAGAAATATTGACAATGTGTTAATTGCATAAACATCTCGACAGTTTAGAAATACAGCGCACAAATAAATAAGAAATCTTCAAAAAGAAAAACAAAAAGCACCAGTGGTCTAGTGGTAGAATAGTACCCTGCCACGGTACAGACCCGGGTTCGATTCCCGGCTGGTGCAAATATTGTTCAAAGCAATGATGATTTCTTGCTATTGTGGCAGTTGGGTCCGCCATATCTCTGATCATTTCGGAGGAAATATAGAGCGCTTCTGAGCTTTGAATATTTTTTATTTTGTCCACAAATAATCTGCAATTTTCTATTTAATTTGTAGCAATTGCTATTTAAGTTCGTCCCACTTAATTTACATTATTTCTATTTTTGTTGATAACCTATCACTTTTTTTAATCATATTCATATATTTTTACTTTTTTTTAACAATTTATTCTCTCTTTATTTATTACACATCTTAAAAATGTTTTCTTTTTAATGGAAATTAAAAGAGACAGAGAGAGTATATGAATACATTTA
Scaffold_11.tRNA31-HisGTG	AATGACTAATTCACAATGTCTAGCTATTTTAAAGGTTTAAAATTATCAATTTTAAGACTTAAAATATCCATGCTAAAGTCTTAAATGATTATTTATAAAATTTAAAATGGCAACTCTAAAAACTAATTTTTTAAAAAAAATCATATTCTATATCTATATTTATTTATAAAAAAATTTGTGACCAGACTCCAAATCGGAGAATGGCTGCTAATGTAAACCTTTGGTTTTCTAACTGGACGGACCCGTATACAAAATTGCTGACTCTCATTTAGGGCCCATTAGCTTAAAAGGCCCATAAAAATTAAGGTATAAGTTCTAATAACTGTTAACTTACACAAAACTCTAACAAAGTGGCTGTAGTTTAGTGGTTAGAATTCCACGTTGTGGCCGTGGAGACCTGGGCTCGAATCCCAGCAGCCACACTTTTTTTAAATCTTTCACAAATTCTTACTTGAGACCTCTCAAAAGCCCAGCTTAATTCTAAATATATATTTTTACAACTCTAAATATAGATTTGAGCTGAACTTTTGAGACTCGTTTTTACAAAAGACAGTCTCTCAAAAGATCACTTGTAAATCTTTTTATTAGTTTGTTGAAATCAATAAAGGTATCAGTCCACTACATTTGGTCATAAAGAGTTTGATCACAACTTATATACAAACTTTAATTTTTAAAATAACGAAGGAAAATAATTGGTAATTGTTTAATCAGCTAGTCTCCTGAGAGAGACATCTCTCAGACTAAGTCCATCAAAGCTTATTTTCTACTCTTA
Scaffold_11.tRNA33-GluTTC	GTCTTTACAAAAGACGGTCTCTCTAGAGAATACCTGTATACAATAAGCCAACTTTTTAACAGCTTAAAATTTGAAGTGCCTACTTCTCAAATGTATCCCCTATGCTCATGACTTTGGTACAAATTTTCTTTTCAATCTGTCCATTTTATTTTACTACAATCTTTTTTTATTAAATGTTCTTACCACTTTAATAGCACCCACATAATTAAAATGATCCTAAAATTTTTTAATCTTTATGTAATGTTTCTTTGCTGTAATAAAAAATAAATACTATCAATTATCAACAAGTGACAACCCTATTAAAAGTAAAACAAAAATATAATTATTTAGTTGAAGCTTATCATCAATATTCCGTTGTCGTCCAGCGGTTAGGATGTCTGGCTTTCACCCAGGAGACCCGGGTTCGATTCCCGGCAACGGAATGTTTTTTTTTCAATTAATTTTTTATAATCCTCTTCTTCTTCACGCCCCTCCTTTTATAGATTCTGCTGCAAAACCCAATTATAAAACCCTTAAAAAATTTTAATCGGTATATAGCAGAAACTTCCCCTTCCCCTAAATTAATGAACAGAATATTGACCCTTTTTTATTTATAATTAATTTTCCAATAAATGTTTTACTCATTTTCTCTTATAAAAACAACAACTTCTCTCTCTATATCCTCATACCCAACAACTATTTCCCGCTCTACCTATTTCCTCAAACAATTGCCCTACATTGTCAGCCGCTTTTCCTTCCCTTTGTGCAAAACTTCAATTAGAGGGATTAATTT
Scaffold_11.tRNA34-GlyGCC	AACTACATATTAGAGGATTAAAGATAGAGAGAATAGGAAGTTTAATATCATTTTGGAGTCGGGGACTCCTTTTGGCCGTGCTCTCCTTTACGGGTATGAATTGTCACCGTCCTTCCCTCTTCAGATCCTGCCCATAGTTTCTATGAGTGGGATATACTGGGTAGGATGATGATGATGACGACTTGCAACAAAAAACCAATTTGTAAAGATTAAAGGAAAATGATTTGATTTGTTTGTGAGGAGTTAATTAATGTGTTTTCAATTCTTTTTATGCATTTGTTTATTTATTTATATTCATTGAACTAAACACATAAATTAAGATCGTATGAACACAATTAATAATCAAGAAAGCACCAGTGGTCTAGTGGTAGAATAGTACCCTGCCACGGTACAGACCCGGGTTCGATTCCCGGCTGGTGCAATTATTATTTTAACCAATTTATGCTTAAATAATGAAGATTTAAATTGTCATCCAATGAGGCAAACAGGTATTCGTTTTTACAATGTGCTATTTTTACTAATTGAGGTACTCTTTGATGGTTTTAGTTTTTAGCTGGTCTTGGGCGAGACCGTCTTAAGTTGAGACAAGAGTGGGCCGGCCCAATTACATGCTTTCTCTCTTTGATTTTATCTTCTGGGCTCTTTATTTTTCAATTTTAATCATAAAGGTATCAGTTTTGACCTTAAAGATATCAATTTCAATTTAATCATACATGTATGAACTACATTAATCATGAAACTGAATACTATAAAATGAGAATTGAATAAATT
Scaffold_11.tRNA36-GlyGCC	TCAGCTGTGTTTTATTCTAGTAATAATTACTATAGAATAGATTTTTGGCTTTTGATCCACTTTCGAATAAACAACCAACCAACCACAATAACTAATTATTTACTAAACGTTTGATTGAGTTTAATAGTTGGTTTATATAACAAGCTTAACAATTAATATAACAAAACTTAAAAATGTTATAGAAAGAAGTACCTTGGGGACTTAAGGCCGAGCTAGGAGGGGGGAGGTACTCCAAACTGCAGGGGGACCTTCCAATAATGAAAACAAATTCTAGACAGATTAATAAAAACAAAGGTACTTCAAACTTGCTACTAAATGTTTGATGGGTTGTTGCAATTTATTAAACAAAAGCACCAGTGGTCTAGTGGTAGAATAGTACCCTGCCACGGTACAGACCCCGGGTTCGATTCCCGGCTGGTGCATATTATAATTTTTTTAATCCAATCATTAAAATTAATGTATTTTGCTAATACATTCACTATTAGTCAACAAAAATTATGCTAATATAAATTTCTGACTTAATATGGTAATATGGTACCTGGAGCTGGAAGAGGAACGGCAGAACCCTGCAAAAGAATATAAAAAACTTTAGCTAATTGGTTATGCCGATGAAACTCATCAAAGACATTTATTGTCGAGGAATATTCGACTTTAAAGGAGGGATGATTGTCTTTCGAACTCGTGACATATCGTCCATGTCAAGAAACTATTTCAACCAAAAAACTTAAACTAATGGTTAAAGGTCCAGAATATGATATATATACTCTTAACA
Scaffold_11.tRNA37-ProTGG	ACAATGGCCACTCTACAATGGCAAAAACACAAATAGGAAAACGGGTCTCAAATCAGTGTAATCTCTTAACCGACTTCTTAAATTTCTATCCAAAAAAATCTAGTGATCTAATTCTCACATGAGATTTCAATGCCACACAAAACCAGTTTAAGCTTGGCTTAACAAGAGTTGAATACAAACACAAAAACAAATATTAGTCATGTCTGAGCAATTCTACATTCAATTCAGAACAGAACTTAAACATTTTTTTTCAGGGCCATAGGAAAAAGTTTATTCAAAAAGCTGCTTCAAAGGATACTAGATTGACATAGAAACGCTGTGTGCAAAAGACAAGCTCAAAGATATCAAAAGGGTATTTGGTCTAGTGGTATGATTCTCGCTTTGGGTGCGAGAGGTCCCGAGTTCGATTCTCGGAATGCCCCATTACTACCTTTTTGCATTATATATTTCTATGAGTTAAGACAATCTAAAATCCTAAATTACACATTGAGAACTAATAACTGCAGATTTGCAGCTTTTGATATTGCAAAAGAGCATCTCAAGTAGCAGGATGGTAAACAATTAAGATCAAAAAGGAAAATGTACAAATACAAAACCGGGCATTTGGTCTAGTGGTATGATTCTCGCTTTGGGTGCGAGAGGTCCCGAGTTCGATTCTCGGAATGCCCCATTTAAACTTTTTTTCACTGTACATTTTAATAGAGGTCCCGAGTTCGTTCTAAAATCCTAAATTACATATAAGCCAACAAATCACAGCAGATTTTCAGTTTTT
Scaffold_11.tRNA38-ProTGG	TTTTCAGGGCCATAGGAAAAAGTTTATTCAAAAAGCTGCTTCAAAGGATACTAGATTGACATAGAAACGCTGTGTGCAAAAGACAAGCTCAAAGATATCAAAAGGGTATTTGGTCTAGTGGTATGATTCTCGCTTTGGGTGCGAGAGGTCCCGAGTTCGATTCTCGGAATGCCCCATTACTACCTTTTTGCATTATATATTTCTATGAGTTAAGACAATCTAAAATCCTAAATTACACATTGAGAACTAATAACTGCAGATTTGCAGCTTTTGATATTGCAAAAGAGCATCTCAAGTAGCAGGATGGTAAACAATTAAGATCAAAAAGGAAAATGTACAAATACAAAACCGGGCATTTGGTCTAGTGGTATGATTCTCGCTTTGGGTGCGAGAGGTCCCGAGTTCGATTCTCGGAATGCCCCATTTAAACTTTTTTTCACTGTACATTTTAATAGAGGTCCCGAGTTCGTTCTAAAATCCTAAATTACATATAAGCCAACAAATCACAGCAGATTTTCAGTTTTTTTAAAAATAGATTTTGATGTTTTAAAAGTGCATCTCAAGATCCAAATTGATTCACACTATGACATTAAATGATGAAGAGTCAACAGGATGGTACAAGAAGAAAATCATAAAGGAAATAGTACCCTGCCACTTCAGACTGCTTAAAACCAATAAAATAAAGATACAAATACAGAACTGGGCATTTGGTCTAGTGGTATGATTCTCGCTTTGGGTGCGAGAGGTCCCGAGTTCGATTCTCGGAATGCCC
Scaffold_11.tRNA39-ProTGG	GGCATTTGGTCTAGTGGTATGATTCTCGCTTTGGGTGCGAGAGGTCCCGAGTTCGATTCTCGGAATGCCCCATTTAAACTTTTTTTCACTGTACATTTTAATAGAGGTCCCGAGTTCGTTCTAAAATCCTAAATTACATATAAGCCAACAAATCACAGCAGATTTTCAGTTTTTTTAAAAATAGATTTTGATGTTTTAAAAGTGCATCTCAAGATCCAAATTGATTCACACTATGACATTAAATGATGAAGAGTCAACAGGATGGTACAAGAAGAAAATCATAAAGGAAATAGTACCCTGCCACTTCAGACTGCTTAAAACCAATAAAATAAAGATACAAATACAGAACTGGGCATTTGGTCTAGTGGTATGATTCTCGCTTTGGGTGCGAGAGGTCCCGAGTTCGATTCTCGGAATGCCCCATTTGATATTCAGTTTTTTGTTTCAAGAGTAGGTCGACTCTTTAAGAAAAATGATGGTTATAGGAAAAGTAAATATGCGTATAAAACTGGTAAATATTCATATCAAATTACAAACCAGGTCAACTGATTTTATGTTTTACTTACAGGAAGTTGCTTTGAATTTGTCAAAGTTATCAGCGTAGGTATATGGAGAATGTAAGAGACAGAAATAAAATTTCCGTGCGCAACTCATCATATGGAGGAAATCAGGTACAGCTAGACATAGCCATTACTTCTAAAGTCGAGCTTTAGCATACATACAAATTTGTACAGCAGTTTATTACTTATATTACTTGAGTAAGTGGTATCAG
Scaffold_11.tRNA40-ProTGG	GTCAATTGTACATCAGTTATAGTACTAAAATTATTTCAACATGTGGTACAGCACATTTTTATATCAACCATTGAAACTTGGCCAGTTGGTCCAGTGGTTTAGTTCTCACTTGAGGCGCCAAGTTGATGCCACACTCAAATTGCCCTACTTAAAAATTCTGTTACCTATTTGTTTAAGCTTTTGGTTTATCAACAATAAAAGTTGAATAGAAAACAAAAATATTTGTCACATGTAGGACTCAGAATTTTTATTTCCGTGTTAAAGGAAGAAGTTTATTCAGAACCAGATTCACTGATACCAGATTGCCATTGAAAAGCTAAATGTGAAAGATAAGATCAAAGATATCAAAAGGGCATTTGGTCTAGTGGTATGATTCTCGCTTTGGGTGCGAGAGGTCCCGAGTTCGATTCTCGGAATGCCCCATTACTACCTTTTTCATTATATATTTCTCCTAGTTAAGACATTTTAAATCCACAATTACAAATATGACAATTGACAAGTTGACAAATGACAACTAATCAAAGCATATTTCCAGAAAAAAAATTCAGATTTTAATAAGAGTGCATCACAAGATCCATGCTGATTCACTAAATGATGAAAGGTCAACGGGATGGTAAACAAGTAAAAAAAATTAGAAGGGAACCAGTAACCTGTTGCTTAAGACTGCTAAAAACCATTAATTTACAAAACAAATACACAACTGGGCATTTGGTCTAGTGTTATGGTTCCTGCTTTGGGTGCGCGAGGTCTTGAGTTTGATTCTTGGAATGTT
Scaffold_11.tRNA42-ProTGG	AAAGATAAGCTCAAAGATATCAAAAGGACATTTGGTCAAGTGGTATGGTTCTCGCTTTGGGTGCGAGAGGTCCTAAGTTTGATTCTCGGAGTGTCCCATTAGCACCTTCTTCCTTCCATAATTCTATGAGTTAAGACATAATAAAATCCTAAACGACATATAGAAGAACTAGTCACAGCAGATTTCCAGTTTTTTTCAGATTATGAAAAGTGTATCTCAAAGATCCATGCTGATACACATTAACTGATGAAAAGTCAACAGAATTGTAAACAAGTAAGAAAGAGAAAAAGTGCCTAACCCATCAGTCCAGAATGATAAAATCAATTGAATTAAAAGATAAATACACAACCGGGCATTTGGTCTAGTGGTATGATTCTCGCTTTGGGTGCGAGAGGTCCCGAGTTCGATTCTCGGAATGCCCCATTTAAACTTTTTTCACTTTACATTTTAATAGAAGTCCGGAGTTCGTTCTAAAATCCTAAATTACATATAAGCCAACAAATCACAGCAGATTTTCAGTTTTTTTAAAAATAGATTTTGATGTTTTAAAAGTGCATCTCAAGATCCAAATTGATTCACACTATGACATTAAATGATGAAGAGTCAACCGCATGGTACAAGAAGAAAATCATAAAGGAAATAGTACCCTGCCACTTCAGACTTCTTAAAACCAATAAAATAAAAATACAAATACAGAACTGGGCATTTGGTCTAGTGGTATGATTCTCGCTTTGGGTGCGAGAGGTCCCGAGTTCAATTCTCGGAATGCCCC
Scaffold_11.tRNA43-ProTGG	GGGCATTTGGTCTAGTGGTATGATTCTCGCTTTGGGTGCGAGAGGTCCCGAGTTCGATTCTCGGAATGCCCCATTTAAACTTTTTTCACTTTACATTTTAATAGAAGTCCGGAGTTCGTTCTAAAATCCTAAATTACATATAAGCCAACAAATCACAGCAGATTTTCAGTTTTTTTAAAAATAGATTTTGATGTTTTAAAAGTGCATCTCAAGATCCAAATTGATTCACACTATGACATTAAATGATGAAGAGTCAACCGCATGGTACAAGAAGAAAATCATAAAGGAAATAGTACCCTGCCACTTCAGACTTCTTAAAACCAATAAAATAAAAATACAAATACAGAACTGGGCATTTGGTCTAGTGGTATGATTCTCGCTTTGGGTGCGAGAGGTCCCGAGTTCAATTCTCGGAATGCCCCATTTGATATTCAGTTTTTTGTTTCAAGAGTAGGTCGACTTTTTAAGAAAAATGATGGTTATAGGAAAAGTAAATATCCGTATAAAACTGGTAAATATTCATATCAAATTACAAATCAGGTCAACTGATTTTATGTTTTACTTACAGGATGTTGCTTTGAATTTGTCAAAGTTATCAGCGTAGGTATATGGAGAATGTAAGAGACAGAAATAAAATTTCCGTGCGCAACTCATCATATGGAGGAAATCAGGTACAGCTAGACATAGCCATTACTTCTAAAGTCGAGCTTTAGCATACATACAAATTTGTACAGCAGTGTATTACTTATATTACTTGAATAAGTGGTATCAG
Scaffold_11.tRNA44-ProTGG	TATAAACAAGAGATAAGTTCAAAGACATCAAAAAGGGCGTTAGTCCGGTATTATGATTCTCGCTTTAAGTGCGTGAAGTCCCGAGTTTGATTATCATAATGCTCCATTACTACCTTTTTCCTTTTTCTACGAATTAAGGCATGCTTATAAGACAAATAATTACAACAAATTTCCTTTTTTTAATAAGATTTTGATATTTTTAAAGTGTATCTCAAAGTCTATCCTGATTCATACTAATTGAAGAAAGATTTTAGGATGATAAAGAATAAACAAGTAAGAAAATTAGAAAGGGAACTTCCCTGTCGCTTCAGACTGCTAAAACCAAATAATTAAAAGATAGAAAAACAAGTGGGCATTTGGTCTAGTGGTATGATTCTCGCTTTGGGTGCGAGAGGTCCCGAGTTCGATTCTCGGAATGCCCCATCATTTTTTTCACTACGAAACAAAATATCACTAATGAAGGTACTCTGGTTTGGAAGCAAAAGTTGCTATGATCAATTTCCAGAGTTCTTTGTATATTCCATTAGACTTTGTGAACCAACTTTTTGTTTTGACATCAGTATAAAGTACTTTACCTCTCAAACAAGACTTCGGCATGGCAAACTTTTAAATGAATGTATAATCCGAATAGCCTCAGAGTTTGTAATACACTTGTTAATCTCTCAAACAAGACTTCATTATGACAAACTTCCAAGTAAATGTACAATCTATATAACCTATGAATTTGTAGCACACTTAAGTATAAGGAATTATAAACAAACTGACAATATTA
Scaffold_11.tRNA45-ProTGG	AATCCATATTTGCAAATGAAATCTTCATTACCAAATATATCATAAAAAAATTCTCGATGCAATGAAATGTACTTCCTTTACATCAACTTATGTCTATTTAATCACTTGAGCTATTTTCGTGAGAGATTGTCTTTATGAGACACGTCTTTCAGGCCCAGTCCATTATAGCTTCATGCCTATTTTTACTCTATATTTTCTTTATAGGCGTACCTAATTTGAGATGTTTACTTTTGATAAAGTCGTTGCCTCGTTGGGTTGGGTATTGTAATCCAAATACAAATAACGAGTTGTGGAAGAGATCAGTAATTCAACAAAACCTAATGTTACTATGACAATGCTGTAACATTAATGGGCATTTGGGTCTAGTGGTATGATTCTCGCTTTGGGTGCGAGAGGTCCCGAGTTCGATTCTCGGAATGCCCCTGTTTTTAATATTTACAGTATACTTAATTTTGTTATCTATAACTTAAACAAGTTTGTGTCAACAAAGGGCATTTGGTCTAGTGGTATGATTCTCGCTTAGGGTGCGAGAGGTCCCGAGTTCAATTCTCGGAATGCCCCATATGGTTTGAACTATATTTTTTTAAATCTTGTTTAACATTGACTAAATTAGGCAATTCCTTGAACTTGCAGATTATTACCACTCATAATTTTATTAAGCATTCATATTTCATTTACTCTTGAGCGACCACTATTGTTGAGCATTCATTATTTAGGGTAAAGAGTTAATAGTTCTAACACGAATTTTTAAGCTAACAAAATCTTTTTTGATT
Scaffold_11.tRNA46-ProAGG	ACACGTCTTTCAGGCCCAGTCCATTATAGCTTCATGCCTATTTTTACTCTATATTTTCTTTATAGGCGTACCTAATTTGAGATGTTTACTTTTGATAAAGTCGTTGCCTCGTTGGGTTGGGTATTGTAATCCAAATACAAATAACGAGTTGTGGAAGAGATCAGTAATTCAACAAAACCTAATGTTACTATGACAATGCTGTAACATTAATGGGCATTTGGGTCTAGTGGTATGATTCTCGCTTTGGGTGCGAGAGGTCCCGAGTTCGATTCTCGGAATGCCCCTGTTTTTAATATTTACAGTATACTTAATTTTGTTATCTATAACTTAAACAAGTTTGTGTCAACAAAGGGCATTTGGTCTAGTGGTATGATTCTCGCTTAGGGTGCGAGAGGTCCCGAGTTCAATTCTCGGAATGCCCCATATGGTTTGAACTATATTTTTTTAAATCTTGTTTAACATTGACTAAATTAGGCAATTCCTTGAACTTGCAGATTATTACCACTCATAATTTTATTAAGCATTCATATTTCATTTACTCTTGAGCGACCACTATTGTTGAGCATTCATTATTTAGGGTAAAGAGTTAATAGTTCTAACACGAATTTTTAAGCTAACAAAATCTTTTTTGATTTTGCAAAAGTTAATCTGATCAGACTTCTCTTGAGAGACCATCCATAGTATAGACCTCTCTTAAGAGCCCAACCCATATTTCTCTTTTAACTTACAAAACCACCAATTCATTTTTTTTAAATTTATAAATTGGATCTGC
Scaffold_11.tRNA47-ProTGG	CCATGTGGACTTATTGTGAATGTCGGCATATTATGGAGAAAACACGAGGTGCACACACTTCATAAGTCAATGATATATACCATTCCAAAACCATATGCAATGGAAAAAAAGAACTCCAATGATTTATAAAGTGTAAACATCAACCTAACAAAATATAATAAAAAAATAAAAGGCATGTTAGTCACTACATAAATAGTTGTCATTTGTATTATTGCTTAGTTTATTTAATTCATTTATAGACGTGCTAGATGGATCAGGATTCCACAATGTTGAAATTCTTACCAAAATCTACAAGAAACTTTGTTTAATTCATTTCTAATAATTATGATAATGTTCACCGATGACAGAGTGGGCATTTGGTCTAGTGGTATGATTCTCGCTTTGGGTGCGAGAGGTCCCGAGTTCGATTCTCGGAATGCCCCACTATTTTTTTGTTTACTAAAAAGTAACCAGAATATTTATTATGATCAAAATAAAATATGCCACCAAAGGGCATTTGGTCTAGTGGTATGATTCTCGCTTAGGGTGCGAGAGGTCCGAGTTCAATTCTCGAATGCCCCTTTTTGTTCCAACCTTTTTTAGTTCATGTACATACCAGTCCTATATCTTAGTGTTTAAAATAAAATCCTATCAAAAAGTGTATATATTCAAAAAATAGGCACAATATTGAACAAAATGGGAGCATTTGGTGTCTAGTTCTATGCCAATTGACTATAAAGACATTCAGGTAAAAACATTACGGAAGACAAAAATATATTCTTATATTTCAAGT
Scaffold_11.tRNA49-ProCGG	CATGAGTAACATTTTGAGGTCAAAATAGTGAAAATAAAGATTATAAGGCAAGTAGTTTGAAAATTTATAAAAGCTACAAAATTAATAATATTGTTACAAATTACAATGTAATGTTAAGAAATCAACTCAATTAAAAATTTGATCCTAATTTATGTTACATACTCTATGACAAACTCATGGCCTCTTATCTGGGTTTCTGATATTATGTTAAGAAATCAGCTTAATCAAAAACACAAACTAATGACTGAGACCCTAATTTGTAGTATATATACTCTTACAATTAATAGAGTCTCAAATTATATCGGTTATGTACAAAAAAGGAAGATTCATTGCAGATGCCAATAACAACAGGGCATTTGGTCTAGTGGTATGATTCTCGCTTCGGGTGCGAGAGGTCCCGAGTTCGATTCTCGGAATGCCCCATCAAAATTTTACAACTTTTTAGCTTTTCAACTCTGGTTTTTCCAAATTTACCACCAGTTAAGATAAAGTATAAGACCAAAAAAATATTAAATTCACATGCCAACCGCGATGAATTTGATTAATATTTAAAATAAAATAGAAGCTGCATGTTGAATGTCGATCAAATCAAACTGCTGTTTTCCTCAGGTTTCACACAAAAGATATGAATAGCTTCTCTGATCGCTCATTACATAGTGCAAAAACTTGACCGCATCAGTGTATCGAAGAGGTTTTGAGTTTACCGTGACCGAAATATATAAGCTGCGTTGATGGGAAATCATTTGCATTGACCACAAGATCCATCACCATG
Scaffold_11.tRNA50-ProAGG	AACGCCACATATCTGTCATATCCTCAAAACGACCCAAAACAGTTTTTTCACACCATTACAACATCGGAAATATCAGTATTTATTTTAAAAAAAGGCGATGTGATGCGACTTTCTTTTTTATCACACAAATGGGACTTTTGGTAAATAATATTTCAAAATCAGTACCATGGAATTCCATCTGTTACACGTGATTTTGTGACCATGAATGCAAATTTTTAACTGATTCAAACATAATGCAAATGTGCAGCTAACATCAATTTTCATAACATAGAAATAATAATAATAAAGTCATTGAAGATTGTAAAGAATCGAACATATATTGACATAGGTAAAACAAACACATCAATAATGGGCATTTGGTCTAGTGGTATGATTCTCGCTTAGGGTGCGAGAGGTCCCGAGTTCAATTCTCGGAATGCCCCTTTAATCTCATTTTTTTTTGCAAAATTAATGTAACGTGTTGAAATACACACATCCAGAAAACCAGTCAGCAAATAGAGAAGAGAAAACACTCAAGACACTTCAAGACTTCACGTTTATGAGCTCACTGCTAATACATTGACCATTGAGAAAGAAAATACGTAAGCAAGACGGTATTTGGCCTACTTGTATGATTCTCACTTTAGGTGCGAAAGGCCCGAATTTGATTCTCAAAATGCCCCGTTGACTTTTTTGTCACTGCAAAGATTAAAGACAAAGTAGTTGATCAGTTCTGGATTCTCGCAATGCCCCGTTGACTTTTGGTGCGAGAAGACCGGCTATTAACCTGCAA
Scaffold_11.tRNA52-ProTGG	TTGAAATTCCCCAGATCAATATGCTGAATTTAATAAATTTTTACTGTAGCTTTATTTTGTTACTTATGTATGCAGGTCAAGATAATTTTTTTTTTTACCTATTTTATCTTCTTGCAATTTAATTTGCTACTTTAGTCTTCATACATCAAGTTTGATTTATTTGCAGATTATTTAATTTCATTAAAGGGATATGAAAGAAAAAGATACCAAAGCTGGTGTACCATCTAACATTTCTACCAGACTTACATGAGAAGCAACCAATGAATAATTTCTTATTTTAAATCTACACATTAGGCTTCAGAGTTTTTAATTAAGTTTTTAATTATGATAATGTTCATCGATGACAGAGTGGGCATTTGGTCTAGTGGTATGATTCTCGCTTTGGGTGCGAGAGGTCCCGAGTTCGATTCTCGGAATGCCCCACTATTTTTTTGTTTACTAAAAAGTAAACCAGAATATTTATTATGATCAAAATAAAATATGCCACCAAAGGGCATTTGGTCTAGTGGTATGATTCTCGCTTAGGGTGCGAGAGGTCCCGAGTTCAATTCTCGGAATGCCCCAGTCTATTTTATGCCTTTTTTGATCATGAACATACCAGTAAAAAATCTGCTCCTCTAGGCTTGTTTATTACAGCCAGTTTCAGTTTATGTTTCCTGGATTTAAACTGTGATAAAAATAAGCACAACAAACAGGTATATTTCAAGTTATAATGTGGTACGATTCAAAAGGTATCGAGTTCAATTCTCGTAGTGCTCTGGTATCTTTTCAC
Scaffold_11.tRNA53-ProAGG	TACATCAAGTTTGATTTATTTGCAGATTATTTAATTTCATTAAAGGGATATGAAAGAAAAAGATACCAAAGCTGGTGTACCATCTAACATTTCTACCAGACTTACATGAGAAGCAACCAATGAATAATTTCTTATTTTAAATCTACACATTAGGCTTCAGAGTTTTTAATTAAGTTTTTAATTATGATAATGTTCATCGATGACAGAGTGGGCATTTGGTCTAGTGGTATGATTCTCGCTTTGGGTGCGAGAGGTCCCGAGTTCGATTCTCGGAATGCCCCACTATTTTTTTGTTTACTAAAAAGTAAACCAGAATATTTATTATGATCAAAATAAAATATGCCACCAAAGGGCATTTGGTCTAGTGGTATGATTCTCGCTTAGGGTGCGAGAGGTCCCGAGTTCAATTCTCGGAATGCCCCAGTCTATTTTATGCCTTTTTTGATCATGAACATACCAGTAAAAAATCTGCTCCTCTAGGCTTGTTTATTACAGCCAGTTTCAGTTTATGTTTCCTGGATTTAAACTGTGATAAAAATAAGCACAACAAACAGGTATATTTCAAGTTATAATGTGGTACGATTCAAAAGGTATCGAGTTCAATTCTCGTAGTGCTCTGGTATCTTTTCACTGATTTTGATATTTTAAAAGTGCACTCAAGAGCCAAACATATCCACTTCAGCTCATGAGATAGATTACCAAAGCAAGCTTTAAAAAGTAATCCAATGTTGAGTACCAATCAATACAACAATAAATCAATGAGGGCATTTGG
Scaffold_11.tRNA54-ProTGG	GGAATGCCCCAGTCTATTTTATGCCTTTTTTGATCATGAACATACCAGTAAAAAATCTGCTCCTCTAGGCTTGTTTATTACAGCCAGTTTCAGTTTATGTTTCCTGGATTTAAACTGTGATAAAAATAAGCACAACAAACAGGTATATTTCAAGTTATAATGTGGTACGATTCAAAAGGTATCGAGTTCAATTCTCGTAGTGCTCTGGTATCTTTTCACTGATTTTGATATTTTAAAAGTGCACTCAAGAGCCAAACATATCCACTTCAGCTCATGAGATAGATTACCAAAGCAAGCTTTAAAAAGTAATCCAATGTTGAGTACCAATCAATACAACAATAAATCAATGAGGGCATTTGGTCTAGTGGTATGATTCTCGCTTTGGGTGCGAGAGGTCCCGAGTTCGATTCTCGGAATGCCCCTTATCAATGACTAAGTTTTTTTTACTGGTCATATTGATCAAGTGGACAACTATAAAAAACTTGCTGCCTAAAATATTTGGAAACAAAAGTTCCAAGTAATTGGAGAACTACGCCGTTATTTGCAAGCTTGCAGCATTAGAGAAAAACAGGATCCATTAACTGAAATTAACTAGCTCATCCTCAAAACGACATATTGAAAATATCTCCACCTAATACAACCACTAAAAAATATAAATTCACTGCACATAAAGCAAAACAGGGCATTTGGTCTAGTGGTATGATTCTCGCTTTGGGTGCGAGAGGTCCCGAGTTCGATTCTCGGAATGCCCCTTAAAAACACGCATAATGAA
Scaffold_11.tRNA55-ProTGG	ATACAACAATAAATCAATGAGGGCATTTGGTCTAGTGGTATGATTCTCGCTTTGGGTGCGAGAGGTCCCGAGTTCGATTCTCGGAATGCCCCTTATCAATGACTAAGTTTTTTTTACTGGTCATATTGATCAAGTGGACAACTATAAAAAACTTGCTGCCTAAAATATTTGGAAACAAAAGTTCCAAGTAATTGGAGAACTACGCCGTTATTTGCAAGCTTGCAGCATTAGAGAAAAACAGGATCCATTAACTGAAATTAACTAGCTCATCCTCAAAACGACATATTGAAAATATCTCCACCTAATACAACCACTAAAAAATATAAATTCACTGCACATAAAGCAAAACAGGGCATTTGGTCTAGTGGTATGATTCTCGCTTTGGGTGCGAGAGGTCCCGAGTTCGATTCTCGGAATGCCCCTTAAAAACACGCATAATGAACTTTTTTTGATCGCCTAAATTCTACTTTTTTTTACAATGTATGCCTTTGGGAATAAGAATTTAAAAAAAAATGCAAGATCAGAAAATTTAGATTCACACAAAATTAATATGAAGAATGCCAGAACATGAATTTCAACTTGTATACCAATTACCAGAAATAGAAGGCTAGAAGCAATTCGTCTGTCGAAATAAATTGCAGTATTCCACAGGCTTGACTTCAGAAAAGATACGGACAGGTATTTTGATCGTGAAGCTCATATTGTTCCCAACTATCTGTTACAAAAAGTTGTCCAGAGTAAAAATCCCTCGAAAACATTAAGATATCGGTTA
Scaffold_11.tRNA57-ProTGG	TTTATTTTTGCCTTTGTTTAAACCTTTTACGATCAAGAACATACCAGTCCTATATCTACTCCCATAGGGTTGTTCATTACAGCTAGATTCAGTTTATATTTCTGGATATAAACTGTCAAATTAGGCGCATCAAATGGGCACTTGGTCTAGTTGTAAATAAGAGAAATGATTTAGGTCTTGAGTTCGACTCTTGGAGTGGCCCCGTATTTTTTAACTAGTTTCGACATTTTAAAGGAGCACTAGAAGAGCCAAACATATCCACTTAAGCTTATCAGGTAGATTACCTAATCAAATTTTAAAAATGTAATTCAATGCTTAGTCAAAATCAATACAACAATAAATCAAAGAGAGGGCATTTGGTCTAGTGGTATGATTCTCGCTTTGGGTGCGAGAGGTCCCGAGTTCGATTCTCGGAATGCCCCTAATCAATAACATAGTTATTTTTTTGCAGGTCATCTTGATAAAGCGGACAGCTATAAAAGTTTGCTGCCTACGATTTTTGGACCCAAAATTCAAAGAAATAGTTGAACTAACTTTGTATGTATTTGCAGCATTCAGAGAAAAACATGATTCATTAACTGAAAGAAACTAGCTCCTCCTCAAAACAACCTATTGAGAATATGTTCATATAATACAAGCAATAAAGAATACAGCTTCACTGCACATAGCTGGTAAACCAGATCATAAATAAATAAATAAATAACTAGCAAAACAGGGCATTTGGTCTAGTGGTATGATTCTCGCTTTGGGTGCGAGAGGTCCCGAGTTCGAT
Scaffold_11.tRNA58-ProTGG	GTGGTATGATTCTCGCTTTGGGTGCGAGAGGTCCCGAGTTCGATTCTCGGAATGCCCCTAATCAATAACATAGTTATTTTTTTGCAGGTCATCTTGATAAAGCGGACAGCTATAAAAGTTTGCTGCCTACGATTTTTGGACCCAAAATTCAAAGAAATAGTTGAACTAACTTTGTATGTATTTGCAGCATTCAGAGAAAAACATGATTCATTAACTGAAAGAAACTAGCTCCTCCTCAAAACAACCTATTGAGAATATGTTCATATAATACAAGCAATAAAGAATACAGCTTCACTGCACATAGCTGGTAAACCAGATCATAAATAAATAAATAAATAACTAGCAAAACAGGGCATTTGGTCTAGTGGTATGATTCTCGCTTTGGGTGCGAGAGGTCCCGAGTTCGATTCTCGGAATGCCCCTCAAAAACACATATAACAGAACCTTATATGTTGATCACCAAAACTCTACTTTTTTACTTGACAATGTATGCCTTTGGGATTAAGAATTTAAAACAATTGAAAGATAAGATAATTTAGATTCCTTTATACAAAAAATAATATGAAGAATGCCAGAACATGACACAGCAACTTGTATACCAATTACCAGAAATAAAAAAAGCAGTTCGTCTCTCATAAGAAATCTCAATATTCCACAGCTTGACTTCAGATAATAAACGGACAGATTCTGGAGCTCATCCTGTTCCCCATTACCTGTTGCAAAAGTTGTTCAGTTAAAAACCTTCTCGAAAGCATTAGGATATTGGTTAGTC
Scaffold_11.tRNA61-ArgTCT	GATTCACAAATTCTTACTTGAAACCGTCTTTTGTAAAGACGACTCTCAAAAGCCCAATCCAATTCTAAATATGTATTATTACAACTCAAAATATAGATTTGGGCTGGACTTTTAAGACTCGTGTTTACAAAGACGGTCTCTCAAAAGAGCACCCGTTAATTATTTGCCTAGAGCAAAGTAAAATAAGCCATATTAATTGAAGTAATTGTTATATCCTTGAAGAAAGGAGAGGGTAATTGGTAAAAATGTTTTATAAGTAAAAATAATTTCGAGTTGGATACACAATTCAAAATTACTTGTTTTGGAAAGAATTTAAGTAAATCAATTTCGCTTCAATTAAACATCAACCGGCGCTCGTGGCCTAATGGATAAGGCATTTGACTTCTAATCAAAGGATTGTGGGTTCGAGTCCCACCGAGCGTGCATTTTTATTTTTTTATCATCATTTTACAAAAATACATCTGTAACATCTCCATTCCCATTGTGAATTAGTATTGATTAAATCTACACTTTTTACCCATTCAAACACTAATTTTGAATAAAACAAATAAAATAAATCATATCAAATTATTTTCTTTGATTTTTTTTATGTTAAAAGAAAATAATAGTCGTTTTCAAACAAAAAGAAATATTAATGTTAATAAATTATAATAGCTAATAACTAATAACATAATAGTAAGCACTACTTGACCATAAGGGCTATACTTCATAATACAAGTAAAAAAGTATTGCGAGACAAAAGTTTTAATAAGATCCTCCGTGACCGTGACTCC
Scaffold_11.tRNA62-LysTTT	ATTATAAGAAAAAAAAGTTTTCACTTTAAGAAAAATAATTCAAGACAAAATGTATTGTAATAGTATATTACTTCAAATAAAAAAGGTTTATAAATAAATCACCTAAAAAATGTTGATCAAACCCAAAATGAATAGCAACATTTAATATTTAAGGCTCCTTATTTCCGGAGGCCCTAAGCGGTCGGCTACCTTGAATGGCCAAAAAACTGTCCATGCCAACATGATGGGCTGGTAACATTTTTTATTCATTATAAGTTAAATTTAGTTATCTTTACTAAAGAAGGTTTGAATTAAGAATTTGTAAGTTACGGATTAGATAAATGTTTATTATCTAATTTAAAATTAAACAAGCCTTCTTAGCTCAGTGGTAGAGCGCACGGCTTTTAACCGTGTGGTCGTGGGTTCGATCCCCACAGACGGCGTTTTAATTTTTAATTTTTTCACTCACGTTTCAAAATCCAATCCCCTACCATAACTTCACCTTCTACCATTCTTTCTACACACAAGAATGGCTTCTACTACTTTACTAAATCCACCATTTTCACTCTCTTCACCTTCTGCATGCCTCTTCCCATTCTCAAAACCTTTTGAATTATTCTCGCTAACCAAACAATCCGGAAAGAAAGTTACCCATTCAATCTGTTTATGCACCAGCTATGAAGTTGGTAACGGGTACCCAGAACCCGATTTTGCAGTGAATGGTAGAAAATCTGATGCAAATGACCAATTTAATGAAAAATTAGATAGTTCACAGTATGAAGCTATTCTTAAA
Scaffold_11.tRNA65-ProAGG	GGAACTAACCAATCATATTTCTTCTTATAACATAAACTTTTGACTAACTATAAATAATACTAATTAGAGGATATTTGCTCAAAATAATACTCACTTAATTTGTTTCATTAACATATTTTATTTTCATCTATAGATTTTTCTCTTCTTTATACTAACAACCAGCAAATAATATTTTCCAAATATTTTATAAAAACTTGTTAATCAGTTATTATTTCAAACTGGTGAAACTAGCATATTTGAATAATCCACCTAATATAGATTTTTAGCATATAAACTTTTAATTATAAAATGGACTCACTAAAGACGGTTTCGCAGAGAGTAATAACACAAACACACTTCGTTTAGCAAATGGGCATTTGGTCTAGTGGTATGATTCTCGCTTAGGGTGCGAGAGGTCCCGAGTTCAATTCTCGGAATGCCCCTTTTGTTCTTTTCCCTTTTGATTTTTCTATTTTTCCTCTCTTTGAGAGGAATAAAAAAGTAATTGTGACTTGTGTTGTGAATTGGAGGAGCAGTGCATAGAAAAGACACACGCTCAAGCTCTGACTAACCATTTCCAAAACACTCTTCCCCTCTCTCCATTGATTCCTGCTCTTCTCAAGGTCAGTTTTATTACCATTTCTTTTTGTATATTCCACTCTAAATTCTCCATTTTTGTAACAATTTTATGCATGTTTCATTTGTGGATTGTTTAATCCGATCTACCTACTTGTTTCATTTCAATTTGACAACTCTAGGATAGTGAGAAATTCCTTTGTCTAATTGGAGTTTA
Scaffold_11.tRNA66-PheGAA	TTAAGGTTTAAATTGATAAATGCCCAAAAAATTAAAATATTGCTACAACCACGAATTGGGCCGACCCAAATTGACGGTCTCATAAGTTTTTGTGTTAATATTAATATATAAGTAGATATTAAATTTTAATGAGTTGGGTATAAAAAACGTCTTTCAAAGAGACGAGCTCTGTAAAGACAAGCTGAAGCATAATTTGGCAGTAGGAAATTGGGCCTGGATTATTGGTAATACACTAATACGAGGGCTTTTAAATAAAATATTAATTACATCGCGCAGACATTAGGACATAATTGGATAATTTAGTTTACATTTAGTATATAAAATATTAAAATGAAAAAGTGTTAAAACTTGCGGGGATAGCTCAGTTGGGAGAGCGTCAGACTGAAGATCTGAAGGTCGCGTGTTCGATCCACGCTCACCGCAATTTTTATTTTTATATTCATGAATTAAAAGTTTTACAATTTTTTTTGTTATTGATTTACATTTATAATTATTTTTCCTACTAACATGATATTTGACAAAGATCTAAGATAAACTTTTGTATGAGACGGTCTCACCGAAAAACACTCCTCATACTTATGTTAAATAATCCATCTAAAATATATTATGAAAATATAATCTTCTAATTTAAGGTTGTCTTATTAAGAGTCGGAATCTCACAAAAATAGCTCAACATTTAAATGTGAAGAAGAGCGAAAAGGAAAGATTTTTGAGAGATAAAATATTAAGAGTCAACCTGTTTTTGAAGACGTTAAATATTCCACTTAAAATGA
Scaffold_11.tRNA68-GlyGCC	CTACCTTATTACAATAAATCTAATGAAAAACCACTAACAATTCACTTACTATCCTTTCTCTCTTCTTTTTAAGTGGTCTCATTTGACCCACCTAAAAATTGGTGAAAAGTCAAATGGGACTAATTGGAAGAATAGGAGGGAGTATTATATATTCATGTCCTTTAGAATCTGTCCTTATATATATATATATATTATATTTGATTAATTATATAAAGGAAAACTGGTTTTGTGGGTAAGATGATGATCTTACATATAATTAATAATGGTGCTAAATAAACGAGTAATAAACTCTAAAAGTTCAGTCAGGTATGTATATAAATGTTTACAAACGGCTGTTAATCAACAACAAAGCACCAGTGGTCTAGTGGTAGAATAGTACCCTGCCACGGTACAGACCCGGGTTCGATTCCCGGCTGGTGCAAATTTGATTTTTATTTTGGACAATTAGTGTATTTATTTAGACTTATATTTATTCTCTTTTTTTTAACATTTTTCCTCCCTTCATTTTTTTTTTGTCAACCTATTTTGAAATTTAAAACTTTTTTGCAAGTATAATGGCTGAAAATTGAAAAATATATTTCCTTACATAAAATTTAGTAGATCAAAATTGAAGCAATACTTGAGAATTTGGAATTTGGGAAATTGGTATTTTCATATTGCTGCCTTAAGGAAATGAACAGATTGAGTTGCATATCAGGAAGTTATGAAAGAATCACAAATAACAATTCTTTAAAGAGCAATTAATTCTCAAAATAACGATTTCATTACAAG
Scaffold_11.tRNA69-ThrAGT	TAATTTTGATTATAAAATATCTTAATATGTTTATTGGTTATACTTATTTTGCTTCAGTTATTAATGCATTATTATTGGGAGATTTGATATTAAATTAGAAAAAGTTGACCACAATGTAAATAATGACATGATATATTTCGTGTAAAAGATGGATAATGTAGCAGTTATTAAAATCAATGTAGTATATCATCACTTTTTATGAGCACTTTGTATTTCACATTATATTTTGACAAGTGGTATATGAATAATTAAAGCTTAAAAAGTTATTATGTGTCTTAATAATGAACTTTTAGAGCTTAACTTGTTATTATATATGTAATAAAAAAATAAAACTCGTATTTAAACAACAAGCTCTTGTAGCTCAGTTGGTTAGAGCACCCGTTTAGTAAGCGGGAGGTCTTGAGTTCGACTCTCAACAAGAGCATTTTTCATTTTGCATCTTTAATTCTCGTTTTAAAATTAGCTATAATAAGTTATTATGTTTCATTTTCACATCTACTGCCTTTTCTTACTTCTCTCCTTCCAATTTTTCTCACTCTTTTGACAATGACTAATTTCCCTTAAAACCATGAAATATTTGTGATTTGGCTTTTAAAGTTGTAACTTTATTATAAGTTACAAAATCTTAAATTCAGCATTAGCAAGCTAAAGATAAAATGAGTTTAAAACAGAGAGAAAGAATAAGCTTAAAGATGAGATTAATTCGAAGAAAAATAAGACCAATATATATATTAAAAAAAAATTAAATAAATAAATAAAAAAACTACAAAACTA
Scaffold_11.tRNA70-LysTTT	ACTTATGTCAGCTATTGGACTGGGCTGTTGAGAGAGCGACTTTGCTATAGACGATCTTTCAGGAGACCTTCTGTTTTTTAATAAATTTTACTGATTAGTTTGACACAAGTTTATAATATATAACTAGTGTTGTATAGAAGTGTATTTTTTAACATTCACACATTTTTCATTGAATCAAACACTTGATAACAATGTTTACATACCGACCATCATAGCAGCGACTCTTCCGCCTCCAATCGGGGTTATAAGCATGCGATAAAGTTCCAATAGAAAAGGAGGAAATAGAGACTTCAGTATCCCAACCTGTGGGTGACAAATATTAATGTGGAGAGGTAAACATTTATCATATTGCCGTCTTAGCTCAGTGGTAGAGCGCGTGGCTTTTAACCACGTGGTCGTGGGTTCGATCCCCACAGACGGCGTTTTTTAAAATTATGTTTTATTTTTAACCAGAATAAAGTTTCGTTTCAATTGGAACATACTCCCTCCGACTCTTTTTAGTTGTCTCATTTCCTTATCTGACAAATTCATATGAATTGTCTCATTTTCTTTTTTGTCTATCTTTTTTTACCTAAATACCCCCACTTTTACTACTCTCAATACCCAACTATCAACTTTACAATTAATTTAATCAATTAAAATACCCAACTACCACCTTTTTAATGGACCCCACACCTCCCTTAATAACCGTGAAAACTCAAATGAAACATCTAAAATGATTCGAAGGGATATTATTCTTGCAGTAAGATTCCAAGTAATTCATACCGCGGCT
Scaffold_11.tRNA72-AlaAGC	ATAAATTTGCTTATATGTCGACCCCAAATCTCTATAAGTGGGGCCACTAATTGGCTATCGGGGTAAAAAAAAATGTTCTTGGTAGTTACAAATAAAACAAAAAAATGTTCTTGGTAGTTACAAATAAAACAAACAATTTTGTTTGTCACTTGTTAATTCAAGCTCTTTGGCTTGTAAATTATTTTGGATGGATGTTGTTTAGAAATTATTGTAAACAAATTTTCCTCTAAAAAATAGATAAAATCTACTTATGATGTTAATGTAGATAGTAGACTGTAAATCAGCGCATTCAACAGTGTCCAGAGATAGGATATAATCAAATAATAAAAAACAACAATTTATATTAAAATGGGGATGTAGCTCAGATGGTAGAGCGCTCGCTTAGCATGCGAGAGGTACGGGGATCGATACCCCGCATCTCCATTTATTTTTTTATGTTTACCTCGATATATAATTAGCGCTTAAAAGTCCAAATGTTGTCCTACTCCCTGCGGCCTTACCAGCTCAATCTTCAATCACATTTTATACACGTGGCTAATTATATAGGTCGTTATTAGCCATAATTAAATCTCACTAATCTTACTTCTTCTTTTTTTTGTACCTGACTAATCTTACTTAAGAACCCTAGCTAAATATTAACCCCAATATATCCTTTTATTAAAAATAATCTCACATATAATTCACAAATTTTTGTGAGAGAAATGGGCTAACGCATTATATGTTTCAAAATATTATAAGTAGACATTAAGAATGATGTAAGTAGACATTTAAGA
Scaffold_11.tRNA73-iMetCAT	TATAATACGGGGCGGTCTATGGTTCGGGTTAGCGATCGGGTCTGGGTTCGACACTGGGTCCGAGGATCTGGACTCGGCACTGAGCTGTTATTCATTTTTGAGATTCAAATTCGATCGTTCTCAAAAAATAAGATACAAATCCTTAAAAAGGGGTAGGTTTGAGGCATATTCAATATCGTCCTGGACCCATAGCCATTTGTATAAATTACAAACTACCGTAAGTAATATCGAGATGCCAGAATGTTTTTGTTATGAAACGTAAATCCAACGACCCATTTCCAGTATAACCTTAGTATGCCTACAGAGGTTTCAGTGTTTAATAACATTTGTCTAAAATTAAAAATTAACAAATCAGAGTGGCGCAGCGGAAGCGTGGTGGGCCCATAACCCACAGGTCCCAAGATCGAAACTTGGCTCTGATATTAAAACTAGTTTTTTTGCGTGTAGGCTTTTGATACTACCTCCTATTCAGCCTAAATGTCACATTTAGTTTTTTGGCACTATTCACTCATCACTCGTAATTTATATTTTACAAAAAATCTATAAGTTAAAACATAGTCATGTCATGTGGGATCTTGTTTGATTCGTCTCAATACAAAGATTATTAATATCAAATTATTACTCCCTCCGTCCCAATTTAGTTGTCCACTTTGCCATTTTGGGTCATCCCACTCTAATTGTCTACTTTCCTTTTTTGGCAAAACTTTTTACCTAAATACCCCCAACTATCCCAACTTATATTATTTAATAATACCCCACCTACCACCTTTTC
Scaffold_12.tRNA1-LeuCAA	TATAATAAATATTTCGCCTGGACCTCTCAAATCTTAGAGCTGATCCTGATCGAGATGTTATGTAAAATGGGTCCAAAAAAGATTGCGCTAGAGTGTATTGACGATTGACATTGTTTCATAACAAGTAACAACTCAATATTTACAACTTGTATTTGTTCAAAAAAAGAGAGATGAGAGACAAAATAAGCCGCATCATATTGTCATGCATGGGTCTTGCCGTCCTGGACCATCACTTTGTTAATTCATCGTAGAAAATACGTCTTTACAAGCGTATAAGTAAAAGTAAAAAAAAAAAATACAAATATTAATAAATAGTTAAATAATTTGAAGGAAAATAAAAGTCATCAAGAGTCAGGATGGCCGAGTGGTCTAAGGCGCCAGACTCAAGTTCTGGTCCTCTAACGAGGGCGTGGGTTCAAATCCCACTTCTGACATTTTTTTGGAATACTTAAATAATTATTTTTAATACATCAATAAATTATGCATTAGACATTATTAATTACAATAAAAACAGATTCTTGTTGAATAATTATTGATTGAAATATATTTATGGATCAACTACCCAAATAGATTATAGTATGCTCTCTTATAATTTAGGAACTTAATAATTCAACTTGATATTCTATTGAGATTACTAACGTATGTTTATTTGATGGCAATGGAACCACTAATAATATTCTCCTTCAATTTATTAAGATTTATTATTTCATAGTGAAACTACAAATCAATTCGGTTCGATTCCATTCAACATCACGTTAAATTACACCATTCTTTCAATCCAGTT
Scaffold_12.tRNA10-CysGCA	TAACTTGCATTTTAGTTCAGAAATGCAGCCTGTATTTATAGTTAGCAGATATGGAATTGTAAGTATCAGAAATCCTATGTCAAATATATGAGCATGATTTGGTGTATAAAATCTGATACTTTATGATATATAGATGAATCTTTTAAATGCTGATACAACGTTAGATTTTGTTGTTGATATGATAATAATTTCTCCATATTATTTTTTGATTAGTTTGATCAGATCATGACTATGACATAACAGATTTTCTAATATTGTGTTTGAAATAATGAATTAGTCAAAAAAGTAAAATCGACGAAGCATCCTACTATATGTTTTAAATATATTTCATATTATGAATTTAGCAAATTGGGTCCATAGCTCAGTGGTAGAGCAATTGACTGCAGATCAATAGGTCACCGGTTCGAACCCGGTTGGGCCCTATGCTTTTTCTTTTCTTTTTTTTTACATTTTTAGTTTTTACCCAAGCTTCTGTCGCTCTATATTAATTTATTTAGTTGATTAATGAAAGATTTTAAAAAAAAGACAGTGGTGTTTATCAACTCACTGTTTAATGCTTATGAGTTATGACAATATTCAAAAAATAGTTTGATTTGTTTCGAGAGTTACTACTTTTTTCTTAAATTTACAAGGGGATAAAATAAGTTAAATATCGCACATTCCAAAAAAAAAAAAAAGAAAAGAAAAAGAAGAAGTGAATGACATTCAAAAGACGGCTAATCAAAGAATGCAGGGCTCAAATTATTGCAACGTAAAATGTTTAATAGAAAAG
Scaffold_12.tRNA13-TrpCCA	TTAATCTTTTAATGGGTTGGGCTTGAGAGTACGTCTCTCAAAAGAATAGTTGAACAATTTTTTAGTATATGATAATAATATATTCACAAATTCTTACTTGAGACCGTCTATACAATAGACGTCTCAAGTTTTGGCATAACCCAATTTATAAATTTAAAAAAAAACTTATTGATGGTTTTGTAATTTAAAAGGAACATATGAGTTGGGCTCTTGAGAAGCGTCTATACTATAACGGTCTCTATAAAATTGGGGTAGCCCATGTAGTTAGTACACTTAGACATCCATAAGCAGCTGCCCAGGAAGAACCAGAAGGTACGTTTCATGTATCATTATGTTAATGTATACCAACAGGATCCGTGGCGCAATGGTAGCGCGTCTGACTCCAGATCAGAAGGTTGCGTGTTCGATTCACGTCGGGTTCAATTTCCCGATTCTTAAATGGATCTAAATTTTGTTTTATTTTCTCCTAACTAAATGAAATATTTTCCTGATTGATTAAGTTGATATCTGAGTTTTAATATTGATATCAAGCGAAATACGACTGCATATACTTCTCTTAATTTAGATAATTCTTAGATTCATTATGACCCACCCAATAACTTTCATAATGAAATATACTAAACGCTTGATATTTTATGGTTATAATGATCGATTTCCATAGAATAACCGAATTACATGAATTAAATGAGTAAAATTTTTCAAGATAACTTTTCTCATTGTAACTTGTTGAGATATGTATATAGTCTTACAAACAGCAAGGCAATAAAGTTCG
Scaffold_12.tRNA14-IleTAT	CGAATTGCTTGATACTTCTACAGTTCTATTCTTCATCGCAACTAAACAACATTGCTTTAGTAATTTTTAGAGTGAACATAAACTAAACCTTGGCGGATGATATAATCATATAAATATGTGAAACAGATGATTGACTATGGAAATATGCGATTTGTTTAAGCACTTAGGTTATTTTTTCGAGATATTTGTGTTCATTCGTTGTTATGATTTAAGAGTACCGAATTTTGAATTCAAGAAGAATCTATTCATTCATTTCAAAACTGAAGCGATATAGAGGCAATTATCTTGTTGAATGTCATTTACGGATTTACCTCTGCTTTTGCTTGCGTTATCCACAGAAGTAATCGAATGGTCCCGTAGCTCAGTTGGTTAGAGCGTTGGTCTTATGAGCCGAAGGTCGCGGGTTCGAGCCCCGCCGGGACCAATACTAATAGTGAATATAACATTTTTTGCTATTGTATTTTGCTTTCTGTGTATGGCTAATTCTAAAACATGCCATTGTTATTGGCTTGGTTTAAGCTTTTCATTTTATTTTGCTTTTGATTTATCACATCATTCCTAACAGAAAATAAGCTAAAGCCTTGCTTATAGTATTACACAATATAGCAATTCGCGTAGCACTAAAGTAAGCCGTTGAACATAATTCGCATTAATTGACAGTCAGCAATAAGTCCGGCATTTTCAGCACAGTATATGCTGGAATCATGAAAGGAAAGTCGTCCCTGCAAATAAATATTGCTGGCAATAATTTGAAAACATTCACCACGCCTTCTT
Scaffold_12.tRNA15-MetCAT	GATCAAGTCAAAAAAAAGGGTTGTTATGTCAAGAGGGTGGTAAAAAATTGAAGTTATTATACCTGAGGCAGTTAAGAGTTGGATCTTAATGGTCATTTTTTGACCAAGAAATGTTAAAAGAGAGGAGTATTATTTTTCTAAGACAATAAGAGTATATATATTAGATCTGTTATTTTCAAATTGCATAAAGAAAATATATAAATTTTAAAAATTTTGCATGACTCACATTAAAAATGAATGATATTTAATTTTGAACTAAGTACAGATACAAAAACCAGTTCGAGAAAAAGCACTAGTTTTTTAATTTTATTGTAAAATATGATATGATTGGTGAATGATTATAAACAAATGGGGTGGTGGCGCAGTTGGCTAGCGCGTAGGTCTCATAGCTAAGTTGAGTGATCCTGAGGTCGAGAGTTCGAGCCTCTCTCACCCCAAAAAATTTTTTGGAAAAGTGATGTCCTCAAAAATAAGGAGTATTTATTTAAGCTCGTTTGAAATTGAATTTCACTCATTTATTTTTAGTTAACTTTCACTAATTATAATATTTTGTAATCGTGGACTTTTTTATGGTGAACTTTGGCCAAATTTAGGATCAAATCTATACAAAATATTCTTTTGTTTTTTTGAAAATTTACCTGGAATAATCCAATATAGTTGTGATTTTCCTACAATAATCTCATCTATTGATTAACCATGAATAATTCCAACTTTGAGGGGTTTTTCCTAGAGTAAACCCGGTGACTGGATGACTTAGCAAGTTTTATTTTTTTTTTTAAAAAAGATA
Scaffold_12.tRNA19-ValCAC	TTTTTGTGAATTACAACCTTAATGTTAATTTTTTGCGAAATACAACCACCAAAATATCAGAGTTTTACAACATTCAGGCCAATCACATAATTCTTCTGACCATTTAACCTAAAATTTCAACTACTAAAATAGTTGAACTTCTGTGATTTGGTATGAACGCTACAGATTTTGATATTTTAGTGACTATAATTCACAAAATATAGACATCAACATAATAATTCATAAAAGTCTTAAATTTTAAGGCGATAATTAGAAAATTATTTTTTTGATAGAGTATAAAATTCATAGGGAAAAGTTGGTCAAGACTATATTTATTTTCCGAGAAATGCAATGCATCAACATGAGTTTCAGTCTGGGTGGTGTAGTTGGTTATCACGCTAGTCTCACACACTAGAGGTCCCCAGTTCGAACCTGGGCTCAGACAAAATCTTTTTAAATGTATAATATAATCTCTTGCTTTTTGTGTTTGTTTGTAGAATTAGAAAAAAACAATTAAGAACGAGTTTAATTATTAAAGTAAGGAGTAATAAGGAAAATTTCCCACTTATATTCTTAAATTATGGGTTATTCTAAAGCAAACCACTACAAGAAGTTTATTGAAAAATAAATTTTATAAAATTTAATATTAAATTGAGATTATTACTAGTTGCCTTGAAATAATATATATTTTAGGTTAAAATTTAACTTTTTTTTTGATGTTATTTACGATTTTTAACATTTTTTTTACTAATCAAAAAATAGACAGGTCAATTCTGATACAGTATATAATCAATG
Scaffold_12.tRNA22-AlaAGC	GAACAAAATAAAGTCTAAATCTGATAATTATATTGATTGCAGATTAATGAAATTAAGGGCAAAATAGAACTAGAAGTCACAAAGAGAAGCTACGCATACCTTATGATGATGTTGATGATGATGAATGGCTTTCTGTATGAAACGTTTCGCGAACATTATCGTCCAAAAATCGGAAATGGAAGATCAGCAATGGAAATCAAAGAGGAAATTACAACTTTTTGGTGATTAACAGAATTTAAATTTTATTTTTCTCCTACGAAAGGGTCTTCTCTAGTCAACATTCACTGATCTCAGCTACAAGTTTTAGATTTATTGGGTTAATAAAAACAAAACGTAAAAAAATATCGAATGGGGATGTAGCTCAGATGGTAGAGCGCTCGCTTAGCATGCGAGAGGTACGGGGATCGATACCCCGCATCTCCAAAATTTTATTTTTCCAATTTTGTCACGACTTTCCTTTATATTTGGATAATTATTAGGGAAATTTGCTCAAAATAATCCCAACTATTAATTATTTTTTAATAATCTCAACTATCAATTGTTTTTTAATAATTTTAACTATTCTCATAATTTGTTGAAAATATACCCACCCCTTTGTTACCGCTAGAACATGTAACTTTTCCATTTTTTTTTCACTTAATGTTCAAAATTAACCCTTCCCCTACATCTATTAATAAAAAAAGAAAGAAAAAAGTGGAAAAATTACTCGTTGCATCCGGTTAAAACTTAAAAGTGATGCGGGTACGTTTTCAACAAATTATAAATATAGTTGA
Scaffold_12.tRNA23-ArgCCT	TTTATTATCAAATTATGAATTGTAACCCAGATTTAGAAGAACAATAATAAAAAGAAGAAAACCTAAAGGAATTGGACGACGATCGAGAGATTGTTTGAAAGCGTCGGTAGTTGATTGAAGATTGTTGCAGAAATTAGCCAAGTTTTTGCTCATTTTGGCTATGTTTCCCTCCATTGTTGTTTGCTACCCTACCTTGTCCACCTCGCAAATCGCACTTTTCCTTGCGCTTCTACAGTTCTACCATAGCAATCGAAACTTCAGATTTCAAAACACTTTTGAATTCTTTTTAGCGGGATTTTAATCTTTTTAATAGAATAAATAAAGTGTATTCAGACAACATTAACAACAAAGCGCCTGTAGCTCAGTGGATAGAGCGTCTGTTTCCTAAGCAGAAGGTCGTAGGTTCGACCCCTACCTGGCGCGATGAAATATTTTTTTTATTTTTTTTATTTTTTTATTTTTTTATTTTTTTTATTTATTTTATTTTTTTTTTTTTTGAAGTATAATTTGTAGAAATTTTAATCATCATGATACTATTTGAATTATATATTTTTAAGTTAATTTGAAGTTACTATAAAATTAGCAAGGGAATTAAATTCGTATGAAATATTTCCCTGGACAATTTATTTCCAATGGCAAACAATTGAATCCTTAGAAAACTCATGGGTAACGACTAAATTCAAGAGTTGCTCATTTTACAAATGAAAATCTGAAAATAATTTTTAATAACATATTTTGTTTGAGACAATTTCACAATAAGACATCTTTAATAC
Scaffold_12.tRNA24-GluCTC	CAAAATCATAAAAATTTGATATTAATAAATTTTACATTAAAACGAATCAAATAAAAATCCACATGACTACTTTGATTTATAAATTAACAATAAAATGTAATTTAAGAGTAACAAATAAATACTCCCACGAATATGAATTAGAGAGAAAGAATAATACTTTTACATCAAATTAACTCCTTACTTTGTCCCTATTGTACACCTAGAACAACATTGACATTTATTTATTTAAAAAAAAATCCTATATGGAAATTATAATATTAATTTTTCATGCAAAATGTGGAAGAATTTGGGCTCGATTCCAACTCTATTCAAAGAAGTCTTTATCATTAATGTCAGAATGACATATCAGATCCGTTGTAGTCTAGTTGGTTAGGATACTCGGCTCTCACCCGAGAGACCCGGGTTCAAGTCCCGGCAACGGAATAAATTTTTTCCCAATTATGTACTTCCTCCGTTTCATAATACTTGCTACATTTAACGTTATTAAGCAATCCAATATACTATTTTGTTCATTTATATGTCGAATTTTACACATTTAAAAATTATAAAAAGTTCATATTATGAATGTATGCAATTAGACGATTCAAACAAGATATTATTACTTACATATTAGCCGTAATATTTAAAATAGGCTTAAACAATGAATAGTGCCTAAAAACAAAATGCAGCAAGTATTTCAGAACAAGTATTAAAAGTACTCATCAAGCTTTCTGTATTTTCTTGAAGTGCACATTTCTGAACAAAATTTCAAAATTCGTGCAGATGAAATAAAC
Scaffold_12.tRNA26-AspGTC	CCCAAAAAATAGTTAAAATGAATAGCGGATTTACCTTAACCGGAGTGAGACATGAATTTCTGGAAAACCCAATACTTTGATAAAATGGCCCTAAAGAAAAAAGGAACAGGGATACATTTCCTTTATTCCTGCAATTTATAATTGTTCTCGTTCTTGAACCAATTTGCATGCTACAAATTCTCAATTTCACAAGATTGAAGATTTTAAAGTAAACCCTCTGTTTACAAGAGATTTGGGAAATCCCAACAGAATTTATTAGTGTATGAATTTGAAGATAAGGATTTAGGGATTCGGTACTTTTGACTTAAATGTACCTTATATACCTATTTTACTCGATATAGTCACATCCTGTCGTTGTAGTATAGTGGTAAGTATTCCCGCCTGTCACGCGGGTGACCCGGGTTCGATCCCCGGCAACGGCGAATTATATTTTTTTAAATCCTTTGTGACTTGTGAGTTCTCCTTCGTTAATTAAAATCAAATGACTCTCTCGCTAAGTAAATAGAAAAATATTTATCAAAACGTAAATGACTCTCTCCTTCGTTAGTTGAATTAAAATCAAATAACTTTTTAAAATAAGATATTTTTGAAAATATTTCTTGTAATGATAGTTTTTTCTACTTAGAAACTAGTCAACTAAGTTAAAGTAGGAAGAAACTGTTTGATGGAATGGATTCTTCTACTTGAATGTCCGAATATGATGAGACTAGTTCTACCGTAGACCTGCAAAACGAACAGCGAGTTACTTGTCCGAGGGCAGTCTTGCGGAAAA
Scaffold_12.tRNA3-GlyTCC	CCTTGTTTTGTTGAAATTCTGTAATTTTAAGCTCCTATATTAGTTTTATCCGACTTTTATACTCAACACATGTACTAATTTTACTACATTTGTACACAATACTATACATTTCTTCATATAATTTTAATAATAAAAATGCAACAAATTAACCTATCATATACTTTTCAAAAAAATATATATAAACCTATCATATCCTATCATATAGTTCATTTGCCTAAATCCCCTCAAAAAATTTAATTGCTATATCTTCAATTAGGAATAAGTTCATCCCTGCTATATCTTCGATTAAGAATAAGTTCATCCCTTCTGTTTTCTACTTTAAATTTTCAACATAGCCAGTAAGCAGAATAGCGTTTGTAGTCCAACGGTTAGGATAATTGCCTTCCAAGCAATAGACCCGGGTTCGACTCCCGGCAAACGCATTTTTGTTTATTTTTTTTATTAATCCAGTTATTGACACAACAAAATATTGATTTATAGGGATTTTCCTCCCACCCTGACCATAGTTTTCTATGAGCATTGAGCAGTATACATTGGGTATGATGATGATGTTTGATATAGCATTTAGCAACATTAATAATTATAGGGTTTAAAAGAATTAATGCCAAATTTTTAAAAACATAAATCTACAATTTTTCACTTTATTTACCTGTTTTTTATTAGATGATCGTTTCATATTCGATAATAGTATTTTGTTTTGATTTAAAATTTTAATTCCAGCAAGTCTCCTGAGAGACCGTCTTTTTGATAGATGCTTCTCAAGCCCAGTCTA
Scaffold_12.tRNA30-AspGTC	AAAGAAAAAGATAGGAATTGATGACGAATCATTAGAAGTTTAAAAAATCACAAATTGTTGTGAGAGACGGTCTTTTTCAGAGGCATATTAGATGTATGGGCTAAATAACCCAATTAATACAAATTAGAGAGAAAATAAAAATATGGACCTTTTGTTTAGAGGTCATCTCTTTAAAAGACGGTTTCTTACGAGAGTAGCTGGTAGAAGATAATTAATTGCCAATAGGCAATAGCCATGCAATAGTCGTCAACTCGTCATGAACCGGGATGGATTGAGAAATAAAGGATGGATTGAGAAATAAAATGTTGATTACTAACATTCAAAACCACTTAGCATGAAATAATCAGACAGTCGATGTAGTATAGTGGTGAGTATATCCGCCTGTCACGCGGATGACCCGGGTTCGATCCCCGGCATCGGCGTAATTCATTTTTTATTATTATTTTTTTTTTGTGTTCCAATTGAAGAATATTATTTTTATTTGTGTTCCAATTGAAGAATAACATTGATTTATTTTGGTATGAAAGAAGAAATTTGGTGCAGGTACGATCATTTAGGTTGTAGTCTTTTCAGTCGGACTATGGAGGGTACTTTTCACCCATTAGGTTTATCTTTGCCAAACTTAATTTAGATTCAAAATATTCCCCACCAAAATTGATGTCACTTTGTGATTTATATGTATTTCAATTAAATTTATTAATAATAAATCATTAAGTGGCATAACAATTTATTTATGGTCATTTCTTTAGCGTTATATAACTAACAAAACTTA
Scaffold_12.tRNA36-ProAGG	AAACCAATAAAAAATGATGTACCTGGACGAGATAAAGGCCGGCAGTGGCAGCAGCAACACCCCAACCAACGGCAGCTTGAATATCGGTAAGTTGAGGTCTCATTGATGGCTTCAAAAATTTGAACATTCCTGTTGATCCCATCATTTTCTTCCTACGTTGATGTGTTTTACAATCCTTTTTCGATTGGAATTTGAATGGAAAGAACCCTAGATTAGAATATGCTTTGCACTTTTCAATTTTCCTTCGGTCAGACGAGGAATTAGTATGAATTTTAGGTGCCTGAGATGCATTCCTGGCCAAACTAAATTATTATATAAATTGTAAACAGAAGACGTGTTAAAGCAACAAAGGGCATTTGGTCTAGTGGTATGATTCTCGCTTAGGGTGCGAGAGGTCCCGAGTTCAATTCTCGGAATGCCCCAATTATTAATTTTCTTGTAGATTTCTTCATCTTTTATTCGATAAATCCTAAAAAAGAGATGTTTGTTTGTTTTTTTTTTCTTTAATCTTGAAAGCGAATATGGATCTTGCAAACTTGAACTAGAAAATGGAACACAGCTTTACAAGAGGATAATAAAAACTTTCTCAACAAGCTAGCCCATTAATTCCCTTGACCAAAAAGCCATGCAAAAATTTGATTCTAAACATATGAATTTTACGTTATTTGCGTCTAAAGGTGCGAACCGCATCCAAAGATGCAACCGGTTTTTGTAACCTGAAACAGCAAGTTACCATTTTCATCAATGACTTCTTCATCCCCTTCATCCTCAA
Scaffold_12.tRNA39-AlaTGC	AAAAAAAAACTTCATTGATCAATCAAAGATATTAGAAAAAGAGTGAAATTAAAATTTAAAAAAAAAACTTCAGAAATTCTATTGTAACACACTAATACTTTATTTGATTGAATTTAGTTGTTTTGTCTTTTGTTTTAAGAATGTATTTAAGTATATTAATTATTATTTTTTATTATTAATTATATATAATACATAAATTATTACATTAAAGTAAAAATACTTATTGATGTAATTGTATATATATGCTTTTATTATTACATAGATTTGTACAGTATTTAGGTGGGTTTTAGTTAATCAGATAAAATGTTTCCAAAGATTAAATAACCTTAATTACCAATAATAAACAAAATGGGGATGTAGCTCAAATGGTAGAGCGCTCGCTTTGCATGCGAGAGGCACGGGGTTCGATCCCCCGCATCTCCAATTTTTCAGCTTTTCTTATTTTTGTAACTTGTAAGAATAAATAGGCGGGAAAAGAAGAATAGCCAGTTCGCATAAAACCTTCCCTTCCAGCTTCCTTAAACCTTTTTCTTCTCCCGACAATGGCAATGGAAGCTACAATGTCAGATTATGAACGCAGAAGGTTAGAAAATATAAAGCGTAATGGTGAAATGATGGCTTCTCTTTCCATTCATTCTCATCTTTCCGACCTCTCTTCTCTCTCTAAGCGTCTTAGGTCTCTTCCTATCTCTCTTTTTTCGTTCTTATTCATTATGCATTTATTCATACATGATGAGCACTAAAATTTTAACTCTTGTGAATCTTCGAGGAAA
Scaffold_12.tRNA4-iMetCAT	GTCTCATCGTGAGATGTCCCCATACTTGGGTTAAATTACCCAATAATAGAAACTTTTATAGCTTATAGACTTCTTTTTTAAAGTCGTCTTACTGTGAGATGGTGTTATACAAGACACGCTCATTGTAAAAAATACACAAATTCTGATATGAGACCAATGAGACTTATCATTTCATTTTGAATAGTAAAAGGAGATGTAATAACGTTGGGCCAGTTTGGAGGAGCGGGATCATTACGTAGTGGACCCAGTGGGCCGATTTCCAATAGCTACGTTTACTTTGTCAACGCCGTTTGCCCGTATCAGCTATATGTTTAATATATGAAACAAAATTTACAATGTTATATCAACAAATCAGAGTGGCGCAGCGGAAGCGTGGTGGGCCCATAACCCACAGGTCCCAGGATCGAAACCTGGCTCTGATACATAGAGTGGCTTCCGTATATTTTTTTGCCATTTTCTTTTAACTTTCAGACACCTCCTAAAAACGTTAAGAATTTGTATAACATTTATTATTGAAAATTTTATGAATGCAATCTGATTCATAAAATAATTCCAATTACTAAAGTGTATTTTCTTCGCCTTGAAATAATAATATTCGATAAAATAAGTTTATATTTAACAAAATTAATTTTGTTTTATAAATTTGCTTTATTTTAAAAATAAGTCTTTTTTATCAAAAATAAATTTAGCTCAATAAAAATAAGCTTTGTTGAATTAACTTATTTTTGCTAAATTAGACTAAATTTTAAAAATTACATTTTGTATTGAATGT
Scaffold_12.tRNA40-SerGCT	AAAATGAATTTATGAAAAAGTAGAAGAAAGAAAGTTACAGCGAGAGCGAGATAGAAGACGAGCTTAAAGGAGAATTTGCGAAGCTCTTTGAAGAGAATGTAACAGAGAACAATGAAGGATGAACCAATCAAAGAAAGAGTAGAAGCTACAATGTTAACTGTCGCCAATAACTGACGATCGCCACCGGAAACAACCGCCATCTCAGAAACCCACCACCAGCTAGCCAAAACAACACGCAATTTCTTCTTTGCTAAGTCGAGCCACAGACATAACAGTCCTTATGTTGAATTCTCCGTTGTCTTTAATTGTTTATAATTAATTTGAGTTTACGTTGAAATGTATCAAAAAGGGTCGCTTTGGCCGAGTGGTTAAGGCGTGTGCCTGCTAAGTACATGGGGTTTCCCCGCGAGAGTTCGAATCTCTCAGGCGACGGTTTTTTCCAAAATTTTATTTTTTAAAAAAGGGACAAAGTGAGGAAATTTTTTTTCCTGAACTTTAAGGACTCGCTCGAATTGAGTGTAAATAGTAAAAAAAATTATAGTAGAAAAACAAAGTTACTTAAATAGATGATTAAAAGAATTTGCTTATTACAAAGGTGAAAGAATTGGTTAAAAGTAATGAAAAATGGATAAAATAACAATTAGTTCTCATTTTGGAGTATAAATTTATTCTAGGGGAAGTTGGGGGAAATTATCCTCCTTTGTTATTCATCATTTTTAGTTTACTCTCATTATAACTCTTTTACAATTATTTTCTTGATTTACATCTTCAATTACTTTTGA
Scaffold_12.tRNA42-LeuTAA	ATAATTAAAGAAAATAACTAAATGAAAAGCATGACAGTTACCTCAATATTATACAAACAAGAAAAACTTGAAGGAATACAAAAACTTAGAACATACAGAAAAGGGTATATATACACACAATTTGATGGATGAAAGATTCTTTTTAATAATAAAAAAATATAATTATATGAATTATCTGGGGTTAGGAATATATGATGAGCATATTTTCCACTTTGATTCATGCCCATACAATTCTCCAGTAATTACTTTAATATGCGTTCTGTTATCAGTCGCTTTCAATCCCCAAATTGTGCGGTTTTATATGATTTAGTTTTTAATTTATGTAAATTATGATTTTTTTATCATTAATAGCTGGTTTGCCCGAGTGGTTAAGGGGGCAGACTTAAGATCTGCTGCACATAAGTGCGCGTGGGTTCGAACCCCACAGCCAGCATTTTTCATTTTTTAAAATTTTAATTTATTTATGCATCTCTTACATAAATGAGAAACAAACCTACAATAAAATATACTCTTATTTATTATTCACGTGGAAAATAATTTTTTTAAAAAAGCATATTGTTATTATAAACTAGATATGAAAGCTTCGAGGGAAGATCCATAGGGATTGATTTGATTCCTTCGCCACCAACACAAATTAGTAATTTAGTTGATTAGGTATAAATTCTAAATACAAAATAAAGTATACATTATCCTCTTATTAAAGTGTAGATTGTAATCATAAAAAATACTAACAAATTTGGAGGGCCGGAGCGATAATTGACAAATTTTGTGAAGGCCCGGTGC
Scaffold_12.tRNA44-iMetCAT	TATTTTCGCTTTTAATATACCCAAAAAAAAAAAGTTTTATTTAAAAAATTGATCTAATAGTATTAATTTAATCTTTCATAGTAATATCAACTATTTACCACCTTATTTTATTTCATGAAAAATAAGGTGAAATAACGTAAATAACAACCCATAATTTGTGGTCAAGGAAATGTGAGATGTAAAATATTTGGGCCCACAACATATATTGTGAGAATCGAGATGCCAAGAAATTTATATTGTGAACTCAGACGCTCATTCCCCCAAGGCCCAAAATCAAAAGAGTCCGCTAAAGAATGAGGAGCATTGGTTTTCCGTATTTGAATATTTTGTTGAAAATTGTATATCAAAAAATCAGAGTGGCGCAGCGGAAGCGTGGTGGGCCCATAACCCACAGGTCCCAGGATCGAAACCTGGCTCTGATATAAGAGTAGCTTCCCTTGCCAAATTTTTTTTTCTATTAATTTAATTTACTACAAGATTGATTTTATCTGGATAATTCACTTTCATAATTGTAACTCACTCTATATCAAAATTATATACCATACTCATAAAAAAGTAGTTATATTAAAAATATAAACTTAAAAATATAAACATTGATAATAAATGGAAAAAATTACCTAGCGTAATTCAAACTATTCATGATTTTCCTACAATAATCCCACCCATTGATTAACCATGAATAATCCCAACTTTGAGGGGAATTTTCCTAGAGTAAACTTGGGTAACCCGATGACCTGCTATAGTAGGTAATTCACCAAAAAAAATAAATTAA
Scaffold_12.tRNA45-AlaTGC	CATTATATTAGCTTTCATTAAATTGTTTGAATGAGATGTGTGTAACTTTTCATTGTTCAATACACAATATGATTTGATAGCTTTGATTTTAGAAACCAAAAAATTTGTTCTTTGAAATAATAATTTGCTAACTTTCATTTTGGAAACAAAAATTAAATCTTATATAGTGATCAATAGAATTTAAATAATATTAAATATTAGCTATTATATGCTATTAATAATTCATTGAAAATCAATAACCAATAATTTACAAATTATTTTCTTTGTATTTTTAAAATAATGTAAAACAATAAAATAAAAAAATCCGTGCATATCTAGTTATTATTACTAAACTTATTAAAATATAAAAAGGGGATGTAGCTCAAATGGTAGAGCGCTCGCTTTGCATGCGAGAGGCACGGGGTTCGATCCCCCGCATCTCCATATTTTTAAAATAAATTGGCTATACTGCTGTGTTGTGTTGCCTGAACTGCAATAAAAGCTTTTGTCTGCATAATATGTACTGCCAATCTACAGTCTGCAGTCTGTTCCAGACACAGAGTCATGGTTTTTGATGCGACAATGAGTCCTCACATGAATTTAATTCCAAACTTCACAATGTATGGCTTAAAAGCTCATAGAATACCTTATGAGCAAGTAGGATATCGTGGAGACATTGATTCATTCTGGGCAATAATCATTCAACTGAGTAATGAGATTTATGTAATTAGTGAGTGATGATATTATTATGTAATTAAGTGACAGTATTACTTGTCTCATGTTGAGGGACTCTA
Scaffold_12.tRNA47-AspGTC	TTGTCAACAATTCGCATCGTTATGTATTCATGAATTTTCTTAAAAAAAATTTAATTAGTTTTACATATTTTTAGTATTAAAACCAAATTTAATGTCATAAAAAAAATTTAAATATCACACAAGAATTTTTCAACAAGTACATATGCTACATGTTCTAAAGCTCTATAAAATCATTATATATTTTCAATTATTTTATTATATTGTATGAAATAAATGAAACAATTTATTACTTTTACAAGATAGGGGATGTAGGAATCCAGATCATATTGTCGGTATAAGCCCATTGCGGACTTTTAAAAGTTTTTAAAATAACGGACATATAATACAAATTTAACCCACAGTACAACAAGGTCGTTGTAGTATAGTGGTAAGTATTCCCGCCTGTCACGCGGGTGACCCGGGTTCGATCCCCGGCAACGGCGTTTTTTTTTTTTTTTTCTTTCAAAAATTCTTGTGAGAAACGGTCTCTTTGAGAGACCATCTTTAATTACGTTGGCCCATTAGGGAAAATGTAGAGTAAAAATAGACAATAAGCTTTAATGGATTGGGCCTGAGAGACGTCTTTCAGAAGAGTAGTTGTTCTTCTTTTTGTATGCTAGCTAGTCAATCAAAACGCTTTATTATCAACGTAATTTATGAACTCTATTCAAGCTTTTTTTGCTCAGAAAATAATGTTACACCAAACAAGTACAAATACAATTGAAAATATCATATTCTATACTGATGTTAATTAAGCATAATGCCTAATACTAGTAATTCTTCCTCTAGCTAT
Scaffold_12.tRNA48-AsnGTT	AAGTGAGCAATTGTCATTACGTTGAAGGCAATTTCCTCGGTTCTCTAGTTTTTTCATGTTCTTTAGCTTATTAAAAGCATCTAGTTTGGTTTTCGTTTGGTTTCGAATTAAGTTGTTACAATGAGTAGTTAGCGACTTTAACATTATTATTGTTGCAGTAGTCTTTGGAAAATGAAAAGATACAAGGAAATGGTATAAAACGGCTCACCAGACCACTAGACCAGTCAGATAGACACCAGCAAGACTGGCCACAGAACAGCCATAATCACGGCTTCCAGCCCATGAGACAACACCCTGCCAGGCATGGTAACATTACGATATAAACATATAAAGGCATTCGTTAACAAAAAGCTGGAATAGCTCAGTTGGTTAGAGCGTGTGGCTGTTAACCACAAGGTCGGAGGTTCAAGCCCTCCTTCTAGCGATTGTTTTGTTTTTTCCATTTTCGCCCTATTAAATTCTCATATAGCTCCTCCTTCCCTCACAAGAGATCACAAAGTATTCAGAACAGTGAATCACAACTTCAATGCATGAGATTTTTACAAAATTCGAGCCTCATATTATTGGGATTACGACTCTCAAAGTTCAGAAACATTAAATTCATAAAATATTCCAGCCTGAGCTACATTACACTCAAGCAAATTAATCCTGATTGTAATCGTAATGGTATATAAGCCTGTGGACTGACAATGTTTTTAAACAGAACATAGTTAGCAAGTTTGTTCATGTTCTTACAACAAAAAGTTTTTCAATATTTCCCCCTCCATGACTGCC
Scaffold_12.tRNA5-AlaCGC	TTTTTACTTGAAATCTATTATTTTTCTTTCAATTTTTAAGATTTTAGATTTTTAGTTAATTTTTATTATTAAGATTTGAAATTTATATTTACAGCAAATAATACCAGAACTTATTTCTATATTTACATCAAATAATACCAGAATTTATTTCTATATTTCAACAAACATATTGTCATCAAGTAATAGCCATTTTATAAACGAAAAGTAATATATATTTTTTTTTGAAGGAAGTAAATATAAATAAATCTTTATCAAACAAACACAACCAATCAAACAACTGTTTTCACTGTTCACACATGTATATATTCGTTGTTAATATTATTAAAACATAGACAAAGATAATATCAATTGGGGGTGTAGCTCATATGGTAGAGCGCTCGCTTCGCATGCGAGAGGCACGGGGTTCGATTCCCCGCACCTCCATTTTTCAAACTTTTTTTGTTTTTTTTTTTACATCTCCAATTCTTCCTTACCTTCACACCTCCTCATCAACTATCTAAAAGTTAGAACATTCTTCCCCTGTTCCGGAACAATCTATAGAACCTTCTTCTCTGTTCTCATTCTTGAAATCAAGTCGAAATAACTGATCAGGTAATAGATAACGAAAGAAAAAACAAGTACAATAACTTTTGTATAATTTTTATCCTATAACTATGTAAATCTTGAACTGATTTGTGGGTTCTTAAATGGCAGATTAAATGAGTATAGAGCTTGGTTTCAGGTTGGCAAGATCAAGATCTAATTTTCAGTAACCGATTAAAGCCGATATTTAG
Scaffold_12.tRNA50-CysGCA	TAATACAAATTGTTCAATGAAAATTAATTGAGTTTTGTTTTACTAAAAATAAAAATAAATTTATTTCATACTAAAAAATAGGTTGCTTTCTCAAAAAAAAAAAAATAGGTTACTTTTAAAGAAAAACAAGATGAACAAAAATGACTTTATTGAATATATTTTAGAAATTTGTTTATATATAGTTTTATGCTTAACTTTTTTTGGAAAGCTATTAAATCTTTTAAATTGCTCTAGATTAAAACTTTTCAAATTCAGTATTTGCACATGGCAAAGATTTTCCAAGGATACGTGAAAGATGGAACTTGGAGATTTGGTTAAATAAATATGTTAATTAATGTATACACAACAATGGGTCCATAGCTCAGTGGTAGAGCAATTGACTGCAGATCAATAGGTCACCGGTTCGAACCCGGTTGGGCCCTGTTTAACAGCACTTTTTTGCCCTTTCCATCCCTGTTGTAATAACATTATTTTCAGCTTAGGCTACAACCTCTTAGTACTTGGGCCCTTGAGCGGCCTTTTTTTCTCCCGAAAATAAGTTTTTCATATAAAATTAATTTTTTTTGTTGTACATTTAAAGTTTGAAATAAGTTATTTTGACCTTGAAAATACATTTTAAGTCTCGAAATTGATAATAAAACTTTTACGGTGGATATTTCAGGTCTTGCGGTACTCAATTTAACCATAGCTAAAAGAAAATTATAAAGGCCTGTGAATAGAATTTAAATTAAATATTGAAGTAGAGATTTTAAATGGACATTTTAAATTAGAG
Scaffold_12.tRNA51-CysGCA	TGGTTTCATGGGAAAGCTAGAATCTTCTTAGACGTAGGGGTGAAGAGGGAAATGAAATTCTTTTGGGGCTCCGATAAGTGGTAAGAATCAAACTTATATCACAAAGAGAAAAGAAAAAGCTTTTAATTATTAGACTAACTCATAATTTCATTAGGCTACCTCATAATTCATTAATGCTAATGAAAATGAATCTTATTGTTAATCTAGTAGTTAAAAATAGAATCTTGCTTGAAATTTTTTTTATTATCCTTAATTAGAGATATTTAAAATTTAATATGTATATTGGTAAATATGTAAAATCAAATAGAACAATAATTAAATATATAAAATATTAAGCTTATATCAAAAACGGGTCCATAGCTCAGTGGTAGAGCAATTGACTGCAGATCAATAGGTCACCGGTTCGAACCCGGTTGGGCCCTTCTAAACATGTTTTTTATTTTGGTGCTCCAAGTTCCATACAAGTTTCGTCAATACAGAAAATGATGAACATACACATTCAACAAACCCCAAATAAAGCAATAATAAATTGATATAAAGTATAATTAGGTTACAAATTATTTTTCAATAAATTCAATCACATCCATGAGAAGGCAGATGGTTCTGCAATCCATTACTAATAGGTTTATCATCATCATCATCACACTTAACAAGAATGTCATCCCCTGGCCTAAACTCCTTAAAATGAGCTATCCTCCCAAGCTCCTCTACCTCCTCAATAACGCGATCCAACCTAGCAACAGCCTCCACAAGCAACGATGCAAACGCTGCG
Scaffold_12.tRNA52-PheGAA	TTATAAAAATATTAAAGCGAGTGTGAATAAGGTTATTTTTGTCCAACATTTGTGACATAAATGGAAAGATTTTTTATGGAAACAAACAAATAAAACACCCTAAAATAGCAAATGGGAATTTCATTAAGGAGCAGAGGGAGTATCTTTATAATAATTTATATTAGAGATGTCTAAAATAGACTTAATGACTCGACATTTTTTATTTTTATCCAAACCCAACTTTAAAATGAATTTAAATTATGTAAAAACCAACATGGACAAAAGACCCGATTTTGAATCGACTCAAGTCATAATCCGATATTTACCAATGACTGAAATATCTCTAATATTTATTGTAAAGATATCAATATCCGGGGATAGCTCAGTTGGGAGAGCGTCAGACTGAAGATCTGAAGGTCGCGTGTTCGATCCACGCTCACCGCATTTTTTTTAAAAAAAAGCCCTAACCTAAAAATCATTTACTAAATAATATTTTTTTTTAACAAAAACAGCATTGTTTTATAAAGCGTAGGCATAGATATGCGCGCTTAGATGCACGAGCGTAGTGGAGCATTGCTCCACCTTACCCGCAACATTTCATTATCCCCTTGTTTGCTTCCTTATAATAATAATCCTTCTTTTGTGTACTAATTCTAATTAATTATACTTTAATTAATCTATAATCTTCTTTCTCTCATTAATCTCACTCATTCTTCTCTTTCCCATAATTTATTTATTCATTTAATTTTATTTTAAATTTTATTTTCTCAATTAACTTTATTATTGGATTTTGT
Scaffold_12.tRNA53-ThrTGT	CTTAGACCCGATATGACTGAAGATGAGCGTCTCTCTCTTACCCAGAAATACGAAGAGGTAATTTTATTTTACTTTAATTTATACCCTTTTTGATGAATTAAGTATTTATTTTCATAAATATTGTTGAGTATTCCTTGAGTCTGAAATTTGTATCATCATGGTAATTTGTTTTTGTTGAGTCTGAAATTTGTATTATCATGGTAATTTTTAAAGTGTTGCAATTTTGCAAATGGTTGGGAGCTTTAGCCTTTAAAGATGTTCTGCTTAGGTTTAGGTTTTTTAGGGGTTTGTTGGGTGAAGTATGATTATGCGTTTGTCATTATATTGAAATGAATAAAGACATTAACGAAGCCCTTATAGCTCAGTGGTAGAGCGTCAGTCTTGTAAACTGAAGGTCTGTAGTTCGATCCTGCATGAGGGCATTTCTATATTTTTTAATGCGTTATTTTGTTCTTCCATTGTTGGAAATGAGGGCTTTTTATACTTGTTGTATCAGCATTGCATGCGTGAACTTATTGTTATATTGAATTGATTGAACATGAACGAAATTCCATACTCTGTGGTATGTCTAGAGTGCATTCAAATATGATTGGGATTCAAATTCAATGCTAGTGTTAAGATTTTAAGAAGTTGATGAATTATTTTTGTTCGAAAAACCAATAAGTGCAACACAAATTCTTCTGAGAGACTGATCGGCCTAATATATAGTTTTTAAAATATTGTGAGTAAGCATCGGCCTAATATATAGTTTTTAAAATATTGTGAGTAAGCA
Scaffold_12.tRNA54-ThrTGT	AGTGTTAATTAATAATGTGATCAAAAGGAAGTGCATTGCAAGCGCATTGTAACATCCAAAGAAAACAATAGATATCATCTGGCAAACAATTTAAGCAGAGAAGAACAGCAGAAAAAATTTTCATAATACAATTTTGCTACATTTGAACTTAATTTTTAAAAGTTTCTGAAATAAACTAAAAGGAAAAAAGGTATTGTAGAACCTAATTTGTGAGGATATTTTTCGTGTTTTTTTATTTTTAGGACTACAACTTTTTTACCTTATTTTATGTTAAGTTATTTCGCCTGGTTTCTGTTATATGCTCAGTAGAAAAACATCAATCTGCAAAGGTTATATTTGATATTAACAAGGCCCCTATAGCTCAGTGGTAGAGCGTTAGTCTTGTAAACTGAAGGTCTGTAGTTCGATCCTGCATGGGGGCATTTTTAGAACTCTATTTTTGTGCAACCCATCTGGAGGAGTTTAGGGTGAAAAGCCTAGGTATTGCCATTTGTGTGCATAGGACTCGTGAAGGCTTACTCTTGCCTAGGTGATATCGTAGTTTTGCTTACGCGTTGTATTTGGTTCACGAGAAGCGAAAAAACGACCAATTAAATGCTTTTGGCTCGGTTGTCACTTAGAATTTGCTTTCGTTTGTAAAAAGCGGAGGTCACAGGGGAAACCTAGAAGTTACCATGGCACCAGCTGCTGTAGACTGAAATAAAGAAGATGGTGCAATTCTGTCACATTCTCAGTTTTCTACACTGGTCTACTACAGTTTTCTGATAAGTTG
Scaffold_12.tRNA57-AlaAGC	TCACTGACTTAATTCTTTCTCTCTGGTATTTTACACCCATAGATAAAAAGGGTATATATACTTAAAAATTCAGAATGCTTCTTCACAATGCAAGGTCCTTTATCCTCCTTTCTTCCAAGTATTCTTACTGCGAAATAGTTGAAATACATTTAAGAAAAGCAGCACATATCAATGACCTCAGTTTCTAATAGACAAAAACCACTTCGCAACAAGTCTTTCCATTTAAATTCAATTTTGCATTTGGATTAAAGTTCTTGAGATTTTTTGTTTAAGCTTATCTCAGTTCTACAACTTTATATATTTTGAACTATGTATGTGATATTAAAGGGAACAGAAATTGAGTTACATAAGGGGATGTAGCTCAGATGGTAGAGCGCTCGCTTAGCATGCGAGAGGTACGGGGATCGATACCCCGCATCTCCAATTCATTTTCATTTTCGGCTTTTGTGCCATTTTGGCAATTTCTGAGAACATTGTTCAATTCTATCCTGTACATATAGTAGGATATATTTTTTTTTGACTGAAAAACAAGGTACTCCATGTCTCCCCTCACTAAACAGCAAATGATAGATAGCGGTAGCAAGAAGCCTGAAATGAATCTGGAGACAAATTTAGGCAATTCCTAATTCCTATACTCACAAGTCACAAATAAAGCTGGCTCAGATGACCTAAATCTTGCACAATGAAACTATAGTAGATGTAAAACTTCCGATTTTTGGGTTTTATGGAGCATCCGAGCATACCGCTTTCTCCGATAGGAGTCTGGCTTTGAT
Scaffold_12.tRNA58-AlaAGC	GGATTATAATAGACTAAATAAAAGGACACATTTAATTATATGCACTTCTTATTTATCTGAAGTTACACCTACCAAAGGTCATCGAAAACAACCTTATATGTTGTTAGTGTTATCCTTTGCAAGGGTAAGATTGTGTACACCCAACCGGCCAAATCTCACCTGAAATGAGAGTCATTTAATTGTATTGGGATAATGAAATGTTGTTTGCAATCCAGCTGCAGGCCTATAGCTCACAAGCATGGCAATATCAAAGGTCCACAATAATTCAACTTATCACATTTCATCAATAATATTATCTGTACATTATAAGTATAAGAACATAAGTTAACTGTTTATTTATTATATACTAAGGGGATGTAGCTCAGATGGTAGAGCGCTCGCTTAGCATGCGAGAGGTACGGGGATCGATACCCCGCATCTCCAATTGACTCTCTTTTTTTAGGACCTTGTGTTAGGGATAACATTTTGGCTCTACCCTAGTTTTGAAATAGATGTCTAAACTGTATTGATACCCTGCATCCTCAGTCTCACGTTTTCTTATTTTGTATCTCGACCCTGGCAAAGTATGACTATAGACTGCCTGATAAAGGAACCTTGCTTTCAAACATAATTTTGTTGTGCGTCAAGCTGTCAACAGCGTTTTCAAATAGCAAACTTCACTCTCAATGGTTATTCATAAATCATATCTAGATGAGATATCTTTTGACCTCCAACACAAAAACTTAAAACTGCACCATCGATGCCTAACATGCCTTAGATAAAAAGATATAATT
Scaffold_12.tRNA59-AlaAGC	TAAACTGTATTGATACCCTGCATCCTCAGTCTCACGTTTTCTTATTTTGTATCTCGACCCTGGCAAAGTATGACTATAGACTGCCTGATAAAGGAACCTTGCTTTCAAACATAATTTTGTTGTGCGTCAAGCTGTCAACAGCGTTTTCAAATAGCAAACTTCACTCTCAATGGTTATTCATAAATCATATCTAGATGAGATATCTTTTGACCTCCAACACAAAAACTTAAAACTGCACCATCGATGCCTAACATGCCTTAGATAAAAAGATATAATTATCCAAGTTGCAACGATCAATTTCTTTCCTTTTTTAGAGACAAGTATTTCGTCTGCTAGTTTAAGTAACATCCGGGGATGTAGCTCAGATGGTAGAGCGCTCGCTTAGCATGCGAGAGGTACGGGGATCGATACCCCGCATCTCCACGATAATTTGTTTTTTCCTTGACGAATGCAGTGTGACTGCAACTGCATGTAAACTAACTATACTACATTTTTCTGTTGTGTCAACACTCAACAGCATCTTTAATTAGCAAGCTTCTCGCTCATAATAGAAGATTTAAAGCTAGAAGCCTAGACTTGGCAAAGGCATCTCCACTTGATTAGCCTTTTTGGACCTCCAAAACCCCAAAAACTTCAACTACACTTTTATTTATGTCTAATTAATATCCAATATCAGATTCAGTGATTCATACAATCAAGTTCTTCTTTTAGAGATAAATAATCAATTAACCTTTCGTCTCAATGCTAGTTTTGATCGTTTCAATAAGCAAATG
Scaffold_12.tRNA6-ArgACG	ATTAAACATCCATAATGAAAATAATTTGTAATGTAAACTATGGACAGGGTCTTGGGAGGGAAGGATGACGACAACTCATATGCATAATTCATAAAGAGAGCACGATTAAAAAGAGTCCCTTAACTCAAGAAAGATTAATGAATTAAGATTAAGAGAAATTCATGCAAGGTCGTCTTATTCAAAAACCCAATTATGACATTCCTTCTCTCCCACTTCACACCTCGGAATGCACCGTTCTTATTCTTATAGAGTAGAGAGAAACGCGCTTTCACACCTTCGTAACCCGAAATGGCTGGGGAGAGGAAAGGTTCCTTTTTTTGAGGATACCCCAAGAAAAGGTTCCAGTGGAAGGGCCTGTAGCTCAGAGGATTAGAGCACGTGGCTACGAACCACGGTGTCGGGGGTTCGAATCCCTCCTCGCCCACAACCGACCCCAAAGGGAAGGACCTTTCCCCTTTGGGAGTAGGAAAATCATGATCGGGATAGAGAACCCAAAGCTATGGAACTTGGGTGTGGGTCTTTTGTCGAAGTGGAATGGGCCTTACTTTTTTCGTAGGAGATAAATAAAACGCATATAGATAAAAATAAATAAGTATAAATAATTATAAAACTTAAAAAGAAAACAATACTACTACCAATAATAATAATAAAAACGAGAAAAAGCAAGAAAACAAGAACCCACAAAGAACTGTAAGAAGAAATCAATAATCTAAAACTTGTATATGACGCCCTCAAATACCCTTATCCCTAGTCAGATCCTCAGAGAGGTTTAAC
Scaffold_12.tRNA60-AlaAGC	TTGACGAATGCAGTGTGACTGCAACTGCATGTAAACTAACTATACTACATTTTTCTGTTGTGTCAACACTCAACAGCATCTTTAATTAGCAAGCTTCTCGCTCATAATAGAAGATTTAAAGCTAGAAGCCTAGACTTGGCAAAGGCATCTCCACTTGATTAGCCTTTTTGGACCTCCAAAACCCCAAAAACTTCAACTACACTTTTATTTATGTCTAATTAATATCCAATATCAGATTCAGTGATTCATACAATCAAGTTCTTCTTTTAGAGATAAATAATCAATTAACCTTTCGTCTCAATGCTAGTTTTGATCGTTTCAATAAGCAAATGCTAAATTTTATAGCATTCGGGGATGTAGCTCAGATGGTAGAGCGCTCGCTTAGCATGCGAGAGGTACGGGGATCGATACCCCGCATCTCCATATTATTTTTTTCTCAACCTTTGAAAAGTGTGACTGCAACTTGACTAGTTACTAGCTAGGTAAGTTTATGATTTATAAAGAACCTTGCTTTCAAACAGTAAACATCATTTTCAATTAGCAAACAAACTCTCAATGGTTCTTATTTCTTATTTCTTAGCTAGACTAGGCATTTAGGCAAAGGTATTGTAAAACAATATGTAAATACATATATTTATTAAATGTTCAAAAATAATGCAGAAGAAAAAGTAACCTGGTTTTCCTTGTGACTCCCAAATTCTCCATTGACATCCCTGGTAACAGCGAAAGAACCAGCAGCCTGTGAATCCCAAACAATTTGTTCATCATCATTG
Scaffold_12.tRNA7-GlnCTG	GCGGATGAGTGAAAGATTGAATTATGAATGTCAATTTTTCAAAAAAAACTAATATATTCACATTTTCAATTATTTATTTTTACTTTTACTACATTCAATAATCCAGCATATTTTTTTACTTTTACTACATTTCAATTTATTTATTCAAATAATTAATGTCTTTTAACCTTAAATTATAAAAAACTATTAATAAAATTAAATTCATAATTTTTTATTTATCTAGTATATTTAGCCTTATATTTCAAATAAATCTAGCATTTCTAATAGAAGTACGACAATGTATCCGAAACAAATAAAAATTACGTAAAGTATTGTAATTAAATTAAAGTCAGAAAAAGTCTATAACAAGTGGTTCTATGGTCTAGTGGTTAGGACATCGGACTCTGAATCCGATAGCCCGAGTTCAAGTCTCGGTAGGACCTTTTTTTTTTTTTTCTGAAAAACTTTTATCTTTTTGCGTTCTCTCAAACCTCAACCACTAGACCACAACAAAGGAGTAAGGAGTAAGGAGTAAGGAGTGTGGAGAGTGTGTGTGTGTGTTGGAGTGTGGGTAGAACAAAAAATGAAGACATTTGTATGTTCATCACCTTCTCCATCCCTCTTCTTCTTCAATAATCATCACTCTAATTCTTCTTCTTCTCAATTTTTACAGTTGAAATCTACCCACCTACATAATAAAGTTTCCCCTTTTATCTGTTTGTCTTCTTCAACTTCTTCCTCTTCATCTGTTGTTGATGAACAAAAAGATTCTCCACCACCACCCTCTTCAATT
Scaffold_12.tRNA8-SerAGA	GGTCGAATAATTTACCAACCTGTATACAAAATTTGCGTTGATACGTTTCTGGTTCAGCATATCTCAATTTATGGACAAATGTGTATACATAATTTTAACTACATTTTATAGTCGGATGAACATTAAATCGTTAGATGTATTTTAATTTTTAAACACCTCTAAACACAAATATTGTTATAATATTTGTTTGACAAATACTAACACATATGCTAATATTAAAATTTATTTTTTGAAGACTAAAAATAATTATCAATTCAATTGTCAATCATAAGGATGGTTCCTTGCTTTAATTTACGTGTTAATGAACCGCACTGTTGTTTATGTGCTGTATAAAATTAAGTTCACAAAAGGTGGACGTGCCGGAGTGGTTATCGGGCATGACTAGAAATCATGTGGGCTTTGCCCGCGCAGGTTCGAATCCTGCCGTCCACGTTAATTTTTGCTCCTGAGTTCTTTATTTCCCATTTCCAAGTTCTTGATCTTTTTATTGCCAAATTTATGTGTATATTTTTTTTCCATACTAAAAAAAAATCCCTATGTGTATATTTTTTCATGAAAATGTTGTGACATTTTTACAAACACTAAGAAGTTATTTAGTTATTATCAATTTATTTTAAAGTGTAATTATTAATTATATTAATTATGAACTATGAATACCAAGGGTCCAAGAAGTTGATTATCTACAACATAAGTAACAAGAACAACAATAATAAAATATTTACCATAATATTCATCTATGCATATAATTTGGGTGGAATATTCAAGATATTTACCATAATAAA
Scaffold_13.tRNA10-ValAAC	CTATAATTAAATGTCACATCAAAAAAATTATCAAATTTTTATACCTCTTGAAATTTATTATTATTTCACAAATTCTTACTTGAAACCGTCTATACAATAGACGTCTTAAGTTTTAGGGCTGACCCAATTGATAAATTTAAAAAAAAAAATGATTGGTATAAGTTAAAAGGGAGATATGGGCTGAGCTCTTAAGGGACGTCTATAGTATAGATGGTCTCTCAAGAGAGGATCTGTTATTATTTTTATTTAAATTCTACCCTTAAAAGCAAAAGACAAAAAAAAAAATGAAATTCGACACTTATCCAACAGCTTTATTGAAAGAAAATAGTTTCCAAAAGCATCATGGAAATGGTGTCGTGGTGTAGTTGGTTATCACGTCAGTCTAACACACTGAAGGTCTCCGGTTCGAGTCCGGGCGACGCCATAATTTTTGTACCTGTTATTATTTTTATGAGTTAACTTGTTATTGTAGCTCCTAATTTTCAGAACGTATTAAGCATTACATTTTACAACAGCCAATAATTTCTTACTAACGATATAAACGTTTTTGAATCTTATGCTCAATTACAGCCCTAGCAGCAACAACATTCCAAGGATGGTTAAAATTTCGGGTGTATTCAATCTTACTCTTATTATACTTTTGCTATAAATAATTAAGCGGTTATTTTTGATTGACTTTTCGTAGCAAACATCATCTGTATTTTTATAAAATTAAAAATTATAAATCTTTGATCTCATCAAAATAAGGGATTCAGCCGGTCAATTGAAGCATTA
Scaffold_13.tRNA17-ProAGG	TACTAAAAAATTGATAAACCAAACCCTAATTTCAAAACCATCTGGAAAACAACGAAAATAGGGTTTGAGAATGAGATTGAGATTGAATTCAACCAAATTAGAGTGATCGAGAAAAGAAGAAATCGAAGAAAATTGAAGAAAATAGGGAAAACGTTTAAGATTTGGCAATTGTAAATCTTTGGTAAAGCGGAGAGTGGAGCGTGGAGAGAATCAACAAGAACAACCAAAGTGGCAAAGTGTTCGGCGGCGCGCTTAGAAGTCAGTTTTTGGAGGGAAAATGCGTGATTATTTCTTTAATGACTAATAATATTTTTATTTATTATTAGAAGAAATAAAATTTAAGCGTTAACGGGCATTTGGTCTAGTGGTATGATTCTCGCTTAGGGTGCGAGAGGTCCCGAGTTCAATTCTCGGAATGCCCCTTTTTCTATATTTCTTTTTTTTAATACATTTTTATTTTCTTAGTTTAAAGACTCTTTGGCTGCGTCATCTTTTATGGGTAATGTTGTTTTTTTATAAGAATATTTGTTTTTTTTTTTTCGCTATAAAATTTGGTAAAATTATTCGGGATAATCCGATTTTTCTTTGATTCCTCTAGAATAATTTAAACTTTTGATTAGCGCCGAATAATCTCACTTTTAAACTCTATTTACGTGACATTGTTGTTATGTTACCTATTACAGATTAATTTATATTATTTGTTCAGGTTTAATCAAAGTTAATATATATATAACAATGTCGCTAGGTAAGTCACCTGAAAAGGTGATATTAA
Scaffold_13.tRNA19-GlnTTG	CTTACGATTATTTATTTTATTTTATCTTATTATGTTTCACGTATTTGTATAATACTATTATTATTTGAATCTTTGCATAGGTTTTATTATTACTATTTGATTAATACTTTATCATCGATGTAAAAAAATTAAAGCTTGATTGAAAAAAAAAACAACAAAAAGATTGAACTTTATATTTTTTTTGAACATATATAAAAAAATAAAAAATAAAAAAATAAAAAAAAACTTTATATTTTTTTAATGGCTATGGCCAATATGAGAAGAAAATACAGGAAAATTAAAATCAAAGTAATACACCTGTACAATTACTCATTCAACATATATACTATCTAACTGTGATTATCAATTAAGGTTCTATGGTGTAGTGGTTAGCACTCTGGACTTTGAATCCAGCGACCTGGGTTCGACTCCCGGTAGGACCTTTTTTTTGCATTTATCGTCTTTACTATATCTGTTTAATTAATATTGTTGGTTACGTTTGGAATGTTCCATAAATGTAGGTTTGGGCTCGAATTATACCTGTGCAAAAAAGTCTAGTAAGTTTGTTTTGTGTTTAGTTATCATATGAAAAATTACAATCAATTTAACTTACAAAACCAACAATCAGTTTATTTTTAATTTATAAATTGGACAAACTTTAAAATTTGAGACGTCTATTGTATAGACGATCTCAAGTAAGAATTTGTGCCAATAATAAGGATCATGTTGATTAAATTTGTACAAATTTTTGGAATTTTTAATACAAACACAATATGTTGCTCATTTGCTAAGA
Scaffold_13.tRNA20-iMetCAT	CAATCATTATGAGTACACGCTATTCGCTAGATTGTGAGAAGGAGAGAATCAAGAGGACAATAAGATTTAAATTCAACTGAATCAAAACTTTATTTTTACATTTTAGAATGATAATAAAAATACGTAATATTAAATGATTTAAAAATTCATAGATATATGAAAGTATAAATTTCAAATTGACTTATTTTATTCAATATGGTAAAAAATGAAGAGGACAAGTAACATTTAATTATATAATCCAGTTTCCTTCCCTTTCCATGGCATAATTTACAAGTTCAGTAAGAGCCGAATAAAATCGCAGACGACTGTAATAAAACATATATTTTTTCTCCCAACTATATATCAACAAAATCAGAGTGGCGCAGCGGAAGCGTGGTGGGCCCATAACCCACAGGTCCCAGGATCGAAACCTGGCTCTGATAATTTTTCTATTTTTTTTTGGATTTCGAATATGGTGGAATAATCGGGAAGCTTGGAGGAAATATAAATGAAGGAACCCTCCATTGTCCAATCTTAACCTTTTGCTATGAAAGCAATCAATTATTTCCATTAATAATCAAAGATTAACCGTGTAACAATGTAAACGTTCAATTGATCACCATTGTAATCATCATCATCATTAAGAATTAAGAGAAAAGTATAATAATTAATAACTATCTCTAGAAATATGGGGTAGCCTAGTATGAGTATTTTTCATTGTAATTAAACCTAACATCATGTGATTAGCAATAACCTTACCTTAATTTCCTTGACTTAAATAGAAACATTTTAA
Scaffold_13.tRNA23-TrpCCA	AATAATATTTTACTCTTTTTGATAATTAGAATGCATTCAAGGGGGAGTGTTAAAGTATAGTGTAAAATGTTGAAATATAGTGTGAAAGGTAATTAATGGATTTACCTTAATGTGAATGCATTCAATGTAATTATGGGTAGAATTTGCCTATAAATATGAAACTTCACCATTGTAAAACACACATCAATGAGTAAAAACATCATCATTTTCTAACTTTACTCATTCTACTTCCTCTTTTATCTCTCTAAGTTTTAACAGATAGATTATTATATAGAAAGAAAATTATTTATTGCTGAATCATCTGCAGAACACGGTACATATATGCTAAAGGATAGGGTTTTAACAACTGAGGATCCGTGGCGCAATGGTAGCGCGTCTGACTCCAGATCAGAAGGTTGCGTGTTCGATTCACGTCGGGTTCAATCCCGAACTCAGGATCATTTTTTTCCTCAATTTTCATAATAATTTTTTTTTTGAAAAACTTGTTATCACCGTTCAATATGAGTAGTTTGTCTATAAATTTCGTTAAGAAAGAAAGAAAAGCAAGAAAATGGGAAATCCAAAGCAGAAATGGAAGCCAGAAGAAGAAGAAGCCCTAAGAGCAGGAATCGCCAAACATGGTCATGGAAAATGGAAACTCATCAAAGAAGATCCCCAATTCTATGAATTCCTCTCTTCTCGCTCCAATGTCGACCTCAAGGTCTTTCCTGTTTCCTTCGTTTTCCTTGAAATTTTCAGCATATTTGTATTAAAATTGAAAACTTGTTTTTGT
Scaffold_13.tRNA24-CysGCA	AGTTTTAACCGATAAGAGTATATAACGTATCTTAGAACTACGACCATCAGCTTGATAGAGTATCTTAGAATTACAACAATTGGCTTAGCTTTAGGTTGTAGCCTCGCCACCTCGGAATATGTTATATATTCTATCGGTAACTGTGCATTATCAAAGTTTAGATAAAAAGGGGGCTAAAACGTGCCCAGCATGCGTGGCTTCATCTTTAGACATAAGGAAGAAAATATCTGGCACCACTGGATTTGTTTTCTGCACATAATGTGTCACAGCTAAAAGCCTAAAATCAGTCACTAATGTATGCTATGGAAATGGTAATTTAGATACTCATACAGAATAAATGAAGCATACAAGGGTCCATAGCTCAGTGGTAGAGCATTTGACTGCAGATCAAGAGGTCACCGGTTCGAACCCGGTTGGGCCCTTTTTTTTTATTTTTTTTTTTTAATTTTTTCATGGGCTAAACAGTTCTTCAGCCCATCTTATGTGAGACGGATCCATACAAAAGACCTATCAGTAAAAGCATCAAAATAAACGACTACTCTTGTGAGATACCGTCTTTTAAAGAGACGACGACCATAAAACAAAAAGACACATTCTTATTTTCTCTTGTTTAGCTCATATATCTAATGCGTTTTTCGGAGAGACCGTCTCTCACGACAATTTGTGTAAAACAAAACACTAACAATAAAACTGAATTCCCCAATTCAAGTATAATGCTTTGAAATGAGAAATGAATGAGATTCCTATCCAAAACCTTCGATTGACTTTTAAA
Scaffold_13.tRNA25-CysGCA	AAATAAACGACTACTCTTGTGAGATACCGTCTTTTAAAGAGACGACGACCATAAAACAAAAAGACACATTCTTATTTTCTCTTGTTTAGCTCATATATCTAATGCGTTTTTCGGAGAGACCGTCTCTCACGACAATTTGTGTAAAACAAAACACTAACAATAAAACTGAATTCCCCAATTCAAGTATAATGCTTTGAAATGAGAAATGAATGAGATTCCTATCCAAAACCTTCGATTGACTTTTAAAAAATTTTTAAACGATCTCATGGTGAGAGACAATCTGTATTGCGTTGACCATGTACAATACATTAATATTAATTTCATATAAAATTTGTTTCAATTATCAATAAGGGTCCATAGCTCAGTGGTAGAGCATTTGACTGCAGATCAAGAGGTCACCGGTTCGAACCCGGTTGGGCCCTAATAAATTTTGCACAATTAACATTTTTTTGATACAGAACACTCCTGTCTTACCTTGAAAAGTTTTCATTTTGCAACTAGTAAGGCAAAATCAAGTCCTATTATTACCAAACTAAGTTGGAAAATAAAGAACATAATTAATTTTAATATCTTCAATAAATTCAAAGTAAATTAATCAATCATATATTCAATTTACTGAAAGTTAACCCACGTCAATAAATTCAAATTAATTGCAATTTGAAGCTAAAGAACTACCCAAATACACAAAATTAACATTAATAATGCATAAAATCACCAAATATAAACAAATAATAATAAAAAATAAATACCTTAAGCCCTCTTCCATGCTCTT
Scaffold_13.tRNA28-LysTTT	GGGACAGTGATCACTACCGATTACATCAGGGAGTATATACGAGTCATGAACTTGGTCGGCTAATTGTTCTGAGACTAAAAAGTAGTCCAGTCGCCATCCTGCGTGGTCATGAGACGGGTATTAAGAATCATATAAGGAATTAGTGCAGATTATAGTATTATACCATGATCATGAAGATTAACACAAGTGTTACACGAAACTCAATTCAATTCAATACGAGAAACAGAACGAGCTTAGGAGAAATTTGATCAAATGGAAGCTAAGATGGAGCCATGGTGTTGTCCGAATACATAAATCACCATTCATGAGTAAAAAATATATATAACCATAACATGATATTGACAAATAGTGCCGTCTTAGCTCAGTGGTAGAGCGCGTGGCTTTTAACCACGTGGTCGTGGGTTCGATCCCCACAGACGGCGTGACCAATATTTTTTTTTTGAAATTAAGGCTTTGGCAATATTGTTGTATGCAAGATGCATACAGTTGACAGAAAAAGTTTAATACCTCTGTTTGTTTTACGTCCACCGTGCCTGTAACCCCAGTACGTATAGCCCACAACATCAGGATGCTGATTTCTGAATGTATCGACAAATCCCTTCGACAGAAAGTTTGTTTCAAATGACTCCCTTTCTTCGATTGTAAATCCAGCACTTCGCTTATTCCCCTGGAAATTTGGATGGCAATCAAGTGCATCGACAGAGAAATCCAATGCGTCAAATTAAAGCTTTTTTTAAATGGGGGCGGGGGAGGGGGTTGGAACAAGGCCAGC
Scaffold_13.tRNA31-SerGCT	AGACAAATTGTTAAGTCTTTTATTAAATTAAAAACTCATTTCTTTCAAAAAAAATTTAAAATTCATTTCGGATATAACGTGCCCCAAAAAATCAACGTTTGTTTTTATGAAAAAACATTATAATGAGTAATAATAACGAAAATTCAACAAATTCTTAAAATTTTATTTACCAAGTGAAAAAATTAAAAGTTTAAACTTAACATGCGAATAAAAATTGTTTGTCAACCACAGGGAAAAACAAATAGATCGCAAAAAAAAATTCCATTTCCAAAATAAATATTAATATTTTTGAATTAATCAGTAATTACAAATAGACTAATTTGTTTGCTTGAAAAGCCATATCAACAAATGTCGCTTTGGCCGAGTGGTTAAGGCGTGTGCCTGCTAAGTACATGGGGTTTCCCCGCGAGAGTTCGAATCTCTCAGGCGACGTTCTTTTTTTCTTTTTCTTTTTGAATAATTTTTTTCTTTTTTTAATGCTTTGGAAATATTACGTTATCAAGTGATATTATTTGATGAGTCAAAATTCTTAAATTTATTTTATAGCTAATAAGTATTAAAACAAAAGAGAAAATTTATAAATTAGAAGGTGTCTGACTCTGCATCCTAACTTTACCTATGATATAAAGTGAGTTACTCTCATCTATACTTCATACGAGTATACAACATATTCCACTACATTTACAATGAGAATTGAATCAATGTATTTAAATTAAATAATATAAATTCAACTAATACTTTCTCTAATTCTTTTTAATTGTTATATTTGGTTGAGCACGTAT
Scaffold_13.tRNA34-LeuAAG	ATCAAATTTATTGTTCGTGTATGGCCCGCTGTTGTTAACATCAACAGCATGTGATTACTTAAACTGAGTTAAAAAGTCAGTCACCTTAGTAACACCGAACAACATTCTAACCTAAATTTAGAGATTTAGGTACTTATTTTGAGAATTAAGTTTCCCATACTTATTTTTGAAAATTTTAAAGCATTTTTGCTTATTTTGTTCAAATTTTTCTAGATTTTCATAGGTGAAGCCCACTGGGTTCTGGGCCTCTGGCATCCCTGCATTGCTTTGAAACCCAACAAGAATAAATTCAGAAGGGTAAGGGAATTGGCAAAATATTTAACTATGTGGCAACAATAATTTATCAATGCGTTGAGATGGCCGAGTTGGTCTAAGGCGCCAGATTAAGGTTCTGGTCCGAAAGGGCGTGGGTTCAAATCCCACTCTCAACATTTTTTAATTTATATTTCAATTACATATAAAATTAATGTCTATTTTTATTTTCTTATAACCAAAACTCTTTGCAAGTTGGTTCGATCTGAATTAATGGACTAAATAATTTGAGAGCAAGCAAGACATGGAGGAGTTCCTAAACCCACTGTGTTCATAATAATGACTAAATCTCTAGTTATATAATCTCTCGGTCCCTATAAAAAAGCATCATATACTTTTAATTATGATTATGTTTTGAGTTATATGTTGCAAACTCAAAATAACAAATGAAATACTTATTATTGAACCAATTGTTGCTTTGTTATTCTAGTATTCTACTTATTTGAGTGACATGTTCACTACGTTCCAC
Scaffold_13.tRNA35-GlyCCC	TCTTATGTTCAAACGTCTTCTTTACATGCCAATATTTTGTACTATACAACATACAGGGTCTAATAGCAACTTGGTAAATTTATCTTTTAATCTACTAGGAAACTTTTTATCAACTGTCAATGCTTAATTTTACCAAATATCTCATTAAACAACTAACTTAAAAGCCAACAAAAATTAACACTTTTAGCTTATCAAACAAGCCTAATGGAGAAAAATCCATTGTCAAACACCTTATACATTTTTTTTATTATCAAAGGAATCTAAATAAAATTATGATACATATTTGAACTATCAAGTATAATTGTTGTTGTATATTTGTACCCTATATTTTTTGTAAAAACAATCGAGAAGCGCATCTAGTGTAGTGGTATCATAGTACCCTCCCACGGTACTGACCGGGGTTCGATTCCCCGGATGCGCATTTTTGTTTTATTAAATTAGTTTTCAACATTTCAGTTTAAAAAATACATGCAGCAAATCAGTATTTATATTAACGTTATCCGTTTGTTTGTTTATTTAATTTGAAGTTGATCATTGTTTAATCATCAAAATCACGACTTAATCAGGATGAATAATAATATCATTATATACTTCACAACTACTTTTTCCGTCCCATTTGATTTGCAATATTTTTTATTGGTCCGTTTCATTTAATTTGCATCATTTCTATTTTTGGGTGATGACCTACAACTTTCTTTTAATTTCATACATACATTGTAATTCTCTTTTAATTTAATCCCCACAATTCATTCTCTCATCTTCATTTATTAC
Scaffold_13.tRNA6-PheGAA	TTCTCGTTTCTTTTTTATTACTATTAGTTTTTTGTTTTAGTCCTATAATTGTTTTTACCTTTTATTTGATCCATATGCGTGGTTTTTACCGCTTACGTGGCAGGAACATATCTTATTTTTTTCTCGAGTCGGGAGACTCCTTTTTTGGGCCGCGTTCTCTTTTATGGGTATGAGTTGCTGCCGTCCTTCCCTCCCCAGACCCTGTGCATAGTTTTCTATGCACGGGATAAACTGGGTAGGATGATGATGATGATGACATAATTATATATGTCGTTAAAATAATCGTGTATTGCACGGATTTCCAAACTAATATTGAATGGTTAGTTAACTTTATTAATAATTATCAATTAGCGAGGATAGCTCAGTTGGGAGAGCGTCAGACTGAAGATCTGAAGGTCGCGTGTTCGATCCACGCTCATCGCATTTTTTTCAATTTTTTAAAATTTAAATATTTATTTTTGTTGTTTTTTAAATTTGTTTAAATATATATAATCTATCATAAATCATAAATACTTTTAATTTTAAAGGAAAATGACAAATGGTAAAACTATAAGAATCTTGCCATTTGTAATTATTTAATTGGATGAGAAGCATGTATACAAAAATAGTTTCCCTATTAAAAAAATTATTTTCATGGTAACTTTAAATAAAGAATGTTTTTATATGACTTTTAAAAATTTCAAATATAATATTTATATGTATGCCTCCTTTAAGTGTGAGCCTAAATAGCACAATTAAAGAAAAATTAAGTCTACATTAATAGATGTTGTACT
Scaffold_13.tRNA7-ValAAC	ATCTTATTTCTTTTTGAATTGGGGGATATAAATTGTCACCGTCGTTCCCTTCTCAGACCCTGTTCATAGTTTTCTATAGGCGGAATACACTAGGTACAATAATGATGATACAAATGAAAAAACCTTCTATCACTATTCACAATAATTCTCATGGATCAGAGAATTGTAATTTTGATTTTCCATATAATTCTCAAAGAAAATAGATACTTCTATATTTTCTACGCATTTATCATAAATTAAATATGAATAAATTATAGTCAAGAAACCTTAAGTACACTTGTTTAAAGTCCCTGTAATTACAAGACCTCCAACTGTTTTGATGTATACCAAGGAACAACAAACAAGCAACCGGTGTCGTGGTGTAGTTGGTTATCACGTCAGTCTAACACACTGAAGGTCTCCGGTTCGAGTCCGGGCGACGCCATAGTTTTTTTTCCAGCGTTTATCTTTTTTTTAAAAAAAATTGAATTGAACAGTTTTATCCTAAAAAACGTATATTTGTAATGAATTAATGATTTGCATTTTCCTTATTAACATACTGTATATACTGGTAGATAATGTAATTTCAAAGTTAAATTATTTACTTATTATAAGTGTCACTAATTTTACCGAGTTGCAATCAGGCCAAGTTTGCTATATGGGATAAAATGTTGGTTTCTAAAGAAGTCCTTGGAATAGAAAATGGATGTAGTGGAGATGCATATTTTGAGGTGAATGTGTGGGCGTATGAGAATGGACAAAACTAAGAACTAGGAAGTGACAGAGAGGTTAGGC
Scaffold_13.tRNA8-GlyGCC	ACTTTTCATTTTTAAAACAGAATAACTTAAATTCAGCTATATTAATTAATTATTGATTAACAAAAAGAAAGATAAAAAAATTGAGTTATATTGGCTTACTAATAAAAATGCTAAAAAATTACAAAAGTCAACCTTAGGGAGCCTTCACTGATATAATATTACTCATTTCTTTTAGGTTATATTATTATATATTATTTCGTACTCAAAAATTCGTAAATTACACGAGTTTCTATATTAGTATATAAATTAATAAAAGTTGACCAGAAAATTGGAATACCGAAAATTTAGGATGTTGCTATTATTTCATGCTGGAGTCGTTATTAAAGACAAATCAGGAGAAACATCAACAAGCACCAGTGGTCTAGTGGTAGAATAGTACCCTGCCACGGTACAGACCCGGGTTCGATTCCCGGCTGGTGCAAAATTGCAAGCAGTGATGATATATGCGGTATGGTGGCAGAGATAGGGTCCGCCACATTTCATTAGACAAATCTGATGAAATTTCCTCGCATCTGAGCTAGCGTTTTTAATGTCAACAATTTTGTCTATTATACTTCTATCATATATTAATTTTTTTTAGTATGGAATTTATTTGGTATATAGAGTTGTGTGAGTCACAATTTGTGACTTCCTCCATCCTTATAAGGTATAACATTTTGCCGCAATTTTTATTTTTATCTGTCTTTACCTTTTGTAGCATTTTAATTTTAGTAGACTCCTCACTTTTCTTTAATACTTATATCAATTAGTAATGTTGCAATTTGTAAGTGA
Scaffold_14.tRNA10-SerAGA	AAAAAAAAAATTAAAGCCTAAAAAAATATTAGATTTAAACAACATTAAAAACCTTAAAACGAAAACAAAAAATTATAAACTGGTTAAGTGGGTTAAAATCACGTTAACCTGATTTGTTGCAGGTCGGGTCAAGGTTGTGATTTTCGACCCAATTAACTAAATGGGTTGGGTCTGGGTGAAAGGTTTTCTGACCTGTTTATATATGACCCGAACTCGAACGCAACTGAACCTGATCTGTTTGATAGGCCTAATTTAAATACTAAAAAAAAAAAAAAAAAAAAAAAACTTATCGCTTTCTCAAGTTTGAGGAGAAGGATTGTGGACAGTATTACACTGTTAATCTTTCAAAAGTGGGCGTGCCGGAGTGGTTATCGGGCATGACTAGAAATCATGTGGGCTTTGCCCGCGCAGGTTCGAATCCTGCCGCTCACGTTCTTGTTTTCAATGATTTTCATCAACACGTTATATGAAAGAGCTAAACATTGAAATTTGAATCATCTTTAATTAAAATTTACAACATTTGATAAAATTTTTGTTCCAGATTCGCTGGTAAAACAATCACTCCTAATCTGCAAAAGTTAAGATCTGAATTTTGTCTAAAAATGGCCTACTAAATGTCATTTATATCTCTAATAATGTTAAACCTTGTTCAAATGCCTACACAAGTTGACAAATCAAAGTTATACTTGAAATGCTGTATTTTTCAGTTGACGTCTACCAAGCTCTTCTTAAACTTCTCTGTCTCCAAGGATTTCATTTGCAATCCTAAGTATCCTGCCATC
Scaffold_14.tRNA18-TyrGTA	GGAGACTAGCTGATTATTTTTTGTCATTAATATAATAAGGAAAACATCAAGATGATTTTTCTATTTACTTGCAGCTTTTAAAAAATGAGAAAAATCAAATAATAACAATGAAATCTCTTAACACAATTTAATTATTTAAGTCCAAAAAATCTATACTCCTTGATCTCATCTACCCACACAAATTTCATCTATTTCGTTTTATCTATTCTCCTATTATCAATTAACAAAAATTATTAAAATAGCCAACTTATCCTACAACAAATTAAATCACCCAAAAAATATTCGAACTGGAAGCCTATATATAAGTGGTATTAACTATATATATTTATAATTAAGAATATGATCAATAACCGACCTTAGCTCAGTTGGTAGAGCGGAAGACTGTAGTTGTATAACAGACAATCTTTAGGTCGCTGGTTCGATTCCGGCAGGTCGGATTTTTTGTTTTTAAGGTTGGATATTATATTTCGTTATATATTAATGTTTTGTATAAAATTATGCAATTTCCGACCTTAGCTCAGTTGGTAGAGCGGAAGACTGTAGTTGTATAACAGATAATCTTTAGGTCGCTGGTTCGATTCCGGCAGGTCGGATTTTTATAATTTAGCTCTATTCTTTTACTTTTTTTTCGGTGCAATTACGGCTCGTTTGGTTTGCGGTACTAAATGATGGTAATGGAAATAATTTATAGTGAAAAATTTAATCAAAAGTTTCATATCATTCGCATGGTAATAAAACTTTGATCACAAAAAAGTTCTTTTTTTGTACAAATTTCCATTACCACCTA
Scaffold_14.tRNA19-TyrGTA	TCCTTGATCTCATCTACCCACACAAATTTCATCTATTTCGTTTTATCTATTCTCCTATTATCAATTAACAAAAATTATTAAAATAGCCAACTTATCCTACAACAAATTAAATCACCCAAAAAATATTCGAACTGGAAGCCTATATATAAGTGGTATTAACTATATATATTTATAATTAAGAATATGATCAATAACCGACCTTAGCTCAGTTGGTAGAGCGGAAGACTGTAGTTGTATAACAGACAATCTTTAGGTCGCTGGTTCGATTCCGGCAGGTCGGATTTTTTGTTTTTAAGGTTGGATATTATATTTCGTTATATATTAATGTTTTGTATAAAATTATGCAATTTCCGACCTTAGCTCAGTTGGTAGAGCGGAAGACTGTAGTTGTATAACAGATAATCTTTAGGTCGCTGGTTCGATTCCGGCAGGTCGGATTTTTATAATTTAGCTCTATTCTTTTACTTTTTTTTCGGTGCAATTACGGCTCGTTTGGTTTGCGGTACTAAATGATGGTAATGGAAATAATTTATAGTGAAAAATTTAATCAAAAGTTTCATATCATTCGCATGGTAATAAAACTTTGATCACAAAAAAGTTCTTTTTTTGTACAAATTTCCATTACCACCTAATACCATCCTTTCTTATGGTAATGCATTGGAATGAATTTTATGATGAAAATAAGATCATAGAAGTTGGACAAGCATGACCATCAAGGTAGCCGATATATTAGTTTTTTTTCATTCCTGTTACCACCGTTTATTAACATCTATCAAACGGGCCGTTA
Scaffold_14.tRNA20-ValAAC	CAATCTTTTGTTAAATTTCCTACAACAGTACCAACTATTGATTAACGAATAATACCAACTTTGGGGGTTTTTCCTAGAATAATAAAAACTTTAGTTTATTAACTAATTTACCATTTTTTTTGTCTTATAATCACCTATAGTTTAATTTTTAACATGTTAGGAGTTTTTTCGAAAAACACCCATTTAAGTTGGTATTATTCATGGTTAATCGATAATTGATATTATTGTAGGGAAATTAACAAAAATTATATTATTTACGGTAATTTTTCCAAGAAAAAGCCATAAATGGTTTTATGCACATAAATATTCATGGAAGAAAATGATTGCATCGTTTGATTCTCATGTCAGCTGGTGTCGTGGTGTAGTTGGTTATCACGTCAGTCTAACACACTGAAGGTCTCCGGTTCGAGTCCGGGCGACGCCAGATGTTACTGTTTTTTCACTTGGAGTTTTTTTTAGGCTTGTTGAATATGCTTAGGTGTTTTATAGGCTCATTTTGTGTATTTCCTCATGAATCATGATATACATTTTTGCTGTTACAAAAAAAAAAAAGTTGTTTGGTGAATACTCGTATTGTTTTTTTTAAGTCAGTGTATACTTGTATTGTCAATACATTTTAATGTTGTTAATTTCCATATTCTTATTCTTCATTTTCGTATTTGCTTTTAGATTTTTGTTGTAGCCAATTTTCTCTTCACAATTAACCCTTCGATCCAATTCAACTTGTTTAGAATATATTCAGATAGTGAAAATATGTGTAACGGTCATCATCAT
Scaffold_14.tRNA21-TyrGTA	AACGTGCGTTTCATGGAATCTGATCCCAGGCAAAATTCCTAATATTTTTATCATCTTAATGATCATTTAGATTCGTTGCTTATGTACTAGTGCTGATTTTAAAATTTTTGCGACAACTTGTGAATATCTGAATCAATTGAATAGACATTAGGTTTTTTTTTTTGTGTTTTGTGTTTTGATTTGAAATTAATTGAAGTTTTATTTGTAACTTATTGGATTGATTTTGATGATACATGTCTTTGGTTTTTAATTGGAGTTCTCATAGTATTTTTGAATTTTTTTTTTGTTCATGAGCAATTGATTTACTTTTACATGTCTTGTAAGGAATTTGTTGTTAGCGTATCAAAAGGCCGACCTTAGCTCAGTTGGTAGAGCGGAGGACTGTAGTTGGCTAGCAGATTAATCCTTAGGTCGCTGGTTCCAATCCGGCATGTCGGATTTTTTTTTGTTAATTAATTTATTTCGTTCCTTTTCCTTATAGTTTTCCCTATTTCAAATTTATGCCCTTCCAAAAAAATCGTTTTGTGTAGGATCTGTATGAATGGACTAATAATGCACTAAAATGAAGACTTTATGCACTAAAATGAACTAAATATTCATTCATATTCAATATGTTGATGGGAGTAGTTTTTTCGTAGTCACTTGTTGCCATTGAGATAATGGAAATATGGAATGTTGTATTTTCTTGAATAAGTTCATCTCATTGGATGCACCCGCACCTACTACATCTGCAACTTAGAGTTATTACATGATAAGATTGCTTATAGTTTGCATCTACGTTTTCAGCA
Scaffold_14.tRNA22-ValAAC	GAATCCAACCCATTGCCATCCCTAATTAATCATTATTGTTTTCAATAATTGGAAAACCAATTGCACAGGTGTCTAGATAAGTGAAGTATTTTCTCGTTTGAAATCAGTATCTTTGTGTTAAAAAGAACATTATAACCTTCAATAAGTTATATAGCAAGTACTTTGAAACTCTTAAATAAGGAAGTAACAGTATAATGGAACGAGGAAGTATGTAAAAGTATAGTGTAATCTTCTGACTCTTGACAGCAATTTAGCAAATTTTTTATTTCCTTTTCTAATATGTCACGTTAAAATTAAATGAGTTTTGGTTTTCTAAGATTCAATTTACCTCTTACTAACATCATAAAGATGGTGTCGTGGTGTAGTTGGTTATCACGTCAGTCTAACACACTGAAGGTCTCCGGTTCGAGTCCGGGCGACGCCAATTTTGTTCACCTGCTTTTTTTTCAACTATACTTTCACTATTCTATTATACTTGTTATATTGATTTTTTGTGCAATTCAATTGTTATTTTGTTTATTTATGCATTGTATAAAAAATTATACTCCATTATGAAAGTATGTGATTAGATAATTTAAATAGAATCCCACTTGACTACAGGGGCAAAGCCAGGATTTTGAATTACGGGGGCCAAATTGTCGATATACTCGAAGTTTTTTTAATATATAAAAACTAAAGGTGTTAGAAATAGATACGATGACCCAAAATTTACACGACATTATAATCGAATTCGATTTGATTCGACTTTAAAAATTTATAATTATCATGTAAAAA
Scaffold_14.tRNA23-ValAAC	CCTTAGATTACAAATGTGTTATTCTAACCATTAAGCTACGGTAATTTTTGGTATATTTTTACTCTCTTTAAACTATATATCATATTCGTAAAGGGGGCCAAAGCCAAAATTACAAAGACTCGCATTTTCGGCAAGGGGGGCCTGGCCTTCGCTGGTCCCCCATGTGGCTTCGCCCATGCTTGACTATTTTATTTACATATTAGCCGCAATATATAAAATAAGTTTGAACGAATAATGCCCATAATCAAAACGCAAGAGAGGAAGTATATTTTTATTGAAGTTATTTTATAACTCATTGATTTTCACTGCAAGTCTGTAATGAATTGATTCTCATATCAGATATATCAGATGGTGTCGTGGTGTAGTTGGTTATCACGTCAGTCTAACACACTGAAGGTCTCCGGTTCAAGTCCGGGCGACGCCAATTATTATCGATTTTACACATGGAATTTTTTTAGGCTTGTTTAATTTAATTAAAAACCTAGCTTTAGTGAGTCAAACGCTTATAAATAAAAATAAGTTTAAAAGTATTGCTTTTTTTTGATAATTAATCTTATACATTTGAAATTCCCTATTCTGCAAGCAATTATAGAACCAAACCAGTAACCACTAACCTATATCATTTGATTTGAACTTCTACATGAGATAATGTATAGTTGCTGAAACAAGTAGGGTAGAATTGAGTTGAAAATCTATACCGTTTCTGACAGTTTTGTGGCGCTAGGCGTAAAACAAACAATAGACTCTTGTATAATTAAAGTTTCATTGGTTATG
Scaffold_14.tRNA24-TyrGTA	TGACTCTTTGACTCTCCTTTATTACCTTATGGATTTGACTTTTCGTCTTCCTACCCTCCTCAGACCATGATTATAGTTTTCCTATCGATTCAAGTTGATTGTCATGAATGGACAAAATTGCCTTTAACCGATAATTTGAAATTAAATATTTAAAAAATAATAATTTTGAATAAATAGGAATTATGCCATTTTAATTTTCAATCCATTTGAATATTCATTTATTTATTTGGAAAATCGGATCCATTTTAAATTTTTAATAAGTCCCGTGTCTAGTCAATACTTCTATTTAAATGAGATTTTGTTACTATGCATATTAGATGTATATTTACAATATCCAAAACTGACAACGACCGACCTTAGCTCAGTTGGTAGAGCGGAGGACTGTAGTTGTCAAACAGTTAATCCTTAGGTCGCTGGTTCGAATCCGGCAGGTCGGATTTTTTTTATTTTTTTCAATATTACTTTTTTCTTTTCTCCATAATACTTGACAGAAGCTTATCATTGTTCAAACTTCAAAGCTATGAATATACAATCCAATAATAATATATTAATAGTAGTACATTCGTACGTTTCACTAATTAATTTATGTTTTTTTATTCCGTCTGGGCTCTCGAGAATCCCTAACGGGAAGACAAGAGGGAATTAAGTAATTAACGGTTCGTATAAGTAATGAGAATCAAACCCGTATACAAACAATAAAACATATATGAGGAACGTTTGCACAACTTACAAACACAATCCAAGTACAAGCTGTTTTACAAATTACACCTTATTTAGCAGGATGAAA
Scaffold_14.tRNA33-ThrCGT	AAGATAGCCAAAATTGTCTTTATCTAAACTTATTTAAATAACACAAATTTTTGTGAGAGACGGTTTTTTTAAGAAACCATCTCTAATTAGGTCGACCCATAAAAGAAAATGTAAAGTAAGAGTAAAAACTAACTTTAATGGGTTGGGCATGAGAAACGTCTCTCAAGAGACCGATTGTTTAAATAAATCTTATCGATATGTAAAATTTTTTTTTTTTTTTTTAAAACAAACAACTTAAAACTTACCCTTTACTTTTTCGTCATTACTCATTACTTCATTAGCCATTAGCTCTAAAACTTAACTTGTACTATATAATAATTATTATGTGGCAGTACTTGACTATGACTAATGCCTCCATAGCATAGTGGTAGTGCGTTCGCTTCGTAAGCGAAAGGTCGCGAGTTCGATCCTCGCTGGGGGCTAATTTTTTTACTAAAAAAGTCTAAAATAAGCACACTTGCAAACGTTAAGCAATTAAACTTGTTTTTCCCTTCAAACCTAACATTGTCCAAGTAAAATAGTCAGCAAGATCAAACCAAAATCACAGCCGAATTACACAACAGCATTGTTTTCATCATCCTAAACTGTCTCGAAACGACCCCCCTCGATCCACAACCTTAACTTATGCAACGAGGGGGACACAGTTAAATGTTAGCTAGCACTACAAGTAACACCCACATTATCATTTGTGTTGACCATACGGCTCAAAACTAGCAACACTATTAGCCGATCCACCACCTCCAGCCGCAGCAGTGACAGCAGACGGCTGAGA
Scaffold_14.tRNA34-ArgTCG	GATATTTTATGACACTTTTCCCTTACAAAATATAGCAAATTAAGAATGATTAGTCAGTCTAATAGATACAGACTTTTTATTAATTATTTCATTTCCTTGCCCAATAAAAAATTTTCCAATATTTATTGCGATTAAAAAGTAGAAAATCTATATTAAACACCATAATTTGTAAATCACCATAAAAAATAAATAAATAAATAAAAGCAAAACCAGTAAAGTTATAACCGATAGATATTTATCACCTACAATATGTAATTTATCAATTTGTTATTTACCAAAGCAAACTTCAAAAATTAGAAAATGAAATGAGATATTATTAGATTTAAAGTATCAGATGAACACACAACAAAGACCGCATAGCGCAGTGGATTAGCGCGTTTGACTTCGGATCAAAAGGTCGTGGGTTCGACTCCCACTGTGGTCGATTATATTTTTGCTTTCCGGGTATGTAGGGATGGCAATTCAGTCCGAATCCGACCCTAGTCCGACTCGATCCGAGGAAAATAATCCGATTCGAGTCCGAGGAATAAGACATCCGACTCCGACTCCGACTTTACGCTCCGAGTCCGAGTTAGAGACGGACCGGAGTGGACCTAATTAAAAATCCGAGACTCCGACCCGACTCCGACCCTGAAGGACATCCGACTTTGAATTGGACTTTTACACTAATATTTGTTTCCTTTAAAACTCTAGATGTGACTAATTGAAGCTCTCTCTATATAATTGTAATTTTTGATTTTGAAAAAGTACTTGGTATTTTATTTAGATTAATGA
Scaffold_14.tRNA35-ThrAGT	GTTTTTGTTTAATTCGTCTCAATATATATTTTCTAAATATTAATTTTTATAATTTTTAAAACTCGCAATTAAAATTATTAGACTTTTAAATTGCAATGGGATATGCTCAAAAAGTGAATGAAAGTAATAATAAAAAGAGAAAAGATAATGATAACATAAATAATAATATAAAGCTAATTATTATTATTATCATTATTATTATTATTATTATTATTATTATTATTATTATTATTTTTTGTGATAAGTCTACAAAATAAGTTGAACATGCTCTTACCGATAAGTTGTGAGCCATCATAGATTATAAGTTGTTTATTCAATTATTAAATAAAATACAGCATCTACATCAACAAGCTTTCATAGCTCAGTTGGTTAGAGCACCCGTTTAGTAAGCGGGAGGTCTTGAGTTCGACTCTCAATGAAAGCAATTTTAATAGAAAAAATCTCTCGTCGAATCTATATTTTTAACAAAAATAAAAACAGTAGTATGATATTTGTTTCCAGTGACATATTCCCTAGCAAATATCAAATATAAATCAATTGGTTAATTTAAAAAAAGTCATCATTAAAAAAAGTAAATAGTAAAAATTAAAAAAATTAATAATATTTCATTCATGCAATTAAACTAGTTTTGCACTATCCTCCCTTGCATAATTTGTGTTGAAAGGTTGAGGCATATATCCATCCTCTAGAATTTTAATTACAAAGATAAAAAAATATTTATATTTTATATTATATTATTCAGCCAGCAAGTCTTGTATGAGACCGTCTTATCGT
Scaffold_14.tRNA38-IleAAT	CGTTTTACCATAAAATGATCTTGACAAAAAATTAGTCTTAGAATTTTAGAGTTCAATGACAAAATTTGAGTGAAAAATTTTAAAAAACCTTTTAATATGTAAACTAGATAAAATATAACAATGTAAAGGTTTATAAGAATAAAAATCGAGAAAATAGTGGGGATATTAGAATTATGTGGATACATATATAAAAGGCGAAAAATAAAGATGTTACATGAGAATAAGAATTATTCAAAATGAAAATATTGTAAAGTTAAAAGGATAAACCATCTAAAAAAAGACAAACCAAAAGTGCAAAGTAATTGGAGTTAGATTATATTAACATAAACCACAAGTTTAATATCAATAACGGCCTATTAGCTCAGCTGGTTAGAGCGTCGTGCTAATAACGCGAAGGTCGCAGGTTCGAGACCTGCATGGGCCAAATTTTTAAAACATTTTTTTTACACTCCATGTTTTAGCTTAGGCTGTTGTTATTTGTTAATACTATGTGAATTATTTTTTTAATATTATACAAAAACAGGAGAAAAAGGGCAAAACAGAAAATGGAAATAGTTAATTACAAATTAATAAAAAATGAATCATTTTTATTGATAATGAAAAACTGTTCCATTTATAGTATAAATAAAGTGTATAGACTTGTATACCCAACACTTTGGTATTTCACATTATTATGAACCAATCCATGAATATAATATCAAGACTAAGCTTGAGTTCACACTCGGCTATTCTCCTGAGAGACCGTCTTTCTGAGAGACGTCTCTCAGACCCAAT
Scaffold_14.tRNA39-TrpCCA	CTTTATAAGTAACAAAGAGAGTAACACTTAGATATAGGAGCCAATGTTACCTCTCTTAATAGTTAATATTAGACTTGATTAAGCACAAATTAATCAGGACGAATTTGACCTTGTAGAAATATGCTTAAAACGGATTAGGCTCATTTTATTTGCCTCGAGTCGACCTATTTCGAGGAAACTGAACTTATCCTATTACACAATGTACTCATGTCAATTAGGCATTCCCTTCATGAAATCTTTTTGATGATTATCATGCACATTACACATGACAATCCCAAAAGGTTGAGGTTTTGGGTATTTTACAAATTTATTTTGTTAATTATTAACATGTTTTAAAAATAAGCAACTTAGGATCCATGGCGCAATGGTAGCGCGTCTGACTCCAGATCAGAAGGTTGCGTGTTCGATTCACGTTGGGTTCAATATCCCAATCCTCAAATGGATTCCATTTTTTTTTCTGGCACTGTTAATGCAATTTCATAAACCCCCAAACTAAACCCTAATTACTTGAACTTTCCTCAATCCCCCACAATTTCTTCAATCTTCATTTTTCTCTCTCTAAAACACCCCAAATCAATGGCATTTTTAGCAAGATTTAGAGCAAAAACAATTGCCCCAATTCGAACTTACTCATCATCTTCACCATCATCAATTCTCAATCCAGATTCAAAAACAATTCTAACAAGCAAAGAGAAAACTAAAGCCGCACTTTCTCTTTTAAAATCTGAAAAAAACCCAGAAAAAATCCTTGAAATTTGTAGAGCTGCTTCTT
Scaffold_14.tRNA43-ValTAC	TTGTAATATCTCTTGGGTTGAAAATAATCACATTAATTAACCAAATTAATATTTTGCAAAATGGGGTATAAATTTTTAAGTTCATATTGGATATAATATAATGTAGTATTTTTATAATATTTTTAGTAGAAAATTTTGGAAATAAATTTTTGTCACTCATACATGATTGCTCTGTTTTTTTAAATTTTCGGGTTCTAAGAAATTTCCCAACGTTTATTTTTACAAACAGGTTAAAATAAGGAAGCTTCCTGGAAATTGAACTTATTAAAGCTAATATTTCAATTCAAAAAAAAAAGCTAATATTCTTTTGTGTTCAAGAAAGATGTTGTAGTTGGTAAAGTGATAAATGTGTTGCTGTGGTGTAGTGGTTATCACGTCAGTCTTACACACTGAAGGTCCCCAGTTCGATCCTGGGCAGCAACATGTATTTTACTCCTCTTCTTTTTAAAGAAAAAAAATTTGTTACTCTTTAGTCCTCTATTTTTTTTGTTTGTTCACTTTGCTTTTTACACGCATTTGAAAAAATTTTAAACCTCAAATTCAATTGGTAAAAATCAAGTACATTTCACAAGGCCTAAGTGTGAAGTGATATAATACAGCTACGAATGAGAAACTAGTCTATCTATTTTTTGTGTGACTGTGTGAGAAACCTCAAACTATATGAAACTTTTATCAATTTTTTTCGATATATTTTTTCAAAATAAAATTTTATTGACTTTTTTTTGATAGGAAAACTTAATTGGTTTTTTTAGGTAGGAAACTTAATTGATTTT
Scaffold_14.tRNA44-PheGAA	TATTGGGTGTATTTAGAGATAAAGTTTAAATCTTGAACCCTATTCTTGTTACATTTCAACAAACAATCCAAACAGAAGCCAGGACAACAATATTGAGGATAAAGTCAAAAAGGACTAAATAAATTTGATATACAAAATGCAAAGTAAATTAGCAAATGATGAAGTGCAGAAAACTAGTAAAACAGTGAGAAATTAAATTTCAAAAAAATATTAATGAGTTATTATTCTACATGAATTATAATTACAAAATAAATTATAATGTGTTATTAGTCTACAAAAATTATTATTCATTCAAAAAAAATCCATTTGCAACAATATATTAGCAACAAACTTTAAATGTATAACAAGTAGCGGGGATAGCTCAGTTGGGAGAGCGTCAGACTGAAGATCTGAAGGTCGCGTGTTCGATCCACGCTCACCGCAATTTTTTTATTTTATACACATTTTTTTTAATATATTTTTTGGAACTCATTATTTTTTAATATTAAAATACCATACAAGAAGAGAAAACCTACCGGGCAGCGATGACGACGGCGGAAATTCCCAACCAGGCGGAGGACCATCAACTTCTTCTTCTTCATCAATTTCCTCCATTTTTACACTTTCTCTATCGTCATTATCCTCTTCTGCTCCTTTTTTCTTTTCCTCTTCCATTAATTTTTCCTTCAATTCCACCATTTCCTTTTCTTCTTCCCCTGATTTCTTCTCCCGTTCCACAATTTCTTTTTCTTCTTCCATTAATTTCTTCTCTTTTTCCTCCATTACCTCTTCTT
Scaffold_14.tRNA45-MetCAT	AATAATCCTACTCGCAAAGTATATATACTCCCTCTATTTTCTAATGTTCTTTTCATTTATAATATTTTACTTTGGAGAGAGAAATTTGATTAAGATTTTTAAGACATATATAGATGATAAAATATATCTATGTAAGATCTCGTTAGATTCGTCTTAATATATACCTTTTTATTATATATTTTTTATAATTTTTTATGATGCGTGTTTAGAATTATTAAGACTCAAAATTTACTTTGAAAACTATGAAAAAGTAAATAGGAATAACATTAGAAAAGGAAGTAAATATTTTTATAATAAAAGATATGGCTATTATGAGTTACTTAAATTTCATTTTTTGAGTATTACACAAAGGGGTGGTGGCGCAGTTGGCTAGCGCGTAGGTCTCATAGCTTGTTGAGTGATCCTGAGGTCGAGAGTTCGAGCCTCTCTCACCCCATTCTTTTTTTTTTGTTTGTTGACATTCTCAAGACTCAAGAGTCTTAACTTTTTTTGCTTATTTAAATACATGGAGCTTTACTTATGGATCAAGCTAATTTTAATCACTTCTAATTAGACATGGCACAAGCTGAGCCGACACGCGGGCATGAGATCAGCCCACACATAGGTCACAGCCTAAGGCGCATGGCCGATCAATGGGCCATTTTATAATCAATATCGAAGGAAAAATAAAGAAATTTGTTTTGTAGTCTATTGTGTCACAGACTATTGTTTGAGGATGATTGGCATTGCACGACTCATTACTGCATATGACCCGCCCTAGCAAGACTCACCCAGCACGTGGCCCGC
Scaffold_14.tRNA47-LeuTAG	TTTAGAAGATAAAATATATCCATGTGACAGTTCGTTTGATTCGTCTTAATGTATACTTTTTTATCATGAATTTTTTATTATGTATATTTAAAAGATATTAAGATTTAAAATTTATTTTGAAAATTGTGAAAAAAGTAAAGGAAAAAAAAAAACTGAGGCAGTAATAAATTCTAATGGATTCCGCTGTTTTGAGTTTTGGGTAAGATCATTTGATAATGCAAGTTACATGTCTTAAATGGATAGGATGGATCATGTGATCTATTGTCGGATGGCCCATTTAATTCATTGGGCTTTTAATTTATGTTAAATTTAGTTTATATATACTTTAGCGGAGAAGTAAATCAACAAAAGACGGTTTGGCCGAGTGGTCTAAGGCGCCAGATTTAGGCTCTGGTCCGAAAGGGCGTGGGTTCAAATCCCACAGCCGTCATTTTTCGTTTTTTATTTTTATTTTTTAATTACTTTGTATTCTTAAACACATCTTCCCATTCTCTTTAATTCTATGACACAAACCTTTATGCTTCTCTTCTTGATTAACCCCATCGATTTATTTTTTGTTTCAAAATTGAACACCATTTTTTTTAAAAAAATCTAACACCAAAAATTTTCTCAATGTCATTAATCATTACCGCGATATAAAAATTTGGCAAATTACATGTATTTAACCTATCTCATACTCATACATGATAAAAAATAGATTGTCATAAATCAGGACATTGTGATTTTAAGTAGATATGAGTAATTCACTAAAAGATATTTAAAGACGATATGCAAAAACAA
Scaffold_14.tRNA48-ValTAC	GTAAAAAGGGATGAAAACTTTCCAAAAATAGAAAATATTTTAAAGTAGAAGAACATTTGAAACCACCCGTTATAATAAGGTGGATGAACTTAAAGGAACGAAAAGAGTATATTTTAACTCAAAACAATCTATACTAATCAAGTATTGTGATCAACCATTAATTAATAAGGTGAATATAATACTTTGCAATTTTCACTATTATCTGGAAATTAATCATCAGAACACATATAAACCATTATTATAGCAAAAAATAGTTAAAAATGTAATAAAAAAGTAATTTGAAGATAAATACTGAGGAAATAAGCTAGTGTTTTAGGTTTTATAATAAAAAACCTATAAAAACAAATGTAGTTGCTGTGGTGTAGTGGTTATCACGTCAGTCTTACACACTGAAGGTCCCCAGTTCGATCCTGGGCAGCAACATTTTTTTTCGTGTTTCAATTCTTTTTCCCTCCTTTCTATTACACCTGCAGACTGCAGCACAGAGTCCAAAACTTGTGTTTTTAAGATACTAATAATGTAAAATGGGTTCAACACTTTATGTGTTAAACTAATTCGAGTATTATGTGTTAAACTTAAAAAAAAAAAAAATTGAGTATTATTTTTTATGTATTTATGTCACACATTGTCCGTGTGTACGACTTCTAAGAATTTAAAAAATATAAGAAAAATATTATTTTGGCCTAAGTTTGTATACTTCACCCTTTTATTATATTTTTTGTAATTGCGTAATTTTAATGATTTAAATATTGAATTATGGGTAACGAAAATTT
Scaffold_14.tRNA49-LeuCAG	GATATCTCTCAAACCCGATCCATTAAAGCTTATTTCCTACATTTACTCTATATTTTTTCTAATGGGTCAATCCAATTAAAGATGGTCTCTCAAAAAGACGGTCTCTCAAGAGAATTTGTGATAAAATATAGATTGTATGTAGAAAAATATTGTGAGGACTAAAAGTAGAAGAGGAGACTATCTTCCAAAAAAAAAAAAGTTGAAGAGGAGACGGCCCACTATGATGATTGATGAACAAACTCATGAGAATCCACTGGGTATCGGACCGGTATTGTATCATGATTTAGGGCCCAAAGGAAATAAGTATTTATACGATATATATTTAAATGTTGGGAATAAATAACATCAAAGTCAAGATGGCCGAGCGGTCTAAGGCGCCAGTTTCAGGTACTGGTCCGAAAGGGCGTGGGTTCAAATCCCACTCTTGAAATTTTTTTCGTTAAAATTATAGATTTTTATTTTTTGATTTTTAACCATCCCTTGTTAATTTGTTTCATTAGATTATTAATTTGTTTTTATACAAACTTAGACCATGTTGCTATAATAACACATCAAACCAAATATTTAAACTATTAAGAAAAATTCGAGATCTGTTTACATTAAAGCTTATCACATTTTTCAAACACGGTCTTAGGATTGAATCTTATCCAACTCTCTCTTTCCCTCAGCCTACCCCATAATTCAAAAAAATATAAAATGTTAGATTAATCTTTTGGGTGAACAAAGTTGAGTTTTATCACCTCAAAAGTAAGTATTAGGAAAAACTCGTTCACATATATA
Scaffold_14.tRNA50-PheGAA	TTTATATTATACCTTTTTATTTTGAGGTCGTCTTACCGAAAATACGTTCTCATAAAAATAGCTAAAGTATATTTCATGTGTGTTACAAAGGATATACTACAAATTATTTATATTATACCTCCTTATTTCGTGCGTGTGTGTTATAAAGTACTTCTATTTTAAGGTCGTCTTGCCGAAAAGATGTTCTCTCATAGTAACATGCAAGAGTATTTACTTGGACGGATGTAGCATGTGGTCATTAAGGTCATTTATATATAATCACTGAAATAGAAAATGCAAAATGAAGTCGAGTAATACATGTAAATATGATTTATGAATTAGTTAGTGTATTGACTTATATATAAGAAAAAGCGGGGATAGCTCAGTTGGGAGAGCGTCAGACTGAAGATCTGAAGGTCGCGTGTTCGATCCACGCTCACCGCAAAACTTCTAACATTTTTTTCACCTTCATTCCTGAGTTCTGACTGCGCCCTCTAAAATCTGTATCCCACAAGACCAATATATTATCCATTATCCATAAATAAAAATAAATTTTGTGCATTGATTAGGGTATATGACATAAATTAATACACCTTAACTACCCTATAAAAGAATAATTACCTAAAAAACTAAGATACTCCCTGAAATTAGTGGACTTTAGACCGCAATAATGAGTCTTAGTCCTTTTACAAATCAGCAATGTGCGACTTTTGTCCACAATCATGCACATGCAAAGCCCTGATACCTGCTGTGCAGCCAGCAGGATTTATGTCCTTTGGCATGTGCAATTATTT
Scaffold_14.tRNA58-ThrAGT	AATTTACATCACTTTTCTTCTTAGTATATTCTACTCAAACAAAATTTGCTTCTGGTACTCTTTCATTAATTCTCATCCAAACCTTTAGCTTACATTTGAATCTCATTTATACATATTTCCCATTGTTCTAGTTTCTAAAATACTACTCTCCCCACTTTTATTTTTTTATCGTTACGTTAATTGTCTATGAAGTAAATTTGGTGGAACAAAGTATGTAATGCAACTCTACAAGTGTCATTTTCTATCTCTTATGTCAAAAGTACAACATTTAATATCAAAACAGTTTAATTTGACTTAAAATACAGTGATATTTTTTCAAAAAGCTGACCAATACAACCAATTTTCAAAAAGCTCTTGTAGCTCAGTTGGTTAGAGCACCCGTTTAGTAAGCGGGAGGTCTTGAGTTCGACTCTCAACAAGAGCAAACTATTTTTTTGATTACACAATCAAATCAGTCATTATTTAATCATGTTAATCTATATTACAAACCATGCAAATGTTACAATATTGTCAAATTTTTAATCGTAATCATACAGAAAAACAATGGTAAATACTTAACATATTAAATTAAAGTGATGGGAGTATAACATTATAAACAAAAAAGCTTGAAACCTGGGCATGGAATTCTTTTCCTTCTAATGAACAAGCTTAAGAAAGAATGCACAGCTGGGCTGGGAGCTCAAATTTCACACTTCTATGTTTTTATTTAGCACTATTTATTTTACACCTTTTTATTTATAGTAATGGACTTTAAAAATGTAGAAATTAATATTA
Scaffold_14.tRNA59-ThrAGT	CCTTAATGCTTGCACAAAGTCCACAAGCTTATTGTTTCACCTTGGAATATGAATTTGAGGATGAATCACCTTAAGTACTAAGACAGGGCAAGACTTAAAGATGTTCAAAACAGACCCAATGATCTAATATTCACCCAACTTTGTAATCGAACCCTATTTGACCCGAATTTAAATGGATTTACAATTATTTTAAAACCAGTTTAGACACAAAACCCAATTTTAAACCGACACGAAAACACCTAACCCCAAATCAACCCGATGACTCGTATGAACACCTCTAAACAAGTAACAATCATAATTCATAAAGCTGCAAAATTAGAAAAAGCAAGAAAAATAACATAGAACAATGTGCTCTTGTAGCTCAGTTGGTTAGAGCACCCGTTTAGTAAGCGGGAGGTCTTGAGTTCGACTCTCAACAAGAGCAATTTTTTGGTTTCAGTTGAGAACTCAGAAATGCTCAAAAAATATTGTCAAACCTTTTATTGCAAAGACCAACATTTCCATATCAGAGATCCAGGATAACATGAAGCATGCCTAAAAAAATCACAAATTCTTACTTGAGACCGTCTTTTGTAAAGACGGCTCTTAAAAGCCCAATCCAATTCTCAATATATATTTTTACAATTCTAAATATAGATTTGGACCGGACGTTTTAAAGTCAACTTTACAAAAGACGGTCTCTCAAGAGAGCACAAAGCAACAAAATCACCTGATGGATGATCATCTATTGAACTTCTGCACATCCAAAACAATCCATTATATTTCATCATTATG
Scaffold_14.tRNA64-GlyTCC	TTTTAAGCAAAAATAACAAGTAGTCTATTGAGTGACCGTCTCTTTGAGAGATATATCTGAAGTTCAGTCCATTAAAGAATAATACCTACTTATATTATCCTTAATGTTTACTTACTGTATCCTTAATTCTTACTTTCAATATCTTAATGTCTATTTAAAACATTCATATTACCTACTTACAATGCAATATTTTTAAAATATATCATAAGCCGGCCTAATAAAGGATTATCTCTCAAAGAGACTGTCTTTCACAAGAATTTGTGAAAAAACAAAACTTATTACAGTATTCCATAAGACCACTTTATGCGTATAATAATAAGATTATTAATAGTTATCTCACTAACGGGCAAGCGTTTGTAGTCCAACGGTTAGGATAATTGCCTTCCAAGCAATAGACCCGGGTTCGACTCCCGGCAAACGCAGAAGGTTTTAATTTTACTGTTTTGGTAAGTTTTATTTGATTTTTTGTATTATTATACTACCATATTTTTTCAATTTATAATTGTGTTCCCAGTTTTTCAATATTTCCTTTTGCGACGTATTTTTCTATTTCCTCTTGATCCAATATTTCCCAGCTAACTTATGAGGTCTGGGGTGTTAATACACTGTGATATATTCCCTTTTATTCTTCCAACTTATCTCATTTACTTTTTAATTACTATTTATTAATTATTTTTACTTTTTAATTTATTCTTTATCTATAAATTAAAATCTAGTCAAGTGGAATCATGTTTTATTCCTCTCAATGCAAAATTATTAATAACAATTTTTT
Scaffold_14.tRNA8-ArgCCT	CGATGATCCAAAGAATACATAATGTTGTTGTTTTTCTGTATTCACTGAATTTTATTAGTCCCATAAAATAGCCCATTTTTAATACATTCATTCATTTTGTTACCATATTATTTCTCTTACAGATCTTTTCACAATCCATGTTCATCGACAATCTATTAATTTTTATTTGTATTATTGTTGCTAGAAACGTATAAAATAGGAGTATAAAATTCGACAGTGTAACTTGAGGGACCGCGTGCGCCCTACACTAGTTAGATAAAAACACTTTGAGGGTGAACAGAATTATATTATAAAGTAATCAGGGTTCTTAAATATTTAAGCATTATCATGAATATTGCTGTCAATAATAAGCGTCTGTAGCTCAGTGGATAGAGCGTCTGTTTCCTAAGCAGAAGGTCGTAGGTTCGACCCCTACCTGACGCGTAAAATTAGTTTTGTTGTGTTTTTTCTTCTGCTGTAGTATTTTTGTTTTACTGAACCCTTCTTTTTTGTTTTTGTTTTACTGAATCCTACTATGCTGCTACCAATCCCTAACGCGCAGAAAAATTATGTTTTTGTTTTACTGAATCCTTCTTTTTTGCCGTACAGGAAATCCCGCCTTGCAGTCCATCAGACTTTCATTGATACATATCTATAAATCTGAAGCATATTTTTGTTACAATTAACGCCTCAATCGATTACAAATTGTACGTTGTTACAACTTACAGCAACATATTAGTTATCAAACATTAAATAACCATCATACAATAAACTAAACAAAGACTGTAATCTAG
Scaffold_14.tRNA9-ArgCCT	AAGCCGCATCCAGATTTCTAGTTTTAGATTGAATACGTTACACAATCTTTTCTAATGAACAAAATAATGCTCAAAAATACTCCCTTTGAAATCTAAAAGGATGAGTACTAAACTCATTATTTGATACTTATAGCCTTGGTTATAAAACAAATTCATATGCTTCTTAGGATAAATGGAAACATCGTATAATATCAGATCTGCCACTGAATGCGATTCCTGTCATTTCATTCATTTGCATTCTTTGTTATATGCTCTCATCTTATTGTCCAACAAGAATTAGTTAAAACCATTCGAGTATAGAGTTATAGTCAACTTTCTTAAATGTTTAAGCATACTGGTGCCAGTAACAAGCGTCTGTAGCTCAGTGGATAGAGCGTCTGTTTCCTAAGCAGAAGGTCGTAGGTTTGACCCCTACCTGACGCGTATTTAAATTTTGTTGCCTCTTCTTCTGCTGTAGTACTTTTTAAATATATTTTGTTTTAAGTATAACATCAGAAGTGTGTGTAGCTCTACTATGCTGCTACCAATCTACGCGCAGAAAAATTGTGTTTTTGCTTTAGTAAATCCTTTTTTTTTTTTTTTTGCCGTCCAGGAAATCCCCCCTTGCAGTTCATCAGACTTTCATTGATACATATCTATGAATCTGAAGCATTTTTTTCATACAATTAACTCAACCAATTACAAAATTGTACGTTGTTACCACTTACAGCAACATATTAGTAAACAAACATTAATTAAGCATCATATAATAAACCCGATTCAATTGATTCAGC
Scaffold_15.tRNA13-GlyGCC	GTATGAAAGGAAATGGATAGTGATTAATACCTGATGGCATTCGAGAGTTGAGATGAAGAAGCAGAAACAGGAAGCAGAGTAATCCTCTTTGTTAATGATAGATTTGTGGGTAATACAAAAGAACTCAATGAAGATCTCAACACACTACTACTACTACTACTACTAACCTCCATTTTTAAGTTCCTTTATCTTCAACTAACTCACTGAGTCACTCTATTCTTTTTCCTTTCTACTATCAATTTATCAACTCTTTTTTTTTCGATTTTCTTGTGGACTCTTTTCATTTGGGAAAGTGAGGCTCAATATTCTACCAAGTGTGAGATATAATATTGTATATAGTTAAACAAGCAGCACCAGTGGTCTAGTGGTAGAATAGTACCCTGCCACGGTACAGACCCGGGTTCGATTCCCGGCTGGTGCATACTCTTGTTTTTTAACATGTTTTAATTTGGTGGCATGATTTTTGTCATTGCTACAGTAACTTGTCCGCAGTTGGTAGTTTATTTACATGATTTTTTATGCATTGCAGTAAAGCTATTCGCCCTTTGGTGATTTCTTTTTAATTACATGTTTTTTATGAATTGCAGAAGCTACTAGCTAGTGCCTATACTACTGTTAAACTTATCACATATGAATTGTCACACATCGAGGACTATATAAACTTAAACAGCCAGTCTCCTAAGAGACCGTCTTTTGAGAAACGCCTCTCAGACTCAGTTCATTAGAGTTCAATTCTTACTTTGATTTTATATTTTTCTTTATCGGTCACCC
Scaffold_15.tRNA14-GlyGCC	TGAGTGACACATATAGTAATTGTCATACTTAGCAGGATCATAAAACATCTCACACTAAGTTAAACCCAAATTATGATGTTGTCAATGAGAAAAGCCACTAGACAAACTGCTAACTTCAATACTAAGAAAAATTTTTAGAGCACCAAGATTTTCATGTGGAATATCAATAAAAAAATGACTACACAAATAAAAAAAATCACAATGAATATCAATTCTCCATTGTTAAATAACATTAGTTGTTAATTGTTAATTAAGTTTTTCTGTGTTTTAATCTTTCGATTCTTGTGGACTCGTTTCATTTGGGAAAGTGAGGCTCAATATATATAATATAGTACAAAATTAAACAAGAAGCACCAGTGGTCTAGTGGTAGAATAGTACCCTGCCACGGTACAGACCCGGGTTCGATTCCCGGCTGGTGCATTTGGTTTTTATGGTTGTCAGATCTACTTCTCTAGCTTCTTGATCATGTTCCATTTTCTCTCCCTTTACACTATTTTTTACTTCAAGAATAAATCCAACATTCAATTCAAGAATCGATACTATTTCAGGTCAGTTAATACAAATTTAGATTACTAAATCTCGACCTAGTTTTTGTTTCAATTGTTTTGATATAAATCTTGCAAATGAAGTATTTATCATGATTAACGAATTTGTAGATGACGGTGGAGACAGTGATTCAGACACAAATTCCGAAGAAATCTCAGATTACTACTAACCTATATCTTCAAATGACGGAACCGAAGAAACCGATGAAAATAATTTAATAATTT
Scaffold_15.tRNA2-SerGCT	TCTTTAGTCCAATGGGTAGTTGTTAAGTGATTTATCATAATTTCTCCGTTCTAAAATACTTCTTATATTTTCGTTATCGACACTAATTATCATTAATCTTATTTTATATATTGCGGTTAATGTGTAAGAAAAAATATTGTCAAGTGGAATCTTGTTTGAATCGTCTAATCGCATACTTTTATAATTTTAAATTTTATAATTTTTAGACGTGTATAATTCAATATATAAATGATCAAAATAACACATTAGACTGCGTAAAAAGTTAAATGGGGCAATTATAATGCAACAGAGAAAATATAAAATATCAAAGTATGGTAAAATAAAATTAGGAATGTATCAAACAACAAGAAGTCGCTTTGGCCGAGTGGTTAAGGCGTGTGCCTGCTAAGTACATGGGGTTTCCCCGCGAGAGTTCGAATCTCTCAGGCGACGTAATTTTTCAATACTATTTTTAATGATCCCACTTATTGTTCACTTCTGATATATTGTTTTCTTATAATTTTAATCTCACTAAATGTAAGTTTATAACTAATCTCATAAATGTCATAAATATATAATTAATTTAGTTAGACTTTCAAATTGTGTTCTAAAAGCAATATAATATCAGATACAACGGAATGAAAAGGATATGATAGTATTTGACTCACAAGCAGATTTAAGGTTAAAATGGACAAATTAAAAGTTTGTGTATACATTTTATAAGTTATTAGATCCGTTCCTTCCGTTGCCATATGATTTTGGGATATATCTCATTAGCTTATGAAACTTGTCATACTTCCACG
Scaffold_15.tRNA20-ThrTGT	AAATATTTTTATAAAGTTAGAAGGAAATAGGGGGACCATAAACAATATGGAAATCGTAAAGTGAAGTTAGTGGAAGATATGTGGGGAACATAAACATTATTAAAATATTAAATAATGTTATTAGGATTTTCGGTCCAGTCTGATTTCAAAATTTAAAATCTATATTGGACCAAAAACGTAATTTATAAAATTCAAAAAAAAACAGACCTAACTTTATTCAGCCCATAGACCAGATACTTAAATTACGGTTTGGTATGGTTTGGTTTATAGTTTAGATCAAGCTTTATTCAGCCCTACTACTTATATAAGAATGTATTTTGTTAACTCTTTTTTCAAAGTAGAATCAATTAGCCCCTATAGCTCAGTGGTAGAGCGTCAGTCTTGTAAACTGAAGGTCTGTAGTTCGATCCTGCATGGGGGCATTTTATATTCTATTTTTATACGGCTTTCAAATATATTTTTTTTATCGTTTGTACTTTGTAGTTCGGTATAAGAATTGCAGGTAAATATATGTGAGATGTGTATTTAACCTTATTGTATGTTTCTAATTTCTCTAGTTTTTATACGACATTTTTTTTTACTACTTATATATATATTTTTTTAATGTGTACTTCCTCTATTCTGTTTTAGTTGCACTATTGGGTTGGGGCACAGGTTTTAACGCATGTCAAATCAGTGTCCCACCCACTCATCCACTTACCCTTTTACATAATTTTAATATATTAAATAAATAAGCAATAATCAGAATCCATGTTACTTTTCCATCATTTTA
Scaffold_15.tRNA21-ThrTGT	TCAGCATTTTTGCCCATCTCCTTACTATGACCAACAGTAAGCATAGTTATTTGCTCCATCTCTTATCCTATAATTTTAAAGCTTTTTCCACGTGATTAGTTAGCTGAATAGGGTAAAAATAGTTCCATTTTACTAACTCGTATTATGTCGCGAAATATTCACATTGGTTGCATAAACTAGGAGCATTTTTGAAAATATTCTTATGATTATTATCATAGTTTCTTGAACAATAATGCATACTTAAGAAGACCTAATACTGCTGTATTGAAATTTGAAACATACCAAAGAAATGCATTGAAACAGATTTTGAATTGGTTATGTATTGCATAAGACAAAACTTTAATATCAACGCCCTTATAGCTCAGTGGTAGAGCGTCAGTCTTGTAAACTGAAGGTCCGTAGTTCAATCCTGCGTGAGGGCATTTTTGTTTTCTTTGGCTCTTTTTTATTTGGCTCTTTTTTAAATTAAAAAAAAAAAAACTTGAAATTTTTGATGATGAATTAGCACTCCCTCTATAGAAATCATTGAATTTTTACTTGAAGTAATTGTTGAGTAAAGAACATAACATGAATAAGTTCAAAAGAGCATGTATCTGATTAAATCACATTCTCGTGTATGATATATTTATAATATAATTATTGAATAAGGTAAGAATAAGATCACATACTAATAATAAAAAGAACATGTAGTTGATTAACCGTATCATCGTATATTATATTCTCGGAAATAAGATCACGTACTACCACCTAACCTAAGTGCTTAAAAGAGTTT
Scaffold_15.tRNA3-GlyGCC	TTTATATCCAATAGGTTAATTATGCAAAAGATTAACCATTAATATTATGTTTTTTTTTTTAATAAAATTTGTAGCACTTAAATTAAATCAGATCTCGTACACAACGATCGTAATTTTGTTAATTTTGAATTATATTTGATTGAAGTTACTATGTACTTGTTCATTTTTATCTTTGATGTAGATGTCGTATAACTCGTATAACTCGTTAATGAATTAGGTATTATTCAAAAGAAAATCAAAGGAGGAAAATGGTCCATACAATCCACTAAAAATAAAAAAATTTACAAGCTATTAGTCATTAGTAAATAGAGCAGATCAAACAAAGCGCAACGTCAATAAACAAGCAACAAGCACCAGTGGTCTAGTGGTAGAATAGTACCCTGCCACGGTACAGACCCGGGTTCGATTCCCGGCTGGTGCAAGGCTTTGGTATTTTAACTTTTTGTACCCGTGCCATGCACGGAATATATAGTTTTATGTTTGTATACAGATTTTTATAATCATATTTTTCTTGTTAGCAACTTAAATTTATCGAATTTTAGCTTCTTTTACATATCAATCATGAGCATTAACTATAAAGATAAAGATATACTTCATCCGTATGGTTAAGCACATTTTTTACAGATGTCTATATAACTCTCTCTTTTTGTCAAAGAAATACTAACTATTTTGCGAGGTGCACGTGGCATCTCCTTATCATTTTTTCAGCTTTTATTCTCAATACGACACGTGTCATAGCGGTTGTTGTATTAGATAATTATATTATATATA
Scaffold_15.tRNA32-ThrTGT	CCATGTCTTCATTCTTTTTTACTCTCTGAAATCACGAAACCATATAAATCGAATTAGGAATTAAATCAATTACAAATTAAAAGAATGAGATTGCAATATTTAGCAAAAATCAAGGGAGAAAGAGAACGAAAGAATTAGGGCTTTTATGCGCCGGATAAGCTTGAAAATGGAATAAATTAGGTCATGATTATTCCAAATTAACACATTCGAAAACAATATCTGCCATTGAAGATTGAAGTTGAAGGAAATTTGACACATTAGAAGAAATTAAACTTACAGAATCAAAATGCAGCTTCATTTTTTTTGCGAAAAGCAAATTTTAGTGTCAATTGTAACGCCTTGTCAACGAGGCCCCCTATAGCTCAGTGGTAGAGCGTCAGTCTTGTAAACTGAAGGTCTGTAGTTCGATCCTGCATGGGGGCATTTTTATCCTTTTTGATAATTTGTTCCTCTTTCTCTTAGAAAATACTGGTTTAAGATATTTACTAACGGCCAGTCTCCTGAGGACCGTCTATCTGAGAGACGTCTCTCAGACTCAATCCATTAAAACTTATTGCCTATATTTACTTTACATTTTTCTTTAATGGGTCAACCCAATTAGAAATAGTCTTTCAAAAAGACCGTCTCTCACGAGAATTTGTGATTAACTGAACTCTATTTTCTGCAGAATACACAAGTACTTCAAATGTCAAAATATTATCCCCCATTTCTGTTCTCATTTGTCATTTGCTATGATCTATCATCTAATTCTTGTTCATATAAAGAATATTCCT
Scaffold_15.tRNA34-LysCTT	TCTAATTTTTAGTGAACTCACATTCTAAATATCTCAACGATAAACATGTTGGGGAAGAATAATCTATATTTCCACGAATAAGATTTTTATTTTAAAAGCATTTTCCTATACTTATTTAATTAAAACCATTTTATAATTATATATTGGCTATATTTCATTGATATGAAAAAAAAAAATTATATTTGTTTGTTGTAAAAATAAATTTTTCCATTATTATTCTTAAAGTATCATTAATACGTAATAAGAGTATCAAATAATACAAATACTAGCAAGCAGCAAAAATGGAAGACAAGGAAATATAGAATATTTAATTATAAGAGTATGTAAGATTGGATAATAAAATAACAAGTGCCCGTCTAGCTCAGTTGGTAGAGCGCAAGGCTCTTAACCTTGTGGTCGTGGGTTCGAGCCCCACGGTGGGCGTTTTGTAAAAAAACTTTTTTTCCTTATTCGTGCAAATTTTTTGACCATTTCATAATGCGTAATTGATACTACCTCCTATTCAGCCTAAATGTCCCATATTTTTTTTGGCACTATTCACTCATCACTCTTAATTTGCATTTTATTCTTAATCTATAAGTTAAAACATAGTCATGTGGGCTCTTGTTTGATTCGTCTCAATACAAGGATATTAATATCAAATTTTTATAATTTTTAATTAAGAATAATTTGATATATTAAGGGTTAAAATGTTGTCTCGACAAGTGTGAAAAACTAAATAAGACATTTAGTCCGAATAGGAGGGAGTACTATTCACAATGTATTTATGGTGT
Scaffold_15.tRNA38-GlnCTG	TTAGAAAATTTTTTTTTTTTTCACAATTTTGTCGTAATTTTTCTAATGTTGACATCTATACTCATAATATGTATTAGTTGAAATATTTAACCCAAGTATAAGACGTGTTTTTCGGTGAGATTGTTTCATACAACAATATGTAATTTTTAAACTAGGCTAATTACATGAACTCGCTTATGATAAGACGATTTCATAAAAAACTCGTTAAAACAACTAAAAATAATTAAAAAATAGACTAATTACATAAACTTGCTCATAAAGTATTAAACAAAAATGCTCTAGTACCTCTTACATTCAATGCAATAAGACATTTGACAAGTAATTTAAAAAGTCGTAATTACCGTGAACATGGTCCCATGGTCTAGTGGTTAGGACATTGGACTCTGAATCCAGTAACCCGAGTTCAAATCTCGGTGGGACCTTTTTTTTTTTTTTATTCTATATTCAAATTATGAATTTTAATTGAAATCATAAATGAAAAATTTGAGAATTACAAGATTTAAATAGTCATTCTCAAATTCTCAATTTGAATGAAATTTGTACAAAATTTAAATTTGAAAATTTTTAATTTGCTAAATAATAAATTTGAGCCAATTCTAAATTTCAAAACGAAATTATCGTTCCCAAATATGACATAAACTCATTGTAATTTCCTGGATTTTTTTGGCTAACAACATCTCTCAAATTACAAGTATTATTTGAGTACAGGGTAGGCTCGGGAAAGGAAGGGGCAGCGAGAATTGAATACAAAACCTTATCCGCAAAATGTGCT
Scaffold_15.tRNA40-HisGTG	CCCATTTTTTAAAAAGGTTTATTTAAAAAGGTTAGATTAACCCGCCTATATATTAGGAGTATATAATAATGTCAAGTATAAAAAAATAAAAAAACAAATAAAAAAACATGAGAATGCTTTTATGGAAACCAAGCCCAATAATATAATGAACCAATCCAACCCTTTACATCAAAGTCTAATAATAATTCAACCTGTTATAAAACCGACCCATTGATTAGACAAATAAAAATAACCCGGCCACCCAATAAACACTTCTGGTCATGACCTATCCTAACCACCCCTCTATATAAGCCCAATTCTCATTGAAAAAGATTTTATATTAAACTTATTAAAACTAATTAAGCACAATAGTGGCTGTAGTTTAGTGGTGAGAATTCCACGTTGTGGCCGTGGAGACCTGGGCTCGAATCCCAGCAGCCACATTTGTTTTTTTGGTCTCATTTTCTTTTATTGATATGGGTTATCGGCTTGTCATTTTTCTTTCGTCTCCAAAGTATATTGATTTATTCTTTTGTGACTGTAACTTACTTTTCCGATTAAAAACAATTTTTAATAAATTAAATATTGTTTAATGTAATCTAAACATGGTCGTTCAATGATTATGAAATTTTGTGTTCTGTATCTCTTATATTAAGTGTAATGATTATGAAATCACTTAGTCTTATATTAAGTGTAATCGTAGTTTGATTCAAACTTTGTGAATTATGTAATAAATCAGTTGAAAAAAAAAATTGCTTTGGTTTTGAAATATTATTCTAAAAATAGATTTTTC
Scaffold_15.tRNA42-LeuCAG	GTCGTAATTGTTTATTTTAAATAAATCAATTATACTCGATTCGCTGAAAATACAATTCACTTATTATTTATAACCATATGCAAACTCACTATCAATCTACATTCATCAATTTCAAAAAAATAATAACCTTTTGTCATTCTTTCCAAAAATATTCATCAATTTCTGTATTTTCTCCTTCCAAAATACACCTATTTACTGCAATAAGAGATAGTACTAATACATGAATTTACTTAATTACTAAAAAATTAATTTAGTTACTTCAATAAAATGAATTCGTTCTGGAAAAAAAAAAGAATTTAGTGCATGTTAGTAATAAATCTATTGTTGTTTAGTCTAAATTTGAGCACATCGTCAAGATGGCCGAGTTGGTCTAAGGCGCCAGTTTCAGGTACTGGTCCGAAAGGGCATGGGTTCGAATCCCATTCTTGACATTCTTTTTTGGTCCATTTGTTTTTTTTTTACTTATAATTAACAAGAATAAACACTTACTAATTGACAGAAATAGCAACTTTTTTTGACATTTATTTGTAAACATTTAGTCACTTTGTTCCAAAGAATTGCTACAAATATACGATTTATGTTTTCTAATAGTCGAAGGGAAAGGTATTAAAAATAAATTAAATATGTAAATAAAAATTCATGTGAATGATCATTCATCATTATCGCATTCAGTGTATTCCACTCATAGTCATAGATACTATAATCAAGCTATGAGGAGATATTAAAGATAGCAACTAACCTATACGGTCTTACCCATAAAATTGGTACGATACGGTCTTAC
Scaffold_15.tRNA45-LysCTT	GGGACATGAACGCTCATTTTTTTTAACCTTTGGTCAAATTTACCTTAAGATATCACAAAGACATACTATATCGTCTTAAATAGTTCGTCATATTATTAAATGAGATAGAGATAAAAAAAATTAGGTATATAACTAATTTGGGATAAAAAATAATTTAGTTTCATCTTTTATTCTTATGCTCATAATCACAATTTCTATACTCTCCTCCTCAAATACTCTTTTGTCTTCCACTCTTCATAAGAACAAAGTATATTTTTCTTTTTATATTCTAGTACGCAGTAACTATTACTAATTAGACGAGATATTTAACTAATATATTACGTATCTAGGGTTAACTTATATCAAAAATAGCCCGTCTAGCTCAGTTGGTAGAGCGCAAGGCTCTTAACCTTGTGGTCGTGGGTTCGAGCCCCACGGTGGGCGTTAATATATTTTGTTTTTGTGGCTTTAACCTTTTCCCACCCTCACAACTAAATTTTGATATATTTACTATACTTTTACATATTACATATACCGGTGTAAAAATCGGTGTAATGTACGTCTTTTTTTGAATTGACATATATAAATATTATGAAAAAAGTCATAGATATTGTGCATTATAAACACTCAATTTTGACAATTATTTGTATATTAACTTTGTAATTTTGAAAATCGTCAACAATTAATTATGCAGTATATTATATTCTCTAATTTGCCTGATAATTTTTATAATTACGATAAGAGGATTCCATCCGATAATAATTTGCTAAATGACAAATCACGGACAATATGGG
Scaffold_15.tRNA49-GlnTTG	AAAATTAATTTAAAATTAGAGAAAATTTTTGAAATTCTACAAAAAAAATTCTAAATAATAAAGTAATATAATTTTTTTTGAGCATATTAAACATTTTTTTCGACATTTTATTTTAATTTATCTTTTTTTTAAAATGAAATTTGCTAACAAGTCATCCGGTCACCGGGTTTACTCTAGAAAAATATCCCTTAAAGTTGGGATTATTCATGGTTAATCAATAGATGAAATTATTGTAGGAAAATCACGAATAGATTGGATTATTCTAGGTAATTTTTCAATTAATTAAATCAAACATAAACTAAATTCAGTTTTAGACAAATTGTAATAAATGCTCGCATGGCATCAGACAGGGTTCTATGGTGTAGTGGTTAGCACTCTGGACTTTGAATCCAGCGACCTGGGTTCGACTCCCGGTAGGACCTTTTTTATATATTTTTTTATTTTCAATCGATTTGATGGTTTTATGGCCGCAGGCTAGGATTAAAAATTTAAACCCCAAGGAAATGAACAAAATTTAAGCATGTCTTGTATGGAAACGCCTCATTGTGAAACAAGTCCATACAAAAGGTTCATTAGTAAAAAATTAATGAAAAATAAATTTTTACTTGTAGACAAAATTGACCCATTGAAGTCTTGTGAGACAGAATTATTACATACTTTGAATATTAAAACACTTATCTTTTGAATATGCGCATACTATTAGGATTTTTCATTTTAAGACAAATTGTTGTATGAGAAGGTCTGATTGAAAGACGCATCTTATACATTGGTT
Scaffold_15.tRNA50-LeuCAA	TTAATCTAATCTATACATTTAATTTCATATACACAATTTACCAAATATTTATCATTTTTTTAAAAAAACTTTTTTTACGCTAATAAAACAATATTTCAATTTTCTGAGCATTTATCAATTTTGACCTTAAAGGAATTGATACCTTTAAGATCAAAATTGAAAAATGCCCAGAAAATTTTTAAAAAATGCTCAAGTTGTTACACGCATGAATTAGGCCGGACCAAATTAATGAGGCTGTCTCGTCTAAGACCAAGTGTTTAATTTGCACAAAATGACATCCCAAAAATCTGTGGACCATCTAATTTGTTAATGTGGTTAAATAGTTAAAGTAACATAATTTATTCATCAAAGTCAGGATGGCCGAGTGGTCTAAGGCGCCAGACTCAAGTTCTGGTCCTCTAACGAGGGCGTGGGTTCAAATCCCACTTCTGACATTCTTTTTTCTTTTCCTTCAATTTTTTTTTTCTGAAATCCTACTTATTATCGTGAATAAAAATATTGTTTAGATTAAAAAACTGCATTCTATATTTGTGATATTCCATTTGTATCATACTCAATTTGTCTAAATTAAACTTTTTTTCATTATTTTTTGTGATTTTATATGAACTCTATTTCTTAAGGTACGGGTTTTGAGTTACATTTTATAAGATCATGTTATTTTTTGTTCAAATTATTTCCATTTATCAAATTTTTGAAGGATTCAAAAGGAAAAAGGGTGCAGGTGTTCTCTTGAGAGACCGTCTTTTATAAAGACGACTTTCAAAAGTTCAATCCAAATCTATAT
Scaffold_15.tRNA51-LeuTAG	ATAACTATAAAAATATTAATTATTCCCAATTTTCTATTCTAGATTCTTTTGAAAATCTAAATTATTGATAATAAATACAATTTACAAACTTTTATGTATGGCTCTAAGGGCTGTAAATATCATTATTTGATTCTAAGACGGAGTTAATCGTATTTTGACATGTGATTCAAAAATAAGTTAACTTGGAAAAATCAAAACAAAATTGAGTCGTAATTTAAATATTTGTCAATTTTCTTAGATTTAGATAACTCACCATATTTTAAGAAAATATTTCATATAAATAAAATACTCAAATTTGTAATAAGCATAGTAATTTATAAACATTTTATATTGACGTAATATCAACATAAGACGGTTTGGCCGAGTGGTCTAAGGCGCCAGATTTAGGCTCTGGTCCGAAAGGGCGTGGGTTCAAATCCCACAGCCGTCAATTTTTTACCTTTTAAATATTCTGAGACGACGTCGTTTTAATATCCTCTGCTTCAGCATAATTGCAATTTTCTGAACGACGTCGTTTTATTTCAATCGATTTGCAATTCTTAAAAGCGGCAAAAAAAGAAATACTTCAATCAAATATGGCGAGGACGATTCAATACAAACTCGGATTAACTCGGCTAATAACTCAGTCGAATATTTTGGGATCCAATTTAGGGTTTAATTCATGTTCTGGTACTAAAAGATGGTTGGAAACCCTAGCTTTTGAAGAAATTAGAGCTTCCAATACAGTCGATAAAGCTTATGATTCAACTGTTTTTGTTGTTCATGGCCTTTTGGGTTCCG
Scaffold_15.tRNA55-LysTTT	TTCTGCCAAATTTGATTTTGCATGCTTGTTGATAAACTATTTTAATCCTAAATATCTTTAAATGTTTTTCTTTAAAATCATAAAAAGTTTAGATTTGAGATGGATTAGATGCTCATTTGACTATATTTTAATTTATAAATTGAAAATAAACTAAGAATAATTGAGTAATATTATCAATAAAACAATTAAGACATTTGATCCTAAATCCTAATATGATGAAGATATAAACTTGCCATCAAAACTAACCTCTTGAAATAAGTAAGTTGAAAACTGGTTACTTGGATTTGAGGATTTCACATCAGAATCAGTATTTGTACATTATATTACTAAGAGAACAAATAAACAACAAAGCCGTCTTAGCTCAGTGGTAGAGCGCGTGGCTTTTAACCACGTGGTCGTGGGTTCGATCCCCACAGACGGCGTTTTTTTGAGTCCTACCTAAAAATTGTATTCTGAGTAGAGGTGTTCAATGGGGGCGGGTCGGATAATTATTAGTATTAATTGCGAAAAAAAAATTAACACTTTTTTTTAATATTATTATATACATAAGTGGGTCGATTCATCGGGCCATAAAGTATAATAAAAAAAATTGTTTTATGAACTTTTTAAAAAAGGGCCAAATTGGGTCGGATTTAAATGGGCTTGACCCGCCCCGACCCATTTAATATTTGACATGACCCGTCCGCCCCAGCCCATTTAAATTTTGACCCGCCTCGTTGAACACCTCTAATTCTGAGTGATGCTTTAACTGTTTAATAATCTAAAAAAAATT
Scaffold_16.tRNA1-GluCTC	GTCCTAATAAATCATATTATATAGAAAAAAAATGTAAACTATACATAAATTAATTCAAGTTAATTCAACCTTTTATATGAAAATACATTTTTTGGGCCCCAAAAATTTAGGACTTTGAGCGATATACAATTTTGCCCTTGCTAATTGACGGCTATGCAAATGTGCTTCGTTAAAAACGAGGTTTAAGAGTAAAGTTGAATACCTCAAGCTCTTTGGATGGCTTGTTGATTTCCACTCCTCCATAGCTACACTTTTGGTATCGCTCAAGTGTTTTGAGCATGCTGCATATACAAAATCATTAACTATAGTACAAAGATTATCTAGCGACGAGATGCATGGACAAGCACAAATCCGTTGTAGTCTAGTTGGTTAGGATACTCGGCTCTCACCCGAGAGACCCGGGTTCAAGTCCCGGCAACGGAATTTTTTTTCTTATTTTGTTTGGTTTATAGGTCCTTTAGACATGATTTACCAGGATCTTGTCTAGTAAAAATAATATTTGCTCCAACTGAGACAAATCTTGTCTAGTAAAAATAATATTTGCTCCAACTGAGACAAAATCCATAATAAAGAAATACAAAGAATTAAAATAGAACCGAAACACAATTTTTGTTTTGGCAAAACCATCCAAAAATTATTAGTTTCATTTGATAAATAAATCATCAAAAATCAACCACAAATGAGTCTTATTCATGGTCAAGGAATTTTAAATCCAGTTTTTCTCAGGCTATGGTACGAATTATTTTATTTAGAACTCAATTAATTGTAACATA
Scaffold_16.tRNA10-LysTTT	AAAAAATATTTAAATTTTAGTTCATATCATTGATAAAGTTCATGAATGACAGATTGTTCATGTTAAAATCTCAAGCTTTTGCTTGAAAAATGTGGTCGTACGTAGAAAAACTATCAAAAGTGATCGGTCAATACTTTTTACTAAAAGTTGTTTAATTTATTTGGACTATTAAATTATATGCACTTCTTTTATATGAATCCGTGGTTTGTACATGAAATTTACAGCTATGTGTCAATAAAAACTATACTTTGTTATAATTAATAAATAACAAATAACAAATAAAATTATATGTATCATGCCTTATTTGTAACCTTATGATATTGTTTAAATATTAAATTATTTATATAGTTGCCGTCTTAGCTCAGTGGTAGAGCGCGTGGCTTTTAACCACGTGGTCGTGGGTTCGATCCCCACAGACGGCGCGCATCTAAATTTTTAATATTATCTCCTATTCAGCCTAAATGTCACATTTAGTTTTTTGGTACTATTCACTCATCACTCATTTGTGAGATATTAAAGATTAAAATATTATCTCGGCAAGTGTGAAAAAACTAAATGGAACGTTTAGGCTGAATAGGAGCGAGTATTATATTTAAGTGTTGCCTTAATAAACTAATAAAACTAACATTTAAACTACTATTCAATATAATTAAATAGCCGTCTTGCGCGCGTGGCTTTTAATCGCGTGGTCGTGAGTTCGATCCCCACAGACGGCTTTTAAAAATTAATTGTATAAATTTAAATATTCAAAAGTTTGATAAATAATTCAAGT
Scaffold_16.tRNA12-LysCTT	CTTTCCTAGTGTCTACACTAGTAAACGCTTTACTTGTAACGCGAATATGATCCAGAATGGCATTTTTCAAGCATTGAAAATGTCTAAACATGGCTTTAACAGCATAGCATAAAAATGGGGTAGCATTTCCAAGGCCAGCCACAGATTCAAATGATGTAACAGCTGATTGCATTTGTTGGCAGTACAGTTTATATCTTTTGTAAACCTATATTACAAAGCACAATAAAATCAAATCGAAACATGTTAAATTACAATATCACATTTTGTGTTCATGCAAGTAAATTATATACTTATACATATTTATTTGAGATCTCAAAGATAAAAAGGAAAATTTTGTGTTGTATTTACAAGCCCGTCTAGCTCAGTTGGTAGAGCGCAAGGCTCTTAACCTTGTGGTCGTGGGTTCGAGCCCCACGGTGGGCGATCATTTTCTATGTACATTTATTTTTATCGTGCATTATTCTTCAAGAAAATTTGAACTTTTAGAATAAATTAAATACGTCAAAAGATTTGTTTTGAATAAATTGCCCGTCTAGCTCAGTTGGTAGAGCGCAAGGCTCTTAACCTTGTGGTCGTGGGTTCGAGCCCCACGGTGGGCGCAATTATTTTTTGTAAAAATCAAATATTTAAAATTCAAAAGTATTCAATATTAGCTAACAAATTAGGTAAATAATATCTATTGTTTGTTAAAATGCTATGACTATGGTAGTCTTTATCAAAAGACACTATAATTTCCGGTCATATTGCTACATTTATATTTTACACTTATTAGC
Scaffold_16.tRNA13-LysCTT	TGGCAGTACAGTTTATATCTTTTGTAAACCTATATTACAAAGCACAATAAAATCAAATCGAAACATGTTAAATTACAATATCACATTTTGTGTTCATGCAAGTAAATTATATACTTATACATATTTATTTGAGATCTCAAAGATAAAAAGGAAAATTTTGTGTTGTATTTACAAGCCCGTCTAGCTCAGTTGGTAGAGCGCAAGGCTCTTAACCTTGTGGTCGTGGGTTCGAGCCCCACGGTGGGCGATCATTTTCTATGTACATTTATTTTTATCGTGCATTATTCTTCAAGAAAATTTGAACTTTTAGAATAAATTAAATACGTCAAAAGATTTGTTTTGAATAAATTGCCCGTCTAGCTCAGTTGGTAGAGCGCAAGGCTCTTAACCTTGTGGTCGTGGGTTCGAGCCCCACGGTGGGCGCAATTATTTTTTGTAAAAATCAAATATTTAAAATTCAAAAGTATTCAATATTAGCTAACAAATTAGGTAAATAATATCTATTGTTTGTTAAAATGCTATGACTATGGTAGTCTTTATCAAAAGACACTATAATTTCCGGTCATATTGCTACATTTATATTTTACACTTATTAGCAAAATATAAGAGAAAGAGACTAAAAAAGTATGAAAAGAAGCTTGTAGATGAGATGACGACAAAAATCATAATTCAAATGCTAATATTAAAAATGTAACAAAATGGAGGAGATATCTAAAACATAAAGTGTAAAACAGGGACAATGTTTGATATGCACTACTCACACTTTGATTGAC
Scaffold_16.tRNA14-GlyTCC	AATGAGAAATCAATAGTTTAAAAAACACTGTGTATGATGATGATGACGACGACTTAATGAGAAATCAATAGTTTGATTTCCTCCTTTAATTTTATGAGCTTCACATATTTTATAAATATTCGAGCCGAGGGAAACTGCATTATCTTTTATGGATATGAATTGTCATCTTTCTTCCCTCCCCAGACCCTAGTCATAATTTTCTGTGAACGGAGCACACTGGATATGACGATGATAATGATCATCTCTTATTAAAGTTGTATATTTATTGCTTTCTCATGTAAAATTCTCTCTCCAAATTCATTGATGTCATTATAAATATTGTAGCTAACAGTGTGTAAATCCACATACAAGCGTTTGTAGTCCAACGGTTAGGATAATTGCCTTCCAAGCAATAGACCCGGGTTCGACTCCCGGCAAACGCATTGTTGTGTTTTCCCATTTTTTTAAAGAAATTTCTCTTTCTCAGGATGTTCCTCAAGCCGACCCTGATCATAATTATTATAAGCAGAACACATCGGGTACGATAATTATAATAATAGGGTATATATATTTGATTTTTTGAATATTCATTACTATGCTATTATTCAAGTTTATTGATTTTTGACTTTTAATATTGCAACATTTTAAGTATTATTAGAATGTATAAACATTATTCTACTAATTTTCTAAATTTTTATAAAAACTCTTCAGTTTTTCATTAAATATGCAAAAAAATTCTTAAATTTTAATATTTTTGTTAAATACCATGAACGTAATTCATAAATTAATGATA
Scaffold_16.tRNA17-IleAAT	TTTCATATCACTCACTTTCCTCTCTCAGTATCCTGTAATTAAAAATAAAAAATATATTTATAGCTTTTCTATATGATTTTTTGAGTTTTTATGAGGTTTTACTTATTTTAGGCATGTATGGATATTAATTTTTTTGAAATTTATATCTATTATTTTCTTAAAGTGAGTTGCTCCTTTTTTTAAAAAAAAATAAATTAACATGTTAAATAAAATAGAATAAAAAGCAGACGAAGGAAATAAATAGATGAATTAAATTATTAGAAAATAAAATGTGGAACAACCTTAAATAAGCATATCAAAAAATAACTATAGTCGATACTAGAAAATACTAAAGTATAATTTATCATCAAGGCCCATTAGCTCAGTTGGTTAGAGAGTGGTGCTAATAACGCCAAGGTCGCAGGTTCGAGCCCTGCATGGGCCATTTTTTTAAAACTATTATTCATAGAGCTTACCAACTGAAAAAGTAATATAGGACATGTTACATAAATAGGATACACATTTGAAAAATTGCATACTCTCTACGTAGCTGTTATTTAGTACTCCGTCTGCGTAAATTTTGAGTCTTAATAACTTTAAATAGATTGATCGTCCTGTGGCTATCGAATAGTTGCAGGAACTTCTCTCTTTGAAGACCCTTCAGAGCCGAGGGACTCTCTGACCACACTCTCCTGTATGGGTATGAGTTGTCGTCTATCCTCCCTCCCCAGACCCTGACCATAGTTTGTCTATGAGCGGGGACCACACTCTCCTGTGTGGGTATGAGTTGTCGTC
Scaffold_16.tRNA19-GlyTCC	TTTTACTTTTTAGGTCATATCATTAAATATATTAGAAAATCATACTCCTATATTTTATTATATTTTCTTACAATTATTTATAAAATCTTTATAATGTTAAAATAACCATCATAAATTTTTAATCTTTTATTCAAACAAATATGTAAAAAAAATTAATAAAACCGTGTATCGCACGGGTATTATCTAGTGTACTAATAAAATGTAACATTTAATTAAATTAGGAGATAATGTAATTTAACAAATCATCGTCACATCGTTGAATTCAATAATAATCTTCTCAATACTTTTTCTATTTTTATGGGTAGGTGATAGTTTTCTATATATAGTGATGGTCTTAACGAACAATGAAAGCGTTTGTAGTCCAACGGTTAGGATAATTGCCTTCCAAGCAATAGACCCGGGTTCGACTCCCGGCAAACGCATTTTGTTTTTTGAATATATTATCATAGCAATTTCACCTGATTCTATATGGTTAATTTTTTTTTTATAGATGGTCCTAGACGAGACGACCTCATAATGAGACCGTCAATTTAGGTCGGTTCAATTTTCACGTGTAACAACATGTGCATTTTTTCATTTTCTGTGTGCATTTTTCAATTTTGATATTAATAAAGATATCAATTTTGATCTTAAAAATATAAATTTTCAAAATAAAATTGATACCTTTAACATCAGAATTGATAAATGCCCATAAAATTGAAATGTTGTTACATGCGTGTGAAATGGGTCGATCCACACTTCGTCCTAACTTGTGAGTGCCTCATCCAAGTTG
Scaffold_16.tRNA23-ArgCCG	CAAAATAAAAAAATAAAAAGTATAAATATATTTATATTGTGCACAATGTAAAATATGATATAATGTACGTAATGTGTACAACTGTTCATAATAAAATAAAATATAAATATATAATAATATAAAAATATGTCAAAAAATTTGATAAAGCCTCACGGGCACTATGTATACTAATCAATATTCAAATGTATTTTATTTCTTACATTAATTATGATTATGATTTTTGTAACCTTTCCTAATTTCTCATCCATATTTCTTCGGTCTCTCAAAGCTAGAATCTTTCTCTGTACTAAAGTGTCTGCAAGAGTTTTTATTCAGTGTATATTAGTTATTACATTATTATAACACCATCTGATCGCGTGGCCTAATGGATAAGGCGCTCGCCTCCGGAGCGGGAGATTGTGGGTTCGAATCCCACCGTGATCGTTAAAATTGGCACCTTTTGTAAAATTGAAGCGGAAGATGTGCTTCAATGAGTAAGCTTTTTTTGCAATTTATTTATGGCTTTGCTGCACAACACAAATTAGCAGGAGGGGCAGAAAATAGAAGCACACCAGGCCACCCGAATAACCCCGTATCCGAATTTAAAAACCGGAAAATTTACCATGTTAACAAATTCCGGGTAATCTGGATTGAGTACCCGTTTTTCAAATCGGGTATTCGTGTTGGATACGGGCCGCATTTTTTAGCAATTCAAGTAAGCCGGTATCTGGTTTATAGCCAAACTTCATTTTTGGAGGGCGAAGTCACGAAGAGGCTGGGCAAGGAGACACCAA
Scaffold_16.tRNA26-AspGTC	CCACGGAGCTTTGTCCACTGTTACTAATTGCGAACAAAGCTAAACCTCAGCTCTGGGATAAAAGAAGCTTATTTTTAGAAATAAGTTTTGAGCTTATCTATTTCAAATTTTCTGAGATAAATAGCTAATTAGAAATAAATCAGAAGAATTGGCGTTTATTGTTATGTGAAATCAAATGGATCAGACTTTAAAGGAGTGGACTTTAATGGGCCTTTTTTTATAAAAAATGAAGCGTGTAAGAACAAAGCCCTATATACACGCTTTATTCGGCCCGTGAAGAAATAAGACATTTTATGAAGCCCGAAAGTATTATGCTTTTTATTTTAACACGCCGATTTGTTATCATCTGAGTCGTTGTAGTATAGTGGTAAGTATTCCCGCCTGTCACGCGGGTGACCCGGGTTCGATCCCCGGCAACGGCGAAATTTTGTTGTTTTAGCAATTTTTTAAAAATTGCTGTTTCAATTCACTAGCTACTGCGTTCTCTTTTTTCATTCCCATTCTTTAAGCCCAACAATATTTGACAAACGAAGCATGACAAACCCAACAACCAACAGGTGCTCTCTTAAGAGATCGTCTTTTGTAAAGATAAAGACGATTTTCAAAAGTATAGCCCAAATCTATATTTAGAGTTATAACGATATATATTTAAAATTGGACTGTGCTTTTGAAAGCCGTCTTTACAAAAGACGATTTCAAGTAAGAATTTGTGTAAACCCAAATATATTCAATAAAGGGGAAGAACTCAAAATGGGAATGTTTAATAGATTAA
Scaffold_16.tRNA29-ArgTCG	TTCACGCTAAAAGGATAATAATCGTCATGCTCGGTGTATCACTAAAAACACATAAAAGAACACCAAACCATAAAACTAAATTTAGCACTTACACTATCTTGCAAAACATTCACAAACTAATATATAAGGTGCTTTCATTATAAAACGCAGTCTTATATATAGATTAAATAGCACATATAATACAAATTATGATAATAATAATAATAATAATACGTTCTCTTACAAAAGTAATTGTAATATCTTTTCGGTACTTTGATATCAAAGAAAATGAATTGCTGTTCTACTATCAAAGAGACGTGATACGTGTTATTTTTACTTTTTGTGAAGCTGTAAACTTAGGAACAAAAACAGACCGCATAGCGCAGTGGATTAGCGCGTCTGACTTCGGATCAGAAGGTCGTGGGTTCGACTCCCACTGTGGTCGTTTTTTATGTTTTAACTTTTTTTACAAAAGACGGTTACAAGTAAGAATTTATTTTTATTTTTATGTTTTTTGACCCAACTATTATTTAATCGCTTACCTATTTACCGAAATGATATGGCTTTTTGGAAGTCTGTTATTCTTTGGTTCCATGTTGAATAAATATAAAAGAATTCCTATTCCTTTATGTCAAAATACAAATTCTTATATGAGACAATCTCACGATCAGACATGCGTTATACTTGGGTAAAATAGCCCAATAGTAGAAACTTCTAGATTTTCGGCCTTTTATTTTGAGGTCGCCTCATCATGAGAAGGTCTCATATGACGAGGATTGTCTTACAGTAAGACCG
Scaffold_16.tRNA32-HisGTG	TAGAATTCCCGGAATAGGAAATGGAAAGGTCGGGATCGACGGTGAGAGTGAGGTTGCCGGAAGTGAAATTGGCCGGCAATGGCCAAATGTAAGTGAGAGAGTCATTGAAGGAAGAAGCTGAAGAGAGAGAAGGGGGTGTAATTGTGAGGAAGAAGAGAGATAAAATGGCGGCAATGGTGGATGACAATGGAATCATACTTTTTGGATCGTCAAAAGTGGAATCAGGAAGGATTGACGGGAATTTTGGTTCTGGGATTTTCTTGTTCTGACGACCGCTGACTGTTGTCAGTTAACATTGTCTTCGCTTAGATTATAAACTTAAGTTTAAGGTGAAATGTTTATAAACAACAGTGGCTGTAGTTTAGTGGTGAGAATTCCACGTTGTGGCCGTGGAGACCTGGGCTCGAATCCCAGCAGCCACATTTGTATTTTTGTAAATTTCTATCATCCCTTGTTTAGGATTGTTTTCAAATTTTATTTTATCAGTACTGCTATTTTAAGGTAGGTTAAATTTAGTTTATTTTATTTTAATAAGAATTTATGAGTTTGATTATAAATTAGTATTTTCTTATTGTTTATAAAATTAATCTTATAAATTAGTATTTTTGTAATTTTATTCTTGTTTAGGATTGTTTTCAATTTTATTTTTATACTGCTATTTTAAGTAGGTTAAATTTAGTTTATTTTATTTTAATAAGAATTTATGTGTTGTGATTATAAAATTAGGTATTTTACTTATTGTTGTGATTAAAGGAAATTAATCTTATATGGT
Scaffold_16.tRNA4-GluCTC	ATATTTTGCAATTTTCATTTATTGAGTAAAATCAAGTTGTTTAAGTACATAATAGGAAATATTGAAAAATACTGTATAATATTTTTATGGATGGAGTTCATAAAAATCTACTCAATTAATTATCACAGAATCTTGTGAGAGACGGTCTCTTTGAGAGACCATCTCTCATTGGATTGGTCCATTACATTAGGAAAAATATAGAGTAAATATAAGCAATAAGCTTTAATGAATTGGGCTAAGAGACGGTCTCTCAAGAGACTAGCTGATTAATTATTAATGCAACCTCACATATTTTGAGCAGCAGTGTAAATCATAGTATTCAAATCTATATATAACATTCTTAATCGAAATCCGTTGTAGTCTAGTTGGTTAGGATACTCGGCTCTCACCCGAGAGACCCGGGTTCAAGTCCCGGCAACGGAATATATTTTTCGTTTTCTTTGTGATGCTAAATGTAAATGATATACCCATGTTTTCCACAAAAATTTTCAATCCATTAGAAATATAAACATCAAAATAGAAGAAAATTAAACACTAAATAGTAAATACTAAATACCATCAAAACAAATAATTAACAACAATGGAATTTGATCCCAATTCCAACCAATACAAGGTATGAGATTGTATATTAGATCTACAATTACAATACATTACAACCAAAACATCAAAATATATAATCTCATTTTATTCTAGATTTCAAAAATATTATTCATAATTCATTTTTATTTTTCTGGGCTACTCTGATCATATTTTCTATGAGCGGGAATATGATG
Scaffold_16.tRNA40-ArgCCG	AGATTTCGCTCGGATTGAACACTCCAAGGTACGAATTCGATCTATCGATCTCACATTTTTTTACAATGCAAGTTATTAATTATCTTTTTGAAGTGTATAGATCTATAATTTTCCAGTTTCGTTGTTAACTGCTTTTAAAATTTGATTGTCCATGAGTTAATTTGTTTTGTCAGAATGTATTGGAGACGGGTTTCATTGATTTAGGGCTTTGGAAGGTAGTCAAATTGTCGCTTTCAAGGTCAGTTTTGCAGTTTTTTTCGATTGTCGCGATGCATAGGAATCGGTGATTGCGATATAGTGAGAGGTATAAGAAAATTGAATCTGAATATAATGACACATTCTAATGAAGGGATCGCATAGCGGAGTGGATATCGCGTTAGATTCCGAATCTAAAGGTCGTGGGTTCGAATCCCACTGTGATCGTCTTCTTTTTCTCTTTTTTATTCAGTTTTGAAAGAAAGAGAGTTAGTTTGTATGGGTTTGTTAATTAATCTCTGTTTATTCAGCATTGTGTTTTTGTGATAATGGTATAGACTATAGAGTAGTAGATTAGTATATTTCTTGTACACAGGAGAAGCGTTTGTTATGGGTGGATTTTGACAGTTAAGGGGGCTTTTGTTTAGAGTGCTGATTACTTTTGGGTGAATTTGAGCTAATTATTAGCTTTTGTTCTTTGATGTAGATATGGGTGGAATGCAAATGTAGCTTTTAAGATTTTCATATGGTAAACTGTGAGTAAAGCTCATGCTTAATGGCTGATGCATTAACAGAAT
Scaffold_16.tRNA42-TyrGTA	GATAAGTTTAAATAGACGACATAGATATTAAAAAATTGTTTTGTTTTAATTTGGGGCTTTTGTACATTGTTTCATACAAGAGTTGCTCAAATATTAAAAAATTATTTTATATGGAGAGCTCTTTATAAATACGACTCATATATGGATTAAAAAAACCAACGAACATAAATTATGTACATATAAATTTATTTTTAATTGTTTCATCAAGAGACGATCTATTATACCACTTTAAGAGTAGTTGATGTTGAAATTTAGTGCACCGGTTCATCAAATAAAAGATTTGGGCCTACATGTTATCATCATCATGGGTTTTAATACATATAAAAACATGTACATAGAAATATCAACATCCGACCTTAGCTCAGTTGGTAGAGCGGAAGACTGTAGTTGTTTCAACTGAAATCTTTAGGTCGCTGGTTCGATTCCGGCAGGTCGGAATTCTATTTTTTAACTTTTATTTTAATTTTTATGCAGCTTAATAGTATAATAATAAAAGCTAATCTCTCATTACTAATCTTTATTTTGTTTACATACTGTGATAATTTTATTATGTTAAATTTGATGGAGTCAGAAATACAATTAACTAATTAAATTTTGGCATAATTAATAAAAAGTCTAGGTGTTGGTGTCTTGAACATAAAAAGATAATCAAGGATGTCTTGTTCATTTTTGAATCACTTAACCAAAGAAGCAGAAAATAGTTAAAAAATTTATCCAAATTTTCTTGATCTGCTGAAAATAAACCGACCTATTAATTATTTTTAATTAAACTCAACTATTAGATATT
Scaffold_16.tRNA43-GluCTC	ACATTGCCTTTAAAATTTGTTTATCAGGTTAGTCATTTTTCAAAATATACCAATAGAATGTAATCTATATATAGCTTTATACTGACAACTTCGTGCATTGCACGGGTTTTATACTAGTTAGTAGTTATCCTATATAGCATATCAAATTATATCTTTAAGATCTCAAAAATCATACAGTCCGATTTTATCGATTTGGATCCCACCCTCTTATCCATCTTTAACTAAAACCTCAATTTTAACGAGCTTGCGAGTAAGGTGGTTGTTTTGATGGTTTTTAGAGTTTAGTAACGTCGATAAGCATTCCCAGAATATAAGAAATAATTACCTTTGTAATGAAATTCAGTCAACACTCCGTTGTAGTCTAGTTGGTTAGGATACTCGGCTCTCACCCGAGAGACCCGGGTTCAAGTCCCGGCAACGGAAATTTTTTCATTTTTTCCAACGCTGGACTTCTGGAGTAATTTAACTTAACAAGATTTATTATTTCTCCAAAGATATATTACTCAAAACATAGATTATATGCACGTTTTTTCATTTGCCTTTTTCCTTATTTTATAGAGATCCTATTCCTAACATAAAAATCTAGAAAAATAATTGGATGTTAATAATTTCAGGCAGAGATAGTCTTTTTGAAAGATTATCTTTAATTGTGTCGGCCTATTATATATGTTTTAAAATATTAGAAGTAGGCATGAAGAATAATCTAAAGTCATTTAAGATATTGAAAGTAAACATTAAAGGTACAATAAGTAAGCATTAAGGATAATGTAAGT
Scaffold_16.tRNA44-LeuAAG	ATATGTTGAAACTATATTAATCTACTTTCTCGCATTTTTATGGAAATTCTTGCAATCAATACTCTTCCCCTTGAAATCTAGTTTTTAATAATATCCATTTTAGTGATTCCACACATTCATCTTAACATTCATATTTATAGTCTACGCTACTTTCATATAAGTATACTAGAAATATAATTAAATTGTTTTTTAACAACTTTTTTAACATCTAGAGGAAATATCTCGAATAAACATGCACAATGAGAAAATGAAATCCACTATCTTCAAAAAAAAAAAAAAATTCCACTATAATATAGGTTTGGTTTTATTGAAGATTTTATAAGTATTGAAGGCTGAAACGTAACAAAAACGTTGAGATGGCCGAGTTGGTCTAAGGCGCCAGATTAAGGTTCTGGTCCGAAAGGGCGTGGGTTCAAATCCCACTCTCAACAATTTTACTTTTTTTTTTTTATTTTTTTATTTTTTCCACAAATTATTTTTATTGCTTTAGTTTCCATTAACTGTTTGTGTCGCAACCTTAATATTGTTTGAATAAAATGTATGTTTTACACTTTTAGTATATGTATAGATGTATATTATATATACTTTCAAAAAAATATATATATTATACATCATTTTTTGACTTGCTCAAACATTCGGATGTAAATCTCTAATTAGCTGTAATTCACCTATTAATTGATAAGCGTTTGAAATAAGGATGAATTTATTTAATTGGGTTAATGGGAAAAATTTTCATTTAATTTTTATTTACACATAGAACTTATCTATAATTTTTAAAATT
Scaffold_16.tRNA45-LeuAAG	TACTAAATCAAACAATTGTTATTATCTATATCAATTATTACATTTAACCGAAAATATATAAATTTGATGATGATAATTTATATTTGAATTAGTCTTTGCTAATTATATTTATAAATATCTACATGTAAATATAAAAATAGGAGTAGTAAAATCAAATGAAAAAAAAAATGAATCAAAGAAATAGATCCTGCATCATGTGTGTATTTAATAAAAAGTATATATTTACTAAAGTTGTGATTTAATATTGGTTATTACAAATTTAAAAACCTAATTTTTCGCAATAAATTTTGTACTCAATGAAGGGGCAGATGAAACGTCAAAATTAAAAATTAAGTAAAATAATCAACAAAGTTGAGATGGCCGAGTTGGTCTAAGGCGCCAGATTAAGGTTCTGGTCCGAAAGGGCGTGGGTTCAAATCCCACTCTCAACAATTTCAATTTTTTAATTTATTTTTTTCACTAAATCATCATTTTAATTCGTGTTGGAGGAATTAAAAAAATAAAATAAGGTAGTGTTTGGCAACATATAATTCATTTGAAAATAGGAAATTTGATTTTTATATTCACATTCAAGAATTGTAAATGACACCTAAATGCTTGGAATTTGCAAATTTTGATACTTGACCAAATTTTACATTGTTATTGTCATATTGTGATAGAATTTAGAAAATGGGCCTGAGCAACCCAAACAAGGAGGAGAAGAAGTAGTCCACTCATAAACCCAAAGAAGGTTCACTACTAAAACCAATTGGTAATAGTAGGAGTTACTCCTTGAGTATAT
Scaffold_16.tRNA46-ArgCCT	AATTTTCCTCCACTATTACAAAACTAGAATGTCTATTATTTCGATTTGGTTAAAAATTTATAATTTTTGATTTAGATCATAATGGATTAAGATAAAATAATTCATTGACTTATGTATATATTTTTTAGTTTTTTACCTGAAGTTGCACATTACATTTGCTATCAAAGGTCAACTGCTTACGACCTCTTTATTAGTCTTATCATTAATGAGCCTAAAACTCATTTGTCTCTCCCAAACTCTAATCTAAGTGAGAGTCATTTAAATTGAATAATGTAATGTTGTTTAGTATTTCAAGTTTGCACTTATTGTACAGACTATATACTATAAGCAAAGACATTGCAACAACAGAGGCGCCTGTAGCTCAGTGGATAGAGCGTCTGTTTCCTAAGCAGAAGGTCGTAGGTTCGACCCCTACCTGGCGCGATAATTCTTTTACTTTTTGATTTTCTGTTTATTTTGTTTCTACTCATACAGCTTGTGCTTTGCTCTTTAATATTTGATCATATTATCTTTAATTCCTATTTGCATCTTTCTCATCTACTCTCCAACTAACTAATTTCTAAATTGTAAAATAATACATTTATCATCCATGATTAAATAACATGATCAACTTAACCCTTACCCAACTCATCCTCCAAATATAAATACACCTCTTCAAGTACCAATTAAACATCGTTTCAATCTGTCAGAGTATATAACATATCTTGATATATTCTACCACGTCCACCATCCCGACTCAAAATATGTCTCTTATAGCCGAAGCACCAAATTTT
Scaffold_16.tRNA48-LysCTT	TATTTATATACTGCTATTTGTGCATAAAAATTAATTATATGTCCTCAAAAAAAAAAAAATCTGTTGTCTGTAACAACATATTTTTTCCAAAAGATTAACAATACAATAATTTCTATAATATATTTCTAAGTTGCAGATTTTGAAGATTTTTTCGAGACGGGGACTCTTTCACAGCACTCACCTCTATGGGTATGAGTTGTCATCGTTCTTTCCTCTCCAGACTCTGCACATAGTTTCAATGAGTGGGATGCACTGAGTATGATGACGACGACGACGACATGAAAAATTTGTTTATAAAATAACAGCAATATTAAAATGAATAATAAGTTTGCAAATTTTTTATCAATTAAGCCCGTCTAGCTCAGTTGGTAGAGCGCAAGGCTCTTAACCTTGTGGTCGTGGGTTCGAGCCCCACGGTGGGCGTTTACAATTTTTCGAAATTGTTTAAATTTTAATTTTATGTCTTTTTTACACCTAAAAATTATCAGTATTGATAAAAAAAAAATTAATAGTTTGAATGAAGAATTATGTTTAATTTTTTTTATGTCTTTTTTACACCTAAAAATCAGTATTTTTATAAAATTTTAAGTTTGTATGTAATTATGTTTGATAAATTCTCCTCCATCAATGTCATAATTACATAAGGTATAGATACAAATTACTCCCTCCGTTCTTTAATGTTCTTTCTATTTGGAATATTTACACCTTAAGGAGAAAAATTTAAATAATGTTTTTGACACATTTATAAGAATTATGTTTAATTTATTTCAAAA
Scaffold_16.tRNA52-ValCAC	CACTATCTTTTTATTATTCTTCTCATCCTTTGATATCGACAATCAAATAAACTGTTAGTAATTGTAATATTTACTAAATTTGTACTCTCCATCTTAATTTCATCAACAAATTTAATTTATCTCTTTATCTCATCAATGCAATTTTTTCAACTTATTTTTATCTTTTTTTTCTATTCATAATCAAACTAGAATAATTTTCAGTTGAGTTAGGTTAGTAGTTTATTGACAAGTATTTGATTTTCATTACATAAAAAAAAAAAAAAAATTCTGTCTCCTCATTTGTCTCTAAGGTTTCTCCAAACTACTTCCAATACATATATTATATATTGATGACTTGATTAAACATACAAGTCTGGGTGGTGTAGTTGGTTATCACGCTAGTCTCACACACTAGAGGTCCCCAGTTCGAACCTGGGCTCAGACAAAAATTTTCTAAAGTTATTTTTTTGTTACTAAAAAATTAAATTTTGTTACATTACATTTTTCAAAGGTTTTAAGTTTTCAGCTAGTCTTCTGAGAGACGTGTCTCAGACCCAGTCCATCAAAGGTTATTTTCTACTCTTACTTCACATTTTTTTTATGGGCCAACCCAATAAGAGATGACCGTCTCTCACAAGAATTTGTATTAAGTTTTATTTTTACTTTAGACTTTTTCATCTCATAATCTATATGTAATCAATTAAAAGTTTGCATCATCGTCAAGAAATTAAAAGTATATAGTGCAATTGTTGTGATTTGTGATAGACGAGTATAAGAAGTGAACAATAGGACTTG
Scaffold_16.tRNA54-AsnGTT	TTTGTGCCAAAAAATAGATTATAAAAGACCGTCAGTCCGTCTCTTTGAGAGACACCTCTCAGGCCTAACCCATTATAGCTTAGCTTAATTCCTACTTTTACTTTATATTTTCTTTTATGGGCCGACCCAATTAGAGATGGTCTCTTAAAGATACCGCCTTTCACAAGAATTTGTGTAAAAAAATGATAAATCAAGCCCATTTTTCAATTTGATATACAAATTGGGCCCTTTATTCTCACCGCTTCTCAACAAATCCAAGCCCAGTCAATCCAATTGCTAATTGTTAGACAGTATAAGTTTTTTTTTTTGAAAAAAGACAAGTATAAGTTTAATGAGAATTAAAAATGAAAGCTGGAATAGCTCAGTTGGTTAGAGCGTGTGGCTGTTAACCACAAGGTCGGAGGTTCAAGCCTTCCTTCTAGCGATAATTTTTATTTTGCATGTTTACATTCCTTTGCACGTTTCATGTGTCAAGAAATTAAAATTATAGTGCATAGTGAGTTTATTTTCCATTTCTGAAACGTGGTTTGCATGTGTCAAGAAATTAAAATATTACACACCATCAAAAAATTCAAATATATATAAAAATATAAAATATTATACACTAATATATTATATAACTAAAATAAAATATTTACAATATATATAAGAATAAAATAATATTCTTCATGGGGTAGTCCACAGAGCCAACGATTTTGATTACACAAGTTCGATGTGTTATCGATGAATATGATGTCTGCTATTATAAGGTTATTTAAATTCGAATTTTCATTT
Scaffold_16.tRNA56-AsnGTT	CACTTGACTATATTTAACTTATAGATTAAAAACAAATCACAAATTAACCAATGTTGCGAATAATTTGGAACTTATAAATTTTGTCTAGTAATTTTTCTAGCTAAGTTATAGTATTTTACTTAATAATCATTCCTATATCCTAATACCCACAAGTCCATAACCAAACGTTTAAAATTATAATATTTTTGGCTTATTTATTATCAAAATCATTGGAATTTATCATAAGAATTTGTTGATGTGTTGGTTGTTTTATCCTCCATTCCAACCTTCAAATCGGAATAATTGAGCTTGAACTTTTGTTGGAAAACTACTGTTTTATATAGCATAATTTAAATTGATAAAACAACAAAGCTGGAATAGCTCAGTTGGTTAGAGCGTGTGGCTGTTAACCACAAGGTCGGAGGTTCAAGCCCTCCTTCTAGCGTTAATTTTGTATTTTTGCTCTTGTGCTTTATTTAACAAAAAAGGAACAAAAAAGGAAAAAATCGTGAGCGGCAGGATTCGATAATTTTTAATAGTCCTCTCTTGTGAGACTGTTTTTAGTATAGACGTATCTCAAGAGTTCAACTCATATCTTACTTTTAACTTACAAAACCATTAATTAGTTTTTTTTTTAATTTATAAATTGAGTCAGCCTCAAAACTTAAGACGTCTATTGTATAGACGGTAATAGTCAGTCTCAAGTAAAAATTTGTATAATTTTAAATGCATCATATTGAATGTCAATTTCTTATGTATTTGGATTATAATTTTTTTGAGTGATGTTTTTGCATT
Scaffold_16.tRNA59-ValTAC	AATTTCGGGTTAGGTGTTATTGGTCGGTTTAAAAATCGGATCTTGTATCCGCATTGATTTTTACATTATTTAATTTTATTTTAAAATCGGGTTAAGTCGGTTCTATTTCAAGATTGCGTAAATTTTAGATCATCGAATCTATTTTGAACCCCTCTAGTCTCAATTAATTTACTTTATAATTATATTTTGGATATGATTTTACATCTTTTAATCCTTATATTCTCTTTTATTTTTAAATATTCCACTACTTAGTGCTTTTATGTAACCCTAATTTTCGAGTCAAAAGAAAATGTTGCAAAATAATTAGCAGGAAAAGTTTTTTAAAAAATATTAACTAATTTACACAAGAAGTTGCTGTGGTGTAGTGGTTATCACGTCAGTCTTACACACTGAAGGTCCCCAGTTCGATCCTGGGCAGCAACATTTTCTTTTTTATTTAACCACTTTTTGAGCTTCATGAATGATATTTTGATCATCTCCATTCTACTGCATTTTTTCCGGCAAGCATGGCCATCCTAATTTACTTTTTGCTTCTAATCATGGGATAGGATTATATGGAAGGAGTAGTAGTGTGTGTAATTCCATAATATTCCAAAAGAATTGATTTTTTTTTTTACCTTAATTGCATATTTTTACAATTTTTATAATGAGAAGATTTTTTTACTTATTCAGTTATTTTCACTTTCCGATATTCTAAAACTTAACCCTAACTCTTATTTCTTAAGCAGTTAACTCTCCTCCGTTAGATTTTTACTCTACATTCAAGCTTAGTA
Scaffold_16.tRNA7-AsnGTT	GAAAGTAGGCATTAAGGATAAGGTAAGTAAGCAGTAAGTATAATATAAGTAGGCATTAAGAATATGGTAAGTAGATATTATAATCTTTAATGGGTTGGACTTAAAATATGTTTCTCAAAAAGACGGTAAGAGACTAGTTGATTTTTTTATTATTCAGCAATATATATGGAGTGAATCAAGCATTGTTTAGTGTTTAGTGAATGAAGCTTGAGGCGATTTGCTATGTTTTGTGTGTAACTGTGTATGATTTATGCAAGTACAGTTGCAAAGGTTTTATTTGTAAAGCTTAAATTTGCGTCATGCTTAACTAAGAGTTTAATTTTATTTTGATCTAATAAAATATTAAATTAGCTGGAATAGCTCAGTTGGTTAGAGCGTGTGGCTGTTAACCACAAGGTCGGAGGTTCAAGCCCTCCTTCTAGCGATAATTTTTATTTTGCATGTTTGTCGAATAGCATAGTTTTGGTTATTTACATACCGGGTGCTCTCTTGAGAGACCGTCTTTTGTAAAGACGACTCTCAAAAGTCTAGCCCAAATCTATATTTAGACTTGTAACAATATATATTTAGAATTGGACTGATCTTTTGAGAGTCATCTTTAAAAAGACAGTCTCAAGTAAGAATTTGTGTTTACACAAAGGAAAGAGTGAGGAAATTTTGATGCAATAAAGAAAAACACCAAGAGCTTAAATGGGGTGATTTAGCATTGAAAAGTAGCATTGAAGGACAGAATATTGTGCGGGTTGTTCAAGGAATTAGATCATGTGGATCAAC
Scaffold_16.tRNA9-LysCTT	AAGTTAAAAGAGACAATGGGCTGGGCTCTTGACGGTCTCTCAAAAGAGGGTCTGTAATATAATCCATAAATCCATCAGCTAGTCTCCTGAGGGACCGTCTTTTTGAGAGACGTCTTTCAGGCTCAATTCATTAAAGCTTATTGCCTATATTTAGGCTATATTTTCCGTAATGAACCAACCCAATAGAGATGGTCTCTCAAAACGATCGTCCCAGAATTTGTGTAAATCCACATAGAATAACCCGTTTCCAGATACATTCAGTTAAACGTAAACCCGTTCCAAGTGGACCCCAAGTCTTTATCAGTTGCTATTGCTGGAGATTTGTAGTCAATAAATATATTAACAACAAAGCCCGTCTAGCTCAGTTGGTAGAGCGCAAGGCTCTTAACCTTGTGGTCGTGGGTTCGAGCCCCACGGTGGGCGACTTTTTTTATTTATCAGAATTGTTTTTGGCTGGATTTTTTTTTCCAAATTATTTTGGGTAGACGTTGTTGGAATGGACACAACTTACACTCACAAGAACCCAGTTCTTATTTTCGCACAGCCTGAAATATTTTTAATTCACTTAATTTTGAGCTTAACAAGGGCGGAGCAAATTGAAGATTTCTATAAGGGGGTGTTTGGTATAAGAGAATGAGACTTGTGAGACTTGTGAGACTTGTGAGACTTGTAGATGAGACTTTTAAGTTGAGACTTTGAAGATAAAAAAGTCTCATCCCTTGTTTGGCATGTGAGGGACTTAAAAGAATGTAAGTGAAAGTCTCAACTCCATT
Scaffold_2.tRNA1-LeuTAG	TAACATAATTAATCAGTAATTAATCCATATTCCTCAAAATCAAATACCGAATCGGTTCATACTCGAAAAATGGATATTCGGTTTTTTGGAAATTGAAAATCATGCCTTGATTCTGATCTAAAAAGTTGGATATTCGGTTTTTCTGATCAAATACAAAATATTCGTAATCATCAAATTATGGAGTAGTTAATATTAAAGCCATTAAATTGGAGATCCATAAAATTTAGCATAATTATACCTTGCTAATCGCTTCCACTACATAGATTCATAAATAGAATTTTTGGGTGGAGTACGGATGGTCAGTTGCTACGTAAGATTAAAACAAAATGGTACTAATTTTGTCATTATAAGACAGTTTGGCCGAGTGGTCTAAGGCGCCAGATTTAGGCTCTGGTCCGAAAGGGCGTGGGTTCAAATCCCACAGCTGTCAATATTTTTTCTTTTTTTTTTTGTGTCTGAATGTTTCTCAATCTAAGGCAATTGTATCGTATGTAATCAGTAATCAGCCTAGCACCGTCCGGCGTCCCCTGCTTCCTTTACTTACAACTTACCCTATCCAACATCCAAACTGATGTGTATCAGTGTATGTGTGCATTTCTGATCGAGTGAAGTATTAGAATGGATCTAAACTAATTGAATTGATCTTAACATAATTTGAATTAAACCAAACCGATTGAACTAAAAAAGTGAGGACTAATAATTGGATGGATTTGAATTGAATCAAACGGAACATAATCAAATTGAGCAAACAAATGATGTGAATGGTGAGCGTCCACATCC
Scaffold_2.tRNA10-PheGAA	TTCTAAAAATATTTTTAAAAAATTTATCTTAATATAATTGCAACTAAATTGTTAAAAAAAAAATTTGAATTTGGTCATTTCTAATTAGTCGTCTTCAAGTCTTTTTAATTTTGTATTAAATGATTTTTTAGTTGACCAAAAAAGCGAAATTTCAAAAAAAAAATTCTTAATTGAAACTAGTACTTCATTTTTGAAAATTTTCAATGCATCTAAATATACATTTTTTTTTTTTTATGGATCTAAATATACATTTTGTAGAATCTTACTTTTTTTTTGTTGGGTCACTTTAGCTCACCGTTCGGGATTAGCCAAACAAAAATAAATTAAAAGCTCCTGTAACAACGTAACAAGCGGGGATAGCTCAGTTGGGAGAGCGTCAGACTGAAGATCTGAAGGTCGCGTGTTCGATCCACGCTCACCGCATATTTTTGACAATTTTTGCTGTTTATAACCTATTCTAAAAATCTGAATTAATTGTGAACTATATATGATTTGATTGATATATACAACTAAAATTAATTCCTATTTTCCAAATTGCTGCTTTGTTGCAAAGATATAATTGAAATTGCAGGATTATGTGCAACAAAATGAACATCAGCTAATTATGCATGTTGACTGTTGATCTTGTATAATGATACATTTGAAGTATTATGTAAAGCGATACTATATATATATATATATATATATATATATATATATATATATATATATATATATATATATATATATATATATATATATATATATATATATATTTCATTTTCCATCTCAAA
Scaffold_2.tRNA100-GluCTC	TGAAACTGTCTTACACAAGACGCGCCGATCAAAGTAGGCATTTGAAGTTTGTGTTTTCACTTGTTAAGTTGCTAAATTGTTAAAATTGATATTTTAATCTATTAAAATTGGTGTTCTAATTTACGTAGAGATTTAGTTTGATTGTAGTCCTAAAATTGCTAACAAATAAAATATTTTTGAAATTACTCAACATTTCTTATTACTTGGTCCACCAAATTTGTTTAATGTTTATTTTTGGCTATAACCTACATTAATTTTTCTTGTCTTTCACACCAAATGCCTACACGCAAATTTGGTAAAATAGAGGAGGTATATGTCAATAACATCGTACCACTACTGTTATCAACAATTCCGTTGTAGTCTAGTTGGTTAGGATACTCGGCTCTCACCCGAGAGACCCGGGTTCAAGTCCCGGCAACGGAAGATTTTTTTGGGTAGTTTATAATATTCAGGTTGTTTTTTGTCATAAAATTACCCCATTACCAATGAATACATGTTAGTTTGTTTAAGATATCAGTTTCAATGTTTACATTTTATGGATATTGAGTTATATCCTATTCAGTTTCAATGTTTACATTTTATGGATATTGAGTTATATCCTATTTATCAATCCTTTCCATCCAAAAAAATGTTAATTTTTAATATACATTGCATGTGTCCTTCATTGAGTCTCGCAACGAGGGTATTAATCTGTCTTTTTTTCCACTCTTTTTATACTTTATTTTGGGGGGCGCGGGGTTCGTTGAGATAATGATGACGTTCTTCATTGAGCC
Scaffold_2.tRNA101-PheGAA	CGCTAAAATCAAGCAAGTATACCGTTCAACTAGTCTCTTAACATACCGTCTCTTAAACCCAACCCATTAAAACTTAATACTTATTTACATTATTATTAATTCATATTCATCGTATTTTTAATGTCTACTTACCATATCTTAATTGCATACTTACATTATTTTTAATACCTGCTTACAATATTTTAAAAAAAACAATGGGTCGACCAATTAGAAATGATCTCTCAAAAAGACCGTCTCTCACTAAAATTTGTGCATACGATTAGGTCCTGGAAACAGGGAATACGCTACATAAAAGAAAATAAAGGTTTCCTCTTAGTTATATATGAGTTAAAGAATAAATAGTATAACTTGCGGGGATAGCTCAGTTGGGAGAGCGTCAGACTGAAGATCTGAAGGTCGCGTGTTCGATCCACGCTCACCGCATATTTTTTACCAGATAAACTTACCCTGCACGCGTATCATATTACTATATACTAGCAACAGTATATACTTAACACTTCAATGTCAAATGATGGTTATTTATTTATTACGAAAATAACCGACCATTGATTATCATATTTAGCTTATACTTCCTCCGGATTTTATTAGTTGCTACAGATAGTGATATATTGTGAGGAGAAATGTCACTATCTGTAGCAACTATTAAAAACCAGAGGAAGTATTTGTAAAATTTAGGAACAAAGCGTTTCATGGATGAATACCTCAAAAAAGAAAACAGTCAATCTTCTGAGAGACCGTCTTTCTTAGAGACGTCTCTTAGGCCTAATCCATTA
Scaffold_2.tRNA103-LeuCAG	GCAAAAAGTGTAAAGTTAATAAAAAAAATGTCGTCTCGTCAGTAACTTTTTGATTTTGGCTTAAAAATCAAGTCATTTACTAAATTATATTTTTAATTGTTTGACTATTCAAAAAAAATCAAAGTAGAAATCCAAACAAAAGTCAAAAGTCATTTATTAACATACTATATGTTATCCACTATTTATAACTGTATAATATGCCAAATAGCTCATCCAGAATCTTGTGTATCAACAAATCAACTATTTTCATTTTTTTTAATGAAGGATAAGCTCACCACACGAGTATATTCAACATCTGCACAGTGCCGTTTTTAAGCAAATTAGCTCATCCAGAAACTTACATCAACAAAGTCAGGATGGCCGAGTTGGTCTAAGGCGCCAGTTTCAGGTACTGGTCCGAAAGGGCATGGGTTCGAATCCCATTCCTGACATATTTTTAGTATATACTTCCTCCTATTTAAAATTAATGTCCACTTTCCTTATTTAGTCAAGTCTCTCTAATTGTCCACTTTCTATTTTTGGCAAAGATTTTTTACCTAAATACCCCAAACTTATAGTATTATTTAAAATACCTCACCCACAACCTTTTCAATTGTTATAATCACTTAAATACCCCAACTACCAACTTTACAATTACTATAATCACTTAAAATACCCCCACTACCATTTCCTTAAATTGTGTGCCCAACCTAAAGTAGGCATTAAATTTGAATAGGAGGGAGTATTTTTTAGAAGAGATCTTATTTTACGTTGCCATTTTTCCCTATAGTTCTAAATTAAG
Scaffold_2.tRNA104-AlaAGC	ATGAATGTGCCAAATAAGAAAATGGGACAACTAAAAATATTCGGAGGGAGTATTATTTAAATCGCATGTCCTCTAATTCATCTCACTAACATATACTATGGTTTAAAAAATAATATTTTTAACTAGCGATGATATTTATTTACTATATAAAAATTCAATAGAAAATCAATTTATTTACCATCATAAGTTATTAACTGGAATGTAGTTTTTGATATCAAAATATATTTTTTTTTCTATCAGTAATTTAACATGTTTGGGTATTTGAAATTTAGAGCTACGTTTAGTAAGTCTGATAAATGTACATTGAACTACAGTATTAAATAATAAAATAAATATATTTTTATCAACATGGGGATGTAGCTCAGATGGTAGAGCGCTCGCTTAGCATGCGAGAGGTACGGGGATCGATACCCCGCATCTCCAATTTTTTTTTATTTTTATTTATATTTTTTTGGGTGAATTGATCGTTCAGTATTTAACCTTATAGATATCTACCTTTCCCTTACACGCCTATGATTCTCTTAATTCTGCTTGTTATCTTCCTTAAACCAAGCTAAACATTTACCAGCAGTCTCTTATCTAGTTGCATTCCTCAATGTGCAACCAGTCCAACTGCTTAGCCCAATTTTGTTATTAAATCAAGATGTCTTTTTAACATCACAAATTATTGTATAAAAGTGGTCTTGCTAGAAGACATTCCATTCCTTATATAAAAAAATTAAATAATTTAATTAATACAAATTAAGAGAATGAAAGCTCTTTATTTTGAGGTT
Scaffold_2.tRNA105-SerGCT	AGCAATACTATATAATAAAATATTGATCTTTTTGGTGAAATTAGAAAAAGGTTTATTTGTCCCTTTGATTTTGCACTGCTTTTTATTTTAATTTGTTATACTAATTGTGTACTCTTTTTTTTTAACAATGATCCCACAATTCTTCCTTCTCTCATCCACAAATTTATATTTGTTATATTTGCTCTTTATCTTAACTACTTATTTCAATCCTCCACTTATTTTTTATCACATTCTTAAATTCAATTTTTTTTAAAAAAAAATTATATTATTGGACAGAGGAAGTATGTTTGAACACCAATCAATGTATCTATATAGATAAATATATTAATAGAGAATGAATGTATAACAAGGACGCTTTGGCCGAGTGGTTAAGGCGTGTGCCTGCTAAGTACATGGGGTTTCCCCGCGAGAGTTCGAATCTCTCAGGCGTCGTTCTTTTTTAAGTATATATATATATATATACACTAAATAAATTTTACCTTTTTTATTACAAGGTAAGTTGAAAGGTGGTTAGATGAGTCCGATCCCAGGACCTTGCTCAAATTATTCATTTTTGAGTTGTTAATACTTGCTCCAACTAAAACAAGATTTTATTTTTAATTCTGTACTAAAAATAATTACTTTTGAGTTGTTAACAAGTCATTTTAAATATTAAAAAATCATGTATTAAAATGTCTTATGGTGAGATATATCATACGAATGCGCAAAAGCATATCACAAAAACTTGGACGAGAGCGTCGCAAGATGAAGTGCGGGCCAGCCCATTTCACGCGCGAGTAATA
Scaffold_2.tRNA106-ProTGG	TTAATGGAAACATTTACGACTGCGTCTGCAGATTTGAGCCATCAAACACACAGTTTTGTTAAAATGAAATTCATTTACAGAAAGTTTGTTACAACTAATTAATAACGAGTTTCAATATTCTATGTACACAATACAAATGGTTTGATTTCATGTAATGTAAATTTTATTTGTTTATCATCAATCCACAACTTCACCTTTCAAATAGTTTCTTTGGATTTTGCATTTTTATTTGGTTTTCATAACTTATATTCGTTACAAAAACACTAACACCAAAAAAGGTTATCTTAATGTGTCATTTCGGGAGCGAATCCAAATACTTAATCTCTTTAAGATATCCAAGTATCCAAGATGGGCGTTTGGTCTAGTGGTATGATTCTCGCTTTGGGTGCGAGAGGTCCCGAGTTCGATTCTCGGAACGCCCCTTTTTTAACTTTTCATTCACCCTTCTTCCTGGCTTATCTAGGCAATCAACTGAGAACAACCCTTACCCTTACACAACCTTATACTTTTTGGCATTAATAATTTTCATGATCATCAATATTATTATTATTATTTATTAATATTATCAGTAGATGCGAATCCACGAAATAAATGATGGTGAATTAGAGGAATAAATAGCATTTAAAAAAAACAAAATGTTGAGTTCCATTATTAGTATTACCATGATTTCCTCCGATCCAACCAAATATATGTGTTCCTGTGGAAAAGCAACCTGAAGTACTTGAATCAATATCTTTGTTCTTCGACCCGATTAATGATCTTTAATTTTCTA
Scaffold_2.tRNA11-HisGTG	CAATTTATAAATTAAAAAAAAACTAATTAGTGGTTATGTAAGTTAAAAGGGAGATATGAGGTGGACTCTTGAGAAATATCTATACTATAGACGGTCTCTTAAAAGAGAACATGATATAAAATGGACTAATTATATGCATTAATCACATAATAAAACAATCTAAAAGAACGAGCTGTGTAATTACTTCACAAGTCCATTATTTACATTAGAGAGTAACGTTGGGCTGATGGGCAACAGTAAAAGTCTACAAATAAATACAGACTAAGCTTAATTTCAGGGCTTTTGTCAGCTAGAGGCCCAATTCCAAATAAATCTATAATTACATACATATCAGGAAAACATTCAACAAAGTGGCTGTAGTTTAGTGGTAAGAATTCCACGTTGTGGCCGTGGAGACCTGGGCTCGAATCCCAGCAGCCACAAAGATGTCCGACCTTAGCTCAGTTGGTAGAGCGGAGGACTGTAGTTGTTTGCATCAGCTATCCTTAGGTCGCTGGTTCGAATCCGGCAGGTCGGAGTTTTTTTTTTCCATTTTAAATTTCTTTTTATTATTTGAATCTAATTATTTTTCCATTTTAAATTTCTTTTTATTATTTGAATCTAATTATTTTTCCATTTTAAATTTCTTTTTATTATTTGAATCTAATTATTTTTCCATTTTAAATTTCTTTTTATTATTTGAATCTAATTATTAATTTATAATTTATTTATCAAGGTATTACTCCATCAAATTAATTAAAGTATGATATTATATTTGTTTACTTCTTTGTAT
Scaffold_2.tRNA12-TyrGTA	CTATACTATAGACGGTCTCTTAAAAGAGAACATGATATAAAATGGACTAATTATATGCATTAATCACATAATAAAACAATCTAAAAGAACGAGCTGTGTAATTACTTCACAAGTCCATTATTTACATTAGAGAGTAACGTTGGGCTGATGGGCAACAGTAAAAGTCTACAAATAAATACAGACTAAGCTTAATTTCAGGGCTTTTGTCAGCTAGAGGCCCAATTCCAAATAAATCTATAATTACATACATATCAGGAAAACATTCAACAAAGTGGCTGTAGTTTAGTGGTAAGAATTCCACGTTGTGGCCGTGGAGACCTGGGCTCGAATCCCAGCAGCCACAAAGATGTCCGACCTTAGCTCAGTTGGTAGAGCGGAGGACTGTAGTTGTTTGCATCAGCTATCCTTAGGTCGCTGGTTCGAATCCGGCAGGTCGGAGTTTTTTTTTTCCATTTTAAATTTCTTTTTATTATTTGAATCTAATTATTTTTCCATTTTAAATTTCTTTTTATTATTTGAATCTAATTATTTTTCCATTTTAAATTTCTTTTTATTATTTGAATCTAATTATTTTTCCATTTTAAATTTCTTTTTATTATTTGAATCTAATTATTAATTTATAATTTATTTATCAAGGTATTACTCCATCAAATTAATTAAAGTATGATATTATATTTGTTTACTTCTTTGTATAATTTTCAAGGTATTACTCTGTCAAATTTAACGGAAACTTTGATATTAAATTGGTTTACTTCTTTAAAGAAAACACAAACTCTTGTGAAAGATGG
Scaffold_2.tRNA16-GlnTTG	TTATTCATGAATAATCAAAAGTAAGGGTTATTCGTAGGAGAATGTAAAAAGTAGCGATTATTCCCGACACTTTTTCCTATAATATACGATGAACTCTTAACTATCAACATAAACTTTTAGTTGAGTTGGTTACTCATTGACTTATCGAAAATTTTGCATTTCAATAAAACGTACAACACTGTTTGTTTTCCTTAAAATTATGTCTTAACGTATAATTTGTATTGGTTAAACTATTTTATGCTTCTACCCCATACAATAATTTCTGAAATAAATAACCACGTCAGTAATAATTAACTGATAATACTGGATTGAGACTATAAAATACTATGAAGGGCAAAAGGATTGTAATCGGTTCTATGGTGTAGTGGTTAGCACTCTGGACTTTGAATCCAGCGACCTGGGTTCGACTCCCGGTAGGACCTATTTTTGTTACTCTTTATTTTATATCATACATACAATCCCGTGATTGAATATATGCAATTTTTTTTCGTCCAAAAAAAAATATATGCAATTTTTTTTGGAAAAATTACCTACAATAATATAACTTATTCGTGATTTTCCTATAATAATTTCACCTATTTAACCATAAATAATACCAATAGTAAATTCGGTGACCGGATGACTTGCTATAGCAAGTTCTATTTTTTTTAAAAAAAAGATAGGAAAAATTATCAGGAATAATACAACCTTTTAGCTTATTTCCCAACAATAATAACAACTTTTGATTAACCATGAATAATACCAACTTATGGGGGTGTTTACCTAAAATATA
Scaffold_2.tRNA18-AlaAGC	TTTAACCCTGAGAGTCCGATTTGGGTCCATAAAATTTGATGGGTTTAGGTCCTAGTTTGGTACAAGACTCGATAGTCGATACGACCAAACCTATGACCATCCGTATTAAAATATTGAATTTTTCCTTTTGAGAAGATGTACGGCGTAAAATTAACATAAGGGGTGTTTGACAAACAACCAATATAGCTAATAAATCGTAGATGTTAACTGATTAGAGTGACTGATTTTACCAAACTTCTCCATTGTTTTGGAATATATAAATGATAAATGATGGGGTGTTTGACAAAATAGTTTATTGCACAATTAAAGCATATTTTAGTACATATAGATGGTTGGATAGTCAATCAAATGGGGATGTAGCTCAGATGGTAGAGCGCTCGCTTAGCATGCGAGAGGTACGGGGATCGATACCCCGCATCTCCAAAATTTTATTTTTCTCAAACACTGCTCAAACCATTTGATTTTAGCTATTATTTGGTAAATTATCTAAACTATTTAAATCAAAATCAACTGGCTAAATCAAACATTTATTATTAAGTATTAATTATCAGTTATTTGTGGAATAGTCTCACGAAAAGAGAGAAGTAATAACAGGGTCCATCTGGACTAGGCGTACCCACATGCATTCCGCGTCATTCGTATTTCTCAACCACTATAATTTTTTGCTTATGTTTCATTTCATCATCAATGCCCTTTTTTATGAACAAGTGAATTGTATCCCAATTCAAGAACAATAATTTATGTAATTGTACATGTACAAGAACATACAAATA
Scaffold_2.tRNA2-ArgTCT	TATATATATAAACTTCATCGTCATTATACTCTGTGTATTCAGTTCATAGAGGTTATGAGGTGTTTAGCATATAGTTGTCAGCTATTGGTTGTCGGTTTGTTTAACAATATTACCTGTTTTTATTGGCTTTTAAACTAGTTAAATAAGCCAATTATTTAGAGATCAGATATTTAATAAAATTAAATATTGATTATTTGCTATTTAATGGACTTGTTGAAGAATCAACAAGTTAAAATTCTCAAAATCTATCTATCAAACCCCCTTACTTATATTGTTGGAATTTGGAAATATGCTTTCTACTATTTATTGTATAGAATATATAGCAATGTTTAATGAATGATAACAAACAGGCGCTCGTGGCCTAATGGATAAGGCATTTGACTTCTAATCAAAGGATTGTGGGTTCGAGTCCCACCGAGCGTGATTCTTTTTTTTTTTTTGAAAAAGCTATTTTTTTAGGAAAAATTGTCGGAAATAATCCGTACTTTTAACGTTTTCCTGTGAATAACCCCTACTTTGGATTATTCATAAATAATCCGAACTTTACACTATTTTTTATCACAACACCCCCTCCTCAAAACTAGCCGGCTGTAGCAGGTCAACTCATTTCATCCCATCCCATTCAACCTTCTTCTTTCATCCTCAATTACACTCCCAAAAAAATCCCCAATTCAAACATTAGAGATCATGCCAAAGCCCTAATTTTGCAAATCGTCATCAGTTCCTCTGTATAGACGCTTAAATATGCTAATTCTATTCTTCGTCTTCATTAA
Scaffold_2.tRNA23-MetCAT	TGAAGAAGAAGAATACAAACATCAGATTGAAGCATGCCCTGTGAGGATTTGATGATGATTTGCAAAATTAGGGTTATTCTCATGAACCCTAGAAATGAATTGGGGATTGAGGAGTTGTTTTTGGAAGTGTTATTTAGAATGAAGGAGCAGGTTGTATGGGATTAATTGAAGGCAACCTACTATAGTCGTTTGTTTAAAGTTGGGGGGTGCTGTGAGCAAAATGAGTGTAAAGTTTGGATTATTTATGAATAATCAAAAGTAAGGGTTATTCACAGGAAAACGTTAAAAGTATGAATTATTCTCGACAATTTTTCCTATATATTATTTCTTTCTAAATTTAAAAAGCAATTGGGGTGGTGGCGCAGTTGGCTAGCGCGTAGGTCTCATAGCTATCTGAGTAATCCTGAGGTCGAGAGTTCGAGCCTCTCTCACCCCATAAATTTTTTTCTTAAAAGCTTAATAAGTGCTTCTCATCAGCTGAGCTCTGTATTATATATCAGTAACAATTCACCTCGCCTGTTTGGTTGTTTGTATTTGATTATGCTAACATTATATTAGCAATAATATATATATAAAAAAAATATATATATATATATATATAATATATATATCACAAATTCTTACTTTTTGTATTTTATTCTTAACTATAAGTTAAAACATAGTCATGTGGAATCGTGTTCGATTGGTCTCAATACAAAGATTATTAATATCTAATTTTTACAATTTTTTATTATAAACAATTAGAAATATAGAAGGTTAAAATGTTGTCTTGACAAGTGTGAAAAA
Scaffold_2.tRNA27-TrpCCA	AAAAAAAAAGAAATGGCAAGAATAATTTAATATCGATAGAAAAAAAAAACGATCTGGAAAAAAGGGAAGGGGTTCTCTACAATGACACTGTAGACTAATTGAAAAGGATGTAGCGCAGCTTGGTAGCGCCTTTGTTTTGGGTAAAGAATGTCACGGGTTCCAATCCTGTCATCCCTACCTATTCTTTTCCCCTGGGCAGTAAGGGGGATCCATTGAGATCGATTCAATTGGGGCATAGATAATCTGTTATTTTTATGATACTATATATTATAGTATATGTATGCAGGGTGTAGTATTGGGTTACAAAAAGAATCCTTTTCTTTACAGTCTTATCTATTGTGATAAGAAAAGCGCTCTTAGTTCAGTTCGGTAGAATGTGGGTCTCCAAAACCCAATGTCGTAGGTTCAAATCCTACAGAGCGTGATTCCCTTCTTGTTAGGTCGAATTAGACTGAAATAAATTCACTAACTTAAACAGTAATCTAATTTTGACCTCTAATCCACTTGGTACGTAGTCGCTTATGCGAAGCTTAAGGAGGTCAATCAAAAAAAGATTGATTAATTAATCAAAGGTCCAACTGATCACCACGTCTGTATTGTAAATATGCAGTTACGAATAATCCAGCCAAAGTAATAGGAATTAGACCTAAGACGATTCCAAATAGAAAAACTTCAATCATTTCAATTCGTTTGAAAAAAAAAAAGAAAGAAGAATATCATATTTTTTTTATTAACTAGAAAATCTTATTCCTAGTAAAGTATTGGAGTGATTTA
Scaffold_2.tRNA3-ProAGG	ATTTTTTTTCTTTAGAAATTTTGATGTGTTTTATTTCACTTGGAATATTGACTTTTTTGTTTTTGTATTGGTGTTGGTTTAATTTAGTTGGAAATGTATCACTATAGATCTTGTTCTTGTTTGATGTCTTATTAAAGTTATCTTAAATAGATTAATATCAGACCATCTCACAATTTTCTCTATCATCTATAGTATTTTTTTTTTCATTTATAAATTTAATTTCTCCCTTCAAACGCCTTATCATTTTCTCTTGATGACCTTTAAAATAAGGATAACATTTAACTGTTTTTCCTGCTATATTAATTTGATGCACATTCTTTACTTAAAACGGATTCTCTTATGCCATATCAGGGCATTTGGTCTAGTGGTATGATTCTCGCTTAGGGTGCGAGAGGTCCCGAGTTCAATTCTCGGAATGCCCCACTTTTAGTCGTTTTTTCAATTTTTTGATCGTTTTTGCTAACTTAGAAAAGTACGAATGTCAACAGATCATAGATTAATCATTTAACAACACAGGGCATTTGGTCTAGTGGTATGATTCTCGCTTTGGGTGCGAGAGGTCCCGAGTTCGATTCTCGGAATGCCCCTTAAATTTTGCTAGTTTGATCTAGTGGGTTATACTGATCAACATAATTTCTTTTCACCTTTTTAATTTTACATATTGAATTTAATCTAATACCTTACTAACATGGGAAGCAAGAAATCTTGGTCTAGTTGTATGATTCTCGCTTCGGGTGCGAGGGTCTTGAGTTTGATTCTCAAAATGTCCACC
Scaffold_2.tRNA31-TrpCCA	AATATATTAACCTTGCACTCACCTTTCTATATATTTTCAAAAAAAAAAAAAACTCAAAAAAGTTTCCTCACATGGTCTGTTCCCATTTATTGAAATTTAGTGCATTATCAAATGACTCACATGGTCTCTTCCCATTTATTGAAAATTAGTACATTATCAAATGAGACAATTAATTAATTTGGAGCGAATATGATGAGAAAAATATCTATCACGATTTATGATATTATATGATGAGAAAAATAAATAAATAGAGTATTTTTTTCGTAATTGCTCAATAGCTATCATGTTAGAAAGTGTTCTAAATGAAGGTTCAGAATAAGTAAGTGTTAATGCAATTAAAATAATAAAATGGATCTGTGGCGCAATGGTAGCGCGTCTGACTCCAGATTAGAAGGTTGCGTGTTCGATTCACGTCAGGTTCACTAATATTTTTATCTCTCCATATTCTCTGCATTTCATCTTCTCGTTGCTGCTGTTACTCGATTTTCGCTTTCGGTATGGAATTTTTTCTTTTCTTTTCTTTTTTTTTGTGTTTCTCTTGCATTTCACTACATTTTACTTTGTTACGATTTCGATTTCTCTTTCGATTTAGTTTTTTTTGTTCGGGTTTCAATTGGTGCCTACTTTGTTCAATCGCAACTACATTTTGTGATTTTCAAGTTTTTCTAGTACTTTTTGATTTCAAGTTTTTTGATTTGTCTATTATTTTCATTTTTTCTTTCATTTTGATTTCTCTTTCGATTTCTCTTGCATTGTTGTGTTTTCATTTGTG
Scaffold_2.tRNA34-SerTGA	ACGATTTTGGACTGAAAAAGTTAAAAAATGTTAAGGTTGTAAAACGCTCAATAATACAAGGGTACCATTGATAATAAAAAACCTTAAAGATACCATTGATAAAGTACCAAACTCAGGGGTATTATTGATAATGTCCAATTTTATTTTAATGTAGATTGCATATTATGATATTAACATCATTTCATTTTATATTTTATATTAAAATTAAAACAAATCAAATTTCCAAGACTTTTGAGAGATGAGCCAACAAAAGTTAAAAAAAAAAAGGAAATTAAATTGATAATGGGTCGTCATTCAGAAGAAGCGATAGAGTGGAATAATTTAGCACGAATGCAATAAGCAGTCAAAAAGTCGATATGTCCGAGTGGTTAAGGAGACAGACTTGAAATCTGTTGGGCTTCGCCCGCGCAGGTTCGAACCCTGCTGTCGACGGTTTTTGTACTATCTTTTTCAACATCAAGCCCCGGTCTGATTTTTTCAAAAGAATACAGTTTACGATTTGGTCTCTGTTTTTTATTTTTCATATAAAATAAGATTAGACCGCAAACCATAATAGTACCAATAATTCAAGTATTTTAAAAAAATAAAAATAAAGTATTTTGCTACCTAGATATATCGAGATGTAGTTATTTTTTATATAGTAATATATATACTTGAGTACTGTTAATACAATAAACTAATTATAAATTATATATGTGGTTATTTTAGGTGCAAAATATTTGTATAACCACATATATTAATTTGAAAATAATATAAAATGAAAAACTGTGGATTAGACTGTT
Scaffold_2.tRNA4-ProTGG	TCTCACAATTTTCTCTATCATCTATAGTATTTTTTTTTTCATTTATAAATTTAATTTCTCCCTTCAAACGCCTTATCATTTTCTCTTGATGACCTTTAAAATAAGGATAACATTTAACTGTTTTTCCTGCTATATTAATTTGATGCACATTCTTTACTTAAAACGGATTCTCTTATGCCATATCAGGGCATTTGGTCTAGTGGTATGATTCTCGCTTAGGGTGCGAGAGGTCCCGAGTTCAATTCTCGGAATGCCCCACTTTTAGTCGTTTTTTCAATTTTTTGATCGTTTTTGCTAACTTAGAAAAGTACGAATGTCAACAGATCATAGATTAATCATTTAACAACACAGGGCATTTGGTCTAGTGGTATGATTCTCGCTTTGGGTGCGAGAGGTCCCGAGTTCGATTCTCGGAATGCCCCTTAAATTTTGCTAGTTTGATCTAGTGGGTTATACTGATCAACATAATTTCTTTTCACCTTTTTAATTTTACATATTGAATTTAATCTAATACCTTACTAACATGGGAAGCAAGAAATCTTGGTCTAGTTGTATGATTCTCGCTTCGGGTGCGAGGGTCTTGAGTTTGATTCTCAAAATGTCCACCTTAGTTACAATATTCCCTTTCCCTCCCCAGGACTTCTCCTCAGAGACCGTCTTTATAAGAGACGGCTCTTTAGGCTCATATCCAACAATTAAAAAATAGAAAATTTTTAAAACTAACGCGCGCATTTGATTTTATTTGGAGATGGTGTTATAACCTATTGAAGTT
Scaffold_2.tRNA40-GlnTTG	TACAAAACCGACTCGATCAGCCGAATGAACACCTCTAGACTTACCAATAAAAAATACTAATGGCTACGTGTTTGAATGGGTATGACCTTTTAATAATTTTACATAATGAAGCCTAATACTATAATTAATTATTTTTTTAGAAAAGGTCATATTCCTTAAAGTATTTTCTATTTACTGTCAGCTTCTGTTTAAAAACTTTACTATATCTTTATCTCTATTATAAGAATTTATAACAAAAATATTCCAAAATCAATAAGGATAGTCATGGATTCTACTCTAAAGAATGTCCAAGAAGAATAACAATAGTAACTGACAATTTAATTTTGACTGTAGGATTCATGCATAAAAGAGGTTCTATGGTGTAGTGGTTAGCACTCTGGACTTTGAATCCAGCGACCTGGGTTCGACTCCCGGTAGGACCTTTTTTTAAAATCTTACATTTTAATTTCCCCAAACCTTTTTTGTTGTCTGGTTATAAAGATATTAAGGCAACAAGTGATTATGTTTGGTTATAAAGGCAACAAGTGATTATGTTTGGTTATAAAGATCAACTCTTGTGAGAGACCGTCTTTAAAAAAGACGACCTCAAAATAAAAGAACCACATTCTTATTTGCTCTTTAATTTGCATTAATTTGTGATAAAAATTAGAGATGACAATGGTCGGACTTGTTTTTGACTTTGATTCAGATAAAATTTGGATATCATTTTGCAATTTAACTCGACTTGGAGTTAGAATTTGCATATTTCAATTTTGCTCCGACTTGGACTCTC
Scaffold_2.tRNA41-GluCTC	AATGAATTGATCCCAGAAAGAAAGAACTATTCAATATATTTATCTACTCCCTCGTTGGAAACCCAATCACATTAATCAAACCAAAATATCTTTTAAGGTCTGAGTTGCTACATTAGTTAGCTAGTTAATTCACTTTTTAAATTTATGATTTGCTTAAAATGATTCTAAAATAGCCCAAAATAATCATAATTCACTTTTTTTGACGTAAGAGGAATTAAAGGAAGGAAACCTGGAGCTCAAAGATTGAACTCCTACATAAGATTTTAAAGTTTTCGTACATTTCTTTTTTCTCTGCCTCTTCTCCGGATGAAATAATATTAATATAAACGTTTTGACATCTTTAACAACATTCCGTTGTAGTCTAGTTGGTTAGGATACTCGGCTCTCACCCGAGAGAACCGGGTTGAAATCCCGGCAACGGAATTTTTTTTCCTTTTAAATTAACACAAAAACTTGGACGATATGTTTAATCACTTATAGGTTCAAATTGAAACTTTTACTTTAAGATATGTTTAAGTACTACTTTAAATTGAAATTGATACCTTTAAGATTAGAATTGAAAAATGCCCAGAAGATGAAAAAAAAAGAGAGAAAGCATGTAAGGCACGCGAATTGGGCCGGTCCACTCTTGTCTCAATTTGAGACGGTCTTGCCCAAGACCAGCTGTTAAATTAAAACTACTTTTTAAAACCCCTTAAACCATTGTATTGCCAAACCACACATTGTGTTTTTTAATTGGTTCTTCTTAGACTACACTGATTTTGCCTTATTTA
Scaffold_2.tRNA43-AspGTC	TGAGAGACCGTCTATAATATAATATCTCCCTTTTAACTTATAAAACCACCAAACAGTTATTTTTCAAATTTATGAATTGAGTCCTAAAACTTGAGACATCTATTGTATAGACAGTCTCAAGTAAAAATTTGTGAAAGATTAAACAGTGTTGAAACAAATTCGGATGCACCTTTATATACAAGTACTTCTCTCCTATAAGCTTTCTTACTCCTAAAGAATTTTAGAATTAATAAATATTTGCTTAATTAATTTATGAAAAAAGTGAAAAAAAGTTCTAAACTCAACTGTAAAAATGATAGAAAAATAAAATAACGTATTTATGGCGTTCCTCAGAATTTAACCTCAACTAAGTCGTTGTAGTATAGTGGTAAGTATTCCCGCCTGTCACGCGGGTGACCCGGGTTCGATCCCCGGCAACGGCGTTGTTGAATTTTTTTCTTCCATTCTTCATGCTGCGCCATTACCATGTAATTTGTAAAAGATGCTTATTTTTTTTCTTTCTTTCTAATAAATAGTTAGATTATAGAAGGTATTGAATTCGATGTGGTTTGACGTCATTCATAAGAAACACGGTTAACTTATTGATATTCTCACCACCGACAAAAAGGATCTACTTCTTTCAGGAAATCCTTACCCCATGATTACAATATGTCATTCCAATTACCAAACCAAAGCTAACAGCACTTTCACATAGAGGGAGCAGGGAGGGAAACACTAGGAGCCCTTTTAGACCCAATTCTGATCTTACTAACAAATAAAGATGTGAAAAAGC
Scaffold_2.tRNA44-AsnGTT	AAATTTTTTGTAATATTCCATACTTATTAAAAATAAATACTCCCTCGTCCCTATGAATTTGCAGCATTTTCTATTTTTGTCCGTCCCACTTAAATTGCAGCATTTCTATTTTTTGGACTATGGCCCATCACTTTCTTTTAATCTCATCCATACATTTTAACTATCTTTTAATTTCATCCACACAATTCATTTTCTCTCTTCATTTATTACCCCTTTCTTAATTCTCACTATTTTTCTCTTTGTTAACATCTCATAGGGACGAAGGGAGTAAGTGCAAGCTTATTTCTAGATAAAACATTCGACAAAGTTCCACAAAATTATAAACGTTTGAAAACTATATAGAACAAGAAGCTGGAATAGCTCAGTTGGTTAGAGCGTGTGGCTGTTAACCACAAGGTCGGAGGTTCAAGCCCTCCTTCTAGCGTTTTTAATCATCTCAAATTATTTATTCTTTTGAGTTCTTAACTCCATTTTTAATTCAAGTCCATTGCATACCAATAAGAAACACAAGAGAAAATAGAAATGTACTACACCTAATAATTCATATAAACCAAAATAGATTCATCATTACCAATTACCATTAACAACCATTACATTGATAGAAGAAAAATAGCATAAGATTTGAGATAATGGAGGATATGAGATTTGGTTGGTAGTTACATGTTTCTTAAGTTACGAAAGTAGGCAGAAGGATCCTTCTCGAAGACATCCCTGAGAATACGCACACCAGGTTGTCCCGGAGCGTTCATCATCGTAGGTGGTACTGGACAATTC
Scaffold_2.tRNA48-iMetCAT	TCTTACTCACTTTAATATTTTTACAATGTTTATGACATGTACCCCACATATCCCCCAATAACTTCAATTTAACATTTTAATATTCCTTATGTATCTCATATATCTTGTACTAACTTTATAAAACTAATTTTTAATAAAATATGGTCTTCATATTTTTTCCACTAACTTTCATTTAACCATTTTTAATGCGGTCTCTACTTTTCTTCAATCAAATATATTATTCAATTAAATAATATATTTACTATCTAAATTATTATATTTTTTCATAACGTAAACATTTTTTGGAACTTCATAACGTAAACATTGTATTCTATGATATAGAAAGATGGTTGGTAATTATGTACCAACAAATCAGAGTGGCGCAGCGGAAGCATGGTGGGCCCATAACCCACAGGTCCCAGGATCGAAACCTGGCTCTGATAGTTTAAGAGAAAGCTTCCATCGCTACATCCTTTTTGCACAACCCTTGCCCTAAAGGATACTACTTTTGTATGGTCCTTCAACCTTAATTCCTCACAAATTTGTCCTCTTAATCTGTTCAATATTATCAGAAAATGGTCCAATCAACTATATTACTCAACTCCAATATCCCAAATCATATCAACTCCCCCACAAATCAGCCGAAATCATCTGCTAAAAGTACAAAAGATAAAGTATTCAATTTAATTAATCCCCAAATAGGGAAAAACACCCAGAAACCAATAATTTCAGAATCATTAGGATTGTGCAAATGTGGAAGAAGACATTTAATGGAGGCAATTACAGGCACTGT
Scaffold_2.tRNA50-iMetCAT	CCAACTGGGGCAGATACATTGCGATACACTATAATTTTACCCTTCCTCCATCCCTACTCAAGTTGCATGAAGAATGACTCTCAAGTGCAAAATCAAAAGAAAGCTAGACAATAATTTACTTTAAAAAAAATTAGATTTTATTTATTTAATAAACAACTCATAAACTAATTATAATTACAGAAAATATTCAATAATCATTTGTTAAGGCGAACTTATAGTATTTTGGTCTATGAATAAAAAGTGAGTTAAAAAAAAGAAAAAGAAAAAACACATTACAGAAGTTGTGCTTATGCCTTCTCAGCAAATACGGCTGAATATAAATATGAAAACTTAGAAAGATATATCAACAAATCAGAGTGGCGCAGCGGAAGCGTGGTGGGCCCATAACCCACAGGTCCCAGGATCGAAACCTGGCTCTGATAGTTGAGAGAAAGCTTCCCCCACTATTTTTTTGGCGTAATTTGCATGAAGTGTATCTCGAATTCTCGGTCGTATATGCCATAATCGAGATCTAGGGAGGACTAAAAGATAATATACCCTTATTTAATTGTTGATAATAAATGATGAAATAGTAATTGGAAATTTAATGTTTAAAATCACACTAAATTGTTATTCTTACATGATCTATTTTTATCTGTTACTACTTGAAAAATCGGTATTCACTATTCACAGATAACGATAAACGATGAACAACAATGTTTGAAATAAAAATATTACCATAAATTTTACATAACTTATTTTTTCATAATAAAAAGTAAAACAAAAACTCGTT
Scaffold_2.tRNA52-ValAAC	CCTTAAATTTGGTATTATTCATGATTAATCTATAGGTGGGATGAGAATGAGATTATTGTAAGAAAATCACAAATAAATTGAATTATTCTAGATAATTTTTCCTTTATATTATTAATTACTCCAGGAGCAAGAATTATGAACGGAGGAAGTATATGATTTAATAGTCATTTTTTTTATTTCATTCTATTTATATTTTGAAAAGGATTTTCATTTTCGCCACTAACTAGAAGTATTTGTCGGTGACATTTTCAAACGTTTCAGATCGAAACGCTTAGTTTAGAAACGGCTATTTTTATTTTTTGTGGATGAGAAACGGGTATTAATAAAACTTGTGGTATTATAGACAACTTGGTGTCGTGGTGTAGTTGGTTATCACGTCAGTCTAACACACTGAAGGTCTCCGGTTCGAGTCCGGGCGACGCCATTTTTTATTTTATTTTTTTCCCAATTTTTAATTAGTTTATTTATTTATTATTTATTATTTATTATTTATTTAGACTGATTTTGGACTGAATTATAAATTACATTGCCTGACCTTTGCTGACTGTATATATGATGGCATAACCCACACTATGTTTTAGGAGTATATTTAATAAGTTAATGAAAATGATAGCTATTATTTTCCTTTTAAGTTGGTGGAAAATATTAATTAATATTTAAGTCAAAAATGAATTGTATAATTGGAAAAAGACATGATTATAAATTGAGCAGAAGTTAAGAATGAAATGAAAATTCTAAATTAAATGAAAAATGATAGTCATATATAAGAATAAA
Scaffold_2.tRNA53-LeuAAG	CGAAGTAGATGGTAACAGCCATGGTTCCGTAGAGCAGACCGTTCGTAACACTAATCTGCACGCCATGTATTCGACGTTTTGCCTCTTTCGCTGAAATTCTAACCCAAACTCTTTTTTTTTTTTTTGATTTTTTCTATTTATGTGGCTGCTCTTAATCTGGATTTTCTTTTCAGTTTTCCCCCACAACTATCCGTCAGTTTATCCAAAATCAAACTCCCAAATCCCACTTTCCTGGAATTAATTGCTTCTTTGCCGTCTTTGAAAAAAACTTTCGTCACAATGAAAAGCGGGAAAAGAAAAAACATTCTATACAGAATATTACAAGAGCGGGTGGAAATGTAAACAAAGATGTTGAGATGGCCGAGTTGGTCTAAGGCGCCAGATTAAGGTTCTGGTCCGAAAGGGCGTGGGTTCAAATCCCACTCTCAACATTATAATTTTTTTTTTTTTTTATTTATAAAATGAAGCTAATATTAGATTTTAAGTTGTAAAAACTAGTAATGTAAAAATGTAACCAACAATGATGGTAGAGTGTGAGCAATACCAAGTTATATATTGTATTAGATCTTAAGTTGTAAAAACTTGTAATATTAGATCGTTTAGCCATTTTTTTAATGTTAAAAAACTTAAAACATATTATTTTGACCCTTTGAATTTATTTTTGAAAAGCGTTATTTTTATCTATAATATATCATTGTAAAGTTAATATTTTGGAATGAAAATTAATTTTAAAAAGAATTAAATATTTTAAAAAAAGAACACATTCAAGTTCAATCATTAG
Scaffold_2.tRNA56-ThrTGT	ACTAACCACAAGGGCTAGCATGAGAACAATATATTATCAACCTATAATACAATTATGAAATGTAATTCAATTAAATCCTCTTAAAGACAAGACTGTCTCACGGTAAGACGACCTCCAAATAAAAAGTTCGATCATAAGCTAAAAGTTTCAATATTGAGCTGTTTAACTCTTTCCCTCTAACGGTGAGACCGTCTTGTATGGGCCACACCTTTTTGAAAACAGACAGTTGGGCTTGCATCAACATGCTAAGGCCCATTGGACTTGATTAATGCTAAAATTTCCCTCCAACATGCATCTCTAAAGTTTGTACTGTATTTTTTTAACTTTAAAATACACCCCTTAAACAAACAGCCCCTATAGCTCAGTGGTAGAGCGTCAGTCTTGTAAACTGAAGGTCTGTAGTTCGATCCTGCATGGGGGCACTTTTTTGTCGATTTCAAAGATCAAGCATTTTGTTGTAAATTTTCGACTTTACGGCCGTGGGTCGTTATTGCTATTTCCTCCACAAACCTGAAAATTTATACATTACTTAAAACTAGTGTAAAGTTAATTAGAAAATAGACCGTTTATAAATTTACAAAGTGTTAAAATGATTATCTTAATTAAAAAAATAATGATCTCACTGACTCTCATATTTCTAACTCTATGAAAATTGTAAAAAAAAAAAAAAAGGATTGGCGATGCTCGGAAGATAATAGTTAACTATATATATGCTTACCATTGTAATATATGTAGATTCAATTAGGATGTAAAACGTATACAATGTTATCCT
Scaffold_2.tRNA57-AspGTC	AATAATTTAAAAATATTAATGTAAAAAAGATTGAATAAAAATTTAATACTTGAAAAGGGCTCGGCTTAACAGATCATAAAGAAAATTATAGAAACTCGTGCAATTCACGACTAGTATAGACTATATAAAATATAATTCAAAGAAAAATAAAAGTAATTGCTATATCAAATTATAGAATACTTATTTTCTTGGAAAGTATTATTGGAAAGCACGTAGACAAAACACGTTAGAACAATTTAATTTTAGAAGATTTTTTCAAAATGTAAGATTAGAATACTATAAAACAAATATATTTAGAAATTGTTTGCTACAATTAAATAACAAATTGTAGTTAATGATACAACAATAGTGTCGTTGTAGTATAGTGGTAAGTATTCCCGCCTGTCACGCGGGTGACCCGGGTTCGATCCCCGGCAACGGCGTTTGTTTACTTTTTGTATACTTTTTGATAGTTTATAAGCATGGTAGACCGTAGACTGCTTTAAAATATAATAAACGAAATAAATATATACAACCATTGCATAATAATAGAGCACCATCATATAATAAATAAAGCAAATATATTAAACCCGGCCTAACTCTTAAATTAATTTTTCCAAATTAAATTGCACTTGAGTTAATGTATAAATTAATTTTATGTATAAATTAGTAAATAGGCTATTAAAATAAATAAAACAAATCACCGCCTGTTTGTTGTAGTACAGTGGTAAGTATTCCTGCCTGTCACGCGGGTGACTCGGGTTCGATCCCCGGCAACGGCGTTTGTTTATTT
Scaffold_2.tRNA58-AspGTC	ATGATACAACAATAGTGTCGTTGTAGTATAGTGGTAAGTATTCCCGCCTGTCACGCGGGTGACCCGGGTTCGATCCCCGGCAACGGCGTTTGTTTACTTTTTGTATACTTTTTGATAGTTTATAAGCATGGTAGACCGTAGACTGCTTTAAAATATAATAAACGAAATAAATATATACAACCATTGCATAATAATAGAGCACCATCATATAATAAATAAAGCAAATATATTAAACCCGGCCTAACTCTTAAATTAATTTTTCCAAATTAAATTGCACTTGAGTTAATGTATAAATTAATTTTATGTATAAATTAGTAAATAGGCTATTAAAATAAATAAAACAAATCACCGCCTGTTTGTTGTAGTACAGTGGTAAGTATTCCTGCCTGTCACGCGGGTGACTCGGGTTCGATCCCCGGCAACGGCGTTTGTTTATTTTTAAGTTAATTTTTTCCAATTGAACTTGGTTTTATATATGAAATAAATCCAACTTAACTCAATTTAAATTTCAAGATTATCCCATTAATAAACTTTTTTGTATACTTTAGTTTTTTTTATAGTTTATAAGAGACGTAGCGTATTTTGAAATATAATAAACGACATACATATATGCAACCATTGTATTACAATAGAGCACCATCATATAATGAATAGAGCAAATATATAAAATGTAAATTAAATCCGACCTAACTCTTAAATTAATTTTTTCAAATTGAACTTGATTTTACGTATAAATTAATTTTATGTATAAATTGATAAGTAGACTGTTGTTGTATT
Scaffold_2.tRNA61-SerAGA	GCATTATCACTTTTGATTTTATTAACAAAATTATTTTTTTTCTTCATCAAATCCATATAATTCATTGATCTATTCATCTTACATAAATTCTTATGAGAGACCATATCTAATTGGATTGACCCGTAAAAGAAAATGTAGAGTAGGAGTAAAAATAATATTTAATAGATTAGGCCTGAGGAACGTCTCTCAAGAAACCAGTTGTTCATCTTATTCTCCTACTTTATAAAATTTTTTTAATAAACATTTGATGTATTTTCTAAGTGTCAAAACTCAGAAGTAAGAAAAGTATTTTGATGATCTTTAAACTAACATGCTATGAAATGAAACACGTTGAATTAACAAGCAAGAAGGTGGACGTGCCGGAGTGGTTATCGGGCATGACTAGAAATCATGTGGGCTTTGCCCGCGCAGGTTCGAATCCTGCCGTCCACGTTTTTTATACCTTTCTTTGATTTTAATTTTTTTTAACATTATCTGAAGTTCTGAACAGATCCCCAAGTGTTGGATGCCATGCCAATACTTCATAGCAAACCTGAAAGAAAATTTCATTATTCAAAAGAAATAGTTTTTACATAATCCTAAGTATCTGACAATTGATTTTTTAAAAAAAATTCAAATGAAAGCTTATAAAGAAAAATCACAAATTCTTGTGAGAGACGGTATCTTTGAAAGACCATCTCTTATTGGGTTGACCCATATAAAAAATGTGAAGTAAGAATACAAAGTAAGCTTTGATGGACTGGGCCTGAAGACGTCTCTCAGGAGACTAGCTGAAAGAAAAT
Scaffold_2.tRNA63-GlyTCC	GCAATATAGTTTATCAGCAAGTCTTGTATGAGACCGTCTCACTGTGAGACGGCCAATACAAACAACCTATTAGTAAAACAAACACAAAAAAAATTGAAAATTGGAATTCCACTTGTAAAAAAGCACTTATTTGTTTAAAATATTTTAAGCCAACACAATTGAAATCGTCTAACGATGAGACAGTCTCATAAAGAATTAATAATTATAAAAACTTCTGCAAAGGCCAAACTAAAATAATAGGCCGTAAAAATGAACCACCAATGTGGCTTTGGACTACAAAAATTAAATTGCATATATTGATGAAGAACTATTAGTTTAGTTTTGCAATTTTATCCAGACGAACAACATCAGCGTTTGTAGTCCAACGGTTAGGATAATTGCCTTCCAAGCAATAGACCCGGGTTCGACTCCCGGCAAACGCATTTTATTCTTTTTAACGGAAATGATTTGTTGGATTATGTATCCGATATTTCTTTATTTATCGCTCTTTACTTTTATTTTTATTTTTAGTTATTTGTATGTACTCTATTTATTTTTTTGTAAGTTGCATGTTTTTCCTTTTTTGAAGACCTTCTCGAGCCGGAGTTGTCGTCGTTCTTCCCTTTTCAAACCCTGATTATAGTTTTCTATGAGCAAAATACACCGACTATAATGATGATGTATCCCATATTTCTCAGATTCATTTTCTAAACTCTTATCATTTATCAAGTGAAAAAGCAATTATAGATGAGCATGGCTATGGTATGACTGTTATTGGATTTTGGCTTTTGGT
Scaffold_2.tRNA64-CysGCA	AAACCAAAACCAGCTGCTTTGATTAAATATTCTTAATAGAAGTTTTGTCAGTTTTTGTACTGGTTTTTGGTAGCAGATCTCTAATTTCTTAGTAACTCATAAATATGTAGACTGTAATCATCTGGAATTGCAACATTAATAATTGACGGCAAAAATTAAGAAATCAGTAGAAACTACAAAATTATAGGGGTAAAATTAAAACGGCGAGAAAATAAGAGAATATATGTGGATAATAATTAAAGAAATAAATTAACATACTGCCTAAAATAAAATATTTTAAAACTAAAGAGACAGACTAAAATAATAAGGGTGGTTATATATTAGGAATATAATGGATGGAGTGTAGACAAGGGTCCATAGCTCAGTGGTAGAGCAATTGACTGCAGATCAATAGGTCATCGGTTCGAACCCGGTTGGGCCCTGTTTAAAGCACTTTTTATCTTTATCGAGTCAGGGGATTTCTTTGGCCGCGTTCTTCTTTATGGGTATGAGTTGTCGCCGTCCTTCCCTCTCTAAACCCTGTTGATGATGATGGATGGAGTCTAGACATGGAGTATTATATTTATTTGGCACAATTACAATAGGGGTTGTTTTGAACAAATTAGTCTGTCAAAATGGTTGTTTGTAGTGAATAATAGTAACATTTTGTTCACTTTAATTATTTTTTTAGATAAAAGTGATTTAAATGCTTTTATTTTTAGTCAAATTGTTTCGGGACTACAGGTTATGCTAAAGGAAGAAAATAAAATAACTAAATAAGAATTAAACTTAA
Scaffold_2.tRNA69-GlyGCC	CCAATTTAGTTGTCTCATTTGTTGATAAAAATTATGTTTTAACTTATGAAAACATATCTCACATGACTCTTAATATCTCTAATTATGACTCTTAATATCTCTAATTATGCTTAAATAAAAATTATGAAAAGTTCATAAGAATAATCCTTGCATTGATCAGACAAATTAAACAAGATCTCATATGACTATGTTTTAACTTATGGATTAAGAATAAAATACAAATTAAATGGGATTGATGAATAGTGTAAAAACCAAATGGGACAACTAAATTGGTTCAAAGGAGTATTATCTTCTCCCCGGATGTTTAGTAAAATTAAAATTAAAATTAAAACAAACTACATCAATAAGTTGCACCAGTGGTCTAGTGGTAGAATAGTACCCTGCCACGGTACAGACCCGGGTTCGATTCCCGGCTGGTGCATTAAATTTTTATTTACTATTTTGTGTTTTCTTCATTGATGCTAAGCTACTTTGTGAAATTTTCACTCCCTATGGTTAATATTATACTGCTCACTGACTTTATATTAAAAAAATTTCATATTTGTAATTTTCATATTTTCACTAACTTTAGTTTATAAATTTTATAAAATGTTCACTTTTTCTCTATTAACTTTATTATTGAATAAAATAATTTCACTATCTAACATGCTTAATTTTTCTTAATTTTTGTGAATAATTATTATAAAGGGATATAAATAACAACAGAGAATACATTTACAACAAGTCTACAACCATAAGCACATGTTGAAGAAACCGACCAAACCAAAAGTT
Scaffold_2.tRNA7-GlyGCC	TCATGATCAATGAACTTGTAATTTATCATCTCCATCTATTTAGTTTTATTTCATTCTCCAACTACTGTTAATCGCATTTAAAAAAGTAATAAAACCAAATCATAGCAAAATCAAAAAATCAAGAAAGCAAATATTATGATATCCTTTATCATATTAGAGGGACTAGTTTTTGTGTGATTCTCTAGAAATAGATGACAAAATAAATGTTAGTACTTGGTTGTTTTATGATTGTATCCAATGCCCATCTATGTAAACTTTTAAATAAATCATAGTCTATGACAAATTGACAATAATAAGTTCATAAAAAGTAATTTAATGTAAAACAATCTAATCCCAATTTTATCATCAAAGCACCAGTGGTCTAGTGGTAGAATAGTACCCCTGCCACGGTACAGACCCGGGTTCGATTCCCGGCTGGTGCACATTTTTTTAATTTCTGGCTTTCTGCCCCATTTTTTTTTATTAACATGCATAACAATTGACATTTTGAATTGTTCTATAATTTCTGTGGGCATGAACTTCTATTTGTCTCTTAAAGGAAAAATCTCACAAACCTTAAAAATGGTCGAAATTGTGTTGCTTCCTTAATTTTATTACCCAAAAAGTAGAATATAAGGCGTTTTTCTCACAACAACAGATTGAAAAAATGGATCTTCTCCAACATAACGTAATACAAGTTGAGGTGTTGATTTGGATATCAAGTCGGTTTTGGTTAAAATTTAATCAACATGTTAAGTAGTCTTTATTTTTATACTTGAGTCACTTTTCGGTC
Scaffold_2.tRNA73-SerGCT	TTACTTTATTTATTCACAAATTCTTGTGAGATACTGTCTCTTTGAAAGATCATCTCTAATTGAGTCGGTCCATTATATAGTTGTTTAATATTGTAAGTAGACATGATATAAGTAGAGATTTATGATATTGAAAGTAGGCATCAGGGAATAGGGATACGGTAATCAAGCATTAAGAATAATGTAAGTAAACATTAAAAACTGTAATGAATTGGACTTAAAATAGTCTCAATAGACTAGCTATTATTTATTACTTAATAATTAAATTTTTTATAAAAATAACTTTTTCTTTACTCTATTTTATAGGGGGTGTAGAGGGTTTACTACTATTAAAAGATTCCCTTGACAAGAAAGTCGCTTTGGCCGAGTGGTTAAGGCGTGTGCCTGCTAAGTACATGGGGTTTCCCCCGCGAGAGTTCGAATCTCTCAGGCGACGTAATATTTTTTTAAAAAGTTAGTCAAACTTTAAAAACTATCTGGTCCAACTGTCCACGTCAGGTGCGAAAGACGGAGCATTATAAAAAGAAAAAAATTAGGCTAGTCTCTTGATAGACCATTTCTTAGGGGTCGCTTGGATTGAGAGTAAATATTTAAGGTAGTAAAAAAAAGTCAAACTAACGTAACAAAGGTAATTAGATATGCAAATGAAGTTATTGAAATAATTGTGATAGAGGTAGAATAGGAGTAGATTAAAAATGATGAATAGAAAAAGAGTTTGATTTCACTAATTTGGAGGTAAAGAATTCCCCCACCTCCCCCTAGGGTAAATTTATACCCTAAAATAAG
Scaffold_2.tRNA74-HisGTG	AAAATTAGTTATCTTGACATTCAATGTTGAGTTTAACTTTAATATTGTTTTAACACAAATTCGTGTGAGAGACGGTCTCTTTGAAAGATCATCTCTAATTGAGTTGACCTATTAGGAAAAATGTAGAGTAAATATAAACAATAAGCTTTAAAGCATTGGACTTGAGAAACGTATCTCAGAAAGATAGTCTCTTAAGAGACTGCCTGTTGTTTTAATTTGATACACAAATAACCAGTTGAAATTGAATTGAGAGAGATAAAGTCTTGAAAAAAAAGCAATAAAGGGTGGTGATACAATCAACAAACGTGAAATCTAAACATATATTAAAACCTAAGATTACTAACAACAAAGTGGCTGTAGTTTAGTGGTGAGAATTCCACGTTGTGGCCGTGGAGACCTGGGCTCGAATCCCAGCAGCCACATAGTTTTTAACATTTTTAATTATAGTCTTTTTAATGTTTTATTTTACAAAAATTTTTGTGTGAGACAATTTTACCATGAGACTCTTTATATATATATGCCGAAAAGTCCAATTAATACAATTATGCATATTAACTCCTAATTTAAAGGTTATCTTACTGAAAAATAATCTCTCACAAGAATAACCTTTTTTTTTTTAGCATTTTAGTAGTCACTAGGTACATATCCGTGCTAAGCACAAAATCATAAGAATTTTTGAAAAAATATATGAGAAAAAAATTGGTTATTAAAGACAATTGTAGAAGTGAAAAGAAGCATCAATGGAAAAAAATATGAGGCAAAATCAAATATA
Scaffold_2.tRNA76-GlyGCC	AATTATGAAAAGTTGATAAAAATAATTCTTTCATTGAGACGAATCATACAACATCTCACATGACTATGTTTTAACTTATGGAAAAATAAAATATAAAATAAACAAAATTGATGAAAAGTGTAAAAAATCAAATAGGACAACTAAATTGATTAGGGAGTAACATTTAAATCCAAAAAAGTGTAATTTTTTATGGCCTTTTGAGTAATAATAAAACTTTTATGAGATAAGTAAAAAAAAAACAACTATGACATTACCTTTAAAAATTAAATAAGAAAAACGAACAACAACAATAAACGTGTACTGTTTGACTATGTTCTTAAATTGAGTAACTAAAGACGAATTAATATCAAGCACCAGTGGTCTAGTGGTAGAATAGTACCCTGCCACGGTACAGACCCGGGTTCGATTCCCGGCTGGTGCAACATTTCATTTTTTTCTATTATTTTTTGAAAACACTAATCTTTTAGATCAATTTTTTTTTTCTCTTGATGCAACTACGGCTATTTTAACTCAAATTTCAATAGGAGTACAATGAATGAACTTAATAGAATATTAAAGCTTATTTAATAAATATGCCAAACTCAAATACTCTTGTGCTTGACTTTTGAATGTTCATGAACATAGAATAAGCTTAAATTTGAGTTGGTTTATTAACATGATATCAAAAGTCTACATTACAAAAAGATTATGAAGATTATGAGTTTAAATCTCACCTACCAAATAACGCAAAGCATGAGGATCGGAAGGCTAAGCCCCTCCTACGCCTCCCTT
Scaffold_2.tRNA79-AlaCGC	TTTGAACCCCTAATAGCTCAATCACTAGCATGTATCATTGAGGGGACAAAAAATGATGGAATACGAAACATTCAATGAACTAATATTTACTAAGTTTTAAATCGAAATGATTTTATTAATAATTAATAAGATCAAGAAGAATTAAAATAAGGCAATTAAAATAATAGCCTTATACGTCATTTTTAACAAAATAAGTTGGTGACAAAACATAGATATGATAATAAGAACTCCATTATTATTTAAAATTACTACAATCCAAAAAACTTTCTGGAAGATCGATTTTGTTTAGGAAAAAGTTGAAATTAACTTCATCATTATTAAGTATAATCACTAGACGAAACAACAAATACGGGGGTGTAGCTCATATGGTAGAGCGCTCGCTTCGCATGCGAGAGGCACGGGGTTCGATTCCCCGCACCTCCATTTTGCAATTTTTTAGGCTGCGCCTCTGCTCATTCACATCAAAATTCTTGTACAATCTCAAGAATAGGCCTTGGACAATTCTAAGACTGATTCTTAGTTTAGGCCTTCAGAAGATATGGTCCGTTGTTGGTCTCTTTTTTTTTTTTTTTTGAACATAAACCTGTATCATTGTATTAAATCAAGCTCGGCAAGAGCCCGAAGGCTTGCCGGAAAAGGTTCCATACATACTTTTTCATGGGCTATCCCCGTGTCCCATCTCGCCACCATATGAGCTAGTGTATTCCCACATCTACGTACATGATTACAGTCAAAATTTACAAAACAATCACTAAGAGTATACACGAGATCAT
Scaffold_2.tRNA8-LysTTT	TCCAAACCGAACACCGAATTATAAAGTAAAATTCAGTCAAAACCAAACCAAATTTAAAATATTGTCGAACCAAATTACTTATTCAATTTGGTTTGGTTCGGTGTTCAATTTTTTACCAAATTATTTACACCCCTAAGTAGAGATGCTAATTTGAGCGGATTAAATTAAAATTGCGAGAACATTTGTGGTAAGAGAAGAAAATATTATCTAAAATTAAAATGTTACAAATTAAACAGAAAAAATTTAAATAGAAAATGTGATGTGACGAGGAATGGTAGAAATATACTTTGAAACTCCTCAATGTTTTGAAATTATAATATTAATGTCATGAGAAATATATTAATCAACTAGCCGTCTTAGCTCAGTGGTAGAGCGCGTGGCTTTTAACCACGTGGTCGTGGGTTCGATCCCCACAGACGGCGTTTTTTGATTTTTTTTTTCATTGCGAAACCTTTGACCATCCCCCCCTTTTTTGTTTTTCTTTCGACTCCTCCCCAGGAGTGAAACCCAATTCGTTACTGCTGCAGCACACTCCTCATTCGATTCCTCCATATTTCTCTTCAAGCTATTGCTCCAGATTTTCTTTTAAATCGTGCTTTTAGGCGTCTAAAGGTTAGTTATATTTACAAATTTTGATGAAATTAATAAAATTTATGGTCTGGTTTTGATTGATATACATTCAGATTTGTCTTTTATTGGTCTTACTCATTTTTTATCTGTTTAAATTCATTGCTTTTTCTAGTTTTGCTGTTAAACATTGTTGTTTTTCAAT
Scaffold_2.tRNA81-GluTTC	AAGAACATAAAAACGTTTTAAGGCAAATTATAAAGACAAGAACCAACACTTAAATACGTAGAAACGTCAAAATGGTCAATTAAACGGAAATAGGCAATAATTTAACTGATAATCCTACGTCAGTTAGATAATGCATAAACTGAATGCTAACATGTGGAAAAATCTTACAAAAATACTACCTCTCGCGTTTCATGAAAGTTCAATGCTACCATGTAGATTTTCCTTAAAAATAATTTAGATTAGGTTAATAGAGTCCGTCTCACGATGAGGCCACCTCAATGGAGAATTATTGAAATGAAAGTACACATATGGTTTGGCTATAATTTTAAATTAGCGAAGAATAAGCAAAATCCGTTGTCGTCCAGCGGTTAGGATGTCTGGCTTTCACCCAGGAGACCCGGGTTCGATTCCCGGCAACGGAATTTTTTGACTTTTACTTCTGTGTTACTATGTACTTGTTTGAGAGGGAGTGATCATACTCTAGCCAAACTACATTCATCTTATAATTTTTAAGGGTGGTTGGTACAGATGCAGGAAACCTGACTTGAAATGTTATCATATTTTTCAAACACATCAATACGATGTGCATGTGATATATCGAGTGATTTCATCAGTCTGTTAAAATCTTTGGCCCATAAAAAATAGGCAAGGTTATTAATTTACATATACTTCTTATAAATGGCAATCCATTATATATGCAAATACCTTTTCAATTAATTTAACTGCTAGATGAATCAATTCTCTGCAGAAATGGAAAGAAATGGAGATCAAA
Scaffold_2.tRNA82-iMetCAT	GATATGGATATAAAAAGTAAAATAGACAGACAAAAAGAAACTAAGGGAGTATTAAGATTTGTATACAAGCAATCAATAGTTAAAATATAATAAAATATAATAGAAGTAATATGTATAAAATCAACTTTATCTTATTTGGTTCAATAAGTATTGCAATTAACCGATTTGATTATTCTATACGGTAAATCTCTGTGAGAGTGTTGCATGTAATTTTTCAATCCATTTAGTAAATAGAATGATTATTAAATGATTCCCCACTACTCTATTGTTGTTTCTTTGTTGAAATTCTCTTGACCCAAAAAATCTTTAAATACTATAAAAACAAAAAAGTTGTAAATATATCTCAACAAATCAGAGTGGCGCAGCGGAAGCGTGGTGGGCCCATAACCCACAGGTCCCAGGATCGAAACCTGGCTCTGATAGTTGAGAGAAGGCTTCCATTGCAACATTTTTTTTCGACAACCATCCTTGAGCATGTTCTTCAATTTTAATACCTCACAAATTAGTCTTCTTAATGTGTTTCGATACACTTATCTGCCATGGTACTTTTTATTTTTGTTATCTGCATTTCACTAACTGGGCTTTACCGTAAAACACTTGTGCCATTCTAAATATAAACATTTTGGATGAATTTTTTCTAGTATCCCTTGATTGTTGCAAAGTAATTAGGCTAACACAAAATCTCCTAAAAGACGGTTTATAGGATAGACCATTGAATTGGGCCAGCCCAATTTTGTATTTTGATAATTTTGAAAAACAAAATAAAAAAAAA
Scaffold_2.tRNA83-MetCAT	GGTTTTGCCAAATAAGAAAATGGGACAACTAAACTGATTCGGAGGGAGTATTAAACTTAACTATACAGAAAAATTTCGATTATATTTTCCAAAAAATATAAACACAATAGTTTACTAACTAATAAAATTAGTCCATATCTCACTAATTTAATACTTTCTTTCATACATAACTCTCCCTTTACTAAAAATAGAGAAAATGACTTTTGAAAAGCCTAATTAAAATTTTAATTTTCCGTAATTCTCTCTTTCACTAGACCTAACCTATAAAGTGTAATTCAAATATAAAATACAGATATTTTAATTAGTAATCTAAATAATAAATAAATAAAAAATATTAAAGATAAGCAAAAGGGGTGGTGGCGCAGTTGGCTAGCGCGTAGGTCTCATAGCTACTGAGTGATCCTGAGGTCGAGAGTTCGAGCCTCTCTCACCCCCATTATTTTTTTAACTTTTTAGTTTTGCACCAACCACTGAGTAATGTATAAAGCATGAGAAACTTTGGTACCAAGAGAAGGTGCAGAAAATGGTTTTGAATAGAAACTAATAAATAAGTATATTCTATTGTTTTTTTTTTACAGTGGAATCAAATTATATGCATTCTATTTGTTTTTGTAAAGACGCATAACATGATGTGTGTTTAAAATAAATAAATGTATCATCCTCTTTTATTTTATTTTATTTTTATTTTATTTTTATTTTATTTTATTTTTATTTTTGATACGATAACTTTTAGTAATTAATGTTAATGATGGAAAACTAAAATTAAGAAACATTTGAATCACACT
Scaffold_2.tRNA84-ArgACG	AAAGTATAATAAAAAAAATTATTTTATGAACTTTTCAAAAAAGGGTCAAATTGGGTCGAATTTAAATGGACTTCACCCGCCCCAGCCCGTTTAATATATGACATAACCAGCCCCACCCCGACTCGTTGAACACCTCTAGCACAAGAGTTTCTTCTATTGTCGTAGACTCATTATATACGAGTCGATACATTTGAAATTTTAGAACAGTTGTGAAGTCAGACACAAGATTAACTGCTTTGCTCCTAAGAGATCTTCGTTTTCCCATTTCTAATTCCAGAATTTAAATCAAATTACCAATTCTAGATGGGATAAATCAATAATTATTTATAATACATTTATTGTTCAACAAAGACTCCATGGCCCAATGGATAAGGCGCTGGTCTACGGAACCAGAGATTCTGGGTTCGATCCCCAGTGGAGTCGTTTTATCAATTACTAGGTTTTTGCATTGAGACCCTCAATTTTTTAATCCAAGCTCGCATTCAATATTCAATTCTCCAATCAGAACTCTCCAAAACATCAACAACCATTATCAACTACTTTTTATTTTTTTTTTTCGAATAATTATCAACTACTTTACACAATGAAGATTTCGTTCAAATTAATATTTGATGTTGGAAATCAAGAAGAAATGACGTAAATCAAATAACTGAAACATGTATGACACATAATCATTAACAAGTTCCAAAATTTATTTTTATACTTACGGTCCATTTGATTACTAATTCAAAATTTATTTTTAAGAGATGTTTAAAATAGTTAAATGTTGCTAG
Scaffold_2.tRNA86-LeuAAG	ATTGAAATCGTCTCACGGTAAGACGATCTCAATAAAAAATTAGAGTATAAATAATATGATGCTTTTTTGAATAAGTTATAAGTTATTAAATTTTCAGGTACTCTTATGAGAGACCATCTCTCAAAGAGGTGATCTCAAAACAGCTAGTCAACATTTTAATTTTCTTTTTAATTTGTATTAATTTAGTTCATATATTTATGCGTCTCACGGAAAGACTATCTCTGACAACAATTTGTGTTAAATTCTAGACACGAACAGAACATCAATCACTATTACGAGCCCATTGGCAATTATAACAGGCTAAAACAACGTTTTATTAAATTGCAATTCCCGTGAAACAATAAATAGAAGTTGAGATGGCCGAGTTGGTCTAAGGCTCCAGATTAAGGTTCTGGTCCGAAAGGGCGTGGGTTCAAATCCCACTCTCAACATTTAATTTATTGTTTTTTTTTATATTTTGGCTTTGCTCACATATGCAACTCTCCCTTCACATCTAATTAGAAATTAATCCCTCTACACTGAAATAAGAAATTAGACATTTTGAGAAAAATGGTAAAAATATTGTATAATTGTAGATAAATGTGTGAATTACAATTAAAGAAATCATGTGGATCATGATTAAAAATAAAAATATAACAAATTTCATAAAAGGGAGAGTATTTTATTAAGTATAGAAGATTAGGCATGAGCTTAGATATGATTCAACTCCTAATTGCAAAGTCATTATTTATTTATAGGATATGTACATTGTATTCAAAACCAGATAGATGATATTGTTATT
Scaffold_2.tRNA87-GlnTTG	AAAACTTTACTAAATTTTTGATAATCAATCGGTCCTTATAATAATTTAACAATAAAATATACTAATAGGGCCGTGCTTGAATGGGTATGACCTTATAATAGTTCAACATAATGATGCCTATTATAATTTTTCTTTTAAAAATAAGTCATATGCCTTAAAATTATTTAGTCTATGTGCTATCAGCTTCTTTCAAAAAACTTAACTATATCTTATCTCTATTATAAGAATTCATAACAAAAATATTCCAAAGTCAATAAGGAAAGCCATGGATTCTACTGTAAGACTGTCAAAGAAGAGAAACAATAGTACTTGATTAACAACTTAAACTATAGAATCCGTACATGAAAACAGGTTCTATGGTGTAGTGGTTAGCACTCTGGACTTTGAATCCAGCGACCTGGTTCGACTCCCGGTAGGACCTTTTTTTAAAATCTTACATTTTAATTTTCACAAATCTTTTTTGTTGTCTGGTTTTGGAGATATTAAGGCAACAAATCATAATGTGCAGATGGTATGAAAATTAGAGATGATAATGGGTCGTACTGGTCTCTGACTTTCTTTCAGATAAAACTCGAATATTGTTTTTCAATCCATCTCCACTCGGAGTCAAATTATGCATACTCTAACTTTGCTCCGACTCGAACTCTCGGTCCTTCAATAGAGTTTGGATTATTATAAAATTTTATTCTTATCGATACTATACAAATCAGTGAAAAACATATAATAGATCAGTGAAAAACATATAATAGATTAATAAAGTAGTCTTCTAAA
Scaffold_2.tRNA99-AspGTC	ACTAAAGTACAAGAATTGGGTCTTATAGCTCATACCAAAAAAACATTTAGCGACCCCATCTAATTGGAGTTGATTTTGTCAACCCAAATCAAAAACAAGTGTTCTCTTTAGAGACCGTCTTTTGTAAAGACAACTCTTAATAGTCTAACTCAGATCTATATTTAGAGTTGTAACATATATATTTAAAATTTGTTTGGGCTTTTAAGAAACATTTTGACGGTCTCAAGTAGGAATATGTGATTCAAAAGGTTTGGAAAAATAAGAGTGCGAATCGTGATTGAAAATGGCAACTCCACTGTAGGCTGTAGTATTAATTTATATTTTACAGTAACCATTTAGTTATCACTGAAGTCGTTGTAGTATAGTGGTAAGTATTCCCGCCTGTCACGCGGGTGACCCGGGTTCGATCCCCGGCAACGGCGAAATTTTTAATTTTTTTAATTTTTTGCATTTTTGGCAAATTGTGTGCAATTGCTATTTGAACACTCCTTCCTTCGTTTTTCTTTCTTCATTCCCACTCTTCAAAATTAAAATAATTCATGAATTAAAAAAAAAAATCAAAGTTAAAGATGTGTAGTTGAGTTTCAGCCTTTTGTTGGTGTTATTGTTAGTCTGTTTCTAGGTGTTCTAGTGGATATAACTTAGACAGTGCAGTTATAATGGTAAAATAAACTAGCAGCTTATGTTGGTCTTTTAAATTGGCTGGCCTGTTTGTTTTGCTCGACACTTGCGTAACTCTTGGACATGTCGGAATTAGACTTGTGCAATGGAT
Scaffold_3.tRNA10-SerGCT	AAGAAAAGATAACGGAAAAGTTAACCACAGCCGTTAGTTGGTACTCTTTGAAAAAAAAAAAATTTTGTTAGGTATTTTGTGGAATTTTTTTTTATTAGGTATTTTTGACATTTTTTCTTATATTTTATCATACATTTCACATTACTACGATAACTCTACAAATCAAAAATTGTACATTTTTTAAGATACAGCATTCAAAAATGATGAAAAAGAATGTTTGTTTTTCAATCACAATCCTAACATTTTTGAAGAAGAATCAATAAACTTAAGTATCTGTATCGTGTAAAATTAATCAATTCCTTTAGATTTTAAGCGAATATATTACAATAAACCGTAGGAAGAGACCAAAAGTCGCTTTGGCCGAGTGGTTAAGGCGTGTGCCTGCTAAGTACATGGGGTTTCCCCGCGAGAGTTCGAATCTCTCAGGCGACGATTTTTATTTTTTATTTTTGTTCGCTCACTTGTAAGTTGTAATTTTATTCAACTCAACACATTTTCATGTTTGACATGAATGAAAATAAAATTATTAATCCTACCAAATAACATTTACAAACTAATTAACAGCAATAAAAAAAAAAATCACTCCTACAGTCCTACCCTACAACATCAAAAACGCAAATTATACACTTCATATGTGGGTTAAATAGTCCATCCCATTCCCATACATATTTTGAGAACATAACTCCATATTTAGGTCGTCTCACCGAAATACGGTCTATCGTCCAACAAAAAAAAAGAGAAAAAAATGGGAGAAATTGAAGAAAAGTAAGTACCTACAAGTA
Scaffold_3.tRNA100-ThrAGT	TTTGTTTATTATAACAAGTATTAATGTATACACTAATTCTTAAATGAGATGGTTTCACAATGAGACAATTTCTATTGGGCGGCTCAATATACATTTTTTGCCTTAAAGTGCCCCACTTATAACGTTAAAATGATTATTTATAATTTTAAAATAGTTACTTTTATAGTTTAAGAGTCATTACTTATAACCTTAGAATTAGAATGAGCTAATTATTTTAGCTTGTCTTATAGTGAGACGGTTCTATACGAGACGGATTGTAATGTACTATATCATTGTTAATCGTAGGTGTTGCGATTTGAGGGAGACCATACTGAAATGAGTGCTAAAACCAAAATAGTAGACTAATAAGGGCTCTTGTAGCTCAGTTGGTTAGAGCACCCGTTTAGTAAGCGGGAGGTCTTGAGTTCGACTCTCAACAAGAGCAGTGTAATAATTTTACTATATCTTGTAAATGTAGGCAATAAACTTTAATGGATTGGGCTTGAGAGACGTCTTCAAGAAAGACGGTTTCTCAGGAGACTGACTGTTTAACTTTATCAACAATACATCTTTGATTTAGTGAATTTACCATGTCTTAATACAACTATATAGTCTACTATAAAATTGAATACTTTTCTTTCTTAAATACAACTCTTTGTTATCAAATTGAACATTTTTCCTTCACATTTTCTATGAAAGGAAAAGAGACTTCATTCTTCTTAATTGTAGTGGTAAAAATAAAAAAATTGTCACAATAGTACGAGGAATAAACACTGAACCCGCTAGCTAAACATT
Scaffold_3.tRNA102-ProAGG	AATAATTTGAGATATTAAGGGTTAAAATGTTGTCTCGACAAATGTGAAAAATTAAATGAGACATTTAGGCTGAATAGGAAGGAGTAACAGTGTATTTACAAGTATCACAAAAGAAATTCAGATCCTCTCTTGAGAGACTGTCTATAGTATAGACGTCTCTCAAGAGCCCAACCCATATCTCCCTTTTAACTTACAAAACCATCAATTAGTTTTTTTTAATTTATTAATTTGACCAGCCCCAAAACTTGAGATGTCTATTGTATAGACGGTCTCAAGTAAGAATTTGTGAAATTAAATTGGGTATGAGACACTAGCGCTAATAAGCAATACCAAGAAGATAAGGTATAAATGGGCATTTGGTCTAGTGGTATGATTCTCGCTTAGGGTGCGAGAGGTCCCGAGTTCAATTCTCGGAATGCCCCTCTTTTTTTAATCCATTTCTCGAGAATGACGTTTTATCTAATTACTTTTTTAATTAGTAGCAAACTTTGACTGAAAACAACCAAACATAATCTTTTACTCAATAGAATAGTATTGTTCTACTTTCAAGCCTTGTCTTTTAGCTACAACGTGTAATATTCTCCACGAATAAATGTACTCAACTACGCAATCAAAACAGCTGTGAAGAGATTTTTAAATCTATTAAAAAGTGTTATTTATAGATTAATTTTGTGTTAGATGTTTTAGGTAGGTTTGAAAACGGATTTTGTGTTCATATTGTTTTTTACATAATTGCAAATTATTTATGTATTTAGAATCCTCTCCATTATTT
Scaffold_3.tRNA104-GlyGCC	AGATAATTGTAGAAATTACAACAAAAAGAGAATTACGAAAATTATTATCAAAAAAATAACGCAAACAATTCTTAATAAAAAAAATTTTGATTTTTAATGTCGTTAAAATAATTTAATACCGTTAAATTTTGATTTTTGATGCTAAAAAAATAACGCAAACAAAATAGACCACGCAATAAATATATCTTCTTATAAAAATTAATTTAATGCGGTTAAATTTTGATTTTTGATGCTAAACATAACAAATCCAAATTCTAGAATGTATAAATCTCAAGGCCTCAACCCTACATTTGCATAAACAATAAACATAGTATAATTAATAAGAGAATAAAACGTTAATAAATCAATAAGCACCAGTGGTCTAGTGGTAGAATAGTACCCTGCCACGGTACAGACCCGGGTTCGATTCCCGGCTGGTGCATTTATATAAAGCTGTGATGAATAATGCGCTTTAGTGGCAGAAGGGTCCGCCACAACTTGTCTGATATGCAAAAGACGATGTCCAAGCGCTTCTGAGCTTTATTTTTTCAGAGTTTTTATTTTTGCCAAATTATTAACATTTTGAGAGTGTTTATTTTTGCCAAATTGTAACAATATATATTTAGAATTGAATTAGGCTTTTGATAGCCGTCTTTACAAAATACGGACTAAAATAAAAGTTTGTGAATTATTAAAGTCCTTTCAAGTGGCAAGTGGGATATAAAGCTTATTTTGGGCATCAAACCAGAGATGAAGTAGCTTATTATAAATTTTTTAGGCTCATTAAGACCT
Scaffold_3.tRNA107-LeuAAG	GTCGGTCATTTTTAGGTTCGGATAATCTCGGCTAACGGCTATGCGTCGGTTACAAAAATCGGTTACAGATCGGGTTCAACTTTCCCATTTTCGGTTGTCAATCGGTTCGGCTATTGTTGGTTCGATGAACCTAAAAAAGAAAGACATTTTCGGGTCAATTTACTTTCGATTTCGGTTCGAGTTTTCGGGTCGGGTCACTTTTGAACAGCTCTACCTAGAAGAATATTTAGAAAAGCTGCTGCAACTTTTATGTTATCATCCTTCACTTCTCTTTGCCCTCTTAAAAAGAAAAGGAAAATGAAATTGAGAATTTTTATATTAATATTCAAACGCAAGCAAATGAATCACATGTTGAGATGGCCGAGTTGGTCTAAGGCGCCAGATTAAGGTTCTGGTCCGAAAGGGCGTGGGTTCAAATCCCACTCTCAACAAATATTTTAAAATCTGTTATGCAGATTTGTAATTTTGCCTTTCAATGCATGTATGGATTAAATTTTTATCTCAAAAGATACACGAATTATAATGTATAGATATAGATTGTATACGTCTTGGGTAAATACAGCAGAATTTTTACAGCATCATAATTTAAAGAACATGGGGACTCATTGTTGTCCCTTTCCCTCACAAAAGAATCAAATATAAATACTTGTATTTAATGAATTTTTTATCACTAAACACAAATCAAACTTTTGTTTACAAAAATTCCGGATAAAATTACTAACACAACATGTAAGTACCAAAACAAAAAACAAGTGAAGCCTACTGCTATCTTGCAAGGGTT
Scaffold_3.tRNA109-AspGTC	ACGTTTATTAATGTATTAATGTATAACTTTTTTTTAAAAAATATATTCTAATTTAATAAACAATAAATAACAGCTACGCGCACAACTATCTTATGGAGTGTTAATCTTATAATTAACTATCTGACGAAAAAAAATATTTTCCAAATACTAGAAGTACTAAGCCTTTAATCATAAAATAAATTTTGGGAGAATAAAATACTATTATTATAATTTATAATACTACAATAAAATTCAGAGAAAATCTTTTTATGATACAAACTACAGAGTACTTCATTAGTCTTGACTCTTGAGTAACATAAGTACTGAGTTTAAAATATAAAATCATTATACATTAATTAAGTCTCAACAAAGTCGTTGTAGTATAGTGGTAAGTATTCCCGCCTGTCACGCGGGTGACCCGGGTTCGATCCCCGGCAACGGCGCATTTTTTTGGTTGTTTTTTTACGTTCAGAGTTTCATCCTTTCTTCTTCATTATATACCTTAAAAAAAGGGGAACAACACCAAACAAAAATGGCACAAATTCTATGGACTCCTTCCAACATCTCCGTTAAAACCCATCTCCATTTTCATGGAATAACTTCCAAGTCCAACCTTTACTCTTCCCTCTCCTCCCATAACTCTATTCTCACTTGTATTACCCACTTTAAGCTTACTAATAACTGGGTCCGCCATCTTAATTCCCTCTTTAAATCCATTGCTTTCTGTTACTGGTCGCCAGTCTGCAGATTATATTGAATAATCTACTTCCAAATTCTCTTCATCTCACGCTGC
Scaffold_3.tRNA112-SerAGA	AGAATGACAAATAGTAATAATGATTACCTTAAAAGATTTTGTATATTTATCTTAAAAAGTACGAGAGCTTTAATTAATAATTATTAACAACCTTATTTTTTTAATAAAAACACTATCTATTTTTTTTTTTTTGAGGACAAGCACTATCTATTTTATAAGAAATTAATATTATAGTATTTTTATAGTGATAGCATGTAATTACATCTCTATTTAAAATTTATATTTATATATACTTTTATACTAATAATTTCGTATATTGCACGAATTTCTATACTAGTTCATATAACAAAATACCAAATCTACTGTATAATACCGGCTAATTGTAATCTATTTAAATAAATATCAAGAATGTGGACGTGCCGGAGTGGTTATCGGGCATGACTAGAAATCATGTGGGCTTTGCCCGCGCAGGTTCGAATCCTGCCGTCCACGGAAATCATTTTTTTCGTGTTTTTTCTTCAGAGATAAATCAGAGGAATATCAGTATAATCACTGCAACTATTGTTAACACTCCACCATATATTGCCAGTGCTCTTTTTCATTTGTAATTGCATTTTATAAAATTGAGTGGCAACTGCAAGTATTATTGTGCTTGTTTATAAATCATTAACACTCATGATAATATTTTTCTAATTTTCTCAAGTTTATAAATTTACTCTATCCACATATCTATTTTATTATCCCTTCCACACAAGTATACTCCAAATTACTCAACACTATAGTTTTTTTTAATCAAACTTATAGTATTGTTCTGTATATTTGTAAAGTTTAATCTGACAAGT
Scaffold_3.tRNA16-ThrCGT	AGTTTTCATCTTTATCTCTTGTTTGATCATGTAAAATGAAATGGAAAACAAATGGTTGAAAAACTTAACTGGTTCAACATTAGCAGGTGATGATAATTGGTGGGTAATATCAATATCTGATAAATCGACGCAGAGACCATCAATTATTAATGAAATACCGCACATTTCTTCTTGCTTGTTCTCCCTTTCTCTTCACTTCTCTTCTCTCTCCCCTTCACTTCTTGAATTTTGCAGTTGAACCCTCTTTCAACTTCTCCCGCTAGCCAAACACGCCCTCAGGTCTCACTAATTAGGTCAGTACTATAGTAAAATGGTTTTAGTATTAAAAGCCGTACGAAAAGTTAACAAGTGCCTCCATAGCATAGTGGTAGTGCGTTCGCTTCGTAAGCGAAAGGTCGCGAGTTCGATCCTCGCTGGGGGCTTATATTTTAACTTGCATCGAAAGTATAAGATAATTTTATTTTGGAAAAAAACATTTATAGCTACGAAGTTAATTGTTGTAGATATTATTTCCTTAATAATAATAATCTAAAAACAAAAAAATTACTCCATCCTTTTACTAATGTTTCATTTAGAATATTCCACTTTACCTACAGAAAATTTTGATTAAGGTATTTGAGACATATGTGTGTATGTGAGAGAGAGATTTCGTTAGATTTGTATTAATGATATTTTTTTAATGCATTTAGAGATTTTGAGGCTCAAAATTTGTAAAAACTGCGCTAAAGTAATGAGAAAATCATTAAAAGAATGAAGTGAGTATAATTTAATA
Scaffold_3.tRNA17-IleAAT	GGCTGGTGAATTTCCAATCCATTTATGATCAAAGGAAGAAATTATTACCTGTTTAGAATCGTGTAGTTTGTAAATGATTTCTGCTACGATCCTTACGTATTTGTTTTTGTATTTGTACCAATTCGTCTCGTTGGACAACATCTTATAGTCCGTTGCCAATGAACAATTGATAATACTATAAGATGCAATTATTGATCCGTTAAATACTCTTCATTTCTGGTTGAAATTTGCAAGCTTGGAACATAGAGATTAGATAATATACATGGTTAGAAATTAAGAATTAACGATAATAAGGCTACTGTATTTCGGAAATTACAATTATTATTTATATACGAAAAAGTGATCAAAAAGGCCTATTAGCTCAGCTGGTTAGAGCGTCGTGCTAATAACGCGAAGGTCGCAGGTTCGAGACCTGCATGGGCCATTATTTTTTTGATCCATTTAACAGATACATTTTAAAATACTTAAGTTTTAACATTTAAGTAACCAGAAATGGGGATGTAGCTCAAATGGTAGAGCGCTCGCTTTGCATGCGAGAGGCACGGGGTTCGATCCCCCGCATCTCCATTTTTCCAGGTTTGTTGGGTGAAATTTCATTTTTATTTTTTATAGATAAAATGTTATCGCTTATCATCTATTAAGGATATTGCTAGCTCCAGAAAGCATGAAATTTATTTTAATAGTAAATTATACTATATATTCTAAATTTTTGTTTGTATTATTCTCTAATCATCATCATCATACAATATACTAATTCACAAACAATTTATGCCA
Scaffold_3.tRNA18-AlaTGC	ATAGTCCGTTGCCAATGAACAATTGATAATACTATAAGATGCAATTATTGATCCGTTAAATACTCTTCATTTCTGGTTGAAATTTGCAAGCTTGGAACATAGAGATTAGATAATATACATGGTTAGAAATTAAGAATTAACGATAATAAGGCTACTGTATTTCGGAAATTACAATTATTATTTATATACGAAAAAGTGATCAAAAAGGCCTATTAGCTCAGCTGGTTAGAGCGTCGTGCTAATAACGCGAAGGTCGCAGGTTCGAGACCTGCATGGGCCATTATTTTTTTGATCCATTTAACAGATACATTTTAAAATACTTAAGTTTTAACATTTAAGTAACCAGAAATGGGGATGTAGCTCAAATGGTAGAGCGCTCGCTTTGCATGCGAGAGGCACGGGGTTCGATCCCCCGCATCTCCATTTTTCCAGGTTTGTTGGGTGAAATTTCATTTTTATTTTTTATAGATAAAATGTTATCGCTTATCATCTATTAAGGATATTGCTAGCTCCAGAAAGCATGAAATTTATTTTAATAGTAAATTATACTATATATTCTAAATTTTTGTTTGTATTATTCTCTAATCATCATCATCATACAATATACTAATTCACAAACAATTTATGCCATGTGTCACTATTACAATACATTTTACAATTTAGAGTTTAATTTAATTTGAAGTGTTTGTAATTGTAAATATATAGTAACAATTAGTGATGACATGCATAAACTCTACAAATTCATACTAATATTAAGATATGAATATTAATCT
Scaffold_3.tRNA19-AsnGTT	TGGTTTCAAGAGCGGTTTTTTGTTCTGGGGTTAAGGGAGTGTTTGGGGTTTTGGAAGTGGGTGAAAATGGAGAAGATTGTTGTTTGGGTTGTTGGGGTTTAAGGGAGAAAAGAGAAGGTTGAAGAAAAGAGTAAAGAGATGGAGTTTCTTCAGTAATGGTGGATGAAAATGGTTTTGATAATGGCGGTTTTAGGAGAGAGGAAGCTTTTGTTCTCCACATTTTCTGTAGATTTTGTCGTTGATCCGAGAGCTCTGGATCTCTTCTCTACTACTTCGTCGTCAATCCGCCATTTTTATTCCTAGGGTTAGACTCAATATCTTAAATATTTTCTTTACTTGCAAAATAAAAAGCTGGAATAGCTCAGTTGGTTAGAGCGTGTGGCTGTTAACCACAAGGTCGGAGGTTCAAGCCCTCCTTCTAGCGTTGTTTTTTTAATCTTTTGTACCATTTATTTTTGGACGATGGTTCATTGTTTTTTTTTTTGATTTTAGAAAAAAATTGTCCAAATTAATCTAATCTATTGTTCATTCTTGACTAATAATCTTATCTTTTGAAATTTTTAGATAATCCAACATTTATATTTCTTTTGTTGCAAATAACCGAAAATCCTATCTTTTGAAATTTTTAGATAATCCAACATTTGCATTTCTTTTGTTGCAAATAACCGGATAAATCCGGTGATCCCCATTCCTCTTCCTTTCAATATCAATATCCATAATTCTCTTCCTCTTTAGTTTGAATATTAGATCCCCTTTCCTCTAATTCATCTTCAA
Scaffold_3.tRNA2-AsnGTT	GTATTAAAATCATGTACATAGTAGAAATCTTAAATGAATATATATATATGGAGAACTATTACGATATATATATATGTTTAAAAAGAAGAAATTTATTTCTTATTTGTACAATTTTTACTTTATAATTTTATGAGCATATATCTCACTAAGACTCTCGTTAATAATAGTACTCTTTATTTGATCACTTCTCATTTATTTAGTGAAATCCCATATTCTATTACCTCGGTGGCTCGGTTAGTCGGTTTTTAGGCACAGTATATACACTCCCTTTCTTTTCTATTTTCATCATAATCCCTGAAAGCTGTGTACAAATTAGTTATTTAAAAAATTGTGGAATTGTTAGATAAGAAGCTGGAATAGCTCAGTTGGTTAGAGCGTGTGGCTGTTAACCACAAGGTCGGAGGTTCAAGCCCTCCTTCTAGCGATATATTTTTAAGATTTTCTTTTTATCAGCCGACAGCCGCATGGAAACGTACAGCGAGCGGTATATGCATGCCTTTTGCAAGCGAAAGCCGGTAATGACCGGTGTATTTGCTGTGGACTGTGGTGCCAAGAGAGACAAAAAGGAGTACGACAAGGGTGATTGTAAGACATGAAAATATCTTATAATGAGACGTGCTCATATAATTAATTTATTTTTTAAATTCTTCATTTTAAGACTGTAATTGGTTACTTTAAAATAGGATCGTGATTAGCAAGGGCTAAGCAGACTACCGTCCAAGGCCCCAAATTTTTTAGGGCCCAAAAAACATATTTTGTTTTATGTATTAAGTG
Scaffold_3.tRNA20-AsnGTT	ATAAGGAGGAAGAAATGTTTGATATGGTGTTACTCCATGAAATGTCCATCAAAGCAAACTTATAAACAACGAGGAGAAATGGAGAATGAAAGGTTGAATGTAATGACTAGTAAAAAACTTCAACAGTCGATCAATTTTTTAAAGGGTCCATTCACAATGAAGGCAAAGGTTGAATTATTAAAAAAAAAATCAAAAGGTGAGATTATTCACAGGTAATGGGCTAGGTAATAGGTAATAAGTTGGATTATTCATGACAATTTTTCCTTAATGTAATCTATATATTTATTTTAACTTTCTTTCAATTTCATGCACATAATCTATTATTTTTTCATTTTATTACCAAATAAAAAGCTGGAATAGCTCAGTTGGTTAGAGCGTGTGGCTGTTAACCACAAGGTCGGAGGTTCAAGCCCTCCTTCTAGCGTAAATAATATTTTTGGATTTTTTGCACTATTTATTTTTGGTCAATTACCCATCATTTTCTTTTAATTTCATTTATACGTTTTAACTTTATTTTATTTTCATGGACACAATTTATTATATCTTCATTTATTATCAAATATTTATATGTTCACTTTAATTTATGGCATAAAATTTCAAGTTGTGCACTTTAGTTTGTGACATCGTATGACTATTTGTGGTACGTGAACATCAATTGCTAAACCATATTACTAATTTGCTTAGTGGAAATGTTCATAACGACGCATTTGATCAGGGTACCCGGTGTATCCCGTTCATGGAAAACTATGATCAGGGTATGGGGAGGGATGAACG
Scaffold_3.tRNA21-AspGTC	TAAAAGAATAAAATCAGTAGTAAATGCCGAATTCATATGCTAGATTTTTAGTTGTTATTATCAGGATTATTATTGGTGTCTTATGTTTTTTATTTATTTTTCTATATATTATAATTATAATTTTAGATCTATTATTTGTCTTATCTTTGCCTCATTTTATCTTGCTATATTTATAGCTTTTTACTCAGGTTGAGAGTCTATTTAATCACAACCTCTTTTAATAACGTATGGTCAACCATCCCCATTGAACATCCCTAGTGATTAGTGAGAACCATTATTAAAATATTACCAAGAGAAAAGGATTCAAGAGAAAGTCAAATAACCAAAATAGAAATTCATCATCAACTAAGGTCGTTGTAGTATAGTGGTAAGTATTCCCGCCTGTCACGCGGGTGACCCGGGTTCGATCCCCGGCAACGGCGCTTTTCTTTTTGTACTCCCTTGTCAGATATTTCTACTCTAACGTTTCCGGATCAACAGCAACAATCTTTTCTTTACCAGATTAATTACTCATATCAGAAGATATTCTACACTTGGATCAGCTTTTTGCATAATATACATAAATGGATTAAACAGTAGAAAATATTTCATCTCATTGACTCAATAAGATCTACAGCTACATCAACCACAGTAAAAATCATATTCATTCTTCCTCTAAAAGAACAATTCAGTTTAACATGGAAAAGATGCAACAACCCTCTTCTTTTGATCACTACTTGCAAATATACACATCGAAGAAACATTTTTAGTAGTCGTTTGTTGAAGTATTACT
Scaffold_3.tRNA22-AspGTC	GCATTATATGGGTGTTGAATGTTGAATGAGATTGTTGATTGGAAATTGTTAGGTCAATGTTTGATTAAAATTAGAGAATTGGTCTTCTAATATTCTAAGAGGTTGATAAATCATAGAGTTTTGGATTGTTGTATAAAAAAAGAGCATCAAATTATAATCACTACCATAAAATGGTAAGAAAAGTCATTAAAAAATTGGACTTTAGGAATTGCAATAGTAAATTAGTAGCAGTATAGTATCCAGTAGTTGTTGACTGACGGCTACACGTACATTCAAGAAGTATCAAAGAAGATCCCTTTTCACACCGTACAGAATTTATATACATGCTGAATAGTATCATTAACAAGGAAGTCGTTGTAGTATAGTGGTAAGTATTCCCGCCTGTCACGCGGGTGACCCGGGTTCGATCCCCGGCAACGGCGCTTTTTTTTTCCTTTGTTTTGAGCTGTTTTGTATGTGAAATTGATGAAAGAAAAATAATGATAATTGTGAATAAGAATAAGCTTATGCGATGGAGTATTCATGAAGCTATTTTGTTGAACTCATGTCACTAATATCTTTTTTTTTGTGTACGTTTATATTCTCATTTTTATAAGCATACATCCATAAAAGCATTTTCAAGTTGTATTTATAAACTCGCTTGGTGGATGCATGTGTTGTCATCCTTTTCAAGTTTCCTTCATTTCGATTATATATTTAGTAATAGCACTCTTCACATACCTTGTCCCCTCAACTTTGACTTTCTAATTTGGCTTATGGATGAGACCCAAGT
Scaffold_3.tRNA27-IleTAT	AGTGGACTATGGTGCTAAGTCTCCAATCGTCTTAATTAAAATGGATATTGAGTTGTATAATATGAGAAAGGAGGAAATCCTTACTAACAAATGGTATGGTATAGGAAAGTCAAACTATAAGAGTCAAACTAGAATAAAAATATCGTTAATTTGTTTGGTTTCCTTAAAAGTGAAGGTTGGGGATTTGGCCATTTGGGACGACGAGTAAGAGACCAACTGAAGAGTACTCCTGTGAGGGAGAATCTGGGGCCGACAACACGGCGGTTTAGGGATAGTCCTTTTTTGAGTTGGAACATAACATATCAAAGTAACACAGACAAAAAAACTTAAAGCGTTGGTAAGAGCGTTAAGGTCCCGTAGCTCAGTTGGTTAGAGCGTTGGTCTTATGAGCCGAAGGTCGCGGGTTCGAGCCCCGCCGGGACCAAAGATCTATTCTTGTCTTTTTTTACGTTGAAAACTGTTTCCTTGATACGTCTTTTCTTTTGCATTTGATTTTGAACTGTTTCATTATCTTGTTTTGCTATTCTTATAATGCACATATATCATATATGGGTGTTGCTTATCTACAACTGGGGTGTTGCTTAATTAGCTTATTGAGCAATTTTAGCTTATTTTGATATAAATAGAAAGTTGGGTAGTCAAACCAGCTAATGTTAGTGTTTGGTGAATTAGAATATATAATCATGAAGTTGTTACAATTCCAAGTCCATCTTGCACCCATTAATATGTGAACAACTTATATGCGATGTCAATCTAAGAAGTCAATATCATTAA
Scaffold_3.tRNA3-AspGTC	TACATTTTGTTTTGAGGCACTATTTATTATTTAAGCTTATTATATATATTGCGGCTAATATGTAAGTAATAATATAGTCAAGTGGGATTTTGTTTGAATCGTCTAATCGCATATTTTCATAATATAGACTTTTTATAATTTTTAAATGTGTATAATTCGACATATAAATAAATAAAATAGTATTATAGAACGGAAGAAGTAATTAATACGTTAAAAAATGCTCATTTGTTAATCGGCCAGAATGAGAAAGATTTAAATAATTATAATTCAAAAATCATATACCTACATCAAATGCAATATACCGACAATACACGTTCTTTTACTATGATGCTTCAAGTTATGACAACAAAGTCGTTGTAGTATAGTGGTAAGTATTCCCGCCTGTCACGCGGGTGACCCGGGTTCGATCCCCGGCAACGGCGCTTTTTATTTTTTGTGAATAATATTTCTGCAATTTTGTATTAATATTACAATCCTCCTTTATTGCAAAAAAATAGTCTACTATCTTGTGTAAAATATACCTATAGCCCTTCAATAGTCCTCCATAGTTAAAATTTTAAGTCCGCCACTATTATTGATAAACCTCATTTAATGGCATTTCATCTCATTTCTTTTGTATGTCTTCTTGTTTATTGTCATTTGACTATAATAATTTTTTTGAATGGGATAGTATTATACTATCTTCTATTCATAGAGAATGGGATATTTATTTTTTGACATTATTCACTTATTACTCTTAATTTGTATTTTATTCTTAATCTATAGATTAGAA
Scaffold_3.tRNA34-LeuTAA	TATTGAATATTAAGACAATAACACACTTTAAAATCAAATATAAATACATAGAAATATGTAAAATTATTTTATTAGTTTAAAAGACAAAGATAATTTTTTCTCATAAAAAATATAAGTGACTCATATAAAGATAGTCACAACCTAAATTATATTAAAAATTAATCATTGCATTTAAGTAACCAAGACTATAAATATCAAAAATAAATCCTAACAAAACTATATTATGTTTTAACCATCTCAAAATATCCAATACACTAAATAACTAAACTATAGTTTTTCCATATTATGGTAAAATACTCTTCCCTTTGGCATTTATTAAATTAACAATAAAGTATCTTAACATCACAGCAGCTGGTTTGCCCGAGTGGTTAAGGGGGCAGACTTAAGATCTGCTGCACTCAAAGTGCGCGTGGGTTCGAACCCCACAGCCAGCATCTTTAATTTTTAAAGTCAATTGCAATAAGTTTACTGTTTGTTATATACTGTTTATTTTCTAACGTATATAAATTGACGGTACAATGAAAACACTAGCATTTTTGCTTTGAGTACTTGTTTCTCGAACTTTAGTTGTTTAGACAAAATGGTAACACGGTTGCCCACTTAGTCGTTACAAGGTGGGATACGAGGTTAATTAATGAAAAGGTTGTATGAATCCTTTTCTCTAAGGTCTTCAAACCTTAGTAAGCTTTATTTATAAATATTGTCAGGTTTTTCTAAAAAAATTATTGATGGCTACATTAGTCGCAAGGACCGAAACCTCTTTTAAGGGTGTCGTCCTTTTAAG
Scaffold_3.tRNA38-GluTTC	TATTAGAAAATGTGAAAAAACAAAAAAACGGAAATCTAAAGGGCAAAGCGCGCGCGTGTAATACACGCGCCTAACAATGGGCCGGCCCAAATCTCGTCTTATAGTTGGACGGTCTCTCTAAGTTTTTGTGTTTTTATTGAGCAAGTTCATATAAATACTTATATGAATTTATCTATGGTGAGCCGATCTCATACCCCATGAATCGATTAATAAAGATAAGGAACTAAGATTAGGTTCCATAAAATATTGTTTTGGAATTAAGCACGCCACACGCGTACACGCGTATAGATGTATATAATTACTGTAAATTAACATTTTATCTTTTTTTATCCTTTACCCAAATTCACAAATCCGTTGTCGTCCAGCGGTTAGGATGTCTGGCTTTCACCCAGGAGACCCGGGTTCGATTCCCGGCAACGGAATTAATTTTGCTCGTATGAGTGTAAGGCCGATGAAAATATATACTCGTGGGATTATTTTTTTTATCCTTTACCCAAATTCATCATAACTTTGATACATCATTTTATGTTTTTTATCCTTTGCTATGAAGTTGTTGAAATTTATAATTTCTTACTACAAAGAGATTTTACATAAAGTATTTATGTTCGGACTGAATTTGCATTCTTGAAAGAAATGTCTTATAATTATCATAACTTTAATAATTAGTCTCTTGATAGACCATCTCTTTGAGAGACGTATCTCAAGCTCAATCCTTTAAAGATTAATACCTATACTTACTGTATTTTTAATGTCTACTTACATCTATACTTAC
Scaffold_3.tRNA39-GlnTTG	TTATAAGAAATTACTTAAAAAAAAAAAAAAAGTAATTATAAGAAATCTAACCAAATTGGTTCGTATAAAACATGTTCAACTAGCTATTAAAATAAAATCTATGGGAAGTATAGTAATATGTCTTATAGAAATATATATGATGTCAACTAATTTTTTTTAATTAATGAAGTATGCCACATGCACAAATATTAACATATGTCTAATGCCCTATTATTTAAGTTCTTATTATAATACCTGAAATAATAGCTTGCTTGCTGTCTAGAAAAATAACAATAACAGTTTCACAATTTTGTTCTGACACGAACAGTTTCTAATAATAGTTTTAAACAACCAAGTTGTCATTCAACGAAGGTTCTATGGTGTAGTGGTTAGCACTCTGGACTTTGAATCCAGCGACCTGGGTTCGACTCCCGGTAGGACCTTTTTTTTAATCTGTTTTAAATATTCGCTCATAGCCTTATAATTTTTTCTGAAAATAATAGTTTAATTTGGTGGTGGTCCTGTCTGATTTTAGGGACAATTTATTTAATTGAATAATCATTGATTTATGACTTAATCAGAATGATTATGCTGGTCGGAGCCTCTTTTATTTAATTCTTTGCCAGTTATGCAGCAAGATCTTTATAAGTGAAAAATTGCCTTGAGATCTGCTAAACACACCAAGGGATGAGAATTGACTCGAAGTTCTTCTCCAGATTCCAACTCCAACGCTCAAGTCAGTATAAAAAAAATGATGAATTTGCCTAACAAGTCCCTTCAAGATGCACTGTGG
Scaffold_3.tRNA4-ArgACG	TTTAATTGATTAAATTAATTGTAAACATGGTAGTAGGAGTATTGTAAGTAGTCTAAGTGAGGGTATTTTGGTTTTTACTTGTGTGAACATGAAGTATATAGGTAAAAAAAAATTGACAAAAAAAGAAATAAGACAATTGATATGAGTTTGCCAAATAATAAAATGTGACAACTAAAGTGATTCAAAGGAGTAAAAAATAATGCAATATCGATGAAACGGAGAGACTACATTTTTAATTTGTAAATGTACGCACTAGTTAGTAGTTATTGTCTTTTTTTAAAACGAAATACACAGGAAACATTTATTTATATAAATTTTACCTGAGGTAAATCTCAACAAGCAGTTAATCTGACTCCATGGCCCAATGGATAAGGCGCTGGTCTACGGAACCAGAGATTCTGGGTTCGATCCCCAGTGGAGTCGGTTTTTTAATTAATTTTTAATCCCGTATTCAAGCCGACTAAATGACTTGGGCAAGGTAAAAAAAGCTGAGCAAAGAATTCAGATAACATTTGTACTCTTATATTGCAAAATCAAGTTCTGGTAATTGTGGTTTTCTTGATTAGTCAAGAGATTTTGTTTTATTTTTGTTTGAAGTAATTGTGTGTACAAGTTTGCATTATTTGGATTTTATTATCAAGTGTTTTTTCCCTTTTTATTGAAATTTGTTATGGTAATTAAATTGTCGTTTCTTGGTGAGTAATCCATAATATGTCCCTCAACTTTACGGGAAAATTCAATTATATTAATACTCCCTTCAATTTAGAGTAAAT
Scaffold_3.tRNA5-ArgACG	TGGTAATTAAATTGTCGTTTCTTGGTGAGTAATCCATAATATGTCCCTCAACTTTACGGGAAAATTCAATTATATTAATACTCCCTTCAATTTAGAGTAAATATTTTATTTTTTTAAGTTAATTTATTGTAATTGTCTCAATTCTAATTTAAATATTGATTTATAATAAATATGGACACTTTTTTTATTGTGGTCCCCTACGGCCCTACTTAATTTGTACATATAAATATCTTTTTGTGGTGTCCCCTCCTAAATTGTAGATGTAGGCATTTTTTTTGTCTAAAATAAAATACACAAGAAACACTATGTATAAATTTTACCAGAGGTAATTATCAACAAACAGTTAATGTGACTCCATGGCCCAATGGATAAGGCGCTGGTCTACGGAACCAGAGATTCTGGGTTCGATCCCCAGTGGAGTCGTTTATTTTTTTATTAAACTCAGCTTTTTCATTATTTTAATCCTGGATTCAAGCTGACTAAATGACTTGGGCAAGGTAAAAAAACTGAGCAAAGAATTCAGATTCCATTTGTATTCTAACATTGCAAAACTAAGTTCAGGTGATTTTTTATTACAAAACTGGAGAAAACTAAGATTTGTACATAATCTCTGAAGGGGAACAGGAGGATCAGAGAAAGAACCATCCAAAACCCGGTTTGCAACCCAACGATTGGCAGCTTCTGTGTAATGTATACTGTCCCAACTTATGTATTCCCATGGCTTACTGCATGGAGTTGCATAGACTGCAGTTTTGTTCACTGTTTCTTTGTTC
Scaffold_3.tRNA6-ThrTGT	ACTTATTTTATCCTTACTTTATTTCTACCCCACTATCACCATCAATCATACATCATTCCATTAATATTTAATATACCCACAAGTCACAACCACTATCTACTTATAATAATTTTTTTTTATTTCAACCCCACATATCACCATCAATCATACATCATCTCTACTTTTATCATACTGATTTGACGAGTCTTAAAAAATGTTTCAAACCCAATGGTGCAACTAAAACAGAGCAGAGGTAGTATTAAATAATAAAATCTTTACCAGAACAACAAATAGAACATTTCACAGTTATACAGAGTGCCTTATTTATGGAATCGAAACAGTATGTGTCAGTTGATACGAATATCAACAAAGCCCTTATAGCTCAGTGGTAGAGCGCCAGTCTTGTAAACTGGAGGTCCGTAGTTCGATCCTGCGTGAGGGCATATTATTTTTTCTTCCCGTTATCAGTTCATCTTGTGCACTCCTATAGTCCTTTGTGATTCTCTTCAGTTCAATAACGAAATCTTGTTCAAAACTTTACCCTAAATCTCCCCTCCACTTTTGCTTACTTCTGAACAAATAACCCTAACAGAATTTCATCTTTCTGAATCCCCAAATTCATTATGCTAAATCCCTAATTTTTACCTTCCCATTTTGTCATCAATCACTAAAATGGCTCGCCTTTTACGAGAATTTATCCGCAAACAATCTTCAACTAGATTCATTACAACATTCACAACTCAAAACTCCATAAATCCCTCTCCTCCATTGTTTTTTATCAACCAATTAATTC
Scaffold_3.tRNA62-ValAAC	GATGGTCATGTTTGTCCAACTTTAATCATCTCATTTTCTCCATCAAATTCATTCCAATGCATTACCAATGGGAAAAGTGGTATTAGGTGGTAAAAAAAATAATTAAAAAAAAACCTTTTTGTGATCATAGTTTCATTACTATGGGTGTTGCATAGAACTTTTGATCAAATTTTACATTATATATCATTCTCATTGCCACCATTTAATATCACTAATCAAACGGGCCGTTAGTGGTTAATTTGGGTAAAATCTTAATTTTGTGCTAATTTCAAGTGTCAAATTAAGCGTTAGATTATGTGTTACAGCTTACACTTAGATATGAAATATTATCATAATCACTAGCCAAACAAGGTGTCGTGGTGTAGTTGGTTATCACGTCAGTCTAACACACTGAAGGTCTCCGGTTCGAGTCCGGGCGACGCCATTTTTTTCACCTATATTCAGATAAGTCATTTTCGTAAATTTGGGTTTTTGCTTTCTTTTTTCCAATAAAATTCAAAGCGAATTACATAGACTTGAATTTGTAAACATTTACATTTTGATAGAAATGTAATCTCCAACTTAAAATAAAGTTTGGTAAATTCATAATACATTTGATTTATTATATTTGTTTGCATGTAAAGTAACAACTAAAATTTCTCTACTCTAGTCTCTAATAAAACTAGAAATTGTTAAAATTATACTTCAATTTTTTAAAGATAATAAGTTCACTACTCTAAATTATCATCCCTATATATTATTATTGCACTAAAAGTTTAACACTATTGTTTATTA
Scaffold_3.tRNA66-IleAAT	TGTAATTTATCCCAATTGTACAAACGAATTGATTAATCGTCACAGAAAAGGAAAAATTAAGAAATCAGTGCACGATTAGGTTTACAGTTACGGAGAAAACTGCAAGACAAAAAATTGACAAAAAATTCAAAGAAATATTCGAGAATGGAGTCAAGTAAACCTCGTAATCATCTTTCATGTTTAGCTTAAATCACTCTCGCCTCCGTTTGATTTTCGATTTGCTGTCGACTTCGTAAGTTTTACGCTGGATTGACAATTGACATTGTTCCAACTTCTAAATACAGATGACAAATAACATAGGTAAAATTAATACGAGATAGATAAAAATAAAAAATGTATAATATCAACAAGGCCCATTAGCTCAGTTGGTTAGAGCGTCGTGCTAATAACGCGAAGGTCGCAGGTTCGAGACCTGCATGGGCCATTTTTTATTTATTGATTAAATTTTGCGTAAATTTTATTTTATAGTAAAATGTGGTAGATTTTAATTTAGAAATTATTAAAAACTGTAATCTAATAAATGGGAATGTTACTTAAAGTTTCAAACTCTATATGAATAAGGTTAACAAAAAATATTTAATTAAAGACTAATTGGTGTAAATAAGTATACATAATTGCACTAATCACCCTATGAGCTTTAGCGGTTGACACGTCATGTAATGTTAGAATAAAACTTGAATGTATATATACTATTAAAATTATACACATCGAAACCAATCCTAGCAATATCAAACTTGAATATAATTTGGCTTCTATATATCCATGAAAAATCAT
Scaffold_3.tRNA67-ArgTCT	AGTAGTACACATCACCTATCATAATATCCTTTTTTATTTGATTTTACACAACTCAAAAAAAATATGTTTCTTTTTTTCCTCACTAAGCCACTTAATTTTATAATAAACGTGGAGTAAAAGATGGGTTATAAGAAGACATAAAACATAGTCTATTAATATTAATAATTAAGAAGACATAAACATAGTTATTAGTTATTAGTTAGGCTTACTCTAATAATGGAACAAAAACATTGGTTGATCAAAAGTGGCAGTGCTCTTTGTGGCCACGTTCAACTTTGATTTTGACGTCTGTACTCTCTAATTAAATTACAGAATCAAAGGATAAAAGAAATGCAATAAATAACAAGAAGGCGCCCGTGGCCTAATGGATAAGGCGTCTGACTTCTAATCAGACGATTGTGGGTTCGAGTCCCACCGGGCGTGTTTTTTTACATTCTGAATTTTATGCAAAACATGTCCCTTCTATTTTCTATTTTGTGACGTTCTTCTCATTTTGCATTATACTCCCTCTTATAGGCAGTTGATTCAAGTTGTCCCATTTCCTTTTTTGTCTATCTTTTTTTTACCTAAATATTCCTACTTTTTCAATTCACAATATCCAACTACTACCTTTACAATTAATTTAATCAATTAAAATACCCTACTACCACCTTTTTGGTAGACCTCATCCCACTATTAATATTCGTGCCCAACTCAAATAGGACAACTTGGGTAAATAGGAGGGAGTATACATTAACTCTTATTCAATTTATTTCATACAATTTAATTATTCT
Scaffold_3.tRNA7-ArgTCT	CTTCTTAATAAAATAATATAACCAAAGCATTCAACCACCATTATAAGCAAAAACAATTAATATCGTGGGACTCCATTTAAACATAACAGGTGATCTTTTAAAAAACTGTCTTTTGTAGAGAAGACTCTCAAGAACCCAATTAAAATATATATTTAGAGTTGTAACAATATATATTTAGAATTTGACTGAGCTTTTGAGAGTCGTCTTTATAAAAAATGGTGTCAGTAAGAATTTGTGTTAACATAACTCTTAATCATAAGTGCCCCGTCTACGAGAAATTTATGGTTTAGGGTCCAGCAGTGCCGCATACAGAATTGATTATTACTGAAATCACTGTCATATCAATACCAGCGCTCGTGGCCTAATGGATAAGGCATTTGACTTCTAATCAAAGGATTGTGGGTTCGAGTCCCACCGAGCGTGTAAATTTTTCCAAAGTATTTTTTATTCACAAAAACTAGCGTCAGACCGTCTTATTTTAAGACCACAAGTGGACCGGCCCATTGCAGGCGTGTGTAGCACACGCACCCTCCAAATTCCTTTTTTTTTTTTTTATTTTTTGGGCATTTTTTAATTCACAAATTCTTACATGAGACCGTCTATACAATAGACGTCTCAAGTTTTGGAGCTGGCCCAATTTATAAATTAAAAAAAAAAACTGATTGATGGTTTTGTAAGTTAAAATGAAGATATGGGTTGGGCTCTTAAAAGACTTCTATACTAAAGACGGTCTCTTAAGAGAGGGTCTGTTTTTAATTTGGATCTTAAAGGTA
Scaffold_3.tRNA72-PheGAA	CCACCAAAGATTCCTTCTTTCTTAATATTTGTGAAAAACTCAAAGTGGAAGATCAAAAAAGGAACGGAGGGAGTAGCATTTTGATTTTGAGCAATATCTCTATCATTAAAGAGTTAAAATATCTTTGACTAGCATTTATTTATAGTTAATTAAGTTAGAGAATATAATATACTGCATAATATATTGCTGATAATTTTCAAAACTGCGACGTAATTTTATACATATAACTGTCAAAATTGAGTAATTCAACTACATAATAACTCTATAGTCCATGCTCAAAAATTGTGCATTGCACGGATTTCTACACTACTATGGAATAGTTGGTAAAATGTAACAATAATTATCGATTAGCGAGGAGGATAGCTCAGTTGGGAGAGCGTCAGACTGAAGATCTGAAGGTCGCGTGTTCGATCCACGCTCATCGCATTTTTTTAATTTTTGGAAAATTATAAATATTTATTTTTAACTTTGTAATTTTATTAATTTTCTTAATTTATTTGATAAATAAAAAACTTTACATGTTCACTATAATAGAAGTAAATTAGTTTATGAAGTAGTTTGTTTTACTATTTTGAATTTGATAAAAGTTTTTGCAATTGATTTTTATTAGTTTAAGTGATAAATTAAAATAACACTCATTTCTCAATTTTTTATAATTTTTAATGGATAATCTATCATTTATTTCAAAAAGTTTAATTATATAAAATACTGATATAAAAATCTATATAAAATTGTTATTTGATTGTATAAATAATTATCAATTAACGGGGATAACT
Scaffold_3.tRNA73-SerTGA	TCTTCTTAATCAAATTTGTTATTCAATAGAATAATATAAATTCACTATATAAAAGCTTTTATTTTTTAAATTCGATTTATATTCCTTACAGAAACTTCATTTATAATGGGAAAAAGTAAAAATATTTTAAACTTACGAATGAAAATATGGCATTCACATATAAGAAAAGGAAGTTTACAAGTTACAACTTCAAAAACAAACTAAGTGAAACAAAACACATTGACCTACAACAAGACATCACCAATAAATTAATGAAACATTTTTTACCTTTAAAAATTGTCTCGAAATATGGCATGTGGAGTTGGACACTGTCTAATTCTAAATGTATTAATGCAAGTAATTAGCAATAAGTCGATATGTCCGAGTGGTTAAGGAGACAGACTTGAAATCTGTTGGGCTTCGCCCGCGCAGGTTCGAACCCTGCTGTCGACGTTTTTTTCAATTCTTTCCTTTAAATTAATTTAACGAAGGATGTCACATTTAAAAATGTTTTTAGTTTTTACCAGTTATATCCAAACTTTTAAACACCTTTTATTTCAATCTTTTCACCGCCATCAAAACAAACCCAGAACATCTACGGAGTGTTTTATTTGAATCTAATAAAAAATTTAATTGTGATTCATATTAAGCCTAATTAATGAGATTTTTTTAAATGTACTTTCTATCCGCCAATTTAATTTAAAGTAATAAAGTAATATATTATTAATGTGAAAACTAAATGTTGATATAATATACATAGAGTAGGTGAAAAAGAAAAGTAATTTAATAATAATAATAATATT
Scaffold_3.tRNA75-AlaAGC	AGTAGGAAAGGCAATACTATTGCCCATTTAGGAGCTAGAAGGGATACGGGTAACGTAGATGAGATGATTTGTATGAACCCTTTTCCGCCAAGTTTACAAACTTTGGTGGACCTTGATTTATCTTAATGCTAGCTGTTCTTGGTTCTCAAAAAAAAAAAAAAAAAAAAAAAACTATGTCACTTTAATTAAGTTTAAAATTAATGTTTCCATATTTAATTACTTAAAATTTAAGAGAGAAAACATGATGTATAAAAGTGACATGTGTCACATTCTCTTACTGTTTTAGTAGAATGTATGATTGAAGTTAACAAATAATATTTATTAATTAAAAAAAAATACTTTTTATAATTGGGGATGTAGCTCATATGGTAGAGCGCGTGCTTAGCATGCACGAGGTACGGGGATCGATACCCCGCATCTCCATTTTAATTTTGGCCAAATGATTTTTCAGGGAAAGTGTATGCATCTTAATTTTTTTTAATATAATGCCTATTTGGCATTTTTTTGTAAATCCCTAATAATAAGAGTTTGTTATATCATAAAACACCTACAATAACCAAAATCAAAATCAACATCGTATGACCACCATACTATTAAGAAATAACATAAACATACAAATGATATGATTTATGCTCTGTTTATGCACCCGATTTTTACTCATCAACTGTTTTTTTATAAATTAGGAAAATTTTCTCAAAATAATCCCAGCTATCACCCGTTGGCCAAAAATAATTTCAACTATCAATTATTTTTTAATAATCCCAACTATGCTC
Scaffold_3.tRNA87-ArgACG	CAGAGACAAGATTGACTGCTTTGCTCCGAAGAGATCTTTGTTTCCCCATTTTTGAGCCCAGAATTCACAATTAGACAGCCAAATCAAATAAAAGAAAAAAAAAAGGATCATTAAGGATAGCCCTAAAAGTAATTAATTCTGAAATTTCTCTATTTTGACATGATCAAAAGAGATTTATCAGAATCTTCTTATGAGGAAGACCTAAAAAAATTGACCAGATAGCAACCAAAGCAATATAGGAAGCAAGTCATCATCATCAAGTTTCTGTTTTGGCTTCATCTAAAACACGTAGTGTCCAGGTATCATGTTTCGTGTTATTTATACAACAAAAAGTCTATGCTTTAAACAACGACTCCATGGCCCAATGGATAAGGCGCTGGTCTACGGAACCAGAGATTCTGGGTTCGATCCCCAGTGGAGTCGTTTCAATTTTTTAGATTTTTTTGACAAATCTATACTATATACTTAAACAAAACACAGCTGACATAATATTAAATGTTTATATGATGATTAATTTGACCCTCATTAAAAACTTTATTTGGAACTGTTGGCAGTTGAAGTATAGTGGTAAACGACCACTTGCCCACTTCTGATAATAGTATCAGAGCTTGTGGTAAACCGAAAACTCATGGACATACATTGATCAGAGATTGATCGCTTTACTTCCGCACTATTGGTTAGTCCTCTTAAATTACTCTCTTCATTGGTATTAGAGCCAACTCTGTAGTGATTATGTCCCATATAAATTTTCAGATTAATTTGTTTAATTTTTT
Scaffold_3.tRNA94-PheGAA	AAATTTAAATTAAATATCACTAGACATATCCTACTAAAAGTATATTATGTTGTAGTGAATTAACTTTTTCTACATATTTTAAGTGCTTAATTCATTCACAACACATTGCATTCTCTTTGTGCTAAGAGATTGTTAAGTAGCTTGTATTTCTTTTTTGAGTTTCATTATCATCCTAAACACTCTATCACAAAACGAAAGTGACTACACGCCTACTAGTGCATAACATCTCTGGATTTATTATTTTAATATCATATATTTATATATGTCAATGCTAAAAAAAACGTGTATTGCACAAGTTTCTACACTAATATGAAATAATTAGTTAAATGTATCAATAATTAATAATTAGCGAGCTCAGTTGGGAGAGCGTCAGACTGAAGATCTGAAGGTCGCGTGTTCAATCCACGCTTATCGCATTTTTTAAATTACAAAAATTTATTTTTTACTCTGTAATTTGTTTAAAAATTTGTTAATTTATAAAATAAATAAAAAACTTTATATGTTAACCATAATATGAGTAAATTCTTTTTTAAAATAGTTCGTTTTACTATTTTAAATTTGACAAAAGTTTTTTTAATTGATTTTTGTTAGTTTAAGGGATTTTTGTCTAGTTCGTCTATTATATATTTTCATATATCACTATTTTATATTTTTAATAAGTTACAGACTTATAGCGTAGGCTGAGATCGAAGTTATATCCAAAAAAACGATATATAATATATTGAAATAACACTCATTTCTCAATTTTTTTATAATTTTTAATA
Scaffold_3.tRNA95-GluCTC	CAAAAGAATAACAAATTCGCAGAAAAACATTGAAAAAAAAAGTGACGAGGTTCAGGAAAATTGAAGGTAATTACATAACTGAAAAACAATTGTATATGTAGTAAAGCACAAATAAAGGAGAGAAAATTGGGAACCTGATGCTCAAATAAATTGAATTGTAATATAGATTGCAAGATATGAAACGTTCAGAATTGAAAAGTTTTATATCTTCTTCTTCAACCTTGTTTCGGCTAAAGTTGCGAGCAACTGCCCAAGTCCACATCAGATAGGAGTAGTAACTAGTGAGCTAAAAATGAAAGAATTTATGTTGTTTTATAATTTAGTATTAGATTTACTGTATTGTTCAACAATCCGTTGTAGTCTAGTTGGTTAGGATACTCGGCTCTCACCCGAGAGACCCGGGTTCAAGTCCCGGCAACGGAACTTTAATTTTAATTTTTATATAAAAATGCTTTCTACTCCACTCTTCTAGTTTAATAAAAAAAATTTGAATTTTTTTTTTGCATGCTATATATTATAGGCAAAAACTTATGCTAGAATAATAGACTTGTCATTAGGATTATACATAACAAGACTCTCACAAGGGGAGTTAACTGCACACAAGTCCGATAAAATTTTATCTAAAACCAATTAGTTTTAGATGGAAATAGTTTTAGAATGAAATTTCATTAAATTTGCGTTCAGTCAATTCTTATATTCATTAATGAATTGTCTTGTATACAAGCTTAAATTTATCATCCTTCACAGAGTTATAATAAAGTATTGTGGGATGT
Scaffold_3.tRNA99-GluTTC	TAAGGTGCAAAGAGAAGATAAATTTGTGTATGAGATTAAAAGAAAAAGGTGGTGCTATTGCTAAAAAGGGAAAAAAAATGCATTAATAAAATATACTAAAATAAAAAGTAGTACAATATGATAATTGAAAACTAATAAATATAACTATATACATTTTTTAGTCATTTTTTCTAATTATATAATAATTAAGCTTAGTTTTTTAATTAAATACTTTCCACCTTACTTAAAATTGACACAAACACAAACTCTACTTAATACTATCAATTCGTTCATTACAAAAACAAGAATCAACAATTTCACATCTTAAGTCTTAAGAAATGTAAATTGACATTGCAAACATCTAGCAATATTCCGTTGTCGTCCAGCGGTTAGGATATCTGGCTTTCACCCAGGAGACCCGGGTTCGATTCCCGGCAACGGAAATTTTTCATTTTTACATTTTTCATAATCTTAGTGACACGGCCCAAACACAATTGGATCGGTCCATGTCGACACCGCACGGTTTTCACTAGGTAAATAAGTGAGTCCGTGACACTAGAATAGCAAGTTGCATTCTTTTTTTTTTTTTGAAATGCTTTAGTTGAACACAAGACACCAACTACTAAATTTTACTCAATTCCAAAGAATCAGTACAAAATACAAATGTTGAAAAATGCATTAGTTAAAAACAGTTTTTTAAAGGTCAACATAAATAATAAAAGCATTCATATAACTGATCAAGAGTTTGGAACATATGATCCTCTCATCTACATAACTGAGCTGACAAAAGTAC
Scaffold_4.tRNA11-AlaAGC	GACCAGTCAAGGTCCCATGTCAACGGAAATATCGACCCTTTTGTTGTTGCACGTCTATTATTAATTTTTTTATTTTAGTCATTAATTTAAAAAAAGCTCTAGATTTAATTGATTATCATCATTTAAGTTTATTTTCTTTTGAATTTCAACCTAAAAGTCATTGTTATTAGGTATTTAAGGTCTTAAATGATTTGCATACTTGATTAATTTTACTACTAATTAAAATAAATTGATAGTCATAAACTGTTTAATTTCATTATAAAATGTGTCCATAGTGAAAAAAAAAAATCAAAATGGCAAATAGGACAGTCATATTCATTTACTATATGTAAAAATATATTAACGCAAATGGGGATGTAGCTCAGATGGTAGAGCGCTCGCTTAGCATGCGAGAGGTACGGGGATCGATACCCCGCATCTCCAATTTTTGGTTTTTCTTTTCTTAATAAAATGACTTACAAAATGAGGAATCTTGGTCTTGTTGATAACGAGATAGGACGCAAGGACATATGATATAATATTTTTTTTATGAAATATGTAAAAAATTATTTTTAGATGAATTGTTTTGTTTTTTCGGAAATATGTAAGTTTATATGAAAATTATTAAGGAAATTTACTAAGAGAAATATTTGTAGTTTTGTTTTTGCGCTTAGATTTGTGTGCCATGGCGGAATTTGTGACATTAAAAATGTGATTTCGGACTATTTTTAATTATAGTTAGAATAGAACTACATAGATATTTAAATTTGGAGAGATTGGGTAAGGTTTAGAAA
Scaffold_4.tRNA15-PheGAA	CAGAAAAGTAACTATGACATAAATTTTAAAATGTTCTTTATTTATAACATAGTATCCTTTTTTGTATATATAGTTACAAAAAAAAAAATCAAACAAAATCCTTCTCATCCTTCTTATTTAAAAATGCTTCTTATTTGATCCTACATCTACATATATATATATATATATATATATATATATATATAATATATATATATATATATATATATATATATATATATATATTATATATATAAATTTTATTTAATTAAATACAGACCAGAAGCATTAAAGTTAGTGGAAAAATAGAAACTTTTTCACGTCAGACTTTTTCTATTTAATGTAATACACAAAACAAACATATCAATTTAGCGGGGATAGCTCAGTTGGGAGAGCGTCAGACTGAAGATCTGAAGGTCGCGTGTTAGATCCACGCTCACCGCATTTTGTTTTCACTACAAAGAAAAGGTTCAATTGTGACGCAAAATTTATGACACTTTATCAAAATGTCACCATTCTTATAGCATTATCCTAATATTTCAATCTAAAATTATGACACTTCATAAAAGTGTCACTAAGTATTTTGGTGACATTTAATAAATGTCATAATGTTGATAATTAAATGTCATAATTAACTCTATTTTTTGTAGTATTTTAAAATTTTAAATCGAGAATCTAATCTAATAGTCCCTCTGTTCCTTAAAGAAGTTCTCATTTGTCATTTTGGGGTGTTTTATTTGTTGTTCCCATATAACAAATTTCATTTATGTCACAAATTTTGGACAAAAATAACT
Scaffold_4.tRNA2-CysGCA	CACTGGGTTTGTTTTCTGCAAATAAAAAGCATATCAGGTATAAAAATGGCATAGCTCAGTGGTAGAGCATTTGACTACATATCAAATATTTATGAAAACTATTTTTGAGAGTGACCGTCTTTTAGATAAATTGCCTTAAATTAAGAAGCTTATATTTTTATTTCCTCTTTAATTGGGCTATTAAGTATCAAAGGGTCCATAGCTCAGTGGTAGAGCATTTGACTACATATCAAATATTTATGAAAACTATTTTTGAGAGGGACCGTCTTTTAGATAAATTGTCTTAAATCAAGAAGCTTACATTTTTATTTCCTCTTTAATTTTCATTAATGGGGCTATTAAGTATCAAAGGGTCCATAGCTCAGTGGTAGAGCATTTGACTGCAGATCAAGAGGTCACCGGTTCGAACCCGGTTGGGCCCTTTATTTTAATTTTGCATCATTCAACATGTACACCGAAAAAGCATATTTTTTTGGAAAATAACCTACTGTTTTTAGGAAAATAGCATACTGTTTTTTGAAAAATACCATAATAACAAAAACATAATCCCAAAAGTCCAAGTTAAGCTACAAAAGCATCCAAATACACACCCAATTAACATAAATAAATCAACAAACCATCAACTTTACATCTTTAAGCAGTAATTTAATCAAAATTTTAAACTGATAGCCCATAAAACTATGACTAGGGTATGGTTTAAAAACTACAATGTATTATTTATTTATACACTTTTTTATGTCCCCTCATATGAAAGTCTGACGCTATATATTCA
Scaffold_4.tRNA21-ValAAC	TTTTAGATTAAATATCTTAAAATCTTGTGCGTAGTTATCTATTAATAGAGGATAATACTTCTATGACACTATTAAAACTGCATAATATATATTAGAATTATCTTTATTACTTTTTCTCCATTAAATAATATTCAGATTTTAATACTTATATCAAAATGAGAAAAGAAAAAGTAAAATTAATTTTTCTCCATTAAATAATAGACACTCCATTTTACTAACATACTAGGGCATTTGAATAGCTCAGTTTTTGGTTCTTTAGACGTTAACAGATCAAAAGGGAAAATTTTTTGTTAAGATCAAGTGAAGAATTCGCTGTTAAGAAATTTTAACGTACGTTAAGGTACAGTGTTGGTGTCGTGGTGTAGTTGGTTATCACGTCAGTCTAACACACTGAAGGTCTCCGGTTCAAGTCCGGGCGACGCCACATTTTTCTGTTTTTTATGATGTCAGAAACTACACTACGAAATACTTCAACATGTAGCAGCAATGGCGTCAACACAACAGTGTCACGATTATACTATTTTCTCTGTTCTTAAATGTTAATCCGTTTGTCTTTTGGTTTTCTTAGTCGGAATTTATAGTTTATTATGACTAATTAAAATAGTAGGAAACTAGTTGGAATATTTGTATTAAATCGACCAACTGTTTTAATTGAGAAAATTTAAGTAAATAACGGTTAACTAGTATATGTCCTGTGCAATGCACGAAAATGTTAGTTTATTAAGTTATGTAAAACATTTATTACGTATAATTGTTTATTTTTCAAGATTAACT
Scaffold_4.tRNA28-AlaTGC	TTCCTTTTATTAAAAAGATTATGTTGCTTTTTTTACCTCAAAAAAAAAAAAAAATTATATTGATTTTTCAAGTAAGTTAAATTACTTTTAAGTAGTGACAAACCTTAACTTCGGCCAGCCAAAACAAGAGACTCCTCCTCAAAAATCTTTTTCTAATTTGCCCTTCATAAATCATATTCAAATCATTAAATTTTACATTAAATATTGGTCTCCTTAAAAAAATTGTTTAAAATCCGCCATTGTGCTCAAGTTTTGAATAAAGACTCAAGCCTTGCCATCTAAATAAAAGCATGTTCAACAGGTTTAGGGAGAACGAAAGTACAAAACATTTATCATTATATTAACGACATGGGGATGTAGCTCAAATGGTAGAGCGCTCGCTTTGCATGCGAGAGGCACGGGGTTCGATCCCCCGCATCTCCATTTTTTTCAGAAACACGCAAGTAAGAATTTGTGATTTTGGCGTGTTGTCTTGAGAGACCGTCTTTTGTAAAGACAACTTCTAAAAGTCCAGCCCAAATCTATATTTAGAGTTATAACAATATATATTTAGAATTAAACTAGGCTTTTGAGAGCTGTCTTTACAAAAGACGGTCTCAAGTAAGAATTTGTGATTTTTTTATTGTTGGGTAACCAACCCGGCCCATTCATAATATTTTGGGTCACTTATGTTTGGGCCTATGTTTCTGGGATAATTCATTTTGTAAGCTTAGTGTTTTTATAGAAAGAGCTGTTCGGATTTCAACTAAGAGGATGTAAATAGTGTCTCTCTT
Scaffold_4.tRNA31-AsnGTT	TCCATGCCCAAAATGTAACGTTGAACCTTGTACGTTGATCAATTGAAACGTATTATTGTTGTGGCTAGTGTTTTTATTGCGATAATTGTTAGTGTTGAGTTTTGTCAAAGCAATTGTATTGGTAGCGGTATTTGTAGTCGTATTGGTTGAATTTAGTCGACGATGAGTTTGTGGGTCGATTCCACGACTAATAAGCTTTCTTTTGATGTGGGTGTTCCAATAATTCTTAATTTCATTGTCGGTTCTTCCGGGTAATTTGGCAGCAATTAAAGACCACCTGAAAACAAAAGAAATTGTATTAATTAAGTGTTTGGATAAATGAATTAATTAGGGGATAATATAGCAAGTAAGCTGGAATAGCTCAGTTGGTTAGAGCGTGTGGCTGTTAACCACAAGGTCGGAGGTTCAAGCCCTCCTTCTAGCGAAATTTATATTTTTTCCTTTTTTATGAAATTTTTATGATTTAAATTTATATCACTTATGGGTGGTTAGCATTCTAAATTTATTTCACTTATATTTTTTGTGTTTTGACAATAACGTCGTCAGAGTCTTAATCCCAAAAGATTAGAGTCGACAAAGCTAAAAACAAAAAGGACATACTTGTTGCCAAGCAAGCTATGGAGGTTGATGATAAGTTCATCTTCTTCTTCAGTGAAATTACCTCTCTTGAGATCTGGTCTAAGGTAGTTTATCCATCTTAATCTACAACTTTTTCCACATCTTTGTAAACCTAAAAACATTAAGAATTAATACAAAGAATATAAATGTAAGACG
Scaffold_4.tRNA33-GluTTC	ACTTCCTCCTTTCTTTAATACTGGCTAGGCTACATTATGATTTTTTTTGCTCTATTTATCGTTCAAGTTTATTTTATATATTGTGACTAATGTGTAATTACAAATATAGTCAGGTGGGATTTTGTTTGAATCGTCTAATCACATACTTTCATAATATTAACTTTTATAATTTTTAAATTTGTATAATTCAATATATAAATAAACAAAATTGCACATTAAAATACGTAAAAAGTAAAATGTAGCAAGTATTATGTAAAATTGTAACGGAGGAAGTAAAACGTTAAATATATGTCTGCGTATCAAATCCGAAACTAGATAACTAAAGCACCCAATCTTAATAAATATCAACTTCCGTTGTCGTCCAGCGGTTAGGATATCTGGCTTTCACCCAGGAGACCCGGGTTCGATTCCCGGCAACGGAATTTTAATTTTTGCCTTTTGATTTCAGTTATTTATTTTTTTTTTTGAATTATTTCAGTTATTTATTTAGTTTTGCAGACAATTGACCTATACATATATTTTTTTTTGAATTATTTCAGTTATTTATTTAGTTTTGCAGACAATTGACCTATACATATATTTTTTTTTGAATTATTTCAGTTATTTATTTAGTTTTGCAGACAATTGACCTATACATTCAAGAAAATGTACCTTTTTTGTGTTTGTAAAGGCGGTCTCACTTAAAATTCTAGCTCATCTCTTTATTAAGGTAAATCTTCTAACAAAGTCGCCTTATTAAGACAAGCCACTTTTATATGCTCGCAATTTTAAT
Scaffold_4.tRNA34-IleAAT	ACAAATTACAAAAAACAATTGTACTTCAAACGTCAAGTTTGTAAAGGAAGTTTGATAGAAACGTACATTTATATTCTAGGCTTGTTTCAAAAGATAATTCTCAATGTCCATCTAATTAGGATTATCCAATAATTAGAATTTGATTTATGTTTTCTTGTAAAACGTGTTTTTAAATTGGAGTTGATTATGGGGTGTTAGAGATTCTAAATGTTACAACTTACAAGTTGAATAAGATGAAATTAAATAAACCTCATAAATAAACTAAGGCTTTGGAATATAAAGTAAAATTAAAATAGGAATATGATCACGTTGCTAATATTTGTTATTCTTCAGGATATTATTAATCAATTGGCCTATTAGCTCAGTTGGTTAGAGCGTCGTGCTAATAACGCGAAGGTCGCAGGTTCGAGACCTGCATGGGCCATTAATTTTTTTTTCCCAAAATTGTTGACAATCCAACTGTAGTGCACCCACGTTGAAAATTATTATTAGTTATATCCCATCAATTGAATCCGTCAATTCTAATCTTTGAGTTATTTTAATTGTAGTATTTTGTCAAAAGTTATTTTAATTTGAATCTTTGACCTAACAAATGTATTCAATTTTGCAAAATAATCATTAATTCTCACAACTTAAATAAATGATTAATTATCTTTCTGGCCCTGATGCCTAGCTGTTTACTTACCAACGACTTTTCCTTTTTATCCATCTGGTCTTTTATGGTATCCTAATTTTTGTTTTAGCTATTGTAGTTCCAATGTAGGTAGTTAATGA
Scaffold_4.tRNA36-PheGAA	TATAAATGAGCAAAAAAAACCTTTTTCCATATCCTATAAACACTTTTGTTGTCTTATTGTAGGAATAGTTTTAAAAAATTATTGATTTAATATCTAAAATGTTTTGATAGTATTCGAGCCACCACCACCTATCTAATAATCCTCCTCTTCTTCTTATTCCTTATTTGACAAAAATCATAATATGTACGAGAGACCCTTTATATTATTATAATAAGACTCTTAGGTAACCTCATCAAAAAACATAAAAGTACTTTATTACATGACAACTAAGCTACTAATCTTTATTTATTTATTTTATTAAATGACTAGCTGTATTATAATTTATGTAAAATAAATTTAAATAACAACTTGCGGGGATAGCTCAGTTGGGAGAGCGTCAGACTGAAGATCTGAAGGTCGCGTGTTCGATCCACGCTCACCGCATATTATTTTTAGGCTTGTACAACTGTCTGCATTCACAACCTTGAAGATTTTGCTAATTAGCAATTTATCATGCGTTGTTAGAAAAATTTACAACCAAATTCATATCAAATCTTTTTTATTTTTAATTTTTACTATTACGATTCAAATTTATAGTTTGATTAAAATTTGTATGATTAATTTATCAGCCAGTCTCCTGAGAGACCGTCTTTCTAAAAGACGTCTCTCATGCCCAATCTAGTAAAATTTATGAAGGAAAAAGTTTGAACTTTTTCGATTATTATTTATTTTATCATTACTCGAATCATAAAGTATTAATATATAAAACTAGCTATAGACGATGAGATTTAACA
Scaffold_4.tRNA37-LysCTT	AGAGAGAAAAAGAATAAACATTCGTGCGAAAAATACAATGTGTTAAAAAGTAGGGAAAATATAATGCGAAAGAATAGTATATCAGATTGATAAACTTGTAAATCCTTCTTGTTGTATATATAATAATGCAGAATGATGCACATATATATAGTGTAATATGCCTACAATAATACAATTTAATAATTGTTCATATATCGTTTCCTATATTCATAAGGATAGCATTCCATATATTAATGCATTCATGAATTGTAACGTCACTTGTAACAATACGATAGTTTTTGTAAATAGAATGTATTAAATTACCAATTAGGTTTTGTTTTTATCTACTTTTGTAAATTTATATTAACAAAGCCCGTCCAGCTCAGTTGGTAGAGCGCAAGGCTCTTAACCTTGTGGTCGTGGGTTCGAGCCCCACGGTGGGCGATTATTTTTACTTAAAGATTTCGTATTCATTGCTTACAAACTCAAACTAATTAGTCATCTACATTCTACTCTAACCACAACTAATTAGTAATAGAGAATGTTACTACTTATTTATGTTTATAATGTGATATATTCTTTTTACCTATGAACAATAATAACACTAACTTTTCTTGATTGAAACTATCTAACCATTTTAATTCTTCTTCAAAAAAAAATTTATCTTACCATTGTTAATATTTTTTATTCAAATTTTAATTCTTACTTCCTCCGTTCCATTATACTTGCTACATTTGACGTTTTAAGCAATCCAATGTGTTATTTTGTTCATTTATATGTCGAATTGTACACAT
Scaffold_4.tRNA41-AlaTGC	AAGAGTAAATATCGTATTAGAACATCTCATCATGAGATATGTCTATAAAAGGAACTTTAACTCATAAAATGAGTATTTTAATATCCAAGTGAATGTTTATCATAAAAAATGCTAACCGATTTTACACAATTAGAAGAAAAAAAACTCATAATAAGACTATATTTTATGAAAATTTGTGTTAATTAGATCTAAACTACCAATGCAAAAATATTACTAACAACGAACTAATATACTCCCTAACTAGTAAGCCTATAATCTCATCAAAAAAAAAAAAAAAAACTAGTAAGCGCATAATTTGGTTATACAAGTACAATAGTTATAATTATGCTGTATCATAAAACATTCAAATTGGGGATGTAGCTCAAATGGTAGAGCGCTCGCTTTGCATGCGAGAGGCACGGGGTTCGATCCCCCGCATCTCCATAGTTTTAGAATTATATTTTGCACTTTTTATATTCAAAATATATTTTGGAATAATTGAATACTATACAATATTCTTTGTTTATACTTTATAATTTTACATCTTTCAAACAATCTTGTAAGAGTATGGTCTTACTAAAATAAACTTTTTGTTACAAGTATTTCAATAGATTTAGTTAGTCACTCTTTTATTTTACAGACATAAAAATCTTAATCAAAAACATAATTTTAATTGTTTTTTAATAAAAATTACAAAATTATTATGTCTCCATATTTTGCTTTAATGTCAAATTAAATGTAAATTTTTTTTTGGATTGCAAGGTAGTCTAAAAGAAGGAAAGAGTTAGGTAAGA
Scaffold_4.tRNA42-PheGAA	AATTTCACTGTCTAATAATCAATTAAACAATTTTTTTTGAAAGAAATCAATTAAATACTTAATAACCTCACAATTTAACAAACACTATTATCTATATTCTTAAGTAAAACTTTTTTCTTCTATATAAAATATTTACTAAAATTTCATGTACCACAAGTTAATAGTCTATCCGAAACTTTTTAATCTAATAATATAAGTATTGATGTGTTGACACTTTCAAAAATCAAATAATAATAGTAGACATAATGGTAAAGATAAATATAAAATAATCAATTTTGTCATGGAATTGTCAACAAAATTCAGCAACGATTAAGAAGTTAAATACATTATAAATTTTCAATGTACATCTTGCGGGGATAGCTCAGTTGGGAGAGCGTCAGACTGAAGATCTGAAGGTCGCGTGTTCGATCCACGCTCACCGCATTTTGTGTTTTTTCTTTAATGGTTTTTAGTTTTGTAAATCTTGTGTTTTTAAATCAATGTAAAATCAAAATCGACTAAGTTGAGCTTGTAAAAATCATTCAAATCTCGACAAGAGTAAGATCGACTGGAATCAAAATTGACCCACTTTGGGAACGAATCGAGTTAAGTTATGCAAAAGTCGATCCAACTTGCCTTGTTGGCTTTCTTTAATGGTTTTTAGTTTTGTAAATCTTGTGTTTTTAAATCAATGTAAAATCAAAATCGACTAAGTTGAGCTTGTAAAAATCATTCAAATCTCGACAAGAGTAAGATCGACTGGAATCAAAATTGACCCACTTTGGGAACGAATC
Scaffold_4.tRNA48-AlaTGC	TAGAATCGAGGCTTGTTTAAGTGGTACTTCACTATCATTTTTTCGAGAATCGGGTGTTATCATACTAGCGACAGGTAATCCTTTCTCGGTTAAAGATTCTATAATTCTAAGTTTGGTTTTCAACGAGCCATCCTTTTTATCCTACCCAAATACTTACAATTTAGAAGAAAAAAACATCAATAAATGTAAAACTAAGCATGTACGGATATACCATTTCTTCAAGAAAAATAAAAATTTAATTCTCACTGTTGAAATGATATACATTTTTTTCCCTCATTCTATCCACCGATAAAAAAAAGTTACAATGTAATAAAAATATAAGAAAAAAAAATAGAAAAACTTAATAAGTTGGGGATGTAGCTCAAATGGTAGAGCGCTCGCTTTGCATGCGAGAGGCACGGGGTTCGATCCCCCGCATCTCCATTTTATTCAAATGCTCTTTTTGAATTTGATTTTAATGTTCATCTACCATTTTCTAGTTTCCAATTCCAAAACCTGAAAATTATTTATTTATCACTATAAAATAACAAATTTTGGTAGCTCATATGCCATTTTCTAGTCTCCAATCTCAATATTTGATGAAGAAAATGCAACATTTGAAAAGAATAGACTTTAATCACAAGTACTTCAATTATGAAAAGATTTTTGTTTATTACTTTTCATCACAATCTGATTCCACATCTCCAAATAATAATCATATCATATCATACAATTTAATAAAAAGAATGTAAAATTCCACATGGCATGCTTAGAGTGATTTGCCCTAAGGAATG
Scaffold_4.tRNA49-AspGTC	TCTAATTAAAAGTGTAAATTAATATTGCTCAGCAAAAGTAATAATTTATGGTAGTTGGTGGAATATATATACTCTTTTGAAAAAAAACATTAAAACACTACTTTTTATTTTGAAAAAGTAAAATAAGTAACAACACTAAATACTATTTAAACTATTATTTTAACGAACAATATATAATGATCGACTTATTTTCAAAGTAGCATTTAAACATCATTAACAACTTAATTTTCCCAACATCGTAAACGGGATAAGTAAGAAGTAAAAATGGAGTTTAACCGTGTATAATCAATTGGGGTACGATTGCCAACAAGTTAGTTAATAATTTTTCTCTGCACTTAAAAATCAACAAAGTCGTTGTAGTATAGTGGTAAGTATTCCCGCCTGTCACGCGGGTGACCCGGGTTCGATCCCCGGCAACGGCGTTTTTTTTCACCTTTTCTTTTTAGTTTTTTGTTTTTCCCTAAATTCAAGTTAACATACATACTCTTACCACCTACATCTCTTTTAATTATTCATTAATGGTTCAAATTCAACTAAAACGACCTATTCAATTAAGCATAAAAATAGTTTTTCTAAGTACTAAACTCAAATTTATTATTCTGAATAGTTTGTGATTTTATTCTAAGAAATTTTTCTATTATAATATATCCCAATTATATGGGCTATTAAACATGATAATAATTTTGTTGAGAATGAAATAAAAAATATAACAACTTTAAGCACGGGAAAAAGATTAAAAGATAGATTACCGATTAGAGAACTTGAAAATATA
Scaffold_4.tRNA55-TrpCCA	AATGTTGGGATTATGATAGGGTTTTTCTTCTTCTATAGAGTTATTTGTTGGGTTGTTTTGGCCCGTAGAGTTGCAACTACGACTTTATGAGATATTTTTGTGAGAGACTGTCTTTCGATAAGACGATCTTAAACATAAAACTCATATTCTCATGACATATCTTAGTCCTTAGATGACATATTTAGTCCATGTACAAGGCGAGTCACTCGTAAGATTATGAGTTACAATAGTTTGTACAACTTTTTAAATCTTTATTTTATTTTTCTTTGTTATAATACAATAGAATTATCTTGCTAAATTTCATTATTATAATAAATAAATAGTTGCGTATACGTGTTTTTATCAACAAAGGATCTGTGGCGCAATGGTAGCGCGTCTGACTCCAGATCAGAAGGGTTGCGTGTTCGATTCACGTCAGGTTCAATGTTTTTAATTTTTTATACATGCATTTCTTCCACGGCAGTAGCAGTAATAAAATGGGATGTTCTTGTCTGATTTCTAATGTTTTTCTGTTTTTGTGAAAGAACTCAATGAGATTAAGAAACATCATAAACAACACCAATGTGAAATGAAAGTATGAAGCTATTAGAATAACAGACGTTCTCTTGAGAGACCGTCTTTTGTAAAGACGACTTTTAAATGTTCAGCCCAAATCTATATTTAGAGTTGTAACAATATATATTTAGAATTGGACTAGACTTTTGAGGTCTCAAGTAAGAATTTGTGTTAGAATAAAAGTGTATATAAATTTACCTATTATTTTCCCTTAATGT
Scaffold_4.tRNA56-SerGCT	AAGGTTGCAAACCCTAATTCAATCATCTAACATTTCTTATTGTGCATAGTTAAATATTATAAAAAGTTAACCTCAATAAATGTTTCATTCAAACGAATCAAACAAATTCAATTTGTCTAAGTTTAATTAAGTAATCAATAATAAAATAAAAATTAAGAGTAAATAAAAAATAGTAAAAAGTAAAATCTTAAATGGGACTTTTGAAATAAATAAAAGGGAGTACATAATACATTGCAAAAGTAGTGTATAAGTAATATAATTCATATAGATATTAAATATAATAATACTATTTGTAGTTGTACAAACCTGTAAAGATGTTAAAAAATTACTACTGAAAAAGTCCATCAACAGTCGCTTTGGCCGAGTGGTTAAGGCGTGTGCCTGCTAAGTACATGGGGTTTCCCCGCGAGAGTTCGAATCTCTCAGGCGACGTTTTTATTTTGGTTTGAAACAAGAAAATGCTCTTTTCTTGTTTTGAGTTTTGACTTTTGAAAATTGTGTTTGACTTTTTACGTGATATAATATTTTATTTCGATAATTTATATATTGAACCATACACATCTTAAAACTATCAAAAAATTAATATATAAAATAAGTTAGAAATCTATAAAACTCAAATAATAAAGTCTAGGTAAATATATTGTGACAACTTCTATCATGAATTAATTCATGACAAGTGGAAATTTATTTTTCTAAATATATATGTAGTGAAATTTGTATATGAATGTTAATAAGGGGACTTGGAATTGAAAACTACACGCTAGTAATTATTTCGAAAAAAC
Scaffold_4.tRNA57-ThrAGT	AATATATATACTCCATATACAAAGTGTTCGGCAAACAACTGATAACTAATAGTTGACAGCCGCTTACATTGGCTGATTTGACCAGCTAAATTTTATTAACCGGTTTGACCAACTGATAGCTAATTTTGAACACACTATGAATAGTTTGTTCAAAAACAGATTATTTATAACAATAAGTTGCTTCAAACTTTCAACAAGCTGATTACCAACAAACCCTTTATTTATATTAAAATAAGCTAAAATTTCTAATAAGTTATTTTACCAACCACCCTCAGCTCTTCTTAATCCAAATTTATACAATGTCTAAAATCATTAATCAATTGCTATAATGTCTAAATCAACAATCAATTGCTCTCGTAGCTCAGTTGGTTAGAGCACCCGTTTAGTAAGCGGGAGGTCTTGAGTTCGACTCTCAACGAGAGCATTAATTTTTGCTAACAAACTCAAATCAATTTTAAAATGGCACAAAACAACAAACCTTTTTAGTGTTTTCATTTGAAGAACTGCCAGAAATTCCAGTATCAGAATTGTAATCCTCCAAACTTGATCTCACACGAAATCCAACCAAATTTGAGTTCACTGATAACCAAAACAGACACTAATCATAGCAATCAAAATTCACAATCAGACTCCATAATATTAAAGGTCATAACTACAGAATTTTTGGGCATTTCTTGATTATTTAAGATTAAATGGCTAAAAAACACAAAAAATGATAACTACATAGTAAAACATAACACATTTCAACATGTAGATTACTGGGAAACGAGCACT
Scaffold_4.tRNA62-GluTTC	GTTGGGGTAGACCAACAAAGAAGCATAAGGAGGAAGAAGAAGTGCGCGTAACGGCTGATAGATATCTACAATAGTCGGTTAAAATGTAGGAGGGGGTGCTGTCAGCAAAAAATATACAAAGATTGGATTATTTAAAAATAATCAATAGTTGAGATTATTCACAACAACTGGACAATAGGTCGGATTATTCAAGATAATTTTTCCTTTATAATATTTAGTTTTTATAATTTTTAAATACGTATATTTCTATATATAAATATATAAATAATCAAAATAACATAATTAAATAGCGTATAATAAGTATGGTAGAACCGAAAAAATTAATAAATACAAAGATCAATATCAACAAATCCGTTGTCGTCCAGCGGTTAGGATATCTGGCTTTCACCCAGGAGACCCGGGTTCGATTCCCGGCAACGGAACATTTTTTAAGTTTTACACATTTTCCAATTTGTATGATTATTGTGACACGCGCATTCTTTTGTAAGTGCTACATTATCCAAAGTCCAAACCAACCTTCATTTTTTTCGTGTCTTACAGACAGTCTGTATCTGTGATTTGATTAAGAGCATATACTTGTAAGTTATAAGGTTACTATTTTAATATTTCATATTTTCATTGTGCATACTGAATAATTTTTAAAATTTTTATAATGAAATAAATTAAATAAAATCTTGTTTAAATATATACTAACTTGATTAAGAATAAAATGAAAATTACCATTTGACGATGAATAATATATCAAATAAAATGAAACACTTAAACAGAAAGA
Scaffold_4.tRNA65-PheGAA	TAAAGAGAGTTTTGCTAAATACAACTCTGGCTAAGGAAAAAAAATGATATGCCATTTAATTTTGACCAATATCTACCATTAAAGTATATTTATCTAGCATTTATTTATAGTTAAATTGAGTAAATAAGAGAATATTATATACTTCATAATATATTGATGCTAATTTTCCAAATTATGTAGTAATTTTATACATATAACTGTAAAAATTGAGTATTTTTACTAATAAAATCTCTAGCTTTATTTTTATAATATAGTATGTTTATATATGTCAATATTAAAAAATTGTGCATTACACAGATTTCTACGCTACTATTAAATAATTAGTTAAATTTATTAATAATTATCAATTAGCGAGGATAGCTCAGTTGGGAGAGCGTTAGACTGAAGATCTGAAGGTCGCGTGTTCGATCCACGCTCATCGCATTTTTCCTAATTTTTAAAATTATAAATATTTATTTTTGTAATTTTATAACTTTTTATATCAATCTAATAAATAATAAATTTTATATGTTAACCAAATTAATTTCTTTTATAAAGTAGTTCCTTTAATAAAGTTTTTGTAATTGATTTTTCTTATAGTGTATGTGCATAAGGTAATAATATTAATTAACATATGGGCTAGTTATTTCTTTTGTGCTTTATTATATTTAATGTAATCTATTTAAATTTTTCCTAATTTTTTTTAATCTATATTTAATTGCGAAAATAGTTAGCCTCACATAGAGGAATGAACCTATAAATAAAGCTTTTTCATATATATAAAACATTTGTTT
Scaffold_4.tRNA66-ProTGG	CCCAAGTGACCGGTGTGTAATTTTCACTAAGTACTAGGAGGATTAGTTTCCTCTCCCTTTCTTTCCTGTATAACTGATACTGATCTTCTCAATAGTTATAGTACAGCAGTACCTTTTCATGCTACAGAACTTGATCTTCTCCTGAAGTAAATACATCCAAAATTTAAGTGCCCCACTAAAAACAAGTATTTGTCATGTCAGAGCAATTCTACATTCAATTCAGAAGAAAGTCTAGAACTTTACTTTTTTTTTTAAAGACAGAAAATTTTTTATTCAAAACCTGCTTCAAAGGATACTAGATTGACATAGAAAGGCTATGTGCAAAAAAGATGAACTCAAAGATATCAAAAGGGCATTTGGTCTAGTGGTATGATTCTCGCTTTGGGTGCGAGAGGTCCCGAGTTCGATTCTCGGAATGCCCCCAATTACTATGTTTTATCATTATATATTTCTCTGAGTTAAAACATGTTAAAATCCTCAATTACATTATTACATATATGACAAGTTGACAAATGCCAACTAATCAGGGCATATGTCCAAATTTTTTTTTCAGATTTTAATATATATTAAGAGTGCATCTCAAGATACATGCTGTTTTGCTAAATGATGAAAGGTCAACAGTTTATTCAGATGCTGTTGCATAAGACTGCTAAAAACCATATTTTACAAAACAAATATACAGCTAAAAACCATAGTTTATTCAGATGCTGTTTCAAGGATACCAGATTGACATAGAAAACTATGTGCAAAAGATAAGCTCAAAGATATCAAA
Scaffold_4.tRNA68-ProTGG	ACACAACCAGGCATTTGGTCTAGTGGTATGATTCTTGCTTTGGGTGCGAGAGGTCTCGAGTCTGATTTTTGGAATGCCCCATTTATACTTGCTTTCATTGTACATTTCTACGAGTTAAGACATTTTAAAATCATAAATAATATATAAGCCAACAAATCACAGCAGATTTCCAGTTTATTTTTAAATAAGGATTTTGATATTTTAATAGTGCATCTCAAATTCTATATTGATTCACACCAAATGAAGAAAAGTCAACAGGATGGTAAACAAGTAAGAAAATGAAAAAGGAAAAAGTACCCTACCACTTCATACTGCTTAACACCAATGATTGAGAATACAAATACACAACCGGACATTTGGTCTAGTGGTATGATTCTCGCTTTGGGTGCGAGAGGTCCCGAGTTTGATTCTCGGAATGCCCCATTTGACATTCAGTCTTTTGTTCCGAGAATAGAAGGTTGACTTTTTAAGAATACTAATGTGTTGCTTCTTAAGAATACTAATGGATGTAGAAATAGTAAATATCGTAATAAAAGTTGGTAGGAATTCAAGATCTAATTACAAATCAGGTCAACAGATTTAATGTGTTATTTTACAGGAAGCTTCTTGAAAATGTGTCATAATTATCAGCGTAGCTCTATGGAGAATGTCAGCGACTAAATAAAATTTCCGTGTGCAACTCGTCGCATGGAAGAAATCAGGCACAGCCGTACAGCTAGACATGGCCATTACTTCTGACCTCAAGCTCTAGCACATAGCCATTATTTCTAAC
Scaffold_4.tRNA69-ProTGG	AGTTCAAAGACATCAAAAAGGGCATTTGGTCAAGTGGTATGATTCTCTCTTTGGGTCTGAGAGGTCCCGAGTTCAATTATTAGAATGCCCCATTACTACCTTAAATTTTTCTAGGAACTAAGACATGCTGAAATTGTAAAGAACATATATAATAACCGATCACAGCAGGTTTCCAGTTTTTTAATAAGATTTTGATAGTTTAAAAGTGTATCTCAAGGTCCATTCTGAGTCACGCTGATTGAAGAACGCTTTTGGGATGATAAAGAATAAACAAGTAAGAAAACTAGAAAGGGAACTTTCATGTCGCTTCAGACTTCTAAAACCATAGAATTAAAAGATAAAAAACAAGTGGGCATTTGGTCTAGTGGTATGATTCTCGCTTTGGGTGCGAGAGGTCCCGAGTTCGATTCTCGGAATGCCCCACCATTTTTTCACTATGAAGCAAGAGATCACTGGTGAATTGCCATGATCAATTTCTAGAGTTCTTCATATAAACCATTTGACTTTGTGAATCAACTTTTTGCTTTGACTTGAGTATAAATTAATCAACTTTCAAGTGAATTTACAATCCAAATAGCCCCAGAGATTGCCGCACACTGGAGTATTCTCTCAAACAAGACTTTTTTATGACAAACTTCCAAGTAAATGTAGAATCCAATCAACCTCATAATTAGTAATACACTGGAGTATTAGGAATTATAAACAAACAGACAGAATTAGTCCATTCTAAAGCAACTGTCAAACTGAAACAAACTCATTTACAGAAACAACT
Scaffold_4.tRNA7-iMetCAT	CTCACAAGAATTTGTGTATATTTTTTAATATAGAAGATGAATGAGAATTTTTAGTCAAAATTCAATTCTAAAATTTCAATATTTTATTTGAGAAAAACCAAAAAAGGGGAGAAAGTAAATAATTTTTAAAACTGTAATTTGCAAAATAGTGATTATATAAATTAATTAATAACTACAAACCCCAAAATAAACATTCAGTAAAAAAAAAATTGATCAGCGGATGAAAGAATTAGAATAAAGACAATAAGATTTTACATGAACTATCTCACAATCGCGAGACTTCAGCGCTTCTCGTTTTTTCTCCTGTAATATAGAATATTAATTAAACTTTGTAACATTATTTCAACAAAATCAGAGTGGCGCAGCGGAAGCGTGGTGGGCCCATAACCCACAGGTCCCCAGGATCGAAACCTGGCTCTGATAGGTTTTTTTGAATATTTTTTCATCCATTGTCCAATATTGCTATTATATTTTCGTTGTCATCTCTATTGTTGTCCTCATTCTACCTTTTTGGGCTAATAATATTCAGTTTTGTTCTTACATGTAACCAAAAAAGTAGACTAATCGGAGAGTAAACAACTCCTTGATGACGGCTTTCAAAAGCCCAATCCAATTCTAAATATATATTATTACTACTCTATATTTAGAATTGGATTGGGCTTTTGAGAGCCGTCTGTACAAAAGACGGTCTCTCAAGAGAGCACTTGTTATTTAAATAATTATGAAGCTAAGTAAAAATCAAAACTTAATCAAATAAAATAGACGGATTGGGG
Scaffold_4.tRNA72-iMetCAT	AACCTTGGGATAATATAAATATATTTATTTAAATTATATATTTAATTTAATTAATTAACCTTTCCGATAACCACTATACACTCTAAATTCCAAAAAATTTAAACGTGCTAAGCGGGTTCAAATGAGGTTAAGGTTATGATTTTTAATCTGATTCACTTAATGGATTAAGTTTAAGTCAAGACGCTTCTAACAATTTATTTATGATCCGAACACGAAATTGATCCGACTTGATTTGTTTAGCAAGGCGAATTTTATCATTATAAAATTTTTTAGTATTATACAATTTTTATAGCGTTAAAGTGATTAATTTTGGTGTTTAATAACATTTACCCAAATTTAAGAATTAACAAATCAGAGTGGCGCAGCGGAAGCGTGGTGGGCCCATAACCCACAGGTCCCAGGATCGAAACCTGGTTCTGATATTCTAATCAATTTTTTTTGTTAATTTTTTTACGTATGGATTTTTGTAATAAAACTAGTAAATACGCCCTTGCAATGCACATATGTGTTAATATGAATATGTATATAAATAAATTGTAATAATATATATAAATTAACGATAACAATGTGAGATTGTTATAAATTTAAAAGTAAAGATATTAGAAAATCACCATATCTTATTTAAATGAAATCGAATTGTTTGGGAGACAATTACTTTTAGTAAGATTTACTTTGTGCAAGTTACTCATACTACTAGCTAATAAAAAGTTTTACAAAATTAAGTTTGGAAAAGAAGTTTTCTTTTCATTAATGTTTGAATCATAAATGAGTG
Scaffold_4.tRNA73-iMetCAT	CCCAATGAGTTGGGTAAAGTCCATGACGTGTTTCACATTTCGACTAAAGCGATATGTTCCCGATAAATCTCATATGCTAGATCCTGAGCCCTTAGACCTTGAGGAGAATTTGTCGTACGAAGAGAAGCCTATCGAGATCTTAGATTTCACGGTGCGCAGCACGAGGAGAAAAGATATTAAGATGGTGAAAGTCCTATGGTCCAATCAACGCACTCAAGAGGCAACTTGGGCAACTGAGGATTCTATGCGCGAGAGATACCCACACCTTTTTCCCGAGGTTAGTGAGTTATGGGGTCGTAACTAAGTTTCTAAGGGGTGTTACACATTTACCCAAATTTAAGAATTAACAAATCAGAGTGGCGCAGCGGAAGCGTGGTGGGCCCATAACCCACAGGTCCCAGGATCGAAACCTGGCTCTGATATTCAAATCAATTTTTTTTGTTAATTTTTTTTACGTATGACTTTTTCTAATAAAACTAGTAAATATGCCCATGCAATGTGCATATGTGTTAATTTAAAAATATATATAAATAAATTGTAATAATATATATAAATTAACGATAACAATGTGAGATTGTTATAAATTTAAAAGTAAAGGTATTAAAAAATCACCATATTTTTTTTTTGTCAAATAAAAAGCTTTTTCATTTACCAAAAAAACACAAAAACAAAAGGCACAGGAAACTCAACCCAACTTATTTGCATCAGTGTGGAACCAAAATAAAAGGCTTCATGTGGATACGAGGAGGGCGAGGCCAAAACAAGCCACCAC
Scaffold_4.tRNA78-PheGAA	TTGAACCGCTAGAAACCGCCTTCTGAACCGCTAAAAACCGTCTGAAACAGCCTAGAAAACAAGAACCAAAATCCAACAGTCCGAATCATAAATTCTAATTTTTGGGAACTAAAATAAACCCAACCTCGGACAGTGGCCATATGTATATACCAATAACGAATACAGTAAAAGCATTAGCTATTTTATATTTATTGTTTAAGTATTCCTTAATATCAAATCGCCTTTTGAACCGCTAAAAAAAAAGAAGTAGTTTTAGTATAAACAAATCACATATTTATCTTAAAAAAATATAAACACAAATCATAGATGGTTAATATATTTTAGTATAAGTTGATATTATTTACAAGCATCCGACCTTAGCTCAGTTGGTAGAGTGGAGGACTGAAGTAGGTTGTACATTCATCTCCTCAAGTCGCTGGTTCGAATCCGGCAGGTCGAATTTTTCTTTCTTTTTTCTTTTTTCTTTTTTTTCTTTTTTCTTCACAATTCTTCATTTATATTGTATGTTTCTAGGAGAATTCCTTCTAACATTACCCGGCCAAAGCTTAAGCTGTGATCCAATACTTACTTTTGTGGGCATAAATTCCCGGATCTAAACCCTTAACAAAATCCCATTTTTCTATGGTATGTTTCCTTTAATTTCCTAACCGTATTCAAAATTCTGATATTTATTTGGGTTTTGTATTTCCTGTTAGTATTATTTCATCATTGTTGTTTAGAACAAGAAAAGTTAAGGTAATTGTTCTTTTCATTTATATCGCATGGTATTTGTTTTGATTATTTATTACT
Scaffold_4.tRNA8-AlaTGC	ATAAAAAGTTTATTTTATGAAAGTATGCGATTAGACGATTCAAACAAGATCTCACTTGACTATATTATTACTTACATATTAGCCGCAATATATAAAATAAGTTTGAACGATGGATAGTATCCAAAAACAAAATGTAGCAGGTATTTCGGAAGAAGTATAATTTTAATTTGTTTAAATTTATATTGGGTTAACTTTGTGCAATAATGGTTGAATTTTTGTACTACCAAGAAAAAAAGTGAGCCCATCCTCCGACATTTCCTGTCTCGGTCATATCTTCCCAGCCATCCATTAAGATACTTTAGATAATGCATTAAAAACTAATTTAAAGTTTGCAAAATGTTATTTTAAGCGGGAATGCAGCTCAAACGGTAGAGCGCTCGCTTTGCATGCGAGTGGTACGGGGTTCAATACCCCGCATCTCCATTTTCCAACTTTTTTATTTTTCCTTTTGTGAGTACTCTGATAATTCTTACACTTTTATATTATCAGATTCATATTTTCAACTTTTATGTGTAACAAACAATCTCGCATACAATTCATTTTGATTAATCGCAATTTTAGCAATTTGGTCTAATTTATAATTTTAAAATTGCAATATATATTTTGGTTTTAGTTTTATTCAACTATAACTAATCCACGTATTATATATCTTAGTGATTTGGTTTAAAATCACAAACAATGCTTATTAAATTGCATTTTATGTATGATTTATTATATCACGGTTCATTAATTTTTATTTTTTTTTGAAATGTCATTAATTTCTGGTTTGTAAC
Scaffold_4.tRNA81-ThrAGT	GACAATAAACAGATGATCCTCAAAATCACCAGAAGAGCTAGTTATAAATCCAACAAACAAGCCAAAAGCTTTGTGGAAAATCTTGAATGGAGCTAAAAGGGGAAACCCTAAAAGAAGATAGAAATGTCCAGGAAATAGAGGATGAGAGAGAAACGAAATTAGGAGTAAGAGAGATATAGGAGCAGAGATAACACTCTCCACCGACCTTGTTCCTTAATGGAATCAAATCCATTATATACAACCACATTTTTTCACTTTTATACCCTCTATCTTTTGTGTTTTTTTCAACTCTGCCATTGCCGTCTTCCTTTTTTTTTCATATCCATTAATGACGTAATATGAACCAATTAGCTTTCATAGCTCAGTTGGTTAGAGCACCCGTTTAGTAAGCGGGAGGTCTTGAGTTCGACTCTCAATGAAAGCAAATTTATTTTTTTACGATTGGCTTAAAAATGATCCTCAAAAAGCGTGATTTTTACAACAAAAAGATCAAGTAAAGTCGATTCCTGCAACAATACAAGCTTGACTATTAAAATAAGAACCTACTTTACCTTATTTTAACTTATACTCCATATTTTAACATTTTTTATCTCAGAGACAAGCTCTATGTTTTGCGTGAAAATTTAACTAGGCCTCCGAATTTAATGGGTGTCATATTTCCCCTCTTCTGTGAGGTGCTCACCGTGCCATCTTATTACACCAGTAGTAACTCGAGAGGTATACAATTGTTGTAATCGTGGACCTATAGGATGGTAGATTAATTATTTCCTTAGA
Scaffold_4.tRNA82-LysTTT	TATCTTCAAGAATAATTTAGTAGTATTATAATAAACTAGTATAAAATTAAAAATTAAGTGGAAATGATAATATCAAACAAATACTAAAATGGAAATTGAATTATAATTTTATCACAAATTTCTTTTTATAATGACTTATAATTTTCTAAATTGATATTAAATATAGGAGTATTGTAAATTTGTAATCCTTTACATTAAAAAACAGTTGTGTACTTTTACACAAATATGAACTTTTTTTTGGAAGTTGAAGCCAACTTTTCTGAAACCAACTAAATCGTTCGGTACTTAGTAGAGAAATTCGCTAGATGATTAGGTTAATTTAACATTATAGTTAAAATCTAATAAAAGCGGCCGTCTTAGCTCAGTGGTAGAGCGCGTGGCTTTTAACCACGTGGTCGTGGGTTCGATCCCCACAGACGGCGCTATTTTGATAGAAAAAATTGACATTAATAATAAATTATAAAAATTTGATATTAATAATCTTTGCATCGAGATTCGAGACGAACCAAATAAAATCTCACGTGACTATGTTTTAACTTATAAATTACAAATTGATCAAAAATCAATGGACATAAGTGAATAGTGCAAATATTTCCAATTTTGCGAGCGAATTGGAACGGATGAAGTATTATTTTAATCTATTTATTATGAAATACTTCCTTCGTTCTATTATACTTGCTATATTTGACTTTTTACGCTACCCATCGTGTTATTTTAATCATTTATATATTAAATCATACACATCTAAAAATTATAAAAAAATAATATTAGA
Scaffold_4.tRNA84-ProAGG	CAAAAATCGAAAGTGTGAAGTCTTAAGTGAAACAAATTACACAAACTATAAAATCGATGTTTATAGGAGATAAAAAATGCAATAATAAACGACACAAAATGTTTACGAGAAGAGGTTAACCCAATTTAGACTACGTCCTCCGGTGTAGTATCTCTTATTTTATAACATTTGAGAATTACAATTAGAGAAAAGATGAGGCTAAGTGTTTAGGTTTGCACATCAACCCTAATATGATTCAATGCCCCAAAATATAAAGCTTTAAATAGACATGGCGATGGACCACTTCACCTGAAAGTAGGGATTAGTATAATGATAAAATAAATATATTATAGGCGCAGTTGCACAACGATGGGCATTTGGTCTAGTGGTATGATTCTCGCTTAGGGTGCGAGAGGTCCCGAGTTCAATTCTCGGAATGCCCCTTTTTATTTTTAAAACTTATTCTCTCCTATTCAGCCTAAATGTCCCATTTAATTTTTCACACTTTTCGAGACAATATTTTAACCCTTAATATCTCAAAATATACTTAACTAAAACTTATAAAAATTTGATATTAATAATCCTTGTATTGAGACGAATCAAACAAGATCTCAATTCCCACATGACTATGTTTTAACTTATAGATTAGGAGTAAAATAAAATTAAGAGTGATTAGTAAATAGCGCAAAAAAAAAAAGTCTCATTTAGGCTGAATAGGAGGTAGTATCATTTTAGACTTTGCTATGAATAAGCCACTACAAAGTAAGCAAATATCAATATTTGTTCAGAATCG
Scaffold_4.tRNA89-TrpCCA	ATCATGGAATGTGTTTGTGCATGAGGTTTTGATGGGGCTAGTATACTGCTGCTTAGGGATGCCATTTTTTATTCTCAGAGTGTTTTTTTTTCCTTTGGGTATGTGTATGTGTATGTGTATGTGTTGGGGATGAGCAATGGTTTTGAAAGAATAAAAGATTTGATGATATGAGATTAGATTATGGACATGATCATGTCCACAAATACATAGTCCAATCAGGAGTTTTTGTTGGCTGACTTGGCTTTATTTTATTGGTGCTTTGTGGATCATTATAGATTGAATTATCAACTCTATTATTTGGTTTGTTTTTATCTGTTATAAACGATTAGAGTTGAAGAGTATCAACTTGAGGATCCGTGGCGCAATGGTAGCGCGTCTGACTCCAGATCAGAAGGTTGCGTGTTCGATTCACGTCGGGTTCAAAACCCCGAACTCAAGGATCTTTTTTTTAATTTTTTATCTAACTTGATGGAATTATAAAAAGTATAGGATAGGTGAATTTTGTAACCCAACAACCCTTTTTGAAAGTTTCATTTAGGTTTGGTGAGAGTTTCTGTCTGCAGCAGCCAACCTTTTATTGTCATTGGAAAAAGTTGCTGATAAAAAAGTCATGAAATATAAAAAAATAATCCATCGTCAACAAGTTGGTGCAAAAGATTGGTCACTACGATGACTGATAACTGTTAGTGATGAGATAATGGGGTATTTGGTAGAGTTTATTTAGTAGATATCTTGTAAAAGAATCAATTTAGATAGATATTGAAGCTTTAAG
Scaffold_5.tRNA29-TrpCCA	TTATGATTATATGAAAAGAAAATAAGTGTTGGGGGCAAAATTCATACGTAGAATAAAAATAAAAATGAAGAATTTAATATTTATAAGGGTCCAAGGAGCGGCTCCAGGATCCAGGTTTCGAACCCGGACCCGCCAATTATTTTTTAGATCCAGATCTGATGGGTCTAAAAAAATAAGACCCAAACCCTTAAAAAAGGGGCGGATCCGAGGCGGGTCCAACAGGATTCTGGACTCATGACCATCCCTGGTAGTAGCTCTAAGAGGAAGCATACTTTTTTGTCTCGTAAGCAATTTATAATGGACACAAAAATTTCAATAAAGTTGGAATGTAGTGATTAAATTCACAACAGGGATCTGTGGCGCAATGGTAGCGCGTCTGACTCCAGATCAGAAGGTTGCGTGTTCGATTCACGTCAGGTTCAAATCCTCCATCTCTGTCAAATTTTTTCGAGTTAGGAGACTATTTGACCACATTCTTTTCTATGAGCGGAATATACTGGATATAATGATAATGATTACCGTAGTATTTAAATTTCTACAAAATATAGGAATTAACTTTCCTCATAATTTGAAATTCCGGTTTGTTTGCTTTTTTTGTCAACCAAATAAACACAATTTCTTTTAATTATTTTTTGAGAATTTAAAATTCCAAGGAGAATAAAGTGCAATGAATCAATATGATAGTAATTAAAGTTTTATTTTTGAAATATGTTTTTCTCAATTTATTTGAAAAATTTAATGGTGTTTTTTTCCATTATTTTTTCATATAATT
Scaffold_5.tRNA31-HisGTG	TTTATGATTTTTTTTATTATTTAGAATTTTTTATGTAAATTTTTAAAAATATTTTCTAATTTTAAATTAATATATAATTTATTTTTTTGGTGAATTACCTACTATAGTAGGTAATCGGTTACCCAAGTTTACTCTAGGAAATATCTTCAAAGTTGAGATTATTCATGGTTAATCAATAGATGGGATTATTATAGGAAAATCATGAATAGTTTGGATTATTCTAGGTAATTTTTCCTATTTATTATATGAGACATTAAACAAGAATAATTAGAATAAGAGACAGTAAGGAAAACTTGTAAGGCGAAAACATTAACAATATGAACATATAAGATTTGATTAGAAGCAACAAAGTGGCTGTAGTTTAGTGGTAAGAATTCCACGTTGTGGCCGTGGAGACCTGGGCTCGAATCCCAGCAGCCACAATTTTAACTTTTTAATCAGCATTTTTGAATGACTACTGGAACCCAGGTCTACTATGCATGAATCATGATGTAATTCAATGTTTCCATATATGGTGCCATCACATAATTTATACTCTTTCCGGTTCCTTTTTATTCTCTATTTTGGGTTGGACACACATATTAAAAAAGTGGTAGTTGGAGTATTTTAAATGATTATAAATTATAATAATTGTAAAGGTTGTAGTTAGAGTATTTTAAATAATATAAGTGAGGGTATTTAAGTCTTTACTTGTGTGAATATAGGGTATTTAGGTAAAAAAAAAAATTGCCAAAAATAGAAAGTAGACAATTTGGGTGAACTAACCAAATAA
Scaffold_5.tRNA36-AlaCGC	CATACAACATCATCATCATATACAGAGTATTTCACCAAAGTCAGAAGTAACATAAAAGGCCACAAGTCATACATATAGACAAATCACCTCGTCTTTTATAAGATCGTCTTACCATAAGACAGACCCGTATATTAATCTATTTCTATTGATGATCACTGTAAAATTGTAAGTGATCACTTCAACGCACTAAATAAAGATGAACTAGTCCTATAGAGATAATATCACTACGAGGACCGTAAATTAATACTATTTCTCATTTAATAATTTTTGTAAACAATAAAAAACAAAGCACAAGATTTAATTAGCACCGACAAATTTAATTAAATTAATCGAGTCCCCCATAACAAAATGGGGGTGTAGCTCATATGGTAGAGCGCTCGCTTCGCATGCGAGAGGCACGGGGTTCGATTCCCCGCACCTCCATTTTCTATTTTTAATTTTTTTTCACATTTTGTTAATCCTATCTTATCTTATCATTTTCCACCCATCACCATTAATTACTTATTACAATTATTCAACCCCAAACGAAAAATACATTTAAAGCAATTATTTTTTTTAATATAACACTTGTCAATAAAATCAAAATTCGTGTCATTTTCTAATTTCTTTAAGCATTCAATATTAATTTTCCCAACTTCCCTTTAATTAATGCATATAAATGACAAATTTTGCTTAGCTAATCTAAAACAATAAAGCAAGTTCTAGTTTTTTATTTTTTAATATTAAAATGGCTCTATATAAACTCAATAATATTCACTATATTATTATTATAG
Scaffold_5.tRNA37-iMetCAT	TGATTCGGAGGGAGTATTATTGAACATATTTTTTGCTGTAAAAAAATATAAAACCTTAATACGGTAAAACCTAACCAACAATATGCATAAAAATATTGGAGAAAATGTCATTAAATTGCACAATTTTGAGATTGCATAATAGATGAAAATAGAGATGACTTAGAATAAAAAATATGATTTTCTTTTATTAAAAAAGGAAATTAAAAATAAACCCCAAAATCCAAATGATTAATTATTGCATAAAACGTGGTTTAAGCTTTGGAATAAAAGAGTAATAACCGGAATGAACCTGTTAAGAAGTTGCTCTGTAGTTACTATAATATATGTTTATTGAGAATATTTAGCAACAAATCAGAGTGGCGCAGCGGAAGCGTGGTGGGCCCATAACCCACAGGTCCTAGGATCGAAACCTGGCTCTGATATTAGAGAATGCTTCCTGCTCCAATTTTTTTCCAACTTGATTCTTGATATTGCAGTGTTCAGACTTCATATAATAATAAACTTGTAGAAATTGGACTTTATTTTTCTTTTTTCAATTTTGCGATAACATTATGTTTTAATAATAATTTTGGACGAAAAAAAAAATGAACAAAAGAGAATTAGAGTTTTCCGTTCAAATCCTTTAACTTTAGCAAACTTTATTACCTTAACAAAAATCATTCATCCAATTCATTAAAATCCTTTTTCTTCTATTTTATCATCCAAACAAAAAATCTCTCATTGCTCAATATTTCACCCCTCCCTTTGGCATCATTTCCTTCCATCCAAACAC
Scaffold_5.tRNA39-GlyTCC	CTGCTTTAACCAACTGAAAGCATTAACTGATAAGTTAATTATTTAAGCCAGGTTTTATAAAGGTATTTGATAAAATATAGTTATTGCTTGTTGTCTTTTCAGTAGGGAAAGAGTGGGTATAAAAGCAAAAATCAATAAAAAAAAAGCTACTCAAATATGTTTTTTTGCTTATAAACCAACTTTTCGATTGAACTAAAAACTATTTACCAAATATTTTTTTTAATTTTTATTTTTGAAACGTCAAAAAAACAATTAAATCTAAAATAAATTGCATCTAAACTTTAAAACGACTACTTCAACTGTGTTCTTGTTTTGTAATATAAAGTAATCTCTCGGAGATTTAATATAAGGCGTTTGTAGTCCAACGGTTAGGATAATTGCCTTCCAAGCAATAGACCCGGGTTCGACTCCCGGCAAACGCAGGTGTTTTTTTTTTGACTTTTATAAAACTATCCCATCAAAGATATTACAGAGCATTTGCAAAATAGTGTAAAACCTTGCTTAGTTTATCCAATTTTTACTTATTATAACTCATTTTTATTAATTATAAATTTATAACTAATTTTGACTTCTAAAAACTTATTTGGGTGGCTTGCGGAGTGGGTGGTCTGGAAGCGCCAGCCGTGACCCAACGTAACCGTGACCCAATGCAGTCGTGACCCAACGAGGACGTTGGCCTTATGAAAGGTCGATTGTTATGGTCCATTGCAAGGTATGGGACTTGTCCCACATCGGTTGTAAAGTGCAATTGGTGTGGGATTTATAGGCAAAT
Scaffold_5.tRNA41-ValCAC	TATCGAATTTCCATATAGTAATTTAACGGGTTGCTTGTATGCAATCTTATCTTTGTAAAAACGCAACGGTGTACCCGATTAACCCATATATATTCTATAATCGAAATGCGATATGATATGTGGTTCGATTTCTATTGAGATGATGGACTAACTCGGCCTACGAGCACTTGAAGAAGCTGATTGCTGCTCAATTGTAATCTTTTGACTACATAACTTGCTATTTGCTAACTTTGTTTTTTTGAGTTGTAATTTGATTTTAAGCCTATATTTAATACTAGTATTACTAGTTAACATTGTTTTGATGTAATGAATTAGTAAAATAATTACATATGGATCTAATGAACAACAATGTCTGGGTGGTGTAGTTGGTTATCACGCTAGTCTCACACACTAGAGGTCCCCAGTTCGAACCTGGGCTCAGACACATTTTTTTGCTATTTTGTGAATCAAGTATCAACTTTCTTTTTCTTTTTAAGCTTTATTAACCCACACTTTTTTTGATATACACATATTTAACTGACCAATTTCTGCAAATTTCTCCTATTTCCATAAATATACATTTTAATACTTTTACCCAATTGAGAGTTGAGACTATTTATTTGAGAGAAGTATTTTTTTTTGGAAAATTACCTAGAATAATTCAACTATTACATTTTCTCAATAATCCCATCTATTGATTAACCATGAATAATCCCAACTTTGAGGGGTATTTTCCTAGAGTAAACCCGGTGACCGGATGACTTGCTATAGCAAGTTTTATTTTTTTTAAAAAAG
Scaffold_5.tRNA42-GlyCCC	AGATGAGTTGTATACATCAAGTGATTCACATCTTATAATTAATCGTAGGCTTGTAGTAAATGTAATAGGAGTAGTTAATTACTTGGGTATGACCACATGTTCTCGTCACAAATGTTTCTAACATCTGATTATATGTAGATTTTTGAAATTTACAAAAAATACTTTTATTTTGTCGGTTTATTTTGATATTCTGAGATGAGATTAATCATTTCATTTAATTTAAAATTTTAAGTGAAAAAAAAAAATTCTCAAGAGAGCATGTGCTTGCTACGCCTTACCAGCTAGTACAAAAAAATCCTATACAAGAGTATTTGAACAAGTATATAAGTTATCACTTGGCAGCCAACGAGGCGCATCTAGTGTAGTGGTATCATAGTACCCTCCCACGGTACTGACCGGGGTTCGATTCCCCGGATGCGCAATAAATTTTGGACATTTATGATAACTAGAGAAGAGAGATCAATTTTTATATATTAACTCTAACAATAAAACTAGCCGTCTTAGCTCAGTGGTAGAGCGCGTGGCTTTTAACCACGTGGTCGTGGGTTCGATCCCCACAGACGGCGATTCAAAGTTATAATTTTTTAATAGTGAACATTAAAATTTCATATATGTTCTAGAATTGGGATTGAATTCTTAGTCTATATCCTATTGATGTTGATTGTTGAGGAAGCATTAGAGGCTAGAGCATTTAACGTTCACGTATGTTCCTTTTTTAGAGTTATATGTAGAAACGATGGCTTTAGGCAATCAAAAATGTGACCACACTCG
Scaffold_5.tRNA43-LysTTT	GAAATTTACAAAAAATACTTTTATTTTGTCGGTTTATTTTGATATTCTGAGATGAGATTAATCATTTCATTTAATTTAAAATTTTAAGTGAAAAAAAAAAATTCTCAAGAGAGCATGTGCTTGCTACGCCTTACCAGCTAGTACAAAAAAATCCTATACAAGAGTATTTGAACAAGTATATAAGTTATCACTTGGCAGCCAACGAGGCGCATCTAGTGTAGTGGTATCATAGTACCCTCCCACGGTACTGACCGGGGTTCGATTCCCCGGATGCGCAATAAATTTTGGACATTTATGATAACTAGAGAAGAGAGATCAATTTTTATATATTAACTCTAACAATAAAACTAGCCGTCTTAGCTCAGTGGTAGAGCGCGTGGCTTTTAACCACGTGGTCGTGGGTTCGATCCCCACAGACGGCGATTCAAAGTTATAATTTTTTAATAGTGAACATTAAAATTTCATATATGTTCTAGAATTGGGATTGAATTCTTAGTCTATATCCTATTGATGTTGATTGTTGAGGAAGCATTAGAGGCTAGAGCATTTAACGTTCACGTATGTTCCTTTTTTAGAGTTATATGTAGAAACGATGGCTTTAGGCAATCAAAAATGTGACCACACTCGAAACACAAGATTTGAATGTAACTTTATATATTCCTTCTCCAATGCATGTATGATTTATAACGCAAGAAAGTCAAGATCCCTACTACTATTATCGAGTTGTCTTCATTGTTGGACGCAAGCTATCGAATTTACAAGATATAGAAGA
Scaffold_5.tRNA44-ValCAC	TCTTCGTCCCCTTCTTCTTCATTCGCATTTCCAGTGGTATCCAAAGGTTCTGCAATTGGATGAGTTGGCTCGAGTGAGTCAGTGGAATGAGTTGACTCACCAATTCTCAGCTTATTCTTCATGCTGAGTCAGTTTAAATCAGTGAGTTTCACTCTCTCTTTCTACTCACTCAGGCACTTTCTCTCTCTACTGTAATTCAATTTGAAATTTAATTTTGGGGATTTTGAAACATTTGCAACAAGATTTAGGTTTTGATTTGAAAATTTCAGGATAAGCGCCAGCGCCTGTTGTAGTGTTGTTTCTCAATTTAAAACTATCAGAAACAAATATCCTATTTACATGCCAATGAGGTCTGGGTGGTGTAGTTGGTTATCACGCTAGTCTCACACACTAGAGGTCCCCGGTTCGAACCCGGGCTCAGACATGTTTTTCCGTAAACTCAAATTAATTGTGAGCCAACTAATGTCCAATTCTCCAATACATAAAATACATTCTCTGATTTATTTCCAAAAAAAATGCTTTTTTTTTCTATTTTTAAAGGGTATTATGGTCGAGTTTCTTCCAAAAGTAGTTCCGCCATTTAGTTGTGACACTATCTGATTAAAAGATCTTTCAAATTGAGACTAAAAATATGCATATAGATATTCTGTAAAATTATATATTTTGAGTTACTATAAAAAAGTTATACATTTCTAATTTCTATTTCGTGTGTGTATAAAACATTATGAACTTTATAACATGTTGTACACATTACTTCATGACAATAATTTTCTA
Scaffold_5.tRNA46-ValCAC	GTTTTAAGACGATTAACATTATCCGCTTCGGCTTTGTCTACAAAAACCGCGGCTCCAGCAGAAGCTTTCACCGTAACTGATGAGAATCCGGCCCGAGGAAAGACAGAAGTCCGGCATGGAAGTTTGATTCCGGAGAAAGTAGAAGAAGTTGACTGAAGTAGCGAAGTGGAAGCCATTGTTGAGCAAAGAGAGAGAAAAATGAGAGGAATTTTGCAGGTTCCTCTTTTATAATGGCTAAGCTTACTGCACAAAGGTTTACGCTTCAATGGATTTGAAGATTAGCCTTAGCCATTTGTAAAAGGTTATATTTATTAATTATATAATTTAAACTTTCTTTAATAAGCAACAAAGTCTGGGTGGTGTAGTTGGTTATCACGCTAGTCTCACACACTAGAGGTCCCCAGTTCGAACCTGGGCTCAGACATTTTTATGAATTTTATTTTTTAAATGTTGCAAAAGAATATGTTTTAATTACTTTCATTTTGGTTTTTTATGCAAATTATACAAAACACCAAACGAAATCCTGAAAATTGGCAATTGGCATGTTTTTCATTGTTATAATTTTAATTTTATCCAAAAATGTTGTTTATTAATATGTTGTTTTCAAAAAAAAAATTCAAGAATTTGAATAAACTGTTCTTACTTTCTAAGGGCTTGTTTGGTAAGTAGTTGTCAGAGCTATTGGCTAAAATTATTATATAGTTTGACTGTAAGTGTTTAAGTTGAAGATGTTTAGTAAAAATCATTTGAGAGTTGTCGGTTGTTTATTTAAAA
Scaffold_5.tRNA47-AlaAGC	ATCCAAAGATTATTCAATGTGGCAAATCATTGTGAGCATGCCAAATGGAATTTTCCAGTTCTTTTAGTTACTAGTATGATATATTATGATTGATGGATTTATTTTAGTTGATAAAATAAAATTAACTTTACCTTAATTAGTTTAATAAATATAGCAATTAATTAATCATATTATCAATAAATAAAGCAATATTCCAAAGAGTATTATATGTGGCAAATCATTGTGAGCATGCCACATAGAATTTTCCAATTGTTTTAGTTAATAGTATGATTCTTAAATTGATACACACAAAAATATTCTGAAATAAACCCATACAAATTTTAGTATTTATCGTAAACAAGAACAACATTGGGGATGTAGCTCAGATGGTAGAGCGCTCGCTTAGCATGCGAGAGGAACGGGGATCGATACCCCGCATCTCCACTTTTTAATTTTTCTCTGAGTTTTAGTTTTTTCCTCTACTGACATAGTTTCCCACCATGGTTAAGGAGCATTTAATTTTTTAAGTTTGCTACATTAGAATTGTTGTCTGGCCATGCTGATTTGCTAAGCATTTAGCCTCTCAAATTAGAGTCAAAGAGATTTCATATGATGTTTGGCTAATACTCTTGCAATATATTATGAAATCTAAAAAATTAATAATTTGTTGAATCTAATTCTCTAAAAATGTTGTTCAAATTTTATACAACATCTACCGTAAGCATTAAAATGTTGTACTACATATTTTAATTGTAATAAAAACTAGTAAATAAATAATAAAATTAATACTTTAT
Scaffold_5.tRNA48-AlaAGC	AGTTTAGATATTTTTATTTTTAATTAAAATCTAATTTTAGAGACCGAACATCTAATTAAAGAAAAATATAAAATAAGAGTAAGAATTAAACTCTATTGGAATGGGCCTGAGAAGCGTCTCTTAAAAAAACGGTTTTTCAAGAAAATTGTTGCTTTATAATTTATATTAATTAAATTATTTAATTCATATGAAAAACACACTTTACTAAGAGACCTTTGTATAACAATTAGGGTGAATGTCTAGAGTTTCAGATTCGATAGACTCAGGCCAATTAGCCCATTAATGTTCCATTAAAGTAACAAGATTATGATATTTTATTATATAATAAATATTAAAATTAAAAATCAAATGGGGATGTAGCTCAGATGGTAGAGCGCTCGCTTAGCATGCGAGAGGTACGGGGATCGATACCCCGCATCTCCATCTTTTTTTGGTTTTTAGTCTTTTCCCTATTTTCACATGCCAACAACGCCGTCTCCAATTTTCTCACCATGATTGAGGTTCTTGAGGAGCACACTCGTCCGCTAAATTAGTGTGAATTGTAGATTTAAAGAAATTAAAAGATAAAATTAATATTAATAAATCAACATATTTGCGTTCTGCTAAAAATTAATCTCATTATTATATCCAGTGTATCCTGCCCGTAGACAAACCATGAGGATGGTCTAGGGAGGGAAGGACGGCGACTAATCATATCCAGAAAGGAGAGCGCGACCAAAGAGTCCCCAACTCGAGAAAAGACAAGAAAAATTCCTACAACAAAAAGAGCTGAG
Scaffold_5.tRNA49-LeuCAA	TCCATTACTGTTTTAATTCTTGAGTAATAACAGCAAGAAGAAGACTTACAGTGCAGTAGCAAGAGAAAGGGTTTCACGTAAGTCTTTAAGATGATGTTGGAGATTTGGAAACTTCCAGAAAGCGCTAGAAGGAGGCGGGTTTGGAGGAATCGGTGGATCCCATGGTTGAGAAGGATGTGACATAATTGGTTGATACTGAACTGGATTCATTGCTGAAGAGAAGAGAAGAAAAAATTCAGATGGCGTGATGTAGGTAATGGCAGAACAGAAAAGAAGAGAAGAGATTAAGAGAATAGAAGAGAAGAAAAGAAATAGAACTAATTAAAAATCTAAGTATTTATTAACAAAAAGTCAGGATGGCCGAGTGGTCTAAGGCGCCAGACTCAAGTTCTGGTCCTCTAACGAGGGCGTGGGTTCAAATCCCACTTCTGACAATTTTTCTATTTTTTAAAAATTGAATTAATGTAATTTTTTTTGAGTTTTTTTTAAAATACAAATTTTTGTTTTGAAGTCGTCTTATCATGAGACGGTCTCATACAAGACGGGCTATTTTTAAAAATGATCCGCTAATAGCCTATAACATAAATGTGTAGATGAAATAAAAATGTATGATTAAGTTTTGTAAGAGATATGATTTTAGATACTACTCCTATGTTCGGATATATGTATCAAAAGAATATTAGAAGAGAGTAAAACTGTTATATGTATGAGATTAAAAGAAATTGATAGGTTATAGTAAAAAAAAATGTAAAATAAATGAGACTAACTAAATTGATAGTTAACG
Scaffold_5.tRNA54-GlyCCC	CAGTCACACACTAATATTTGACATTTTTGAGCTTTATATTCGTCTTATGTTTATATGGTTATTAGACATCAATTGATAAATTAATGATATATTCATGACACAAAATTTCACATTGACTTTAACTGTGACTTTTTGAATCCTTATAATATAATTTCTATATAAGTCATTGTAGAAGAATGACAGTGAAATTGATTTAGCAAATACCATTTAAGAGGAAAGAGACACACATATCTTTCTTCACTCTTATAGGTATAAGGATAATATTTATGATTGTATGAAAAAATGTTTAGAAAGTTCAAAGTAAGATGCTTATGAATCTTATAATAAACGCATGATGTATTAGTCAAGTTGCGCATCTAGTGTAGTGGTATCATAGTACCCTCCCACGGTACTGACCGGGGTTCGATTCCCCGGATGCGCATAATTTTAGTTTTTAGGCATTAAAACTTTAACTGTAATATTTAGAAAATGGACTCTAGCTAGTACTAGGAAAGGGGCAAGCTTTATACATTCATGTTTTTTCTGGGTGATATATCCCAACTTTAATTACCAAAAAAAGAGAGTAACTTTTTTTTGTCATAAAAAAATTTATTTTTAGGAGCTTTATGTAAAATAATAGATCATTAAAAAAAATTAAAATAATAAATAATGGACACTTCATATACAATTGAAAAATATGCGTAGTTTTACAATTACAAGAACGTTTGCTAATTCACGTCTCCCGGCCCATTTTAAGTCAATCACAAAAAAAGTTAAAAAAGCAAAAGACAC
Scaffold_5.tRNA55-LeuAAG	GAGCTATAATGAATATTCATGTCCAATGTCCATTGTCACATGATTAGCTAATCGTCTCACGAATTGCGAATCGATAAAAGCAAAGTATGGTCGGTTTTAAGCTATTTTTGAAGCATTTAAGCGAATTGCGAATTCAAAATGCGAACTAAGTCAACTAACTAGTGAATTATGTTTCACCGCTAATGTCCAAGAAAAATAATGAAGAATAAGAACTACTCCTATGAGATAAAGTTCCAAGTTACAACAATTTATTAATTAATGATCAATTTCAAACAAAACTACAAAAGGATTATAATTTCTGTTGGTGGATCAAAGTATAAGAAATTAACAATTGTTTCAGATAGCATAATGTTGAGATGGCCGAGTTGGTCTAAGGCGCCAGATTAAGGTTCTGGTCCGAAAGGGCGTGGGTTCAAATCCCACTCTCAACAAAAAACATTTTTAAGTTGATCCCTAATTTCTTTTTTTATTATTTTTCTATATACCCCTAATTTTCCTTTTTTTAATTTTTCTATTGATCCCTGATCTTCCAAAAATCAAAATTTTAAAACTCAACACCAGTCAAAAAATATTCAAACAAAATAAATAAAAATGAACATGGTAATCTTACAATCATTAAATTAAATTATAAATAAAATTCATCAATTTCTTCAAAAAAAAAATAAAAATAAAAATCAAATAAAAAAATTAAAATTCATCAATTACATATAATAATAATAGAAATAATAAATAATAATAATGCCAAAAAGTTTAAATTTTGACGAACAACATTAATTTACAA
Scaffold_5.tRNA57-LysCTT	CTTCTTCTTCTTGCGATTAAGGCGAAGAACTACGGTTTCTTGTTGTTGTTGATTTGACAATGAAGTTGTTTCTAGGGTTAGGGTTTGCGTAGCTGAAGGTGTTGCAGTCCTGATTGTGCTCATTATTTAGATGAATAGGAAGAAATTGGGGATTCTATCGATGCAAATTTTTTTTAGGGTTTGTAAAAAGGGGGGAAATTGATATACGTATTTCGTTTATATCGAATTTTTTCGTGGACTAAATATTCTACTTCTAATATTTATAGATGACTTGTAATTAGGAAGTACGAGAAACTTCTAGTTGCTTAACAAACTATAAATACGTAACAACTGGATAAATATCAACAAAAGCCCGTCTAGCTCAGTTGGTAGAGCGCAAGGCTCTTAACCTTGTGGTCGTGGGTTCGAGCCCCCACGGTGGGCGTTTTTTTTGTATTTTTTAATTTAAACATTTCTATTTTTTAAAATTATCCAAAGTGCAATACCATTAATTGATTAAATCACACTTCCAAAAAAAATCAACATTTTACATATATCAAATTTCAGTCATAAAGCTCTTATATTAAGAAAATAAATAAGTAAAAAATGAAATATCTTATGTGGTATTTGGCAATATAGAATTCATTTGAACATAGAATTTAAGAATTGTAAATGACACCTATATGCTTGGAATTTATAAATTTTGATACTTGACCAAATTTTACATTGTTATTACAAGTCTATAAAATTGACTCAATTCCACATTTCAAATTTAAGATTTGCCAAACATAGTAT
Scaffold_5.tRNA75-LeuTAG	GTGATTTAAAAAAGTACTAAGATAAGAAAACTAAAAACTTAATACCACATCTCAAAACCAAAATTAAACGCGCAATCTTTTTAAATATAAAAAATTAAGACTTAATTTAGAAAATAAAAAGAGTCGATCTAGACTCTAAAAGGCTTATCTAATAAGAATTCTAATTTCTAATGAACAACAATCAAGGATAATAATTTTACTTCTCCATTTCAAAAGAGTATATAGATAGTACAACAGATTGACTGCTGAATTCCCACGGAATATCTTAACTTAATTGTATGGTAGTGTTCCTTTAACAGGAAGTATGCGCATTGTTTATAAATGAAAAACGAAATTATCATCAACAAAAAGACGGTTTGGCCGAGTGGTCTAAGGCGCCAGATTTAGGCTCTGGTCCGAAAGGGCGTGGGTTCAAATCCCACAGCCGTCAATTTTATTTATTTATTTTTTCTTATTTTTATTTGAAGTTTTTCTTGCTTTTACAATATTATGATATGATATGGAATTGATATATGCATAGGAATGATTAAGGAAGAAATGGGTGTGAACATTGTCTAGTAATGACCGAGGTCCTATTATTGATATTTGATACTCAAACACCACAACAATAAAGCATGTAGAAAACGTCTTTGATGAATAAATTGACAAATTGAAGATTGTGTTTGGAAATATTTATATTATTTCAAATTATACATTTTAAGTTTAAAAATCATACATGAAAAAATTTTAAAATTATATTTTGAAAAGTCAATCATAAATTCTCAAATTTAATCATTTTAA
Scaffold_5.tRNA76-ArgTCT	AAAATGTTTGATAAGAGTTTTAAAAAAAACGAGTTGGATCATTGCGAAAAATAGTAAATAGTGTAAAATTAGTTGATTAAACTAAAATGAAAAGTGAAGAAAATTGAGAGGAATAAAGGAGTAATATATTTACGTGAAATTTTTATCTGGTGATCCTAAATTTTTGACTAATCAATAAATATTTTAAATTCGCGTGGTGAATTTGTGCTTTCAACTCTTTTATATGGTAGACAAAATCACCATATGAATTAAAAAATTATTTAACACATAAAAAAAGTTAAAAATTCAGAATTTTTGTGTCTACCATTTCGCTTAAGTTTAATCAACTGTAGCAAACGTATTAACAAGAAGCACTCGTGGCCTAATGGATAAGGCATTTGACTTCTAATCAAAGGATTGTGGGTTCGAGTCCCACCGAGTGTGTAGTTTTTAGTTTTCTCACTATTTTTTAATGGTTATATTTTTTTATAAATATATCTGAAGTTTTGAGATACTTGAATTTAACTACGTCTATCGCATTTACATGTATATCTATAACTTATTCTAATTTTTTTTTGAAATGATCTAACTTAATTATTCTATTATTTTATATTTTACAAGCGTGCATTTGTGGCACATTTTGTGCAAATCCACCCTAGTTAAATTAATTAAATGTTTAATTTATTTATTGTTGCGAATTATTATTATTAATTTATTTATTTAATCATTATTTATTATTGTTTAAGTATTTGTTAAAAGTAAAAGTTTAATAATCTATTTAGAATTTATTATTA
Scaffold_5.tRNA81-ArgTCT	TTAAAATTGCAACATTTACTCTTAAAAGCTCTCACATAGATTTGCGTAATGCTACAATCTCAATGGGACAGATCGGTATTATCAATTTGTAAGGGTGATGTAACCATTTTGAATCATCCATTGTAGACTCCAATGATTGTTAACATTCTTAAATGTCCAATAAGCCCATCCAAAGGTTGCTTGCCCATACACTTGTAGTTGTGCATTAGCAAAATTCTGGAAATCCTGCTTTGTTGCTCCACTAACTTGCCACTCAGCCACCCATTCTCCTGTTTTACATTAAACAAACAAAACTAGTTGTTTACTTTAATTGAAAAAAATAATATCATATTCTAGGTGTTACATAAGAAGCACTCGTGGCCTAATGGATAAGGCATTTGACTTCTAATCAAAGGATTGTGGGTTCGAGTCCCACCGAGTGTGTTTTTTTTCAAACTCTGATCATAATTTTTTATGAGCGAGATATACTATGTGTGATAATAATGATAGATATTATATTTAAGATAATTATTAATTTATTGGTTTATGTAGCCGAGCGACTCCAAACTTTTGAAATTAAGATTTTAGCATTGCTTTATATAGCTCAGTACGACTTAAAATGTTGGTTTTATTTAACCACTTAACAAATTATTAGGTAATAGCATCCATGATTGCATATTAATACAACAATGAAAATGAATTATCGACTGTTATGTTTAGCCCAAAAAAAAAGATTTTTTTTTAATAGAATATAAGATTATTTTATCTGTGATTTCGACCAATAATAAATAGTT
Scaffold_6.tRNA1-ArgCCT	ATATTTTTAACTTGTTGTGTCATTTGGAATCCATATGGATGATCGTGTTTCCGGCTATTATTTAAGGGTGGTCTAACATGACACAACACGACTTTTATTATATTCATCTCACTAGTGCTATTTTTTTTAAAAACAAATGATGCTATAATTTTCTTACTAATATTAAGGCATATAATTATTCTTCATTTGATCTACATATTTAAATTTTTGTGTACATTGAAGCAAACTAAATGAATAAATTCTTCTAAAAGTAAATAAAAAGAAAAAACTATTTCGAAGTAAAGTGGTTATACTGCATAGAGCATCAAAAGTGGTTATAATGCATAGAGCATCAAATTCAAGCAATAACGGCGTCTGTAGCTCAGTGGATAGAGCGTCTGTTTCCTAAGCAGAAGGTCGTAGGTTCGACCCCTACCTGACGCGAATTTTTTTTTCCCCTGTATTAAAAACATCTACAAGAAATTGATATTCTTAAAAGACAAATTCTTTTTAAAAAAATTAGTTGTGATTTTTAATAGCAAAGCTGGAAATTTCTCTGAAGTTAATACAGAAATTACAAATAACCATAGCATTTAACCAAGGTAAGTGATTTTTCCAGTAAAAAAAAATCAGACTTAATTAAAATTCTAAATTCCTATAATTTCCGGGTTACAAGGAATTTAGAATTCGAATAAAATTTATGAGCAAACAAAAAAATTCTAAATAAACAATGAATTTATAATCCACTAATATTATTGTTTAGCATATATGTACTTATTACAAACTGCATTGCA
Scaffold_6.tRNA19-AlaAGC	ACGGAAGGCAAACCAAAGAAGAAGAATATTTGAAATTAAATTTTGAGATCTAGTATAGCTACGCTTTTTTTGATTCAGGTATAGGTTAGAGAATCTCTATAGATAAGAAGAAGAACAAGATTTCATCTTTCATATAAATGATGAAAATTAAACTCATATCTTAAACGTTACTAAAAATGTATGCACAATGTAGAATCAATGTCAAAGGGGAGCTAGTTTCCTATCTATCTTCTTAATATTGTTAGGTCATCCTTAATTTAAAAAATAAATTGTATATTGTCATAAATAATGATACTATATAAATATAATAACATATATATTTCATTTATATCCATCTATCTCAACAACTTGGGGATGTAGCTCAGATGGTAGAGCGCTCGCTTAGCATGCGAGAGGTACGGGGATCGATACCCCGCATCTCCAATTTCATTTTTATAAATAATTTTTTGATTATCACAACTTTGACCAACATAACCTAAGTTGTCACAATAACAAAAACAATCCCCACCTAAATTACAAAAAAATAGTGGGTGAATTACTCTAACTGCTTTCTCCTCTCTAGTCTACATATACTCAACCAAACTATAATATAAATGGCAAGTTCAGTTGCAACATCATCATAATTAGAAAAATAAACACACTAAAAATGGTATTAACCAATAATATAAGTACATCTTCTCAAACAATAACATACTATTTAAGTACAAATCCATGGTTTTTCTCCAATTTTGTTTAGAAAATTGAGCTCATAATCTAATTTATTTCCTACCAGA
Scaffold_6.tRNA20-ProCGG	CATTAAAGCTTAATATTTACTTTTACTCTATGTTTTCCTTAATGGGCCAGTTTAATTAGATACCGTCTCTCACAAAAAATTTTGTTTTTTTAATCACAAATTCTTGTGAGAGACGGTCTCTTTGATGACCCATTAAGAAAAATGTAGAATGAATGTAGGCAACAAGCTTTAGTGGATTGGGCCTGAGAGACGTCTCTCAGAAAGACGGTCTCTCAGGAGACTACTGTTTTTTTATTTATAAATTGAAAAAAGAATTAGGAGTTGGACTTGGGCCTCAGGAGTGTCTGGATAAATCTAATAATCTTGGACATCTTAACAATATCATTTAATAACTCAAGAAAATATAACAAGGGCGTTTGGTCTAGTGGTATGATTCTCGCTTCGGGTGCGAGAGGTCCCGAGTTCGATTCCCGGAACGCCCCTTTTATTTTGTCTTTTTTGATTCAGTTTTATCTTGTTGTTTTTCAATTAGGAGATCCCTACATTCCGGTCGATTTTCTTTACACAAATATTTTGGGAGAAACGAATTCTTTGAGATATTATCCCTAATTTGGTCAATTCATCATCATGTAATAGTTTAATTAAACTTTAATAGATTGAGATGAAAAAAACTCTCATGAAATTGTTTTAACTTTGTTATCTTACTTGAACTATCACGCATATAATTAAGTATAGCTTTGAAAAGGTGTTTGAAAAATCTCTTATTTGATCATAAATTTCACAAACAAATAGCACGATCAATGAAAGTTATAGTTACGTTGACATAGAAGCA
Scaffold_6.tRNA30-SerTGA	TTTTAAGATAGTTAAAACATAATATATTTTTATTAGGATTTTTTTTTTGTTATTTATACAATTGGTTACATGTAATGCTTAGTTCTAATATTATTCAGGTTGTGACTATTTTTATGTAGGCCAATCATATTTTTGATGACAAAAACTATTTTTTTGTTTAAACTTTTATAAAAATAATCTTACATATTTTTGTGTTAATTTTGATTTTGAAATGTGTTATTAATAGTTGTAATAATTTACATAAATTAATATAACTTATGTCGAAAAATTTAATAAAATCGTGCATCGCACGGGCACTATCTAGTTATAATTATAAAGTAAATGATGTTAAAAATGAATTAAATTAAAAAGTCAGTATGTCCGAGTGGTTAAGGAGACAGACTTGAAATCTGTTGGGTTTCGCCCGCGCAGGTTCAAATCCTGCTGCTGACGAATTTTATTTTTTATAAATTCTTATCTTTTTCGTTTACACTATTCATTCCTGTTAGTTATTATTAGAGTTGTCCAACGGGGTGGATCGACCCAACGGGTCAAGGGTCATGTCACATTTTAACGAGTTATTAGCGGGCCGGGTTAATAATGGGGCGGAACAGGGTTTGGTGTAAAGGGTCGAGCAGGGCAGGGTCGGATAATTATAAGAACACAAATTCTTACTTGAGACCGTCTACATTTCAAGTTTTGGGGCTGACATTAGGGGTGAAAGTTTGGTTTTTGGTTTGGATGCGATAAAATCCAAATCAAACCGAATAAAAATCGGTTTTGATATTTTCAGTCCAAATCCA
Scaffold_6.tRNA31-SerGCT	TACTTTCTCCTTTCGATTTACTTGCAACATTGATATAATAGTTACACTATTCACTTATCTCTCTTAATTGGTGATTAATTTGTAATTGATAAGTTTAAAATAGTTATTTGGGATCTTGTTTGATTCGTCTCAATGCAAATATTATTAATATCAAATTTTTATAATTTTTTTATTATACATAATTAGAGATATTAAGGACGATTGAATTAGTGCATTAGACCGCGTAAACAAACAAAAGAGAAATTTTTTTTTTGACTTATTCATTAATTTCAAACTCAGGTGAAATGAAATTATGTTGAAAAGGTGACAAAAACAGTATAAAAAAGGAATCGGAATCTTTAAACAAAAGCGTCGCTTTGGCCGAGTGGTTAAGGCGTGTGCCTGCTAAGTACATGGGGTTTCCCCGCGAGAGTTCGAATCTCTCAGGCGACGATATTCATTTTAATTTTCTTTTTGTTGCTGCTTTTCCAAAATGCCAAAGGTACATGAAATCAAGGTGTTTAAAAATTTAAAGATACCCATATAAATAATGTTTTAATCATTTATTTCGATGAGAGACTGTCTGACTGTCTTAAAATATATTCTCATAATTTGTATTATTGAGGTTCATCTTAACGTTAAATTTCTAAATTGGATAATCTTTAAGTCAACCCAACAACACAACTTCTTCTATACCAATATCAAAAAACTTCTCTAGCGATCAACAATTAAGATTTGTTGTGTAAATATTTATAATTTGGAAATTATTGTGTAATTATATTGTTTTCAAAACTCTTAATTGT
Scaffold_6.tRNA38-TrpCCA	TTTTTATGTATGTACCAATCCACCTTTTGAATCCATTCATCTCTCCCTCTGATTTTGCTAATTACGAAAATCAAATTAAGAGTTTTTTGTGTTTTGCTTATCAAATGCAAATGGACATAGAGAGTATTAAGTATGAGAAGTTACTGTTTTCATGGTTGATTATGATCATTAATGATACTGTTTTTGAGAAATATTAAACGTCAGTACTTTTTGATGATTATTTGTGCGTCTTTTTCTTTCTGCTCTCGTCTTTATAAATATGAGTTGTCGCTTTTCTTTCCTTTTCAAATCTTAATACACTGAGTATGATAATAATTTTAAACAGTATGTTTCCCTTAAATATCAACACCGGATCCGTGGCGCAATGGTAGCGCGTCTGACTCCAGATCAGAAGGTTGCGTGTTCGATTCACGTCGGGTTCAAAACCCCCCGGTTTAGCATGGATCTTTTTTTCATTTTTCCCCTCTCTATCCTTGTAAAAGAACCGATTTTCTGTTGCTTATTATTAATAGGTTTTATCCAACTTATCTATCTGAAAAAACAAACAAATCATTTGCTGATGAAAACACTTCTACTATCTAAATAAGTAGCAAAATCAATAGGAATTTCAAGCGAATCAAACTAAACCCAATACAAATATTATTAATCCTAATCAAAATACTTTTTTTTTATGTAAATTTAATCAAAAAACTTTTTTTTTTTATGTAAATTTAATCAAAATACTTTTTTATTATGTAATTTTAATAGACCTAATACATATACTAATTAAAAT
Scaffold_6.tRNA39-ProTGG	GGCTATGCCTATATTGATGAACGGAATTTTTATAGAGATAGTGACTGGATTCTTGAATCTGGTGTTTTTTTTTTGTCTAGTTTTCTGTGCACTCACTCATCTTTGATGTTTTTCTGGCTGGGATGTTTGTTCTTCTGATCTTGCTTCGATAATGCAAATTACAGTTTAAAATATGGTAGATGTTTGAAAACTATGACAAAAGGCCCATTGATATGTGTGGGTTACAATTTAATACTTCTACTTTTATATAGTAGGTGCAACCGTGCAAGTAAACAATTGTGACAAAGGTCCATTTTGTATGTAGATGGGTTTTAATATTTGAATCAAATCCATGGACCAATCATCAGAGAGGGCATTTGGTCTAGTGGTATGATTCTCGCTTTGGGTGCGAGAGGTCCCGAGTTCGATTCTCGGAATGCCCCCACCCAATATATTTTTTAGGGGAATTTCTAGTCGGTTTTAATGCTTTGAAATTAACATTTTTGTTCTGAAGTGCACAACTTGTCACTTCCATTGCAGAGCTGGGCTCCTTATACCCTTTAAGGGCCCATAAAAAGCAATCCTTTATTCTGGAGTTTCTCTATTTGTGGCCATCTGGATATTTATTAACATGTTATATTGGGTTTGGTGGTCCTTGGTGTGATAACTTTTATTTAGCAACAGGTCACAAAATTGGGAATCAGACAGCTTAATAGTAATGGCTGCAGTAGTACTTGGTGAACTTTATCAGTATAAGCAGGGAGTGAGATGATGTAACTGATAAATTGTTAGC
Scaffold_6.tRNA4-PheGAA	CCGGTGGTAGGAATTTCCCTAATAATTAAAAGTAAATGAAAGACAAATATTAATGTGGAAGAATAAGTAAAACAAATACCTTCAAATGACCTCTGAAAGCGAGAACCATGGAATCGACATATTGCTGTGGACTACCTTTCTTCATCTGGCTTGAAGAAGATGATCCGAAATACCCAAATATATCATTGCTTCCTATCACAATCGCAAAAACCGATTTTGATAACAGCTTCTGTGCTTCCATTTGTCCCATTTGTTGCATCATTGTCGCTTGTACTGTCCCGAAATACGTTACTTGCTTGTTCAACGTTAAGGATTGTTTCTATAATTTCATTCATAAAAAATATCAATCAGCGGGGATAGCTCAGTTGGGAGAGCGTCAGACTGAAGATCTGAAGGTCGCGTGTTCGATCCACGCTCACCGCATTTTCTTTTTAGTTTTTTAAAACTGAGAATCTAATAAATTTTTTATTTTTTATAACCGAGAATCTAATCCTAAGCGTAATCTAATCTAATCGGAGCATCTGATAAATAAAAAACACAAATTTTCAATATATATTGTTACAATTCTGAATATAGATTTTGACTGGACTTTTGAAAATCGTCTTTATAAAAGACGGTCTCTCAAATAATATCTGAATAAAAAAAAATAAAAATTAAATAACATACGAAAAGTTGATCAGAGCCATCAAAGATTCCAGCACCTCCAGATGCAAAGCTAACACCACTGGAAAAGTTGCTACTTTTGATGCGCGTCAATGAAAGGTATGGCGGTG
Scaffold_6.tRNA43-TyrGTA	AGAAAAATACCTTAATTAAGTGGGATTATCTGCTTCGAAATCATGATTCTGGAAGTAGATAGGTAGTAAGTAGTAATAATCTTAAGCTTGCACAATCAGTAATTCAAGTCAAGAGTGTAATTAGGGTTTCGATATGAGATCATAAGGAACTGCTTAAATCTTGGAGGCGAATGTTGGAGGGAGAAAAATAGTTTAGTGAACACGTGTAAGATAGAAAAGGTGACAGGTGGCAAGAGAGAGAATAAGGTGTAACTGTGTAAATACATGAGTACATGCAACATGCAAGAAAATGCAGAAGGCAACCGACTAATATAAATAATTAAAATTCAAGTAATATTTTTATCAAATGTCCGACCTTAGCTCAGTTGGTAGAGCGGAGGACTGTAGTAGTTATGCAGACAATCCTTAGGTCGCTGGTTCGAATCCGGCAGGTCGGAATATTTTTTGTTTTTGGGTCTTTATGAAGTTGTTCCACTCGTTTGACTTTTTTTGAATGAAATTTCTTTACCGAAAAAGTACAAACAGCCAAATCAAGAAGAAGGCTAAAGCTGAAACACAGCGATCCGAAAAAACGAGAGATATGAATTTAAGGAAAATAATATTGCGTTTTGATATATATATATATATTATTTTATATATATTTATATTATATATATTATATATATATATATTATATTTTATATATTTATATATATTCATTAGTTTACTAGTATAAAAACCTGTGCAATGCATTATTAATATTAAAATATAGAAGTATTATGATTTTTAAATATATTATATTTATTAA
Scaffold_6.tRNA44-iMetCAT	TAACATAAATTCTACTCGAAATTACGGACTACTCTTAAATATTTAAAGATTTATATGTAATATTTTTAGATATGAATCTTAACATGTTTTCAAACAAATCTATAAATAAAAATGGTTCAAAATTTAACTGTTACAAAAATTCAATTATAATATTATTTTACAAGGGATATTATTGATACAAAAAATGTCTAAATCTATTTATAGTCGGTTAAAATTAGAATCTTGAACTACTCAATTCTCAAACACAAACTTTTAACAAGAGGTGGACAAGATGTTCCCTGTTGTCTTTTAATACACAAAAAGCAGGCGGAATAGACTAAGTACTTAAATTTGCAAAATGTATTTCAACAATCAGAGTGGCGCAGCGGAAGCGTGGTGGGCCCATAACCCACAGGTCCCAGGATCGAAACCTGGCTCTGATATAAGAGAATGCTTCCTGCCATTATTTTTGCAATTCATAACAATAATACATTTTTATTACTCTCGAGTGATTATTTTATGACTATGAAAGATCAATTTAAGAATAAAGTATATATTGAATCAACTCAATAGAGATTATCTTGCTTTAATATCAAAACAAGAATCGGCTACTTGAACCAATAAGTCGATTTTAACGGTCCTCAGCAAATTGCAAATCATTCAATCAAAAAACAGTCTGCTTATTAAATAAACCCAACATCACCATTAATTACTTTCTTTCAAAGTCCACAAACGCTTAAAAACAACCAAATAAGAGACAAAAACAAACACCCAAACAAACCCCAATACTCAA
Scaffold_6.tRNA45-ArgACG	TGATGTATGGTACACTTGTGTCAGTGTGAAAAGAAATGATTATCATAAACAAATTTTAAATGAGATGGTATTATAATGTGACTATCTCTATTGTGTAATTGTGTTAACTCATATATTTAGTCTATTAGAGTGATCAGTCTGATCACTTAAAATTTAAAATTCTAAGTAATCAATTAGAAAAGTAAATTAAATGTTTCAGATATACAAATTGTTAGGATAAGCAAAAATAAATTTGGTATTGATGGAGACAATAATTTTGTGTTTGATTAAATTTGTAAATGTTGCACCATTAGTCCACCATCCAATAATACTAATGTAAATAATGTTTGTCTCACATTTTCAACACAAGTGACTCCATGGCCCAATGGATAAGGCGCTGGTCTACGGAACCAGAGATTCTGGGTTCGATCCCCAGTGGAGTCGTTTTATTTCTTTTACTCCCTCCTATTCAAAATTATTGTCCACTTTCTTTATTTAATTAAGTCACTTTAATTGTCCACTTTCTATTTTTGGCAAAGATTTTTTACCTAAATACACCCAACTACCCAAACTTATATTATTTAAAATACCTCACCTACCACCTTTTCAATTATTATAATCACTTAAATACCTCAATTACCACCTTTACAATTATTATAATCACTTAAAATACTTCAACTACCATTTTATTAAAATTCGTGTCCAACTCAAAGTGAACATTAATTTTGAATAGGAGGGAGTATTATTTTAAAATTTTCACCAAAAATTATCGTTCGTAATAATCTTTTACTACT
Scaffold_6.tRNA5-TyrGTA	AAATACCCATTTCCATTTGGGATTATTGATTGAAAGTTAAACAATCAAAGTACAAAAATAATACCTTTGCTTGTGGAACAAACCCAGAGAATAAAGGTAATGGCGGGTAGTAAGAGACAGATGGTAGATAGAAGAAATGAATGTAAGGAGAGGGATGAAGGAACGCTGAATTAAACAGAGTTTGGAGAAGTCATGGGAATAAGCAATCTTACTCACAACCCTCTTCAATTTTTCCATCTCTAAGAAGTAGAAACTGATCAATCACAGATTTACCAAAGTGCTTTTATTGGCAACGGTAATGTGGGATATCTTCATTATTTAATTTTTTTATGGGGAGTTTTTATCAAAAACCGACCTTAGCTCAGTTGGCAGAGCGGAAGACTGTAGTTGTAACAACTGAAATCTTTAGGTCGCTGGTTCGATTCCGGCAGGTCGGATTTTTTTTACAATACTTTACATTTTCGCTTGCAAGAGGTATACTCAAACACAAATTCTTATCATAGACCGTCTACAGTATAGATGGATAAATATGGGTCAATTCATTTTGCTAAATAAATAACTTATTAGTCATCAGCCTTATTTTTAAATTTAAAATCATTGGGCTGAACTGTTGGGAGAGTCGTCTTTGCTATAGACGGTCTCTCAGGAAACCTTCTGATACTCAAAATCAGTCGTTGAAGCATACTTTACATTTTTGCTTGCAAAAGGTATACTCTTAACATCTTAAATCCTAATGAGAATGTATCCAATTTATATTCTAAAACTTCAATTTGACTACCATATGGAA
Scaffold_6.tRNA50-SerGCT	TATGTGCATGTTTTTTTTTCGAAAAAGCTAATTTATTAAAAGATTTATGACTAAATGTGTTTTGCATGCGTTAGTCTGAAAATGAGACTTCTTTAAAAGTACTCATTATTAGTCATTACTAGAAGTTTTTAAAATCGGATATCGAAATCGAAAATTTTAATACCCAAATTTTCGAATAGCTGTGAATAATTTAAACTTATTTTGGTTAATTTACTTGTAACATGAAAAATATGAATAACTCAATTTTCTTTTACAAAACCTTTTATATATTGTTATTTGTAAGAAAGAAATTATGTTGAAATAGTGACAAAAGCAGTATAAACAAGAAATCGGAATTTTTAAACAAACGCGTCGCTTTGGCCGAGTGGTTAAGGCGTGTGCCTGCTAAGTACATGGGGTTTCCCCGCGAGAGTTCGAATCTCTCAGGCGACGATAATTGTTTTTATTTTGTTTTTTTACATTTTCAACTTCAACTTCAATAAAATCCATAAAAACCTCAAATTACCATAAATAATTAAACGAATATACCGCCGCCTATATGGTTCGCTATATGGGAGACGGATTTAAACAATAAGAAACTATGTATGCCCCCGCTTCCCGAGTGTCCGCTATATGGGAGACGGATTTAAACAATAAGAAACTATGTATGCCCCGCTTCCCGAGTGTCTGCGGACCCTCGAGGATCTCGATTTGCATTAATATATTTTAATTAATATATTTTAACAGGTCGTCTTCAAAAACAATATAATAATTAAACGAATATATGAGTCGCTTTGGCCGAG
Scaffold_6.tRNA51-SerGCT	ATCTCTCAGGCGACGATAATTGTTTTTATTTTGTTTTTTTACATTTTCAACTTCAACTTCAATAAAATCCATAAAAACCTCAAATTACCATAAATAATTAAACGAATATACCGCCGCCTATATGGTTCGCTATATGGGAGACGGATTTAAACAATAAGAAACTATGTATGCCCCCGCTTCCCGAGTGTCCGCTATATGGGAGACGGATTTAAACAATAAGAAACTATGTATGCCCCGCTTCCCGAGTGTCTGCGGACCCTCGAGGATCTCGATTTGCATTAATATATTTTAATTAATATATTTTAACAGGTCGTCTTCAAAAACAATATAATAATTAAACGAATATATGAGTCGCTTTGGCCGAGTGGTTAAGGCGTGTGCCTGCTAAGTACATGGGGTTTCCCCGCGAGAGTTCGAATCTCTCAGGCGACGATAATTAATTTTATTTTGTTTTTTACATCTTTAAGTTCAATAAATTCCATAAAACCTCAAATTACCATTCACTACAATAATTAAACAAATTTTTGATTTTGATTGATAATCAAATGAAGACAAAGTTAATACTATGAGGTTATCATCTTTATTTTCGGCATACAAGTTGTCATATGATGAACTAAGCACAATATTACAAAGATGCACAAAGTTAAAGATCCTAAATGTAGCCAAACAAATTCATGGGATGTTTATAACAAATGGGATTGATGTAAAACAAATGTCTTTGGATGCAAAGATTTTAGGTGTATATGCAAGTTGTGGTAATATGATATATGCACACCAACTGT
Scaffold_6.tRNA53-ArgCCG	TTAATCATTCAGAATTTTACCATTATCCAAACTGGAAAAAAGTGATTCAGAGTAAAATTACCTGAACGAAGAGGAGGAAGATGAAGAAGCGGGATTGGAGAAAGAACATTTGATAGGAAGATGATTATTGCGGGAGAAATTGAACTTGAAATTAGGGGAATGGGATATGATATTTGAAGTTGTTAATGCCATTTCTTAGACAAATCCAATGTTCTAAGCCAAAAAAAATAAATTGAAGATAAAAGGGGTTTTAATTAGGGTTTCATTCTGTGGAGAAATTACAGAAAGTCCTGATTAAGAGGACGAGCAAATTAATTATTTAAGTATTGTGGAATTTACGTAGAACAATTGTTCGCGTGGCCTAATGGATAAGGCGCTCGCCTCCGGAGCGGGAGATTGTGGGTTCGAGTCCCACCGTGAACGCGCTTTCTATACTCTTTATTTAATATTTTTATTTTTATTTTTGAGAGTGTTTGGCAAATAGCTGACCATCTGATTTTGAACCCGCTGTAATAAGCAGCTTGTTCAAAAACAGCTTATTCGTATTAATAAGTTGTTTCAACCAGCTAATTCACCAAACACTATCTTTAGCTGGTTTGACCACTCAACCCTCTATTTATATCCAAATAAACTAAAATTGCTCAATAAGCTAATTTGCCAAACACCCCTATAACCATAGTAGCTTCTAATACACAAATTATCGTAATGTACTTCCTCTAATACACAAATTGTGATCCAATACACAAAGTTTTATAATACATAGATAGATTACA
Scaffold_6.tRNA54-AlaTGC	AAATTATGATAGAAAATGAGAGAAGAACACCTGCAGAAGGATGTGAGTTTTGGCGGAAGGAGAAGGACCAACAATTTCAACGACATTGCCAGGGCGAAGAGGAAGGCGATGAAGAGGCGGAAGAAGAAGAGGAGGACGTGAAGTAGAAACCCTAGATAGGAATGTTTTCGCTGTTTCGTCGGTAGATATCCAATTTCTCACCTCCATTGGAAGTCTGTGAAGCTTTGCGGATTGTCTTTCGGCGGGAAAGAAGGAAATACTTACCTACCAGTGGTTTCTAAGGAGATATTATGTTTTTTTTTTTTGAGTATAGGAGATATTATATGTTAAGTTAATGATATTAATAAAATGGGGATGTAGCTCAAATGGTAGAGCGCTCGCTTTGCATGCGAGAGGCACGGGGTTCGATCCCCCGCATCTCCAATTTTTAATGTCTAAAATATTTTATTTTTTTTGAAAGTGCGAATGATTAATAATGTTCAAAATAAAATAACACACATAAATTACATTTCATATGAAATCCAAAATTACATTTCTAATGAATAATAATATATCACTTTAATTTTTCTTTTTTATTTTTTTTATCTTCAAAAAAAAATCACTTTTTTTTAATAATACCTGATTTTTTAATAAATAGTCAAAGTAAACAATAAAATTAATTTGGGGATGTAGCTCAAATGGTAGAGTGCTTCCTTTGCATGCGAGAGGCACAGGGTTCGATCCCCCGCATCTCCAATTTTTAATGCCTAAAACAATTTTTTTGGAAATATAAA
Scaffold_6.tRNA56-AlaTGC	AAAGTAAACAATAAAATTAATTTGGGGATGTAGCTCAAATGGTAGAGTGCTTCCTTTGCATGCGAGAGGCACAGGGTTCGATCCCCCGCATCTCCAATTTTTAATGCCTAAAACAATTTTTTTGGAAATATAAAGTGCGTATGATTAATAATGTCCAAAGTAAAATAACTCACATAAATTACATTTCATATTAAATCCAAATTTACCAATCCAAAATTATTTCTAATGAATAATATATCACTTTATTTATTTTTTATTTATTTTTTTTTATCTTAAGAAAAATATATCACTTTCTTTTAATAATAGCCGATTTATTAATAAAAAATCAAAGTGAACAATAAAATCAATTTGGGGATGTAGCTCAAATGGTAGAGCGCTCGCTTTGCATGCGAGAGGCACGGGGTTCGATCCCCCGCATCTCCAATTTTTTTAATGTCTATATTTATTACACAGGTGATGCATTATATTTGGATTTATATTTCTGATTTCATTTGAAATTTATAAATTATAAGTACTTCTCACTGAAATGTGATTTGAAACAACCCTCTCAAAATAGAAGTAAATCTTGACTTATTAGTCGTGTTTATAATCAATTATATATTATTAAAAATGTCGTCACTTATTAGTTGTATTTATACAAAAAGTATTTTTTCAAATTTGAATTTTGTTATTGATTTCAAAAGGTTTTAGATATACACCTAAGGTGTATCGTTTATATATTTACAAAAACTTAGAAACTATAATAGATATATCTTTTACAACTTAGTAACAAG
Scaffold_6.tRNA57-AspGTC	CTCCTGAGAGACCGTCTTTTTTAGAGACGTCTCTCAGGCCCAGTCCATCAGAGTTTAATTCTTACACTTATTCTACATTTTCATTTATGGGCCACCCAATTAAAGTTGGTTCTCTCACAATAATTTGTGATTTTTTTAATCTCATATCATCCATTATTTGGCTTCCAATAACATTATTTCAATACTCCACAACAAAAATTTGTATTACATAAATAAGGTAACTATTCTTATTTAGGGAACTAACAGCTAATTCACACAACTGTCCTACGCATAATATACCCTAGATCAAGTTTATAGAGCACATTATCGTGCGTATAAAAGTGGTTACTGTCAAACATCCCACAGCTGAAGTCGTTGTAGTATAGTGGTGAGTATTCCCGCCTGTCACGCGGGTGACCCGGGTTCGATCCCCGGCAACGGCGTTTTTTGTCTTTATTTTTTTCTCATTTTGATTCCTTCTTCAAGCTCGTACCAATCAACAAAGTAAGCATATGCATTGTTGATAATCGAATAATTATTTACTGTTAGCATTTTTCTACAATTTCGAGTTTGATATATACAATTATTCTTTAACATTCCTCTCAAACTTTATTTTATATTGCTAGCGGTTCAACTTTCGAGATGTATCAATTTAAAATTTTTGACGATTGGTGTTTAGCTGTTGGAGGTTAGTAGGTTCAACTAGTTTGTTTGACCTAACCGGTAATATTAATTATTTTTTAAATTGTTAAGCTAATTGTATAAGTTAGTTATTAATTATTAATGTAGATGT
Scaffold_6.tRNA59-SerTGA	TATTATTGAATTTATTAATTTAATTGATTCTTTTAATTAGTTGAAGTTTTAGTATGGTTATGTTACTTATGTATGGGAGCTAATGAAAGTCTTATTTGTATAATCAATTTCATAGTCTTTTTAAGTATTTAAGTCTTATCTTAAGATATTAAAATAATGGTATGAAAGGCAAATGACAATAAAGAGTTGTAAATCGATTTTAGGCAAATGACAATAAGACCAGCTTTGAGTCGTATAAACGAAAAAGCATTGTTTATGAGATTTTATAGACCCATTTTGGCATTTTCACGTTCTCAGCGGGTAACTTAATCACTAATAATCTAACCTAATTACACTTTAATTAACAAAAAGTCGATATGTCCGAGTGGTTAAGGAGACAGACTTGAAATCTGTTGGGCTTTGCCCGCGCAGGTTCGAACCCTGCTGTCGACGTTTTTCTCTTTTCACTTTTTACAAACATTGTAACGTCGATCCAACACATACTTACTGCCCACATTGCATAACATGGTCAAATGTAATTTATTCGTTAGTCTTTCTTTTTAGAGCATAGAATTAAAAAAAATTCAATAGTTAAAAATAGGGAAAATTGTTGGAAAATACCTAGAAAAATAGACTTTTTGTGAAAAAATACCTACAACATTTTTTTTTGTCAAAAAATACCTAAAAAATTTGCTTTCTTTGTGAATTGGTACCTGCTGACGGAAACTTACTAACTCTGTCAGATTAATTATTTAAAAAAAAAATTAAAATGTTAAGTAACTTTTAAAACCCACGTGAGTTAA
Scaffold_6.tRNA6-TyrGTA	AAAGTAATAGAAAACTTCCTGATTTTAAGAAGTTTTTCTCTTCTTCCAAAGTTCTAAGAACTTAATGAATTCTTTATTTAATAAAGGCCTAGCAAGAATACATCCTGTAGCAAAAAAAAAAAGATAAGGAAACTTCTATGTGCCTTCAACTTTCCAATTTAAATAAAAAAAAAAAAAAAAAAAAAAAAAAAAAAAAAAAAAAAAAAAAAAAAAAATCGCTAATCCTAAATCTTAATAAATAAAAATAATAATAGGGCTTTTAGGACGATTATTATTTTAATAATTAGAATACAATATTCAGTATGCAAAGATTCACAATAAAATTGTTCATTCATAGAAGCCAACACAAACCGACCTTAGCTCAGTTGGCAGAGCGGAAGACTGTAGTTGTCAAAACTGAAATCTTTAGGTCGCTGGTTCGATTCCGGCAGGTCGGATTTTTTCCCCAAATTTTCTTTTTTTTTGTTTGGTAAGTTGATTACTCGATCTGCCAGCCACTGCTAATATTTTTTTCAACCCATTTTACGAAAACATATTCAAACAATACTTGCTAGACTTTACTCTTTAAATTCAATGTGTTTTTTCCATTATTTATATATTGATTTATACACGTCTAAAAATTATAAAAAGTTAATATGAAGAAAGTAGGTGATTAGACAATTTAAACAAAATCCTACGTGACTATATTCCCAAAATAATTAGAGTATTATTTTAGAATTATATTTAAATTTAATAAAATACTCCCTCCTATTTATAGAGAATGAGACATTTGTTTTTTCACATTATC
Scaffold_6.tRNA60-SerTGA	CTAAACCATATATTAAGGAATATATTGATACTAAGTTACTAACCTATGTTTTCATGCCATTCTAATACAGTTTTTTTTTTGAATCCGTCCAATTGAAATTGCTACAGTTAACTTTTTATTTGAGAGCTTAAATTATAGACATTTCAATAAAACTAAGAGTACATGTTAATCTATATCAAGTCCTCAGAATGCAATAATTGTAAAACATTTTTTTACAGATTGATCTACAATTTTAAAAATCAGTCTTCCACAGTCTATATAACAAACCTAAATCAATGTATATTTGTATTTTGTATGCGTGATCTCCTTTTTATTTTAATAAATTACATAGAACAAAAAATAACACTATTGTCGATATGTCCGAGTGGTTAAGGAGACAGACTTGAAATCTGTTGGGCTTCGCCCGCGCAGGTTCGAACCCTGCTGTCGACGTTTTTATTTACGTGCAAAAATTTAGAGTTGAGACAGGAAGAAAAACTTAAGAGTAGTTCTTTTTCAAGAAAAATAATAACTTTAATCTATCGTAATAGACAAATATCACTAGTTGCTTATCTGCTTTTAATTTGTTGTCATAATTTTTTGTTTAGATTTTTTATTTTGCTCCTGCTTTTTAAAGCTCTCTTAATACTTTATCAGCTTTAAAATTTGCTAAATTTACTTTTAGAAATCAATTTCTTGAAATTAAAAGTTTAGGAGATACGATTTTGACTATGTAAACGATACAATTTTTAACCAAATTCATCGTTTTTTAAAATTAAAAATATTGAAATGGAACAAATCTT
Scaffold_6.tRNA61-SerTGA	TCACCATCATACTTACTTTGTATTTTATTCTCAATATATGAGTTAAAATATAGTCAAAGGTGATCAATCAACAAAAACAAATTTTTAATATTTTTATATTTTTTTAATCAAACGCAATTTGAAATATTTGTTATAGACTGGATATTTATTAGAATAGAACGTGGCAAAACACTATGAACCCAAGCCAAATTGAGCTTGATTTCCTTCTTTTTTTTTTTTGAAATGAAAGCTTGATTTCTGACGTTAAATTCAGATTTTTTCTGAAAATTATTCATTATCTAAAGCAAAACAACTGGGATAAAAAACAAAAACAGATTAACAATAATAAATTGCAAATCATTCATCAAAAAGTCGATATGTCCGAGTGGTTAAGGAGACAGACTTGAAATCTGTTGGGCTTCGCCCGCGCAGGTTCGAACCCTGCTGTCGACGTTTTTTGTAGTTTTTTTTCAGCATCTTGAATACTCATGTAGCAGGTCATGTTGAATAACGAATAGTATGTCCAGTCCAGTCCAGACTCAGAGAATTCTATAAACACAAATTCTTACTTGAGACCGTCTTTTGTAAAGACGATTCTCAAAAGCCCAGTCCAATTCTAAATATATATTGTTACAACTTTAAATATAGATTTGGACTGACTTTTGAGAGTCGTCTTTACAAAAGACGATCTCTCAAGAGAGCACTTGTTCCATAAAATGGTGTTCTCAAGTGGTTAAGTCATAAAAGAGAACAATTGAGGCTCACTATCTGATTATTGCTCACTATTCGTTAAAAAAAAAAAA
Scaffold_6.tRNA65-AlaTGC	CAAATACTTTAGAAAATAAGTTTAAAAAAAAAGTTCAAATTATAAAGTATATGTTGTTTAGGCTTTTTTTATGTTTTTGAGTTCTTCTAATTTTAAAAACACAAATAATTCTTGTGAGAGACGGTTTCTAATTAGGTTGGCCCATTAAGAAAAAGTAGAGTAAAAATAGTTCTTAAATTACAATAAACAGGGTCTGAGAGGCGTCTCTTAAAAGACGGTCTCTTAAGAGAATAACTCTTTTAAAAATTTTTTGATTCGTGTATGTGCCGAAATAAAAGAATATAGAAAGAGCATTAATTTCAAAACGTTCTGCTATATTTAAAAATTGTTGTAACAGTATATCAATATATGGGGATGTAGCTCAAATGGTAGAGCGCTCGCTTTGCATGCGAGAGGCACGGGGTTCGATCCCCCGCATCTCCAAATTTAATTTTTTTTTTCAAACGGTAATAATGGGCACACTCTCCTCGTAACACAAGACTGAGTTTTAAGTTAAGTTCTCTAATCAGTAATATTAGGGGGTTGAAGAACAAATTACCATGAAAGTACAAAATTAAGGGTAGCTCCAGCAGAGGTATTGTTTGAGGAAGATCTCTGACAGCAAGCACATCGAGTAACAGCACTGATAATAACCTGGGCTACTAGTGTAAGAATTGCTGCTAGGTATCCCAGTATATTTGCATGAGTAGTCGGGTATTCGCATGTACCAAAACTCGTCACCCCAATGTCCGATACCTGATAATCATGTGTAAAATTAACAAAATATGATAAGT
Scaffold_6.tRNA66-MetCAT	TGACCCACAAAGAAAACTTACGATAGTTATAAAATTGTTGATTAATGCAGAAATATGACTAAGATTTAATTCCCTAAAGAAAATTTGACCTTTTAATAGAGGTTCGATCTTCACCACCTACAAAATAAATCTTTTTTCTTTTCTTTCTTTTATATGTAGGAAACCTCTGCCTTCAATTCAAATTTCAAAAGTTTTATAATTCTAATGATGTTACAACATTTTGAAAGGAAAATAGTTCATAAAAAAGTGACACATGAATAATTTTTTGAAAAAAAAAAATGTCTGCTTTAATAATAAAATTGTGTCGTCTTTTTTGGATAATTAATCAGATTCCAAAAGCATAATCAAAAGGGGTGGTGGCGCAGTTGGCTAGCGCGTAGGTCTCATAGCTTCTGAGTGATCCTGAGGTCGAGAGTTCGAGCCTCTCTCACCCCATTTCCCTTTTTCCACTTATCAGTTATCACCACTAGGTCATCAGGATGGGTTGGTGACTTGGTTCTTGTTAGTGCAACCTATTAGTTCTATGTGTTTCAACTAGTCTCTTGAGAGATCTTCTTTCTGAAAGACATCTTTCAGGTCCAACCCATTAAAATTTAATATTTACTTTTACTCTACATTTTTCTTTATGGATCAGTTCAATTAGAGATGGTCTCTCATAAAGACGTCTCTCACAAGAATTTGTGCTTTTGTTTTCAATCGAAAATAAGTGTCCTTACCAAGTTGTTATCCTCTCTAGTGTGAACGTTTGGCTCAACTAGAGGTGTTCATTTAGTGTCCAAATTCTT
Scaffold_6.tRNA67-ThrTGT	TGCGGGAAATTTACACTAATTCTTGTGTGATACGGTATGACGGTGAGATGTTTATCATATATTAGTTGAATAGTCTAACTTTTAGAATGATTAGCTAATAGATACTTTGTTTTGAGGTTGTTCTACTGAAAGATAATCTCACTCAATTTTGTTAGAATGTAGAATAAAATTAGAATATCTGTAATAATGGTGAGTAGAAAAGATTGTTTAGGATCAGCTCCCTAATAATATCAAGTATTTTGCAATGATCGTAGTTAATCATACTTAACAAGTAAAAAGCATAATGCAAATAGACATTAAAAATACAACATGTAAGTATTAATAATAAGGTTAATAGTATTATATCAACAGCCCCGTATAGCTCAGTGGTAGAGCGTCAGTCTTGTAAACTGAAGGTCTGTAGTTCGATCCTGCATGGGGGCATTTTTGCAAACTCAACTATTGTAGTCACATGAAACCTTTTCCTAATCACTAAGAGTACTTTTTAACAAAACCGGATTTCAAAAAAATACAAGCTCTGTCTGCTCCCGATTTACAAATTTGATTTGTGAAGTTGTAAGATATCGATAGAATGTCATGTATCAGATTCTCCTTGGTGAATGCAGTCTTCTTTTGGCAGAAATGCTCACAATGAGAAAAAGAAATGTTAAGCAATAGCCATACGTGTCCTAATTACATCCTGAAAAAGACAAATCCAAAACAATGTAAGACTTCAGAACAAATCAGTGCCTAGTTGTACCTCGAAAAAACAGATGTTACCTAAAAAGATGAGG
Scaffold_6.tRNA77-PheGAA	TAAGTGCAATGCACGTGTACCTAACTAGCTAATTGGCTAAAGAAAAATGACATGACATTTTATCTTGAGCAATATATCTATTATCAAAGTATCTTTGTCTATTATTTATAGTTAAATTGACTAAATTAGAAAATATAATATACTGTATAATATGTTGATGCTAATTTTCAAAATTATGGGGTAATTTAACACATATAACCGTAGAAATTGAGTACTCTACTGCATAATATCTCTGCCCTTATTTTTTTAATATTATATGTATATACGTTGGTGTTAAAAACACCATGCATTGCACAAATTTCTACACTACTTTTGAATAATTTGTTAAATTTATCAACAATTATCAATTAGCGAGGATAGCTCAGTTGGGAGAGCGTCAGACTGAAGATCTGAAGATCGCGTGTTCGATTCACGCTCATCGCATTTTTTTAAATTATAAATATTTATTTCTGAAATTTTTTAAATTTTTTCAAGTTCGTTTTACTATTTTAAATTTGATAAAAGTTTTTGTAATTGATTTTTATTAGTTTAAGTGATATTTTTTAGTTCTTCCTATCGTATATTTTCATAATATCAATCTTTTATATTTTTAATAGGTTACAGACGCTGAGATCAAACTTATAAATATTATAAAAATAATATATGTTTAATTGAAATAACACTCATTTCTCAACATTTTATGATTTTTAATAGATAATCTATTATTTATTTAACAATTTTTAATTATATACAACTATTCATATAAAAATGTAAATAAATAATTATTTTAATTG
Scaffold_6.tRNA79-LysTTT	AATCTCAAAACCATAATTTAAAAATTCAACGCAACCTAACAAAAAATTACATGTTAATTAAGATGCATTAACAATTCAAGTAATCAGGAGACATTACCTCAAAATCTTCGCCCCAACAATGCGAATTGCAAACATCTCTGCAGAAGATTATCAAATTTCTTTACTTTTGAACTTAGATCAGATTTTATGTCAGATAACCCAATTTTGTAAGGTGAGCATGGATATCAAACGTTGATTTGATCATGTAACTCCTTTAATTGTTAGCAAGTTCTTCGTAGAAACCGAGAAAACGAAACATAACAAAACAGTTATAAAAATTATACAGTAAGATGAATGTTATATATCGAGCAGCCGTCTTAGCTCAGTGGTAGAGCGCGTGGCTTTTAACCACGTGGTCGTGGGTTCGATCCCCACAGACGGCGTTTTTTAATTTATTTTCAAATTTTAATACCATCTTTGTATTATTAGAAATAACATTGGATTGGTATGGTATGGAACGGAAGGGAAAGGAAGAGAGATGAAAGTTTTTCTTTCAATCTCATATCTCTCCAAACTTTGAAAAGATTAAAACTTTAATAAAAATATGTTGATGAAATCCTTTTAATTTTCTTAGCTCCAAATCCCTTCCTTCTCATTTTGCTATTCAAATAAGGGATTTTTTCTTCCTCTAAATCTCCCATCCAAATACACCTTAAAGTAAAAATATAATGAGATTTTTTTCATATTTTATTTAATAATGTCATTGTTTGTGTCAAAGAATGGTGAAATTTTG
Scaffold_6.tRNA80-PheGAA	AAATACTGCGAGTAATACAATACTAATACTTCACGACTTTGTTTGTCTATCACTTGAAAAAATTGAAAGGTAAAAATCATCACGTAATTTAAAAAAATACTTTTATTTATTCATTACGAGATATAGTTTCACAAAAGAATAAATAAGAACGAAGGAAATGCTATATCTTTATTCAACGCCGTTAGTGGAGGATTAATATATTGCAATTTGCAATGCAATTTTTAATTCTAGCGATGCTAATGACAGATTGGAAAAATTGTTTGTTTAAAAAAAACTGCATACTTTTATTTAATATTGCTCGCTTCTCAGGAGTAAATAAATAATTAATTGCAAGCAACTATTATCAAAATGCGGGGATAGCTCAGTTGGGAGAGCGTCAGACTGAAGATCTGAAGGTCGCGTGTTCGATCCACGCTCACCGCAATAATTTTACCTTTTACAACATAATTTGGTTTTAGTTGAATGTATTTAACGACATTTAATTTAAATGTCACTACTTTAATCAAATGAAATATACATTTATTAGACCATTTAGAAGCATCATACAAAAGATTTTCGCAATAAATAATCTAGTGACATTTCTCATAAATACGAATATAGACTATAGTAACAATTATATATGTCACTAAAGACTAAATAAATTTTCACTAAATCACTTTATAGTGAAATTCAAAATAAAAGCCAACAATTATTATCACTAAAAATATAAATCAGTCGCATTTTTTCAATGACATTAAATCTAATGTCGCGAAAATTTAAATTCGTTATAGTGA
Scaffold_6.tRNA82-AlaAGC	TCGCACACATTTATAATATTATTTTTTTATACTTTTTAAACGTGTATAATTCAATATATAAATGATCAAAATAAGACATTATACAAGTATTTAAAAATAGCCAATGCCACATTCTTTACCAACTTTTTGTAATTTAATTCGGAAATTTGTACTTATTGTTTGGATGAATGACAGATCTCAGAAGTCTGAAGTAGGAGTATCACGTGAAGGCTATTCCTACATACTTCTACTTCTGAGTAAATCAGAGTAGACTGTGACCTTTACATCGTGAAAGGACATCAGGAATTCAAGCGACCCTTATCAACAGATTACATTCAATATAAATTAAACAATATCATTAATACTAAGATGGGGATGTAGCTCAGATGGTAGAGCGCTCGCTTAGCATGCGAGAGGTACGGGATCGATACCCGCATCTCCAATTTTTTTTGCTCTTCTCCTCTAAACATTGTTTCAAAACTACATATTTTTTTTAAAAAAAATTTCAATTTCTGCTGTTTTTTGTAAAGAATTTTTCATTTATATGTTCAGCATTTTTATTTTTCCGACCCAAAAAGTGTTCTCTATTTGATAATCTCACATTCATAATGATAAAGTAATAATTAACATCCTGAAATCTTCAAAAAAAAAATAATTAACATCCTGAAGGAGACAGTAATTTCATACTTCATATCCATAGAGATTGCTACATATGAAGCTTTCTCTTCAATCATTCACTTTCTTTACTTAATGAAAATATACCTTACTTTCTCCGTTTCATTTTACTTGCAA
Scaffold_6.tRNA83-AlaAGC	CTAATCGCACACATTTATAATATTATTTTTTATACTTTTTAAACGTGTATAATTCAATATATAAATGATCAAATAAGACATTATACAAGTATTTAAAAATAGCCAATCACATTCTTTACCAACTTTTTGTAATTTAATTCGGAAATTTGTACTTATTGTTTGGATGAATGACAGATCTCAGAAGTCTGAAGTAGGAGTATCACGTGAAGGCTATTCCTACATACTTCTACTTCTGAGTAAATCAGAGTAGACTGTGACCTTTACATCGTGAAAGGACATCAGGAATTCAAGCGACCCTTATCAACAGATTACATTCAATATAAATTAAACAATATCATTAATACTAAGATGGGGATGTAGCTCAGATGGTAGAGCGCTCGCTTAGCATGCGAGAGGTACGGGGATCGATACCCCCGCATCTCCAATTTTTTTTGCTCTTCTCCTCTAAACATTGTTTCAAAACTACATATTTTTTTTAAAAAAAAATTTCAATTTCTGCTGTTTTTGTAAAGAATTTTTTCATTTATATGTTCAGCATTTTTATTTTTCCGACCCAAAAAGTGTTCTCTATTTGATAATCTCACATTCATAATGATAAAGTAATAATTAACATCCTGAAATCTTCAAAAAAAAAATAATTAACATCCTGAAGGAGACAGTAATTTCATACTTCATATCCATAGAGATTGCTACATATGAAGCTTTCTCTTCAATCATTCACTTTCTTTACTTAATGAAAATATACTTACTTTCTCCGTTTCATTTTACTTGCAA
Scaffold_6.tRNA84-LysCTT	TTGTTTATTTTGTATTTACTATGAAAAATAAGAAAATATTAAATGAACTAAGTTTAGCTTATACTTATTGATTTAGCTTGAAATTAAAACATTTAATTAAATGGTTATACAGGTTTTTTTCAGGTTTAAAATTTTGACCTGAACCTAACCCATTTAATAAACAGATTAGGTCGGGTCGACCCATTTAATTAATTGGGTCAAAAGTCTCAACCCAAACCCACTTATTTCGGATTAGATTTAGGTCGGGTTAATTTTTGCCAGCCCTACATATATGTAATTGTTACAGCTTCGTTTACCACGGCTATATGCAGATAACAACATTATAAAAGTATTAATCATTTGTCAACAATGCCCGTCTAGCTCAGTTGGTAGAGCGCAAGGCTCTTAACCTTGTGGTCGTGGGTTCGAGCCCCACGGTGGGCGAAATTTTTTGTTTTTTTGGTTTTTTTGTTTTTGTTGTTTTTTTTTTTTTAAATTGCAAATTTTGTTATAAATATTATTAAACTAACTTTTAATGAACTATTGTAGACCTATGTCAATTAATTACTCCCTCTATTCCATATTATTGGTTACATTTAGAATATCTTATATTTGAAGAGAAATATTTTAAACATAGTTTTTTATAGATACAAAAATATTAAAATATATCCATATTACTAAAATTATCTCGATGTATAGAATTTTATCATATATATTTTATAAATTTCATAAATTTTGTAGATATTAAGTCACTTTTAGAATTTTTGTTATCAAAACATATAGAAAATCTTCCA
Scaffold_7.tRNA1-IleAAT	TTTGAAAAATGTGCAAAAAGTAACCAAGAAGAACAAAAAAGAACAGAGGGAGTATTTTGGTCTGCTAGGATCCGTACAAAATCAAGCGAAGAAATTGAAGATGAGTAATGAAATTGAATTGGAAAAGAAATTGAAGATGAGTAAGAAAATAGAGAAATGTTACCAATCAACTCTATATTTGACGGTCAATTGAAAAAAAAACGTTAATTTGTACTGTTTGGAAAAAAAATTTTGACTTAGGTACTTTTTAGCAAAATTTTAGATATCTTTTGGAAAAAAAGTTGTTCGATACTTGCTAATAATTTTCCTCCATTAAATATAATGAATTATAAGTTACTAATAAGCAATGTGGCCTATTAGCTCAGCTGGTTAGAGCGTCGTGCTAATAACGCGAAGGTCGCAGGTTCGAGACCTGCATGGGCCATTGTTTTTTTAAAGCTCAAATAATTTAGCGATCCCTTTGCCTCCATCTTTCCTCGATCTATCTATATCTTTTGTGAACAGTTTTTCAGTGTTTCTACAAAAGCAGGGCAGAAACATTATATTTATGTTTTTGGTTTGGCACCCGTAGGTTATTTGATTATCTCAAAATGAATATTATTAGGAGAATTATCTCAAAATAAATATTATTAGGAGAATTATCTCAAAATAAATATTATCAGGAGACTTAGAAGCCTTGCTATTGCATGAGGTTAAATATTCAAGTTTCTATACCATATTTCTATTGTCCTTATTAATATGCCTAAAACTCAATTCATATATACTAAACTAGCT
Scaffold_7.tRNA13-SerAGA	GTTTATTTTGTATTTACTATGAAAAAATAAGAAAATATTAAATGAACTAAGTTTAGCATATACTTATTGATTCAACACGAAACTAACACATTTAATTAAATAGGTTATACAGGTTTTTTTCATGTTTAAAATTTTGACATAAACCTAACCCATTTAATAAACAGATCAGGTCGAATCGACCCATTTAATTAATTCGTCATAAGTTTCAACTCAAATCCACTTATTTCGAATTAGGTTTAGGTCGGGTTAACTTTTACCAGTGCTATAATCTTCACAACAAATGGTTGACAAACCTCTGAACATTACAATTATTATAATACAGTAACTGTCATGAAATATTGCTATTACCAGTGGACGTGCCGGAGTGGTTATCGGGCATGACTAGAAATCATGTGGGCTCTGCCCGCGCAGGTTCGAATCCTGCCGTCCACGCATTTTTGTACTTTTCATTTCCAACTTCCTTTTCGTGGTTTATGGAATACAAATATTGTATTTTATTTCATTTTTCGATTTTACCTGACTAGATTGTTCCCGTGCGATGACGGTTTTATTAAATTTTCCGACATAAACTACATTAATTCATATTAAGTATTACAACTATTAATAATACATTTAAAAATCAAATTTAACACAGAAATATGTAAAATTATTTTGTAAAAGTTTAAACGAAAAATAGTTTTGTCATGAAAAATGTAATTGACTTACATAAAAATAGTCACAACCGAATTATAATAGAATTATGCATTGCATTTAAGTAATCAATTGTATAAATAACAAAAAAT
Scaffold_7.tRNA14-CysGCA	GTATAAGAGCATCTATTATGATGATCTAATTTTAAATCATATAACCAAATAATTAAAAATTCTTTATTATGGTGATCTAATTTAAGGTGGGTTGAGGAATAGATTGAGTAAATAGGTCTTCTGTAACCAAATATAGTATGTTGTCATATCAAACAAAATCTTTATGTTCAATATATAGATTTCCTTTTCTTTATATGTAGTGAAATTTATGTAATCAAAGGAGCAGCATTAATTAATGGTACTTTCCAATTATATCTAATTCAAATGATTTGTTAAAATTTGTTTTTTCTTTTTGTATCTTTTTTCCGGTGCTACATTGTGTGATACTGTATACTATAACAAACAACAAAGGGTCCATAGCTCAGTGGTAGAGCAATTGACTGCAGATCAATAGGTCACCGGTTCGAACCCGGTTGGGCCCTTTTTTGATGATATGTTGCCTTTGTCACAATTCTAAGAAATTTGTGTCATAATTGATCAATTTCCATGTCTTCTAAGTTCAAATAGTCACCTGTTTTATTTTTTTAATTTCCAATAAAACAAAAAGTAAGTGTTCAACAATAAGTCTGTCGCCAAATGCAACCTACAATCAGGTTAGAGTCTATTTAATCTCAACTAGAGATGTTCATTCATGCCATCAGGTTAATTTCGGGTTAGATGTTTTGGGTGGGTTTGAAATCGAGTGTTGTGTCCATCTTGTTTTTTTTAGATAAATGTAAATCGTTTTTGAAGTCAGTGAAATTGAGTTCGATTATAAGGTTGATAAATTTGG
Scaffold_7.tRNA18-GlyTCC	ATCTCTCTAATAATCATTAAAAATGTCATGTTATTAGTTTTTTTGTTTTATTAAAACAAACATTTCTTCATAATATACTTCCTCTGTTCCATAATACTTGCTGCTGATAGTGATATTTTTCCACAGAACATGTCACATTTAGTAGTAAGTATTATGAAATGGAGGAAGTAACACTTAAGTCTAATAACATTTAGTAGCAAGTATTTTTCCATCACAATATTTTGTACCTGAATTTTCCAGGCAAATTTAACTTCATTGCTAATGTCCAAGTAGATACTGAAGTCTAATAACTCCCTTACACGTGCGTCGTACCTGTTAAGTTAGGTTACGAAAATAACACATCAATGCCAGCGTTTGTAGTCCAACGGTTAGGATAATTGCCTTCCAAGCAATAGACCCGGGTTCGACTCCCGGCAAACGCATGTACGTATTTTTTTCCATCTTTTTTAATTGAAAATATAAATTATGCCATAATATTATAAGTAGATAATTTAAAATGTTGACCAAGTTTTTCCTCATTTTTAAATACTTTTTGTATAAGTAAACAATTTAATATATATTTTTATACATTTTAATTTTAATTACTTATAAACGTATTTTAAGAGTAAATAATTTCCAAATGCTATTGATTATCAGTTAATCTCCTGAGAGACGTCTCTTAAGCCCAATTCATTAAAGCTTATTGTCTACATTTACTCTACATTTTTCTTAATGGGCCAACCCAATTAGAGATGCTCTCAAAGAGACCGTCTCTTACAAGAATTTGTGATTA
Scaffold_7.tRNA2-LeuCAA	TGGACACGAAACTAGTCCAACTCGACCAATTTGTCGATAATTCCTCTCCTTTTTTACTTGCAAGTAAACTAATTTGCAATATTTATTATTTTATAATATTTTACATATTGCTTTATTTCATGTTATCACTGATATCAAATTATTATAAATTTTAATTGTATATAACTTTGGATACGAATAACCTAACAAATATATATGTATTCAAATTTAAAAAAAATAGGGGAAGTAGATTTAGAAGAAAATTCGATGCATTATGATTTATGAACCGGAAATGACGTTATGGAAAAATGACGAAAAATACAGAGTATATATTATATTTAAATGAAACCTAACATATTCTATCTACAACAGTCAGGATGGCCGAGTGGTCTAAGGCGCCAGACTCAAGTTCTGGTCCTCTAACGAGGGCGTGGGTTCAAATCCCACTTCTGACATTTTTTTCTATTTTCAAAATTTACAGGTACATTAAATTACACTCACATTTTTTAAATGAATCGTAAAATTATATTTTTTATAATTAGTTTACTGATTTTTAAAACTTTATTAAAATGTTAATTGTAGTATATTTATGCCAATCAATCCTCAATGGTTTACCAATTACCACATTCTATCGATTCGAAATCCAACCGGAAATTAATGGTTCATAATTTAGTAATTTTGATATGTGATAAGGAATTGACCCAATCCTAATATAGCGGAATAAATTGACTCGCGGATTGAAACTCAAACCTAATCATTATGAATCGTACTCAGTTCTACGTCATTATTATTAATCAGAATCATA
Scaffold_7.tRNA26-ValAAC	TCATTCCTTATGGCAAATCACTCTAAGCATGTTATGTAGAATTTTACATTCTTTTTATTAGATTGTATGATATGATGTAGCGGCTTACATAACGTTACAACTTATAACTTATAGTATTTGAAAATCAAAAGTAGTTTAAGATATCATCTACATTTGTCCAACAAATTCTTTTCAAACAACTGCTCTTACATTCAGTATTTTCTTGGTGTATAATTTTAAGTAAAAATGTTATAGATTAAGTACTACAAATTTTTATTTTGATTAACATATGAAATTCAGTGCCAAACTGTTTGGCTTCGTTTGTTTAAACATATAACAAATATTAAATCCTGAAATTTGAGTACATCAACGGTGTCGTGGTGTAGTTGGTTATCACGTCAGTCTAACACACTGAAGGTCTCCGGTTCAAGTCCGGGCGACGCCATATTTAAATTTTTATTTCTTGCAAATGACTCTCTTTACTCTTCAGCTGCTGCTTTCTTTTTTGGACAAGTGATATCAATATAGATATTGCGTAGTCATTGGAGATATCCCAATAAATTTTTAAAATTGTACCAAATATTAATTCAATTGTTATGTCATGTGTTTAATGTAGGTACACAATTTAATATTAATAGAGTTATTTATCAAATTATTCACATCATATATCATATGTAGACCCAAGCCTACCTCCCTGCGGTTGGCTAGTCTCCATAGTTTTGAATAGATTTTCATTTTTTATGTTTTCTTGTCTTTTCAACCCGATATAATGTGCAAGAAGTACTCTACTGGTCT
Scaffold_7.tRNA28-LeuTAG	GTGAAAGCAACAAATGTCATAAGATTAATCAAGTGGGCAATTAATTAAGGATGAAACAGCATTAATTAATAAGGGGATTAATCAAATGTCATGATAATTATGATTAAAAAAGCAAGATTAGGTTTGTAGTAGCAAAGAAACAAGAAACATATTGTTAAAAATGGCAAAATCAAAGAGAAAAGAAATACCTTTGAAATTTGATATGGTTGTTTGGCAAATTGAAAGGGACTACTCTTTACTGTTCTTGACTAGATTTTTTTGCACGAATTATTGCTTCAATTTCACTGTCGGTGCTTTTTTTTACCGAATTTGTGTTTATTGATAAAACTTTATGCTTTTGTTCACAAAATGACAGTTTGGCCGAGTGGTCTAAGGCGCCAGATTTAGGCTCTGGTCCGAAAGGGCATGGGTTCAAATCCCATAGCTGTCAAATATTTAATTTTGTTGTATTCATTCCTTTAAATCCATTTTTATATTTATTTTATAAGAGAGTAATTAAATAAAAAGGGCAAAATATTATTAGTTATCTCAAAATCTATGAATTAATAAGAACTAAGAATTAATTGTTATACTATCTCTTTTAGCAAAAATTTCACTTTCATTTAAAAACTTACTTCCTCCGTCCTGAAATACTCGCTACATTTTCGTTATCGATACTATTCATCGTTCAAGCTTATTTCATATATTACGGCTAATGTGTAAGAAAAAATATAGTCAAGTGGGATCTTGTTTGAATCGTTTAATCGCATACTTTCATAATATTAATTTTTTATAATTTTT
Scaffold_7.tRNA30-TrpCCA	TCAAACTTTAATATTCACCCTTTCTGTTTTTGTAGGTAAATGACAATGACACTGTCTGATTTCTCCAACAAAGCTAGAACTAGCACTATAGAATCAGTGCCGACTCTGAGATTTCAGGGTTCGAGGCGAAAGATTGTTTATGGGCCCTCATATCTATTTTTTGGTTGATAATCGTGCACTTATAATTCAAAAATTGTCTACGTTTCTCGTGGGCCCTGAGAACATGCTCTTCTTGCCCTTACCTGGGGTCGGCCCTATATATATATATATATATATATATATATATATATATATATATATATATATATATATATATATAATTCTCCACTCTTATCTATTTTGATAAGAAAGCGCTCTTAGTTCAGTTCGGTAGAACGTGGGTCTCCAAAACCCGATGTCGTAGGTTCAAATCCTACAGAGCGTGATTCCATTCTTGTTACGTCAAATTGAATTAGATTGAAATAAATGAACAGTCATCGAATCTAAAATTGACCTCCTCCTTTCTTTAATCCACAGGAGGTCAATCAAAAAAAAATTGTTAATTAATCAAATATCCAATTTTTTTCTTTCTTTCCGCTTTTTTTATTTCTATTATTTATAATAGAGAATTCTCGTGTAAGAGAATGTTGAAGAATTTCGATTTTAGAATTGGAATTATGTTGGTATAGTTTATTTAATTCTAATTCCGACAGAGTATTTGCTTAACTCTTTGCGCAGTTTCATAATGTTCCTCGCCAACGATTATAGTTGACGTTGAATCTAACGGATCCACCG
Scaffold_7.tRNA32-GlyCCC	AAGTATATAATTTCTATTGACACTATACATAGTATTTATTCATTTTATTTTTCATCATTTTTATTTTATGTGTCAATCTTAATAGGTAAAAAATCTTGTATACACCTAATCCACACCAAAATAGTTTACATTATTTTATTCAAAGAGTGGAAATGAGTTAAGCTGAAAACGAAGAATTTTAAAATTGTTGCATACTATTTTTAGCTTAACTCCATACAAAATTTAATCATAAGAATTTTAAATTCATGTATAAATTTATGCCAAAATTGTTGATTTAAGATCGAAAAGTGGTTAGACATTAATAAATTCATATACCATTTAAATTATTATTAGCTGACGATAACCAACCAGCGCATCTAGTGTAGTGGTATCATAGTACCCTCCCACGGTACTGACCGGGGTTCGATTCCCCGGATGCGCATTATTAGACTATCTTTCTTTTCGCCTTTTATTGCACCTTCTTTTTAAATTATTTTAATGAAGATTAATTTCAATATGAGAAATATAAATAAACATTACTAATTTTTTGTTTGATTTGTATCAAGTTATCATATTAACATGAGAAAGGCATAGATATTAGGTCATGAGAGTGAAAAAAGATATTTGTTTTTCGACCTCTTGAAAAATATACTCTCTCCGTTTCAGTTTACTTGTCCCATTTTCTTTTTTGGCATTTTCATACTACTTGTCCCATTTCCTTTTTTGGCTAACCTTTTCTTACCTAAATACCCCTACTTTTTCAATTCCCAATACTCCACTACCACCTTTACA
Scaffold_7.tRNA33-iMetCAT	CTTTAAAATCCGTGAAATCCCAAATGGGACAACTAAAATAATTCGGAGGGAGTATAAGTTATAATCCATTTTAAAACGAATCAATAAATTTGAGAAAAGTTTTTGAAATTTTGCATAAAAACAGTTATCTCGACACTTTTGATGTTGAAGTCGCTTTATATTGTTCTGATGCAGATAATTAGTTGAGAGTGTTTAGTTTAGAGAAGCTGGCAAGAAAATGTAAAGTAGACAAAAAAAGTCAAAAGGAATGATGAAGCAATAAAAAAAGTGATGACCTATATCAAAGTTGAAGAAATCACTTTTAAAATACGAAATTAATACAATAAATGATGAAAATATATAAATAAATAATCAGAGTGGCGCAGCGGAAGCGTGGTGGGCCCATAACCCACAGGTCCCAGGATCGAAACCTGGCTCTGATATGTTTTAATGCTTTTTTTAATCATTCTTGTATATTTAACAACTATGTTAATATTTATATCATTACTAGTATATATGCCCGTGCAACAAGATAAATAACGCAAAATATTATTAGTTTATTACTAACTTGTAAGTTACTAATTCAAATGGAATACTTTCATTTAATTAATTCATATAAACTCTTAAATTGTAAAAAAAAAATGAACAATTTAATTAATATCATCTAATTTTTAAATTAAATATAATCGATAAAAAATCACTTAATGGATAATCATAAAAATAGAAGTAAAATATAGGAATAAATCAATTAGCATGTTGGGCACATAAATAAACCAATAATCCAGGAGCTGAT
Scaffold_7.tRNA34-AlaTGC	ATTAATTACTTCTAATTTACATTTTATTCTTAATTTAATGTTAATATGGGCAAGTGGAATAGTATTTTAATTTCGTTTTAATGAAAATTTTAATGATATAATTTTTTTTACAATCTTTAATTACGCACAATTAAAATATTTTATAGAGTGTAAAAATTAAATAAGACAATTGATTGTGAATTGATGAGAGTATATTAAATTATTGTCAAATTTATCTAATAGCAGATGTCCCTACCTTATTCATATTCATGTAGAGGAGTTGAAATATCAATTTTGACCAAACCACTTTAGAAATTAATACAGAAGTATATGTTTATAAATAAGCTTTTAATAATTATGATTACAAGAATGGGGATGTAGCTCAAATGGTAGAGCGCTCGCTTTGCATGCGAGAGGCACGGGGTTCGATCCCCCGCATCTCCAAATTCGACTTTTTATTTTTCAGTTGTTCTCTCAAATAATTGAATTCTTTTTTGGCTAAATGAGATAATATTGGGTTGACCCATAAAGGAAAATGCAGAATAAGATTATGCATTAAGCTTTAATGGACTGGACCTGAGAGATGTCTCTCAAAGAGACGGGCTCGCAGGAGACCGGCTGATAAAATAAAGGTTATAATTAGGCTTGATCATATTAATATGACTATGTCCTATCATAATTTGATAGGCTTTTGCCATTATAATTTGATAATGTTGTCTCAAAGACTAAAAAAAGCTAAATTATTATTTAAAACTATGACAATAACAAAAAATTATTTTTTCGATTGACCTAGA
Scaffold_7.tRNA36-LeuCAA	CAAAGTTCAAACATTAATACAAGTAGAACTCTATTAATTATACTCCCTCCGTTCTTTTTTTATTGTCCTATTTGAAGATTTCACACAAATTAAGAAAGGTACAATCTTTGTAGATAGTGGGTATTATTTTATTAAAATAGTGGTGTGAAGTAATGATTGTATTGGTATTATGAGAGAGAAATGAGGGTTAAATGAGGGATAAAGAGAGTATATAGAAGATAAAAACTTTCCAAAATAGAAAAGTATTCTAAATAGGACAAACTTTTAAAACTGCCCGTTATAGTAATGTGGACAAACTTAAAAGAACGGAAGGAGTAATAAATAAGTAGATTAATGGTAACTAACAATAAGTCAGGATGGCCGAGTGGTCTAAGGCGCCAGACTCAAGTTCTGGTCCTCTAACGAGGGCGTGGGTTCAAATCCCACTTCTGACATTTTTTTTCATAATGTTTACATTTCGTTTCCTAACTACATTAGCAGAAATCAATTTTATTTTACCCAAATTAATTAGCTTTGTTGTTGTGGAATGAGAATCATGTCTCCAACAGATTTATGCAAAATTTAAAAAATTTATACCATACTTGTTTGATTACCGTTTTAAAAAGTTTTATATATTAGATTATAGACACGAAAAGAGTATTAAAATATAGAAAAAAAATACGTTTTTTTTAATCAAATATTGTTTTAAAAACGCATTCTTTCATCAATAACTGTTATTTTTATTTTAAATTAATAAAGTTAATTAGCATATTCAATCCATTTCATCTTCTTCATCATACCCAAC
Scaffold_7.tRNA37-MetCAT	AAAAATGGATCACTTAAGTAACACAAATGAGGTTACAATAATTAAAAATTTGGTCAATCAATAGTAAAATGAGTAAATAGGACTAAAAGTAAAAATAAACAACTTTAACGGAATAACTTTAGGATTGGTGCTCATTAAATTTATCTTTGAAAAATTTTTTTTGTTAATGTTGTAGGAAAATAATTTTATTCACTAATTATTTAGTTTTCCTTATTGTGAAAAGTTCAACCAATTCTAACTAATGTACAAAGATTCATCCTTCACAAAACAGGCCACATCGAAAAGATACGCTTGGGAGCAAAAATAAAATGATAGTTAATTAATGTTAAAGTGGCATACGATATCAGCAAGGGGTGGTGGCGCAGTTGGCTAGCGCGTAGGTCTCATAGCTTAGTGGGTAATCCTGAGGTCGAGAGTTCGAGCCTCTCTCACCCCAAACTGGTTTTGTCTTTTGGCTTTTGACATACCTCTTAATATATTATTTGCTGAATTTTAAATATGATGTAGCCATTCAATAATTTTTTTTATCAAATATAAAATAAAATTCAAATGTACATACAAGCTTTGTGCATTGACATGGAAGGGACAAAGAAAACCTCCCAATTGCCACAAAGAATATGGTTGAGAAAAGCCTACCACCATCTGGGTTATTTTGTATGAGCCATTTCTTGATTTCGGAGTAAAGAGGAAGGAAAAATCTTGAACCATTAGGTCAACCCATGATTCTCGTGTAGGAGCTATTAACTACTATACAATAATGATCATTTATGTTGCTGATTTTTTTAA
Scaffold_7.tRNA38-GlyGCC	ATATAAACCTTGTTTTTCTCTTTGATTTCTCCTCCTAGGTAAAGAATGGAGCAAAAATTATCTCGATTTATCCAAATTTTAACACTTTCAATCAAATTAATTATCGTTCAAATCTACGCAATCTTTGCTCAATTTCTTAGTAAAAATCGATTTTTTTTCCAATCTAAAGTAATTTTAGGATTTTTAATGAATATTGAACGTCTGATGTCTCATCGTTGAAAATCAGTAATACAATGAAAATTTTATTAACATTATTTTTTTATAATTTAAAATTATACACAATTTAAAATATTTAATGCATTGTAAAACCTAACAGAGAATTAATGAGAATTGGAAAAAATATCAGATAAGCACCAGTGGTCTAGTGGTAGAATAGTACCCTGCCACGGTACAGACCCGGGTTCGATTCCCGGCTGGTGCAAAACCTTTTTTTTTTGCTGCAATTCCTTCGGATGTTGAAAAGTCCAGCATTTGCTGCTTGTTGTCTGGATTATTAGCCAAAAACCAAGGAAATCAGCATTATTTTTGAAAGTAGGATTGTTTTTGGGATGAATTACCCGTAAGATTTCAACTTATATGTGCTAGATTAACACAAATTGAATTGCATTCATTATGATATGTAAACATAATACTGGCTTGACGGTCGTCAAAGAATAAAGAGAGTACATGTGATATAACCTAGATAAGGAAAATTGTGGGCTTGTACTCATATAGCCTACTTAACCTCTGAGTTACCCGTCGAATAGTACCATGCCACACAAGACTCGAGTT
Scaffold_7.tRNA4-iMetCAT	AAAAATAGGAATAATGATTATTCTTCAACAACAATCGTGAAAATAATAAATAATGAGGAAGTGAAGAGTGATGAATAGTGTTGCAAGCTAAGCCATATTTATATATACATAGATTTAAACTCTTAAAGTAAAAGTAATATGTTTCAATTTTAAAATGTTCGTCGATATATTATTTGAGTAATCATATTGAGGAAATATAAATCGTAAAGTAATTTGGTTTGTAGAAATATCAAAAGTTCGGATCTTTTGAAATGTAAACGTGAATCAAGCGGGTCGTTTACAATATTAGTTTAATTCGCCATAAAAAATATACTTTGTATTATTATATTATCCCAAACATTATATTACAGATCAGAGTGGCGCAGCGGAAGCGTGGTGGGCCCATAACCCACAGGTCCCAGGATCGAAACCTGGCTCTGATATTATGTTTATTTTTTTCTCAAAATATGTCCACTTATTCTATTCCAAAACAACTAAAATTCTTCATTAATTTTCTTTTTGTTTAATTAGTTTATATTTAAAATTTATTTCGGTGAATTAAGTATTTTATAAGTTGTGGTTAAAGAAATTAAAACGAGACTTCTAATTTCTTGAGCATAATAGAGGTCATAGAATGCGTATTAAGTATATTCATTTACCCTCATGCACCTCACATAATTTTTATTTATGATATAGTATAACCTAGTTTTGCCACCATAAAATTAAGTTTTTATTATTATTTTACCTAAACTATTAATATAAAGTTAGATTAACTTAATGAAAGCGTGATGGC
Scaffold_7.tRNA40-SerTGA	AGTGAAATTATTCAAGTCTAAACACATAATACTCTGTTTGTATTATGAAGTAGATGTTAACTTCGCAATTTGATTTTACAGATAATTAATTTTGATGTTTGTTATCTCTCGTATATACTCTACCCATCAATCGAATTCAAACTTTTTTTACAGATCACGAATTCTTACTTGAGATCGTCTTTTGTAAGGACGACTCTCAAAAAGTCCAATCCAATTCTAAATATATATTGTCACAACTCTAAATATAGATTTAGGCTGACCTTTTGAGAGTCGTCTTTACAAAAGATGGTCTCTCAAGAGAGCACCTGTTTACAGATATATGATAATTATTGCTTTAATTGACATAAAAAGTCGATATGTCCGAGTGGTTAAGGAGACAGACTTGAAATCTGTTGGGCTTCGCCCGCGCAGGTTCGAACCCTGCTGTCGACGTATATAATTTTTTCTAAATGTTTTAGGGCATAATATCAAGCAGTGTAGATAGTAGATGATACCAGTATACCACTGGTGGGTATTATTAATACAATTAATGAATTAAACTATTCATGAGTTCTTCGAGTTGATCGCCCGACCACAAGTTTCAGAATGAACAGGCAGTGCGCAGAGGTTTGAATGGTGGGTATTATGTTCAAGCTTATTTTAGAAGTACTAACATTATATTGTGTCTAATATAAAAAATATATTTAAGTAAGATATTGGTTGAATCGACTAATTACATATTTTTATAATATTAACATTAACATTTTATAATTTTTAAATGTTTATAGTTCAATATATAAATG
Scaffold_7.tRNA43-CysGCA	AGACGTTAGAGTATAGATGGAACTACCTTAATCAAAAACATTAACAATTCAAAATCATCCCCTTTACACTATATTTGGATATAAGGATTAAGGAGTAAGGACATAGAGGAAAAAGAGAAGAGCAGTAATAAAGGAGTTGTATTTTCCTCATATGAATACCAATAAGAAATCAGAGGAAAATAAAGAATCGAGAAAATAAACACTAATTGTATTGAAATTATCTTGGAAGAAGTTCAGTGAATCGAGAAAATACAATAAACACTAATTGGCAATTGCACACAGAAAATCAGAAGAAAAGGCTAAATCTGTAAATGATAGAGATTTTACTCAGACGAGTTTGAAACATCAATGGGTCTATAGCTCAGTGGTAGAGCATTTGACTGCAGATCAAGAGGTCACCGGTTCGAACCCGGTTGGGCCCTTTTTATTTATCAAATCCTTTTCATTTTCATAAAGAGTTTGGAAAAATCGTATTGAATTATCAACTCATTGTCCATCTATATTATTTAGCAATAATCAATGATACGGATTATTTACAATTATTGGGCAATACGTGAAATTATTTCGACAATTTTTTTAAAAGAATTTTTGGTAAGTTCTTTATAATAAGCACACAAGAATTTGTTTTTTTATCTGATCATTTGTGCAGCAAATAGGAGTTCTAAATATTGACGTTTTTAAAATGAGGCTTATGCAATTCGATGGACTCGGTGAAGGTAATCAATCCAAAGAAAATTACATTTGGACTTTTTAATGTTTAAAATTATATTGA
Scaffold_7.tRNA44-GluTTC	TTTCCTCCTGAATAACCTGCACTTGGTGTATTCTTCAATTCATCGAACTGTTTATCCGACTTGTTAAGGTTCGATCTTCCAGGATCTGTCCTCGACCAGCCTAAAGTCTCTTCTTGACCAGGAACATATTTTACAGTACTTGGATCAAAGGTTTGATAATCTCCTTGCGGCTTGCAAACTGAAACATGAGTCGGGCCTTCCATTGCAGCCCTTTCACCCATTTTACTTTTATGTAGCTCTGGCACAAAGCTTTCAGCAGCAGTAACTGCAGTAGAACCAAATCCTATTATAGTAGCAAGAAAATGGTAACATAATTAAATCTCTTACATTCGAAAAATGGTAACAAAAAATCCGTTGTCGTCCAGCGGTTAGGATATCTGGCTTTCACCCAGGAGACCCGGGTTCGATTCCCGGCAACGGAATTTTTTTTCTGGAGATGGGACTCTTTCTTTTGATAGTTTTTCTATGGGCGGATTAGATAATAATGATGAAAGATAGTGTCGTTGTACATTAGTATACCAAGTAAAACTATACAAAGAACCAGCTCAAGACACTATCTTACCAGCGGCGGCTGTGGGATTTGCAACTTTGGCCTGAAAGTTATGGGGATGACGCTCTTCTCCTACAACATTCGTGGCCCGAGGATCTAACTCGACACCTGTTGGTTTTTCGATCACGGCCCCAAATTTAGCAGGAGGTCCTTTCTTCCCCACCTCCAGAACTCCAGTACTATGACCTCCACCTAATAACATGTTAGTAACAATAGGAGTAT
Scaffold_7.tRNA45-GlyGCC	TTCATATGAATATATTTTGTTTTGAATATATACTTGTAATGAAACAATCTTATCAAGAGACATACCCCAAATATGAATTAAATTGCTCAATTAACACAAATTGTCAATATATAGGCTTCCTTATATTAAAATTGTTTCACGGATAGATAATCTCTTAACAGAGTAGCTCATAAAAAAAGTAAGTAGGCCTTAACAAGAACTGATGGATAGAAATCATCATAAATTGCACCCAAGAAACGTATCATACAACACTATAGTTGTTTGTGACTTTAAAATGGGTCATGCTTAATCGGTTAGATTTAATAGAGATGACGGTTTATATACAAACGTAAAAATTAACAATGCAACTAGCACCAGTGGTCTAGTGGTAGAATAGTACCCTGCCACGGTACAGACCCGGGTTCGATTCCCGGCTGGTGCATTATTTTTTGAAGAAGTGATTTTTGTTTGCTATTTGGGCCAGGTGTTTGATAAAGGACACATGAGCTTTGTTTTGATTTTTTTGAAATTATTACTCCCAATATTTTTAGTTTGCATTAAAAAAACATAGTTCTTTTTCTTGTACTAAAAAATTGCTGCAAGAAAGACGAAAATGATCTGGATTTTTTTATGTGTTTGCAATTTAGCATGACATATATTCATCCAAACTTCAAATTAGGAAAAGTACATAGGAGCATATGAATAAACTCATTGTAATTAGGAAAAAATATATATGATTTATATTTCTTAATTATGAAAAATAATATTCATAGCTCTATGGGGATTAAAACA
Scaffold_7.tRNA50-AlaTGC	CATTAGGAAACGGAGGGAGTAGTATTCTATTGAAATAATTGTATTTATATTCTATGGCAAGATATATATGGTGATTCGATGTTAAATTATTATTGTGCATAAATCTACATAATGATTTTGATTTACTTTTATTCCAATTAAAGGAGATTTATCGTGAATAATTTTGTCTTCCTTTAATTTTGATGTATAAAATATTTTTTTGCTAAATACTGTAAAGAAAATTATTAGTTAATTTTGATGTATAATAATGATGTTTGAGTAGTGTATGATCCTTGGAAAAAGTACTTTTATTTGTTAATTAAGTTTAATTAATTGCAAATAATAAGATGTAAATAAATTATCTCAACATAGGGGATGTAGCTCAAATGGTAGAGCGCTCGCTTTGCATGCGAGAGGCACGGGGTTCGATCCCCCCGCATCTCCAAATTAGGGGGAAAAGACTTCATCGATTTTTTTTAACTACTGAAAAATTTGCCCTTAATCATATTGCTAATGACTATTTTTTTTTGAAACGAACCTAATAATTCATTGATGAAAATGTCATACGAGTTCTATAATAGTGTAATAATGGATCACATACATAACAATTTTAATCAAACATAATTTTATATAGAATAAGTCATGATCATTATTAAGGAAATTTAACACTAAAGTGTTCCCTATTTCACATCGCTACTTGATGCATTCTCCTTCGAGGGGGTCGTTAGATCTGGTGTGACTTTGAATAGAAATAAGTTTGATAATATTTACTGTATTAGCCGAATTGACACCCCT
Scaffold_7.tRNA51-ValAAC	TCATGCACCAATAAGAAAAAAAGTGCGACTATAAGGGTGAAATAATTTTAGAAAATAGTCATTTTAAGAGAATCAAGTCGTTTTGTTGTTTAAGAGAATCATGTCTTGTCTTAGTTGGAGTAAGTACCACTTTTTGAGTTAAAGATCGAATCTAAAACATTAGTTTTGTTGCTTTTTTTTTGTTTTTTGAAAGGTAGTTTGTTGCCTAAAATAAGAAGGGTAATGGGATTGAATTATGGAGCTATCCTACCGTTACCGATTAGTTTCGAGATAATGCTTCTCTATATTAAAAAGTAGCCAGTCTACTTTAAAGGTAATTATATAATGTATGTAACATACGTAAATAACAAGGTGTCGTGGTGTAGTTGGTTATCACGTCAGTCTAACACACTGAAGGTCTCCGGTTCGAGTCCGGGCGACGCCATAATTTTTTCCTTTAATTTTTTTTTGCTATTATAAAATAATGAGTCCCATAATTTTTTTTGTTGCGGTTAATAATCATCGATTATAAGCAATTCTAGTTGCACAATACTTGAGACCGTCTTTTTGTAAATACGGCTATCAAAAGCTCAGTCCAATTCTAAATATATATTGTTACAACTCTAAATATAGATTTGGGCTGAACTTTGAGAGGCGTCTTTACAAAAGACGGGTCTCTCAAGAGAGTACTTGTGCTTGTTGCATAATTGAACTCCTTACCGGCCATACGTTGGGAGGACGGAGAAGAATCTTTAGTATAGATTAAACTCATTATTATAAGGGTAAACGAGAAAT
Scaffold_7.tRNA52-GluTTC	ATTTCTTTGTTAGTAGAAAATGTTTAAATAATTTTATACAAATTGACGAAAATTGTATAATATATTTTCCAAATTTTTTTCAAAAATAGTATTTTGGATTTAAATACAAACTCTACACAAGACCCTTACAAATTTGGATTTGGGTTTAGGTCCAATAATAAAAATAAGGTCTAAATCTAAATGTAACGGTATCCGACCCAGATCCCACTTATACTCATGAGTCATCCCTACTTCCCACTAGGCCACTATTAAGTTTTATGTGGGTCCATAGGTCTCATTATTATGGTTGTCAATTTATTAACTACTCATATCAATACTAAATGCGTCTTTCCATCAAAATCAACAGATGCTCCGTTGTCGTCCAGCGGTTAGGATGTCTGGCTTTCACCCAGGAGACCCGGGTTCGATTCCCGGCAACGGAATATTTTTTGTATTTTATGAAAATAAGAGAAAAATATGAATGTGATTAAAATGTAAGTTTAATGTAAAAATGAAATTAAAAAAAGAATTTGACTTATAAACAAATATAAAAATATGATAATTTGGTGAGACCGACTAAAAAGAAATCGGGCAAATTTAATAACACAGATGAAACACCTGTGTCGTTTGCTATAAACATCTCCAGCAAAGTTATTGTAGACTTACAATTATATATATTCATTAAGCTATTTTTTGAAAAACCGTCTTTCGATCAGACAATCTTAAAACAATGAGCCCATATACTAATTAATATTTTATTAGTGGAGCTATATATTCACCCATATATAGAGAG
Scaffold_7.tRNA53-GlnCTG	TATATACAAGTTAATTTTAGGTAGACTTTAACCGTTTAACTTTTAACTTAACCCATTTAATAACACAAATTCTTGTGAGAGACAGTCTCTTTGAGAAACCATCTCTAATTGGATTGATCCATTAGAAAAAATGTAGAGTAAATGTAGACAATAAACTTTGATGGATTGGGTGTGAGAGACGTCTCTTAGAAAGAAAGATGGTCTCTCAGGAGACTAGCTGATTTAATAATTTTTATTTTAGTAATATACATTATACATAAATCATATACAGAAAATATGAAACTAAAACCAACGAAAAAGATGTGGTCATGTTGACTAAAGGAAAAAAGCCACATAAAACAGCAACGAGTGGTTCTATGGTCTAGTGGTTAGGACATTGGACTCTGAATCCAATAGCCCGAGTTCAAATCTCGGTAGAACCTATTTATAAAAATTGCTTTTCTGCTCTACTTTTTTATGATTGCAGATTCTTCATTCATTACTAACATCACATTCATCACTAATTTCAATACTTAGGCCTTATGAAGAAAGATTGAAGGCACAAATTCAGAAATTTGAAAGAGATATTTTGTATGTCGTTTTTCATGTATCTTCAAACAAGAAAACAATAAATTTAATTGAGCAAAGAGCAGAGCAGAGCATCTTAGCTTAACATTTTCAAAGCTCTTATAGGCTACAACATCACATTAATACACTTAATAAGTTAAAAACTACGGAGATAACCTAGAATTCTCGGATCCTTGTTAAAGGACGAGATAGAGAAGAAAGGCAT
Scaffold_7.tRNA54-GluTTC	TCCACTAGAAGGGTTACAAACCTATTGGGAATGAACATTCAATTAAAGGCCCCTTAACCAGTGGTAAGATTAAATGCCTAGTATAAAGGCCCAACAACAAACCAGGCTCTGATACCATGATAGAATTTAGAAAATGGGCCTAGGCAATCAAAATGAAATTGTCTCTAAATTTCCCTTAAAAACATATAGCATACTCAATATTTAAGCATACACATCACTTAATCAGATAATCACTTAAAAATTAGGTAAACAAAAGATTATCCTAGTTAAGCCAATGATTAATTATCATACAATCATAAAAAGTCAAACGCACGTACAATATTTTAAAGTTTAATGTTGCATCAACAAGTTCCGTTGTCGTCCAGCGGTTAGGATATCTGGCTTTCACCCAGGAGACCCGGGTTCGATTCCCGGCAACGGAATATTTTTCCCTGTTTTTGATTTTATGGTTTTAGCATGTGCCCAAAATGGGAGATATACATGAACCAAGAACTTAGCAAAAATGCCAAAAGATTTATATCTAAGTATTTCTACATGACTATATATATATCATCGACCTAGGGTCGGCCAGCTCTAGGCAAGGGCAAGAAGGGTCTGTGCCCAAGGTCCACGAAAAAAATAGACAGTTTTTGTCTTTATATGCATCGAACTTGAAACATTGTGTGATTAAATTGTGCATTTAACCATGTCAAAGTGTTAATAGTGAAAATTGTTACCGTATTTACTAATTATTGAATTATAAAGTGCACGATTATCAACCAAAAAGCGGATA
Scaffold_7.tRNA55-GluTTC	TGAGATGGGTTCTACAATAAAATAATCTAATGATCAATCAAAGATAAGTTGTATCTCTTCTTTCTAGAGCTTTTTCTACCACTTACTCTTTCGCTTTTCTCCAGCACAAATTCTTACTTGAAACCATCTTTTGTAAAGACGATTCTCAAAAGCACAGTTCAATTCTAAATATATATTGTTACAACTTTAAATATTTGAGAGTCGTATTTACAAAAAACGGTCTCTCAAAAGAGCAACTGTTTCTCGAGTTACTTAGATTGTAACAACGTTAATTTATTGAAGAGAAAGATTACCTTTCTTTCTTTTGCTATTTGAGAGTATTAAATTTTGATATATTTTGATCAACAAGTTCCGTTGTCGTCCAGCGGTTAGGATATCTGGCTTTCACCCAGGAGACCCGGGTTCGATTCCCGGCAACGGAAATTTTTATATTTTATTTAAACTTAAGTTTACCGACTTTCTGATACCCAGGGACAGTCATGGAATTACTTATGAAAAAAACCAAAATTTAAGGGTCCATTTGTATAATAATAGAAATTTAGTAAAAGTAGCTTTTAAGTTTTTAGTTTTCAAAATTATTATATTTTCAATAGATTTGATTAATTTTTTTATTTATTATAAGACATAGTATCATAACTATGAAAATCGAACAACAAATTTAAAAATTACAGTGATATAAAACGGGTCTTTAAACAGCTAATTTATCTATTAGTGAAAGCCAATATAGACATCAACACATCCTAATTACGACATATTTTAGGGAGAAAAGAAA
Scaffold_7.tRNA56-LeuAAG	ACAAACATATGGTGGGTGATTAAAAACTGAAAGAAAATGATTACCTTTTGCCATGGAAAGATAAGGGGAAGTTTGAAAGTGGGATTTGAAAAGATGGTTTCATTTGAAGCACTTAAACACCTTATGTAACTCGTTGAAGATAATGGTGTTACTGCACAGAGACTACAGAAGGGCGCCATTGTTAATTTTTCCTGCCCTGTTGATGTTTATGGGTGATGTTTGTGGTGGGAAACGAAAGAAAAATGAAACTGCTTAGGATTGAATAGAATGAATCAAAGCGAACGGAAATCGGCATGGGATTTTCAAGAACTATATTATATATACGTAAAATGGAAACATATGAGCAGAAAGTTGAGATGGCCGAGTTGGTCTAAGGCGCCAGATTAAGGTTCTGGTCCGAAAGGGCGTGGGTTCAAATCCCACTCTCAACAATTTATTTTTTTTCCTTTTATTGCCATATTTTCTACGTTTTTTATTCGCACTAAAATAATTTTTTGCATTATTGATCATTCTATAATATTATATATATATATATATATATATATATATATATATATATAGGTTTAGGATCAAATAAGAAGGGGTGTGAAAATAGGAAGGATAGGAAGGAATTTCATCCATTAGATCTTAGATCAATGGTCCATCTTGCACGCGTTTGAAAACAGGAAGGATAAGGGTGTGATGCTTTCTTAATTATTATGTGATACTTTCTGTATAAACATGTGATACTTGAAAGTGCGATGCTTTTTAAATTAATGTGTGATGCTTTCTTCATAAATAT
Scaffold_7.tRNA59-MetCAT	TATTTTTTTCATAATTTGGGTATATAGTATTAGATGAATAAGATAAATAAATATTTACTAGATGAAAATACATGAATGCCGTTTCCCTCATATTTCTATGTCCTTGTCAATTAAAATACATTTCTTTGAGCTGTTTTTAAAGCAAATTCTGAAATTATTTAAACTCAAAAAATGAAAAAAAAAAATAAAAAAACCATGGAAACTCGTGGCTTAACTATTGTTCTAAATTTTTTTGCTTATTAATACTTGTACCAATTCTCCCTATCCTGAAGTTAGTCAGGACTAGACTGCAGAATTGTTCAAATTGTACGTTTTGTAGATAAAAGACTCACGCCTACTTACATCAACATGGGGTGGTGGCGCAGTTGGCTAGCGCGTAGGTCTCATAGCTAAAGTTGAGTGATCCTGAGGTCGAGAGTTCGAGCCTCTCTCACCCCATTCTTTTTTGTTCTACAGTACAATCAACATTTTAAGCAGGCTTTTTTTGATCATGAGAAAGAAAAACATCTTGGAACGCTGTAAAGAAAATGCTATGGTTTCTCAATTCTCATCACGGAACTTCCAAAAACAATTGCACTAAATAATGACATATCCATATCAACCACTCCGTTTCTTAACGTTGTTTTGTTTCCATTTGTTATTTTGAGTTGTTCCTCTAAACTCTTTCGAGCCGGGGGACTCTTTGACCGCACTCTCCTAATGGGTATGAGTTTTCGTATATCTTTCATCTGCAACCCCTGACCATAGCTAAGCGGAATACACTGAGTATGATGATGAATGATGATGAT
[truncated: 79,248 more chars]
