# Supplementary material for: Conservation and Tandem Duplication of tRNA Genes in Plant Species
Source: Genes (Basel). 2025 Nov 1;16(11):1307. doi: 10.3390/genes16111307 (PMC12652284; doi:10.3390/genes16111307)
Supplement: Supplementary file 1 [file genes-16-01307-s001.zip › tRNA.prediction.out/Ahy/Ahy.high.50.bed]

Scaffold_10	3021852	3022026	Scaffold_10.tRNA5-AsnGTT	845	+	3021852	3022026	0	1	174,	0,
Scaffold_10	4077524	4077696	Scaffold_10.tRNA115-ProAGG	674	-	4077524	4077696	0	1	172,	0,
Scaffold_10	5618335	5618523	Scaffold_10.tRNA113-SerGCT	617	-	5618335	5618523	0	1	188,	0,
Scaffold_10	5767718	5767893	Scaffold_10.tRNA111-ProTGG	653	-	5767718	5767893	0	1	175,	0,
Scaffold_10	5767874	5768048	Scaffold_10.tRNA110-PheGAA	615	-	5767874	5768048	0	1	174,	0,
Scaffold_10	5783278	5783451	Scaffold_10.tRNA108-LysTTT	803	-	5783278	5783451	0	1	173,	0,
Scaffold_10	6143698	6143872	Scaffold_10.tRNA98-TrpCCA	696	-	6143698	6143872	0	1	174,	0,
Scaffold_10	6209904	6210091	Scaffold_10.tRNA96-SerGGA	559	-	6209904	6210091	0	1	187,	0,
Scaffold_10	6247330	6247512	Scaffold_10.tRNA95-TyrGTA	647	-	6247330	6247512	0	1	182,	0,
Scaffold_10	6248023	6248195	Scaffold_10.tRNA94-AsnGTT	823	-	6248023	6248195	0	1	172,	0,
Scaffold_10	6342935	6343108	Scaffold_10.tRNA19-PheGAA	720	+	6342935	6343108	0	1	173,	0,
Scaffold_10	6661223	6661395	Scaffold_10.tRNA90-LysTTT	923	-	6661223	6661395	0	1	172,	0,
Scaffold_10	6661360	6661531	Scaffold_10.tRNA89-GlyCCC	660	-	6661360	6661531	0	1	171,	0,
Scaffold_10	6770155	6770327	Scaffold_10.tRNA88-AspGTC	695	-	6770155	6770327	0	1	172,	0,
Scaffold_10	7020203	7020377	Scaffold_10.tRNA87-TrpCCA	701	-	7020203	7020377	0	1	174,	0,
Scaffold_10	7936684	7936871	Scaffold_10.tRNA22-SerGGA	618	+	7936684	7936871	0	1	187,	0,
Scaffold_10	9429954	9430135	Scaffold_10.tRNA82-AsnGTT	693	-	9429954	9430135	0	1	181,	0,
Scaffold_10	9431453	9431627	Scaffold_10.tRNA81-AsnGTT	820	-	9431453	9431627	0	1	174,	0,
Scaffold_10	11265121	11265293	Scaffold_10.tRNA77-LysTTT	923	-	11265121	11265293	0	1	172,	0,
Scaffold_10	11495475	11495655	Scaffold_10.tRNA24-LeuTAG	709	+	11495475	11495655	0	1	180,	0,
Scaffold_10	11822420	11822594	Scaffold_10.tRNA25-AlaAGC	606	+	11822420	11822594	0	1	174,	0,
Scaffold_10	14380626	14380798	Scaffold_10.tRNA29-ProAGG	674	+	14380626	14380798	0	1	172,	0,
Scaffold_10	14406580	14406752	Scaffold_10.tRNA31-ProAGG	674	+	14406580	14406752	0	1	172,	0,
Scaffold_10	14811340	14811512	Scaffold_10.tRNA74-HisGTG	630	-	14811340	14811512	0	1	172,	0,
Scaffold_10	15708761	15708934	Scaffold_10.tRNA32-LysCTT	877	+	15708761	15708934	0	1	173,	0,
Scaffold_10	15948778	15948950	Scaffold_10.tRNA33-AspGTC	698	+	15948778	15948950	0	1	172,	0,
Scaffold_10	16352130	16352303	Scaffold_10.tRNA34-PheGAA	783	+	16352130	16352303	0	1	173,	0,
Scaffold_10	16614987	16615176	Scaffold_10.tRNA72-MetCAT	641	-	16614987	16615176	0	1	189,	0,
Scaffold_10	16906450	16906623	Scaffold_10.tRNA70-GluCTC	789	-	16906450	16906623	0	1	173,	0,
Scaffold_10	17427060	17427234	Scaffold_10.tRNA69-ArgTCG	819	-	17427060	17427234	0	1	174,	0,
Scaffold_10	17489767	17489940	Scaffold_10.tRNA37-GluCTC	789	+	17489767	17489940	0	1	173,	0,
Scaffold_10	17886863	17887037	Scaffold_10.tRNA39-IleTAT	845	+	17886863	17887037	0	1	174,	0,
Scaffold_10	18374060	18374234	Scaffold_10.tRNA67-ThrAGT	760	-	18374060	18374234	0	1	174,	0,
Scaffold_10	18384435	18384609	Scaffold_10.tRNA66-ThrAGT	760	-	18384435	18384609	0	1	174,	0,
Scaffold_10	18788885	18789066	Scaffold_10.tRNA42-LeuAAG	740	+	18788885	18789066	0	1	181,	0,
Scaffold_10	18844371	18844554	Scaffold_10.tRNA43-LeuAAG	635	+	18844371	18844554	0	1	183,	0,
Scaffold_10	19008540	19008713	Scaffold_10.tRNA44-ArgCCT	713	+	19008540	19008713	0	1	173,	0,
Scaffold_10	19467358	19467530	Scaffold_10.tRNA65-GlyTCC	739	-	19467358	19467530	0	1	172,	0,
Scaffold_10	19469100	19469273	Scaffold_10.tRNA45-LysCTT	877	+	19469100	19469273	0	1	173,	0,
Scaffold_10	19558041	19558215	Scaffold_10.tRNA63-IleAAT	875	-	19558041	19558215	0	1	174,	0,
Scaffold_10	19898846	19899020	Scaffold_10.tRNA62-AsnGTT	845	-	19898846	19899020	0	1	174,	0,
Scaffold_10	20765695	20765869	Scaffold_10.tRNA60-ValCAC	791	-	20765695	20765869	0	1	174,	0,
Scaffold_10	20810953	20811126	Scaffold_10.tRNA48-LysCTT	877	+	20810953	20811126	0	1	173,	0,
Scaffold_10	20880218	20880390	Scaffold_10.tRNA59-LysTTT	935	-	20880218	20880390	0	1	172,	0,
Scaffold_10	21089089	21089263	Scaffold_10.tRNA49-AsnGTT	845	+	21089089	21089263	0	1	174,	0,
Scaffold_10	21331682	21331855	Scaffold_10.tRNA50-GluCTC	789	+	21331682	21331855	0	1	173,	0,
Scaffold_10	21386403	21386574	Scaffold_10.tRNA58-GlyGCC	665	-	21386403	21386574	0	1	171,	0,
Scaffold_10	21740121	21740295	Scaffold_10.tRNA53-AsnGTT	845	+	21740121	21740295	0	1	174,	0,
Scaffold_10	21740243	21740425	Scaffold_10.tRNA57-SerAGA	771	-	21740243	21740425	0	1	182,	0,
Scaffold_10	21963307	21963481	Scaffold_10.tRNA55-IleAAT	840	-	21963307	21963481	0	1	174,	0,
Scaffold_10	22412602	22412774	Scaffold_10.tRNA54-GlyTCC	739	+	22412602	22412774	0	1	172,	0,
Scaffold_11	6471369	6471541	Scaffold_11.tRNA14-iMetCAT	583	+	6471369	6471541	0	1	172,	0,
Scaffold_11	11834941	11835113	Scaffold_11.tRNA73-iMetCAT	550	-	11834941	11835113	0	1	172,	0,
Scaffold_11	11940932	11941105	Scaffold_11.tRNA18-ArgACG	720	+	11940932	11941105	0	1	173,	0,
Scaffold_11	14404085	14404258	Scaffold_11.tRNA20-PheGAA	783	+	14404085	14404258	0	1	173,	0,
Scaffold_11	14542807	14542980	Scaffold_11.tRNA21-PheGAA	783	+	14542807	14542980	0	1	173,	0,
Scaffold_11	15494053	15494225	Scaffold_11.tRNA24-GlnTTG	735	+	15494053	15494225	0	1	172,	0,
Scaffold_11	16708671	16708843	Scaffold_11.tRNA27-AspGTC	698	+	16708671	16708843	0	1	172,	0,
Scaffold_11	16904908	16905080	Scaffold_11.tRNA28-ThrCGT	822	+	16904908	16905080	0	1	172,	0,
Scaffold_11	17013531	17013705	Scaffold_11.tRNA29-LysCTT	810	+	17013531	17013705	0	1	174,	0,
Scaffold_11	17014727	17014898	Scaffold_11.tRNA30-GlyGCC	665	+	17014727	17014898	0	1	171,	0,
Scaffold_11	18325071	18325244	Scaffold_11.tRNA72-AlaAGC	634	-	18325071	18325244	0	1	173,	0,
Scaffold_11	18364625	18364797	Scaffold_11.tRNA31-HisGTG	630	+	18364625	18364797	0	1	172,	0,
Scaffold_11	18926816	18926988	Scaffold_11.tRNA70-LysTTT	923	-	18926816	18926988	0	1	172,	0,
Scaffold_11	19275222	19275394	Scaffold_11.tRNA33-GluTTC	732	+	19275222	19275394	0	1	172,	0,
Scaffold_11	19627811	19627985	Scaffold_11.tRNA69-ThrAGT	753	-	19627811	19627985	0	1	174,	0,
Scaffold_11	19785096	19785267	Scaffold_11.tRNA68-GlyGCC	665	-	19785096	19785267	0	1	171,	0,
Scaffold_11	20206169	20206340	Scaffold_11.tRNA34-GlyGCC	665	+	20206169	20206340	0	1	171,	0,
Scaffold_11	20693970	20694142	Scaffold_11.tRNA36-GlyGCC	661	+	20693970	20694142	0	1	172,	0,
Scaffold_11	20775125	20775298	Scaffold_11.tRNA66-PheGAA	783	-	20775125	20775298	0	1	173,	0,
Scaffold_11	20835160	20835332	Scaffold_11.tRNA37-ProTGG	670	+	20835160	20835332	0	1	172,	0,
Scaffold_11	20835407	20835579	Scaffold_11.tRNA38-ProTGG	685	+	20835407	20835579	0	1	172,	0,
Scaffold_11	20835758	20835930	Scaffold_11.tRNA39-ProTGG	685	+	20835758	20835930	0	1	172,	0,
Scaffold_11	20837355	20837527	Scaffold_11.tRNA40-ProTGG	685	+	20837355	20837527	0	1	172,	0,
Scaffold_11	20839090	20839262	Scaffold_11.tRNA42-ProTGG	685	+	20839090	20839262	0	1	172,	0,
Scaffold_11	20839440	20839612	Scaffold_11.tRNA43-ProTGG	674	+	20839440	20839612	0	1	172,	0,
Scaffold_11	20840919	20841091	Scaffold_11.tRNA44-ProTGG	685	+	20840919	20841091	0	1	172,	0,
Scaffold_11	20847659	20847832	Scaffold_11.tRNA45-ProTGG	643	+	20847659	20847832	0	1	173,	0,
Scaffold_11	20847798	20847970	Scaffold_11.tRNA46-ProAGG	674	+	20847798	20847970	0	1	172,	0,
Scaffold_11	20852202	20852374	Scaffold_11.tRNA47-ProTGG	685	+	20852202	20852374	0	1	172,	0,
Scaffold_11	20853023	20853195	Scaffold_11.tRNA49-ProCGG	684	+	20853023	20853195	0	1	172,	0,
Scaffold_11	20854210	20854382	Scaffold_11.tRNA50-ProAGG	674	+	20854210	20854382	0	1	172,	0,
Scaffold_11	20855331	20855503	Scaffold_11.tRNA52-ProTGG	685	+	20855331	20855503	0	1	172,	0,
Scaffold_11	20855472	20855644	Scaffold_11.tRNA53-ProAGG	674	+	20855472	20855644	0	1	172,	0,
Scaffold_11	20855884	20856056	Scaffold_11.tRNA54-ProTGG	685	+	20855884	20856056	0	1	172,	0,
Scaffold_11	20856214	20856386	Scaffold_11.tRNA55-ProTGG	685	+	20856214	20856386	0	1	172,	0,
Scaffold_11	20859389	20859561	Scaffold_11.tRNA57-ProTGG	685	+	20859389	20859561	0	1	172,	0,
Scaffold_11	20859753	20859925	Scaffold_11.tRNA58-ProTGG	685	+	20859753	20859925	0	1	172,	0,
Scaffold_11	21205759	21205931	Scaffold_11.tRNA65-ProAGG	674	-	21205759	21205931	0	1	172,	0,
Scaffold_11	21329176	21329348	Scaffold_11.tRNA62-LysTTT	816	-	21329176	21329348	0	1	172,	0,
Scaffold_11	21859106	21859279	Scaffold_11.tRNA61-ArgTCT	700	-	21859106	21859279	0	1	173,	0,
Scaffold_12	124143	124316	Scaffold_12.tRNA60-AlaAGC	634	-	124143	124316	0	1	173,	0,
Scaffold_12	124584	124757	Scaffold_12.tRNA59-AlaAGC	634	-	124584	124757	0	1	173,	0,
Scaffold_12	125080	125253	Scaffold_12.tRNA58-AlaAGC	634	-	125080	125253	0	1	173,	0,
Scaffold_12	126250	126423	Scaffold_12.tRNA57-AlaAGC	634	-	126250	126423	0	1	173,	0,
Scaffold_12	458176	458360	Scaffold_12.tRNA1-LeuCAA	786	+	458176	458360	0	1	184,	0,
Scaffold_12	489124	489296	Scaffold_12.tRNA3-GlyTCC	739	+	489124	489296	0	1	172,	0,
Scaffold_12	633212	633384	Scaffold_12.tRNA4-iMetCAT	583	+	633212	633384	0	1	172,	0,
Scaffold_12	1104000	1104173	Scaffold_12.tRNA5-AlaCGC	683	+	1104000	1104173	0	1	173,	0,
Scaffold_12	1119333	1119507	Scaffold_12.tRNA6-ArgACG	562	+	1119333	1119507	0	1	174,	0,
Scaffold_12	1198180	1198352	Scaffold_12.tRNA7-GlnCTG	748	+	1198180	1198352	0	1	172,	0,
Scaffold_12	1442804	1442976	Scaffold_12.tRNA54-ThrTGT	759	-	1442804	1442976	0	1	172,	0,
Scaffold_12	1443968	1444140	Scaffold_12.tRNA53-ThrTGT	790	-	1443968	1444140	0	1	172,	0,
Scaffold_12	2753742	2753924	Scaffold_12.tRNA8-SerAGA	794	+	2753742	2753924	0	1	182,	0,
Scaffold_12	3085717	3085890	Scaffold_12.tRNA52-PheGAA	682	-	3085717	3085890	0	1	173,	0,
Scaffold_12	3680725	3680897	Scaffold_12.tRNA51-CysGCA	817	-	3680725	3680897	0	1	172,	0,
Scaffold_12	3681803	3681975	Scaffold_12.tRNA50-CysGCA	817	-	3681803	3681975	0	1	172,	0,
Scaffold_12	4064947	4065119	Scaffold_12.tRNA10-CysGCA	817	+	4064947	4065119	0	1	172,	0,
Scaffold_12	4794438	4794610	Scaffold_12.tRNA13-TrpCCA	758	+	4794438	4794610	0	1	172,	0,
Scaffold_12	5533615	5533789	Scaffold_12.tRNA14-IleTAT	859	+	5533615	5533789	0	1	174,	0,
Scaffold_12	5887189	5887376	Scaffold_12.tRNA15-MetCAT	642	+	5887189	5887376	0	1	187,	0,
Scaffold_12	6142418	6142592	Scaffold_12.tRNA48-AsnGTT	845	-	6142418	6142592	0	1	174,	0,
Scaffold_12	6222294	6222466	Scaffold_12.tRNA47-AspGTC	698	-	6222294	6222466	0	1	172,	0,
Scaffold_12	6369410	6369583	Scaffold_12.tRNA45-AlaTGC	700	-	6369410	6369583	0	1	173,	0,
Scaffold_12	6734654	6734826	Scaffold_12.tRNA44-iMetCAT	583	-	6734654	6734826	0	1	172,	0,
Scaffold_12	7144671	7144845	Scaffold_12.tRNA19-ValCAC	791	+	7144671	7144845	0	1	174,	0,
Scaffold_12	9360926	9361109	Scaffold_12.tRNA42-LeuTAA	778	-	9360926	9361109	0	1	183,	0,
Scaffold_12	9703026	9703199	Scaffold_12.tRNA22-AlaAGC	634	+	9703026	9703199	0	1	173,	0,
Scaffold_12	10874683	10874856	Scaffold_12.tRNA23-ArgCCT	748	+	10874683	10874856	0	1	173,	0,
Scaffold_12	11485890	11486063	Scaffold_12.tRNA24-GluCTC	789	+	11485890	11486063	0	1	173,	0,
Scaffold_12	14543985	14544167	Scaffold_12.tRNA40-SerGCT	805	-	14543985	14544167	0	1	182,	0,
Scaffold_12	16548117	16548289	Scaffold_12.tRNA26-AspGTC	698	+	16548117	16548289	0	1	172,	0,
Scaffold_12	16603555	16603728	Scaffold_12.tRNA39-AlaTGC	700	-	16603555	16603728	0	1	173,	0,
Scaffold_12	19684296	19684468	Scaffold_12.tRNA30-AspGTC	698	+	19684296	19684468	0	1	172,	0,
Scaffold_12	20323218	20323390	Scaffold_12.tRNA36-ProAGG	674	-	20323218	20323390	0	1	172,	0,
Scaffold_13	7036794	7036967	Scaffold_13.tRNA6-PheGAA	769	+	7036794	7036967	0	1	173,	0,
Scaffold_13	9304031	9304205	Scaffold_13.tRNA7-ValAAC	729	+	9304031	9304205	0	1	174,	0,
Scaffold_13	9703457	9703628	Scaffold_13.tRNA8-GlyGCC	665	+	9703457	9703628	0	1	171,	0,
Scaffold_13	10704280	10704451	Scaffold_13.tRNA35-GlyCCC	660	-	10704280	10704451	0	1	171,	0,
Scaffold_13	10919713	10919887	Scaffold_13.tRNA10-ValAAC	729	+	10919713	10919887	0	1	174,	0,
Scaffold_13	10978613	10978794	Scaffold_13.tRNA34-LeuAAG	740	-	10978613	10978794	0	1	181,	0,
Scaffold_13	16503956	16504128	Scaffold_13.tRNA17-ProAGG	674	+	16503956	16504128	0	1	172,	0,
Scaffold_13	17980274	17980446	Scaffold_13.tRNA19-GlnTTG	735	+	17980274	17980446	0	1	172,	0,
Scaffold_13	17981347	17981529	Scaffold_13.tRNA31-SerGCT	805	-	17981347	17981529	0	1	182,	0,
Scaffold_13	18257636	18257808	Scaffold_13.tRNA20-iMetCAT	583	+	18257636	18257808	0	1	172,	0,
Scaffold_13	19074953	19075125	Scaffold_13.tRNA28-LysTTT	923	-	19074953	19075125	0	1	172,	0,
Scaffold_13	19909063	19909235	Scaffold_13.tRNA25-CysGCA	821	-	19909063	19909235	0	1	172,	0,
Scaffold_13	19909588	19909760	Scaffold_13.tRNA24-CysGCA	821	-	19909588	19909760	0	1	172,	0,
Scaffold_13	20369462	20369634	Scaffold_13.tRNA23-TrpCCA	758	+	20369462	20369634	0	1	172,	0,
Scaffold_14	4283498	4283671	Scaffold_14.tRNA8-ArgCCT	738	+	4283498	4283671	0	1	173,	0,
Scaffold_14	4285021	4285194	Scaffold_14.tRNA9-ArgCCT	683	+	4285021	4285194	0	1	173,	0,
Scaffold_14	4459779	4459961	Scaffold_14.tRNA10-SerAGA	778	+	4459779	4459961	0	1	182,	0,
Scaffold_14	7267080	7267252	Scaffold_14.tRNA64-GlyTCC	739	-	7267080	7267252	0	1	172,	0,
Scaffold_14	10880100	10880287	Scaffold_14.tRNA18-TyrGTA	742	+	10880100	10880287	0	1	187,	0,
Scaffold_14	10880256	10880443	Scaffold_14.tRNA19-TyrGTA	742	+	10880256	10880443	0	1	187,	0,
Scaffold_14	10891901	10892075	Scaffold_14.tRNA20-ValAAC	729	+	10891901	10892075	0	1	174,	0,
Scaffold_14	10896362	10896550	Scaffold_14.tRNA21-TyrGTA	587	+	10896362	10896550	0	1	188,	0,
Scaffold_14	10897961	10898135	Scaffold_14.tRNA59-ThrAGT	753	-	10897961	10898135	0	1	174,	0,
Scaffold_14	10901913	10902087	Scaffold_14.tRNA22-ValAAC	729	+	10901913	10902087	0	1	174,	0,
Scaffold_14	10903085	10903259	Scaffold_14.tRNA23-ValAAC	719	+	10903085	10903259	0	1	174,	0,
Scaffold_14	10904200	10904374	Scaffold_14.tRNA58-ThrAGT	753	-	10904200	10904374	0	1	174,	0,
Scaffold_14	10905446	10905633	Scaffold_14.tRNA24-TyrGTA	744	+	10905446	10905633	0	1	187,	0,
Scaffold_14	17640514	17640687	Scaffold_14.tRNA50-PheGAA	783	-	17640514	17640687	0	1	173,	0,
Scaffold_14	17649950	17650122	Scaffold_14.tRNA33-ThrCGT	819	+	17649950	17650122	0	1	172,	0,
Scaffold_14	17684278	17684452	Scaffold_14.tRNA34-ArgTCG	823	+	17684278	17684452	0	1	174,	0,
Scaffold_14	17756789	17756963	Scaffold_14.tRNA35-ThrAGT	747	+	17756789	17756963	0	1	174,	0,
Scaffold_14	17802026	17802206	Scaffold_14.tRNA49-LeuCAG	587	-	17802026	17802206	0	1	180,	0,
Scaffold_14	17905758	17905931	Scaffold_14.tRNA48-ValTAC	778	-	17905758	17905931	0	1	173,	0,
Scaffold_14	18306006	18306180	Scaffold_14.tRNA38-IleAAT	793	+	18306006	18306180	0	1	174,	0,
Scaffold_14	18388784	18388956	Scaffold_14.tRNA39-TrpCCA	755	+	18388784	18388956	0	1	172,	0,
Scaffold_14	18478295	18478475	Scaffold_14.tRNA47-LeuTAG	709	-	18478295	18478475	0	1	180,	0,
Scaffold_14	19519698	19519884	Scaffold_14.tRNA45-MetCAT	642	-	19519698	19519884	0	1	186,	0,
Scaffold_14	19810234	19810407	Scaffold_14.tRNA43-ValTAC	778	+	19810234	19810407	0	1	173,	0,
Scaffold_14	19855096	19855269	Scaffold_14.tRNA44-PheGAA	783	+	19855096	19855269	0	1	173,	0,
Scaffold_15	176489	176661	Scaffold_15.tRNA55-LysTTT	923	-	176489	176661	0	1	172,	0,
Scaffold_15	316967	317149	Scaffold_15.tRNA2-SerGCT	805	+	316967	317149	0	1	182,	0,
Scaffold_15	650773	650944	Scaffold_15.tRNA3-GlyGCC	665	+	650773	650944	0	1	171,	0,
Scaffold_15	1044260	1044440	Scaffold_15.tRNA51-LeuTAG	709	-	1044260	1044440	0	1	180,	0,
Scaffold_15	1329124	1329308	Scaffold_15.tRNA50-LeuCAA	786	-	1329124	1329308	0	1	184,	0,
Scaffold_15	1533837	1534009	Scaffold_15.tRNA49-GlnTTG	735	-	1533837	1534009	0	1	172,	0,
Scaffold_15	1768719	1768892	Scaffold_15.tRNA45-LysCTT	877	-	1768719	1768892	0	1	173,	0,
Scaffold_15	2999893	3000074	Scaffold_15.tRNA42-LeuCAG	695	-	2999893	3000074	0	1	181,	0,
Scaffold_15	3477525	3477697	Scaffold_15.tRNA40-HisGTG	630	-	3477525	3477697	0	1	172,	0,
Scaffold_15	5276902	5277074	Scaffold_15.tRNA38-GlnCTG	753	-	5276902	5277074	0	1	172,	0,
Scaffold_15	6580363	6580536	Scaffold_15.tRNA34-LysCTT	877	-	6580363	6580536	0	1	173,	0,
Scaffold_15	7186430	7186603	Scaffold_15.tRNA32-ThrTGT	743	-	7186430	7186603	0	1	173,	0,
Scaffold_15	8972886	8973057	Scaffold_15.tRNA13-GlyGCC	665	+	8972886	8973057	0	1	171,	0,
Scaffold_15	8983938	8984109	Scaffold_15.tRNA14-GlyGCC	665	+	8983938	8984109	0	1	171,	0,
Scaffold_15	14463756	14463928	Scaffold_15.tRNA20-ThrTGT	793	+	14463756	14463928	0	1	172,	0,
Scaffold_15	15295937	15296109	Scaffold_15.tRNA21-ThrTGT	832	+	15295937	15296109	0	1	172,	0,
Scaffold_16	433052	433225	Scaffold_16.tRNA59-ValTAC	778	-	433052	433225	0	1	173,	0,
Scaffold_16	507812	507985	Scaffold_16.tRNA1-GluCTC	789	+	507812	507985	0	1	173,	0,
Scaffold_16	1035932	1036106	Scaffold_16.tRNA56-AsnGTT	845	-	1035932	1036106	0	1	174,	0,
Scaffold_16	1336120	1336293	Scaffold_16.tRNA4-GluCTC	789	+	1336120	1336293	0	1	173,	0,
Scaffold_16	2116382	2116556	Scaffold_16.tRNA7-AsnGTT	845	+	2116382	2116556	0	1	174,	0,
Scaffold_16	2130196	2130370	Scaffold_16.tRNA54-AsnGTT	773	-	2130196	2130370	0	1	174,	0,
Scaffold_16	2334275	2334448	Scaffold_16.tRNA9-LysCTT	877	+	2334275	2334448	0	1	173,	0,
Scaffold_16	2444771	2444943	Scaffold_16.tRNA10-LysTTT	923	+	2444771	2444943	0	1	172,	0,
Scaffold_16	2942724	2942898	Scaffold_16.tRNA52-ValCAC	791	-	2942724	2942898	0	1	174,	0,
Scaffold_16	2975604	2975777	Scaffold_16.tRNA12-LysCTT	877	+	2975604	2975777	0	1	173,	0,
Scaffold_16	2975780	2975953	Scaffold_16.tRNA13-LysCTT	877	+	2975780	2975953	0	1	173,	0,
Scaffold_16	3009217	3009389	Scaffold_16.tRNA14-GlyTCC	739	+	3009217	3009389	0	1	172,	0,
Scaffold_16	4453077	4453251	Scaffold_16.tRNA17-IleAAT	782	+	4453077	4453251	0	1	174,	0,
Scaffold_16	4618997	4619170	Scaffold_16.tRNA48-LysCTT	877	-	4618997	4619170	0	1	173,	0,
Scaffold_16	4622435	4622607	Scaffold_16.tRNA19-GlyTCC	739	+	4622435	4622607	0	1	172,	0,
Scaffold_16	5664180	5664353	Scaffold_16.tRNA46-ArgCCT	748	-	5664180	5664353	0	1	173,	0,
Scaffold_16	5913887	5914060	Scaffold_16.tRNA23-ArgCCG	684	+	5913887	5914060	0	1	173,	0,
Scaffold_16	5932733	5932914	Scaffold_16.tRNA45-LeuAAG	740	-	5932733	5932914	0	1	181,	0,
Scaffold_16	6062740	6062921	Scaffold_16.tRNA44-LeuAAG	740	-	6062740	6062921	0	1	181,	0,
Scaffold_16	6933267	6933439	Scaffold_16.tRNA26-AspGTC	698	+	6933267	6933439	0	1	172,	0,
Scaffold_16	8515618	8515791	Scaffold_16.tRNA43-GluCTC	789	-	8515618	8515791	0	1	173,	0,
Scaffold_16	8569176	8569350	Scaffold_16.tRNA29-ArgTCG	819	+	8569176	8569350	0	1	174,	0,
Scaffold_16	10188848	10189035	Scaffold_16.tRNA42-TyrGTA	742	-	10188848	10189035	0	1	187,	0,
Scaffold_16	10764409	10764582	Scaffold_16.tRNA40-ArgCCG	784	-	10764409	10764582	0	1	173,	0,
Scaffold_16	11555510	11555682	Scaffold_16.tRNA32-HisGTG	630	+	11555510	11555682	0	1	172,	0,
Scaffold_1	550882	551070	Scaffold_1.tRNA1-TyrGTA	744	+	550882	551070	0	1	188,	0,
Scaffold_1	551312	551500	Scaffold_1.tRNA2-TyrGTA	744	+	551312	551500	0	1	188,	0,
Scaffold_1	551702	551890	Scaffold_1.tRNA3-TyrGTA	744	+	551702	551890	0	1	188,	0,
Scaffold_1	553124	553315	Scaffold_1.tRNA4-TyrGTA	743	+	553124	553315	0	1	191,	0,
Scaffold_1	553490	553678	Scaffold_1.tRNA5-TyrGTA	696	+	553490	553678	0	1	188,	0,
Scaffold_1	554402	554589	Scaffold_1.tRNA6-TyrGTA	744	+	554402	554589	0	1	187,	0,
Scaffold_1	555798	555972	Scaffold_1.tRNA181-ThrAGT	666	-	555798	555972	0	1	174,	0,
Scaffold_1	2686861	2687033	Scaffold_1.tRNA12-ProTGG	685	+	2686861	2687033	0	1	172,	0,
Scaffold_1	3577235	3577407	Scaffold_1.tRNA178-AspGTC	698	-	3577235	3577407	0	1	172,	0,
Scaffold_1	3580219	3580391	Scaffold_1.tRNA177-AspGTC	698	-	3580219	3580391	0	1	172,	0,
Scaffold_1	3619763	3619946	Scaffold_1.tRNA176-LeuTAA	585	-	3619763	3619946	0	1	183,	0,
Scaffold_1	3620927	3621110	Scaffold_1.tRNA175-LeuTAA	778	-	3620927	3621110	0	1	183,	0,
Scaffold_1	3791959	3792133	Scaffold_1.tRNA17-AsnGTT	845	+	3791959	3792133	0	1	174,	0,
Scaffold_1	4909889	4910071	Scaffold_1.tRNA18-SerCGA	789	+	4909889	4910071	0	1	182,	0,
Scaffold_1	5053460	5053634	Scaffold_1.tRNA19-IleAAT	818	+	5053460	5053634	0	1	174,	0,
Scaffold_1	5343849	5344033	Scaffold_1.tRNA20-LeuCAA	777	+	5343849	5344033	0	1	184,	0,
Scaffold_1	5470226	5470398	Scaffold_1.tRNA21-GluTTC	732	+	5470226	5470398	0	1	172,	0,
Scaffold_1	6137742	6137915	Scaffold_1.tRNA173-ArgACG	714	-	6137742	6137915	0	1	173,	0,
Scaffold_1	6581045	6581217	Scaffold_1.tRNA22-GlnCTG	746	+	6581045	6581217	0	1	172,	0,
Scaffold_1	6584159	6584344	Scaffold_1.tRNA23-MetCAT	601	+	6584159	6584344	0	1	185,	0,
Scaffold_1	7570679	7570851	Scaffold_1.tRNA172-GluTTC	720	-	7570679	7570851	0	1	172,	0,
Scaffold_1	7948644	7948831	Scaffold_1.tRNA26-MetCAT	642	+	7948644	7948831	0	1	187,	0,
Scaffold_1	8039331	8039513	Scaffold_1.tRNA27-SerTGA	807	+	8039331	8039513	0	1	182,	0,
Scaffold_1	8040232	8040404	Scaffold_1.tRNA28-LysTTT	923	+	8040232	8040404	0	1	172,	0,
Scaffold_1	8040960	8041132	Scaffold_1.tRNA29-LysTTT	698	+	8040960	8041132	0	1	172,	0,
Scaffold_1	8371708	8371881	Scaffold_1.tRNA170-ValTAC	778	-	8371708	8371881	0	1	173,	0,
Scaffold_1	9176803	9176985	Scaffold_1.tRNA33-SerAGA	787	+	9176803	9176985	0	1	182,	0,
Scaffold_1	13603383	13603556	Scaffold_1.tRNA165-ArgTCT	625	-	13603383	13603556	0	1	173,	0,
Scaffold_1	14104392	14104566	Scaffold_1.tRNA164-IleAAT	735	-	14104392	14104566	0	1	174,	0,
Scaffold_1	14147437	14147611	Scaffold_1.tRNA41-IleAAT	626	+	14147437	14147611	0	1	174,	0,
Scaffold_1	19250221	19250395	Scaffold_1.tRNA46-IleTAT	859	+	19250221	19250395	0	1	174,	0,
Scaffold_1	26589904	26590077	Scaffold_1.tRNA142-ArgTCT	706	-	26589904	26590077	0	1	173,	0,
Scaffold_1	26744336	26744520	Scaffold_1.tRNA141-LeuTAA	773	-	26744336	26744520	0	1	184,	0,
Scaffold_1	26813241	26813413	Scaffold_1.tRNA65-AspGTC	698	+	26813241	26813413	0	1	172,	0,
Scaffold_1	26833699	26833880	Scaffold_1.tRNA66-LeuAAG	740	+	26833699	26833880	0	1	181,	0,
Scaffold_1	26997306	26997489	Scaffold_1.tRNA140-LeuTAA	767	-	26997306	26997489	0	1	183,	0,
Scaffold_1	28224185	28224359	Scaffold_1.tRNA139-IleTAT	859	-	28224185	28224359	0	1	174,	0,
Scaffold_1	29022660	29022834	Scaffold_1.tRNA70-IleAAT	840	+	29022660	29022834	0	1	174,	0,
Scaffold_1	29219234	29219406	Scaffold_1.tRNA71-HisGTG	630	+	29219234	29219406	0	1	172,	0,
Scaffold_1	29235365	29235537	Scaffold_1.tRNA72-HisGTG	630	+	29235365	29235537	0	1	172,	0,
Scaffold_1	29737304	29737488	Scaffold_1.tRNA73-LeuCAA	786	+	29737304	29737488	0	1	184,	0,
Scaffold_1	29989829	29990001	Scaffold_1.tRNA137-GlyTCC	739	-	29989829	29990001	0	1	172,	0,
Scaffold_1	30002018	30002190	Scaffold_1.tRNA136-GlyTCC	739	-	30002018	30002190	0	1	172,	0,
Scaffold_1	30015235	30015408	Scaffold_1.tRNA135-GluCTC	789	-	30015235	30015408	0	1	173,	0,
Scaffold_1	30207571	30207743	Scaffold_1.tRNA133-ProCGG	692	-	30207571	30207743	0	1	172,	0,
Scaffold_1	30793901	30794074	Scaffold_1.tRNA75-ArgACG	717	+	30793901	30794074	0	1	173,	0,
Scaffold_1	30894344	30894516	Scaffold_1.tRNA132-GlnCTG	746	-	30894344	30894516	0	1	172,	0,
Scaffold_1	30938752	30938925	Scaffold_1.tRNA131-GluCTC	789	-	30938752	30938925	0	1	173,	0,
Scaffold_1	31322222	31322404	Scaffold_1.tRNA76-SerAGA	787	+	31322222	31322404	0	1	182,	0,
Scaffold_1	31385159	31385333	Scaffold_1.tRNA129-IleAAT	840	-	31385159	31385333	0	1	174,	0,
Scaffold_1	31403974	31404148	Scaffold_1.tRNA128-IleAAT	875	-	31403974	31404148	0	1	174,	0,
Scaffold_1	31641926	31642097	Scaffold_1.tRNA77-GlyGCC	665	+	31641926	31642097	0	1	171,	0,
Scaffold_1	31642073	31642245	Scaffold_1.tRNA78-TrpCCA	758	+	31642073	31642245	0	1	172,	0,
Scaffold_1	31645622	31645793	Scaffold_1.tRNA79-GlyGCC	665	+	31645622	31645793	0	1	171,	0,
Scaffold_1	31645769	31645941	Scaffold_1.tRNA80-TrpCCA	758	+	31645769	31645941	0	1	172,	0,
Scaffold_1	31695289	31695463	Scaffold_1.tRNA81-IleAAT	840	+	31695289	31695463	0	1	174,	0,
Scaffold_1	31709995	31710169	Scaffold_1.tRNA82-IleAAT	840	+	31709995	31710169	0	1	174,	0,
Scaffold_1	31995186	31995371	Scaffold_1.tRNA126-MetCAT	643	-	31995186	31995371	0	1	185,	0,
Scaffold_1	31996641	31996826	Scaffold_1.tRNA125-MetCAT	642	-	31996641	31996826	0	1	185,	0,
Scaffold_1	31997492	31997664	Scaffold_1.tRNA124-GlnCTG	746	-	31997492	31997664	0	1	172,	0,
Scaffold_1	32905619	32905791	Scaffold_1.tRNA123-HisGTG	630	-	32905619	32905791	0	1	172,	0,
Scaffold_1	33096590	33096774	Scaffold_1.tRNA122-LeuCAA	777	-	33096590	33096774	0	1	184,	0,
Scaffold_1	33201893	33202065	Scaffold_1.tRNA84-TrpCCA	751	+	33201893	33202065	0	1	172,	0,
Scaffold_1	33262116	33262288	Scaffold_1.tRNA121-AspGTC	642	-	33262116	33262288	0	1	172,	0,
Scaffold_1	33359780	33359952	Scaffold_1.tRNA86-AspGTC	698	+	33359780	33359952	0	1	172,	0,
Scaffold_1	33384671	33384845	Scaffold_1.tRNA120-ArgTCG	823	-	33384671	33384845	0	1	174,	0,
Scaffold_1	33541182	33541354	Scaffold_1.tRNA88-GlnTTG	735	+	33541182	33541354	0	1	172,	0,
Scaffold_1	33611696	33611870	Scaffold_1.tRNA90-ArgTCG	823	+	33611696	33611870	0	1	174,	0,
Scaffold_1	34158061	34158243	Scaffold_1.tRNA119-SerCGA	789	-	34158061	34158243	0	1	182,	0,
Scaffold_1	34243285	34243459	Scaffold_1.tRNA118-AsnGTT	845	-	34243285	34243459	0	1	174,	0,
Scaffold_1	34474071	34474255	Scaffold_1.tRNA117-LeuCAA	777	-	34474071	34474255	0	1	184,	0,
Scaffold_1	34922456	34922630	Scaffold_1.tRNA116-IleAAT	593	-	34922456	34922630	0	1	174,	0,
Scaffold_1	35390130	35390303	Scaffold_1.tRNA115-ArgACG	717	-	35390130	35390303	0	1	173,	0,
Scaffold_1	35501365	35501537	Scaffold_1.tRNA93-ProTGG	692	+	35501365	35501537	0	1	172,	0,
Scaffold_1	36308782	36308964	Scaffold_1.tRNA95-SerAGA	787	+	36308782	36308964	0	1	182,	0,
Scaffold_1	36618345	36618527	Scaffold_1.tRNA113-SerAGA	794	-	36618345	36618527	0	1	182,	0,
Scaffold_1	36620586	36620768	Scaffold_1.tRNA112-SerAGA	770	-	36620586	36620768	0	1	182,	0,
Scaffold_1	36621806	36621988	Scaffold_1.tRNA111-SerAGA	770	-	36621806	36621988	0	1	182,	0,
Scaffold_1	37205650	37205838	Scaffold_1.tRNA102-MetCAT	641	+	37205650	37205838	0	1	188,	0,
Scaffold_1	37486583	37486754	Scaffold_1.tRNA103-GlyGCC	665	+	37486583	37486754	0	1	171,	0,
Scaffold_1	37607986	37608160	Scaffold_1.tRNA104-ValAAC	729	+	37607986	37608160	0	1	174,	0,
Scaffold_1	37693968	37694140	Scaffold_1.tRNA105-GluTTC	720	+	37693968	37694140	0	1	172,	0,
Scaffold_2	76259	76439	Scaffold_2.tRNA1-LeuTAG	695	+	76259	76439	0	1	180,	0,
Scaffold_2	112994	113166	Scaffold_2.tRNA106-ProTGG	692	-	112994	113166	0	1	172,	0,
Scaffold_2	253000	253173	Scaffold_2.tRNA2-ArgTCT	700	+	253000	253173	0	1	173,	0,
Scaffold_2	650564	650736	Scaffold_2.tRNA3-ProAGG	674	+	650564	650736	0	1	172,	0,
Scaffold_2	650729	650901	Scaffold_2.tRNA4-ProTGG	685	+	650729	650901	0	1	172,	0,
Scaffold_2	903161	903343	Scaffold_2.tRNA105-SerGCT	790	-	903161	903343	0	1	182,	0,
Scaffold_2	1521934	1522106	Scaffold_2.tRNA7-GlyGCC	587	+	1521934	1522106	0	1	172,	0,
Scaffold_2	2125092	2125264	Scaffold_2.tRNA8-LysTTT	923	+	2125092	2125264	0	1	172,	0,
Scaffold_2	2408321	2408494	Scaffold_2.tRNA10-PheGAA	783	+	2408321	2408494	0	1	173,	0,
Scaffold_2	3073967	3074140	Scaffold_2.tRNA104-AlaAGC	634	-	3073967	3074140	0	1	173,	0,
Scaffold_2	3099934	3100106	Scaffold_2.tRNA11-HisGTG	630	+	3099934	3100106	0	1	172,	0,
Scaffold_2	3100013	3100201	Scaffold_2.tRNA12-TyrGTA	744	+	3100013	3100201	0	1	188,	0,
Scaffold_2	3321333	3321514	Scaffold_2.tRNA103-LeuCAG	703	-	3321333	3321514	0	1	181,	0,
Scaffold_2	3490130	3490303	Scaffold_2.tRNA101-PheGAA	783	-	3490130	3490303	0	1	173,	0,
Scaffold_2	3963454	3963627	Scaffold_2.tRNA100-GluCTC	789	-	3963454	3963627	0	1	173,	0,
Scaffold_2	4100190	4100362	Scaffold_2.tRNA99-AspGTC	698	-	4100190	4100362	0	1	172,	0,
Scaffold_2	4811123	4811295	Scaffold_2.tRNA16-GlnTTG	735	+	4811123	4811295	0	1	172,	0,
Scaffold_2	8155140	8155313	Scaffold_2.tRNA18-AlaAGC	634	+	8155140	8155313	0	1	173,	0,
Scaffold_2	9309675	9309861	Scaffold_2.tRNA23-MetCAT	642	+	9309675	9309861	0	1	186,	0,
Scaffold_2	12267254	12267428	Scaffold_2.tRNA27-TrpCCA	696	+	12267254	12267428	0	1	174,	0,
Scaffold_2	14297802	14297974	Scaffold_2.tRNA31-TrpCCA	707	+	14297802	14297974	0	1	172,	0,
Scaffold_2	15394750	15394932	Scaffold_2.tRNA34-SerTGA	807	+	15394750	15394932	0	1	182,	0,
Scaffold_2	20173955	20174127	Scaffold_2.tRNA40-GlnTTG	735	+	20173955	20174127	0	1	172,	0,
Scaffold_2	20215820	20215991	Scaffold_2.tRNA87-GlnTTG	597	-	20215820	20215991	0	1	171,	0,
Scaffold_2	20313725	20313906	Scaffold_2.tRNA86-LeuAAG	722	-	20313725	20313906	0	1	181,	0,
Scaffold_2	20949083	20949256	Scaffold_2.tRNA84-ArgACG	717	-	20949083	20949256	0	1	173,	0,
Scaffold_2	21138899	21139084	Scaffold_2.tRNA83-MetCAT	601	-	21138899	21139084	0	1	185,	0,
Scaffold_2	21968174	21968346	Scaffold_2.tRNA82-iMetCAT	583	-	21968174	21968346	0	1	172,	0,
Scaffold_2	22567100	22567272	Scaffold_2.tRNA81-GluTTC	732	-	22567100	22567272	0	1	172,	0,
Scaffold_2	23070346	23070519	Scaffold_2.tRNA79-AlaCGC	683	-	23070346	23070519	0	1	173,	0,
Scaffold_2	25616719	25616892	Scaffold_2.tRNA41-GluCTC	643	+	25616719	25616892	0	1	173,	0,
Scaffold_2	25882722	25882893	Scaffold_2.tRNA76-GlyGCC	665	-	25882722	25882893	0	1	171,	0,
Scaffold_2	26294276	26294448	Scaffold_2.tRNA74-HisGTG	630	-	26294276	26294448	0	1	172,	0,
Scaffold_2	28112981	28113164	Scaffold_2.tRNA73-SerGCT	777	-	28112981	28113164	0	1	183,	0,
Scaffold_2	28809156	28809328	Scaffold_2.tRNA43-AspGTC	698	+	28809156	28809328	0	1	172,	0,
Scaffold_2	29211416	29211590	Scaffold_2.tRNA44-AsnGTT	845	+	29211416	29211590	0	1	174,	0,
Scaffold_2	29832165	29832336	Scaffold_2.tRNA69-GlyGCC	665	-	29832165	29832336	0	1	171,	0,
Scaffold_2	32407997	32408169	Scaffold_2.tRNA48-iMetCAT	510	+	32407997	32408169	0	1	172,	0,
Scaffold_2	32628443	32628615	Scaffold_2.tRNA50-iMetCAT	583	+	32628443	32628615	0	1	172,	0,
Scaffold_2	33354901	33355073	Scaffold_2.tRNA64-CysGCA	784	-	33354901	33355073	0	1	172,	0,
Scaffold_2	33672430	33672604	Scaffold_2.tRNA52-ValAAC	729	+	33672430	33672604	0	1	174,	0,
Scaffold_2	33949122	33949294	Scaffold_2.tRNA63-GlyTCC	739	-	33949122	33949294	0	1	172,	0,
Scaffold_2	34159205	34159386	Scaffold_2.tRNA53-LeuAAG	740	+	34159205	34159386	0	1	181,	0,
Scaffold_2	34706122	34706294	Scaffold_2.tRNA56-ThrTGT	793	+	34706122	34706294	0	1	172,	0,
Scaffold_2	34742221	34742393	Scaffold_2.tRNA57-AspGTC	698	+	34742221	34742393	0	1	172,	0,
Scaffold_2	34742555	34742732	Scaffold_2.tRNA58-AspGTC	537	+	34742555	34742732	0	1	177,	0,
Scaffold_2	34947440	34947622	Scaffold_2.tRNA61-SerAGA	794	-	34947440	34947622	0	1	182,	0,
Scaffold_3	633082	633264	Scaffold_3.tRNA112-SerAGA	794	-	633082	633264	0	1	182,	0,
Scaffold_3	1160153	1160327	Scaffold_3.tRNA2-AsnGTT	845	+	1160153	1160327	0	1	174,	0,
Scaffold_3	1429222	1429394	Scaffold_3.tRNA3-AspGTC	698	+	1429222	1429394	0	1	172,	0,
Scaffold_3	1667012	1667185	Scaffold_3.tRNA4-ArgACG	717	+	1667012	1667185	0	1	173,	0,
Scaffold_3	1667683	1667856	Scaffold_3.tRNA5-ArgACG	717	+	1667683	1667856	0	1	173,	0,
Scaffold_3	1836204	1836376	Scaffold_3.tRNA6-ThrTGT	840	+	1836204	1836376	0	1	172,	0,
Scaffold_3	1885673	1885846	Scaffold_3.tRNA7-ArgTCT	700	+	1885673	1885846	0	1	173,	0,
Scaffold_3	4125683	4125855	Scaffold_3.tRNA109-AspGTC	698	-	4125683	4125855	0	1	172,	0,
Scaffold_3	5043605	5043786	Scaffold_3.tRNA107-LeuAAG	740	-	5043605	5043786	0	1	181,	0,
Scaffold_3	5315628	5315810	Scaffold_3.tRNA10-SerGCT	805	+	5315628	5315810	0	1	182,	0,
Scaffold_3	8535034	8535205	Scaffold_3.tRNA104-GlyGCC	665	-	8535034	8535205	0	1	171,	0,
Scaffold_3	9213960	9214132	Scaffold_3.tRNA16-ThrCGT	819	+	9213960	9214132	0	1	172,	0,
Scaffold_3	9248069	9248243	Scaffold_3.tRNA17-IleAAT	793	+	9248069	9248243	0	1	174,	0,
Scaffold_3	9248213	9248386	Scaffold_3.tRNA18-AlaTGC	700	+	9248213	9248386	0	1	173,	0,
Scaffold_3	9268825	9268999	Scaffold_3.tRNA19-AsnGTT	845	+	9268825	9268999	0	1	174,	0,
Scaffold_3	9269778	9269952	Scaffold_3.tRNA20-AsnGTT	845	+	9269778	9269952	0	1	174,	0,
Scaffold_3	9289249	9289421	Scaffold_3.tRNA102-ProAGG	674	-	9289249	9289421	0	1	172,	0,
Scaffold_3	9536864	9537038	Scaffold_3.tRNA100-ThrAGT	753	-	9536864	9537038	0	1	174,	0,
Scaffold_3	9882277	9882449	Scaffold_3.tRNA21-AspGTC	698	+	9882277	9882449	0	1	172,	0,
Scaffold_3	9950337	9950509	Scaffold_3.tRNA99-GluTTC	720	-	9950337	9950509	0	1	172,	0,
Scaffold_3	10180762	10180934	Scaffold_3.tRNA22-AspGTC	698	+	10180762	10180934	0	1	172,	0,
Scaffold_3	12139393	12139567	Scaffold_3.tRNA27-IleTAT	859	+	12139393	12139567	0	1	174,	0,
Scaffold_3	13430905	13431078	Scaffold_3.tRNA95-GluCTC	789	-	13430905	13431078	0	1	173,	0,
Scaffold_3	14180164	14180348	Scaffold_3.tRNA34-LeuTAA	734	+	14180164	14180348	0	1	184,	0,
Scaffold_3	14270579	14270743	Scaffold_3.tRNA94-PheGAA	508	-	14270579	14270743	0	1	164,	0,
Scaffold_3	15496190	15496362	Scaffold_3.tRNA38-GluTTC	732	+	15496190	15496362	0	1	172,	0,
Scaffold_3	16070872	16071044	Scaffold_3.tRNA39-GlnTTG	735	+	16070872	16071044	0	1	172,	0,
Scaffold_3	17742466	17742639	Scaffold_3.tRNA87-ArgACG	717	-	17742466	17742639	0	1	173,	0,
Scaffold_3	23722527	23722700	Scaffold_3.tRNA75-AlaAGC	574	-	23722527	23722700	0	1	173,	0,
Scaffold_3	26286328	26286510	Scaffold_3.tRNA73-SerTGA	807	-	26286328	26286510	0	1	182,	0,
Scaffold_3	26288082	26288258	Scaffold_3.tRNA72-PheGAA	695	-	26288082	26288258	0	1	176,	0,
Scaffold_3	27354454	27354628	Scaffold_3.tRNA62-ValAAC	729	+	27354454	27354628	0	1	174,	0,
Scaffold_3	29823727	29823900	Scaffold_3.tRNA67-ArgTCT	706	-	29823727	29823900	0	1	173,	0,
Scaffold_3	29880575	29880749	Scaffold_3.tRNA66-IleAAT	849	-	29880575	29880749	0	1	174,	0,
Scaffold_4	244277	244449	Scaffold_4.tRNA89-TrpCCA	758	-	244277	244449	0	1	172,	0,
Scaffold_4	1095580	1095752	Scaffold_4.tRNA2-CysGCA	821	+	1095580	1095752	0	1	172,	0,
Scaffold_4	4043964	4044137	Scaffold_4.tRNA7-iMetCAT	525	+	4043964	4044137	0	1	173,	0,
Scaffold_4	4342583	4342756	Scaffold_4.tRNA8-AlaTGC	510	+	4342583	4342756	0	1	173,	0,
Scaffold_4	6034026	6034199	Scaffold_4.tRNA11-AlaAGC	634	+	6034026	6034199	0	1	173,	0,
Scaffold_4	6588840	6589012	Scaffold_4.tRNA84-ProAGG	674	-	6588840	6589012	0	1	172,	0,
Scaffold_4	7341990	7342162	Scaffold_4.tRNA82-LysTTT	923	-	7341990	7342162	0	1	172,	0,
Scaffold_4	8522744	8522918	Scaffold_4.tRNA81-ThrAGT	747	-	8522744	8522918	0	1	174,	0,
Scaffold_4	9980554	9980727	Scaffold_4.tRNA15-PheGAA	725	+	9980554	9980727	0	1	173,	0,
Scaffold_4	12381237	12381426	Scaffold_4.tRNA78-PheGAA	548	-	12381237	12381426	0	1	189,	0,
Scaffold_4	14966743	14966915	Scaffold_4.tRNA73-iMetCAT	583	-	14966743	14966915	0	1	172,	0,
Scaffold_4	14973212	14973384	Scaffold_4.tRNA72-iMetCAT	554	-	14973212	14973384	0	1	172,	0,
Scaffold_4	16887976	16888148	Scaffold_4.tRNA69-ProTGG	685	-	16887976	16888148	0	1	172,	0,
Scaffold_4	16889516	16889688	Scaffold_4.tRNA68-ProTGG	561	-	16889516	16889688	0	1	172,	0,
Scaffold_4	16890609	16890781	Scaffold_4.tRNA66-ProTGG	685	-	16890609	16890781	0	1	172,	0,
Scaffold_4	17070794	17070967	Scaffold_4.tRNA65-PheGAA	734	-	17070794	17070967	0	1	173,	0,
Scaffold_4	17344917	17345091	Scaffold_4.tRNA21-ValAAC	719	+	17344917	17345091	0	1	174,	0,
Scaffold_4	19423102	19423274	Scaffold_4.tRNA62-GluTTC	720	-	19423102	19423274	0	1	172,	0,
Scaffold_4	21813305	21813479	Scaffold_4.tRNA57-ThrAGT	760	-	21813305	21813479	0	1	174,	0,
Scaffold_4	22014820	22015002	Scaffold_4.tRNA56-SerGCT	805	-	22014820	22015002	0	1	182,	0,
Scaffold_4	22169315	22169488	Scaffold_4.tRNA28-AlaTGC	700	+	22169315	22169488	0	1	173,	0,
Scaffold_4	22465625	22465798	Scaffold_4.tRNA55-TrpCCA	690	-	22465625	22465798	0	1	173,	0,
Scaffold_4	24104881	24105053	Scaffold_4.tRNA49-AspGTC	698	-	24104881	24105053	0	1	172,	0,
Scaffold_4	24141987	24142160	Scaffold_4.tRNA48-AlaTGC	700	-	24141987	24142160	0	1	173,	0,
Scaffold_4	24317813	24317987	Scaffold_4.tRNA31-AsnGTT	845	+	24317813	24317987	0	1	174,	0,
Scaffold_4	25699203	25699376	Scaffold_4.tRNA42-PheGAA	783	-	25699203	25699376	0	1	173,	0,
Scaffold_4	26469430	26469602	Scaffold_4.tRNA33-GluTTC	720	+	26469430	26469602	0	1	172,	0,
Scaffold_4	26532023	26532196	Scaffold_4.tRNA41-AlaTGC	700	-	26532023	26532196	0	1	173,	0,
Scaffold_4	26731788	26731962	Scaffold_4.tRNA34-IleAAT	818	+	26731788	26731962	0	1	174,	0,
Scaffold_4	26887518	26887691	Scaffold_4.tRNA36-PheGAA	783	+	26887518	26887691	0	1	173,	0,
Scaffold_4	27152373	27152546	Scaffold_4.tRNA37-LysCTT	791	+	27152373	27152546	0	1	173,	0,
Scaffold_5	5589505	5589678	Scaffold_5.tRNA81-ArgTCT	702	-	5589505	5589678	0	1	173,	0,
Scaffold_5	10888508	10888681	Scaffold_5.tRNA76-ArgTCT	702	-	10888508	10888681	0	1	173,	0,
Scaffold_5	10897408	10897588	Scaffold_5.tRNA75-LeuTAG	709	-	10897408	10897588	0	1	180,	0,
Scaffold_5	21245859	21246031	Scaffold_5.tRNA29-TrpCCA	751	+	21245859	21246031	0	1	172,	0,
Scaffold_5	21501490	21501662	Scaffold_5.tRNA31-HisGTG	630	+	21501490	21501662	0	1	172,	0,
Scaffold_5	22368233	22368407	Scaffold_5.tRNA57-LysCTT	812	-	22368233	22368407	0	1	174,	0,
Scaffold_5	23557882	23558063	Scaffold_5.tRNA55-LeuAAG	740	-	23557882	23558063	0	1	181,	0,
Scaffold_5	23688256	23688427	Scaffold_5.tRNA54-GlyCCC	660	-	23688256	23688427	0	1	171,	0,
Scaffold_5	23832844	23833017	Scaffold_5.tRNA36-AlaCGC	683	+	23832844	23833017	0	1	173,	0,
Scaffold_5	24150804	24150976	Scaffold_5.tRNA37-iMetCAT	549	+	24150804	24150976	0	1	172,	0,
Scaffold_5	24591093	24591265	Scaffold_5.tRNA39-GlyTCC	739	+	24591093	24591265	0	1	172,	0,
Scaffold_5	24669020	24669204	Scaffold_5.tRNA49-LeuCAA	786	-	24669020	24669204	0	1	184,	0,
Scaffold_5	24712865	24713038	Scaffold_5.tRNA48-AlaAGC	634	-	24712865	24713038	0	1	173,	0,
Scaffold_5	24719187	24719360	Scaffold_5.tRNA47-AlaAGC	634	-	24719187	24719360	0	1	173,	0,
Scaffold_5	24867526	24867700	Scaffold_5.tRNA46-ValCAC	791	-	24867526	24867700	0	1	174,	0,
Scaffold_5	24934865	24935039	Scaffold_5.tRNA41-ValCAC	791	+	24934865	24935039	0	1	174,	0,
Scaffold_5	25385641	25385812	Scaffold_5.tRNA42-GlyCCC	660	+	25385641	25385812	0	1	171,	0,
Scaffold_5	25385785	25385957	Scaffold_5.tRNA43-LysTTT	923	+	25385785	25385957	0	1	172,	0,
Scaffold_5	25418425	25418599	Scaffold_5.tRNA44-ValCAC	824	+	25418425	25418599	0	1	174,	0,
Scaffold_6	372845	373018	Scaffold_6.tRNA1-ArgCCT	738	+	372845	373018	0	1	173,	0,
Scaffold_6	3134871	3135044	Scaffold_6.tRNA4-PheGAA	783	+	3134871	3135044	0	1	173,	0,
Scaffold_6	3240147	3240334	Scaffold_6.tRNA5-TyrGTA	697	+	3240147	3240334	0	1	187,	0,
Scaffold_6	3245088	3245275	Scaffold_6.tRNA6-TyrGTA	697	+	3245088	3245275	0	1	187,	0,
Scaffold_6	3417788	3417961	Scaffold_6.tRNA84-LysCTT	877	-	3417788	3417961	0	1	173,	0,
Scaffold_6	3627651	3627825	Scaffold_6.tRNA83-AlaAGC	606	-	3627651	3627825	0	1	174,	0,
Scaffold_6	3637804	3637975	Scaffold_6.tRNA82-AlaAGC	502	-	3637804	3637975	0	1	171,	0,
Scaffold_6	4591237	4591410	Scaffold_6.tRNA80-PheGAA	783	-	4591237	4591410	0	1	173,	0,
Scaffold_6	4661989	4662161	Scaffold_6.tRNA79-LysTTT	923	-	4661989	4662161	0	1	172,	0,
Scaffold_6	5309606	5309779	Scaffold_6.tRNA77-PheGAA	740	-	5309606	5309779	0	1	173,	0,
Scaffold_6	12961344	12961517	Scaffold_6.tRNA67-ThrTGT	721	-	12961344	12961517	0	1	173,	0,
Scaffold_6	14599378	14599563	Scaffold_6.tRNA66-MetCAT	642	-	14599378	14599563	0	1	185,	0,
Scaffold_6	14935166	14935339	Scaffold_6.tRNA19-AlaAGC	634	+	14935166	14935339	0	1	173,	0,
Scaffold_6	14950448	14950620	Scaffold_6.tRNA20-ProCGG	648	+	14950448	14950620	0	1	172,	0,
Scaffold_6	15392636	15392809	Scaffold_6.tRNA65-AlaTGC	700	-	15392636	15392809	0	1	173,	0,
Scaffold_6	18130505	18130687	Scaffold_6.tRNA61-SerTGA	807	-	18130505	18130687	0	1	182,	0,
Scaffold_6	18132125	18132307	Scaffold_6.tRNA60-SerTGA	807	-	18132125	18132307	0	1	182,	0,
Scaffold_6	18135445	18135627	Scaffold_6.tRNA59-SerTGA	829	-	18135445	18135627	0	1	182,	0,
Scaffold_6	18918500	18918672	Scaffold_6.tRNA57-AspGTC	698	-	18918500	18918672	0	1	172,	0,
Scaffold_6	18991430	18991603	Scaffold_6.tRNA56-AlaTGC	700	-	18991430	18991603	0	1	173,	0,
Scaffold_6	18992069	18992242	Scaffold_6.tRNA54-AlaTGC	700	-	18992069	18992242	0	1	173,	0,
Scaffold_6	19291976	19292149	Scaffold_6.tRNA53-ArgCCG	692	-	19291976	19292149	0	1	173,	0,
Scaffold_6	20526044	20526226	Scaffold_6.tRNA30-SerTGA	763	+	20526044	20526226	0	1	182,	0,
Scaffold_6	21198763	21198945	Scaffold_6.tRNA31-SerGCT	805	+	21198763	21198945	0	1	182,	0,
Scaffold_6	21213820	21214002	Scaffold_6.tRNA51-SerGCT	805	-	21213820	21214002	0	1	182,	0,
Scaffold_6	21214237	21214419	Scaffold_6.tRNA50-SerGCT	805	-	21214237	21214419	0	1	182,	0,
Scaffold_6	22757234	22757406	Scaffold_6.tRNA38-TrpCCA	758	+	22757234	22757406	0	1	172,	0,
Scaffold_6	22902692	22902864	Scaffold_6.tRNA39-ProTGG	685	+	22902692	22902864	0	1	172,	0,
Scaffold_6	23314490	23314663	Scaffold_6.tRNA45-ArgACG	717	-	23314490	23314663	0	1	173,	0,
Scaffold_6	23351272	23351444	Scaffold_6.tRNA44-iMetCAT	583	-	23351272	23351444	0	1	172,	0,
Scaffold_6	24085293	24085480	Scaffold_6.tRNA43-TyrGTA	744	-	24085293	24085480	0	1	187,	0,
Scaffold_7	1178086	1178260	Scaffold_7.tRNA1-IleAAT	793	+	1178086	1178260	0	1	174,	0,
Scaffold_7	1372932	1373116	Scaffold_7.tRNA2-LeuCAA	786	+	1372932	1373116	0	1	184,	0,
Scaffold_7	1793187	1793359	Scaffold_7.tRNA4-iMetCAT	583	+	1793187	1793359	0	1	172,	0,
Scaffold_7	2965046	2965219	Scaffold_7.tRNA95-AlaCGC	683	-	2965046	2965219	0	1	173,	0,
Scaffold_7	8558086	8558268	Scaffold_7.tRNA13-SerAGA	787	+	8558086	8558268	0	1	182,	0,
Scaffold_7	9031827	9031999	Scaffold_7.tRNA86-CysGCA	817	-	9031827	9031999	0	1	172,	0,
Scaffold_7	9039385	9039557	Scaffold_7.tRNA85-CysGCA	817	-	9039385	9039557	0	1	172,	0,
Scaffold_7	9109266	9109438	Scaffold_7.tRNA14-CysGCA	817	+	9109266	9109438	0	1	172,	0,
Scaffold_7	10913631	10913803	Scaffold_7.tRNA81-GlyTCC	598	-	10913631	10913803	0	1	172,	0,
Scaffold_7	10919278	10919451	Scaffold_7.tRNA80-AlaAGC	589	-	10919278	10919451	0	1	173,	0,
Scaffold_7	11212222	11212394	Scaffold_7.tRNA18-GlyTCC	739	+	11212222	11212394	0	1	172,	0,
Scaffold_7	11574588	11574760	Scaffold_7.tRNA76-AspGTC	640	-	11574588	11574760	0	1	172,	0,
Scaffold_7	11575808	11575980	Scaffold_7.tRNA74-AspGTC	513	-	11575808	11575980	0	1	172,	0,
Scaffold_7	11576180	11576352	Scaffold_7.tRNA73-AspGTC	563	-	11576180	11576352	0	1	172,	0,
Scaffold_7	11577941	11578113	Scaffold_7.tRNA69-AspGTC	540	-	11577941	11578113	0	1	172,	0,
Scaffold_7	11578293	11578465	Scaffold_7.tRNA68-AspGTC	698	-	11578293	11578465	0	1	172,	0,
Scaffold_7	15314327	15314501	Scaffold_7.tRNA61-IleAAT	824	-	15314327	15314501	0	1	174,	0,
Scaffold_7	17407777	17407965	Scaffold_7.tRNA59-MetCAT	641	-	17407777	17407965	0	1	188,	0,
Scaffold_7	18224580	18224754	Scaffold_7.tRNA26-ValAAC	719	+	18224580	18224754	0	1	174,	0,
Scaffold_7	18395089	18395269	Scaffold_7.tRNA28-LeuTAG	672	+	18395089	18395269	0	1	180,	0,
Scaffold_7	18399460	18399641	Scaffold_7.tRNA56-LeuAAG	740	-	18399460	18399641	0	1	181,	0,
Scaffold_7	18702435	18702609	Scaffold_7.tRNA30-TrpCCA	701	+	18702435	18702609	0	1	174,	0,
Scaffold_7	18732923	18733095	Scaffold_7.tRNA55-GluTTC	720	-	18732923	18733095	0	1	172,	0,
Scaffold_7	18734209	18734381	Scaffold_7.tRNA54-GluTTC	720	-	18734209	18734381	0	1	172,	0,
Scaffold_7	18737757	18737928	Scaffold_7.tRNA32-GlyCCC	660	+	18737757	18737928	0	1	171,	0,
Scaffold_7	19049785	19049957	Scaffold_7.tRNA53-GlnCTG	763	-	19049785	19049957	0	1	172,	0,
Scaffold_7	19555012	19555184	Scaffold_7.tRNA52-GluTTC	732	-	19555012	19555184	0	1	172,	0,
Scaffold_7	20003179	20003353	Scaffold_7.tRNA51-ValAAC	729	-	20003179	20003353	0	1	174,	0,
Scaffold_7	20049997	20050169	Scaffold_7.tRNA33-iMetCAT	583	+	20049997	20050169	0	1	172,	0,
Scaffold_7	20510885	20511058	Scaffold_7.tRNA34-AlaTGC	700	+	20510885	20511058	0	1	173,	0,
Scaffold_7	20517269	20517443	Scaffold_7.tRNA50-AlaTGC	655	-	20517269	20517443	0	1	174,	0,
Scaffold_7	20983136	20983320	Scaffold_7.tRNA36-LeuCAA	786	+	20983136	20983320	0	1	184,	0,
Scaffold_7	21386006	21386192	Scaffold_7.tRNA37-MetCAT	642	+	21386006	21386192	0	1	186,	0,
Scaffold_7	22097296	22097467	Scaffold_7.tRNA38-GlyGCC	665	+	22097296	22097467	0	1	171,	0,
Scaffold_7	22950255	22950437	Scaffold_7.tRNA40-SerTGA	807	+	22950255	22950437	0	1	182,	0,
Scaffold_7	23874171	23874342	Scaffold_7.tRNA45-GlyGCC	665	-	23874171	23874342	0	1	171,	0,
Scaffold_7	23929945	23930117	Scaffold_7.tRNA44-GluTTC	720	-	23929945	23930117	0	1	172,	0,
Scaffold_7	24113422	24113594	Scaffold_7.tRNA43-CysGCA	799	-	24113422	24113594	0	1	172,	0,
Scaffold_8	112129	112301	Scaffold_8.tRNA96-LysTTT	923	-	112129	112301	0	1	172,	0,
Scaffold_8	304217	304399	Scaffold_8.tRNA1-SerGCT	805	+	304217	304399	0	1	182,	0,
Scaffold_8	963065	963236	Scaffold_8.tRNA5-GlyGCC	665	+	963065	963236	0	1	171,	0,
Scaffold_8	1133167	1133340	Scaffold_8.tRNA6-GluCTC	789	+	1133167	1133340	0	1	173,	0,
Scaffold_8	1139121	1139294	Scaffold_8.tRNA7-GluCTC	789	+	1139121	1139294	0	1	173,	0,
Scaffold_8	1140864	1141037	Scaffold_8.tRNA8-GluCTC	789	+	1140864	1141037	0	1	173,	0,
Scaffold_8	1307825	1307999	Scaffold_8.tRNA93-IleAAT	793	-	1307825	1307999	0	1	174,	0,
Scaffold_8	2006072	2006256	Scaffold_8.tRNA91-LeuCAA	786	-	2006072	2006256	0	1	184,	0,
Scaffold_8	2374271	2374454	Scaffold_8.tRNA12-LeuTAA	749	+	2374271	2374454	0	1	183,	0,
Scaffold_8	2388437	2388609	Scaffold_8.tRNA13-GlnTTG	735	+	2388437	2388609	0	1	172,	0,
Scaffold_8	4244828	4245000	Scaffold_8.tRNA15-ProTGG	685	+	4244828	4245000	0	1	172,	0,
Scaffold_8	6486056	6486238	Scaffold_8.tRNA85-SerTGA	807	-	6486056	6486238	0	1	182,	0,
Scaffold_8	7017275	7017448	Scaffold_8.tRNA83-AlaAGC	579	-	7017275	7017448	0	1	173,	0,
Scaffold_8	7021553	7021726	Scaffold_8.tRNA82-AlaAGC	579	-	7021553	7021726	0	1	173,	0,
Scaffold_8	7025831	7026004	Scaffold_8.tRNA81-AlaAGC	579	-	7025831	7026004	0	1	173,	0,
Scaffold_8	7036016	7036189	Scaffold_8.tRNA80-AlaAGC	634	-	7036016	7036189	0	1	173,	0,
Scaffold_8	7395411	7395582	Scaffold_8.tRNA79-GlyGCC	665	-	7395411	7395582	0	1	171,	0,
Scaffold_8	7399226	7399397	Scaffold_8.tRNA78-GlyGCC	665	-	7399226	7399397	0	1	171,	0,
Scaffold_8	7550865	7551047	Scaffold_8.tRNA18-SerCGA	789	+	7550865	7551047	0	1	182,	0,
Scaffold_8	10190233	10190406	Scaffold_8.tRNA19-LysCTT	877	+	10190233	10190406	0	1	173,	0,
Scaffold_8	12046186	12046358	Scaffold_8.tRNA73-ThrTGT	793	-	12046186	12046358	0	1	172,	0,
Scaffold_8	13244181	13244353	Scaffold_8.tRNA22-HisGTG	630	+	13244181	13244353	0	1	172,	0,
Scaffold_8	14180032	14180204	Scaffold_8.tRNA24-GlyTCC	741	+	14180032	14180204	0	1	172,	0,
Scaffold_8	15255028	15255202	Scaffold_8.tRNA71-ValCAC	791	-	15255028	15255202	0	1	174,	0,
Scaffold_8	15332448	15332622	Scaffold_8.tRNA70-ValAAC	674	-	15332448	15332622	0	1	174,	0,
Scaffold_8	15333651	15333825	Scaffold_8.tRNA69-ValAAC	719	-	15333651	15333825	0	1	174,	0,
Scaffold_8	15336042	15336216	Scaffold_8.tRNA67-ValAAC	729	-	15336042	15336216	0	1	174,	0,
Scaffold_8	15336231	15336405	Scaffold_8.tRNA27-ThrAGT	728	+	15336231	15336405	0	1	174,	0,
Scaffold_8	15338357	15338545	Scaffold_8.tRNA66-TyrGTA	744	-	15338357	15338545	0	1	188,	0,
Scaffold_8	15339165	15339353	Scaffold_8.tRNA65-TyrGTA	744	-	15339165	15339353	0	1	188,	0,
Scaffold_8	15346579	15346753	Scaffold_8.tRNA28-ThrAGT	760	+	15346579	15346753	0	1	174,	0,
Scaffold_8	15373029	15373217	Scaffold_8.tRNA64-TyrGTA	591	-	15373029	15373217	0	1	188,	0,
Scaffold_8	15373627	15373815	Scaffold_8.tRNA63-TyrATA	652	-	15373627	15373815	0	1	188,	0,
Scaffold_8	15374602	15374789	Scaffold_8.tRNA62-TyrGTA	744	-	15374602	15374789	0	1	187,	0,
Scaffold_8	15375587	15375775	Scaffold_8.tRNA61-TyrGTA	744	-	15375587	15375775	0	1	188,	0,
Scaffold_8	15376573	15376761	Scaffold_8.tRNA59-TyrGTA	744	-	15376573	15376761	0	1	188,	0,
Scaffold_8	15377456	15377644	Scaffold_8.tRNA57-TyrGTA	744	-	15377456	15377644	0	1	188,	0,
Scaffold_8	15378448	15378636	Scaffold_8.tRNA55-TyrGTA	744	-	15378448	15378636	0	1	188,	0,
Scaffold_8	15379482	15379670	Scaffold_8.tRNA53-TyrGTA	744	-	15379482	15379670	0	1	188,	0,
Scaffold_8	15380947	15381135	Scaffold_8.tRNA51-TyrGTA	586	-	15380947	15381135	0	1	188,	0,
Scaffold_8	15445687	15445869	Scaffold_8.tRNA50-SerAGA	771	-	15445687	15445869	0	1	182,	0,
Scaffold_8	15540886	15541058	Scaffold_8.tRNA29-LysTTT	923	+	15540886	15541058	0	1	172,	0,
Scaffold_8	16165967	16166141	Scaffold_8.tRNA49-AsnGTT	845	-	16165967	16166141	0	1	174,	0,
Scaffold_8	16644580	16644752	Scaffold_8.tRNA48-ProTGG	629	-	16644580	16644752	0	1	172,	0,
Scaffold_8	16644712	16644892	Scaffold_8.tRNA47-LeuTAG	709	-	16644712	16644892	0	1	180,	0,
Scaffold_8	16646253	16646433	Scaffold_8.tRNA46-LeuTAG	644	-	16646253	16646433	0	1	180,	0,
Scaffold_8	17020417	17020603	Scaffold_8.tRNA30-MetCAT	642	+	17020417	17020603	0	1	186,	0,
Scaffold_8	21252167	21252341	Scaffold_8.tRNA37-ValAAC	719	-	21252167	21252341	0	1	174,	0,
Scaffold_9	4062399	4062581	Scaffold_9.tRNA5-SerAGA	681	+	4062399	4062581	0	1	182,	0,
Scaffold_9	4433354	4433527	Scaffold_9.tRNA6-ArgCCT	738	+	4433354	4433527	0	1	173,	0,
Scaffold_9	9278359	9278532	Scaffold_9.tRNA8-GluCTC	789	+	9278359	9278532	0	1	173,	0,
Scaffold_9	11000522	11000694	Scaffold_9.tRNA66-LysTTT	923	-	11000522	11000694	0	1	172,	0,
Scaffold_9	11689097	11689284	Scaffold_9.tRNA65-TyrGTA	697	-	11689097	11689284	0	1	187,	0,
Scaffold_9	13543285	13543472	Scaffold_9.tRNA12-TyrGTA	697	+	13543285	13543472	0	1	187,	0,
Scaffold_9	13543436	13543624	Scaffold_9.tRNA13-TyrGTA	696	+	13543436	13543624	0	1	188,	0,
Scaffold_9	13544240	13544414	Scaffold_9.tRNA62-ThrAGT	760	-	13544240	13544414	0	1	174,	0,
Scaffold_9	13544692	13544866	Scaffold_9.tRNA14-ValAAC	729	+	13544692	13544866	0	1	174,	0,
Scaffold_9	13547144	13547333	Scaffold_9.tRNA15-TyrGTA	743	+	13547144	13547333	0	1	189,	0,
Scaffold_9	13567466	13567640	Scaffold_9.tRNA16-ValAAC	729	+	13567466	13567640	0	1	174,	0,
Scaffold_9	13569493	13569667	Scaffold_9.tRNA17-ValAAC	729	+	13569493	13569667	0	1	174,	0,
Scaffold_9	13570240	13570427	Scaffold_9.tRNA61-TyrGTA	742	-	13570240	13570427	0	1	187,	0,
Scaffold_9	14394798	14394980	Scaffold_9.tRNA18-LeuAAG	672	+	14394798	14394980	0	1	182,	0,
Scaffold_9	14477170	14477342	Scaffold_9.tRNA20-ProTGG	692	+	14477170	14477342	0	1	172,	0,
Scaffold_9	17172580	17172752	Scaffold_9.tRNA24-GlnCTG	732	+	17172580	17172752	0	1	172,	0,
Scaffold_9	17336934	17337107	Scaffold_9.tRNA25-ArgTCT	700	+	17336934	17337107	0	1	173,	0,
Scaffold_9	18064483	18064657	Scaffold_9.tRNA26-ArgTCG	823	+	18064483	18064657	0	1	174,	0,
Scaffold_9	18412355	18412528	Scaffold_9.tRNA55-ValTAC	778	-	18412355	18412528	0	1	173,	0,
Scaffold_9	18629777	18629950	Scaffold_9.tRNA27-LysCTT	877	+	18629777	18629950	0	1	173,	0,
Scaffold_9	18719011	18719182	Scaffold_9.tRNA28-GlyGCC	635	+	18719011	18719182	0	1	171,	0,
Scaffold_9	18737798	18737969	Scaffold_9.tRNA54-GlyGCC	635	-	18737798	18737969	0	1	171,	0,
Scaffold_9	18981270	18981443	Scaffold_9.tRNA29-PheGAA	783	+	18981270	18981443	0	1	173,	0,
Scaffold_9	19337211	19337383	Scaffold_9.tRNA30-TrpCCA	758	+	19337211	19337383	0	1	172,	0,
Scaffold_9	19639921	19640101	Scaffold_9.tRNA53-LeuTAG	709	-	19639921	19640101	0	1	180,	0,
Scaffold_9	20304657	20304829	Scaffold_9.tRNA50-GlnCTG	753	-	20304657	20304829	0	1	172,	0,
Scaffold_9	20535214	20535386	Scaffold_9.tRNA49-AspGTC	698	-	20535214	20535386	0	1	172,	0,
Scaffold_9	20535373	20535545	Scaffold_9.tRNA48-AspGTC	698	-	20535373	20535545	0	1	172,	0,
Scaffold_9	20568990	20569163	Scaffold_9.tRNA45-ValTAC	782	-	20568990	20569163	0	1	173,	0,
Scaffold_9	21933700	21933873	Scaffold_9.tRNA33-ValTAC	778	+	21933700	21933873	0	1	173,	0,
Scaffold_9	22019206	22019379	Scaffold_9.tRNA34-PheGAA	783	+	22019206	22019379	0	1	173,	0,
Scaffold_9	22019345	22019518	Scaffold_9.tRNA35-PheGAA	783	+	22019345	22019518	0	1	173,	0,
Scaffold_9	22689451	22689643	Scaffold_9.tRNA43-IleTAT	717	-	22689451	22689643	0	1	192,	0,
Scaffold_9	22689623	22689826	Scaffold_9.tRNA42-LeuTAA	765	-	22689623	22689826	0	1	203,	0,
Scaffold_9	22689815	22689997	Scaffold_9.tRNA41-LeuAAG	744	-	22689815	22689997	0	1	182,	0,
Scaffold_9	22689998	22690170	Scaffold_9.tRNA40-ArgTCT	747	-	22689998	22690170	0	1	172,	0,
Scaffold_9	22690474	22690647	Scaffold_9.tRNA36-ValCAC	698	+	22690474	22690647	0	1	173,	0,
Scaffold_9	22690634	22690807	Scaffold_9.tRNA37-MetCAT	796	+	22690634	22690807	0	1	173,	0,
Scaffold_9	22690799	22690981	Scaffold_9.tRNA39-SerTGA	873	-	22690799	22690981	0	1	182,	0,
Scaffold_9	22691004	22691186	Scaffold_9.tRNA38-LeuTAG	699	+	22691004	22691186	0	1	182,	0,
Contig177|quiver|	671570	671740	Contig177|quiver|.tRNA1-GlyGCC	584	+	671570	671740	0	1	170,	0,
Contig654|quiver|	2312	2485	Contig654|quiver|.tRNA1-PheGAA	720	-	2312	2485	0	1	173,	0,
Contig143|quiver|	5935	6107	Contig143|quiver|.tRNA1-GlyTCC	710	+	5935	6107	0	1	172,	0,
Contig64|quiver|	419	611	Contig64|quiver|.tRNA10-IleTAT	717	-	419	611	0	1	192,	0,
Contig64|quiver|	591	794	Contig64|quiver|.tRNA9-LeuTAA	765	-	591	794	0	1	203,	0,
Contig64|quiver|	783	964	Contig64|quiver|.tRNA8-LeuAAG	588	-	783	964	0	1	181,	0,
Contig64|quiver|	965	1138	Contig64|quiver|.tRNA7-ArgTCT	863	-	965	1138	0	1	173,	0,
Contig64|quiver|	1297	1470	Contig64|quiver|.tRNA1-AlaCGC	550	+	1297	1470	0	1	173,	0,
Contig64|quiver|	1485	1657	Contig64|quiver|.tRNA2-AspGTC	661	+	1485	1657	0	1	172,	0,
Contig64|quiver|	1625	1797	Contig64|quiver|.tRNA6-ProAGG	695	-	1625	1797	0	1	172,	0,
Contig64|quiver|	1787	1960	Contig64|quiver|.tRNA5-AlaTGC	633	-	1787	1960	0	1	173,	0,
Contig64|quiver|	1936	2118	Contig64|quiver|.tRNA4-SerAGA	843	-	1936	2118	0	1	182,	0,
Contig64|quiver|	2115	2287	Contig64|quiver|.tRNA3-iMetCAT	604	-	2115	2287	0	1	172,	0,
Contig435|quiver|	107	280	Contig435|quiver|.tRNA1-ArgACG	696	+	107	280	0	1	173,	0,
Contig435|quiver|	369	540	Contig435|quiver|.tRNA2-GlyGCC	801	+	369	540	0	1	171,	0,
Contig435|quiver|	529	702	Contig435|quiver|.tRNA3-AsnGTT	817	+	529	702	0	1	173,	0,
Contig435|quiver|	769	942	Contig435|quiver|.tRNA4-ArgTCG	708	+	769	942	0	1	173,	0,
Contig435|quiver|	906	1088	Contig435|quiver|.tRNA7-LeuAAG	744	-	906	1088	0	1	182,	0,
Contig435|quiver|	1074	1247	Contig435|quiver|.tRNA6-ValAAC	748	-	1074	1247	0	1	173,	0,
Contig435|quiver|	1320	1492	Contig435|quiver|.tRNA5-GlyTCC	711	-	1320	1492	0	1	172,	0,
Contig318|quiver|	0	108	Contig318|quiver|.tRNA1-LysTTT	551	+	0	108	0	1	108,	0,
Contig318|quiver|	110	282	Contig318|quiver|.tRNA5-HisGTG	600	-	110	282	0	1	172,	0,
Contig318|quiver|	531	713	Contig318|quiver|.tRNA2-SerAGA	843	+	531	713	0	1	182,	0,
Contig318|quiver|	704	877	Contig318|quiver|.tRNA3-AlaTGC	633	+	704	877	0	1	173,	0,
Contig318|quiver|	930	1103	Contig318|quiver|.tRNA4-LysCTT	880	+	930	1103	0	1	173,	0,
