# Supplementary material for: Conservation and Tandem Duplication of tRNA Genes in Plant Species
Source: Genes (Basel). 2025 Nov 1;16(11):1307. doi: 10.3390/genes16111307 (PMC12652284; doi:10.3390/genes16111307)
Supplement: Supplementary file 1 [file genes-16-01307-s001.zip › tRNA.prediction.out/Ahy/Ahy.high.bed]

Scaffold_10	3021902	3021976	Scaffold_10.tRNA5-AsnGTT	845	+	3021902	3021976	0	1	74,	0,
Scaffold_10	4077574	4077646	Scaffold_10.tRNA115-ProAGG	674	-	4077574	4077646	0	1	72,	0,
Scaffold_10	5618385	5618473	Scaffold_10.tRNA113-SerGCT	617	-	5618385	5618473	0	1	88,	0,
Scaffold_10	5767768	5767843	Scaffold_10.tRNA111-ProTGG	653	-	5767768	5767843	0	1	75,	0,
Scaffold_10	5767924	5767998	Scaffold_10.tRNA110-PheGAA	615	-	5767924	5767998	0	1	74,	0,
Scaffold_10	5783328	5783401	Scaffold_10.tRNA108-LysTTT	803	-	5783328	5783401	0	1	73,	0,
Scaffold_10	6143748	6143822	Scaffold_10.tRNA98-TrpCCA	696	-	6143748	6143822	0	1	74,	0,
Scaffold_10	6209954	6210041	Scaffold_10.tRNA96-SerGGA	559	-	6209954	6210041	0	1	87,	0,
Scaffold_10	6247380	6247462	Scaffold_10.tRNA95-TyrGTA	647	-	6247380	6247462	0	1	82,	0,
Scaffold_10	6248073	6248145	Scaffold_10.tRNA94-AsnGTT	823	-	6248073	6248145	0	1	72,	0,
Scaffold_10	6342985	6343058	Scaffold_10.tRNA19-PheGAA	720	+	6342985	6343058	0	1	73,	0,
Scaffold_10	6661273	6661345	Scaffold_10.tRNA90-LysTTT	923	-	6661273	6661345	0	1	72,	0,
Scaffold_10	6661410	6661481	Scaffold_10.tRNA89-GlyCCC	660	-	6661410	6661481	0	1	71,	0,
Scaffold_10	6770205	6770277	Scaffold_10.tRNA88-AspGTC	695	-	6770205	6770277	0	1	72,	0,
Scaffold_10	7020253	7020327	Scaffold_10.tRNA87-TrpCCA	701	-	7020253	7020327	0	1	74,	0,
Scaffold_10	7936734	7936821	Scaffold_10.tRNA22-SerGGA	618	+	7936734	7936821	0	1	87,	0,
Scaffold_10	9430004	9430085	Scaffold_10.tRNA82-AsnGTT	693	-	9430004	9430085	0	1	81,	0,
Scaffold_10	9431503	9431577	Scaffold_10.tRNA81-AsnGTT	820	-	9431503	9431577	0	1	74,	0,
Scaffold_10	11265171	11265243	Scaffold_10.tRNA77-LysTTT	923	-	11265171	11265243	0	1	72,	0,
Scaffold_10	11495525	11495605	Scaffold_10.tRNA24-LeuTAG	709	+	11495525	11495605	0	1	80,	0,
Scaffold_10	11822470	11822544	Scaffold_10.tRNA25-AlaAGC	606	+	11822470	11822544	0	1	74,	0,
Scaffold_10	14380676	14380748	Scaffold_10.tRNA29-ProAGG	674	+	14380676	14380748	0	1	72,	0,
Scaffold_10	14406630	14406702	Scaffold_10.tRNA31-ProAGG	674	+	14406630	14406702	0	1	72,	0,
Scaffold_10	14811390	14811462	Scaffold_10.tRNA74-HisGTG	630	-	14811390	14811462	0	1	72,	0,
Scaffold_10	15708811	15708884	Scaffold_10.tRNA32-LysCTT	877	+	15708811	15708884	0	1	73,	0,
Scaffold_10	15948828	15948900	Scaffold_10.tRNA33-AspGTC	698	+	15948828	15948900	0	1	72,	0,
Scaffold_10	16352180	16352253	Scaffold_10.tRNA34-PheGAA	783	+	16352180	16352253	0	1	73,	0,
Scaffold_10	16615037	16615126	Scaffold_10.tRNA72-MetCAT	641	-	16615037	16615126	0	2	36,38,	0,51,
Scaffold_10	16906500	16906573	Scaffold_10.tRNA70-GluCTC	789	-	16906500	16906573	0	1	73,	0,
Scaffold_10	17427110	17427184	Scaffold_10.tRNA69-ArgTCG	819	-	17427110	17427184	0	1	74,	0,
Scaffold_10	17489817	17489890	Scaffold_10.tRNA37-GluCTC	789	+	17489817	17489890	0	1	73,	0,
Scaffold_10	17886913	17886987	Scaffold_10.tRNA39-IleTAT	845	+	17886913	17886987	0	1	74,	0,
Scaffold_10	18374110	18374184	Scaffold_10.tRNA67-ThrAGT	760	-	18374110	18374184	0	1	74,	0,
Scaffold_10	18384485	18384559	Scaffold_10.tRNA66-ThrAGT	760	-	18384485	18384559	0	1	74,	0,
Scaffold_10	18788935	18789016	Scaffold_10.tRNA42-LeuAAG	740	+	18788935	18789016	0	1	81,	0,
Scaffold_10	18844421	18844504	Scaffold_10.tRNA43-LeuAAG	635	+	18844421	18844504	0	1	83,	0,
Scaffold_10	19008590	19008663	Scaffold_10.tRNA44-ArgCCT	713	+	19008590	19008663	0	1	73,	0,
Scaffold_10	19467408	19467480	Scaffold_10.tRNA65-GlyTCC	739	-	19467408	19467480	0	1	72,	0,
Scaffold_10	19469150	19469223	Scaffold_10.tRNA45-LysCTT	877	+	19469150	19469223	0	1	73,	0,
Scaffold_10	19558091	19558165	Scaffold_10.tRNA63-IleAAT	875	-	19558091	19558165	0	1	74,	0,
Scaffold_10	19898896	19898970	Scaffold_10.tRNA62-AsnGTT	845	-	19898896	19898970	0	1	74,	0,
Scaffold_10	20765745	20765819	Scaffold_10.tRNA60-ValCAC	791	-	20765745	20765819	0	1	74,	0,
Scaffold_10	20811003	20811076	Scaffold_10.tRNA48-LysCTT	877	+	20811003	20811076	0	1	73,	0,
Scaffold_10	20880268	20880340	Scaffold_10.tRNA59-LysTTT	935	-	20880268	20880340	0	1	72,	0,
Scaffold_10	21089139	21089213	Scaffold_10.tRNA49-AsnGTT	845	+	21089139	21089213	0	1	74,	0,
Scaffold_10	21331732	21331805	Scaffold_10.tRNA50-GluCTC	789	+	21331732	21331805	0	1	73,	0,
Scaffold_10	21386453	21386524	Scaffold_10.tRNA58-GlyGCC	665	-	21386453	21386524	0	1	71,	0,
Scaffold_10	21740171	21740245	Scaffold_10.tRNA53-AsnGTT	845	+	21740171	21740245	0	1	74,	0,
Scaffold_10	21740293	21740375	Scaffold_10.tRNA57-SerAGA	771	-	21740293	21740375	0	1	82,	0,
Scaffold_10	21963357	21963431	Scaffold_10.tRNA55-IleAAT	840	-	21963357	21963431	0	1	74,	0,
Scaffold_10	22412652	22412724	Scaffold_10.tRNA54-GlyTCC	739	+	22412652	22412724	0	1	72,	0,
Scaffold_11	6471419	6471491	Scaffold_11.tRNA14-iMetCAT	583	+	6471419	6471491	0	1	72,	0,
Scaffold_11	11834991	11835063	Scaffold_11.tRNA73-iMetCAT	550	-	11834991	11835063	0	1	72,	0,
Scaffold_11	11940982	11941055	Scaffold_11.tRNA18-ArgACG	720	+	11940982	11941055	0	1	73,	0,
Scaffold_11	14404135	14404208	Scaffold_11.tRNA20-PheGAA	783	+	14404135	14404208	0	1	73,	0,
Scaffold_11	14542857	14542930	Scaffold_11.tRNA21-PheGAA	783	+	14542857	14542930	0	1	73,	0,
Scaffold_11	15494103	15494175	Scaffold_11.tRNA24-GlnTTG	735	+	15494103	15494175	0	1	72,	0,
Scaffold_11	16708721	16708793	Scaffold_11.tRNA27-AspGTC	698	+	16708721	16708793	0	1	72,	0,
Scaffold_11	16904958	16905030	Scaffold_11.tRNA28-ThrCGT	822	+	16904958	16905030	0	1	72,	0,
Scaffold_11	17013581	17013655	Scaffold_11.tRNA29-LysCTT	810	+	17013581	17013655	0	1	74,	0,
Scaffold_11	17014777	17014848	Scaffold_11.tRNA30-GlyGCC	665	+	17014777	17014848	0	1	71,	0,
Scaffold_11	18325121	18325194	Scaffold_11.tRNA72-AlaAGC	634	-	18325121	18325194	0	1	73,	0,
Scaffold_11	18364675	18364747	Scaffold_11.tRNA31-HisGTG	630	+	18364675	18364747	0	1	72,	0,
Scaffold_11	18926866	18926938	Scaffold_11.tRNA70-LysTTT	923	-	18926866	18926938	0	1	72,	0,
Scaffold_11	19275272	19275344	Scaffold_11.tRNA33-GluTTC	732	+	19275272	19275344	0	1	72,	0,
Scaffold_11	19627861	19627935	Scaffold_11.tRNA69-ThrAGT	753	-	19627861	19627935	0	1	74,	0,
Scaffold_11	19785146	19785217	Scaffold_11.tRNA68-GlyGCC	665	-	19785146	19785217	0	1	71,	0,
Scaffold_11	20206219	20206290	Scaffold_11.tRNA34-GlyGCC	665	+	20206219	20206290	0	1	71,	0,
Scaffold_11	20694020	20694092	Scaffold_11.tRNA36-GlyGCC	661	+	20694020	20694092	0	1	72,	0,
Scaffold_11	20775175	20775248	Scaffold_11.tRNA66-PheGAA	783	-	20775175	20775248	0	1	73,	0,
Scaffold_11	20835210	20835282	Scaffold_11.tRNA37-ProTGG	670	+	20835210	20835282	0	1	72,	0,
Scaffold_11	20835457	20835529	Scaffold_11.tRNA38-ProTGG	685	+	20835457	20835529	0	1	72,	0,
Scaffold_11	20835808	20835880	Scaffold_11.tRNA39-ProTGG	685	+	20835808	20835880	0	1	72,	0,
Scaffold_11	20837405	20837477	Scaffold_11.tRNA40-ProTGG	685	+	20837405	20837477	0	1	72,	0,
Scaffold_11	20839140	20839212	Scaffold_11.tRNA42-ProTGG	685	+	20839140	20839212	0	1	72,	0,
Scaffold_11	20839490	20839562	Scaffold_11.tRNA43-ProTGG	674	+	20839490	20839562	0	1	72,	0,
Scaffold_11	20840969	20841041	Scaffold_11.tRNA44-ProTGG	685	+	20840969	20841041	0	1	72,	0,
Scaffold_11	20847709	20847782	Scaffold_11.tRNA45-ProTGG	643	+	20847709	20847782	0	1	73,	0,
Scaffold_11	20847848	20847920	Scaffold_11.tRNA46-ProAGG	674	+	20847848	20847920	0	1	72,	0,
Scaffold_11	20852252	20852324	Scaffold_11.tRNA47-ProTGG	685	+	20852252	20852324	0	1	72,	0,
Scaffold_11	20853073	20853145	Scaffold_11.tRNA49-ProCGG	684	+	20853073	20853145	0	1	72,	0,
Scaffold_11	20854260	20854332	Scaffold_11.tRNA50-ProAGG	674	+	20854260	20854332	0	1	72,	0,
Scaffold_11	20855381	20855453	Scaffold_11.tRNA52-ProTGG	685	+	20855381	20855453	0	1	72,	0,
Scaffold_11	20855522	20855594	Scaffold_11.tRNA53-ProAGG	674	+	20855522	20855594	0	1	72,	0,
Scaffold_11	20855934	20856006	Scaffold_11.tRNA54-ProTGG	685	+	20855934	20856006	0	1	72,	0,
Scaffold_11	20856264	20856336	Scaffold_11.tRNA55-ProTGG	685	+	20856264	20856336	0	1	72,	0,
Scaffold_11	20859439	20859511	Scaffold_11.tRNA57-ProTGG	685	+	20859439	20859511	0	1	72,	0,
Scaffold_11	20859803	20859875	Scaffold_11.tRNA58-ProTGG	685	+	20859803	20859875	0	1	72,	0,
Scaffold_11	21205809	21205881	Scaffold_11.tRNA65-ProAGG	674	-	21205809	21205881	0	1	72,	0,
Scaffold_11	21329226	21329298	Scaffold_11.tRNA62-LysTTT	816	-	21329226	21329298	0	1	72,	0,
Scaffold_11	21859156	21859229	Scaffold_11.tRNA61-ArgTCT	700	-	21859156	21859229	0	1	73,	0,
Scaffold_12	124193	124266	Scaffold_12.tRNA60-AlaAGC	634	-	124193	124266	0	1	73,	0,
Scaffold_12	124634	124707	Scaffold_12.tRNA59-AlaAGC	634	-	124634	124707	0	1	73,	0,
Scaffold_12	125130	125203	Scaffold_12.tRNA58-AlaAGC	634	-	125130	125203	0	1	73,	0,
Scaffold_12	126300	126373	Scaffold_12.tRNA57-AlaAGC	634	-	126300	126373	0	1	73,	0,
Scaffold_12	458226	458310	Scaffold_12.tRNA1-LeuCAA	786	+	458226	458310	0	1	84,	0,
Scaffold_12	489174	489246	Scaffold_12.tRNA3-GlyTCC	739	+	489174	489246	0	1	72,	0,
Scaffold_12	633262	633334	Scaffold_12.tRNA4-iMetCAT	583	+	633262	633334	0	1	72,	0,
Scaffold_12	1104050	1104123	Scaffold_12.tRNA5-AlaCGC	683	+	1104050	1104123	0	1	73,	0,
Scaffold_12	1119383	1119457	Scaffold_12.tRNA6-ArgACG	562	+	1119383	1119457	0	1	74,	0,
Scaffold_12	1198230	1198302	Scaffold_12.tRNA7-GlnCTG	748	+	1198230	1198302	0	1	72,	0,
Scaffold_12	1442854	1442926	Scaffold_12.tRNA54-ThrTGT	759	-	1442854	1442926	0	1	72,	0,
Scaffold_12	1444018	1444090	Scaffold_12.tRNA53-ThrTGT	790	-	1444018	1444090	0	1	72,	0,
Scaffold_12	2753792	2753874	Scaffold_12.tRNA8-SerAGA	794	+	2753792	2753874	0	1	82,	0,
Scaffold_12	3085767	3085840	Scaffold_12.tRNA52-PheGAA	682	-	3085767	3085840	0	1	73,	0,
Scaffold_12	3680775	3680847	Scaffold_12.tRNA51-CysGCA	817	-	3680775	3680847	0	1	72,	0,
Scaffold_12	3681853	3681925	Scaffold_12.tRNA50-CysGCA	817	-	3681853	3681925	0	1	72,	0,
Scaffold_12	4064997	4065069	Scaffold_12.tRNA10-CysGCA	817	+	4064997	4065069	0	1	72,	0,
Scaffold_12	4794488	4794560	Scaffold_12.tRNA13-TrpCCA	758	+	4794488	4794560	0	1	72,	0,
Scaffold_12	5533665	5533739	Scaffold_12.tRNA14-IleTAT	859	+	5533665	5533739	0	1	74,	0,
Scaffold_12	5887239	5887326	Scaffold_12.tRNA15-MetCAT	642	+	5887239	5887326	0	2	38,36,	0,51,
Scaffold_12	6142468	6142542	Scaffold_12.tRNA48-AsnGTT	845	-	6142468	6142542	0	1	74,	0,
Scaffold_12	6222344	6222416	Scaffold_12.tRNA47-AspGTC	698	-	6222344	6222416	0	1	72,	0,
Scaffold_12	6369460	6369533	Scaffold_12.tRNA45-AlaTGC	700	-	6369460	6369533	0	1	73,	0,
Scaffold_12	6734704	6734776	Scaffold_12.tRNA44-iMetCAT	583	-	6734704	6734776	0	1	72,	0,
Scaffold_12	7144721	7144795	Scaffold_12.tRNA19-ValCAC	791	+	7144721	7144795	0	1	74,	0,
Scaffold_12	9360976	9361059	Scaffold_12.tRNA42-LeuTAA	778	-	9360976	9361059	0	1	83,	0,
Scaffold_12	9703076	9703149	Scaffold_12.tRNA22-AlaAGC	634	+	9703076	9703149	0	1	73,	0,
Scaffold_12	10874733	10874806	Scaffold_12.tRNA23-ArgCCT	748	+	10874733	10874806	0	1	73,	0,
Scaffold_12	11485940	11486013	Scaffold_12.tRNA24-GluCTC	789	+	11485940	11486013	0	1	73,	0,
Scaffold_12	14544035	14544117	Scaffold_12.tRNA40-SerGCT	805	-	14544035	14544117	0	1	82,	0,
Scaffold_12	16548167	16548239	Scaffold_12.tRNA26-AspGTC	698	+	16548167	16548239	0	1	72,	0,
Scaffold_12	16603605	16603678	Scaffold_12.tRNA39-AlaTGC	700	-	16603605	16603678	0	1	73,	0,
Scaffold_12	19684346	19684418	Scaffold_12.tRNA30-AspGTC	698	+	19684346	19684418	0	1	72,	0,
Scaffold_12	20323268	20323340	Scaffold_12.tRNA36-ProAGG	674	-	20323268	20323340	0	1	72,	0,
Scaffold_13	7036844	7036917	Scaffold_13.tRNA6-PheGAA	769	+	7036844	7036917	0	1	73,	0,
Scaffold_13	9304081	9304155	Scaffold_13.tRNA7-ValAAC	729	+	9304081	9304155	0	1	74,	0,
Scaffold_13	9703507	9703578	Scaffold_13.tRNA8-GlyGCC	665	+	9703507	9703578	0	1	71,	0,
Scaffold_13	10704330	10704401	Scaffold_13.tRNA35-GlyCCC	660	-	10704330	10704401	0	1	71,	0,
Scaffold_13	10919763	10919837	Scaffold_13.tRNA10-ValAAC	729	+	10919763	10919837	0	1	74,	0,
Scaffold_13	10978663	10978744	Scaffold_13.tRNA34-LeuAAG	740	-	10978663	10978744	0	1	81,	0,
Scaffold_13	16504006	16504078	Scaffold_13.tRNA17-ProAGG	674	+	16504006	16504078	0	1	72,	0,
Scaffold_13	17980324	17980396	Scaffold_13.tRNA19-GlnTTG	735	+	17980324	17980396	0	1	72,	0,
Scaffold_13	17981397	17981479	Scaffold_13.tRNA31-SerGCT	805	-	17981397	17981479	0	1	82,	0,
Scaffold_13	18257686	18257758	Scaffold_13.tRNA20-iMetCAT	583	+	18257686	18257758	0	1	72,	0,
Scaffold_13	19075003	19075075	Scaffold_13.tRNA28-LysTTT	923	-	19075003	19075075	0	1	72,	0,
Scaffold_13	19909113	19909185	Scaffold_13.tRNA25-CysGCA	821	-	19909113	19909185	0	1	72,	0,
Scaffold_13	19909638	19909710	Scaffold_13.tRNA24-CysGCA	821	-	19909638	19909710	0	1	72,	0,
Scaffold_13	20369512	20369584	Scaffold_13.tRNA23-TrpCCA	758	+	20369512	20369584	0	1	72,	0,
Scaffold_14	4283548	4283621	Scaffold_14.tRNA8-ArgCCT	738	+	4283548	4283621	0	1	73,	0,
Scaffold_14	4285071	4285144	Scaffold_14.tRNA9-ArgCCT	683	+	4285071	4285144	0	1	73,	0,
Scaffold_14	4459829	4459911	Scaffold_14.tRNA10-SerAGA	778	+	4459829	4459911	0	1	82,	0,
Scaffold_14	7267130	7267202	Scaffold_14.tRNA64-GlyTCC	739	-	7267130	7267202	0	1	72,	0,
Scaffold_14	10880150	10880237	Scaffold_14.tRNA18-TyrGTA	742	+	10880150	10880237	0	2	37,36,	0,51,
Scaffold_14	10880306	10880393	Scaffold_14.tRNA19-TyrGTA	742	+	10880306	10880393	0	2	37,36,	0,51,
Scaffold_14	10891951	10892025	Scaffold_14.tRNA20-ValAAC	729	+	10891951	10892025	0	1	74,	0,
Scaffold_14	10896412	10896500	Scaffold_14.tRNA21-TyrGTA	587	+	10896412	10896500	0	2	37,36,	0,52,
Scaffold_14	10898011	10898085	Scaffold_14.tRNA59-ThrAGT	753	-	10898011	10898085	0	1	74,	0,
Scaffold_14	10901963	10902037	Scaffold_14.tRNA22-ValAAC	729	+	10901963	10902037	0	1	74,	0,
Scaffold_14	10903135	10903209	Scaffold_14.tRNA23-ValAAC	719	+	10903135	10903209	0	1	74,	0,
Scaffold_14	10904250	10904324	Scaffold_14.tRNA58-ThrAGT	753	-	10904250	10904324	0	1	74,	0,
Scaffold_14	10905496	10905583	Scaffold_14.tRNA24-TyrGTA	744	+	10905496	10905583	0	2	37,36,	0,51,
Scaffold_14	17640564	17640637	Scaffold_14.tRNA50-PheGAA	783	-	17640564	17640637	0	1	73,	0,
Scaffold_14	17650000	17650072	Scaffold_14.tRNA33-ThrCGT	819	+	17650000	17650072	0	1	72,	0,
Scaffold_14	17684328	17684402	Scaffold_14.tRNA34-ArgTCG	823	+	17684328	17684402	0	1	74,	0,
Scaffold_14	17756839	17756913	Scaffold_14.tRNA35-ThrAGT	747	+	17756839	17756913	0	1	74,	0,
Scaffold_14	17802076	17802156	Scaffold_14.tRNA49-LeuCAG	587	-	17802076	17802156	0	1	80,	0,
Scaffold_14	17905808	17905881	Scaffold_14.tRNA48-ValTAC	778	-	17905808	17905881	0	1	73,	0,
Scaffold_14	18306056	18306130	Scaffold_14.tRNA38-IleAAT	793	+	18306056	18306130	0	1	74,	0,
Scaffold_14	18388834	18388906	Scaffold_14.tRNA39-TrpCCA	755	+	18388834	18388906	0	1	72,	0,
Scaffold_14	18478345	18478425	Scaffold_14.tRNA47-LeuTAG	709	-	18478345	18478425	0	1	80,	0,
Scaffold_14	19519748	19519834	Scaffold_14.tRNA45-MetCAT	642	-	19519748	19519834	0	2	36,38,	0,48,
Scaffold_14	19810284	19810357	Scaffold_14.tRNA43-ValTAC	778	+	19810284	19810357	0	1	73,	0,
Scaffold_14	19855146	19855219	Scaffold_14.tRNA44-PheGAA	783	+	19855146	19855219	0	1	73,	0,
Scaffold_15	176539	176611	Scaffold_15.tRNA55-LysTTT	923	-	176539	176611	0	1	72,	0,
Scaffold_15	317017	317099	Scaffold_15.tRNA2-SerGCT	805	+	317017	317099	0	1	82,	0,
Scaffold_15	650823	650894	Scaffold_15.tRNA3-GlyGCC	665	+	650823	650894	0	1	71,	0,
Scaffold_15	1044310	1044390	Scaffold_15.tRNA51-LeuTAG	709	-	1044310	1044390	0	1	80,	0,
Scaffold_15	1329174	1329258	Scaffold_15.tRNA50-LeuCAA	786	-	1329174	1329258	0	1	84,	0,
Scaffold_15	1533887	1533959	Scaffold_15.tRNA49-GlnTTG	735	-	1533887	1533959	0	1	72,	0,
Scaffold_15	1768769	1768842	Scaffold_15.tRNA45-LysCTT	877	-	1768769	1768842	0	1	73,	0,
Scaffold_15	2999943	3000024	Scaffold_15.tRNA42-LeuCAG	695	-	2999943	3000024	0	1	81,	0,
Scaffold_15	3477575	3477647	Scaffold_15.tRNA40-HisGTG	630	-	3477575	3477647	0	1	72,	0,
Scaffold_15	5276952	5277024	Scaffold_15.tRNA38-GlnCTG	753	-	5276952	5277024	0	1	72,	0,
Scaffold_15	6580413	6580486	Scaffold_15.tRNA34-LysCTT	877	-	6580413	6580486	0	1	73,	0,
Scaffold_15	7186480	7186553	Scaffold_15.tRNA32-ThrTGT	743	-	7186480	7186553	0	1	73,	0,
Scaffold_15	8972936	8973007	Scaffold_15.tRNA13-GlyGCC	665	+	8972936	8973007	0	1	71,	0,
Scaffold_15	8983988	8984059	Scaffold_15.tRNA14-GlyGCC	665	+	8983988	8984059	0	1	71,	0,
Scaffold_15	14463806	14463878	Scaffold_15.tRNA20-ThrTGT	793	+	14463806	14463878	0	1	72,	0,
Scaffold_15	15295987	15296059	Scaffold_15.tRNA21-ThrTGT	832	+	15295987	15296059	0	1	72,	0,
Scaffold_16	433102	433175	Scaffold_16.tRNA59-ValTAC	778	-	433102	433175	0	1	73,	0,
Scaffold_16	507862	507935	Scaffold_16.tRNA1-GluCTC	789	+	507862	507935	0	1	73,	0,
Scaffold_16	1035982	1036056	Scaffold_16.tRNA56-AsnGTT	845	-	1035982	1036056	0	1	74,	0,
Scaffold_16	1336170	1336243	Scaffold_16.tRNA4-GluCTC	789	+	1336170	1336243	0	1	73,	0,
Scaffold_16	2116432	2116506	Scaffold_16.tRNA7-AsnGTT	845	+	2116432	2116506	0	1	74,	0,
Scaffold_16	2130246	2130320	Scaffold_16.tRNA54-AsnGTT	773	-	2130246	2130320	0	1	74,	0,
Scaffold_16	2334325	2334398	Scaffold_16.tRNA9-LysCTT	877	+	2334325	2334398	0	1	73,	0,
Scaffold_16	2444821	2444893	Scaffold_16.tRNA10-LysTTT	923	+	2444821	2444893	0	1	72,	0,
Scaffold_16	2942774	2942848	Scaffold_16.tRNA52-ValCAC	791	-	2942774	2942848	0	1	74,	0,
Scaffold_16	2975654	2975727	Scaffold_16.tRNA12-LysCTT	877	+	2975654	2975727	0	1	73,	0,
Scaffold_16	2975830	2975903	Scaffold_16.tRNA13-LysCTT	877	+	2975830	2975903	0	1	73,	0,
Scaffold_16	3009267	3009339	Scaffold_16.tRNA14-GlyTCC	739	+	3009267	3009339	0	1	72,	0,
Scaffold_16	4453127	4453201	Scaffold_16.tRNA17-IleAAT	782	+	4453127	4453201	0	1	74,	0,
Scaffold_16	4619047	4619120	Scaffold_16.tRNA48-LysCTT	877	-	4619047	4619120	0	1	73,	0,
Scaffold_16	4622485	4622557	Scaffold_16.tRNA19-GlyTCC	739	+	4622485	4622557	0	1	72,	0,
Scaffold_16	5664230	5664303	Scaffold_16.tRNA46-ArgCCT	748	-	5664230	5664303	0	1	73,	0,
Scaffold_16	5913937	5914010	Scaffold_16.tRNA23-ArgCCG	684	+	5913937	5914010	0	1	73,	0,
Scaffold_16	5932783	5932864	Scaffold_16.tRNA45-LeuAAG	740	-	5932783	5932864	0	1	81,	0,
Scaffold_16	6062790	6062871	Scaffold_16.tRNA44-LeuAAG	740	-	6062790	6062871	0	1	81,	0,
Scaffold_16	6933317	6933389	Scaffold_16.tRNA26-AspGTC	698	+	6933317	6933389	0	1	72,	0,
Scaffold_16	8515668	8515741	Scaffold_16.tRNA43-GluCTC	789	-	8515668	8515741	0	1	73,	0,
Scaffold_16	8569226	8569300	Scaffold_16.tRNA29-ArgTCG	819	+	8569226	8569300	0	1	74,	0,
Scaffold_16	10188898	10188985	Scaffold_16.tRNA42-TyrGTA	742	-	10188898	10188985	0	2	36,37,	0,50,
Scaffold_16	10764459	10764532	Scaffold_16.tRNA40-ArgCCG	784	-	10764459	10764532	0	1	73,	0,
Scaffold_16	11555560	11555632	Scaffold_16.tRNA32-HisGTG	630	+	11555560	11555632	0	1	72,	0,
Scaffold_1	550932	551020	Scaffold_1.tRNA1-TyrGTA	744	+	550932	551020	0	2	37,36,	0,52,
Scaffold_1	551362	551450	Scaffold_1.tRNA2-TyrGTA	744	+	551362	551450	0	2	37,36,	0,52,
Scaffold_1	551752	551840	Scaffold_1.tRNA3-TyrGTA	744	+	551752	551840	0	2	37,36,	0,52,
Scaffold_1	553174	553265	Scaffold_1.tRNA4-TyrGTA	743	+	553174	553265	0	2	37,36,	0,55,
Scaffold_1	553540	553628	Scaffold_1.tRNA5-TyrGTA	696	+	553540	553628	0	2	37,36,	0,52,
Scaffold_1	554452	554539	Scaffold_1.tRNA6-TyrGTA	744	+	554452	554539	0	2	37,36,	0,51,
Scaffold_1	555848	555922	Scaffold_1.tRNA181-ThrAGT	666	-	555848	555922	0	1	74,	0,
Scaffold_1	2686911	2686983	Scaffold_1.tRNA12-ProTGG	685	+	2686911	2686983	0	1	72,	0,
Scaffold_1	3577285	3577357	Scaffold_1.tRNA178-AspGTC	698	-	3577285	3577357	0	1	72,	0,
Scaffold_1	3580269	3580341	Scaffold_1.tRNA177-AspGTC	698	-	3580269	3580341	0	1	72,	0,
Scaffold_1	3619813	3619896	Scaffold_1.tRNA176-LeuTAA	585	-	3619813	3619896	0	1	83,	0,
Scaffold_1	3620977	3621060	Scaffold_1.tRNA175-LeuTAA	778	-	3620977	3621060	0	1	83,	0,
Scaffold_1	3792009	3792083	Scaffold_1.tRNA17-AsnGTT	845	+	3792009	3792083	0	1	74,	0,
Scaffold_1	4909939	4910021	Scaffold_1.tRNA18-SerCGA	789	+	4909939	4910021	0	1	82,	0,
Scaffold_1	5053510	5053584	Scaffold_1.tRNA19-IleAAT	818	+	5053510	5053584	0	1	74,	0,
Scaffold_1	5343899	5343983	Scaffold_1.tRNA20-LeuCAA	777	+	5343899	5343983	0	1	84,	0,
Scaffold_1	5470276	5470348	Scaffold_1.tRNA21-GluTTC	732	+	5470276	5470348	0	1	72,	0,
Scaffold_1	6137792	6137865	Scaffold_1.tRNA173-ArgACG	714	-	6137792	6137865	0	1	73,	0,
Scaffold_1	6581095	6581167	Scaffold_1.tRNA22-GlnCTG	746	+	6581095	6581167	0	1	72,	0,
Scaffold_1	6584209	6584294	Scaffold_1.tRNA23-MetCAT	601	+	6584209	6584294	0	2	38,36,	0,49,
Scaffold_1	7570729	7570801	Scaffold_1.tRNA172-GluTTC	720	-	7570729	7570801	0	1	72,	0,
Scaffold_1	7948694	7948781	Scaffold_1.tRNA26-MetCAT	642	+	7948694	7948781	0	2	38,36,	0,51,
Scaffold_1	8039381	8039463	Scaffold_1.tRNA27-SerTGA	807	+	8039381	8039463	0	1	82,	0,
Scaffold_1	8040282	8040354	Scaffold_1.tRNA28-LysTTT	923	+	8040282	8040354	0	1	72,	0,
Scaffold_1	8041010	8041082	Scaffold_1.tRNA29-LysTTT	698	+	8041010	8041082	0	1	72,	0,
Scaffold_1	8371758	8371831	Scaffold_1.tRNA170-ValTAC	778	-	8371758	8371831	0	1	73,	0,
Scaffold_1	9176853	9176935	Scaffold_1.tRNA33-SerAGA	787	+	9176853	9176935	0	1	82,	0,
Scaffold_1	13603433	13603506	Scaffold_1.tRNA165-ArgTCT	625	-	13603433	13603506	0	1	73,	0,
Scaffold_1	14104442	14104516	Scaffold_1.tRNA164-IleAAT	735	-	14104442	14104516	0	1	74,	0,
Scaffold_1	14147487	14147561	Scaffold_1.tRNA41-IleAAT	626	+	14147487	14147561	0	1	74,	0,
Scaffold_1	19250271	19250345	Scaffold_1.tRNA46-IleTAT	859	+	19250271	19250345	0	1	74,	0,
Scaffold_1	26589954	26590027	Scaffold_1.tRNA142-ArgTCT	706	-	26589954	26590027	0	1	73,	0,
Scaffold_1	26744386	26744470	Scaffold_1.tRNA141-LeuTAA	773	-	26744386	26744470	0	1	84,	0,
Scaffold_1	26813291	26813363	Scaffold_1.tRNA65-AspGTC	698	+	26813291	26813363	0	1	72,	0,
Scaffold_1	26833749	26833830	Scaffold_1.tRNA66-LeuAAG	740	+	26833749	26833830	0	1	81,	0,
Scaffold_1	26997356	26997439	Scaffold_1.tRNA140-LeuTAA	767	-	26997356	26997439	0	1	83,	0,
Scaffold_1	28224235	28224309	Scaffold_1.tRNA139-IleTAT	859	-	28224235	28224309	0	1	74,	0,
Scaffold_1	29022710	29022784	Scaffold_1.tRNA70-IleAAT	840	+	29022710	29022784	0	1	74,	0,
Scaffold_1	29219284	29219356	Scaffold_1.tRNA71-HisGTG	630	+	29219284	29219356	0	1	72,	0,
Scaffold_1	29235415	29235487	Scaffold_1.tRNA72-HisGTG	630	+	29235415	29235487	0	1	72,	0,
Scaffold_1	29737354	29737438	Scaffold_1.tRNA73-LeuCAA	786	+	29737354	29737438	0	1	84,	0,
Scaffold_1	29989879	29989951	Scaffold_1.tRNA137-GlyTCC	739	-	29989879	29989951	0	1	72,	0,
Scaffold_1	30002068	30002140	Scaffold_1.tRNA136-GlyTCC	739	-	30002068	30002140	0	1	72,	0,
Scaffold_1	30015285	30015358	Scaffold_1.tRNA135-GluCTC	789	-	30015285	30015358	0	1	73,	0,
Scaffold_1	30207621	30207693	Scaffold_1.tRNA133-ProCGG	692	-	30207621	30207693	0	1	72,	0,
Scaffold_1	30793951	30794024	Scaffold_1.tRNA75-ArgACG	717	+	30793951	30794024	0	1	73,	0,
Scaffold_1	30894394	30894466	Scaffold_1.tRNA132-GlnCTG	746	-	30894394	30894466	0	1	72,	0,
Scaffold_1	30938802	30938875	Scaffold_1.tRNA131-GluCTC	789	-	30938802	30938875	0	1	73,	0,
Scaffold_1	31322272	31322354	Scaffold_1.tRNA76-SerAGA	787	+	31322272	31322354	0	1	82,	0,
Scaffold_1	31385209	31385283	Scaffold_1.tRNA129-IleAAT	840	-	31385209	31385283	0	1	74,	0,
Scaffold_1	31404024	31404098	Scaffold_1.tRNA128-IleAAT	875	-	31404024	31404098	0	1	74,	0,
Scaffold_1	31641976	31642047	Scaffold_1.tRNA77-GlyGCC	665	+	31641976	31642047	0	1	71,	0,
Scaffold_1	31642123	31642195	Scaffold_1.tRNA78-TrpCCA	758	+	31642123	31642195	0	1	72,	0,
Scaffold_1	31645672	31645743	Scaffold_1.tRNA79-GlyGCC	665	+	31645672	31645743	0	1	71,	0,
Scaffold_1	31645819	31645891	Scaffold_1.tRNA80-TrpCCA	758	+	31645819	31645891	0	1	72,	0,
Scaffold_1	31695339	31695413	Scaffold_1.tRNA81-IleAAT	840	+	31695339	31695413	0	1	74,	0,
Scaffold_1	31710045	31710119	Scaffold_1.tRNA82-IleAAT	840	+	31710045	31710119	0	1	74,	0,
Scaffold_1	31995236	31995321	Scaffold_1.tRNA126-MetCAT	643	-	31995236	31995321	0	2	36,38,	0,47,
Scaffold_1	31996691	31996776	Scaffold_1.tRNA125-MetCAT	642	-	31996691	31996776	0	2	36,38,	0,47,
Scaffold_1	31997542	31997614	Scaffold_1.tRNA124-GlnCTG	746	-	31997542	31997614	0	1	72,	0,
Scaffold_1	32905669	32905741	Scaffold_1.tRNA123-HisGTG	630	-	32905669	32905741	0	1	72,	0,
Scaffold_1	33096640	33096724	Scaffold_1.tRNA122-LeuCAA	777	-	33096640	33096724	0	1	84,	0,
Scaffold_1	33201943	33202015	Scaffold_1.tRNA84-TrpCCA	751	+	33201943	33202015	0	1	72,	0,
Scaffold_1	33262166	33262238	Scaffold_1.tRNA121-AspGTC	642	-	33262166	33262238	0	1	72,	0,
Scaffold_1	33359830	33359902	Scaffold_1.tRNA86-AspGTC	698	+	33359830	33359902	0	1	72,	0,
Scaffold_1	33384721	33384795	Scaffold_1.tRNA120-ArgTCG	823	-	33384721	33384795	0	1	74,	0,
Scaffold_1	33541232	33541304	Scaffold_1.tRNA88-GlnTTG	735	+	33541232	33541304	0	1	72,	0,
Scaffold_1	33611746	33611820	Scaffold_1.tRNA90-ArgTCG	823	+	33611746	33611820	0	1	74,	0,
Scaffold_1	34158111	34158193	Scaffold_1.tRNA119-SerCGA	789	-	34158111	34158193	0	1	82,	0,
Scaffold_1	34243335	34243409	Scaffold_1.tRNA118-AsnGTT	845	-	34243335	34243409	0	1	74,	0,
Scaffold_1	34474121	34474205	Scaffold_1.tRNA117-LeuCAA	777	-	34474121	34474205	0	1	84,	0,
Scaffold_1	34922506	34922580	Scaffold_1.tRNA116-IleAAT	593	-	34922506	34922580	0	1	74,	0,
Scaffold_1	35390180	35390253	Scaffold_1.tRNA115-ArgACG	717	-	35390180	35390253	0	1	73,	0,
Scaffold_1	35501415	35501487	Scaffold_1.tRNA93-ProTGG	692	+	35501415	35501487	0	1	72,	0,
Scaffold_1	36308832	36308914	Scaffold_1.tRNA95-SerAGA	787	+	36308832	36308914	0	1	82,	0,
Scaffold_1	36618395	36618477	Scaffold_1.tRNA113-SerAGA	794	-	36618395	36618477	0	1	82,	0,
Scaffold_1	36620636	36620718	Scaffold_1.tRNA112-SerAGA	770	-	36620636	36620718	0	1	82,	0,
Scaffold_1	36621856	36621938	Scaffold_1.tRNA111-SerAGA	770	-	36621856	36621938	0	1	82,	0,
Scaffold_1	37205700	37205788	Scaffold_1.tRNA102-MetCAT	641	+	37205700	37205788	0	2	38,36,	0,52,
Scaffold_1	37486633	37486704	Scaffold_1.tRNA103-GlyGCC	665	+	37486633	37486704	0	1	71,	0,
Scaffold_1	37608036	37608110	Scaffold_1.tRNA104-ValAAC	729	+	37608036	37608110	0	1	74,	0,
Scaffold_1	37694018	37694090	Scaffold_1.tRNA105-GluTTC	720	+	37694018	37694090	0	1	72,	0,
Scaffold_2	76309	76389	Scaffold_2.tRNA1-LeuTAG	695	+	76309	76389	0	1	80,	0,
Scaffold_2	113044	113116	Scaffold_2.tRNA106-ProTGG	692	-	113044	113116	0	1	72,	0,
Scaffold_2	253050	253123	Scaffold_2.tRNA2-ArgTCT	700	+	253050	253123	0	1	73,	0,
Scaffold_2	650614	650686	Scaffold_2.tRNA3-ProAGG	674	+	650614	650686	0	1	72,	0,
Scaffold_2	650779	650851	Scaffold_2.tRNA4-ProTGG	685	+	650779	650851	0	1	72,	0,
Scaffold_2	903211	903293	Scaffold_2.tRNA105-SerGCT	790	-	903211	903293	0	1	82,	0,
Scaffold_2	1521984	1522056	Scaffold_2.tRNA7-GlyGCC	587	+	1521984	1522056	0	1	72,	0,
Scaffold_2	2125142	2125214	Scaffold_2.tRNA8-LysTTT	923	+	2125142	2125214	0	1	72,	0,
Scaffold_2	2408371	2408444	Scaffold_2.tRNA10-PheGAA	783	+	2408371	2408444	0	1	73,	0,
Scaffold_2	3074017	3074090	Scaffold_2.tRNA104-AlaAGC	634	-	3074017	3074090	0	1	73,	0,
Scaffold_2	3099984	3100056	Scaffold_2.tRNA11-HisGTG	630	+	3099984	3100056	0	1	72,	0,
Scaffold_2	3100063	3100151	Scaffold_2.tRNA12-TyrGTA	744	+	3100063	3100151	0	2	37,36,	0,52,
Scaffold_2	3321383	3321464	Scaffold_2.tRNA103-LeuCAG	703	-	3321383	3321464	0	1	81,	0,
Scaffold_2	3490180	3490253	Scaffold_2.tRNA101-PheGAA	783	-	3490180	3490253	0	1	73,	0,
Scaffold_2	3963504	3963577	Scaffold_2.tRNA100-GluCTC	789	-	3963504	3963577	0	1	73,	0,
Scaffold_2	4100240	4100312	Scaffold_2.tRNA99-AspGTC	698	-	4100240	4100312	0	1	72,	0,
Scaffold_2	4811173	4811245	Scaffold_2.tRNA16-GlnTTG	735	+	4811173	4811245	0	1	72,	0,
Scaffold_2	8155190	8155263	Scaffold_2.tRNA18-AlaAGC	634	+	8155190	8155263	0	1	73,	0,
Scaffold_2	9309725	9309811	Scaffold_2.tRNA23-MetCAT	642	+	9309725	9309811	0	2	38,36,	0,50,
Scaffold_2	12267304	12267378	Scaffold_2.tRNA27-TrpCCA	696	+	12267304	12267378	0	1	74,	0,
Scaffold_2	14297852	14297924	Scaffold_2.tRNA31-TrpCCA	707	+	14297852	14297924	0	1	72,	0,
Scaffold_2	15394800	15394882	Scaffold_2.tRNA34-SerTGA	807	+	15394800	15394882	0	1	82,	0,
Scaffold_2	20174005	20174077	Scaffold_2.tRNA40-GlnTTG	735	+	20174005	20174077	0	1	72,	0,
Scaffold_2	20215870	20215941	Scaffold_2.tRNA87-GlnTTG	597	-	20215870	20215941	0	1	71,	0,
Scaffold_2	20313775	20313856	Scaffold_2.tRNA86-LeuAAG	722	-	20313775	20313856	0	1	81,	0,
Scaffold_2	20949133	20949206	Scaffold_2.tRNA84-ArgACG	717	-	20949133	20949206	0	1	73,	0,
Scaffold_2	21138949	21139034	Scaffold_2.tRNA83-MetCAT	601	-	21138949	21139034	0	2	36,38,	0,47,
Scaffold_2	21968224	21968296	Scaffold_2.tRNA82-iMetCAT	583	-	21968224	21968296	0	1	72,	0,
Scaffold_2	22567150	22567222	Scaffold_2.tRNA81-GluTTC	732	-	22567150	22567222	0	1	72,	0,
Scaffold_2	23070396	23070469	Scaffold_2.tRNA79-AlaCGC	683	-	23070396	23070469	0	1	73,	0,
Scaffold_2	25616769	25616842	Scaffold_2.tRNA41-GluCTC	643	+	25616769	25616842	0	1	73,	0,
Scaffold_2	25882772	25882843	Scaffold_2.tRNA76-GlyGCC	665	-	25882772	25882843	0	1	71,	0,
Scaffold_2	26294326	26294398	Scaffold_2.tRNA74-HisGTG	630	-	26294326	26294398	0	1	72,	0,
Scaffold_2	28113031	28113114	Scaffold_2.tRNA73-SerGCT	777	-	28113031	28113114	0	1	83,	0,
Scaffold_2	28809206	28809278	Scaffold_2.tRNA43-AspGTC	698	+	28809206	28809278	0	1	72,	0,
Scaffold_2	29211466	29211540	Scaffold_2.tRNA44-AsnGTT	845	+	29211466	29211540	0	1	74,	0,
Scaffold_2	29832215	29832286	Scaffold_2.tRNA69-GlyGCC	665	-	29832215	29832286	0	1	71,	0,
Scaffold_2	32408047	32408119	Scaffold_2.tRNA48-iMetCAT	510	+	32408047	32408119	0	1	72,	0,
Scaffold_2	32628493	32628565	Scaffold_2.tRNA50-iMetCAT	583	+	32628493	32628565	0	1	72,	0,
Scaffold_2	33354951	33355023	Scaffold_2.tRNA64-CysGCA	784	-	33354951	33355023	0	1	72,	0,
Scaffold_2	33672480	33672554	Scaffold_2.tRNA52-ValAAC	729	+	33672480	33672554	0	1	74,	0,
Scaffold_2	33949172	33949244	Scaffold_2.tRNA63-GlyTCC	739	-	33949172	33949244	0	1	72,	0,
Scaffold_2	34159255	34159336	Scaffold_2.tRNA53-LeuAAG	740	+	34159255	34159336	0	1	81,	0,
Scaffold_2	34706172	34706244	Scaffold_2.tRNA56-ThrTGT	793	+	34706172	34706244	0	1	72,	0,
Scaffold_2	34742271	34742343	Scaffold_2.tRNA57-AspGTC	698	+	34742271	34742343	0	1	72,	0,
Scaffold_2	34742605	34742682	Scaffold_2.tRNA58-AspGTC	537	+	34742605	34742682	0	1	77,	0,
Scaffold_2	34947490	34947572	Scaffold_2.tRNA61-SerAGA	794	-	34947490	34947572	0	1	82,	0,
Scaffold_3	633132	633214	Scaffold_3.tRNA112-SerAGA	794	-	633132	633214	0	1	82,	0,
Scaffold_3	1160203	1160277	Scaffold_3.tRNA2-AsnGTT	845	+	1160203	1160277	0	1	74,	0,
Scaffold_3	1429272	1429344	Scaffold_3.tRNA3-AspGTC	698	+	1429272	1429344	0	1	72,	0,
Scaffold_3	1667062	1667135	Scaffold_3.tRNA4-ArgACG	717	+	1667062	1667135	0	1	73,	0,
Scaffold_3	1667733	1667806	Scaffold_3.tRNA5-ArgACG	717	+	1667733	1667806	0	1	73,	0,
Scaffold_3	1836254	1836326	Scaffold_3.tRNA6-ThrTGT	840	+	1836254	1836326	0	1	72,	0,
Scaffold_3	1885723	1885796	Scaffold_3.tRNA7-ArgTCT	700	+	1885723	1885796	0	1	73,	0,
Scaffold_3	4125733	4125805	Scaffold_3.tRNA109-AspGTC	698	-	4125733	4125805	0	1	72,	0,
Scaffold_3	5043655	5043736	Scaffold_3.tRNA107-LeuAAG	740	-	5043655	5043736	0	1	81,	0,
Scaffold_3	5315678	5315760	Scaffold_3.tRNA10-SerGCT	805	+	5315678	5315760	0	1	82,	0,
Scaffold_3	8535084	8535155	Scaffold_3.tRNA104-GlyGCC	665	-	8535084	8535155	0	1	71,	0,
Scaffold_3	9214010	9214082	Scaffold_3.tRNA16-ThrCGT	819	+	9214010	9214082	0	1	72,	0,
Scaffold_3	9248119	9248193	Scaffold_3.tRNA17-IleAAT	793	+	9248119	9248193	0	1	74,	0,
Scaffold_3	9248263	9248336	Scaffold_3.tRNA18-AlaTGC	700	+	9248263	9248336	0	1	73,	0,
Scaffold_3	9268875	9268949	Scaffold_3.tRNA19-AsnGTT	845	+	9268875	9268949	0	1	74,	0,
Scaffold_3	9269828	9269902	Scaffold_3.tRNA20-AsnGTT	845	+	9269828	9269902	0	1	74,	0,
Scaffold_3	9289299	9289371	Scaffold_3.tRNA102-ProAGG	674	-	9289299	9289371	0	1	72,	0,
Scaffold_3	9536914	9536988	Scaffold_3.tRNA100-ThrAGT	753	-	9536914	9536988	0	1	74,	0,
Scaffold_3	9882327	9882399	Scaffold_3.tRNA21-AspGTC	698	+	9882327	9882399	0	1	72,	0,
Scaffold_3	9950387	9950459	Scaffold_3.tRNA99-GluTTC	720	-	9950387	9950459	0	1	72,	0,
Scaffold_3	10180812	10180884	Scaffold_3.tRNA22-AspGTC	698	+	10180812	10180884	0	1	72,	0,
Scaffold_3	12139443	12139517	Scaffold_3.tRNA27-IleTAT	859	+	12139443	12139517	0	1	74,	0,
Scaffold_3	13430955	13431028	Scaffold_3.tRNA95-GluCTC	789	-	13430955	13431028	0	1	73,	0,
Scaffold_3	14180214	14180298	Scaffold_3.tRNA34-LeuTAA	734	+	14180214	14180298	0	1	84,	0,
Scaffold_3	14270629	14270693	Scaffold_3.tRNA94-PheGAA	508	-	14270629	14270693	0	1	64,	0,
Scaffold_3	15496240	15496312	Scaffold_3.tRNA38-GluTTC	732	+	15496240	15496312	0	1	72,	0,
Scaffold_3	16070922	16070994	Scaffold_3.tRNA39-GlnTTG	735	+	16070922	16070994	0	1	72,	0,
Scaffold_3	17742516	17742589	Scaffold_3.tRNA87-ArgACG	717	-	17742516	17742589	0	1	73,	0,
Scaffold_3	23722577	23722650	Scaffold_3.tRNA75-AlaAGC	574	-	23722577	23722650	0	1	73,	0,
Scaffold_3	26286378	26286460	Scaffold_3.tRNA73-SerTGA	807	-	26286378	26286460	0	1	82,	0,
Scaffold_3	26288132	26288208	Scaffold_3.tRNA72-PheGAA	695	-	26288132	26288208	0	1	76,	0,
Scaffold_3	27354504	27354578	Scaffold_3.tRNA62-ValAAC	729	+	27354504	27354578	0	1	74,	0,
Scaffold_3	29823777	29823850	Scaffold_3.tRNA67-ArgTCT	706	-	29823777	29823850	0	1	73,	0,
Scaffold_3	29880625	29880699	Scaffold_3.tRNA66-IleAAT	849	-	29880625	29880699	0	1	74,	0,
Scaffold_4	244327	244399	Scaffold_4.tRNA89-TrpCCA	758	-	244327	244399	0	1	72,	0,
Scaffold_4	1095630	1095702	Scaffold_4.tRNA2-CysGCA	821	+	1095630	1095702	0	1	72,	0,
Scaffold_4	4044014	4044087	Scaffold_4.tRNA7-iMetCAT	525	+	4044014	4044087	0	1	73,	0,
Scaffold_4	4342633	4342706	Scaffold_4.tRNA8-AlaTGC	510	+	4342633	4342706	0	1	73,	0,
Scaffold_4	6034076	6034149	Scaffold_4.tRNA11-AlaAGC	634	+	6034076	6034149	0	1	73,	0,
Scaffold_4	6588890	6588962	Scaffold_4.tRNA84-ProAGG	674	-	6588890	6588962	0	1	72,	0,
Scaffold_4	7342040	7342112	Scaffold_4.tRNA82-LysTTT	923	-	7342040	7342112	0	1	72,	0,
Scaffold_4	8522794	8522868	Scaffold_4.tRNA81-ThrAGT	747	-	8522794	8522868	0	1	74,	0,
Scaffold_4	9980604	9980677	Scaffold_4.tRNA15-PheGAA	725	+	9980604	9980677	0	1	73,	0,
Scaffold_4	12381287	12381376	Scaffold_4.tRNA78-PheGAA	548	-	12381287	12381376	0	2	36,37,	0,52,
Scaffold_4	14966793	14966865	Scaffold_4.tRNA73-iMetCAT	583	-	14966793	14966865	0	1	72,	0,
Scaffold_4	14973262	14973334	Scaffold_4.tRNA72-iMetCAT	554	-	14973262	14973334	0	1	72,	0,
Scaffold_4	16888026	16888098	Scaffold_4.tRNA69-ProTGG	685	-	16888026	16888098	0	1	72,	0,
Scaffold_4	16889566	16889638	Scaffold_4.tRNA68-ProTGG	561	-	16889566	16889638	0	1	72,	0,
Scaffold_4	16890659	16890731	Scaffold_4.tRNA66-ProTGG	685	-	16890659	16890731	0	1	72,	0,
Scaffold_4	17070844	17070917	Scaffold_4.tRNA65-PheGAA	734	-	17070844	17070917	0	1	73,	0,
Scaffold_4	17344967	17345041	Scaffold_4.tRNA21-ValAAC	719	+	17344967	17345041	0	1	74,	0,
Scaffold_4	19423152	19423224	Scaffold_4.tRNA62-GluTTC	720	-	19423152	19423224	0	1	72,	0,
Scaffold_4	21813355	21813429	Scaffold_4.tRNA57-ThrAGT	760	-	21813355	21813429	0	1	74,	0,
Scaffold_4	22014870	22014952	Scaffold_4.tRNA56-SerGCT	805	-	22014870	22014952	0	1	82,	0,
Scaffold_4	22169365	22169438	Scaffold_4.tRNA28-AlaTGC	700	+	22169365	22169438	0	1	73,	0,
Scaffold_4	22465675	22465748	Scaffold_4.tRNA55-TrpCCA	690	-	22465675	22465748	0	1	73,	0,
Scaffold_4	24104931	24105003	Scaffold_4.tRNA49-AspGTC	698	-	24104931	24105003	0	1	72,	0,
Scaffold_4	24142037	24142110	Scaffold_4.tRNA48-AlaTGC	700	-	24142037	24142110	0	1	73,	0,
Scaffold_4	24317863	24317937	Scaffold_4.tRNA31-AsnGTT	845	+	24317863	24317937	0	1	74,	0,
Scaffold_4	25699253	25699326	Scaffold_4.tRNA42-PheGAA	783	-	25699253	25699326	0	1	73,	0,
Scaffold_4	26469480	26469552	Scaffold_4.tRNA33-GluTTC	720	+	26469480	26469552	0	1	72,	0,
Scaffold_4	26532073	26532146	Scaffold_4.tRNA41-AlaTGC	700	-	26532073	26532146	0	1	73,	0,
Scaffold_4	26731838	26731912	Scaffold_4.tRNA34-IleAAT	818	+	26731838	26731912	0	1	74,	0,
Scaffold_4	26887568	26887641	Scaffold_4.tRNA36-PheGAA	783	+	26887568	26887641	0	1	73,	0,
Scaffold_4	27152423	27152496	Scaffold_4.tRNA37-LysCTT	791	+	27152423	27152496	0	1	73,	0,
Scaffold_5	5589555	5589628	Scaffold_5.tRNA81-ArgTCT	702	-	5589555	5589628	0	1	73,	0,
Scaffold_5	10888558	10888631	Scaffold_5.tRNA76-ArgTCT	702	-	10888558	10888631	0	1	73,	0,
Scaffold_5	10897458	10897538	Scaffold_5.tRNA75-LeuTAG	709	-	10897458	10897538	0	1	80,	0,
Scaffold_5	21245909	21245981	Scaffold_5.tRNA29-TrpCCA	751	+	21245909	21245981	0	1	72,	0,
Scaffold_5	21501540	21501612	Scaffold_5.tRNA31-HisGTG	630	+	21501540	21501612	0	1	72,	0,
Scaffold_5	22368283	22368357	Scaffold_5.tRNA57-LysCTT	812	-	22368283	22368357	0	1	74,	0,
Scaffold_5	23557932	23558013	Scaffold_5.tRNA55-LeuAAG	740	-	23557932	23558013	0	1	81,	0,
Scaffold_5	23688306	23688377	Scaffold_5.tRNA54-GlyCCC	660	-	23688306	23688377	0	1	71,	0,
Scaffold_5	23832894	23832967	Scaffold_5.tRNA36-AlaCGC	683	+	23832894	23832967	0	1	73,	0,
Scaffold_5	24150854	24150926	Scaffold_5.tRNA37-iMetCAT	549	+	24150854	24150926	0	1	72,	0,
Scaffold_5	24591143	24591215	Scaffold_5.tRNA39-GlyTCC	739	+	24591143	24591215	0	1	72,	0,
Scaffold_5	24669070	24669154	Scaffold_5.tRNA49-LeuCAA	786	-	24669070	24669154	0	1	84,	0,
Scaffold_5	24712915	24712988	Scaffold_5.tRNA48-AlaAGC	634	-	24712915	24712988	0	1	73,	0,
Scaffold_5	24719237	24719310	Scaffold_5.tRNA47-AlaAGC	634	-	24719237	24719310	0	1	73,	0,
Scaffold_5	24867576	24867650	Scaffold_5.tRNA46-ValCAC	791	-	24867576	24867650	0	1	74,	0,
Scaffold_5	24934915	24934989	Scaffold_5.tRNA41-ValCAC	791	+	24934915	24934989	0	1	74,	0,
Scaffold_5	25385691	25385762	Scaffold_5.tRNA42-GlyCCC	660	+	25385691	25385762	0	1	71,	0,
Scaffold_5	25385835	25385907	Scaffold_5.tRNA43-LysTTT	923	+	25385835	25385907	0	1	72,	0,
Scaffold_5	25418475	25418549	Scaffold_5.tRNA44-ValCAC	824	+	25418475	25418549	0	1	74,	0,
Scaffold_6	372895	372968	Scaffold_6.tRNA1-ArgCCT	738	+	372895	372968	0	1	73,	0,
Scaffold_6	3134921	3134994	Scaffold_6.tRNA4-PheGAA	783	+	3134921	3134994	0	1	73,	0,
Scaffold_6	3240197	3240284	Scaffold_6.tRNA5-TyrGTA	697	+	3240197	3240284	0	2	37,36,	0,51,
Scaffold_6	3245138	3245225	Scaffold_6.tRNA6-TyrGTA	697	+	3245138	3245225	0	2	37,36,	0,51,
Scaffold_6	3417838	3417911	Scaffold_6.tRNA84-LysCTT	877	-	3417838	3417911	0	1	73,	0,
Scaffold_6	3627701	3627775	Scaffold_6.tRNA83-AlaAGC	606	-	3627701	3627775	0	1	74,	0,
Scaffold_6	3637854	3637925	Scaffold_6.tRNA82-AlaAGC	502	-	3637854	3637925	0	1	71,	0,
Scaffold_6	4591287	4591360	Scaffold_6.tRNA80-PheGAA	783	-	4591287	4591360	0	1	73,	0,
Scaffold_6	4662039	4662111	Scaffold_6.tRNA79-LysTTT	923	-	4662039	4662111	0	1	72,	0,
Scaffold_6	5309656	5309729	Scaffold_6.tRNA77-PheGAA	740	-	5309656	5309729	0	1	73,	0,
Scaffold_6	12961394	12961467	Scaffold_6.tRNA67-ThrTGT	721	-	12961394	12961467	0	1	73,	0,
Scaffold_6	14599428	14599513	Scaffold_6.tRNA66-MetCAT	642	-	14599428	14599513	0	2	36,38,	0,47,
Scaffold_6	14935216	14935289	Scaffold_6.tRNA19-AlaAGC	634	+	14935216	14935289	0	1	73,	0,
Scaffold_6	14950498	14950570	Scaffold_6.tRNA20-ProCGG	648	+	14950498	14950570	0	1	72,	0,
Scaffold_6	15392686	15392759	Scaffold_6.tRNA65-AlaTGC	700	-	15392686	15392759	0	1	73,	0,
Scaffold_6	18130555	18130637	Scaffold_6.tRNA61-SerTGA	807	-	18130555	18130637	0	1	82,	0,
Scaffold_6	18132175	18132257	Scaffold_6.tRNA60-SerTGA	807	-	18132175	18132257	0	1	82,	0,
Scaffold_6	18135495	18135577	Scaffold_6.tRNA59-SerTGA	829	-	18135495	18135577	0	1	82,	0,
Scaffold_6	18918550	18918622	Scaffold_6.tRNA57-AspGTC	698	-	18918550	18918622	0	1	72,	0,
Scaffold_6	18991480	18991553	Scaffold_6.tRNA56-AlaTGC	700	-	18991480	18991553	0	1	73,	0,
Scaffold_6	18992119	18992192	Scaffold_6.tRNA54-AlaTGC	700	-	18992119	18992192	0	1	73,	0,
Scaffold_6	19292026	19292099	Scaffold_6.tRNA53-ArgCCG	692	-	19292026	19292099	0	1	73,	0,
Scaffold_6	20526094	20526176	Scaffold_6.tRNA30-SerTGA	763	+	20526094	20526176	0	1	82,	0,
Scaffold_6	21198813	21198895	Scaffold_6.tRNA31-SerGCT	805	+	21198813	21198895	0	1	82,	0,
Scaffold_6	21213870	21213952	Scaffold_6.tRNA51-SerGCT	805	-	21213870	21213952	0	1	82,	0,
Scaffold_6	21214287	21214369	Scaffold_6.tRNA50-SerGCT	805	-	21214287	21214369	0	1	82,	0,
Scaffold_6	22757284	22757356	Scaffold_6.tRNA38-TrpCCA	758	+	22757284	22757356	0	1	72,	0,
Scaffold_6	22902742	22902814	Scaffold_6.tRNA39-ProTGG	685	+	22902742	22902814	0	1	72,	0,
Scaffold_6	23314540	23314613	Scaffold_6.tRNA45-ArgACG	717	-	23314540	23314613	0	1	73,	0,
Scaffold_6	23351322	23351394	Scaffold_6.tRNA44-iMetCAT	583	-	23351322	23351394	0	1	72,	0,
Scaffold_6	24085343	24085430	Scaffold_6.tRNA43-TyrGTA	744	-	24085343	24085430	0	2	36,37,	0,50,
Scaffold_7	1178136	1178210	Scaffold_7.tRNA1-IleAAT	793	+	1178136	1178210	0	1	74,	0,
Scaffold_7	1372982	1373066	Scaffold_7.tRNA2-LeuCAA	786	+	1372982	1373066	0	1	84,	0,
Scaffold_7	1793237	1793309	Scaffold_7.tRNA4-iMetCAT	583	+	1793237	1793309	0	1	72,	0,
Scaffold_7	2965096	2965169	Scaffold_7.tRNA95-AlaCGC	683	-	2965096	2965169	0	1	73,	0,
Scaffold_7	8558136	8558218	Scaffold_7.tRNA13-SerAGA	787	+	8558136	8558218	0	1	82,	0,
Scaffold_7	9031877	9031949	Scaffold_7.tRNA86-CysGCA	817	-	9031877	9031949	0	1	72,	0,
Scaffold_7	9039435	9039507	Scaffold_7.tRNA85-CysGCA	817	-	9039435	9039507	0	1	72,	0,
Scaffold_7	9109316	9109388	Scaffold_7.tRNA14-CysGCA	817	+	9109316	9109388	0	1	72,	0,
Scaffold_7	10913681	10913753	Scaffold_7.tRNA81-GlyTCC	598	-	10913681	10913753	0	1	72,	0,
Scaffold_7	10919328	10919401	Scaffold_7.tRNA80-AlaAGC	589	-	10919328	10919401	0	1	73,	0,
Scaffold_7	11212272	11212344	Scaffold_7.tRNA18-GlyTCC	739	+	11212272	11212344	0	1	72,	0,
Scaffold_7	11574638	11574710	Scaffold_7.tRNA76-AspGTC	640	-	11574638	11574710	0	1	72,	0,
Scaffold_7	11575858	11575930	Scaffold_7.tRNA74-AspGTC	513	-	11575858	11575930	0	1	72,	0,
Scaffold_7	11576230	11576302	Scaffold_7.tRNA73-AspGTC	563	-	11576230	11576302	0	1	72,	0,
Scaffold_7	11577991	11578063	Scaffold_7.tRNA69-AspGTC	540	-	11577991	11578063	0	1	72,	0,
Scaffold_7	11578343	11578415	Scaffold_7.tRNA68-AspGTC	698	-	11578343	11578415	0	1	72,	0,
Scaffold_7	15314377	15314451	Scaffold_7.tRNA61-IleAAT	824	-	15314377	15314451	0	1	74,	0,
Scaffold_7	17407827	17407915	Scaffold_7.tRNA59-MetCAT	641	-	17407827	17407915	0	2	36,38,	0,50,
Scaffold_7	18224630	18224704	Scaffold_7.tRNA26-ValAAC	719	+	18224630	18224704	0	1	74,	0,
Scaffold_7	18395139	18395219	Scaffold_7.tRNA28-LeuTAG	672	+	18395139	18395219	0	1	80,	0,
Scaffold_7	18399510	18399591	Scaffold_7.tRNA56-LeuAAG	740	-	18399510	18399591	0	1	81,	0,
Scaffold_7	18702485	18702559	Scaffold_7.tRNA30-TrpCCA	701	+	18702485	18702559	0	1	74,	0,
Scaffold_7	18732973	18733045	Scaffold_7.tRNA55-GluTTC	720	-	18732973	18733045	0	1	72,	0,
Scaffold_7	18734259	18734331	Scaffold_7.tRNA54-GluTTC	720	-	18734259	18734331	0	1	72,	0,
Scaffold_7	18737807	18737878	Scaffold_7.tRNA32-GlyCCC	660	+	18737807	18737878	0	1	71,	0,
Scaffold_7	19049835	19049907	Scaffold_7.tRNA53-GlnCTG	763	-	19049835	19049907	0	1	72,	0,
Scaffold_7	19555062	19555134	Scaffold_7.tRNA52-GluTTC	732	-	19555062	19555134	0	1	72,	0,
Scaffold_7	20003229	20003303	Scaffold_7.tRNA51-ValAAC	729	-	20003229	20003303	0	1	74,	0,
Scaffold_7	20050047	20050119	Scaffold_7.tRNA33-iMetCAT	583	+	20050047	20050119	0	1	72,	0,
Scaffold_7	20510935	20511008	Scaffold_7.tRNA34-AlaTGC	700	+	20510935	20511008	0	1	73,	0,
Scaffold_7	20517319	20517393	Scaffold_7.tRNA50-AlaTGC	655	-	20517319	20517393	0	1	74,	0,
Scaffold_7	20983186	20983270	Scaffold_7.tRNA36-LeuCAA	786	+	20983186	20983270	0	1	84,	0,
Scaffold_7	21386056	21386142	Scaffold_7.tRNA37-MetCAT	642	+	21386056	21386142	0	2	38,36,	0,50,
Scaffold_7	22097346	22097417	Scaffold_7.tRNA38-GlyGCC	665	+	22097346	22097417	0	1	71,	0,
Scaffold_7	22950305	22950387	Scaffold_7.tRNA40-SerTGA	807	+	22950305	22950387	0	1	82,	0,
Scaffold_7	23874221	23874292	Scaffold_7.tRNA45-GlyGCC	665	-	23874221	23874292	0	1	71,	0,
Scaffold_7	23929995	23930067	Scaffold_7.tRNA44-GluTTC	720	-	23929995	23930067	0	1	72,	0,
Scaffold_7	24113472	24113544	Scaffold_7.tRNA43-CysGCA	799	-	24113472	24113544	0	1	72,	0,
Scaffold_8	112179	112251	Scaffold_8.tRNA96-LysTTT	923	-	112179	112251	0	1	72,	0,
Scaffold_8	304267	304349	Scaffold_8.tRNA1-SerGCT	805	+	304267	304349	0	1	82,	0,
Scaffold_8	963115	963186	Scaffold_8.tRNA5-GlyGCC	665	+	963115	963186	0	1	71,	0,
Scaffold_8	1133217	1133290	Scaffold_8.tRNA6-GluCTC	789	+	1133217	1133290	0	1	73,	0,
Scaffold_8	1139171	1139244	Scaffold_8.tRNA7-GluCTC	789	+	1139171	1139244	0	1	73,	0,
Scaffold_8	1140914	1140987	Scaffold_8.tRNA8-GluCTC	789	+	1140914	1140987	0	1	73,	0,
Scaffold_8	1307875	1307949	Scaffold_8.tRNA93-IleAAT	793	-	1307875	1307949	0	1	74,	0,
Scaffold_8	2006122	2006206	Scaffold_8.tRNA91-LeuCAA	786	-	2006122	2006206	0	1	84,	0,
Scaffold_8	2374321	2374404	Scaffold_8.tRNA12-LeuTAA	749	+	2374321	2374404	0	1	83,	0,
Scaffold_8	2388487	2388559	Scaffold_8.tRNA13-GlnTTG	735	+	2388487	2388559	0	1	72,	0,
Scaffold_8	4244878	4244950	Scaffold_8.tRNA15-ProTGG	685	+	4244878	4244950	0	1	72,	0,
Scaffold_8	6486106	6486188	Scaffold_8.tRNA85-SerTGA	807	-	6486106	6486188	0	1	82,	0,
Scaffold_8	7017325	7017398	Scaffold_8.tRNA83-AlaAGC	579	-	7017325	7017398	0	1	73,	0,
Scaffold_8	7021603	7021676	Scaffold_8.tRNA82-AlaAGC	579	-	7021603	7021676	0	1	73,	0,
Scaffold_8	7025881	7025954	Scaffold_8.tRNA81-AlaAGC	579	-	7025881	7025954	0	1	73,	0,
Scaffold_8	7036066	7036139	Scaffold_8.tRNA80-AlaAGC	634	-	7036066	7036139	0	1	73,	0,
Scaffold_8	7395461	7395532	Scaffold_8.tRNA79-GlyGCC	665	-	7395461	7395532	0	1	71,	0,
Scaffold_8	7399276	7399347	Scaffold_8.tRNA78-GlyGCC	665	-	7399276	7399347	0	1	71,	0,
Scaffold_8	7550915	7550997	Scaffold_8.tRNA18-SerCGA	789	+	7550915	7550997	0	1	82,	0,
Scaffold_8	10190283	10190356	Scaffold_8.tRNA19-LysCTT	877	+	10190283	10190356	0	1	73,	0,
Scaffold_8	12046236	12046308	Scaffold_8.tRNA73-ThrTGT	793	-	12046236	12046308	0	1	72,	0,
Scaffold_8	13244231	13244303	Scaffold_8.tRNA22-HisGTG	630	+	13244231	13244303	0	1	72,	0,
Scaffold_8	14180082	14180154	Scaffold_8.tRNA24-GlyTCC	741	+	14180082	14180154	0	1	72,	0,
Scaffold_8	15255078	15255152	Scaffold_8.tRNA71-ValCAC	791	-	15255078	15255152	0	1	74,	0,
Scaffold_8	15332498	15332572	Scaffold_8.tRNA70-ValAAC	674	-	15332498	15332572	0	1	74,	0,
Scaffold_8	15333701	15333775	Scaffold_8.tRNA69-ValAAC	719	-	15333701	15333775	0	1	74,	0,
Scaffold_8	15336092	15336166	Scaffold_8.tRNA67-ValAAC	729	-	15336092	15336166	0	1	74,	0,
Scaffold_8	15336281	15336355	Scaffold_8.tRNA27-ThrAGT	728	+	15336281	15336355	0	1	74,	0,
Scaffold_8	15338407	15338495	Scaffold_8.tRNA66-TyrGTA	744	-	15338407	15338495	0	2	36,37,	0,51,
Scaffold_8	15339215	15339303	Scaffold_8.tRNA65-TyrGTA	744	-	15339215	15339303	0	2	36,37,	0,51,
Scaffold_8	15346629	15346703	Scaffold_8.tRNA28-ThrAGT	760	+	15346629	15346703	0	1	74,	0,
Scaffold_8	15373079	15373167	Scaffold_8.tRNA64-TyrGTA	591	-	15373079	15373167	0	2	36,37,	0,51,
Scaffold_8	15373677	15373765	Scaffold_8.tRNA63-TyrATA	652	-	15373677	15373765	0	2	36,37,	0,51,
Scaffold_8	15374652	15374739	Scaffold_8.tRNA62-TyrGTA	744	-	15374652	15374739	0	2	36,37,	0,50,
Scaffold_8	15375637	15375725	Scaffold_8.tRNA61-TyrGTA	744	-	15375637	15375725	0	2	36,37,	0,51,
Scaffold_8	15376623	15376711	Scaffold_8.tRNA59-TyrGTA	744	-	15376623	15376711	0	2	36,37,	0,51,
Scaffold_8	15377506	15377594	Scaffold_8.tRNA57-TyrGTA	744	-	15377506	15377594	0	2	36,37,	0,51,
Scaffold_8	15378498	15378586	Scaffold_8.tRNA55-TyrGTA	744	-	15378498	15378586	0	2	36,37,	0,51,
Scaffold_8	15379532	15379620	Scaffold_8.tRNA53-TyrGTA	744	-	15379532	15379620	0	2	36,37,	0,51,
Scaffold_8	15380997	15381085	Scaffold_8.tRNA51-TyrGTA	586	-	15380997	15381085	0	2	36,37,	0,51,
Scaffold_8	15445737	15445819	Scaffold_8.tRNA50-SerAGA	771	-	15445737	15445819	0	1	82,	0,
Scaffold_8	15540936	15541008	Scaffold_8.tRNA29-LysTTT	923	+	15540936	15541008	0	1	72,	0,
Scaffold_8	16166017	16166091	Scaffold_8.tRNA49-AsnGTT	845	-	16166017	16166091	0	1	74,	0,
Scaffold_8	16644630	16644702	Scaffold_8.tRNA48-ProTGG	629	-	16644630	16644702	0	1	72,	0,
Scaffold_8	16644762	16644842	Scaffold_8.tRNA47-LeuTAG	709	-	16644762	16644842	0	1	80,	0,
Scaffold_8	16646303	16646383	Scaffold_8.tRNA46-LeuTAG	644	-	16646303	16646383	0	1	80,	0,
Scaffold_8	17020467	17020553	Scaffold_8.tRNA30-MetCAT	642	+	17020467	17020553	0	2	38,36,	0,50,
Scaffold_8	21252217	21252291	Scaffold_8.tRNA37-ValAAC	719	-	21252217	21252291	0	1	74,	0,
Scaffold_9	4062449	4062531	Scaffold_9.tRNA5-SerAGA	681	+	4062449	4062531	0	1	82,	0,
Scaffold_9	4433404	4433477	Scaffold_9.tRNA6-ArgCCT	738	+	4433404	4433477	0	1	73,	0,
Scaffold_9	9278409	9278482	Scaffold_9.tRNA8-GluCTC	789	+	9278409	9278482	0	1	73,	0,
Scaffold_9	11000572	11000644	Scaffold_9.tRNA66-LysTTT	923	-	11000572	11000644	0	1	72,	0,
Scaffold_9	11689147	11689234	Scaffold_9.tRNA65-TyrGTA	697	-	11689147	11689234	0	2	36,37,	0,50,
Scaffold_9	13543335	13543422	Scaffold_9.tRNA12-TyrGTA	697	+	13543335	13543422	0	2	37,36,	0,51,
Scaffold_9	13543486	13543574	Scaffold_9.tRNA13-TyrGTA	696	+	13543486	13543574	0	2	37,36,	0,52,
Scaffold_9	13544290	13544364	Scaffold_9.tRNA62-ThrAGT	760	-	13544290	13544364	0	1	74,	0,
Scaffold_9	13544742	13544816	Scaffold_9.tRNA14-ValAAC	729	+	13544742	13544816	0	1	74,	0,
Scaffold_9	13547194	13547283	Scaffold_9.tRNA15-TyrGTA	743	+	13547194	13547283	0	2	37,36,	0,53,
Scaffold_9	13567516	13567590	Scaffold_9.tRNA16-ValAAC	729	+	13567516	13567590	0	1	74,	0,
Scaffold_9	13569543	13569617	Scaffold_9.tRNA17-ValAAC	729	+	13569543	13569617	0	1	74,	0,
Scaffold_9	13570290	13570377	Scaffold_9.tRNA61-TyrGTA	742	-	13570290	13570377	0	2	36,37,	0,50,
Scaffold_9	14394848	14394930	Scaffold_9.tRNA18-LeuAAG	672	+	14394848	14394930	0	1	82,	0,
Scaffold_9	14477220	14477292	Scaffold_9.tRNA20-ProTGG	692	+	14477220	14477292	0	1	72,	0,
Scaffold_9	17172630	17172702	Scaffold_9.tRNA24-GlnCTG	732	+	17172630	17172702	0	1	72,	0,
Scaffold_9	17336984	17337057	Scaffold_9.tRNA25-ArgTCT	700	+	17336984	17337057	0	1	73,	0,
Scaffold_9	18064533	18064607	Scaffold_9.tRNA26-ArgTCG	823	+	18064533	18064607	0	1	74,	0,
Scaffold_9	18412405	18412478	Scaffold_9.tRNA55-ValTAC	778	-	18412405	18412478	0	1	73,	0,
Scaffold_9	18629827	18629900	Scaffold_9.tRNA27-LysCTT	877	+	18629827	18629900	0	1	73,	0,
Scaffold_9	18719061	18719132	Scaffold_9.tRNA28-GlyGCC	635	+	18719061	18719132	0	1	71,	0,
Scaffold_9	18737848	18737919	Scaffold_9.tRNA54-GlyGCC	635	-	18737848	18737919	0	1	71,	0,
Scaffold_9	18981320	18981393	Scaffold_9.tRNA29-PheGAA	783	+	18981320	18981393	0	1	73,	0,
Scaffold_9	19337261	19337333	Scaffold_9.tRNA30-TrpCCA	758	+	19337261	19337333	0	1	72,	0,
Scaffold_9	19639971	19640051	Scaffold_9.tRNA53-LeuTAG	709	-	19639971	19640051	0	1	80,	0,
Scaffold_9	20304707	20304779	Scaffold_9.tRNA50-GlnCTG	753	-	20304707	20304779	0	1	72,	0,
Scaffold_9	20535264	20535336	Scaffold_9.tRNA49-AspGTC	698	-	20535264	20535336	0	1	72,	0,
Scaffold_9	20535423	20535495	Scaffold_9.tRNA48-AspGTC	698	-	20535423	20535495	0	1	72,	0,
Scaffold_9	20569040	20569113	Scaffold_9.tRNA45-ValTAC	782	-	20569040	20569113	0	1	73,	0,
Scaffold_9	21933750	21933823	Scaffold_9.tRNA33-ValTAC	778	+	21933750	21933823	0	1	73,	0,
Scaffold_9	22019256	22019329	Scaffold_9.tRNA34-PheGAA	783	+	22019256	22019329	0	1	73,	0,
Scaffold_9	22019395	22019468	Scaffold_9.tRNA35-PheGAA	783	+	22019395	22019468	0	1	73,	0,
Scaffold_9	22689501	22689593	Scaffold_9.tRNA43-IleTAT	717	-	22689501	22689593	0	2	36,38,	0,54,
Scaffold_9	22689673	22689776	Scaffold_9.tRNA42-LeuTAA	765	-	22689673	22689776	0	2	46,38,	0,65,
Scaffold_9	22689865	22689947	Scaffold_9.tRNA41-LeuAAG	744	-	22689865	22689947	0	1	82,	0,
Scaffold_9	22690048	22690120	Scaffold_9.tRNA40-ArgTCT	747	-	22690048	22690120	0	1	72,	0,
Scaffold_9	22690524	22690597	Scaffold_9.tRNA36-ValCAC	698	+	22690524	22690597	0	1	73,	0,
Scaffold_9	22690684	22690757	Scaffold_9.tRNA37-MetCAT	796	+	22690684	22690757	0	1	73,	0,
Scaffold_9	22690849	22690931	Scaffold_9.tRNA39-SerTGA	873	-	22690849	22690931	0	1	82,	0,
Scaffold_9	22691054	22691136	Scaffold_9.tRNA38-LeuTAG	699	+	22691054	22691136	0	1	82,	0,
Contig177|quiver|	671620	671690	Contig177|quiver|.tRNA1-GlyGCC	584	+	671620	671690	0	1	70,	0,
Contig654|quiver|	2362	2435	Contig654|quiver|.tRNA1-PheGAA	720	-	2362	2435	0	1	73,	0,
Contig143|quiver|	5985	6057	Contig143|quiver|.tRNA1-GlyTCC	710	+	5985	6057	0	1	72,	0,
Contig64|quiver|	469	561	Contig64|quiver|.tRNA10-IleTAT	717	-	469	561	0	2	36,38,	0,54,
Contig64|quiver|	641	744	Contig64|quiver|.tRNA9-LeuTAA	765	-	641	744	0	2	46,38,	0,65,
Contig64|quiver|	833	914	Contig64|quiver|.tRNA8-LeuAAG	588	-	833	914	0	1	81,	0,
Contig64|quiver|	1015	1088	Contig64|quiver|.tRNA7-ArgTCT	863	-	1015	1088	0	1	73,	0,
Contig64|quiver|	1347	1420	Contig64|quiver|.tRNA1-AlaCGC	550	+	1347	1420	0	1	73,	0,
Contig64|quiver|	1535	1607	Contig64|quiver|.tRNA2-AspGTC	661	+	1535	1607	0	1	72,	0,
Contig64|quiver|	1675	1747	Contig64|quiver|.tRNA6-ProAGG	695	-	1675	1747	0	1	72,	0,
Contig64|quiver|	1837	1910	Contig64|quiver|.tRNA5-AlaTGC	633	-	1837	1910	0	1	73,	0,
Contig64|quiver|	1986	2068	Contig64|quiver|.tRNA4-SerAGA	843	-	1986	2068	0	1	82,	0,
Contig64|quiver|	2165	2237	Contig64|quiver|.tRNA3-iMetCAT	604	-	2165	2237	0	1	72,	0,
Contig435|quiver|	157	230	Contig435|quiver|.tRNA1-ArgACG	696	+	157	230	0	1	73,	0,
Contig435|quiver|	419	490	Contig435|quiver|.tRNA2-GlyGCC	801	+	419	490	0	1	71,	0,
Contig435|quiver|	579	652	Contig435|quiver|.tRNA3-AsnGTT	817	+	579	652	0	1	73,	0,
Contig435|quiver|	819	892	Contig435|quiver|.tRNA4-ArgTCG	708	+	819	892	0	1	73,	0,
Contig435|quiver|	956	1038	Contig435|quiver|.tRNA7-LeuAAG	744	-	956	1038	0	1	82,	0,
Contig435|quiver|	1124	1197	Contig435|quiver|.tRNA6-ValAAC	748	-	1124	1197	0	1	73,	0,
Contig435|quiver|	1370	1442	Contig435|quiver|.tRNA5-GlyTCC	711	-	1370	1442	0	1	72,	0,
Contig318|quiver|	0	58	Contig318|quiver|.tRNA1-LysTTT	551	+	0	58	0	1	58,	0,
Contig318|quiver|	160	232	Contig318|quiver|.tRNA5-HisGTG	600	-	160	232	0	1	72,	0,
Contig318|quiver|	581	663	Contig318|quiver|.tRNA2-SerAGA	843	+	581	663	0	1	82,	0,
Contig318|quiver|	754	827	Contig318|quiver|.tRNA3-AlaTGC	633	+	754	827	0	1	73,	0,
Contig318|quiver|	980	1053	Contig318|quiver|.tRNA4-LysCTT	880	+	980	1053	0	1	73,	0,
