# Supplementary material for: Conservation and Tandem Duplication of tRNA Genes in Plant Species
Source: Genes (Basel). 2025 Nov 1;16(11):1307. doi: 10.3390/genes16111307 (PMC12652284; doi:10.3390/genes16111307)
Supplement: Supplementary file 1 [file genes-16-01307-s001.zip › tRNA.prediction.out/Ahy/Ahy.high.log]

EukHighConfidenceFilter v1.0 Summary
Completed Time: Wed Sep 24 17:36:27 2025

Inputs
------------------------------------------------------
tRNAscan-SE output file: Ahy.out
tRNAscan-SE ss file: Ahy.tRNA.ss
Secondary filtering domain-specific model score cutoff: 50
Secondary filtering secondary structure score cutoff: 10
Secondary filtering isotype-specific model score cutoff: 70
Tertiary filtering isotype-specific model starting score cutoff: 70
Tertiary filtering maximum isotype-specific model score cutoff: 95
Remove filtered hits: Yes

Outputs
------------------------------------------------------
tRNAscan-SE output file: .//Ahy.high.out
tRNAscan-SE ss file: .//Ahy.high.ss
Summary file: .//Ahy.high.log

Summary statistics
------------------------------------------------------
Total tRNA predictions:                                1472
Possible pseudogenes:                                  404
tRNAs with scores lower than secondary cutoffs:        468
tRNAs failed tertiary filter:                          0

tRNAs after filtering:                                 600

tRNAs with mismatched isotype:                         11
tRNAs with undetermined isotype:                       0
tRNAs with unexpected anticodon:                       3

High confidence set:                                   586

Isotype / Anticodon Counts After Filtering
------------------------------------------------------

Ala     : 40	  AGC: 21      GGC: 0       CGC: 5       TGC: 14    
Gly     : 45	  ACC: 0       GCC: 25      CCC: 5       TCC: 15    
Pro     : 42	  AGG: 13      GGG: 0       CGG: 3       TGG: 26    
Thr     : 25	  AGT: 13      GGT: 0       CGT: 3       TGT: 9     
Val     : 34	  AAC: 19      GAC: 0       CAC: 8       TAC: 7     
Ser     : 43	  AGA: 16      GGA: 2       CGA: 3       TGA: 10      ACT: 0       GCT: 12                              
Arg     : 39	  ACG: 11      GCG: 0       CCG: 3       TCG: 7                                 CCT: 7       TCT: 11    
Leu     : 47	  AAG: 15      GAG: 0       CAG: 3       TAG: 10                                CAA: 10      TAA: 9     
Phe     : 26	  AAA: 0       GAA: 26                              
Asn     : 20	  ATT: 0       GTT: 20                              
Lys     : 35	                            CTT: 16      TTT: 19    
Asp     : 30	  ATC: 0       GTC: 30                              
Glu     : 29	                            CTC: 16      TTC: 13    
His     : 12	  ATG: 0       GTG: 12                              
Gln     : 17	                            CTG: 8       TTG: 9     
Ile     : 26	  AAT: 19      GAT: 0                    TAT: 7     
Met     : 31	                            CAT: 31                 
Tyr     : 32	  ATA: 1       GTA: 31                              
Supres  : 0	                            CTA: 0       TTA: 0     
Cys     : 11	  ACA: 0       GCA: 11                              
Trp     : 16	                            CCA: 16                 
SelCys  : 0	                                         TCA: 0     
