# Supplementary material for: Conservation and Tandem Duplication of tRNA Genes in Plant Species
Source: Genes (Basel). 2025 Nov 1;16(11):1307. doi: 10.3390/genes16111307 (PMC12652284; doi:10.3390/genes16111307)
Supplement: Supplementary file 1 [file genes-16-01307-s001.zip › tRNA.prediction.out/Ahy/Ahy.high.out]

Sequence		tRNA	Bounds	tRNA	Anti	Intron Bounds	Inf	HMM	2'Str	Hit	Isotype	Isotype
Name	tRNA#	Begin	End	Type	Codon	Begin	End	Score	Score	Score	Origin	CM	Score	Note
--------	------	-----	------	----	-----	-----	----	------	-----	-----	------	-------	-------	------
Scaffold_10	5	3021903	3021976	Asn	GTT	0	0	84.5	59.40	25.10	Inf	Asn	95.9	high confidence set
Scaffold_10	19	6342986	6343058	Phe	GAA	0	0	72.0	48.00	24.00	Inf	Thr	76.1	IPD:-0.90,isotype mismatch
Scaffold_10	22	7936735	7936821	Ser	GGA	0	0	61.8	32.30	29.50	Inf	Ser	81.4	unexpected anticodon
Scaffold_10	24	11495526	11495605	Leu	TAG	0	0	70.9	50.70	20.20	Inf	Leu	109.5	high confidence set
Scaffold_10	25	11822471	11822544	Ala	AGC	0	0	60.6	35.60	25.00	Inf	Ala	95.5	high confidence set
Scaffold_10	29	14380677	14380748	Pro	AGG	0	0	67.4	34.70	32.70	Inf	Pro	112.3	high confidence set
Scaffold_10	31	14406631	14406702	Pro	AGG	0	0	67.4	34.70	32.70	Inf	Pro	112.3	high confidence set
Scaffold_10	32	15708812	15708884	Lys	CTT	0	0	87.7	67.60	20.10	Inf	Lys	106.7	high confidence set
Scaffold_10	33	15948829	15948900	Asp	GTC	0	0	69.8	46.80	23.00	Inf	Asp	94.5	high confidence set
Scaffold_10	34	16352181	16352253	Phe	GAA	0	0	78.3	58.40	19.90	Inf	Phe	113.2	high confidence set
Scaffold_10	37	17489818	17489890	Glu	CTC	0	0	78.9	53.10	25.80	Inf	Glu	99.2	high confidence set
Scaffold_10	39	17886914	17886987	Ile	TAT	0	0	84.5	70.30	14.20	Inf	Ile	100.1	high confidence set
Scaffold_10	42	18788936	18789016	Leu	AAG	0	0	74.0	52.20	21.80	Inf	Leu	110.4	high confidence set
Scaffold_10	43	18844422	18844504	Leu	AAG	0	0	63.5	49.30	14.20	Inf	Leu	91.5	high confidence set
Scaffold_10	44	19008591	19008663	Arg	CCT	0	0	71.3	54.20	17.10	Inf	Arg	85.7	high confidence set
Scaffold_10	45	19469151	19469223	Lys	CTT	0	0	87.7	67.60	20.10	Inf	Lys	106.7	high confidence set
Scaffold_10	48	20811004	20811076	Lys	CTT	0	0	87.7	67.60	20.10	Inf	Lys	106.7	high confidence set
Scaffold_10	49	21089140	21089213	Asn	GTT	0	0	84.5	59.40	25.10	Inf	Asn	95.9	high confidence set
Scaffold_10	50	21331733	21331805	Glu	CTC	0	0	78.9	53.10	25.80	Inf	Glu	99.2	high confidence set
Scaffold_10	53	21740172	21740245	Asn	GTT	0	0	84.5	59.40	25.10	Inf	Asn	95.9	high confidence set
Scaffold_10	54	22412653	22412724	Gly	TCC	0	0	73.9	46.20	27.70	Inf	Gly	85.6	high confidence set
Scaffold_10	55	21963431	21963358	Ile	AAT	0	0	84.0	56.60	27.40	Inf	Ile	110.3	high confidence set
Scaffold_10	57	21740375	21740294	Ser	AGA	0	0	77.1	42.80	34.30	Inf	Ser	110.5	high confidence set
Scaffold_10	58	21386524	21386454	Gly	GCC	0	0	66.5	44.80	21.70	Inf	Gly	94.4	high confidence set
Scaffold_10	59	20880340	20880269	Lys	TTT	0	0	93.5	69.80	23.70	Inf	Lys	96.7	high confidence set
Scaffold_10	60	20765819	20765746	Val	CAC	0	0	79.1	48.00	31.10	Inf	Val	101.8	high confidence set
Scaffold_10	62	19898970	19898897	Asn	GTT	0	0	84.5	59.40	25.10	Inf	Asn	95.9	high confidence set
Scaffold_10	63	19558165	19558092	Ile	AAT	0	0	87.5	60.10	27.40	Inf	Ile	114.1	high confidence set
Scaffold_10	65	19467480	19467409	Gly	TCC	0	0	73.9	46.20	27.70	Inf	Gly	85.6	high confidence set
Scaffold_10	66	18384559	18384486	Thr	AGT	0	0	76.0	48.40	27.60	Inf	Thr	90.6	high confidence set
Scaffold_10	67	18374184	18374111	Thr	AGT	0	0	76.0	48.40	27.60	Inf	Thr	90.6	high confidence set
Scaffold_10	69	17427184	17427111	Arg	TCG	0	0	81.9	60.40	21.50	Inf	Arg	92.9	high confidence set
Scaffold_10	70	16906573	16906501	Glu	CTC	0	0	78.9	53.10	25.80	Inf	Glu	99.2	high confidence set
Scaffold_10	72	16615126	16615038	Met	CAT	16615088	16615074	64.1	40.60	23.50	Inf	Met	104.0	high confidence set
Scaffold_10	74	14811462	14811391	His	GTG	0	0	63.0	33.70	29.30	Inf	His	86.8	high confidence set
Scaffold_10	77	11265243	11265172	Lys	TTT	0	0	92.3	68.60	23.70	Inf	Lys	97.5	high confidence set
Scaffold_10	81	9431577	9431504	Asn	GTT	0	0	82.0	56.90	25.10	Inf	Asn	96.3	high confidence set
Scaffold_10	82	9430085	9430005	Asn	GTT	0	0	69.3	51.20	18.10	Inf	Asn	80.6	high confidence set
Scaffold_10	87	7020327	7020254	Trp	CCA	0	0	70.1	43.00	27.10	Inf	Thr	71.6	IPD:-17.70,isotype mismatch
Scaffold_10	88	6770277	6770206	Asp	GTC	0	0	69.5	46.40	23.10	Inf	Asp	93.1	high confidence set
Scaffold_10	89	6661481	6661411	Gly	CCC	0	0	66.0	29.20	36.80	Inf	Gly	87.4	high confidence set
Scaffold_10	90	6661345	6661274	Lys	TTT	0	0	92.3	68.60	23.70	Inf	Lys	97.5	high confidence set
Scaffold_10	94	6248145	6248074	Asn	GTT	0	0	82.3	59.70	22.60	Inf	Asn	81.1	high confidence set
Scaffold_10	95	6247462	6247381	Tyr	GTA	0	0	64.7	45.00	19.70	Inf	Leu	71.4	IPD:-8.70,isotype mismatch
Scaffold_10	96	6210041	6209955	Ser	GGA	0	0	55.9	26.10	29.80	Inf	Ser	81.1	unexpected anticodon
Scaffold_10	98	6143822	6143749	Trp	CCA	0	0	69.6	40.40	29.20	Inf	Thr	71.4	IPD:-17.20,isotype mismatch
Scaffold_10	108	5783401	5783329	Lys	TTT	0	0	80.3	61.50	18.80	Inf	Lys	78.3	high confidence set
Scaffold_10	110	5767998	5767925	Phe	GAA	0	0	61.5	43.60	17.90	Inf	Tyr	71.1	IPD:-23.60,isotype mismatch
Scaffold_10	111	5767843	5767769	Pro	TGG	0	0	65.3	35.30	30.00	Inf	Trp	73.7	IPD:-37.70,isotype mismatch
Scaffold_10	113	5618473	5618386	Ser	GCT	0	0	61.7	39.10	22.60	Inf	Ser	75.2	high confidence set
Scaffold_10	115	4077646	4077575	Pro	AGG	0	0	67.4	34.70	32.70	Inf	Pro	112.3	high confidence set
Scaffold_11	14	6471420	6471491	iMet	CAT	0	0	58.3	28.10	30.20	Inf	iMet	118.7	high confidence set
Scaffold_11	18	11940983	11941055	Arg	ACG	0	0	72.0	49.70	22.30	Inf	Arg	93.9	high confidence set
Scaffold_11	20	14404136	14404208	Phe	GAA	0	0	78.3	58.40	19.90	Inf	Phe	113.2	high confidence set
Scaffold_11	21	14542858	14542930	Phe	GAA	0	0	78.3	58.40	19.90	Inf	Phe	113.2	high confidence set
Scaffold_11	24	15494104	15494175	Gln	TTG	0	0	73.5	53.70	19.80	Inf	Gln	104.8	high confidence set
Scaffold_11	27	16708722	16708793	Asp	GTC	0	0	69.8	46.80	23.00	Inf	Asp	94.5	high confidence set
Scaffold_11	28	16904959	16905030	Thr	CGT	0	0	82.2	57.60	24.60	Inf	Thr	90.2	high confidence set
Scaffold_11	29	17013582	17013655	Lys	CTT	0	0	81.0	64.00	17.00	Inf	Lys	99.1	high confidence set
Scaffold_11	30	17014778	17014848	Gly	GCC	0	0	66.5	44.80	21.70	Inf	Gly	94.4	high confidence set
Scaffold_11	31	18364676	18364747	His	GTG	0	0	63.0	33.70	29.30	Inf	His	91.2	high confidence set
Scaffold_11	33	19275273	19275344	Glu	TTC	0	0	73.2	48.70	24.50	Inf	Glu	99.0	high confidence set
Scaffold_11	34	20206220	20206290	Gly	GCC	0	0	66.5	44.80	21.70	Inf	Gly	94.4	high confidence set
Scaffold_11	36	20694021	20694092	Gly	GCC	0	0	66.1	45.20	20.90	Inf	Gly	81.7	high confidence set
Scaffold_11	37	20835211	20835282	Pro	TGG	0	0	67.0	35.40	31.60	Inf	Pro	106.0	high confidence set
Scaffold_11	38	20835458	20835529	Pro	TGG	0	0	68.5	35.70	32.80	Inf	Pro	111.2	high confidence set
Scaffold_11	39	20835809	20835880	Pro	TGG	0	0	68.5	35.70	32.80	Inf	Pro	111.2	high confidence set
Scaffold_11	40	20837406	20837477	Pro	TGG	0	0	68.5	35.70	32.80	Inf	Pro	111.2	high confidence set
Scaffold_11	42	20839141	20839212	Pro	TGG	0	0	68.5	35.70	32.80	Inf	Pro	111.2	high confidence set
Scaffold_11	43	20839491	20839562	Pro	TGG	0	0	67.4	34.70	32.70	Inf	Pro	112.3	high confidence set
Scaffold_11	44	20840970	20841041	Pro	TGG	0	0	68.5	35.70	32.80	Inf	Pro	111.2	high confidence set
Scaffold_11	45	20847710	20847782	Pro	TGG	0	0	64.3	31.50	32.80	Inf	Pro	104.4	high confidence set
Scaffold_11	46	20847849	20847920	Pro	AGG	0	0	67.4	34.70	32.70	Inf	Pro	112.3	high confidence set
Scaffold_11	47	20852253	20852324	Pro	TGG	0	0	68.5	35.70	32.80	Inf	Pro	111.2	high confidence set
Scaffold_11	49	20853074	20853145	Pro	CGG	0	0	68.4	35.70	32.70	Inf	Pro	111.1	high confidence set
Scaffold_11	50	20854261	20854332	Pro	AGG	0	0	67.4	34.70	32.70	Inf	Pro	112.3	high confidence set
Scaffold_11	52	20855382	20855453	Pro	TGG	0	0	68.5	35.70	32.80	Inf	Pro	111.2	high confidence set
Scaffold_11	53	20855523	20855594	Pro	AGG	0	0	67.4	34.70	32.70	Inf	Pro	112.3	high confidence set
Scaffold_11	54	20855935	20856006	Pro	TGG	0	0	68.5	35.70	32.80	Inf	Pro	111.2	high confidence set
Scaffold_11	55	20856265	20856336	Pro	TGG	0	0	68.5	35.70	32.80	Inf	Pro	111.2	high confidence set
Scaffold_11	57	20859440	20859511	Pro	TGG	0	0	68.5	35.70	32.80	Inf	Pro	111.2	high confidence set
Scaffold_11	58	20859804	20859875	Pro	TGG	0	0	68.5	35.70	32.80	Inf	Pro	111.2	high confidence set
Scaffold_11	61	21859229	21859157	Arg	TCT	0	0	70.0	49.90	20.10	Inf	Arg	100.1	high confidence set
Scaffold_11	62	21329298	21329227	Lys	TTT	0	0	81.6	66.10	15.50	Inf	Lys	86.1	high confidence set
Scaffold_11	65	21205881	21205810	Pro	AGG	0	0	67.4	34.70	32.70	Inf	Pro	112.3	high confidence set
Scaffold_11	66	20775248	20775176	Phe	GAA	0	0	78.3	58.40	19.90	Inf	Phe	113.2	high confidence set
Scaffold_11	68	19785217	19785147	Gly	GCC	0	0	66.5	44.80	21.70	Inf	Gly	94.4	high confidence set
Scaffold_11	69	19627935	19627862	Thr	AGT	0	0	75.3	47.40	27.90	Inf	Thr	89.8	high confidence set
Scaffold_11	70	18926938	18926867	Lys	TTT	0	0	92.3	68.60	23.70	Inf	Lys	97.5	high confidence set
Scaffold_11	72	18325194	18325122	Ala	AGC	0	0	63.4	38.20	25.20	Inf	Ala	98.3	high confidence set
Scaffold_11	73	11835063	11834992	iMet	CAT	0	0	55.0	21.60	33.40	Inf	iMet	113.8	high confidence set
Scaffold_12	1	458227	458310	Leu	CAA	0	0	78.6	55.60	23.00	Inf	Leu	123.0	high confidence set
Scaffold_12	3	489175	489246	Gly	TCC	0	0	73.9	46.20	27.70	Inf	Gly	85.6	high confidence set
Scaffold_12	4	633263	633334	iMet	CAT	0	0	58.3	28.10	30.20	Inf	iMet	118.7	high confidence set
Scaffold_12	5	1104051	1104123	Ala	CGC	0	0	68.3	44.10	24.20	Inf	Ala	99.2	high confidence set
Scaffold_12	6	1119384	1119457	Arg	ACG	0	0	56.2	44.90	11.30	Inf	Ile	73.7	IPD:-23.30,isotype mismatch
Scaffold_12	7	1198231	1198302	Gln	CTG	0	0	74.8	49.50	25.30	Inf	Gln	100.0	high confidence set
Scaffold_12	8	2753793	2753874	Ser	AGA	0	0	79.4	43.10	36.30	Inf	Ser	115.0	high confidence set
Scaffold_12	10	4064998	4065069	Cys	GCA	0	0	81.7	56.10	25.60	Inf	Cys	104.3	high confidence set
Scaffold_12	13	4794489	4794560	Trp	CCA	0	0	75.8	51.20	24.60	Inf	Trp	105.6	high confidence set
Scaffold_12	14	5533666	5533739	Ile	TAT	0	0	85.9	70.60	15.30	Inf	Ile	103.9	high confidence set
Scaffold_12	15	5887240	5887326	Met	CAT	5887278	5887290	64.2	40.70	23.50	Inf	Met	104.0	high confidence set
Scaffold_12	19	7144722	7144795	Val	CAC	0	0	79.1	48.00	31.10	Inf	Val	101.8	high confidence set
Scaffold_12	22	9703077	9703149	Ala	AGC	0	0	63.4	38.20	25.20	Inf	Ala	98.3	high confidence set
Scaffold_12	23	10874734	10874806	Arg	CCT	0	0	74.8	55.90	18.90	Inf	Arg	87.5	high confidence set
Scaffold_12	24	11485941	11486013	Glu	CTC	0	0	78.9	53.10	25.80	Inf	Glu	99.2	high confidence set
Scaffold_12	26	16548168	16548239	Asp	GTC	0	0	69.8	46.80	23.00	Inf	Asp	94.5	high confidence set
Scaffold_12	30	19684347	19684418	Asp	GTC	0	0	69.8	46.80	23.00	Inf	Asp	92.0	high confidence set
Scaffold_12	36	20323340	20323269	Pro	AGG	0	0	67.4	34.70	32.70	Inf	Pro	112.3	high confidence set
Scaffold_12	39	16603678	16603606	Ala	TGC	0	0	70.0	45.30	24.70	Inf	Ala	100.6	high confidence set
Scaffold_12	40	14544117	14544036	Ser	GCT	0	0	80.5	45.20	35.30	Inf	Ser	109.5	high confidence set
Scaffold_12	42	9361059	9360977	Leu	TAA	0	0	77.8	41.30	36.50	Inf	Leu	103.3	high confidence set
Scaffold_12	44	6734776	6734705	iMet	CAT	0	0	58.3	28.10	30.20	Inf	iMet	118.7	high confidence set
Scaffold_12	45	6369533	6369461	Ala	TGC	0	0	70.0	45.30	24.70	Inf	Ala	100.6	high confidence set
Scaffold_12	47	6222416	6222345	Asp	GTC	0	0	69.8	46.80	23.00	Inf	Asp	94.5	high confidence set
Scaffold_12	48	6142542	6142469	Asn	GTT	0	0	84.5	59.40	25.10	Inf	Asn	95.9	high confidence set
Scaffold_12	50	3681925	3681854	Cys	GCA	0	0	81.7	56.10	25.60	Inf	Cys	104.3	high confidence set
Scaffold_12	51	3680847	3680776	Cys	GCA	0	0	81.7	56.10	25.60	Inf	Cys	104.3	high confidence set
Scaffold_12	52	3085840	3085768	Phe	GAA	0	0	68.2	54.40	13.80	Inf	Phe	105.5	high confidence set
Scaffold_12	53	1444090	1444019	Thr	TGT	0	0	79.0	48.80	30.20	Inf	Thr	90.5	high confidence set
Scaffold_12	54	1442926	1442855	Thr	TGT	0	0	75.9	49.70	26.20	Inf	Thr	86.9	high confidence set
Scaffold_12	57	126373	126301	Ala	AGC	0	0	63.4	38.20	25.20	Inf	Ala	98.3	high confidence set
Scaffold_12	58	125203	125131	Ala	AGC	0	0	63.4	38.20	25.20	Inf	Ala	98.3	high confidence set
Scaffold_12	59	124707	124635	Ala	AGC	0	0	63.4	38.20	25.20	Inf	Ala	98.3	high confidence set
Scaffold_12	60	124266	124194	Ala	AGC	0	0	63.4	38.20	25.20	Inf	Ala	98.3	high confidence set
Scaffold_13	6	7036845	7036917	Phe	GAA	0	0	76.9	56.20	20.70	Inf	Phe	109.7	high confidence set
Scaffold_13	7	9304082	9304155	Val	AAC	0	0	72.9	48.60	24.30	Inf	Val	93.8	high confidence set
Scaffold_13	8	9703508	9703578	Gly	GCC	0	0	66.5	44.80	21.70	Inf	Gly	94.4	high confidence set
Scaffold_13	10	10919764	10919837	Val	AAC	0	0	72.9	48.60	24.30	Inf	Val	93.8	high confidence set
Scaffold_13	17	16504007	16504078	Pro	AGG	0	0	67.4	34.70	32.70	Inf	Pro	112.3	high confidence set
Scaffold_13	19	17980325	17980396	Gln	TTG	0	0	73.5	53.70	19.80	Inf	Gln	104.8	high confidence set
Scaffold_13	20	18257687	18257758	iMet	CAT	0	0	58.3	28.10	30.20	Inf	iMet	118.7	high confidence set
Scaffold_13	23	20369513	20369584	Trp	CCA	0	0	75.8	51.20	24.60	Inf	Trp	105.6	high confidence set
Scaffold_13	24	19909710	19909639	Cys	GCA	0	0	82.1	59.90	22.20	Inf	Cys	106.6	high confidence set
Scaffold_13	25	19909185	19909114	Cys	GCA	0	0	82.1	59.90	22.20	Inf	Cys	106.6	high confidence set
Scaffold_13	28	19075075	19075004	Lys	TTT	0	0	92.3	68.60	23.70	Inf	Lys	97.5	high confidence set
Scaffold_13	31	17981479	17981398	Ser	GCT	0	0	80.5	45.20	35.30	Inf	Ser	109.5	high confidence set
Scaffold_13	34	10978744	10978664	Leu	AAG	0	0	74.0	52.20	21.80	Inf	Leu	110.4	high confidence set
Scaffold_13	35	10704401	10704331	Gly	CCC	0	0	66.0	29.20	36.80	Inf	Gly	87.4	high confidence set
Scaffold_14	8	4283549	4283621	Arg	CCT	0	0	73.8	54.30	19.50	Inf	Arg	86.0	high confidence set
Scaffold_14	9	4285072	4285144	Arg	CCT	0	0	68.3	48.80	19.50	Inf	Arg	79.0	high confidence set
Scaffold_14	10	4459830	4459911	Ser	AGA	0	0	77.8	43.40	34.40	Inf	Ser	110.9	high confidence set
Scaffold_14	18	10880151	10880237	Tyr	GTA	10880188	10880201	74.2	42.40	31.80	Inf	Tyr	108.6	high confidence set
Scaffold_14	19	10880307	10880393	Tyr	GTA	10880344	10880357	74.2	42.50	31.70	Inf	Tyr	108.6	high confidence set
Scaffold_14	20	10891952	10892025	Val	AAC	0	0	72.9	48.60	24.30	Inf	Val	93.8	high confidence set
Scaffold_14	21	10896413	10896500	Tyr	GTA	10896450	10896464	58.7	35.10	23.60	Inf	Tyr	88.4	high confidence set
Scaffold_14	22	10901964	10902037	Val	AAC	0	0	72.9	48.60	24.30	Inf	Val	93.8	high confidence set
Scaffold_14	23	10903136	10903209	Val	AAC	0	0	71.9	47.60	24.30	Inf	Val	91.0	high confidence set
Scaffold_14	24	10905497	10905583	Tyr	GTA	10905534	10905547	74.4	43.00	31.40	Inf	Tyr	111.8	high confidence set
Scaffold_14	33	17650001	17650072	Thr	CGT	0	0	81.9	56.90	25.00	Inf	Thr	89.8	high confidence set
Scaffold_14	34	17684329	17684402	Arg	TCG	0	0	82.3	61.00	21.30	Inf	Arg	91.9	high confidence set
Scaffold_14	35	17756840	17756913	Thr	AGT	0	0	74.7	46.20	28.50	Inf	Thr	89.4	high confidence set
Scaffold_14	38	18306057	18306130	Ile	AAT	0	0	79.3	55.80	23.50	Inf	Ile	104.3	high confidence set
Scaffold_14	39	18388835	18388906	Trp	CCA	0	0	75.5	50.60	24.90	Inf	Trp	101.5	high confidence set
Scaffold_14	43	19810285	19810357	Val	TAC	0	0	77.8	43.10	34.70	Inf	Val	106.5	high confidence set
Scaffold_14	44	19855147	19855219	Phe	GAA	0	0	78.3	58.40	19.90	Inf	Phe	113.2	high confidence set
Scaffold_14	45	19519834	19519749	Met	CAT	19519796	19519785	64.2	40.70	23.50	Inf	Met	104.0	high confidence set
Scaffold_14	47	18478425	18478346	Leu	TAG	0	0	70.9	50.70	20.20	Inf	Leu	109.5	high confidence set
Scaffold_14	48	17905881	17905809	Val	TAC	0	0	77.8	43.10	34.70	Inf	Val	106.5	high confidence set
Scaffold_14	49	17802156	17802077	Leu	CAG	0	0	58.7	44.00	14.70	Inf	Leu	105.0	high confidence set
Scaffold_14	50	17640637	17640565	Phe	GAA	0	0	78.3	58.40	19.90	Inf	Phe	113.2	high confidence set
Scaffold_14	58	10904324	10904251	Thr	AGT	0	0	75.3	47.40	27.90	Inf	Thr	89.8	high confidence set
Scaffold_14	59	10898085	10898012	Thr	AGT	0	0	75.3	47.40	27.90	Inf	Thr	89.8	high confidence set
Scaffold_14	64	7267202	7267131	Gly	TCC	0	0	73.9	46.20	27.70	Inf	Gly	85.6	high confidence set
Scaffold_15	2	317018	317099	Ser	GCT	0	0	80.5	45.20	35.30	Inf	Ser	109.5	high confidence set
Scaffold_15	3	650824	650894	Gly	GCC	0	0	66.5	44.80	21.70	Inf	Gly	94.4	high confidence set
Scaffold_15	13	8972937	8973007	Gly	GCC	0	0	66.5	44.80	21.70	Inf	Gly	94.4	high confidence set
Scaffold_15	14	8983989	8984059	Gly	GCC	0	0	66.5	44.80	21.70	Inf	Gly	94.4	high confidence set
Scaffold_15	20	14463807	14463878	Thr	TGT	0	0	79.3	49.30	30.00	Inf	Thr	92.3	high confidence set
Scaffold_15	21	15295988	15296059	Thr	TGT	0	0	83.2	57.00	26.20	Inf	Thr	92.5	high confidence set
Scaffold_15	32	7186553	7186481	Thr	TGT	0	0	74.3	45.30	29.00	Inf	Thr	85.1	high confidence set
Scaffold_15	34	6580486	6580414	Lys	CTT	0	0	87.7	67.60	20.10	Inf	Lys	106.7	high confidence set
Scaffold_15	38	5277024	5276953	Gln	CTG	0	0	75.3	51.20	24.10	Inf	Gln	106.0	high confidence set
Scaffold_15	40	3477647	3477576	His	GTG	0	0	63.0	33.70	29.30	Inf	His	87.1	high confidence set
Scaffold_15	42	3000024	2999944	Leu	CAG	0	0	69.5	46.80	22.70	Inf	Leu	109.7	high confidence set
Scaffold_15	45	1768842	1768770	Lys	CTT	0	0	87.7	67.60	20.10	Inf	Lys	106.7	high confidence set
Scaffold_15	49	1533959	1533888	Gln	TTG	0	0	73.5	53.70	19.80	Inf	Gln	104.8	high confidence set
Scaffold_15	50	1329258	1329175	Leu	CAA	0	0	78.6	55.60	23.00	Inf	Leu	123.0	high confidence set
Scaffold_15	51	1044390	1044311	Leu	TAG	0	0	70.9	50.70	20.20	Inf	Leu	109.5	high confidence set
Scaffold_15	55	176611	176540	Lys	TTT	0	0	92.3	68.60	23.70	Inf	Lys	97.5	high confidence set
Scaffold_16	1	507863	507935	Glu	CTC	0	0	78.9	53.10	25.80	Inf	Glu	99.2	high confidence set
Scaffold_16	4	1336171	1336243	Glu	CTC	0	0	78.9	53.10	25.80	Inf	Glu	99.2	high confidence set
Scaffold_16	7	2116433	2116506	Asn	GTT	0	0	84.5	59.40	25.10	Inf	Asn	95.9	high confidence set
Scaffold_16	9	2334326	2334398	Lys	CTT	0	0	87.7	67.60	20.10	Inf	Lys	106.7	high confidence set
Scaffold_16	10	2444822	2444893	Lys	TTT	0	0	92.3	68.60	23.70	Inf	Lys	97.5	high confidence set
Scaffold_16	12	2975655	2975727	Lys	CTT	0	0	87.7	67.60	20.10	Inf	Lys	106.7	high confidence set
Scaffold_16	13	2975831	2975903	Lys	CTT	0	0	87.7	67.60	20.10	Inf	Lys	106.7	high confidence set
Scaffold_16	14	3009268	3009339	Gly	TCC	0	0	73.9	46.20	27.70	Inf	Gly	85.6	high confidence set
Scaffold_16	17	4453128	4453201	Ile	AAT	0	0	78.2	54.40	23.80	Inf	Ile	104.5	high confidence set
Scaffold_16	19	4622486	4622557	Gly	TCC	0	0	73.9	46.20	27.70	Inf	Gly	85.6	high confidence set
Scaffold_16	23	5913938	5914010	Arg	CCG	0	0	68.4	49.70	18.70	Inf	Arg	90.8	high confidence set
Scaffold_16	26	6933318	6933389	Asp	GTC	0	0	69.8	46.80	23.00	Inf	Asp	94.5	high confidence set
Scaffold_16	29	8569227	8569300	Arg	TCG	0	0	81.9	60.40	21.50	Inf	Arg	92.9	high confidence set
Scaffold_16	32	11555561	11555632	His	GTG	0	0	63.0	33.70	29.30	Inf	His	87.1	high confidence set
Scaffold_16	40	10764532	10764460	Arg	CCG	0	0	78.4	57.60	20.80	Inf	Arg	81.7	high confidence set
Scaffold_16	42	10188985	10188899	Tyr	GTA	10188948	10188935	74.2	42.50	31.70	Inf	Tyr	108.6	high confidence set
Scaffold_16	43	8515741	8515669	Glu	CTC	0	0	78.9	53.10	25.80	Inf	Glu	99.2	high confidence set
Scaffold_16	44	6062871	6062791	Leu	AAG	0	0	74.0	52.20	21.80	Inf	Leu	110.4	high confidence set
Scaffold_16	45	5932864	5932784	Leu	AAG	0	0	74.0	52.20	21.80	Inf	Leu	110.4	high confidence set
Scaffold_16	46	5664303	5664231	Arg	CCT	0	0	74.8	55.90	18.90	Inf	Arg	87.5	high confidence set
Scaffold_16	48	4619120	4619048	Lys	CTT	0	0	87.7	67.60	20.10	Inf	Lys	106.7	high confidence set
Scaffold_16	52	2942848	2942775	Val	CAC	0	0	79.1	48.00	31.10	Inf	Val	101.8	high confidence set
Scaffold_16	54	2130320	2130247	Asn	GTT	0	0	77.3	56.10	21.20	Inf	Asn	87.8	high confidence set
Scaffold_16	56	1036056	1035983	Asn	GTT	0	0	84.5	59.40	25.10	Inf	Asn	95.9	high confidence set
Scaffold_16	59	433175	433103	Val	TAC	0	0	77.8	43.10	34.70	Inf	Val	106.5	high confidence set
Scaffold_1	1	550933	551020	Tyr	GTA	550970	550984	74.4	42.90	31.50	Inf	Tyr	111.8	high confidence set
Scaffold_1	2	551363	551450	Tyr	GTA	551400	551414	74.4	42.90	31.50	Inf	Tyr	111.8	high confidence set
Scaffold_1	3	551753	551840	Tyr	GTA	551790	551804	74.4	43.00	31.40	Inf	Tyr	111.8	high confidence set
Scaffold_1	4	553175	553265	Tyr	GTA	553212	553229	74.3	42.80	31.50	Inf	Tyr	111.8	high confidence set
Scaffold_1	5	553541	553628	Tyr	GTA	553578	553592	69.6	44.30	25.30	Inf	Tyr	99.4	high confidence set
Scaffold_1	6	554453	554539	Tyr	GTA	554490	554503	74.4	42.90	31.50	Inf	Tyr	111.8	high confidence set
Scaffold_1	12	2686912	2686983	Pro	TGG	0	0	68.5	35.70	32.80	Inf	Pro	111.2	high confidence set
Scaffold_1	17	3792010	3792083	Asn	GTT	0	0	84.5	59.40	25.10	Inf	Asn	95.9	high confidence set
Scaffold_1	18	4909940	4910021	Ser	CGA	0	0	78.9	46.60	32.30	Inf	Ser	122.0	high confidence set
Scaffold_1	19	5053511	5053584	Ile	AAT	0	0	81.8	58.30	23.50	Inf	Ile	106.8	high confidence set
Scaffold_1	20	5343900	5343983	Leu	CAA	0	0	77.7	54.90	22.80	Inf	Leu	123.7	high confidence set
Scaffold_1	21	5470277	5470348	Glu	TTC	0	0	73.2	48.70	24.50	Inf	Glu	99.0	high confidence set
Scaffold_1	22	6581096	6581167	Gln	CTG	0	0	74.6	50.10	24.50	Inf	Gln	105.2	high confidence set
Scaffold_1	23	6584210	6584294	Met	CAT	6584248	6584258	60.1	36.70	23.40	Inf	Met	97.9	high confidence set
Scaffold_1	26	7948695	7948781	Met	CAT	7948733	7948745	64.2	40.70	23.50	Inf	Met	104.0	high confidence set
Scaffold_1	27	8039382	8039463	Ser	TGA	0	0	80.7	46.10	34.60	Inf	Ser	119.7	high confidence set
Scaffold_1	28	8040283	8040354	Lys	TTT	0	0	92.3	68.60	23.70	Inf	Lys	97.5	high confidence set
Scaffold_1	29	8041011	8041082	Lys	TTT	0	0	69.8	52.10	17.70	Inf	Lys	80.7	high confidence set
Scaffold_1	33	9176854	9176935	Ser	AGA	0	0	78.7	42.50	36.20	Inf	Ser	114.6	high confidence set
Scaffold_1	41	14147488	14147561	Ile	AAT	0	0	62.6	42.70	19.90	Inf	Ile	95.8	high confidence set
Scaffold_1	46	19250272	19250345	Ile	TAT	0	0	85.9	70.60	15.30	Inf	Ile	103.9	high confidence set
Scaffold_1	65	26813292	26813363	Asp	GTC	0	0	69.8	46.80	23.00	Inf	Asp	94.5	high confidence set
Scaffold_1	66	26833750	26833830	Leu	AAG	0	0	74.0	52.20	21.80	Inf	Leu	110.4	high confidence set
Scaffold_1	70	29022711	29022784	Ile	AAT	0	0	84.0	56.60	27.40	Inf	Ile	110.3	high confidence set
Scaffold_1	71	29219285	29219356	His	GTG	0	0	63.0	33.70	29.30	Inf	His	86.8	high confidence set
Scaffold_1	72	29235416	29235487	His	GTG	0	0	63.0	33.70	29.30	Inf	His	86.8	high confidence set
Scaffold_1	73	29737355	29737438	Leu	CAA	0	0	78.6	55.60	23.00	Inf	Leu	123.0	high confidence set
Scaffold_1	75	30793952	30794024	Arg	ACG	0	0	71.7	49.10	22.60	Inf	Arg	91.4	high confidence set
Scaffold_1	76	31322273	31322354	Ser	AGA	0	0	78.7	42.50	36.20	Inf	Ser	114.6	high confidence set
Scaffold_1	77	31641977	31642047	Gly	GCC	0	0	66.5	44.80	21.70	Inf	Gly	94.4	high confidence set
Scaffold_1	78	31642124	31642195	Trp	CCA	0	0	75.8	51.20	24.60	Inf	Trp	105.6	high confidence set
Scaffold_1	79	31645673	31645743	Gly	GCC	0	0	66.5	44.80	21.70	Inf	Gly	94.4	high confidence set
Scaffold_1	80	31645820	31645891	Trp	CCA	0	0	75.8	51.20	24.60	Inf	Trp	105.6	high confidence set
Scaffold_1	81	31695340	31695413	Ile	AAT	0	0	84.0	56.60	27.40	Inf	Ile	110.3	high confidence set
Scaffold_1	82	31710046	31710119	Ile	AAT	0	0	84.0	56.60	27.40	Inf	Ile	110.3	high confidence set
Scaffold_1	84	33201944	33202015	Trp	CCA	0	0	75.1	50.10	25.00	Inf	Trp	105.0	high confidence set
Scaffold_1	86	33359831	33359902	Asp	GTC	0	0	69.8	46.80	23.00	Inf	Asp	94.5	high confidence set
Scaffold_1	88	33541233	33541304	Gln	TTG	0	0	73.5	53.70	19.80	Inf	Gln	104.8	high confidence set
Scaffold_1	90	33611747	33611820	Arg	TCG	0	0	82.3	61.00	21.30	Inf	Arg	91.9	high confidence set
Scaffold_1	93	35501416	35501487	Pro	TGG	0	0	69.2	36.90	32.30	Inf	Pro	112.8	high confidence set
Scaffold_1	95	36308833	36308914	Ser	AGA	0	0	78.7	42.50	36.20	Inf	Ser	114.6	high confidence set
Scaffold_1	102	37205701	37205788	Met	CAT	37205739	37205752	64.1	40.70	23.40	Inf	Met	104.0	high confidence set
Scaffold_1	103	37486634	37486704	Gly	GCC	0	0	66.5	44.80	21.70	Inf	Gly	94.4	high confidence set
Scaffold_1	104	37608037	37608110	Val	AAC	0	0	72.9	48.60	24.30	Inf	Val	93.8	high confidence set
Scaffold_1	105	37694019	37694090	Glu	TTC	0	0	72.0	47.50	24.50	Inf	Glu	101.6	high confidence set
Scaffold_1	111	36621938	36621857	Ser	AGA	0	0	77.0	42.20	34.80	Inf	Ser	112.5	high confidence set
Scaffold_1	112	36620718	36620637	Ser	AGA	0	0	77.0	42.20	34.80	Inf	Ser	112.5	high confidence set
Scaffold_1	113	36618477	36618396	Ser	AGA	0	0	79.4	43.10	36.30	Inf	Ser	115.0	high confidence set
Scaffold_1	115	35390253	35390181	Arg	ACG	0	0	71.7	49.10	22.60	Inf	Arg	91.4	high confidence set
Scaffold_1	116	34922580	34922507	Ile	AAT	0	0	59.3	40.10	19.20	Inf	Ile	86.1	high confidence set
Scaffold_1	117	34474205	34474122	Leu	CAA	0	0	77.7	54.90	22.80	Inf	Leu	123.7	high confidence set
Scaffold_1	118	34243409	34243336	Asn	GTT	0	0	84.5	59.40	25.10	Inf	Asn	95.9	high confidence set
Scaffold_1	119	34158193	34158112	Ser	CGA	0	0	78.9	46.60	32.30	Inf	Ser	122.0	high confidence set
Scaffold_1	120	33384795	33384722	Arg	TCG	0	0	82.3	61.00	21.30	Inf	Arg	91.9	high confidence set
Scaffold_1	121	33262238	33262167	Asp	GTC	0	0	64.2	41.30	22.90	Inf	Asp	90.4	high confidence set
Scaffold_1	122	33096724	33096641	Leu	CAA	0	0	77.7	54.90	22.80	Inf	Leu	123.7	high confidence set
Scaffold_1	123	32905741	32905670	His	GTG	0	0	63.0	33.70	29.30	Inf	His	86.8	high confidence set
Scaffold_1	124	31997614	31997543	Gln	CTG	0	0	74.6	50.10	24.50	Inf	Gln	105.2	high confidence set
Scaffold_1	125	31996776	31996692	Met	CAT	31996738	31996728	64.2	40.80	23.40	Inf	Met	104.0	high confidence set
Scaffold_1	126	31995321	31995237	Met	CAT	31995283	31995273	64.3	40.80	23.50	Inf	Met	104.0	high confidence set
Scaffold_1	128	31404098	31404025	Ile	AAT	0	0	87.5	60.10	27.40	Inf	Ile	114.1	high confidence set
Scaffold_1	129	31385283	31385210	Ile	AAT	0	0	84.0	56.60	27.40	Inf	Ile	110.3	high confidence set
Scaffold_1	131	30938875	30938803	Glu	CTC	0	0	78.9	53.10	25.80	Inf	Glu	99.2	high confidence set
Scaffold_1	132	30894466	30894395	Gln	CTG	0	0	74.6	50.10	24.50	Inf	Gln	105.2	high confidence set
Scaffold_1	133	30207693	30207622	Pro	CGG	0	0	69.2	36.90	32.30	Inf	Pro	112.8	high confidence set
Scaffold_1	135	30015358	30015286	Glu	CTC	0	0	78.9	53.10	25.80	Inf	Glu	99.2	high confidence set
Scaffold_1	136	30002140	30002069	Gly	TCC	0	0	73.9	46.20	27.70	Inf	Gly	85.6	high confidence set
Scaffold_1	137	29989951	29989880	Gly	TCC	0	0	73.9	46.20	27.70	Inf	Gly	85.6	high confidence set
Scaffold_1	139	28224309	28224236	Ile	TAT	0	0	85.9	70.60	15.30	Inf	Ile	103.9	high confidence set
Scaffold_1	140	26997439	26997357	Leu	TAA	0	0	76.7	40.80	35.90	Inf	Leu	103.0	high confidence set
Scaffold_1	141	26744470	26744387	Leu	TAA	0	0	77.3	41.90	35.40	Inf	Leu	97.4	high confidence set
Scaffold_1	142	26590027	26589955	Arg	TCT	0	0	70.6	50.50	20.10	Inf	Arg	100.1	high confidence set
Scaffold_1	164	14104516	14104443	Ile	AAT	0	0	73.5	53.10	20.40	Inf	Ile	100.8	high confidence set
Scaffold_1	165	13603506	13603434	Arg	TCT	0	0	62.5	43.60	18.90	Inf	Arg	87.7	high confidence set
Scaffold_1	170	8371831	8371759	Val	TAC	0	0	77.8	43.10	34.70	Inf	Val	106.5	high confidence set
Scaffold_1	172	7570801	7570730	Glu	TTC	0	0	72.0	47.50	24.50	Inf	Glu	101.6	high confidence set
Scaffold_1	173	6137865	6137793	Arg	ACG	0	0	71.4	48.60	22.80	Inf	Arg	89.4	high confidence set
Scaffold_1	175	3621060	3620978	Leu	TAA	0	0	77.8	41.30	36.50	Inf	Leu	103.3	high confidence set
Scaffold_1	176	3619896	3619814	Leu	TAA	0	0	58.5	38.50	20.00	Inf	Leu	81.4	high confidence set
Scaffold_1	177	3580341	3580270	Asp	GTC	0	0	69.8	46.80	23.00	Inf	Asp	94.5	high confidence set
Scaffold_1	178	3577357	3577286	Asp	GTC	0	0	69.8	46.80	23.00	Inf	Asp	94.5	high confidence set
Scaffold_1	181	555922	555849	Thr	AGT	0	0	66.6	42.70	23.90	Inf	Thr	82.7	high confidence set
Scaffold_2	1	76310	76389	Leu	TAG	0	0	69.5	48.50	21.00	Inf	Leu	111.5	high confidence set
Scaffold_2	2	253051	253123	Arg	TCT	0	0	70.0	49.90	20.10	Inf	Arg	100.1	high confidence set
Scaffold_2	3	650615	650686	Pro	AGG	0	0	67.4	34.70	32.70	Inf	Pro	112.3	high confidence set
Scaffold_2	4	650780	650851	Pro	TGG	0	0	68.5	35.70	32.80	Inf	Pro	111.2	high confidence set
Scaffold_2	7	1521985	1522056	Gly	GCC	0	0	58.7	39.90	18.80	Inf	Gly	87.5	high confidence set
Scaffold_2	8	2125143	2125214	Lys	TTT	0	0	92.3	68.60	23.70	Inf	Lys	97.5	high confidence set
Scaffold_2	10	2408372	2408444	Phe	GAA	0	0	78.3	58.40	19.90	Inf	Phe	113.2	high confidence set
Scaffold_2	11	3099985	3100056	His	GTG	0	0	63.0	33.70	29.30	Inf	His	86.8	high confidence set
Scaffold_2	12	3100064	3100151	Tyr	GTA	3100101	3100115	74.4	42.90	31.50	Inf	Tyr	111.8	high confidence set
Scaffold_2	16	4811174	4811245	Gln	TTG	0	0	73.5	53.70	19.80	Inf	Gln	104.8	high confidence set
Scaffold_2	18	8155191	8155263	Ala	AGC	0	0	63.4	38.20	25.20	Inf	Ala	98.3	high confidence set
Scaffold_2	23	9309726	9309811	Met	CAT	9309764	9309775	64.2	40.80	23.40	Inf	Met	104.0	high confidence set
Scaffold_2	27	12267305	12267378	Trp	CCA	0	0	69.6	40.40	29.20	Inf	Thr	71.4	IPD:-17.20,isotype mismatch
Scaffold_2	31	14297853	14297924	Trp	CCA	0	0	70.7	46.00	24.70	Inf	Trp	100.8	high confidence set
Scaffold_2	34	15394801	15394882	Ser	TGA	0	0	80.7	46.10	34.60	Inf	Ser	119.7	high confidence set
Scaffold_2	40	20174006	20174077	Gln	TTG	0	0	73.5	53.70	19.80	Inf	Gln	104.8	high confidence set
Scaffold_2	41	25616770	25616842	Glu	CTC	0	0	64.3	38.50	25.80	Inf	Glu	77.2	high confidence set
Scaffold_2	43	28809207	28809278	Asp	GTC	0	0	69.8	46.80	23.00	Inf	Asp	94.5	high confidence set
Scaffold_2	44	29211467	29211540	Asn	GTT	0	0	84.5	59.40	25.10	Inf	Asn	95.9	high confidence set
Scaffold_2	48	32408048	32408119	iMet	CAT	0	0	51.0	26.40	24.60	Inf	iMet	112.7	high confidence set
Scaffold_2	50	32628494	32628565	iMet	CAT	0	0	58.3	28.10	30.20	Inf	iMet	118.7	high confidence set
Scaffold_2	52	33672481	33672554	Val	AAC	0	0	72.9	48.60	24.30	Inf	Val	93.8	high confidence set
Scaffold_2	53	34159256	34159336	Leu	AAG	0	0	74.0	52.20	21.80	Inf	Leu	110.4	high confidence set
Scaffold_2	56	34706173	34706244	Thr	TGT	0	0	79.3	49.30	30.00	Inf	Thr	92.3	high confidence set
Scaffold_2	57	34742272	34742343	Asp	GTC	0	0	69.8	46.80	23.00	Inf	Asp	94.5	high confidence set
Scaffold_2	58	34742606	34742682	Asp	GTC	0	0	53.7	39.50	14.20	Inf	Asp	73.2	high confidence set
Scaffold_2	61	34947572	34947491	Ser	AGA	0	0	79.4	43.10	36.30	Inf	Ser	115.0	high confidence set
Scaffold_2	63	33949244	33949173	Gly	TCC	0	0	73.9	46.20	27.70	Inf	Gly	85.6	high confidence set
Scaffold_2	64	33355023	33354952	Cys	GCA	0	0	78.4	55.80	22.60	Inf	Cys	101.0	high confidence set
Scaffold_2	69	29832286	29832216	Gly	GCC	0	0	66.5	44.80	21.70	Inf	Gly	94.4	high confidence set
Scaffold_2	73	28113114	28113032	Ser	GCT	0	0	77.7	43.60	34.10	Inf	Ser	104.3	high confidence set
Scaffold_2	74	26294398	26294327	His	GTG	0	0	63.0	33.70	29.30	Inf	His	87.1	high confidence set
Scaffold_2	76	25882843	25882773	Gly	GCC	0	0	66.5	44.80	21.70	Inf	Gly	94.4	high confidence set
Scaffold_2	79	23070469	23070397	Ala	CGC	0	0	68.3	44.10	24.20	Inf	Ala	99.2	high confidence set
Scaffold_2	81	22567222	22567151	Glu	TTC	0	0	73.2	48.70	24.50	Inf	Glu	99.0	high confidence set
Scaffold_2	82	21968296	21968225	iMet	CAT	0	0	58.3	28.10	30.20	Inf	iMet	118.7	high confidence set
Scaffold_2	83	21139034	21138950	Met	CAT	21138996	21138986	60.1	36.70	23.40	Inf	Met	97.9	high confidence set
Scaffold_2	84	20949206	20949134	Arg	ACG	0	0	71.7	49.10	22.60	Inf	Arg	91.4	high confidence set
Scaffold_2	86	20313856	20313776	Leu	AAG	0	0	72.2	50.40	21.80	Inf	Leu	104.1	high confidence set
Scaffold_2	87	20215941	20215871	Gln	TTG	0	0	59.7	43.70	16.00	Inf	Gln	89.6	high confidence set
Scaffold_2	99	4100312	4100241	Asp	GTC	0	0	69.8	46.80	23.00	Inf	Asp	94.5	high confidence set
Scaffold_2	100	3963577	3963505	Glu	CTC	0	0	78.9	53.10	25.80	Inf	Glu	99.2	high confidence set
Scaffold_2	101	3490253	3490181	Phe	GAA	0	0	78.3	58.40	19.90	Inf	Phe	113.2	high confidence set
Scaffold_2	103	3321464	3321384	Leu	CAG	0	0	70.3	48.00	22.30	Inf	Leu	111.6	high confidence set
Scaffold_2	104	3074090	3074018	Ala	AGC	0	0	63.4	38.20	25.20	Inf	Ala	98.3	high confidence set
Scaffold_2	105	903293	903212	Ser	GCT	0	0	79.0	43.10	35.90	Inf	Ser	108.6	high confidence set
Scaffold_2	106	113116	113045	Pro	TGG	0	0	69.2	36.90	32.30	Inf	Pro	112.8	high confidence set
Scaffold_3	2	1160204	1160277	Asn	GTT	0	0	84.5	59.40	25.10	Inf	Asn	95.9	high confidence set
Scaffold_3	3	1429273	1429344	Asp	GTC	0	0	69.8	46.80	23.00	Inf	Asp	94.5	high confidence set
Scaffold_3	4	1667063	1667135	Arg	ACG	0	0	71.7	49.10	22.60	Inf	Arg	91.4	high confidence set
Scaffold_3	5	1667734	1667806	Arg	ACG	0	0	71.7	49.10	22.60	Inf	Arg	91.4	high confidence set
Scaffold_3	6	1836255	1836326	Thr	TGT	0	0	84.0	57.70	26.30	Inf	Thr	93.7	high confidence set
Scaffold_3	7	1885724	1885796	Arg	TCT	0	0	70.0	49.90	20.10	Inf	Arg	100.1	high confidence set
Scaffold_3	10	5315679	5315760	Ser	GCT	0	0	80.5	45.20	35.30	Inf	Ser	109.5	high confidence set
Scaffold_3	16	9214011	9214082	Thr	CGT	0	0	81.9	56.90	25.00	Inf	Thr	89.8	high confidence set
Scaffold_3	17	9248120	9248193	Ile	AAT	0	0	79.3	55.80	23.50	Inf	Ile	104.3	high confidence set
Scaffold_3	18	9248264	9248336	Ala	TGC	0	0	70.0	45.30	24.70	Inf	Ala	100.6	high confidence set
Scaffold_3	19	9268876	9268949	Asn	GTT	0	0	84.5	59.40	25.10	Inf	Asn	95.9	high confidence set
Scaffold_3	20	9269829	9269902	Asn	GTT	0	0	84.5	59.40	25.10	Inf	Asn	95.9	high confidence set
Scaffold_3	21	9882328	9882399	Asp	GTC	0	0	69.8	46.80	23.00	Inf	Asp	94.5	high confidence set
Scaffold_3	22	10180813	10180884	Asp	GTC	0	0	69.8	46.80	23.00	Inf	Asp	94.5	high confidence set
Scaffold_3	27	12139444	12139517	Ile	TAT	0	0	85.9	70.60	15.30	Inf	Ile	103.9	high confidence set
Scaffold_3	34	14180215	14180298	Leu	TAA	0	0	73.4	41.40	32.00	Inf	Leu	96.8	high confidence set
Scaffold_3	38	15496241	15496312	Glu	TTC	0	0	73.2	48.70	24.50	Inf	Glu	99.0	high confidence set
Scaffold_3	39	16070923	16070994	Gln	TTG	0	0	73.5	53.70	19.80	Inf	Gln	104.8	high confidence set
Scaffold_3	62	27354505	27354578	Val	AAC	0	0	72.9	48.60	24.30	Inf	Val	93.8	high confidence set
Scaffold_3	66	29880699	29880626	Ile	AAT	0	0	84.9	58.30	26.60	Inf	Ile	109.3	high confidence set
Scaffold_3	67	29823850	29823778	Arg	TCT	0	0	70.6	50.50	20.10	Inf	Arg	100.1	high confidence set
Scaffold_3	72	26288208	26288133	Phe	GAA	0	0	69.5	51.10	18.40	Inf	Phe	96.1	high confidence set
Scaffold_3	73	26286460	26286379	Ser	TGA	0	0	80.7	46.10	34.60	Inf	Ser	119.7	high confidence set
Scaffold_3	75	23722650	23722578	Ala	AGC	0	0	57.4	31.60	25.80	Inf	Ala	91.8	high confidence set
Scaffold_3	87	17742589	17742517	Arg	ACG	0	0	71.7	49.10	22.60	Inf	Arg	91.4	high confidence set
Scaffold_3	94	14270693	14270630	Phe	GAA	0	0	50.8	27.80	23.00	Inf	Phe	75.9	high confidence set
Scaffold_3	95	13431028	13430956	Glu	CTC	0	0	78.9	53.10	25.80	Inf	Glu	99.2	high confidence set
Scaffold_3	99	9950459	9950388	Glu	TTC	0	0	72.0	47.50	24.50	Inf	Glu	101.6	high confidence set
Scaffold_3	100	9536988	9536915	Thr	AGT	0	0	75.3	47.40	27.90	Inf	Thr	89.8	high confidence set
Scaffold_3	102	9289371	9289300	Pro	AGG	0	0	67.4	34.70	32.70	Inf	Pro	112.3	high confidence set
Scaffold_3	104	8535155	8535085	Gly	GCC	0	0	66.5	44.80	21.70	Inf	Gly	94.4	high confidence set
Scaffold_3	107	5043736	5043656	Leu	AAG	0	0	74.0	52.20	21.80	Inf	Leu	110.4	high confidence set
Scaffold_3	109	4125805	4125734	Asp	GTC	0	0	69.8	46.80	23.00	Inf	Asp	94.5	high confidence set
Scaffold_3	112	633214	633133	Ser	AGA	0	0	79.4	43.10	36.30	Inf	Ser	115.0	high confidence set
Scaffold_4	2	1095631	1095702	Cys	GCA	0	0	82.1	59.90	22.20	Inf	Cys	106.6	high confidence set
Scaffold_4	7	4044015	4044087	iMet	CAT	0	0	52.5	22.70	29.80	Inf	iMet	112.5	high confidence set
Scaffold_4	8	4342634	4342706	Ala	TGC	0	0	51.0	28.80	22.20	Inf	Ala	78.4	high confidence set
Scaffold_4	11	6034077	6034149	Ala	AGC	0	0	63.4	38.20	25.20	Inf	Ala	98.3	high confidence set
Scaffold_4	15	9980605	9980677	Phe	GAA	0	0	72.5	52.60	19.90	Inf	Phe	100.5	high confidence set
Scaffold_4	21	17344968	17345041	Val	AAC	0	0	71.9	47.60	24.30	Inf	Val	91.0	high confidence set
Scaffold_4	28	22169366	22169438	Ala	TGC	0	0	70.0	45.30	24.70	Inf	Ala	100.6	high confidence set
Scaffold_4	31	24317864	24317937	Asn	GTT	0	0	84.5	59.40	25.10	Inf	Asn	95.9	high confidence set
Scaffold_4	33	26469481	26469552	Glu	TTC	0	0	72.0	47.50	24.50	Inf	Glu	101.6	high confidence set
Scaffold_4	34	26731839	26731912	Ile	AAT	0	0	81.8	58.30	23.50	Inf	Ile	106.8	high confidence set
Scaffold_4	36	26887569	26887641	Phe	GAA	0	0	78.3	58.40	19.90	Inf	Phe	113.2	high confidence set
Scaffold_4	37	27152424	27152496	Lys	CTT	0	0	79.1	59.30	19.80	Inf	Lys	98.3	high confidence set
Scaffold_4	41	26532146	26532074	Ala	TGC	0	0	70.0	45.30	24.70	Inf	Ala	100.6	high confidence set
Scaffold_4	42	25699326	25699254	Phe	GAA	0	0	78.3	58.40	19.90	Inf	Phe	113.2	high confidence set
Scaffold_4	48	24142110	24142038	Ala	TGC	0	0	70.0	45.30	24.70	Inf	Ala	100.6	high confidence set
Scaffold_4	49	24105003	24104932	Asp	GTC	0	0	69.8	46.80	23.00	Inf	Asp	94.5	high confidence set
Scaffold_4	55	22465748	22465676	Trp	CCA	0	0	69.0	45.50	23.50	Inf	Trp	98.4	high confidence set
Scaffold_4	56	22014952	22014871	Ser	GCT	0	0	80.5	45.20	35.30	Inf	Ser	109.5	high confidence set
Scaffold_4	57	21813429	21813356	Thr	AGT	0	0	76.0	48.40	27.60	Inf	Thr	90.6	high confidence set
Scaffold_4	62	19423224	19423153	Glu	TTC	0	0	72.0	47.50	24.50	Inf	Glu	101.6	high confidence set
Scaffold_4	65	17070917	17070845	Phe	GAA	0	0	73.4	56.60	16.80	Inf	Phe	106.3	high confidence set
Scaffold_4	66	16890731	16890660	Pro	TGG	0	0	68.5	35.70	32.80	Inf	Pro	111.2	high confidence set
Scaffold_4	68	16889638	16889567	Pro	TGG	0	0	56.1	29.90	26.20	Inf	Pro	96.7	high confidence set
Scaffold_4	69	16888098	16888027	Pro	TGG	0	0	68.5	35.70	32.80	Inf	Pro	111.2	high confidence set
Scaffold_4	72	14973334	14973263	iMet	CAT	0	0	55.4	27.90	27.50	Inf	iMet	112.9	high confidence set
Scaffold_4	73	14966865	14966794	iMet	CAT	0	0	58.3	28.10	30.20	Inf	iMet	118.7	high confidence set
Scaffold_4	78	12381376	12381288	Phe	GAA	12381339	12381324	54.8	35.90	18.90	Inf	Tyr	82.5	IPD:-27.40,isotype mismatch
Scaffold_4	81	8522868	8522795	Thr	AGT	0	0	74.7	46.20	28.50	Inf	Thr	89.4	high confidence set
Scaffold_4	82	7342112	7342041	Lys	TTT	0	0	92.3	68.60	23.70	Inf	Lys	97.5	high confidence set
Scaffold_4	84	6588962	6588891	Pro	AGG	0	0	67.4	34.70	32.70	Inf	Pro	112.3	high confidence set
Scaffold_4	89	244399	244328	Trp	CCA	0	0	75.8	51.20	24.60	Inf	Trp	105.6	high confidence set
Scaffold_5	29	21245910	21245981	Trp	CCA	0	0	75.1	50.10	25.00	Inf	Trp	105.0	high confidence set
Scaffold_5	31	21501541	21501612	His	GTG	0	0	63.0	33.70	29.30	Inf	His	86.8	high confidence set
Scaffold_5	36	23832895	23832967	Ala	CGC	0	0	68.3	44.10	24.20	Inf	Ala	99.2	high confidence set
Scaffold_5	37	24150855	24150926	iMet	CAT	0	0	54.9	27.80	27.10	Inf	iMet	113.7	high confidence set
Scaffold_5	39	24591144	24591215	Gly	TCC	0	0	73.9	46.20	27.70	Inf	Gly	85.6	high confidence set
Scaffold_5	41	24934916	24934989	Val	CAC	0	0	79.1	48.00	31.10	Inf	Val	101.8	high confidence set
Scaffold_5	42	25385692	25385762	Gly	CCC	0	0	66.0	29.20	36.80	Inf	Gly	87.4	high confidence set
Scaffold_5	43	25385836	25385907	Lys	TTT	0	0	92.3	68.60	23.70	Inf	Lys	97.5	high confidence set
Scaffold_5	44	25418476	25418549	Val	CAC	0	0	82.4	54.40	28.00	Inf	Val	103.7	high confidence set
Scaffold_5	46	24867650	24867577	Val	CAC	0	0	79.1	48.00	31.10	Inf	Val	101.8	high confidence set
Scaffold_5	47	24719310	24719238	Ala	AGC	0	0	63.4	38.00	25.40	Inf	Ala	94.8	high confidence set
Scaffold_5	48	24712988	24712916	Ala	AGC	0	0	63.4	38.20	25.20	Inf	Ala	98.3	high confidence set
Scaffold_5	49	24669154	24669071	Leu	CAA	0	0	78.6	55.60	23.00	Inf	Leu	123.0	high confidence set
Scaffold_5	54	23688377	23688307	Gly	CCC	0	0	66.0	29.20	36.80	Inf	Gly	87.4	high confidence set
Scaffold_5	55	23558013	23557933	Leu	AAG	0	0	74.0	52.20	21.80	Inf	Leu	110.4	high confidence set
Scaffold_5	57	22368357	22368284	Lys	CTT	0	0	81.2	62.40	18.80	Inf	Lys	99.2	high confidence set
Scaffold_5	75	10897538	10897459	Leu	TAG	0	0	70.9	50.70	20.20	Inf	Leu	109.5	high confidence set
Scaffold_5	76	10888631	10888559	Arg	TCT	0	0	70.2	50.50	19.70	Inf	Arg	96.0	high confidence set
Scaffold_5	81	5589628	5589556	Arg	TCT	0	0	70.2	50.50	19.70	Inf	Arg	96.0	high confidence set
Scaffold_6	1	372896	372968	Arg	CCT	0	0	73.8	54.30	19.50	Inf	Arg	86.0	high confidence set
Scaffold_6	4	3134922	3134994	Phe	GAA	0	0	78.3	58.40	19.90	Inf	Phe	113.2	high confidence set
Scaffold_6	5	3240198	3240284	Tyr	GTA	3240235	3240248	69.7	38.00	31.70	Inf	Tyr	105.2	high confidence set
Scaffold_6	6	3245139	3245225	Tyr	GTA	3245176	3245189	69.7	38.00	31.70	Inf	Tyr	105.2	high confidence set
Scaffold_6	19	14935217	14935289	Ala	AGC	0	0	63.4	38.20	25.20	Inf	Ala	98.3	high confidence set
Scaffold_6	20	14950499	14950570	Pro	CGG	0	0	64.8	40.10	24.70	Inf	Pro	111.5	high confidence set
Scaffold_6	30	20526095	20526176	Ser	TGA	0	0	76.3	43.30	33.00	Inf	Ser	115.0	high confidence set
Scaffold_6	31	21198814	21198895	Ser	GCT	0	0	80.5	45.20	35.30	Inf	Ser	109.5	high confidence set
Scaffold_6	38	22757285	22757356	Trp	CCA	0	0	75.8	51.20	24.60	Inf	Trp	105.6	high confidence set
Scaffold_6	39	22902743	22902814	Pro	TGG	0	0	68.5	35.70	32.80	Inf	Pro	111.2	high confidence set
Scaffold_6	43	24085430	24085344	Tyr	GTA	24085393	24085380	74.4	42.90	31.50	Inf	Tyr	111.8	high confidence set
Scaffold_6	44	23351394	23351323	iMet	CAT	0	0	58.3	28.10	30.20	Inf	iMet	118.7	high confidence set
Scaffold_6	45	23314613	23314541	Arg	ACG	0	0	71.7	49.10	22.60	Inf	Arg	91.4	high confidence set
Scaffold_6	50	21214369	21214288	Ser	GCT	0	0	80.5	45.20	35.30	Inf	Ser	109.5	high confidence set
Scaffold_6	51	21213952	21213871	Ser	GCT	0	0	80.5	45.20	35.30	Inf	Ser	109.5	high confidence set
Scaffold_6	53	19292099	19292027	Arg	CCG	0	0	69.2	51.20	18.00	Inf	Arg	93.1	high confidence set
Scaffold_6	54	18992192	18992120	Ala	TGC	0	0	70.0	45.30	24.70	Inf	Ala	100.6	high confidence set
Scaffold_6	56	18991553	18991481	Ala	TGC	0	0	70.0	45.30	24.70	Inf	Ala	100.6	high confidence set
Scaffold_6	57	18918622	18918551	Asp	GTC	0	0	69.8	46.80	23.00	Inf	Asp	95.8	high confidence set
Scaffold_6	59	18135577	18135496	Ser	TGA	0	0	82.9	48.20	34.70	Inf	Ser	121.4	high confidence set
Scaffold_6	60	18132257	18132176	Ser	TGA	0	0	80.7	46.10	34.60	Inf	Ser	119.7	high confidence set
Scaffold_6	61	18130637	18130556	Ser	TGA	0	0	80.7	46.10	34.60	Inf	Ser	119.7	high confidence set
Scaffold_6	65	15392759	15392687	Ala	TGC	0	0	70.0	45.30	24.70	Inf	Ala	100.6	high confidence set
Scaffold_6	66	14599513	14599429	Met	CAT	14599475	14599465	64.2	40.80	23.40	Inf	Met	104.0	high confidence set
Scaffold_6	67	12961467	12961395	Thr	TGT	0	0	72.1	45.50	26.60	Inf	Thr	79.3	high confidence set
Scaffold_6	77	5309729	5309657	Phe	GAA	0	0	74.0	53.30	20.70	Inf	Phe	98.8	high confidence set
Scaffold_6	79	4662111	4662040	Lys	TTT	0	0	92.3	68.60	23.70	Inf	Lys	97.5	high confidence set
Scaffold_6	80	4591360	4591288	Phe	GAA	0	0	78.3	58.40	19.90	Inf	Phe	113.2	high confidence set
Scaffold_6	82	3637925	3637855	Ala	AGC	0	0	50.2	33.90	16.30	Inf	Ala	80.0	high confidence set
Scaffold_6	83	3627775	3627702	Ala	AGC	0	0	60.6	35.60	25.00	Inf	Ala	95.5	high confidence set
Scaffold_6	84	3417911	3417839	Lys	CTT	0	0	87.7	67.60	20.10	Inf	Lys	106.7	high confidence set
Scaffold_7	1	1178137	1178210	Ile	AAT	0	0	79.3	55.80	23.50	Inf	Ile	104.3	high confidence set
Scaffold_7	2	1372983	1373066	Leu	CAA	0	0	78.6	55.60	23.00	Inf	Leu	123.0	high confidence set
Scaffold_7	4	1793238	1793309	iMet	CAT	0	0	58.3	28.10	30.20	Inf	iMet	118.7	high confidence set
Scaffold_7	13	8558137	8558218	Ser	AGA	0	0	78.7	42.50	36.20	Inf	Ser	114.6	high confidence set
Scaffold_7	14	9109317	9109388	Cys	GCA	0	0	81.7	56.10	25.60	Inf	Cys	104.3	high confidence set
Scaffold_7	18	11212273	11212344	Gly	TCC	0	0	73.9	46.20	27.70	Inf	Gly	85.6	high confidence set
Scaffold_7	26	18224631	18224704	Val	AAC	0	0	71.9	47.60	24.30	Inf	Val	91.0	high confidence set
Scaffold_7	28	18395140	18395219	Leu	TAG	0	0	67.2	44.50	22.70	Inf	Leu	107.9	high confidence set
Scaffold_7	30	18702486	18702559	Trp	CCA	0	0	70.1	43.00	27.10	Inf	Thr	71.6	IPD:-17.70,isotype mismatch
Scaffold_7	32	18737808	18737878	Gly	CCC	0	0	66.0	29.20	36.80	Inf	Gly	87.4	high confidence set
Scaffold_7	33	20050048	20050119	iMet	CAT	0	0	58.3	28.10	30.20	Inf	iMet	118.7	high confidence set
Scaffold_7	34	20510936	20511008	Ala	TGC	0	0	70.0	45.30	24.70	Inf	Ala	100.6	high confidence set
Scaffold_7	36	20983187	20983270	Leu	CAA	0	0	78.6	55.60	23.00	Inf	Leu	123.0	high confidence set
Scaffold_7	37	21386057	21386142	Met	CAT	21386095	21386106	64.2	40.80	23.40	Inf	Met	104.0	high confidence set
Scaffold_7	38	22097347	22097417	Gly	GCC	0	0	66.5	44.80	21.70	Inf	Gly	94.4	high confidence set
Scaffold_7	40	22950306	22950387	Ser	TGA	0	0	80.7	46.10	34.60	Inf	Ser	119.7	high confidence set
Scaffold_7	43	24113544	24113473	Cys	GCA	0	0	79.9	59.80	20.10	Inf	Cys	108.3	high confidence set
Scaffold_7	44	23930067	23929996	Glu	TTC	0	0	72.0	47.50	24.50	Inf	Glu	101.6	high confidence set
Scaffold_7	45	23874292	23874222	Gly	GCC	0	0	66.5	44.80	21.70	Inf	Gly	94.4	high confidence set
Scaffold_7	50	20517393	20517320	Ala	TGC	0	0	65.5	41.60	23.90	Inf	Ala	93.5	high confidence set
Scaffold_7	51	20003303	20003230	Val	AAC	0	0	72.9	48.60	24.30	Inf	Val	93.8	high confidence set
Scaffold_7	52	19555134	19555063	Glu	TTC	0	0	73.2	48.70	24.50	Inf	Glu	99.0	high confidence set
Scaffold_7	53	19049907	19049836	Gln	CTG	0	0	76.3	49.50	26.80	Inf	Gln	102.6	high confidence set
Scaffold_7	54	18734331	18734260	Glu	TTC	0	0	72.0	47.50	24.50	Inf	Glu	101.6	high confidence set
Scaffold_7	55	18733045	18732974	Glu	TTC	0	0	72.0	47.50	24.50	Inf	Glu	101.6	high confidence set
Scaffold_7	56	18399591	18399511	Leu	AAG	0	0	74.0	52.20	21.80	Inf	Leu	110.4	high confidence set
Scaffold_7	59	17407915	17407828	Met	CAT	17407877	17407864	64.1	40.70	23.40	Inf	Met	104.0	high confidence set
Scaffold_7	61	15314451	15314378	Ile	AAT	0	0	82.4	58.90	23.50	Inf	Ile	107.0	high confidence set
Scaffold_7	68	11578415	11578344	Asp	GTC	0	0	69.8	46.80	23.00	Inf	Asp	94.5	high confidence set
Scaffold_7	69	11578063	11577992	Asp	GTC	0	0	54.0	33.00	21.00	Inf	Asp	72.1	high confidence set
Scaffold_7	73	11576302	11576231	Asp	GTC	0	0	56.3	45.90	10.40	Inf	Asp	80.3	high confidence set
Scaffold_7	74	11575930	11575859	Asp	GTC	0	0	51.3	39.10	12.20	Inf	Asp	70.1	high confidence set
Scaffold_7	76	11574710	11574639	Asp	GTC	0	0	64.0	45.00	19.00	Inf	Asp	86.0	high confidence set
Scaffold_7	80	10919401	10919329	Ala	AGC	0	0	58.9	36.60	22.30	Inf	Ala	92.5	high confidence set
Scaffold_7	81	10913753	10913682	Gly	TCC	0	0	59.8	38.70	21.10	Inf	Gly	71.5	high confidence set
Scaffold_7	85	9039507	9039436	Cys	GCA	0	0	81.7	56.10	25.60	Inf	Cys	104.3	high confidence set
Scaffold_7	86	9031949	9031878	Cys	GCA	0	0	81.7	56.10	25.60	Inf	Cys	104.3	high confidence set
Scaffold_7	95	2965169	2965097	Ala	CGC	0	0	68.3	44.10	24.20	Inf	Ala	99.2	high confidence set
Scaffold_8	1	304268	304349	Ser	GCT	0	0	80.5	45.20	35.30	Inf	Ser	109.5	high confidence set
Scaffold_8	5	963116	963186	Gly	GCC	0	0	66.5	44.80	21.70	Inf	Gly	94.4	high confidence set
Scaffold_8	6	1133218	1133290	Glu	CTC	0	0	78.9	53.10	25.80	Inf	Glu	99.2	high confidence set
Scaffold_8	7	1139172	1139244	Glu	CTC	0	0	78.9	53.10	25.80	Inf	Glu	99.2	high confidence set
Scaffold_8	8	1140915	1140987	Glu	CTC	0	0	78.9	53.10	25.80	Inf	Glu	99.2	high confidence set
Scaffold_8	12	2374322	2374404	Leu	TAA	0	0	74.9	37.30	37.60	Inf	Leu	100.3	high confidence set
Scaffold_8	13	2388488	2388559	Gln	TTG	0	0	73.5	53.70	19.80	Inf	Gln	104.8	high confidence set
Scaffold_8	15	4244879	4244950	Pro	TGG	0	0	68.5	35.70	32.80	Inf	Pro	111.2	high confidence set
Scaffold_8	18	7550916	7550997	Ser	CGA	0	0	78.9	46.60	32.30	Inf	Ser	122.0	high confidence set
Scaffold_8	19	10190284	10190356	Lys	CTT	0	0	87.7	67.60	20.10	Inf	Lys	106.7	high confidence set
Scaffold_8	22	13244232	13244303	His	GTG	0	0	63.0	33.70	29.30	Inf	His	86.8	high confidence set
Scaffold_8	24	14180083	14180154	Gly	TCC	0	0	74.1	46.70	27.40	Inf	Gly	84.2	high confidence set
Scaffold_8	27	15336282	15336355	Thr	AGT	0	0	72.8	46.00	26.80	Inf	Thr	87.1	high confidence set
Scaffold_8	28	15346630	15346703	Thr	AGT	0	0	76.0	48.40	27.60	Inf	Thr	90.6	high confidence set
Scaffold_8	29	15540937	15541008	Lys	TTT	0	0	92.3	68.60	23.70	Inf	Lys	97.5	high confidence set
Scaffold_8	30	17020468	17020553	Met	CAT	17020506	17020517	64.2	40.80	23.40	Inf	Met	104.0	high confidence set
Scaffold_8	37	21252291	21252218	Val	AAC	0	0	71.9	47.60	24.30	Inf	Val	91.0	high confidence set
Scaffold_8	46	16646383	16646304	Leu	TAG	0	0	64.4	50.80	13.60	Inf	Leu	98.3	high confidence set
Scaffold_8	47	16644842	16644763	Leu	TAG	0	0	70.9	50.70	20.20	Inf	Leu	109.5	high confidence set
Scaffold_8	48	16644702	16644631	Pro	TGG	0	0	62.9	30.20	32.70	Inf	Pro	103.6	high confidence set
Scaffold_8	49	16166091	16166018	Asn	GTT	0	0	84.5	59.40	25.10	Inf	Asn	95.9	high confidence set
Scaffold_8	50	15445819	15445738	Ser	AGA	0	0	77.1	42.80	34.30	Inf	Ser	110.5	high confidence set
Scaffold_8	51	15381085	15380998	Tyr	GTA	15381048	15381034	58.6	32.30	26.30	Inf	Tyr	98.6	high confidence set
Scaffold_8	53	15379620	15379533	Tyr	GTA	15379583	15379569	74.4	43.00	31.40	Inf	Tyr	111.8	high confidence set
Scaffold_8	55	15378586	15378499	Tyr	GTA	15378549	15378535	74.4	43.00	31.40	Inf	Tyr	111.8	high confidence set
Scaffold_8	57	15377594	15377507	Tyr	GTA	15377557	15377543	74.4	43.00	31.40	Inf	Tyr	111.8	high confidence set
Scaffold_8	59	15376711	15376624	Tyr	GTA	15376674	15376660	74.4	43.00	31.40	Inf	Tyr	111.8	high confidence set
Scaffold_8	61	15375725	15375638	Tyr	GTA	15375688	15375674	74.4	43.00	31.40	Inf	Tyr	111.8	high confidence set
Scaffold_8	62	15374739	15374653	Tyr	GTA	15374702	15374689	74.4	43.30	31.10	Inf	Tyr	111.8	high confidence set
Scaffold_8	63	15373765	15373678	Tyr	ATA	15373728	15373714	65.2	34.10	31.10	Inf	Tyr	103.5	unexpected anticodon
Scaffold_8	64	15373167	15373080	Tyr	GTA	15373130	15373116	59.1	31.60	27.50	Inf	Tyr	95.0	high confidence set
Scaffold_8	65	15339303	15339216	Tyr	GTA	15339266	15339252	74.4	43.00	31.40	Inf	Tyr	111.8	high confidence set
Scaffold_8	66	15338495	15338408	Tyr	GTA	15338458	15338444	74.4	42.90	31.50	Inf	Tyr	111.8	high confidence set
Scaffold_8	67	15336166	15336093	Val	AAC	0	0	72.9	48.60	24.30	Inf	Val	93.8	high confidence set
Scaffold_8	69	15333775	15333702	Val	AAC	0	0	71.9	47.60	24.30	Inf	Val	91.0	high confidence set
Scaffold_8	70	15332572	15332499	Val	AAC	0	0	67.4	43.10	24.30	Inf	Val	88.7	high confidence set
Scaffold_8	71	15255152	15255079	Val	CAC	0	0	79.1	48.00	31.10	Inf	Val	101.8	high confidence set
Scaffold_8	73	12046308	12046237	Thr	TGT	0	0	79.3	49.30	30.00	Inf	Thr	92.3	high confidence set
Scaffold_8	78	7399347	7399277	Gly	GCC	0	0	66.5	44.80	21.70	Inf	Gly	94.4	high confidence set
Scaffold_8	79	7395532	7395462	Gly	GCC	0	0	66.5	44.80	21.70	Inf	Gly	94.4	high confidence set
Scaffold_8	80	7036139	7036067	Ala	AGC	0	0	63.4	38.20	25.20	Inf	Ala	98.3	high confidence set
Scaffold_8	81	7025954	7025882	Ala	AGC	0	0	57.9	38.00	19.90	Inf	Ala	91.9	high confidence set
Scaffold_8	82	7021676	7021604	Ala	AGC	0	0	57.9	38.00	19.90	Inf	Ala	91.9	high confidence set
Scaffold_8	83	7017398	7017326	Ala	AGC	0	0	57.9	38.00	19.90	Inf	Ala	91.9	high confidence set
Scaffold_8	85	6486188	6486107	Ser	TGA	0	0	80.7	46.10	34.60	Inf	Ser	119.7	high confidence set
Scaffold_8	91	2006206	2006123	Leu	CAA	0	0	78.6	55.60	23.00	Inf	Leu	123.0	high confidence set
Scaffold_8	93	1307949	1307876	Ile	AAT	0	0	79.3	55.80	23.50	Inf	Ile	104.3	high confidence set
Scaffold_8	96	112251	112180	Lys	TTT	0	0	92.3	68.60	23.70	Inf	Lys	97.5	high confidence set
Scaffold_9	5	4062450	4062531	Ser	AGA	0	0	68.1	42.60	25.50	Inf	Ser	100.3	high confidence set
Scaffold_9	6	4433405	4433477	Arg	CCT	0	0	73.8	54.30	19.50	Inf	Arg	86.0	high confidence set
Scaffold_9	8	9278410	9278482	Glu	CTC	0	0	78.9	53.10	25.80	Inf	Glu	99.2	high confidence set
Scaffold_9	12	13543336	13543422	Tyr	GTA	13543373	13543386	69.7	38.00	31.70	Inf	Tyr	105.2	high confidence set
Scaffold_9	13	13543487	13543574	Tyr	GTA	13543524	13543538	69.6	38.00	31.60	Inf	Tyr	105.2	high confidence set
Scaffold_9	14	13544743	13544816	Val	AAC	0	0	72.9	48.60	24.30	Inf	Val	93.8	high confidence set
Scaffold_9	15	13547195	13547283	Tyr	GTA	13547232	13547247	74.3	42.80	31.50	Inf	Tyr	111.8	high confidence set
Scaffold_9	16	13567517	13567590	Val	AAC	0	0	72.9	48.60	24.30	Inf	Val	93.8	high confidence set
Scaffold_9	17	13569544	13569617	Val	AAC	0	0	72.9	48.60	24.30	Inf	Val	93.8	high confidence set
Scaffold_9	18	14394849	14394930	Leu	AAG	0	0	67.2	47.20	20.00	Inf	Leu	98.5	high confidence set
Scaffold_9	20	14477221	14477292	Pro	TGG	0	0	69.2	36.90	32.30	Inf	Pro	112.8	high confidence set
Scaffold_9	24	17172631	17172702	Gln	CTG	0	0	73.2	49.80	23.40	Inf	Gln	106.1	high confidence set
Scaffold_9	25	17336985	17337057	Arg	TCT	0	0	70.0	49.90	20.10	Inf	Arg	100.1	high confidence set
Scaffold_9	26	18064534	18064607	Arg	TCG	0	0	82.3	61.00	21.30	Inf	Arg	91.9	high confidence set
Scaffold_9	27	18629828	18629900	Lys	CTT	0	0	87.7	67.60	20.10	Inf	Lys	106.7	high confidence set
Scaffold_9	28	18719062	18719132	Gly	GCC	0	0	63.5	44.70	18.80	Inf	Gly	92.5	high confidence set
Scaffold_9	29	18981321	18981393	Phe	GAA	0	0	78.3	58.40	19.90	Inf	Phe	113.2	high confidence set
Scaffold_9	30	19337262	19337333	Trp	CCA	0	0	75.8	51.20	24.60	Inf	Trp	105.6	high confidence set
Scaffold_9	33	21933751	21933823	Val	TAC	0	0	77.8	43.10	34.70	Inf	Val	106.5	high confidence set
Scaffold_9	34	22019257	22019329	Phe	GAA	0	0	78.3	58.40	19.90	Inf	Phe	113.2	high confidence set
Scaffold_9	35	22019396	22019468	Phe	GAA	0	0	78.3	58.40	19.90	Inf	Phe	113.2	high confidence set
Scaffold_9	36	22690525	22690597	Val	CAC	0	0	69.8	45.90	23.90	Inf	Val	107.2	high confidence set
Scaffold_9	37	22690685	22690757	Met	CAT	0	0	79.6	60.00	19.60	Inf	Met	111.1	high confidence set
Scaffold_9	38	22691055	22691136	Leu	TAG	0	0	69.9	47.10	22.80	Inf	Leu	114.5	high confidence set
Scaffold_9	39	22690931	22690850	Ser	TGA	0	0	87.3	51.70	35.60	Inf	Ser	121.7	high confidence set
Scaffold_9	40	22690120	22690049	Arg	TCT	0	0	74.7	57.10	17.60	Inf	Arg	76.2	high confidence set
Scaffold_9	41	22689947	22689866	Leu	AAG	0	0	74.4	47.80	26.60	Inf	Leu	115.2	high confidence set
Scaffold_9	42	22689776	22689674	Leu	TAA	22689738	22689720	76.5	51.10	25.40	Inf	Leu	125.5	high confidence set
Scaffold_9	43	22689593	22689502	Ile	TAT	22689555	22689538	71.7	45.60	26.10	Inf	Ile	100.3	high confidence set
Scaffold_9	45	20569113	20569041	Val	TAC	0	0	78.2	43.80	34.40	Inf	Val	106.2	high confidence set
Scaffold_9	48	20535495	20535424	Asp	GTC	0	0	69.8	46.80	23.00	Inf	Asp	94.5	high confidence set
Scaffold_9	49	20535336	20535265	Asp	GTC	0	0	69.8	46.80	23.00	Inf	Asp	94.5	high confidence set
Scaffold_9	50	20304779	20304708	Gln	CTG	0	0	75.3	51.20	24.10	Inf	Gln	106.0	high confidence set
Scaffold_9	53	19640051	19639972	Leu	TAG	0	0	70.9	50.70	20.20	Inf	Leu	109.5	high confidence set
Scaffold_9	54	18737919	18737849	Gly	GCC	0	0	63.5	44.70	18.80	Inf	Gly	92.5	high confidence set
Scaffold_9	55	18412478	18412406	Val	TAC	0	0	77.8	43.10	34.70	Inf	Val	106.5	high confidence set
Scaffold_9	61	13570377	13570291	Tyr	GTA	13570340	13570327	74.2	42.50	31.70	Inf	Tyr	108.6	high confidence set
Scaffold_9	62	13544364	13544291	Thr	AGT	0	0	76.0	48.40	27.60	Inf	Thr	90.6	high confidence set
Scaffold_9	65	11689234	11689148	Tyr	GTA	11689197	11689184	69.7	38.00	31.70	Inf	Tyr	105.2	high confidence set
Scaffold_9	66	11000644	11000573	Lys	TTT	0	0	92.3	68.60	23.70	Inf	Lys	97.5	high confidence set
Contig177|quiver|	1	671621	671690	Gly	GCC	0	0	58.4	36.30	22.10	Inf	Gly	82.5	high confidence set
Contig654|quiver|	1	2435	2363	Phe	GAA	0	0	72.0	48.00	24.00	Inf	Thr	76.1	IPD:-0.90,isotype mismatch
Contig143|quiver|	1	5986	6057	Gly	TCC	0	0	71.0	46.70	24.30	Inf	Gly	82.3	high confidence set
Contig64|quiver|	1	1348	1420	Ala	CGC	0	0	55.0	32.60	22.40	Inf	Ala	86.5	high confidence set
Contig64|quiver|	2	1536	1607	Asp	GTC	0	0	66.1	39.50	26.60	Inf	Asp	108.9	high confidence set
Contig64|quiver|	3	2237	2166	iMet	CAT	0	0	60.4	34.00	26.40	Inf	iMet	123.0	high confidence set
Contig64|quiver|	4	2068	1987	Ser	AGA	0	0	84.3	49.20	35.10	Inf	Ser	115.2	high confidence set
Contig64|quiver|	5	1910	1838	Ala	TGC	0	0	63.3	39.00	24.30	Inf	Ala	96.4	high confidence set
Contig64|quiver|	6	1747	1676	Pro	AGG	0	0	69.5	42.20	27.30	Inf	Pro	116.2	high confidence set
Contig64|quiver|	7	1088	1016	Arg	TCT	0	0	86.3	65.60	20.70	Inf	Arg	94.6	high confidence set
Contig64|quiver|	8	914	834	Leu	AAG	0	0	58.8	37.80	21.00	Inf	Leu	95.0	high confidence set
Contig64|quiver|	9	744	642	Leu	TAA	706	688	76.5	51.10	25.40	Inf	Leu	125.5	high confidence set
Contig64|quiver|	10	561	470	Ile	TAT	523	506	71.7	45.60	26.10	Inf	Ile	100.3	high confidence set
Contig435|quiver|	1	158	230	Arg	ACG	0	0	69.6	48.40	21.20	Inf	Arg	96.2	high confidence set
Contig435|quiver|	2	420	490	Gly	GCC	0	0	80.1	59.20	20.90	Inf	Gly	108.6	high confidence set
Contig435|quiver|	3	580	652	Asn	GTT	0	0	81.7	57.90	23.80	Inf	Asn	112.6	high confidence set
Contig435|quiver|	4	820	892	Arg	TCG	0	0	70.8	50.50	20.30	Inf	Arg	102.4	high confidence set
Contig435|quiver|	5	1442	1371	Gly	TCC	0	0	71.1	47.40	23.70	Inf	Gly	95.0	high confidence set
Contig435|quiver|	6	1197	1125	Val	AAC	0	0	74.8	41.00	33.80	Inf	Val	107.5	high confidence set
Contig435|quiver|	7	1038	957	Leu	AAG	0	0	74.4	47.80	26.60	Inf	Leu	115.2	high confidence set
Contig318|quiver|	1	1	58	Lys	TTT	0	0	55.1	29.10	26.00	Inf	Lys	77.8	trunc_start:7,trunc_end:8,high confidence set
Contig318|quiver|	2	582	663	Ser	AGA	0	0	84.3	49.20	35.10	Inf	Ser	115.2	high confidence set
Contig318|quiver|	3	755	827	Ala	TGC	0	0	63.3	39.00	24.30	Inf	Ala	96.4	high confidence set
Contig318|quiver|	4	981	1053	Lys	CTT	0	0	88.0	69.30	18.70	Inf	Lys	119.6	high confidence set
Contig318|quiver|	5	232	161	His	GTG	0	0	60.0	30.10	29.90	Inf	His	100.8	high confidence set
