# Supplementary material for: Conservation and Tandem Duplication of tRNA Genes in Plant Species
Source: Genes (Basel). 2025 Nov 1;16(11):1307. doi: 10.3390/genes16111307 (PMC12652284; doi:10.3390/genes16111307)
Supplement: Supplementary file 1 [file genes-16-01307-s001.zip › tRNA.prediction.out/Ahy/Ahy.high.ss]

Scaffold_10.trna5 (3021903-3021976)	Length: 74 bp
Type: Asn	Anticodon: GTT at 35-37 (3021937-3021939)	Score: 84.5
HMM Sc=59.40	Sec struct Sc=25.10
         *    |    *    |    *    |    *    |    *    |    *    |    *    |   
Seq: GCTGGAATAGCTCAGTTGGTtAGAGCGTGTGGCTGTTAACCACAAGGtCGGAGGTTCAAGCCCTCCTTCTAGCG
Str: (((((((..((((.........)))).(((((.......))))).....(((((.......)))))))))))).

Scaffold_10.trna19 (6342986-6343058)	Length: 73 bp
Type: Phe	Anticodon: GAA at 34-36 (6343019-6343021)	Score: 72.0
HMM Sc=48.00	Sec struct Sc=24.00
         *    |    *    |    *    |    *    |    *    |    *    |    *    |  
Seq: GCCGGGATAGCTCAGTTGGTAGAGCAGAGGACTGAAAATCCTCGTGtCACCAGTTCAAATCTGGTTCTTGGCA
Str: (((((((..((((........)))).(((((.......))))).....(((((.......)))))))))))).

Scaffold_10.trna22 (7936735-7936821)	Length: 87 bp
Type: Ser	Anticodon: GGA at 35-37 (7936769-7936771)	Score: 61.8
HMM Sc=32.30	Sec struct Sc=29.50
         *    |    *    |    *    |    *    |    *    |    *    |    *    |    *    |    * 
Seq: GGAGAGATGGCCGAGTGGTtgAAGGTGTAGCATTGGAACTGCTATGTAGGCTTttgTTTAcCGAGGGTTCGAATCCCTCTCTTTCCG
Str: (((((((..(((...........))).(((((.......)))))...((.......))....(((((.......)))))))))))).

Scaffold_10.trna24 (11495526-11495605)	Length: 80 bp
Type: Leu	Anticodon: TAG at 35-37 (11495560-11495562)	Score: 70.9
HMM Sc=50.70	Sec struct Sc=20.20
         *    |    *    |    *    |    *    |    *    |    *    |    *    |    *    
Seq: GACGGTTTGGCCGAGTGGTctAAGGCGCCAGATTTAGGCTCTGGTccgaaaGGgCGTGGGTTCAAATCCCACAGCCGTCA
Str: (((((((..(((...........))).(((((.......)))))...........(((((.......)))))))))))).

Scaffold_10.trna25 (11822471-11822544)	Length: 74 bp
Type: Ala	Anticodon: AGC at 34-36 (11822504-11822506)	Score: 60.6
HMM Sc=35.60	Sec struct Sc=25.00
         *    |    *    |    *    |    *    |    *    |    *    |    *    |   
Seq: GGGGATGTAGCTCAGATGGTAGAGCGCTCGCTTAGCATGCGAGAGGtACGGGGATCGATaCCCCCGCATCTCCA
Str: (((((((..((((........)))).(((((.......))))).....(((((........)))))))))))).

Scaffold_10.trna29 (14380677-14380748)	Length: 72 bp
Type: Pro	Anticodon: AGG at 33-35 (14380709-14380711)	Score: 67.4
HMM Sc=34.70	Sec struct Sc=32.70
         *    |    *    |    *    |    *    |    *    |    *    |    *    | 
Seq: GGGCATTTGGTCTAGTGGTATGATTCTCGCTTAGGGTGCGAGAGGtCCCGAGTTCAATTCTCGGAATGCCCC
Str: (((((((..(((.........))).(((((.......))))).....(((((.......)))))))))))).

Scaffold_10.trna31 (14406631-14406702)	Length: 72 bp
Type: Pro	Anticodon: AGG at 33-35 (14406663-14406665)	Score: 67.4
HMM Sc=34.70	Sec struct Sc=32.70
         *    |    *    |    *    |    *    |    *    |    *    |    *    | 
Seq: GGGCATTTGGTCTAGTGGTATGATTCTCGCTTAGGGTGCGAGAGGtCCCGAGTTCAATTCTCGGAATGCCCC
Str: (((((((..(((.........))).(((((.......))))).....(((((.......)))))))))))).

Scaffold_10.trna32 (15708812-15708884)	Length: 73 bp
Type: Lys	Anticodon: CTT at 34-36 (15708845-15708847)	Score: 87.7
HMM Sc=67.60	Sec struct Sc=20.10
         *    |    *    |    *    |    *    |    *    |    *    |    *    |  
Seq: GCCCGTCTAGCTCAGTTGGTAGAGCGCAAGGCTCTTAACCTTGTGGtCGTGGGTTCGAGCCCCACGGTGGGCG
Str: (((((((..((((........)))).(((((.......))))).....(((((.......)))))))))))).

Scaffold_10.trna33 (15948829-15948900)	Length: 72 bp
Type: Asp	Anticodon: GTC at 34-36 (15948862-15948864)	Score: 69.8
HMM Sc=46.80	Sec struct Sc=23.00
         *    |    *    |    *    |    *    |    *    |    *    |    *    | 
Seq: GTCGTTGTAGTATAGTGGTaAGTATTCCCGCCTGTCACGCGGGTGaCCCGGGTTCGATCCCCGGCAACGGCG
Str: (((((((..((((........)))).(((((.......)))))....(((((.......)))))))))))).

Scaffold_10.trna34 (16352181-16352253)	Length: 73 bp
Type: Phe	Anticodon: GAA at 34-36 (16352214-16352216)	Score: 78.3
HMM Sc=58.40	Sec struct Sc=19.90
         *    |    *    |    *    |    *    |    *    |    *    |    *    |  
Seq: GCGGGGATAGCTCAGTTGGGAGAGCGTCAGACTGAAGATCTGAAGGtCGCGTGTTCGATCCACGCTCACCGCA
Str: ((((.((..((((........)))).(((((.......))))).....(((((.......))))))).)))).

Scaffold_10.trna37 (17489818-17489890)	Length: 73 bp
Type: Glu	Anticodon: CTC at 35-37 (17489852-17489854)	Score: 78.9
HMM Sc=53.10	Sec struct Sc=25.80
         *    |    *    |    *    |    *    |    *    |    *    |    *    |  
Seq: TCCGTTGTAGTCTAGTTGGTtAGGATACTCGGCTCTCACCCGAGAGaCCCGGGTTCAAGTCCCGGCAACGGAA
Str: (((((((..((((.........)))).(((((.......)))))....(((((.......)))))))))))).

Scaffold_10.trna39 (17886914-17886987)	Length: 74 bp
Type: Ile	Anticodon: TAT at 35-37 (17886948-17886950)	Score: 84.5
HMM Sc=70.30	Sec struct Sc=14.20
         *    |    *    |    *    |    *    |    *    |    *    |    *    |   
Seq: GGTTCCGTAGCTCAGTTGGTtAGAGCGTTGGTCTTATGAGCCGAAGGtCGCGGGTTCGAGCCCCGCCGGGACCA
Str: (((((((..((((.........)))).(((((.......))))).....(((((.......)))))))))))).

Scaffold_10.trna42 (18788936-18789016)	Length: 81 bp
Type: Leu	Anticodon: AAG at 36-38 (18788971-18788973)	Score: 74.0
HMM Sc=52.20	Sec struct Sc=21.80
         *    |    *    |    *    |    *    |    *    |    *    |    *    |    *    |
Seq: GTTGAGATGGCCGAGTTGGTctAAGGCGCCAGATTAAGGTTCTGGTccgaaaGGgCGTGGGTTCAAATCCCACTCTCAACA
Str: (((((((..(((............))).(((((.......)))))...........(((((.......)))))))))))).

Scaffold_10.trna43 (18844422-18844504)	Length: 83 bp
Type: Leu	Anticodon: AAG at 36-38 (18844457-18844459)	Score: 63.5
HMM Sc=49.30	Sec struct Sc=14.20
         *    |    *    |    *    |    *    |    *    |    *    |    *    |    *    |  
Seq: GTTGAGATGGCCGAGTTGGTctAAGGCGCTAGATTAAGGtgTTCTGGTttaaaaGGgCGTGGGTTCAAATCCCACTCTCAACA
Str: (((((((..(((............))).(((((.........)))))...........(((((.......)))))))))))).

Scaffold_10.trna44 (19008591-19008663)	Length: 73 bp
Type: Arg	Anticodon: CCT at 34-36 (19008624-19008626)	Score: 71.3
HMM Sc=54.20	Sec struct Sc=17.10
         *    |    *    |    *    |    *    |    *    |    *    |    *    |  
Seq: GCGCCTGTAGCTCAGTGGAtAGAGCGTCTGTTTCCTAAGCAGAAGGtCGTAGGTTCGACCCCTATCTGGCGCG
Str: (((((.(..((((........)))).(((((.......))))).....(((((.......)))))).))))).

Scaffold_10.trna45 (19469151-19469223)	Length: 73 bp
Type: Lys	Anticodon: CTT at 34-36 (19469184-19469186)	Score: 87.7
HMM Sc=67.60	Sec struct Sc=20.10
         *    |    *    |    *    |    *    |    *    |    *    |    *    |  
Seq: GCCCGTCTAGCTCAGTTGGTAGAGCGCAAGGCTCTTAACCTTGTGGtCGTGGGTTCGAGCCCCACGGTGGGCG
Str: (((((((..((((........)))).(((((.......))))).....(((((.......)))))))))))).

Scaffold_10.trna48 (20811004-20811076)	Length: 73 bp
Type: Lys	Anticodon: CTT at 34-36 (20811037-20811039)	Score: 87.7
HMM Sc=67.60	Sec struct Sc=20.10
         *    |    *    |    *    |    *    |    *    |    *    |    *    |  
Seq: GCCCGTCTAGCTCAGTTGGTAGAGCGCAAGGCTCTTAACCTTGTGGtCGTGGGTTCGAGCCCCACGGTGGGCG
Str: (((((((..((((........)))).(((((.......))))).....(((((.......)))))))))))).

Scaffold_10.trna49 (21089140-21089213)	Length: 74 bp
Type: Asn	Anticodon: GTT at 35-37 (21089174-21089176)	Score: 84.5
HMM Sc=59.40	Sec struct Sc=25.10
         *    |    *    |    *    |    *    |    *    |    *    |    *    |   
Seq: GCTGGAATAGCTCAGTTGGTtAGAGCGTGTGGCTGTTAACCACAAGGtCGGAGGTTCAAGCCCTCCTTCTAGCG
Str: (((((((..((((.........)))).(((((.......))))).....(((((.......)))))))))))).

Scaffold_10.trna50 (21331733-21331805)	Length: 73 bp
Type: Glu	Anticodon: CTC at 35-37 (21331767-21331769)	Score: 78.9
HMM Sc=53.10	Sec struct Sc=25.80
         *    |    *    |    *    |    *    |    *    |    *    |    *    |  
Seq: TCCGTTGTAGTCTAGTTGGTtAGGATACTCGGCTCTCACCCGAGAGaCCCGGGTTCAAGTCCCGGCAACGGAA
Str: (((((((..((((.........)))).(((((.......)))))....(((((.......)))))))))))).

Scaffold_10.trna53 (21740172-21740245)	Length: 74 bp
Type: Asn	Anticodon: GTT at 35-37 (21740206-21740208)	Score: 84.5
HMM Sc=59.40	Sec struct Sc=25.10
         *    |    *    |    *    |    *    |    *    |    *    |    *    |   
Seq: GCTGGAATAGCTCAGTTGGTtAGAGCGTGTGGCTGTTAACCACAAGGtCGGAGGTTCAAGCCCTCCTTCTAGCG
Str: (((((((..((((.........)))).(((((.......))))).....(((((.......)))))))))))).

Scaffold_10.trna54 (22412653-22412724)	Length: 72 bp
Type: Gly	Anticodon: TCC at 34-36 (22412686-22412688)	Score: 73.9
HMM Sc=46.20	Sec struct Sc=27.70
         *    |    *    |    *    |    *    |    *    |    *    |    *    | 
Seq: GCGTTTGTAGTCCAACGGTtAGGATAATTGCCTTCCAAGCAATAGaCCCGGGTTCGACTCCCGGCAAACGCA
Str: (((((((..((((........)))).(((((.......)))))....(((((.......)))))))))))).

Scaffold_10.trna55 (21963431-21963358)	Length: 74 bp
Type: Ile	Anticodon: AAT at 35-37 (21963397-21963395)	Score: 84.0
HMM Sc=56.60	Sec struct Sc=27.40
         *    |    *    |    *    |    *    |    *    |    *    |    *    |   
Seq: GGCCCATTAGCTCAGTTGGTtAGAGCGTGGTGCTAATAACGCCAAGGtCGCAGGTTCGAGACCTGCATGGGCCA
Str: (((((((..((((.........)))).(((((.......))))).....(((((.......)))))))))))).

Scaffold_10.trna57 (21740375-21740294)	Length: 82 bp
Type: Ser	Anticodon: AGA at 34-36 (21740342-21740340)	Score: 77.1
HMM Sc=42.80	Sec struct Sc=34.30
         *    |    *    |    *    |    *    |    *    |    *    |    *    |    *    | 
Seq: GTGGGCGTGCCGGAGTGGTtATCGGGCATGACTAGAAATCATGTGGGCTCTGCCCGCGCAGGTTCGAATCCTGCCGCTCACG
Str: (((((((..((((........)))).(((((.......))))).((((...))))..(((((.......)))))))))))).

Scaffold_10.trna58 (21386524-21386454)	Length: 71 bp
Type: Gly	Anticodon: GCC at 33-35 (21386492-21386490)	Score: 66.5
HMM Sc=44.80	Sec struct Sc=21.70
         *    |    *    |    *    |    *    |    *    |    *    |    *    |
Seq: GCACCAGTGGTCTAGTGGTAGAATAGTACCCTGCCACGGTACAGaCCCGGGTTCGATTCCCGGCTGGTGCA
Str: (((((((..((.(.......).)).(((((.......)))))....(((((.......)))))))))))).

Scaffold_10.trna59 (20880340-20880269)	Length: 72 bp
Type: Lys	Anticodon: TTT at 33-35 (20880308-20880306)	Score: 93.5
HMM Sc=69.80	Sec struct Sc=23.70
         *    |    *    |    *    |    *    |    *    |    *    |    *    | 
Seq: GCCGTCTTAGCTCAGTGGTAGAGCGCGTGGCTTTTAACCACGTGGtCGTGGGTTCGATCCCCACAGACGGCA
Str: (((((((..((((.......)))).(((((.......))))).....(((((.......)))))))))))).

Scaffold_10.trna60 (20765819-20765746)	Length: 74 bp
Type: Val	Anticodon: CAC at 35-37 (20765785-20765783)	Score: 79.1
HMM Sc=48.00	Sec struct Sc=31.10
         *    |    *    |    *    |    *    |    *    |    *    |    *    |   
Seq: GTCTGGGTGGTGTAGTTGGTtATCACGCTAGTCTCACACACTAGAGGtCCCCAGTTCGAACCTGGGCTCAGACA
Str: (((((((..(((...........))).(((((.......))))).....(((((.......)))))))))))).

Scaffold_10.trna62 (19898970-19898897)	Length: 74 bp
Type: Asn	Anticodon: GTT at 35-37 (19898936-19898934)	Score: 84.5
HMM Sc=59.40	Sec struct Sc=25.10
         *    |    *    |    *    |    *    |    *    |    *    |    *    |   
Seq: GCTGGAATAGCTCAGTTGGTtAGAGCGTGTGGCTGTTAACCACAAGGtCGGAGGTTCAAGCCCTCCTTCTAGCG
Str: (((((((..((((.........)))).(((((.......))))).....(((((.......)))))))))))).

Scaffold_10.trna63 (19558165-19558092)	Length: 74 bp
Type: Ile	Anticodon: AAT at 35-37 (19558131-19558129)	Score: 87.5
HMM Sc=60.10	Sec struct Sc=27.40
         *    |    *    |    *    |    *    |    *    |    *    |    *    |   
Seq: GGCCCATTAGCTCAGTTGGTtAGAGCGTGGTGCTAATAACGCCAAGGtCGCAGGTTCGAGCCCTGCATGGGCCA
Str: (((((((..((((.........)))).(((((.......))))).....(((((.......)))))))))))).

Scaffold_10.trna65 (19467480-19467409)	Length: 72 bp
Type: Gly	Anticodon: TCC at 34-36 (19467447-19467445)	Score: 73.9
HMM Sc=46.20	Sec struct Sc=27.70
         *    |    *    |    *    |    *    |    *    |    *    |    *    | 
Seq: GCGTTTGTAGTCCAACGGTtAGGATAATTGCCTTCCAAGCAATAGaCCCGGGTTCGACTCCCGGCAAACGCA
Str: (((((((..((((........)))).(((((.......)))))....(((((.......)))))))))))).

Scaffold_10.trna66 (18384559-18384486)	Length: 74 bp
Type: Thr	Anticodon: AGT at 35-37 (18384525-18384523)	Score: 76.0
HMM Sc=48.40	Sec struct Sc=27.60
         *    |    *    |    *    |    *    |    *    |    *    |    *    |   
Seq: GCTCTCGTAGCTCAGTTGGTtAGAGCACCCGTTTAGTAAGCGGGAGGtCTTGAGTTCGACTCTCAACGAGAGCA
Str: (((((((..((((.........)))).(((((.......))))).....(((((.......)))))))))))).

Scaffold_10.trna67 (18374184-18374111)	Length: 74 bp
Type: Thr	Anticodon: AGT at 35-37 (18374150-18374148)	Score: 76.0
HMM Sc=48.40	Sec struct Sc=27.60
         *    |    *    |    *    |    *    |    *    |    *    |    *    |   
Seq: GCTCTCGTAGCTCAGTTGGTtAGAGCACCCGTTTAGTAAGCGGGAGGtCTTGAGTTCGACTCTCAACGAGAGCA
Str: (((((((..((((.........)))).(((((.......))))).....(((((.......)))))))))))).

Scaffold_10.trna69 (17427184-17427111)	Length: 74 bp
Type: Arg	Anticodon: TCG at 35-37 (17427150-17427148)	Score: 81.9
HMM Sc=60.40	Sec struct Sc=21.50
         *    |    *    |    *    |    *    |    *    |    *    |    *    |   
Seq: GACCGCATAGCGCAGTGGAttAGCGCGTCTGACTTCGGATCAGAAGGtCGTGGGTTCGACTCCCACTGTGGTCG
Str: (((((((..((((.........)))).(((((.......))))).....(((((.......)))))))))))).

Scaffold_10.trna70 (16906573-16906501)	Length: 73 bp
Type: Glu	Anticodon: CTC at 35-37 (16906539-16906537)	Score: 78.9
HMM Sc=53.10	Sec struct Sc=25.80
         *    |    *    |    *    |    *    |    *    |    *    |    *    |  
Seq: TCCGTTGTAGTCTAGTTGGTtAGGATACTCGGCTCTCACCCGAGAGaCCCGGGTTCAAGTCCCGGCAACGGAA
Str: (((((((..((((.........)))).(((((.......)))))....(((((.......)))))))))))).

Scaffold_10.trna72 (16615126-16615038)	Length: 89 bp
Type: Met	Anticodon: CAT at 35-37 (16615092-16615090)	Score: 64.1
Possible intron: 39-53 (16615088-16615074)
HMM Sc=40.60	Sec struct Sc=23.50
         *    |    *    |    *    |    *    |    *    |    *    |    *    |    *    |    *   
Seq: GGGGTGGTGGCGCAGTTGGCtAGCGCGTAGGTCTCATAgcttaaagttgagtgATCCTGAGGtCGAGAGTTCGAGCCTCTCTCACCCCA
Str: (((((((..((((.........)))).((((........................)))).....(((((.......)))))))))))).

Scaffold_10.trna74 (14811462-14811391)	Length: 72 bp
Type: His	Anticodon: GTG at 34-36 (14811429-14811427)	Score: 63.0
HMM Sc=33.70	Sec struct Sc=29.30
         *    |    *    |    *    |    *    |    *    |    *    |    *    | 
Seq: GTGGCTGTAGTTTAGTGGTaAGAATTCCACGTTGTGGCCGTGGAGaCCTGGGCTCGAATCCCAGCAGCCACA
Str: (((((((..((((........)))).(((((.......)))))....(((((.......)))))))))))).

Scaffold_10.trna77 (11265243-11265172)	Length: 72 bp
Type: Lys	Anticodon: TTT at 33-35 (11265211-11265209)	Score: 92.3
HMM Sc=68.60	Sec struct Sc=23.70
         *    |    *    |    *    |    *    |    *    |    *    |    *    | 
Seq: GCCGTCTTAGCTCAGTGGTAGAGCGCGTGGCTTTTAACCACGTGGtCGTGGGTTCGATCCCCACAGACGGCG
Str: (((((((..((((.......)))).(((((.......))))).....(((((.......)))))))))))).

Scaffold_10.trna81 (9431577-9431504)	Length: 74 bp
Type: Asn	Anticodon: GTT at 35-37 (9431543-9431541)	Score: 82.0
HMM Sc=56.90	Sec struct Sc=25.10
         *    |    *    |    *    |    *    |    *    |    *    |    *    |   
Seq: GCTGGAATAGCTCAGTTGGTtAGAGCGTGTGGCTGTTAACCACAAGGtTGGAGGTTCAAGCCCTCCTTCTAGCG
Str: (((((((..((((.........)))).(((((.......))))).....(((((.......)))))))))))).

Scaffold_10.trna82 (9430085-9430005)	Length: 81 bp
Type: Asn	Anticodon: GTT at 42-44 (9430044-9430042)	Score: 69.3
HMM Sc=51.20	Sec struct Sc=18.10
         *    |    *    |    *    |    *    |    *    |    *    |    *    |    *    |
Seq: GATAaaaattgGAATAGCTCAGTTGGTtAGAGCGTGTGGCTGTTAACCACGAGGtCGGAGGTTCAAGCCCTCCTTCTATCG
Str: ((((.......(((..((((.........)))).(((((.......))))).....(((((.......)))))))))))).

Scaffold_10.trna87 (7020327-7020254)	Length: 74 bp
Type: Trp	Anticodon: CCA at 35-37 (7020293-7020291)	Score: 70.1
HMM Sc=43.00	Sec struct Sc=27.10
         *    |    *    |    *    |    *    |    *    |    *    |    *    |   
Seq: GCGCTCTTAGTTCAGTTcGGTAGAACGTGGGTCTCCAAAACCCGATGtCGTAGGTTCAAATCCTACAGAGCGTG
Str: (((((((..((((.........)))).(((((.......))))).....(((((.......)))))))))))).

Scaffold_10.trna88 (6770277-6770206)	Length: 72 bp
Type: Asp	Anticodon: GTC at 34-36 (6770244-6770242)	Score: 69.5
HMM Sc=46.40	Sec struct Sc=23.10
         *    |    *    |    *    |    *    |    *    |    *    |    *    | 
Seq: GTCGATGTAGTATAGTGGTgAGTATACCCGCCTGTCACGCGGGTGaCCCGGGTTCGATCCCCGGCATCGGCG
Str: (((((((..((((........)))).(((((.......)))))....(((((.......)))))))))))).

Scaffold_10.trna89 (6661481-6661411)	Length: 71 bp
Type: Gly	Anticodon: CCC at 33-35 (6661449-6661447)	Score: 66.0
HMM Sc=29.20	Sec struct Sc=36.80
         *    |    *    |    *    |    *    |    *    |    *    |    *    |
Seq: GCGCATCTAGTGTAGTGGTATCATAGTACCCTCCCACGGTACTGaCCGGGGTTCGATTCCCCGGATGCGCA
Str: (((((((..(((.........))).(((((.......)))))....(((((.......)))))))))))).

Scaffold_10.trna90 (6661345-6661274)	Length: 72 bp
Type: Lys	Anticodon: TTT at 33-35 (6661313-6661311)	Score: 92.3
HMM Sc=68.60	Sec struct Sc=23.70
         *    |    *    |    *    |    *    |    *    |    *    |    *    | 
Seq: GCCGTCTTAGCTCAGTGGTAGAGCGCGTGGCTTTTAACCACGTGGtCGTGGGTTCGATCCCCACAGACGGCG
Str: (((((((..((((.......)))).(((((.......))))).....(((((.......)))))))))))).

Scaffold_10.trna94 (6248145-6248074)	Length: 72 bp
Type: Asn	Anticodon: GTT at 33-35 (6248113-6248111)	Score: 82.3
HMM Sc=59.70	Sec struct Sc=22.60
         *    |    *    |    *    |    *    |    *    |    *    |    *    | 
Seq: TCCTCAGTAGCTCAGTGGTAGAGCGGTCGGCTGTTAACCGATTGGtCGTAGGTTCAAATCCTACTTGGGGAG
Str: (((((((..((((.......)))).(((((.......))))).....(((((.......)))))))))))).

Scaffold_10.trna95 (6247462-6247381)	Length: 82 bp
Type: Tyr	Anticodon: GTA at 35-37 (6247428-6247426)	Score: 64.7
HMM Sc=45.00	Sec struct Sc=19.70
         *    |    *    |    *    |    *    |    *    |    *    |    *    |    *    | 
Seq: GGGAGAGTGGCCGAGTGGTtaAAAGCGACAGACTGTAAATCTGTTGAAGTTTTCTaCGTAGGTTCGAATCCTACCTCTCCCA
Str: (((((((..((.............)).(((((.......))))).(((...)))...(((((.......)))))))))))).

Scaffold_10.trna96 (6210041-6209955)	Length: 87 bp
Type: Ser	Anticodon: GGA at 35-37 (6210007-6210005)	Score: 55.9
HMM Sc=26.10	Sec struct Sc=29.80
         *    |    *    |    *    |    *    |    *    |    *    |    *    |    *    |    * 
Seq: GGAGAGATGGCCGAGTGGTttAAGGCGTAGCATTGGAACTGCTATGTAGGCTTttgTTTAcCGAGGGTTCTAATCCCTCTCTTTCCG
Str: (((((((..(((...........))).(((((.......)))))...((.......))....(((((.......)))))))))))).

Scaffold_10.trna98 (6143822-6143749)	Length: 74 bp
Type: Trp	Anticodon: CCA at 35-37 (6143788-6143786)	Score: 69.6
HMM Sc=40.40	Sec struct Sc=29.20
         *    |    *    |    *    |    *    |    *    |    *    |    *    |   
Seq: GCGCTCTTAGTTCAGTTcGGTAGAATGTGGGTCTCCAAAACCCAATGtCGTAGGTTCAAATCCTACAGAGCGTG
Str: (((((((..((((.........)))).(((((.......))))).....(((((.......)))))))))))).

Scaffold_10.trna108 (5783401-5783329)	Length: 73 bp
Type: Lys	Anticodon: TTT at 34-36 (5783368-5783366)	Score: 80.3
HMM Sc=61.50	Sec struct Sc=18.80
         *    |    *    |    *    |    *    |    *    |    *    |    *    |  
Seq: GGGTGTATAGCTCAGTTGGTAGAGCATTGGGCTTTTAACCTAATGGtCGCAGGTTCAAGTCCTGCTATACCCA
Str: (((((((..((((........)))).(((((.......))))).....(((((.......)))))))))))).

Scaffold_10.trna110 (5767998-5767925)	Length: 74 bp
Type: Phe	Anticodon: GAA at 35-37 (5767964-5767962)	Score: 61.5
HMM Sc=43.60	Sec struct Sc=17.90
         *    |    *    |    *    |    *    |    *    |    *    |    *    |   
Seq: GTTCAGGTAGCTCAGCTGGTtAGAGCAAAGGACTGAAAATCCTTGTGtCAGTGGTTCGAATCCACTTCTAAGCG
Str: (((.(((..((((.........)))).(((((.......))))).....(((((.......)))))))).))).

Scaffold_10.trna111 (5767843-5767769)	Length: 75 bp
Type: Pro	Anticodon: TGG at 36-38 (5767808-5767806)	Score: 65.3
HMM Sc=35.30	Sec struct Sc=30.00
         *    |    *    |    *    |    *    |    *    |    *    |    *    |    
Seq: CGAGGTGTAGCGCAGTCtGGTcAGCGCATCTGTTTTGGGTACAGAAGGcCATAGGTTCGAATCCTGTCACCTTGA
Str: (((((((..((((..........)))).(((((.......))))).....(((((.......)))))))))))).

Scaffold_10.trna113 (5618473-5618386)	Length: 88 bp
Type: Ser	Anticodon: GCT at 35-37 (5618439-5618437)	Score: 61.7
HMM Sc=39.10	Sec struct Sc=22.60
         *    |    *    |    *    |    *    |    *    |    *    |    *    |    *    |    *  
Seq: GGAGAGATGGCTGAGTGGAcgAAAGCGTCGGATTGCTAATCCGTTGTACGAGTTATTCGTACCGAGGGTTCGAATCCCTCTCTTTCCG
Str: (((((((..(((...........)))..((((.......))))..(((((((...))))))).(((((.......)))))))))))).

Scaffold_10.trna115 (4077646-4077575)	Length: 72 bp
Type: Pro	Anticodon: AGG at 33-35 (4077614-4077612)	Score: 67.4
HMM Sc=34.70	Sec struct Sc=32.70
         *    |    *    |    *    |    *    |    *    |    *    |    *    | 
Seq: GGGCATTTGGTCTAGTGGTATGATTCTCGCTTAGGGTGCGAGAGGtCCCGAGTTCAATTCTCGGAATGCCCC
Str: (((((((..(((.........))).(((((.......))))).....(((((.......)))))))))))).

Scaffold_11.trna14 (6471420-6471491)	Length: 72 bp
Type: iMet	Anticodon: CAT at 33-35 (6471452-6471454)	Score: 58.3
HMM Sc=28.10	Sec struct Sc=30.20
         *    |    *    |    *    |    *    |    *    |    *    |    *    | 
Seq: ATCAGAGTGGCGCAGCGGAAGCGTGGTGGGCCCATAACCCACAGGtCCCAGGATCGAAACCTGGCTCTGATA
Str: (((((((..((((.......)))).(((((.......))))).....(((((.......)))))))))))).

Scaffold_11.trna18 (11940983-11941055)	Length: 73 bp
Type: Arg	Anticodon: ACG at 34-36 (11941016-11941018)	Score: 72.0
HMM Sc=49.70	Sec struct Sc=22.30
         *    |    *    |    *    |    *    |    *    |    *    |    *    |  
Seq: GACTCCGTGGCCCAATGGAtAAGGCGCTGGTCTACGGAACCAGAGAtTCTGGGTTCGATCCCCAGCGGAGTCG
Str: (((((((..(((..........))).(((((.......))))).....(((((.......)))))))))))).

Scaffold_11.trna20 (14404136-14404208)	Length: 73 bp
Type: Phe	Anticodon: GAA at 34-36 (14404169-14404171)	Score: 78.3
HMM Sc=58.40	Sec struct Sc=19.90
         *    |    *    |    *    |    *    |    *    |    *    |    *    |  
Seq: GCGGGGATAGCTCAGTTGGGAGAGCGTCAGACTGAAGATCTGAAGGtCGCGTGTTCGATCCACGCTCACCGCA
Str: ((((.((..((((........)))).(((((.......))))).....(((((.......))))))).)))).

Scaffold_11.trna21 (14542858-14542930)	Length: 73 bp
Type: Phe	Anticodon: GAA at 34-36 (14542891-14542893)	Score: 78.3
HMM Sc=58.40	Sec struct Sc=19.90
         *    |    *    |    *    |    *    |    *    |    *    |    *    |  
Seq: GCGGGGATAGCTCAGTTGGGAGAGCGTCAGACTGAAGATCTGAAGGtCGCGTGTTCGATCCACGCTCACCGCA
Str: ((((.((..((((........)))).(((((.......))))).....(((((.......))))))).)))).

Scaffold_11.trna24 (15494104-15494175)	Length: 72 bp
Type: Gln	Anticodon: TTG at 34-36 (15494137-15494139)	Score: 73.5
HMM Sc=53.70	Sec struct Sc=19.80
         *    |    *    |    *    |    *    |    *    |    *    |    *    | 
Seq: GGTTCTATGGTGTAGTGGTtAGCACTCTGGACTTTGAATCCAGCGaCCTGGGTTCGACTCCCGGTAGGACCT
Str: (((((((..((((........)))).(((((.......)))))....(((((.......)))))))))))).

Scaffold_11.trna27 (16708722-16708793)	Length: 72 bp
Type: Asp	Anticodon: GTC at 34-36 (16708755-16708757)	Score: 69.8
HMM Sc=46.80	Sec struct Sc=23.00
         *    |    *    |    *    |    *    |    *    |    *    |    *    | 
Seq: GTCGTTGTAGTATAGTGGTaAGTATTCCCGCCTGTCACGCGGGTGaCCCGGGTTCGATCCCCGGCAACGGCG
Str: (((((((..((((........)))).(((((.......)))))....(((((.......)))))))))))).

Scaffold_11.trna28 (16904959-16905030)	Length: 72 bp
Type: Thr	Anticodon: CGT at 33-35 (16904991-16904993)	Score: 82.2
HMM Sc=57.60	Sec struct Sc=24.60
         *    |    *    |    *    |    *    |    *    |    *    |    *    | 
Seq: GCCTCCGTAGCATAGTGGTAGTGCGTTCGCTTCGTAAGCGAAAGGtCGCGAGTTCGATCCTCGCCGGGGGCT
Str: (((((((..((((.......)))).(((((.......))))).....(((((.......)))))))))))).

Scaffold_11.trna29 (17013582-17013655)	Length: 74 bp
Type: Lys	Anticodon: CTT at 34-36 (17013615-17013617)	Score: 81.0
HMM Sc=64.00	Sec struct Sc=17.00
         *    |    *    |    *    |    *    |    *    |    *    |    *    |   
Seq: GCCCGTCTAGCTCAGTTGGTAGAGCGCAAGGCTCTTAACCTTGTGGtCGTGGGTTCGAGCCCCACGGTGGGgCG
Str: (((((((..((((........)))).(((((.......))))).....(((((.......))))))))))).).

Scaffold_11.trna30 (17014778-17014848)	Length: 71 bp
Type: Gly	Anticodon: GCC at 33-35 (17014810-17014812)	Score: 66.5
HMM Sc=44.80	Sec struct Sc=21.70
         *    |    *    |    *    |    *    |    *    |    *    |    *    |
Seq: GCACCAGTGGTCTAGTGGTAGAATAGTACCCTGCCACGGTACAGaCCCGGGTTCGATTCCCGGCTGGTGCA
Str: (((((((..((.(.......).)).(((((.......)))))....(((((.......)))))))))))).

Scaffold_11.trna31 (18364676-18364747)	Length: 72 bp
Type: His	Anticodon: GTG at 34-36 (18364709-18364711)	Score: 63.0
HMM Sc=33.70	Sec struct Sc=29.30
         *    |    *    |    *    |    *    |    *    |    *    |    *    | 
Seq: GTGGCTGTAGTTTAGTGGTtAGAATTCCACGTTGTGGCCGTGGAGaCCTGGGCTCGAATCCCAGCAGCCACA
Str: (((((((..((((........)))).(((((.......)))))....(((((.......)))))))))))).

Scaffold_11.trna33 (19275273-19275344)	Length: 72 bp
Type: Glu	Anticodon: TTC at 34-36 (19275306-19275308)	Score: 73.2
HMM Sc=48.70	Sec struct Sc=24.50
         *    |    *    |    *    |    *    |    *    |    *    |    *    | 
Seq: TCCGTTGTCGTCCAGCGGTtAGGATGTCTGGCTTTCACCCAGGAGaCCCGGGTTCGATTCCCGGCAACGGAA
Str: (((((((..((((........)))).(((((.......)))))....(((((.......)))))))))))).

Scaffold_11.trna34 (20206220-20206290)	Length: 71 bp
Type: Gly	Anticodon: GCC at 33-35 (20206252-20206254)	Score: 66.5
HMM Sc=44.80	Sec struct Sc=21.70
         *    |    *    |    *    |    *    |    *    |    *    |    *    |
Seq: GCACCAGTGGTCTAGTGGTAGAATAGTACCCTGCCACGGTACAGaCCCGGGTTCGATTCCCGGCTGGTGCA
Str: (((((((..((.(.......).)).(((((.......)))))....(((((.......)))))))))))).

Scaffold_11.trna36 (20694021-20694092)	Length: 72 bp
Type: Gly	Anticodon: GCC at 33-35 (20694053-20694055)	Score: 66.1
HMM Sc=45.20	Sec struct Sc=20.90
         *    |    *    |    *    |    *    |    *    |    *    |    *    | 
Seq: GCACCAGTGGTCTAGTGGTAGAATAGTACCCTGCCACGGTACAGAcCCCGGGTTCGATTCCCGGCTGGTGCA
Str: (((((((..((.(.......).)).(((((.......))))).....(((((.......)))))))))))).

Scaffold_11.trna37 (20835211-20835282)	Length: 72 bp
Type: Pro	Anticodon: TGG at 33-35 (20835243-20835245)	Score: 67.0
HMM Sc=35.40	Sec struct Sc=31.60
         *    |    *    |    *    |    *    |    *    |    *    |    *    | 
Seq: GGGTATTTGGTCTAGTGGTATGATTCTCGCTTTGGGTGCGAGAGGtCCCGAGTTCGATTCTCGGAATGCCCC
Str: (((((((..(((.........))).(((((.......))))).....(((((.......)))))))))))).

Scaffold_11.trna38 (20835458-20835529)	Length: 72 bp
Type: Pro	Anticodon: TGG at 33-35 (20835490-20835492)	Score: 68.5
HMM Sc=35.70	Sec struct Sc=32.80
         *    |    *    |    *    |    *    |    *    |    *    |    *    | 
Seq: GGGCATTTGGTCTAGTGGTATGATTCTCGCTTTGGGTGCGAGAGGtCCCGAGTTCGATTCTCGGAATGCCCC
Str: (((((((..(((.........))).(((((.......))))).....(((((.......)))))))))))).

Scaffold_11.trna39 (20835809-20835880)	Length: 72 bp
Type: Pro	Anticodon: TGG at 33-35 (20835841-20835843)	Score: 68.5
HMM Sc=35.70	Sec struct Sc=32.80
         *    |    *    |    *    |    *    |    *    |    *    |    *    | 
Seq: GGGCATTTGGTCTAGTGGTATGATTCTCGCTTTGGGTGCGAGAGGtCCCGAGTTCGATTCTCGGAATGCCCC
Str: (((((((..(((.........))).(((((.......))))).....(((((.......)))))))))))).

Scaffold_11.trna40 (20837406-20837477)	Length: 72 bp
Type: Pro	Anticodon: TGG at 33-35 (20837438-20837440)	Score: 68.5
HMM Sc=35.70	Sec struct Sc=32.80
         *    |    *    |    *    |    *    |    *    |    *    |    *    | 
Seq: GGGCATTTGGTCTAGTGGTATGATTCTCGCTTTGGGTGCGAGAGGtCCCGAGTTCGATTCTCGGAATGCCCC
Str: (((((((..(((.........))).(((((.......))))).....(((((.......)))))))))))).

Scaffold_11.trna42 (20839141-20839212)	Length: 72 bp
Type: Pro	Anticodon: TGG at 33-35 (20839173-20839175)	Score: 68.5
HMM Sc=35.70	Sec struct Sc=32.80
         *    |    *    |    *    |    *    |    *    |    *    |    *    | 
Seq: GGGCATTTGGTCTAGTGGTATGATTCTCGCTTTGGGTGCGAGAGGtCCCGAGTTCGATTCTCGGAATGCCCC
Str: (((((((..(((.........))).(((((.......))))).....(((((.......)))))))))))).

Scaffold_11.trna43 (20839491-20839562)	Length: 72 bp
Type: Pro	Anticodon: TGG at 33-35 (20839523-20839525)	Score: 67.4
HMM Sc=34.70	Sec struct Sc=32.70
         *    |    *    |    *    |    *    |    *    |    *    |    *    | 
Seq: GGGCATTTGGTCTAGTGGTATGATTCTCGCTTTGGGTGCGAGAGGtCCCGAGTTCAATTCTCGGAATGCCCC
Str: (((((((..(((.........))).(((((.......))))).....(((((.......)))))))))))).

Scaffold_11.trna44 (20840970-20841041)	Length: 72 bp
Type: Pro	Anticodon: TGG at 33-35 (20841002-20841004)	Score: 68.5
HMM Sc=35.70	Sec struct Sc=32.80
         *    |    *    |    *    |    *    |    *    |    *    |    *    | 
Seq: GGGCATTTGGTCTAGTGGTATGATTCTCGCTTTGGGTGCGAGAGGtCCCGAGTTCGATTCTCGGAATGCCCC
Str: (((((((..(((.........))).(((((.......))))).....(((((.......)))))))))))).

Scaffold_11.trna45 (20847710-20847782)	Length: 73 bp
Type: Pro	Anticodon: TGG at 34-36 (20847743-20847745)	Score: 64.3
HMM Sc=31.50	Sec struct Sc=32.80
         *    |    *    |    *    |    *    |    *    |    *    |    *    |  
Seq: GGGCATTTgGGTCTAGTGGTATGATTCTCGCTTTGGGTGCGAGAGGtCCCGAGTTCGATTCTCGGAATGCCCC
Str: (((((((...(((.........))).(((((.......))))).....(((((.......)))))))))))).

Scaffold_11.trna46 (20847849-20847920)	Length: 72 bp
Type: Pro	Anticodon: AGG at 33-35 (20847881-20847883)	Score: 67.4
HMM Sc=34.70	Sec struct Sc=32.70
         *    |    *    |    *    |    *    |    *    |    *    |    *    | 
Seq: GGGCATTTGGTCTAGTGGTATGATTCTCGCTTAGGGTGCGAGAGGtCCCGAGTTCAATTCTCGGAATGCCCC
Str: (((((((..(((.........))).(((((.......))))).....(((((.......)))))))))))).

Scaffold_11.trna47 (20852253-20852324)	Length: 72 bp
Type: Pro	Anticodon: TGG at 33-35 (20852285-20852287)	Score: 68.5
HMM Sc=35.70	Sec struct Sc=32.80
         *    |    *    |    *    |    *    |    *    |    *    |    *    | 
Seq: GGGCATTTGGTCTAGTGGTATGATTCTCGCTTTGGGTGCGAGAGGtCCCGAGTTCGATTCTCGGAATGCCCC
Str: (((((((..(((.........))).(((((.......))))).....(((((.......)))))))))))).

Scaffold_11.trna49 (20853074-20853145)	Length: 72 bp
Type: Pro	Anticodon: CGG at 33-35 (20853106-20853108)	Score: 68.4
HMM Sc=35.70	Sec struct Sc=32.70
         *    |    *    |    *    |    *    |    *    |    *    |    *    | 
Seq: GGGCATTTGGTCTAGTGGTATGATTCTCGCTTCGGGTGCGAGAGGtCCCGAGTTCGATTCTCGGAATGCCCC
Str: (((((((..(((.........))).(((((.......))))).....(((((.......)))))))))))).

Scaffold_11.trna50 (20854261-20854332)	Length: 72 bp
Type: Pro	Anticodon: AGG at 33-35 (20854293-20854295)	Score: 67.4
HMM Sc=34.70	Sec struct Sc=32.70
         *    |    *    |    *    |    *    |    *    |    *    |    *    | 
Seq: GGGCATTTGGTCTAGTGGTATGATTCTCGCTTAGGGTGCGAGAGGtCCCGAGTTCAATTCTCGGAATGCCCC
Str: (((((((..(((.........))).(((((.......))))).....(((((.......)))))))))))).

Scaffold_11.trna52 (20855382-20855453)	Length: 72 bp
Type: Pro	Anticodon: TGG at 33-35 (20855414-20855416)	Score: 68.5
HMM Sc=35.70	Sec struct Sc=32.80
         *    |    *    |    *    |    *    |    *    |    *    |    *    | 
Seq: GGGCATTTGGTCTAGTGGTATGATTCTCGCTTTGGGTGCGAGAGGtCCCGAGTTCGATTCTCGGAATGCCCC
Str: (((((((..(((.........))).(((((.......))))).....(((((.......)))))))))))).

Scaffold_11.trna53 (20855523-20855594)	Length: 72 bp
Type: Pro	Anticodon: AGG at 33-35 (20855555-20855557)	Score: 67.4
HMM Sc=34.70	Sec struct Sc=32.70
         *    |    *    |    *    |    *    |    *    |    *    |    *    | 
Seq: GGGCATTTGGTCTAGTGGTATGATTCTCGCTTAGGGTGCGAGAGGtCCCGAGTTCAATTCTCGGAATGCCCC
Str: (((((((..(((.........))).(((((.......))))).....(((((.......)))))))))))).

Scaffold_11.trna54 (20855935-20856006)	Length: 72 bp
Type: Pro	Anticodon: TGG at 33-35 (20855967-20855969)	Score: 68.5
HMM Sc=35.70	Sec struct Sc=32.80
         *    |    *    |    *    |    *    |    *    |    *    |    *    | 
Seq: GGGCATTTGGTCTAGTGGTATGATTCTCGCTTTGGGTGCGAGAGGtCCCGAGTTCGATTCTCGGAATGCCCC
Str: (((((((..(((.........))).(((((.......))))).....(((((.......)))))))))))).

Scaffold_11.trna55 (20856265-20856336)	Length: 72 bp
Type: Pro	Anticodon: TGG at 33-35 (20856297-20856299)	Score: 68.5
HMM Sc=35.70	Sec struct Sc=32.80
         *    |    *    |    *    |    *    |    *    |    *    |    *    | 
Seq: GGGCATTTGGTCTAGTGGTATGATTCTCGCTTTGGGTGCGAGAGGtCCCGAGTTCGATTCTCGGAATGCCCC
Str: (((((((..(((.........))).(((((.......))))).....(((((.......)))))))))))).

Scaffold_11.trna57 (20859440-20859511)	Length: 72 bp
Type: Pro	Anticodon: TGG at 33-35 (20859472-20859474)	Score: 68.5
HMM Sc=35.70	Sec struct Sc=32.80
         *    |    *    |    *    |    *    |    *    |    *    |    *    | 
Seq: GGGCATTTGGTCTAGTGGTATGATTCTCGCTTTGGGTGCGAGAGGtCCCGAGTTCGATTCTCGGAATGCCCC
Str: (((((((..(((.........))).(((((.......))))).....(((((.......)))))))))))).

Scaffold_11.trna58 (20859804-20859875)	Length: 72 bp
Type: Pro	Anticodon: TGG at 33-35 (20859836-20859838)	Score: 68.5
HMM Sc=35.70	Sec struct Sc=32.80
         *    |    *    |    *    |    *    |    *    |    *    |    *    | 
Seq: GGGCATTTGGTCTAGTGGTATGATTCTCGCTTTGGGTGCGAGAGGtCCCGAGTTCGATTCTCGGAATGCCCC
Str: (((((((..(((.........))).(((((.......))))).....(((((.......)))))))))))).

Scaffold_11.trna61 (21859229-21859157)	Length: 73 bp
Type: Arg	Anticodon: TCT at 34-36 (21859196-21859194)	Score: 70.0
HMM Sc=49.90	Sec struct Sc=20.10
         *    |    *    |    *    |    *    |    *    |    *    |    *    |  
Seq: GCGCTCGTGGCCTAATGGAtAAGGCATTTGACTTCTAATCAAAGGAtTGTGGGTTCGAGTCCCACCGAGCGTG
Str: (((((((..((((........)))).(((((.......))))).....(((((.......)))))))))))).

Scaffold_11.trna62 (21329298-21329227)	Length: 72 bp
Type: Lys	Anticodon: TTT at 33-35 (21329266-21329264)	Score: 81.6
HMM Sc=66.10	Sec struct Sc=15.50
         *    |    *    |    *    |    *    |    *    |    *    |    *    | 
Seq: GCCTTCTTAGCTCAGTGGTAGAGCGCACGGCTTTTAACCGTGTGGtCGTGGGTTCGATCCCCACAGACGGCG
Str: (((.(((..((((.......)))).(((((.......))))).....(((((.......)))))))).))).

Scaffold_11.trna65 (21205881-21205810)	Length: 72 bp
Type: Pro	Anticodon: AGG at 33-35 (21205849-21205847)	Score: 67.4
HMM Sc=34.70	Sec struct Sc=32.70
         *    |    *    |    *    |    *    |    *    |    *    |    *    | 
Seq: GGGCATTTGGTCTAGTGGTATGATTCTCGCTTAGGGTGCGAGAGGtCCCGAGTTCAATTCTCGGAATGCCCC
Str: (((((((..(((.........))).(((((.......))))).....(((((.......)))))))))))).

Scaffold_11.trna66 (20775248-20775176)	Length: 73 bp
Type: Phe	Anticodon: GAA at 34-36 (20775215-20775213)	Score: 78.3
HMM Sc=58.40	Sec struct Sc=19.90
         *    |    *    |    *    |    *    |    *    |    *    |    *    |  
Seq: GCGGGGATAGCTCAGTTGGGAGAGCGTCAGACTGAAGATCTGAAGGtCGCGTGTTCGATCCACGCTCACCGCA
Str: ((((.((..((((........)))).(((((.......))))).....(((((.......))))))).)))).

Scaffold_11.trna68 (19785217-19785147)	Length: 71 bp
Type: Gly	Anticodon: GCC at 33-35 (19785185-19785183)	Score: 66.5
HMM Sc=44.80	Sec struct Sc=21.70
         *    |    *    |    *    |    *    |    *    |    *    |    *    |
Seq: GCACCAGTGGTCTAGTGGTAGAATAGTACCCTGCCACGGTACAGaCCCGGGTTCGATTCCCGGCTGGTGCA
Str: (((((((..((.(.......).)).(((((.......)))))....(((((.......)))))))))))).

Scaffold_11.trna69 (19627935-19627862)	Length: 74 bp
Type: Thr	Anticodon: AGT at 35-37 (19627901-19627899)	Score: 75.3
HMM Sc=47.40	Sec struct Sc=27.90
         *    |    *    |    *    |    *    |    *    |    *    |    *    |   
Seq: GCTCTTGTAGCTCAGTTGGTtAGAGCACCCGTTTAGTAAGCGGGAGGtCTTGAGTTCGACTCTCAACAAGAGCA
Str: (((((((..((((.........)))).(((((.......))))).....(((((.......)))))))))))).

Scaffold_11.trna70 (18926938-18926867)	Length: 72 bp
Type: Lys	Anticodon: TTT at 33-35 (18926906-18926904)	Score: 92.3
HMM Sc=68.60	Sec struct Sc=23.70
         *    |    *    |    *    |    *    |    *    |    *    |    *    | 
Seq: GCCGTCTTAGCTCAGTGGTAGAGCGCGTGGCTTTTAACCACGTGGtCGTGGGTTCGATCCCCACAGACGGCG
Str: (((((((..((((.......)))).(((((.......))))).....(((((.......)))))))))))).

Scaffold_11.trna72 (18325194-18325122)	Length: 73 bp
Type: Ala	Anticodon: AGC at 34-36 (18325161-18325159)	Score: 63.4
HMM Sc=38.20	Sec struct Sc=25.20
         *    |    *    |    *    |    *    |    *    |    *    |    *    |  
Seq: GGGGATGTAGCTCAGATGGTAGAGCGCTCGCTTAGCATGCGAGAGGtACGGGGATCGATACCCCGCATCTCCA
Str: (((((((..((((........)))).(((((.......))))).....(((((.......)))))))))))).

Scaffold_11.trna73 (11835063-11834992)	Length: 72 bp
Type: iMet	Anticodon: CAT at 33-35 (11835031-11835029)	Score: 55.0
HMM Sc=21.60	Sec struct Sc=33.40
         *    |    *    |    *    |    *    |    *    |    *    |    *    | 
Seq: ATCAGAGTGGCGCAGCGGAAGCGTGGTGGGCCCATAACCCACAGGtCCCAAGATCGAAACTTGGCTCTGATA
Str: (((((((..((((.......)))).(((((.......))))).....(((((.......)))))))))))).

Scaffold_12.trna1 (458227-458310)	Length: 84 bp
Type: Leu	Anticodon: CAA at 35-37 (458261-458263)	Score: 78.6
HMM Sc=55.60	Sec struct Sc=23.00
         *    |    *    |    *    |    *    |    *    |    *    |    *    |    *    |   
Seq: GTCAGGATGGCCGAGTGGTctAAGGCGCCAGACTCAAGTTCTGGTCCTCTAACGAGGGCGTGGGTTCAAATCCCACTTCTGACA
Str: (((((((..(((...........))).(((((.......))))).((((....))))..(((((.......)))))))))))).

Scaffold_12.trna3 (489175-489246)	Length: 72 bp
Type: Gly	Anticodon: TCC at 34-36 (489208-489210)	Score: 73.9
HMM Sc=46.20	Sec struct Sc=27.70
         *    |    *    |    *    |    *    |    *    |    *    |    *    | 
Seq: GCGTTTGTAGTCCAACGGTtAGGATAATTGCCTTCCAAGCAATAGaCCCGGGTTCGACTCCCGGCAAACGCA
Str: (((((((..((((........)))).(((((.......)))))....(((((.......)))))))))))).

Scaffold_12.trna4 (633263-633334)	Length: 72 bp
Type: iMet	Anticodon: CAT at 33-35 (633295-633297)	Score: 58.3
HMM Sc=28.10	Sec struct Sc=30.20
         *    |    *    |    *    |    *    |    *    |    *    |    *    | 
Seq: ATCAGAGTGGCGCAGCGGAAGCGTGGTGGGCCCATAACCCACAGGtCCCAGGATCGAAACCTGGCTCTGATA
Str: (((((((..((((.......)))).(((((.......))))).....(((((.......)))))))))))).

Scaffold_12.trna5 (1104051-1104123)	Length: 73 bp
Type: Ala	Anticodon: CGC at 34-36 (1104084-1104086)	Score: 68.3
HMM Sc=44.10	Sec struct Sc=24.20
         *    |    *    |    *    |    *    |    *    |    *    |    *    |  
Seq: GGGGGTGTAGCTCAtATGGTAGAGCGCTCGCTTCGCATGCGAGAGGcACGGGGTTCGATTCCCCGCACCTCCA
Str: (((((((..((((........)))).(((((.......))))).....(((((.......)))))))))))).

Scaffold_12.trna6 (1119384-1119457)	Length: 74 bp
Type: Arg	Anticodon: ACG at 35-37 (1119418-1119420)	Score: 56.2
HMM Sc=44.90	Sec struct Sc=11.30
         *    |    *    |    *    |    *    |    *    |    *    |    *    |   
Seq: GGGCCTGTAGCTCAGAGGAttAGAGCACGTGGCTACGAACCACGGTGtCGGGGGTTCGAATCCCTCCTCGCCCA
Str: ((((..(..((((.........)))).(((((.......))))).....(((((.......))))))..)))).

Scaffold_12.trna7 (1198231-1198302)	Length: 72 bp
Type: Gln	Anticodon: CTG at 34-36 (1198264-1198266)	Score: 74.8
HMM Sc=49.50	Sec struct Sc=25.30
         *    |    *    |    *    |    *    |    *    |    *    |    *    | 
Seq: GGTTCTATGGTCTAGTGGTtAGGACATCGGACTCTGAATCCGATAgCCCGAGTTCAAGTCTCGGTAGGACCT
Str: (((((((..((((........)))).(((((.......)))))....(((((.......)))))))))))).

Scaffold_12.trna8 (2753793-2753874)	Length: 82 bp
Type: Ser	Anticodon: AGA at 34-36 (2753826-2753828)	Score: 79.4
HMM Sc=43.10	Sec struct Sc=36.30
         *    |    *    |    *    |    *    |    *    |    *    |    *    |    *    | 
Seq: GTGGACGTGCCGGAGTGGTtATCGGGCATGACTAGAAATCATGTGGGCTTTGCCCGCGCAGGTTCGAATCCTGCCGTCCACG
Str: (((((((..((((........)))).(((((.......))))).((((...))))..(((((.......)))))))))))).

Scaffold_12.trna10 (4064998-4065069)	Length: 72 bp
Type: Cys	Anticodon: GCA at 33-35 (4065030-4065032)	Score: 81.7
HMM Sc=56.10	Sec struct Sc=25.60
         *    |    *    |    *    |    *    |    *    |    *    |    *    | 
Seq: GGGTCCATAGCTCAGTGGTAGAGCAATTGACTGCAGATCAATAGGtCACCGGTTCGAACCCGGTTGGGCCCT
Str: (((((((..((((.......)))).(((((.......))))).....(((((.......)))))))))))).

Scaffold_12.trna13 (4794489-4794560)	Length: 72 bp
Type: Trp	Anticodon: CCA at 33-35 (4794521-4794523)	Score: 75.8
HMM Sc=51.20	Sec struct Sc=24.60
         *    |    *    |    *    |    *    |    *    |    *    |    *    | 
Seq: GGATCCGTGGCGCAATGGTAGCGCGTCTGACTCCAGATCAGAAGGtTGCGTGTTCGATTCACGTCGGGTTCA
Str: (((((((..((((.......)))).(((((.......))))).....(((((.......)))))))))))).

Scaffold_12.trna14 (5533666-5533739)	Length: 74 bp
Type: Ile	Anticodon: TAT at 35-37 (5533700-5533702)	Score: 85.9
HMM Sc=70.60	Sec struct Sc=15.30
         *    |    *    |    *    |    *    |    *    |    *    |    *    |   
Seq: GGTCCCGTAGCTCAGTTGGTtAGAGCGTTGGTCTTATGAGCCGAAGGtCGCGGGTTCGAGCCCCGCCGGGACCA
Str: (((((((..((((.........)))).(((((.......))))).....(((((.......)))))))))))).

Scaffold_12.trna15 (5887240-5887326)	Length: 87 bp
Type: Met	Anticodon: CAT at 35-37 (5887274-5887276)	Score: 64.2
Possible intron: 39-51 (5887278-5887290)
HMM Sc=40.70	Sec struct Sc=23.50
         *    |    *    |    *    |    *    |    *    |    *    |    *    |    *    |    * 
Seq: GGGGTGGTGGCGCAGTTGGCtAGCGCGTAGGTCTCATAgctaagttgagtgATCCTGAGGtCGAGAGTTCGAGCCTCTCTCACCCCA
Str: (((((((..((((.........)))).((((......................)))).....(((((.......)))))))))))).

Scaffold_12.trna19 (7144722-7144795)	Length: 74 bp
Type: Val	Anticodon: CAC at 35-37 (7144756-7144758)	Score: 79.1
HMM Sc=48.00	Sec struct Sc=31.10
         *    |    *    |    *    |    *    |    *    |    *    |    *    |   
Seq: GTCTGGGTGGTGTAGTTGGTtATCACGCTAGTCTCACACACTAGAGGtCCCCAGTTCGAACCTGGGCTCAGACA
Str: (((((((..(((...........))).(((((.......))))).....(((((.......)))))))))))).

Scaffold_12.trna22 (9703077-9703149)	Length: 73 bp
Type: Ala	Anticodon: AGC at 34-36 (9703110-9703112)	Score: 63.4
HMM Sc=38.20	Sec struct Sc=25.20
         *    |    *    |    *    |    *    |    *    |    *    |    *    |  
Seq: GGGGATGTAGCTCAGATGGTAGAGCGCTCGCTTAGCATGCGAGAGGtACGGGGATCGATACCCCGCATCTCCA
Str: (((((((..((((........)))).(((((.......))))).....(((((.......)))))))))))).

Scaffold_12.trna23 (10874734-10874806)	Length: 73 bp
Type: Arg	Anticodon: CCT at 34-36 (10874767-10874769)	Score: 74.8
HMM Sc=55.90	Sec struct Sc=18.90
         *    |    *    |    *    |    *    |    *    |    *    |    *    |  
Seq: GCGCCTGTAGCTCAGTGGAtAGAGCGTCTGTTTCCTAAGCAGAAGGtCGTAGGTTCGACCCCTACCTGGCGCG
Str: (((((.(..((((........)))).(((((.......))))).....(((((.......)))))).))))).

Scaffold_12.trna24 (11485941-11486013)	Length: 73 bp
Type: Glu	Anticodon: CTC at 35-37 (11485975-11485977)	Score: 78.9
HMM Sc=53.10	Sec struct Sc=25.80
         *    |    *    |    *    |    *    |    *    |    *    |    *    |  
Seq: TCCGTTGTAGTCTAGTTGGTtAGGATACTCGGCTCTCACCCGAGAGaCCCGGGTTCAAGTCCCGGCAACGGAA
Str: (((((((..((((.........)))).(((((.......)))))....(((((.......)))))))))))).

Scaffold_12.trna26 (16548168-16548239)	Length: 72 bp
Type: Asp	Anticodon: GTC at 34-36 (16548201-16548203)	Score: 69.8
HMM Sc=46.80	Sec struct Sc=23.00
         *    |    *    |    *    |    *    |    *    |    *    |    *    | 
Seq: GTCGTTGTAGTATAGTGGTaAGTATTCCCGCCTGTCACGCGGGTGaCCCGGGTTCGATCCCCGGCAACGGCG
Str: (((((((..((((........)))).(((((.......)))))....(((((.......)))))))))))).

Scaffold_12.trna30 (19684347-19684418)	Length: 72 bp
Type: Asp	Anticodon: GTC at 34-36 (19684380-19684382)	Score: 69.8
HMM Sc=46.80	Sec struct Sc=23.00
         *    |    *    |    *    |    *    |    *    |    *    |    *    | 
Seq: GTCGATGTAGTATAGTGGTgAGTATATCCGCCTGTCACGCGGATGaCCCGGGTTCGATCCCCGGCATCGGCG
Str: (((((((..((((........)))).(((((.......)))))....(((((.......)))))))))))).

Scaffold_12.trna36 (20323340-20323269)	Length: 72 bp
Type: Pro	Anticodon: AGG at 33-35 (20323308-20323306)	Score: 67.4
HMM Sc=34.70	Sec struct Sc=32.70
         *    |    *    |    *    |    *    |    *    |    *    |    *    | 
Seq: GGGCATTTGGTCTAGTGGTATGATTCTCGCTTAGGGTGCGAGAGGtCCCGAGTTCAATTCTCGGAATGCCCC
Str: (((((((..(((.........))).(((((.......))))).....(((((.......)))))))))))).

Scaffold_12.trna39 (16603678-16603606)	Length: 73 bp
Type: Ala	Anticodon: TGC at 34-36 (16603645-16603643)	Score: 70.0
HMM Sc=45.30	Sec struct Sc=24.70
         *    |    *    |    *    |    *    |    *    |    *    |    *    |  
Seq: GGGGATGTAGCTCAAATGGTAGAGCGCTCGCTTTGCATGCGAGAGGcACGGGGTTCGATCCCCCGCATCTCCA
Str: (((((((..((((........)))).(((((.......))))).....(((((.......)))))))))))).

Scaffold_12.trna40 (14544117-14544036)	Length: 82 bp
Type: Ser	Anticodon: GCT at 34-36 (14544084-14544082)	Score: 80.5
HMM Sc=45.20	Sec struct Sc=35.30
         *    |    *    |    *    |    *    |    *    |    *    |    *    |    *    | 
Seq: GTCGCTTTGGCCGAGTGGTtAAGGCGTGTGCCTGCTAAGTACATGGGGTTTCCCCGCGAGAGTTCGAATCTCTCAGGCGACG
Str: (((((((..(((..........))).(((((.......))))).((((...))))..(((((.......)))))))))))).

Scaffold_12.trna42 (9361059-9360977)	Length: 83 bp
Type: Leu	Anticodon: TAA at 34-36 (9361026-9361024)	Score: 77.8
HMM Sc=41.30	Sec struct Sc=36.50
         *    |    *    |    *    |    *    |    *    |    *    |    *    |    *    |  
Seq: GCTGGTTTGCCCGAGTGGTtAAGGGGGCAGACTTAAGATCTGCTGCACATAAGTGCGCGTGGGTTCGAACCCCACAGCCAGCA
Str: (((((((..(((..........))).(((((.......))))).((((....))))..(((((.......)))))))))))).

Scaffold_12.trna44 (6734776-6734705)	Length: 72 bp
Type: iMet	Anticodon: CAT at 33-35 (6734744-6734742)	Score: 58.3
HMM Sc=28.10	Sec struct Sc=30.20
         *    |    *    |    *    |    *    |    *    |    *    |    *    | 
Seq: ATCAGAGTGGCGCAGCGGAAGCGTGGTGGGCCCATAACCCACAGGtCCCAGGATCGAAACCTGGCTCTGATA
Str: (((((((..((((.......)))).(((((.......))))).....(((((.......)))))))))))).

Scaffold_12.trna45 (6369533-6369461)	Length: 73 bp
Type: Ala	Anticodon: TGC at 34-36 (6369500-6369498)	Score: 70.0
HMM Sc=45.30	Sec struct Sc=24.70
         *    |    *    |    *    |    *    |    *    |    *    |    *    |  
Seq: GGGGATGTAGCTCAAATGGTAGAGCGCTCGCTTTGCATGCGAGAGGcACGGGGTTCGATCCCCCGCATCTCCA
Str: (((((((..((((........)))).(((((.......))))).....(((((.......)))))))))))).

Scaffold_12.trna47 (6222416-6222345)	Length: 72 bp
Type: Asp	Anticodon: GTC at 34-36 (6222383-6222381)	Score: 69.8
HMM Sc=46.80	Sec struct Sc=23.00
         *    |    *    |    *    |    *    |    *    |    *    |    *    | 
Seq: GTCGTTGTAGTATAGTGGTaAGTATTCCCGCCTGTCACGCGGGTGaCCCGGGTTCGATCCCCGGCAACGGCG
Str: (((((((..((((........)))).(((((.......)))))....(((((.......)))))))))))).

Scaffold_12.trna48 (6142542-6142469)	Length: 74 bp
Type: Asn	Anticodon: GTT at 35-37 (6142508-6142506)	Score: 84.5
HMM Sc=59.40	Sec struct Sc=25.10
         *    |    *    |    *    |    *    |    *    |    *    |    *    |   
Seq: GCTGGAATAGCTCAGTTGGTtAGAGCGTGTGGCTGTTAACCACAAGGtCGGAGGTTCAAGCCCTCCTTCTAGCG
Str: (((((((..((((.........)))).(((((.......))))).....(((((.......)))))))))))).

Scaffold_12.trna50 (3681925-3681854)	Length: 72 bp
Type: Cys	Anticodon: GCA at 33-35 (3681893-3681891)	Score: 81.7
HMM Sc=56.10	Sec struct Sc=25.60
         *    |    *    |    *    |    *    |    *    |    *    |    *    | 
Seq: GGGTCCATAGCTCAGTGGTAGAGCAATTGACTGCAGATCAATAGGtCACCGGTTCGAACCCGGTTGGGCCCT
Str: (((((((..((((.......)))).(((((.......))))).....(((((.......)))))))))))).

Scaffold_12.trna51 (3680847-3680776)	Length: 72 bp
Type: Cys	Anticodon: GCA at 33-35 (3680815-3680813)	Score: 81.7
HMM Sc=56.10	Sec struct Sc=25.60
         *    |    *    |    *    |    *    |    *    |    *    |    *    | 
Seq: GGGTCCATAGCTCAGTGGTAGAGCAATTGACTGCAGATCAATAGGtCACCGGTTCGAACCCGGTTGGGCCCT
Str: (((((((..((((.......)))).(((((.......))))).....(((((.......)))))))))))).

Scaffold_12.trna52 (3085840-3085768)	Length: 73 bp
Type: Phe	Anticodon: GAA at 34-36 (3085807-3085805)	Score: 68.2
HMM Sc=54.40	Sec struct Sc=13.80
         *    |    *    |    *    |    *    |    *    |    *    |    *    |  
Seq: CCGGGGATAGCTCAGTTGGGAGAGCGTCAGACTGAAGATCTGAAGGtCGCGTGTTCGATCCACGCTCACCGCA
Str: .(((.((..((((........)))).(((((.......))))).....(((((.......))))))).)))..

Scaffold_12.trna53 (1444090-1444019)	Length: 72 bp
Type: Thr	Anticodon: TGT at 33-35 (1444058-1444056)	Score: 79.0
HMM Sc=48.80	Sec struct Sc=30.20
         *    |    *    |    *    |    *    |    *    |    *    |    *    | 
Seq: GCCCTTATAGCTCAGTGGTAGAGCGTCAGTCTTGTAAACTGAAGGtCTGTAGTTCGATCCTGCATGAGGGCA
Str: (((((((..((((.......)))).(((((.......))))).....(((((.......)))))))))))).

Scaffold_12.trna54 (1442926-1442855)	Length: 72 bp
Type: Thr	Anticodon: TGT at 33-35 (1442894-1442892)	Score: 75.9
HMM Sc=49.70	Sec struct Sc=26.20
         *    |    *    |    *    |    *    |    *    |    *    |    *    | 
Seq: GCCCCTATAGCTCAGTGGTAGAGCGTTAGTCTTGTAAACTGAAGGtCTGTAGTTCGATCCTGCATGGGGGCA
Str: (((((((..((((.......)))).(((((.......))))).....(((((.......)))))))))))).

Scaffold_12.trna57 (126373-126301)	Length: 73 bp
Type: Ala	Anticodon: AGC at 34-36 (126340-126338)	Score: 63.4
HMM Sc=38.20	Sec struct Sc=25.20
         *    |    *    |    *    |    *    |    *    |    *    |    *    |  
Seq: GGGGATGTAGCTCAGATGGTAGAGCGCTCGCTTAGCATGCGAGAGGtACGGGGATCGATACCCCGCATCTCCA
Str: (((((((..((((........)))).(((((.......))))).....(((((.......)))))))))))).

Scaffold_12.trna58 (125203-125131)	Length: 73 bp
Type: Ala	Anticodon: AGC at 34-36 (125170-125168)	Score: 63.4
HMM Sc=38.20	Sec struct Sc=25.20
         *    |    *    |    *    |    *    |    *    |    *    |    *    |  
Seq: GGGGATGTAGCTCAGATGGTAGAGCGCTCGCTTAGCATGCGAGAGGtACGGGGATCGATACCCCGCATCTCCA
Str: (((((((..((((........)))).(((((.......))))).....(((((.......)))))))))))).

Scaffold_12.trna59 (124707-124635)	Length: 73 bp
Type: Ala	Anticodon: AGC at 34-36 (124674-124672)	Score: 63.4
HMM Sc=38.20	Sec struct Sc=25.20
         *    |    *    |    *    |    *    |    *    |    *    |    *    |  
Seq: GGGGATGTAGCTCAGATGGTAGAGCGCTCGCTTAGCATGCGAGAGGtACGGGGATCGATACCCCGCATCTCCA
Str: (((((((..((((........)))).(((((.......))))).....(((((.......)))))))))))).

Scaffold_12.trna60 (124266-124194)	Length: 73 bp
Type: Ala	Anticodon: AGC at 34-36 (124233-124231)	Score: 63.4
HMM Sc=38.20	Sec struct Sc=25.20
         *    |    *    |    *    |    *    |    *    |    *    |    *    |  
Seq: GGGGATGTAGCTCAGATGGTAGAGCGCTCGCTTAGCATGCGAGAGGtACGGGGATCGATACCCCGCATCTCCA
Str: (((((((..((((........)))).(((((.......))))).....(((((.......)))))))))))).

Scaffold_13.trna6 (7036845-7036917)	Length: 73 bp
Type: Phe	Anticodon: GAA at 34-36 (7036878-7036880)	Score: 76.9
HMM Sc=56.20	Sec struct Sc=20.70
         *    |    *    |    *    |    *    |    *    |    *    |    *    |  
Seq: GCGAGGATAGCTCAGTTGGGAGAGCGTCAGACTGAAGATCTGAAGGtCGCGTGTTCGATCCACGCTCATCGCA
Str: ((((.((..((((........)))).(((((.......))))).....(((((.......))))))).)))).

Scaffold_13.trna7 (9304082-9304155)	Length: 74 bp
Type: Val	Anticodon: AAC at 35-37 (9304116-9304118)	Score: 72.9
HMM Sc=48.60	Sec struct Sc=24.30
         *    |    *    |    *    |    *    |    *    |    *    |    *    |   
Seq: GGTGTCGTGGTGTAGTTGGTtATCACGTCAGTCTAACACACTGAAGGtCTCCGGTTCGAGTCCGGGCGACGCCA
Str: (((((((..(((...........))).(((((.......))))).....(((((.......)))))))))))).

Scaffold_13.trna8 (9703508-9703578)	Length: 71 bp
Type: Gly	Anticodon: GCC at 33-35 (9703540-9703542)	Score: 66.5
HMM Sc=44.80	Sec struct Sc=21.70
         *    |    *    |    *    |    *    |    *    |    *    |    *    |
Seq: GCACCAGTGGTCTAGTGGTAGAATAGTACCCTGCCACGGTACAGaCCCGGGTTCGATTCCCGGCTGGTGCA
Str: (((((((..((.(.......).)).(((((.......)))))....(((((.......)))))))))))).

Scaffold_13.trna10 (10919764-10919837)	Length: 74 bp
Type: Val	Anticodon: AAC at 35-37 (10919798-10919800)	Score: 72.9
HMM Sc=48.60	Sec struct Sc=24.30
         *    |    *    |    *    |    *    |    *    |    *    |    *    |   
Seq: GGTGTCGTGGTGTAGTTGGTtATCACGTCAGTCTAACACACTGAAGGtCTCCGGTTCGAGTCCGGGCGACGCCA
Str: (((((((..(((...........))).(((((.......))))).....(((((.......)))))))))))).

Scaffold_13.trna17 (16504007-16504078)	Length: 72 bp
Type: Pro	Anticodon: AGG at 33-35 (16504039-16504041)	Score: 67.4
HMM Sc=34.70	Sec struct Sc=32.70
         *    |    *    |    *    |    *    |    *    |    *    |    *    | 
Seq: GGGCATTTGGTCTAGTGGTATGATTCTCGCTTAGGGTGCGAGAGGtCCCGAGTTCAATTCTCGGAATGCCCC
Str: (((((((..(((.........))).(((((.......))))).....(((((.......)))))))))))).

Scaffold_13.trna19 (17980325-17980396)	Length: 72 bp
Type: Gln	Anticodon: TTG at 34-36 (17980358-17980360)	Score: 73.5
HMM Sc=53.70	Sec struct Sc=19.80
         *    |    *    |    *    |    *    |    *    |    *    |    *    | 
Seq: GGTTCTATGGTGTAGTGGTtAGCACTCTGGACTTTGAATCCAGCGaCCTGGGTTCGACTCCCGGTAGGACCT
Str: (((((((..((((........)))).(((((.......)))))....(((((.......)))))))))))).

Scaffold_13.trna20 (18257687-18257758)	Length: 72 bp
Type: iMet	Anticodon: CAT at 33-35 (18257719-18257721)	Score: 58.3
HMM Sc=28.10	Sec struct Sc=30.20
         *    |    *    |    *    |    *    |    *    |    *    |    *    | 
Seq: ATCAGAGTGGCGCAGCGGAAGCGTGGTGGGCCCATAACCCACAGGtCCCAGGATCGAAACCTGGCTCTGATA
Str: (((((((..((((.......)))).(((((.......))))).....(((((.......)))))))))))).

Scaffold_13.trna23 (20369513-20369584)	Length: 72 bp
Type: Trp	Anticodon: CCA at 33-35 (20369545-20369547)	Score: 75.8
HMM Sc=51.20	Sec struct Sc=24.60
         *    |    *    |    *    |    *    |    *    |    *    |    *    | 
Seq: GGATCCGTGGCGCAATGGTAGCGCGTCTGACTCCAGATCAGAAGGtTGCGTGTTCGATTCACGTCGGGTTCA
Str: (((((((..((((.......)))).(((((.......))))).....(((((.......)))))))))))).

Scaffold_13.trna24 (19909710-19909639)	Length: 72 bp
Type: Cys	Anticodon: GCA at 33-35 (19909678-19909676)	Score: 82.1
HMM Sc=59.90	Sec struct Sc=22.20
         *    |    *    |    *    |    *    |    *    |    *    |    *    | 
Seq: GGGTCCATAGCTCAGTGGTAGAGCATTTGACTGCAGATCAAGAGGtCACCGGTTCGAACCCGGTTGGGCCCT
Str: (((((((..((((.......)))).(((((.......))))).....(((((.......)))))))))))).

Scaffold_13.trna25 (19909185-19909114)	Length: 72 bp
Type: Cys	Anticodon: GCA at 33-35 (19909153-19909151)	Score: 82.1
HMM Sc=59.90	Sec struct Sc=22.20
         *    |    *    |    *    |    *    |    *    |    *    |    *    | 
Seq: GGGTCCATAGCTCAGTGGTAGAGCATTTGACTGCAGATCAAGAGGtCACCGGTTCGAACCCGGTTGGGCCCT
Str: (((((((..((((.......)))).(((((.......))))).....(((((.......)))))))))))).

Scaffold_13.trna28 (19075075-19075004)	Length: 72 bp
Type: Lys	Anticodon: TTT at 33-35 (19075043-19075041)	Score: 92.3
HMM Sc=68.60	Sec struct Sc=23.70
         *    |    *    |    *    |    *    |    *    |    *    |    *    | 
Seq: GCCGTCTTAGCTCAGTGGTAGAGCGCGTGGCTTTTAACCACGTGGtCGTGGGTTCGATCCCCACAGACGGCG
Str: (((((((..((((.......)))).(((((.......))))).....(((((.......)))))))))))).

Scaffold_13.trna31 (17981479-17981398)	Length: 82 bp
Type: Ser	Anticodon: GCT at 34-36 (17981446-17981444)	Score: 80.5
HMM Sc=45.20	Sec struct Sc=35.30
         *    |    *    |    *    |    *    |    *    |    *    |    *    |    *    | 
Seq: GTCGCTTTGGCCGAGTGGTtAAGGCGTGTGCCTGCTAAGTACATGGGGTTTCCCCGCGAGAGTTCGAATCTCTCAGGCGACG
Str: (((((((..(((..........))).(((((.......))))).((((...))))..(((((.......)))))))))))).

Scaffold_13.trna34 (10978744-10978664)	Length: 81 bp
Type: Leu	Anticodon: AAG at 36-38 (10978709-10978707)	Score: 74.0
HMM Sc=52.20	Sec struct Sc=21.80
         *    |    *    |    *    |    *    |    *    |    *    |    *    |    *    |
Seq: GTTGAGATGGCCGAGTTGGTctAAGGCGCCAGATTAAGGTTCTGGTccgaaaGGgCGTGGGTTCAAATCCCACTCTCAACA
Str: (((((((..(((............))).(((((.......)))))...........(((((.......)))))))))))).

Scaffold_13.trna35 (10704401-10704331)	Length: 71 bp
Type: Gly	Anticodon: CCC at 33-35 (10704369-10704367)	Score: 66.0
HMM Sc=29.20	Sec struct Sc=36.80
         *    |    *    |    *    |    *    |    *    |    *    |    *    |
Seq: GCGCATCTAGTGTAGTGGTATCATAGTACCCTCCCACGGTACTGaCCGGGGTTCGATTCCCCGGATGCGCA
Str: (((((((..(((.........))).(((((.......)))))....(((((.......)))))))))))).

Scaffold_14.trna8 (4283549-4283621)	Length: 73 bp
Type: Arg	Anticodon: CCT at 34-36 (4283582-4283584)	Score: 73.8
HMM Sc=54.30	Sec struct Sc=19.50
         *    |    *    |    *    |    *    |    *    |    *    |    *    |  
Seq: GCGTCTGTAGCTCAGTGGAtAGAGCGTCTGTTTCCTAAGCAGAAGGtCGTAGGTTCGACCCCTACCTGACGCG
Str: (((((.(..((((........)))).(((((.......))))).....(((((.......)))))).))))).

Scaffold_14.trna9 (4285072-4285144)	Length: 73 bp
Type: Arg	Anticodon: CCT at 34-36 (4285105-4285107)	Score: 68.3
HMM Sc=48.80	Sec struct Sc=19.50
         *    |    *    |    *    |    *    |    *    |    *    |    *    |  
Seq: GCGTCTGTAGCTCAGTGGAtAGAGCGTCTGTTTCCTAAGCAGAAGGtCGTAGGTTTGACCCCTACCTGACGCG
Str: (((((.(..((((........)))).(((((.......))))).....(((((.......)))))).))))).

Scaffold_14.trna10 (4459830-4459911)	Length: 82 bp
Type: Ser	Anticodon: AGA at 34-36 (4459863-4459865)	Score: 77.8
HMM Sc=43.40	Sec struct Sc=34.40
         *    |    *    |    *    |    *    |    *    |    *    |    *    |    *    | 
Seq: GTGGGCGTGCCGGAGTGGTtATCGGGCATGACTAGAAATCATGTGGGCTTTGCCCGCGCAGGTTCGAATCCTGCCGCTCACG
Str: (((((((..((((........)))).(((((.......))))).((((...))))..(((((.......)))))))))))).

Scaffold_14.trna18 (10880151-10880237)	Length: 87 bp
Type: Tyr	Anticodon: GTA at 34-36 (10880184-10880186)	Score: 74.2
Possible intron: 38-51 (10880188-10880201)
HMM Sc=42.40	Sec struct Sc=31.80
         *    |    *    |    *    |    *    |    *    |    *    |    *    |    *    |    * 
Seq: CCGACCTTAGCTCAGTTGGTAGAGCGGAAGACTGTAGttgtataacagacaATCTTTAGGtCGCTGGTTCGATTCCGGCAGGTCGGA
Str: (((((((..((((........)))).(((((.....................))))).....(((((.......)))))))))))).

Scaffold_14.trna19 (10880307-10880393)	Length: 87 bp
Type: Tyr	Anticodon: GTA at 34-36 (10880340-10880342)	Score: 74.2
Possible intron: 38-51 (10880344-10880357)
HMM Sc=42.50	Sec struct Sc=31.70
         *    |    *    |    *    |    *    |    *    |    *    |    *    |    *    |    * 
Seq: CCGACCTTAGCTCAGTTGGTAGAGCGGAAGACTGTAGttgtataacagataATCTTTAGGtCGCTGGTTCGATTCCGGCAGGTCGGA
Str: (((((((..((((........)))).(((((.....................))))).....(((((.......)))))))))))).

Scaffold_14.trna20 (10891952-10892025)	Length: 74 bp
Type: Val	Anticodon: AAC at 35-37 (10891986-10891988)	Score: 72.9
HMM Sc=48.60	Sec struct Sc=24.30
         *    |    *    |    *    |    *    |    *    |    *    |    *    |   
Seq: GGTGTCGTGGTGTAGTTGGTtATCACGTCAGTCTAACACACTGAAGGtCTCCGGTTCGAGTCCGGGCGACGCCA
Str: (((((((..(((...........))).(((((.......))))).....(((((.......)))))))))))).

Scaffold_14.trna21 (10896413-10896500)	Length: 88 bp
Type: Tyr	Anticodon: GTA at 34-36 (10896446-10896448)	Score: 58.7
Possible intron: 38-52 (10896450-10896464)
HMM Sc=35.10	Sec struct Sc=23.60
         *    |    *    |    *    |    *    |    *    |    *    |    *    |    *    |    *  
Seq: CCGACCTTAGCTCAGTTGGTAGAGCGGAGGACTGTAGttggctagcagattaATCCTTAGGtCGCTGGTTCCAATCCGGCATGTCGGA
Str: (((((.(..((((........)))).(((((......................))))).....(((((.......)))))).))))).

Scaffold_14.trna22 (10901964-10902037)	Length: 74 bp
Type: Val	Anticodon: AAC at 35-37 (10901998-10902000)	Score: 72.9
HMM Sc=48.60	Sec struct Sc=24.30
         *    |    *    |    *    |    *    |    *    |    *    |    *    |   
Seq: GGTGTCGTGGTGTAGTTGGTtATCACGTCAGTCTAACACACTGAAGGtCTCCGGTTCGAGTCCGGGCGACGCCA
Str: (((((((..(((...........))).(((((.......))))).....(((((.......)))))))))))).

Scaffold_14.trna23 (10903136-10903209)	Length: 74 bp
Type: Val	Anticodon: AAC at 35-37 (10903170-10903172)	Score: 71.9
HMM Sc=47.60	Sec struct Sc=24.30
         *    |    *    |    *    |    *    |    *    |    *    |    *    |   
Seq: GGTGTCGTGGTGTAGTTGGTtATCACGTCAGTCTAACACACTGAAGGtCTCCGGTTCAAGTCCGGGCGACGCCA
Str: (((((((..(((...........))).(((((.......))))).....(((((.......)))))))))))).

Scaffold_14.trna24 (10905497-10905583)	Length: 87 bp
Type: Tyr	Anticodon: GTA at 34-36 (10905530-10905532)	Score: 74.4
Possible intron: 38-51 (10905534-10905547)
HMM Sc=43.00	Sec struct Sc=31.40
         *    |    *    |    *    |    *    |    *    |    *    |    *    |    *    |    * 
Seq: CCGACCTTAGCTCAGTTGGTAGAGCGGAGGACTGTAGttgtcaaacagttaATCCTTAGGtCGCTGGTTCGAATCCGGCAGGTCGGA
Str: (((((((..((((........)))).(((((.....................))))).....(((((.......)))))))))))).

Scaffold_14.trna33 (17650001-17650072)	Length: 72 bp
Type: Thr	Anticodon: CGT at 33-35 (17650033-17650035)	Score: 81.9
HMM Sc=56.90	Sec struct Sc=25.00
         *    |    *    |    *    |    *    |    *    |    *    |    *    | 
Seq: GCCTCCATAGCATAGTGGTAGTGCGTTCGCTTCGTAAGCGAAAGGtCGCGAGTTCGATCCTCGCTGGGGGCT
Str: (((((((..((((.......)))).(((((.......))))).....(((((.......)))))))))))).

Scaffold_14.trna34 (17684329-17684402)	Length: 74 bp
Type: Arg	Anticodon: TCG at 35-37 (17684363-17684365)	Score: 82.3
HMM Sc=61.00	Sec struct Sc=21.30
         *    |    *    |    *    |    *    |    *    |    *    |    *    |   
Seq: GACCGCATAGCGCAGTGGAttAGCGCGTTTGACTTCGGATCAAAAGGtCGTGGGTTCGACTCCCACTGTGGTCG
Str: (((((((..((((.........)))).(((((.......))))).....(((((.......)))))))))))).

Scaffold_14.trna35 (17756840-17756913)	Length: 74 bp
Type: Thr	Anticodon: AGT at 35-37 (17756874-17756876)	Score: 74.7
HMM Sc=46.20	Sec struct Sc=28.50
         *    |    *    |    *    |    *    |    *    |    *    |    *    |   
Seq: GCTTTCATAGCTCAGTTGGTtAGAGCACCCGTTTAGTAAGCGGGAGGtCTTGAGTTCGACTCTCAATGAAAGCA
Str: (((((((..((((.........)))).(((((.......))))).....(((((.......)))))))))))).

Scaffold_14.trna38 (18306057-18306130)	Length: 74 bp
Type: Ile	Anticodon: AAT at 35-37 (18306091-18306093)	Score: 79.3
HMM Sc=55.80	Sec struct Sc=23.50
         *    |    *    |    *    |    *    |    *    |    *    |    *    |   
Seq: GGCCTATTAGCTCAGCTGGTtAGAGCGTCGTGCTAATAACGCGAAGGtCGCAGGTTCGAGACCTGCATGGGCCA
Str: (((((((..((((.........)))).(((((.......))))).....(((((.......)))))))))))).

Scaffold_14.trna39 (18388835-18388906)	Length: 72 bp
Type: Trp	Anticodon: CCA at 33-35 (18388867-18388869)	Score: 75.5
HMM Sc=50.60	Sec struct Sc=24.90
         *    |    *    |    *    |    *    |    *    |    *    |    *    | 
Seq: GGATCCATGGCGCAATGGTAGCGCGTCTGACTCCAGATCAGAAGGtTGCGTGTTCGATTCACGTTGGGTTCA
Str: (((((((..((((.......)))).(((((.......))))).....(((((.......)))))))))))).

Scaffold_14.trna43 (19810285-19810357)	Length: 73 bp
Type: Val	Anticodon: TAC at 34-36 (19810318-19810320)	Score: 77.8
HMM Sc=43.10	Sec struct Sc=34.70
         *    |    *    |    *    |    *    |    *    |    *    |    *    |  
Seq: GTTGCTGTGGTGTAGTGGTtATCACGTCAGTCTTACACACTGAAGGtCCCCAGTTCGATCCTGGGCAGCAACA
Str: (((((((..(((..........))).(((((.......))))).....(((((.......)))))))))))).

Scaffold_14.trna44 (19855147-19855219)	Length: 73 bp
Type: Phe	Anticodon: GAA at 34-36 (19855180-19855182)	Score: 78.3
HMM Sc=58.40	Sec struct Sc=19.90
         *    |    *    |    *    |    *    |    *    |    *    |    *    |  
Seq: GCGGGGATAGCTCAGTTGGGAGAGCGTCAGACTGAAGATCTGAAGGtCGCGTGTTCGATCCACGCTCACCGCA
Str: ((((.((..((((........)))).(((((.......))))).....(((((.......))))))).)))).

Scaffold_14.trna45 (19519834-19519749)	Length: 86 bp
Type: Met	Anticodon: CAT at 35-37 (19519800-19519798)	Score: 64.2
Possible intron: 39-50 (19519796-19519785)
HMM Sc=40.70	Sec struct Sc=23.50
         *    |    *    |    *    |    *    |    *    |    *    |    *    |    *    |    *
Seq: GGGGTGGTGGCGCAGTTGGCtAGCGCGTAGGTCTCATAgcttgttgagtgATCCTGAGGtCGAGAGTTCGAGCCTCTCTCACCCCA
Str: (((((((..((((.........)))).((((.....................)))).....(((((.......)))))))))))).

Scaffold_14.trna47 (18478425-18478346)	Length: 80 bp
Type: Leu	Anticodon: TAG at 35-37 (18478391-18478389)	Score: 70.9
HMM Sc=50.70	Sec struct Sc=20.20
         *    |    *    |    *    |    *    |    *    |    *    |    *    |    *    
Seq: GACGGTTTGGCCGAGTGGTctAAGGCGCCAGATTTAGGCTCTGGTccgaaaGGgCGTGGGTTCAAATCCCACAGCCGTCA
Str: (((((((..(((...........))).(((((.......)))))...........(((((.......)))))))))))).

Scaffold_14.trna48 (17905881-17905809)	Length: 73 bp
Type: Val	Anticodon: TAC at 34-36 (17905848-17905846)	Score: 77.8
HMM Sc=43.10	Sec struct Sc=34.70
         *    |    *    |    *    |    *    |    *    |    *    |    *    |  
Seq: GTTGCTGTGGTGTAGTGGTtATCACGTCAGTCTTACACACTGAAGGtCCCCAGTTCGATCCTGGGCAGCAACA
Str: (((((((..(((..........))).(((((.......))))).....(((((.......)))))))))))).

Scaffold_14.trna49 (17802156-17802077)	Length: 80 bp
Type: Leu	Anticodon: CAG at 35-37 (17802122-17802120)	Score: 58.7
HMM Sc=44.00	Sec struct Sc=14.70
         *    |    *    |    *    |    *    |    *    |    *    |    *    |    *    
Seq: GTCAAGATGGCCGAGCGGTctAAGGCGCCAGTTTCAGGTACTGGTccgaaaGGgCGTGGGTTCAAATCCCACTCTTGAAA
Str: .((((((..(((...........))).(((((.......)))))...........(((((.......)))))))))))..

Scaffold_14.trna50 (17640637-17640565)	Length: 73 bp
Type: Phe	Anticodon: GAA at 34-36 (17640604-17640602)	Score: 78.3
HMM Sc=58.40	Sec struct Sc=19.90
         *    |    *    |    *    |    *    |    *    |    *    |    *    |  
Seq: GCGGGGATAGCTCAGTTGGGAGAGCGTCAGACTGAAGATCTGAAGGtCGCGTGTTCGATCCACGCTCACCGCA
Str: ((((.((..((((........)))).(((((.......))))).....(((((.......))))))).)))).

Scaffold_14.trna58 (10904324-10904251)	Length: 74 bp
Type: Thr	Anticodon: AGT at 35-37 (10904290-10904288)	Score: 75.3
HMM Sc=47.40	Sec struct Sc=27.90
         *    |    *    |    *    |    *    |    *    |    *    |    *    |   
Seq: GCTCTTGTAGCTCAGTTGGTtAGAGCACCCGTTTAGTAAGCGGGAGGtCTTGAGTTCGACTCTCAACAAGAGCA
Str: (((((((..((((.........)))).(((((.......))))).....(((((.......)))))))))))).

Scaffold_14.trna59 (10898085-10898012)	Length: 74 bp
Type: Thr	Anticodon: AGT at 35-37 (10898051-10898049)	Score: 75.3
HMM Sc=47.40	Sec struct Sc=27.90
         *    |    *    |    *    |    *    |    *    |    *    |    *    |   
Seq: GCTCTTGTAGCTCAGTTGGTtAGAGCACCCGTTTAGTAAGCGGGAGGtCTTGAGTTCGACTCTCAACAAGAGCA
Str: (((((((..((((.........)))).(((((.......))))).....(((((.......)))))))))))).

Scaffold_14.trna64 (7267202-7267131)	Length: 72 bp
Type: Gly	Anticodon: TCC at 34-36 (7267169-7267167)	Score: 73.9
HMM Sc=46.20	Sec struct Sc=27.70
         *    |    *    |    *    |    *    |    *    |    *    |    *    | 
Seq: GCGTTTGTAGTCCAACGGTtAGGATAATTGCCTTCCAAGCAATAGaCCCGGGTTCGACTCCCGGCAAACGCA
Str: (((((((..((((........)))).(((((.......)))))....(((((.......)))))))))))).

Scaffold_15.trna2 (317018-317099)	Length: 82 bp
Type: Ser	Anticodon: GCT at 34-36 (317051-317053)	Score: 80.5
HMM Sc=45.20	Sec struct Sc=35.30
         *    |    *    |    *    |    *    |    *    |    *    |    *    |    *    | 
Seq: GTCGCTTTGGCCGAGTGGTtAAGGCGTGTGCCTGCTAAGTACATGGGGTTTCCCCGCGAGAGTTCGAATCTCTCAGGCGACG
Str: (((((((..(((..........))).(((((.......))))).((((...))))..(((((.......)))))))))))).

Scaffold_15.trna3 (650824-650894)	Length: 71 bp
Type: Gly	Anticodon: GCC at 33-35 (650856-650858)	Score: 66.5
HMM Sc=44.80	Sec struct Sc=21.70
         *    |    *    |    *    |    *    |    *    |    *    |    *    |
Seq: GCACCAGTGGTCTAGTGGTAGAATAGTACCCTGCCACGGTACAGaCCCGGGTTCGATTCCCGGCTGGTGCA
Str: (((((((..((.(.......).)).(((((.......)))))....(((((.......)))))))))))).

Scaffold_15.trna13 (8972937-8973007)	Length: 71 bp
Type: Gly	Anticodon: GCC at 33-35 (8972969-8972971)	Score: 66.5
HMM Sc=44.80	Sec struct Sc=21.70
         *    |    *    |    *    |    *    |    *    |    *    |    *    |
Seq: GCACCAGTGGTCTAGTGGTAGAATAGTACCCTGCCACGGTACAGaCCCGGGTTCGATTCCCGGCTGGTGCA
Str: (((((((..((.(.......).)).(((((.......)))))....(((((.......)))))))))))).

Scaffold_15.trna14 (8983989-8984059)	Length: 71 bp
Type: Gly	Anticodon: GCC at 33-35 (8984021-8984023)	Score: 66.5
HMM Sc=44.80	Sec struct Sc=21.70
         *    |    *    |    *    |    *    |    *    |    *    |    *    |
Seq: GCACCAGTGGTCTAGTGGTAGAATAGTACCCTGCCACGGTACAGaCCCGGGTTCGATTCCCGGCTGGTGCA
Str: (((((((..((.(.......).)).(((((.......)))))....(((((.......)))))))))))).

Scaffold_15.trna20 (14463807-14463878)	Length: 72 bp
Type: Thr	Anticodon: TGT at 33-35 (14463839-14463841)	Score: 79.3
HMM Sc=49.30	Sec struct Sc=30.00
         *    |    *    |    *    |    *    |    *    |    *    |    *    | 
Seq: GCCCCTATAGCTCAGTGGTAGAGCGTCAGTCTTGTAAACTGAAGGtCTGTAGTTCGATCCTGCATGGGGGCA
Str: (((((((..((((.......)))).(((((.......))))).....(((((.......)))))))))))).

Scaffold_15.trna21 (15295988-15296059)	Length: 72 bp
Type: Thr	Anticodon: TGT at 33-35 (15296020-15296022)	Score: 83.2
HMM Sc=57.00	Sec struct Sc=26.20
         *    |    *    |    *    |    *    |    *    |    *    |    *    | 
Seq: GCCCTTATAGCTCAGTGGTAGAGCGTCAGTCTTGTAAACTGAAGGtCCGTAGTTCAATCCTGCGTGAGGGCA
Str: (((((((..((((.......)))).(((((.......))))).....(((((.......)))))))))))).

Scaffold_15.trna32 (7186553-7186481)	Length: 73 bp
Type: Thr	Anticodon: TGT at 34-36 (7186520-7186518)	Score: 74.3
HMM Sc=45.30	Sec struct Sc=29.00
         *    |    *    |    *    |    *    |    *    |    *    |    *    |  
Seq: GCCCCCtATAGCTCAGTGGTAGAGCGTCAGTCTTGTAAACTGAAGGtCTGTAGTTCGATCCTGCATGGGGGCA
Str: ((((((.(..((((.......)))).(((((.......))))).....(((((.......)))))))))))).

Scaffold_15.trna34 (6580486-6580414)	Length: 73 bp
Type: Lys	Anticodon: CTT at 34-36 (6580453-6580451)	Score: 87.7
HMM Sc=67.60	Sec struct Sc=20.10
         *    |    *    |    *    |    *    |    *    |    *    |    *    |  
Seq: GCCCGTCTAGCTCAGTTGGTAGAGCGCAAGGCTCTTAACCTTGTGGtCGTGGGTTCGAGCCCCACGGTGGGCG
Str: (((((((..((((........)))).(((((.......))))).....(((((.......)))))))))))).

Scaffold_15.trna38 (5277024-5276953)	Length: 72 bp
Type: Gln	Anticodon: CTG at 34-36 (5276991-5276989)	Score: 75.3
HMM Sc=51.20	Sec struct Sc=24.10
         *    |    *    |    *    |    *    |    *    |    *    |    *    | 
Seq: GGTCCCATGGTCTAGTGGTtAGGACATTGGACTCTGAATCCAGTAaCCCGAGTTCAAATCTCGGTGGGACCT
Str: (((((((..((((........)))).(((((.......)))))....(((((.......)))))))))))).

Scaffold_15.trna40 (3477647-3477576)	Length: 72 bp
Type: His	Anticodon: GTG at 34-36 (3477614-3477612)	Score: 63.0
HMM Sc=33.70	Sec struct Sc=29.30
         *    |    *    |    *    |    *    |    *    |    *    |    *    | 
Seq: GTGGCTGTAGTTTAGTGGTgAGAATTCCACGTTGTGGCCGTGGAGaCCTGGGCTCGAATCCCAGCAGCCACA
Str: (((((((..((((........)))).(((((.......)))))....(((((.......)))))))))))).

Scaffold_15.trna42 (3000024-2999944)	Length: 81 bp
Type: Leu	Anticodon: CAG at 36-38 (2999989-2999987)	Score: 69.5
HMM Sc=46.80	Sec struct Sc=22.70
         *    |    *    |    *    |    *    |    *    |    *    |    *    |    *    |
Seq: GTCAAGATGGCCGAGTTGGTctAAGGCGCCAGTTTCAGGTACTGGTccgaaaGGgCATGGGTTCGAATCCCATTCTTGACA
Str: (((((((..(((............))).(((((.......)))))...........(((((.......)))))))))))).

Scaffold_15.trna45 (1768842-1768770)	Length: 73 bp
Type: Lys	Anticodon: CTT at 34-36 (1768809-1768807)	Score: 87.7
HMM Sc=67.60	Sec struct Sc=20.10
         *    |    *    |    *    |    *    |    *    |    *    |    *    |  
Seq: GCCCGTCTAGCTCAGTTGGTAGAGCGCAAGGCTCTTAACCTTGTGGtCGTGGGTTCGAGCCCCACGGTGGGCG
Str: (((((((..((((........)))).(((((.......))))).....(((((.......)))))))))))).

Scaffold_15.trna49 (1533959-1533888)	Length: 72 bp
Type: Gln	Anticodon: TTG at 34-36 (1533926-1533924)	Score: 73.5
HMM Sc=53.70	Sec struct Sc=19.80
         *    |    *    |    *    |    *    |    *    |    *    |    *    | 
Seq: GGTTCTATGGTGTAGTGGTtAGCACTCTGGACTTTGAATCCAGCGaCCTGGGTTCGACTCCCGGTAGGACCT
Str: (((((((..((((........)))).(((((.......)))))....(((((.......)))))))))))).

Scaffold_15.trna50 (1329258-1329175)	Length: 84 bp
Type: Leu	Anticodon: CAA at 35-37 (1329224-1329222)	Score: 78.6
HMM Sc=55.60	Sec struct Sc=23.00
         *    |    *    |    *    |    *    |    *    |    *    |    *    |    *    |   
Seq: GTCAGGATGGCCGAGTGGTctAAGGCGCCAGACTCAAGTTCTGGTCCTCTAACGAGGGCGTGGGTTCAAATCCCACTTCTGACA
Str: (((((((..(((...........))).(((((.......))))).((((....))))..(((((.......)))))))))))).

Scaffold_15.trna51 (1044390-1044311)	Length: 80 bp
Type: Leu	Anticodon: TAG at 35-37 (1044356-1044354)	Score: 70.9
HMM Sc=50.70	Sec struct Sc=20.20
         *    |    *    |    *    |    *    |    *    |    *    |    *    |    *    
Seq: GACGGTTTGGCCGAGTGGTctAAGGCGCCAGATTTAGGCTCTGGTccgaaaGGgCGTGGGTTCAAATCCCACAGCCGTCA
Str: (((((((..(((...........))).(((((.......)))))...........(((((.......)))))))))))).

Scaffold_15.trna55 (176611-176540)	Length: 72 bp
Type: Lys	Anticodon: TTT at 33-35 (176579-176577)	Score: 92.3
HMM Sc=68.60	Sec struct Sc=23.70
         *    |    *    |    *    |    *    |    *    |    *    |    *    | 
Seq: GCCGTCTTAGCTCAGTGGTAGAGCGCGTGGCTTTTAACCACGTGGtCGTGGGTTCGATCCCCACAGACGGCG
Str: (((((((..((((.......)))).(((((.......))))).....(((((.......)))))))))))).

Scaffold_16.trna1 (507863-507935)	Length: 73 bp
Type: Glu	Anticodon: CTC at 35-37 (507897-507899)	Score: 78.9
HMM Sc=53.10	Sec struct Sc=25.80
         *    |    *    |    *    |    *    |    *    |    *    |    *    |  
Seq: TCCGTTGTAGTCTAGTTGGTtAGGATACTCGGCTCTCACCCGAGAGaCCCGGGTTCAAGTCCCGGCAACGGAA
Str: (((((((..((((.........)))).(((((.......)))))....(((((.......)))))))))))).

Scaffold_16.trna4 (1336171-1336243)	Length: 73 bp
Type: Glu	Anticodon: CTC at 35-37 (1336205-1336207)	Score: 78.9
HMM Sc=53.10	Sec struct Sc=25.80
         *    |    *    |    *    |    *    |    *    |    *    |    *    |  
Seq: TCCGTTGTAGTCTAGTTGGTtAGGATACTCGGCTCTCACCCGAGAGaCCCGGGTTCAAGTCCCGGCAACGGAA
Str: (((((((..((((.........)))).(((((.......)))))....(((((.......)))))))))))).

Scaffold_16.trna7 (2116433-2116506)	Length: 74 bp
Type: Asn	Anticodon: GTT at 35-37 (2116467-2116469)	Score: 84.5
HMM Sc=59.40	Sec struct Sc=25.10
         *    |    *    |    *    |    *    |    *    |    *    |    *    |   
Seq: GCTGGAATAGCTCAGTTGGTtAGAGCGTGTGGCTGTTAACCACAAGGtCGGAGGTTCAAGCCCTCCTTCTAGCG
Str: (((((((..((((.........)))).(((((.......))))).....(((((.......)))))))))))).

Scaffold_16.trna9 (2334326-2334398)	Length: 73 bp
Type: Lys	Anticodon: CTT at 34-36 (2334359-2334361)	Score: 87.7
HMM Sc=67.60	Sec struct Sc=20.10
         *    |    *    |    *    |    *    |    *    |    *    |    *    |  
Seq: GCCCGTCTAGCTCAGTTGGTAGAGCGCAAGGCTCTTAACCTTGTGGtCGTGGGTTCGAGCCCCACGGTGGGCG
Str: (((((((..((((........)))).(((((.......))))).....(((((.......)))))))))))).

Scaffold_16.trna10 (2444822-2444893)	Length: 72 bp
Type: Lys	Anticodon: TTT at 33-35 (2444854-2444856)	Score: 92.3
HMM Sc=68.60	Sec struct Sc=23.70
         *    |    *    |    *    |    *    |    *    |    *    |    *    | 
Seq: GCCGTCTTAGCTCAGTGGTAGAGCGCGTGGCTTTTAACCACGTGGtCGTGGGTTCGATCCCCACAGACGGCG
Str: (((((((..((((.......)))).(((((.......))))).....(((((.......)))))))))))).

Scaffold_16.trna12 (2975655-2975727)	Length: 73 bp
Type: Lys	Anticodon: CTT at 34-36 (2975688-2975690)	Score: 87.7
HMM Sc=67.60	Sec struct Sc=20.10
         *    |    *    |    *    |    *    |    *    |    *    |    *    |  
Seq: GCCCGTCTAGCTCAGTTGGTAGAGCGCAAGGCTCTTAACCTTGTGGtCGTGGGTTCGAGCCCCACGGTGGGCG
Str: (((((((..((((........)))).(((((.......))))).....(((((.......)))))))))))).

Scaffold_16.trna13 (2975831-2975903)	Length: 73 bp
Type: Lys	Anticodon: CTT at 34-36 (2975864-2975866)	Score: 87.7
HMM Sc=67.60	Sec struct Sc=20.10
         *    |    *    |    *    |    *    |    *    |    *    |    *    |  
Seq: GCCCGTCTAGCTCAGTTGGTAGAGCGCAAGGCTCTTAACCTTGTGGtCGTGGGTTCGAGCCCCACGGTGGGCG
Str: (((((((..((((........)))).(((((.......))))).....(((((.......)))))))))))).

Scaffold_16.trna14 (3009268-3009339)	Length: 72 bp
Type: Gly	Anticodon: TCC at 34-36 (3009301-3009303)	Score: 73.9
HMM Sc=46.20	Sec struct Sc=27.70
         *    |    *    |    *    |    *    |    *    |    *    |    *    | 
Seq: GCGTTTGTAGTCCAACGGTtAGGATAATTGCCTTCCAAGCAATAGaCCCGGGTTCGACTCCCGGCAAACGCA
Str: (((((((..((((........)))).(((((.......)))))....(((((.......)))))))))))).

Scaffold_16.trna17 (4453128-4453201)	Length: 74 bp
Type: Ile	Anticodon: AAT at 35-37 (4453162-4453164)	Score: 78.2
HMM Sc=54.40	Sec struct Sc=23.80
         *    |    *    |    *    |    *    |    *    |    *    |    *    |   
Seq: GGCCCATTAGCTCAGTTGGTtAGAGAGTGGTGCTAATAACGCCAAGGtCGCAGGTTCGAGCCCTGCATGGGCCA
Str: (((((((...(((.........)))..(((((.......))))).....(((((.......)))))))))))).

Scaffold_16.trna19 (4622486-4622557)	Length: 72 bp
Type: Gly	Anticodon: TCC at 34-36 (4622519-4622521)	Score: 73.9
HMM Sc=46.20	Sec struct Sc=27.70
         *    |    *    |    *    |    *    |    *    |    *    |    *    | 
Seq: GCGTTTGTAGTCCAACGGTtAGGATAATTGCCTTCCAAGCAATAGaCCCGGGTTCGACTCCCGGCAAACGCA
Str: (((((((..((((........)))).(((((.......)))))....(((((.......)))))))))))).

Scaffold_16.trna23 (5913938-5914010)	Length: 73 bp
Type: Arg	Anticodon: CCG at 34-36 (5913971-5913973)	Score: 68.4
HMM Sc=49.70	Sec struct Sc=18.70
         *    |    *    |    *    |    *    |    *    |    *    |    *    |  
Seq: GATCGCGTGGCCTAATGGAtAAGGCGCTCGCCTCCGGAGCGGGAGAtTGTGGGTTCGAATCCCACCGTGATCG
Str: (((((((..((((........)))).(((((.......))))).....(((((.......)))))))))))).

Scaffold_16.trna26 (6933318-6933389)	Length: 72 bp
Type: Asp	Anticodon: GTC at 34-36 (6933351-6933353)	Score: 69.8
HMM Sc=46.80	Sec struct Sc=23.00
         *    |    *    |    *    |    *    |    *    |    *    |    *    | 
Seq: GTCGTTGTAGTATAGTGGTaAGTATTCCCGCCTGTCACGCGGGTGaCCCGGGTTCGATCCCCGGCAACGGCG
Str: (((((((..((((........)))).(((((.......)))))....(((((.......)))))))))))).

Scaffold_16.trna29 (8569227-8569300)	Length: 74 bp
Type: Arg	Anticodon: TCG at 35-37 (8569261-8569263)	Score: 81.9
HMM Sc=60.40	Sec struct Sc=21.50
         *    |    *    |    *    |    *    |    *    |    *    |    *    |   
Seq: GACCGCATAGCGCAGTGGAttAGCGCGTCTGACTTCGGATCAGAAGGtCGTGGGTTCGACTCCCACTGTGGTCG
Str: (((((((..((((.........)))).(((((.......))))).....(((((.......)))))))))))).

Scaffold_16.trna32 (11555561-11555632)	Length: 72 bp
Type: His	Anticodon: GTG at 34-36 (11555594-11555596)	Score: 63.0
HMM Sc=33.70	Sec struct Sc=29.30
         *    |    *    |    *    |    *    |    *    |    *    |    *    | 
Seq: GTGGCTGTAGTTTAGTGGTgAGAATTCCACGTTGTGGCCGTGGAGaCCTGGGCTCGAATCCCAGCAGCCACA
Str: (((((((..((((........)))).(((((.......)))))....(((((.......)))))))))))).

Scaffold_16.trna40 (10764532-10764460)	Length: 73 bp
Type: Arg	Anticodon: CCG at 34-36 (10764499-10764497)	Score: 78.4
HMM Sc=57.60	Sec struct Sc=20.80
         *    |    *    |    *    |    *    |    *    |    *    |    *    |  
Seq: GATCGCATAGCGGAGTGGAtATCGCGTTAGATTCCGAATCTAAAGGtCGTGGGTTCGAATCCCACTGTGATCG
Str: (((((((..((((........)))).(((((.......))))).....(((((.......)))))))))))).

Scaffold_16.trna42 (10188985-10188899)	Length: 87 bp
Type: Tyr	Anticodon: GTA at 34-36 (10188952-10188950)	Score: 74.2
Possible intron: 38-51 (10188948-10188935)
HMM Sc=42.50	Sec struct Sc=31.70
         *    |    *    |    *    |    *    |    *    |    *    |    *    |    *    |    * 
Seq: CCGACCTTAGCTCAGTTGGTAGAGCGGAAGACTGTAGttgtttcaactgaaATCTTTAGGtCGCTGGTTCGATTCCGGCAGGTCGGA
Str: (((((((..((((........)))).(((((.....................))))).....(((((.......)))))))))))).

Scaffold_16.trna43 (8515741-8515669)	Length: 73 bp
Type: Glu	Anticodon: CTC at 35-37 (8515707-8515705)	Score: 78.9
HMM Sc=53.10	Sec struct Sc=25.80
         *    |    *    |    *    |    *    |    *    |    *    |    *    |  
Seq: TCCGTTGTAGTCTAGTTGGTtAGGATACTCGGCTCTCACCCGAGAGaCCCGGGTTCAAGTCCCGGCAACGGAA
Str: (((((((..((((.........)))).(((((.......)))))....(((((.......)))))))))))).

Scaffold_16.trna44 (6062871-6062791)	Length: 81 bp
Type: Leu	Anticodon: AAG at 36-38 (6062836-6062834)	Score: 74.0
HMM Sc=52.20	Sec struct Sc=21.80
         *    |    *    |    *    |    *    |    *    |    *    |    *    |    *    |
Seq: GTTGAGATGGCCGAGTTGGTctAAGGCGCCAGATTAAGGTTCTGGTccgaaaGGgCGTGGGTTCAAATCCCACTCTCAACA
Str: (((((((..(((............))).(((((.......)))))...........(((((.......)))))))))))).

Scaffold_16.trna45 (5932864-5932784)	Length: 81 bp
Type: Leu	Anticodon: AAG at 36-38 (5932829-5932827)	Score: 74.0
HMM Sc=52.20	Sec struct Sc=21.80
         *    |    *    |    *    |    *    |    *    |    *    |    *    |    *    |
Seq: GTTGAGATGGCCGAGTTGGTctAAGGCGCCAGATTAAGGTTCTGGTccgaaaGGgCGTGGGTTCAAATCCCACTCTCAACA
Str: (((((((..(((............))).(((((.......)))))...........(((((.......)))))))))))).

Scaffold_16.trna46 (5664303-5664231)	Length: 73 bp
Type: Arg	Anticodon: CCT at 34-36 (5664270-5664268)	Score: 74.8
HMM Sc=55.90	Sec struct Sc=18.90
         *    |    *    |    *    |    *    |    *    |    *    |    *    |  
Seq: GCGCCTGTAGCTCAGTGGAtAGAGCGTCTGTTTCCTAAGCAGAAGGtCGTAGGTTCGACCCCTACCTGGCGCG
Str: (((((.(..((((........)))).(((((.......))))).....(((((.......)))))).))))).

Scaffold_16.trna48 (4619120-4619048)	Length: 73 bp
Type: Lys	Anticodon: CTT at 34-36 (4619087-4619085)	Score: 87.7
HMM Sc=67.60	Sec struct Sc=20.10
         *    |    *    |    *    |    *    |    *    |    *    |    *    |  
Seq: GCCCGTCTAGCTCAGTTGGTAGAGCGCAAGGCTCTTAACCTTGTGGtCGTGGGTTCGAGCCCCACGGTGGGCG
Str: (((((((..((((........)))).(((((.......))))).....(((((.......)))))))))))).

Scaffold_16.trna52 (2942848-2942775)	Length: 74 bp
Type: Val	Anticodon: CAC at 35-37 (2942814-2942812)	Score: 79.1
HMM Sc=48.00	Sec struct Sc=31.10
         *    |    *    |    *    |    *    |    *    |    *    |    *    |   
Seq: GTCTGGGTGGTGTAGTTGGTtATCACGCTAGTCTCACACACTAGAGGtCCCCAGTTCGAACCTGGGCTCAGACA
Str: (((((((..(((...........))).(((((.......))))).....(((((.......)))))))))))).

Scaffold_16.trna54 (2130320-2130247)	Length: 74 bp
Type: Asn	Anticodon: GTT at 35-37 (2130286-2130284)	Score: 77.3
HMM Sc=56.10	Sec struct Sc=21.20
         *    |    *    |    *    |    *    |    *    |    *    |    *    |   
Seq: GCTGGAATAGCTCAGTTGGTtAGAGCGTGTGGCTGTTAACCACAAGGtCGGAGGTTCAAGCCTTCCTTCTAGCG
Str: (((((((..((((.........)))).(((((.......))))).....(((((.......)))))))))))).

Scaffold_16.trna56 (1036056-1035983)	Length: 74 bp
Type: Asn	Anticodon: GTT at 35-37 (1036022-1036020)	Score: 84.5
HMM Sc=59.40	Sec struct Sc=25.10
         *    |    *    |    *    |    *    |    *    |    *    |    *    |   
Seq: GCTGGAATAGCTCAGTTGGTtAGAGCGTGTGGCTGTTAACCACAAGGtCGGAGGTTCAAGCCCTCCTTCTAGCG
Str: (((((((..((((.........)))).(((((.......))))).....(((((.......)))))))))))).

Scaffold_16.trna59 (433175-433103)	Length: 73 bp
Type: Val	Anticodon: TAC at 34-36 (433142-433140)	Score: 77.8
HMM Sc=43.10	Sec struct Sc=34.70
         *    |    *    |    *    |    *    |    *    |    *    |    *    |  
Seq: GTTGCTGTGGTGTAGTGGTtATCACGTCAGTCTTACACACTGAAGGtCCCCAGTTCGATCCTGGGCAGCAACA
Str: (((((((..(((..........))).(((((.......))))).....(((((.......)))))))))))).

Scaffold_1.trna1 (550933-551020)	Length: 88 bp
Type: Tyr	Anticodon: GTA at 34-36 (550966-550968)	Score: 74.4
Possible intron: 38-52 (550970-550984)
HMM Sc=42.90	Sec struct Sc=31.50
         *    |    *    |    *    |    *    |    *    |    *    |    *    |    *    |    *  
Seq: CCGACCTTAGCTCAGTTGGTAGAGCGGAGGACTGTAGttggtaagcagattaATCCTTAGGtCGCTGGTTCGAATCCGGCAGGTCGGA
Str: (((((((..((((........)))).(((((......................))))).....(((((.......)))))))))))).

Scaffold_1.trna2 (551363-551450)	Length: 88 bp
Type: Tyr	Anticodon: GTA at 34-36 (551396-551398)	Score: 74.4
Possible intron: 38-52 (551400-551414)
HMM Sc=42.90	Sec struct Sc=31.50
         *    |    *    |    *    |    *    |    *    |    *    |    *    |    *    |    *  
Seq: CCGACCTTAGCTCAGTTGGTAGAGCGGAGGACTGTAGttggtaagcagattaATCCTTAGGtCGCTGGTTCGAATCCGGCAGGTCGGA
Str: (((((((..((((........)))).(((((......................))))).....(((((.......)))))))))))).

Scaffold_1.trna3 (551753-551840)	Length: 88 bp
Type: Tyr	Anticodon: GTA at 34-36 (551786-551788)	Score: 74.4
Possible intron: 38-52 (551790-551804)
HMM Sc=43.00	Sec struct Sc=31.40
         *    |    *    |    *    |    *    |    *    |    *    |    *    |    *    |    *  
Seq: CCGACCTTAGCTCAGTTGGTAGAGCGGAGGACTGTAGttgttaagcagtttaATCCTTAGGtCGCTGGTTCGAATCCGGCAGGTCGGA
Str: (((((((..((((........)))).(((((......................))))).....(((((.......)))))))))))).

Scaffold_1.trna4 (553175-553265)	Length: 91 bp
Type: Tyr	Anticodon: GTA at 34-36 (553208-553210)	Score: 74.3
Possible intron: 38-55 (553212-553229)
HMM Sc=42.80	Sec struct Sc=31.50
         *    |    *    |    *    |    *    |    *    |    *    |    *    |    *    |    *    |
Seq: CCGACCTTAGCTCAGTTGGTAGAGCGGAGGACTGTAGttggtagtaagcagatcaATCCTTAGGtCGCTGGTTCGAATCCGGCAGGTCGGA
Str: (((((((..((((........)))).(((((.........................))))).....(((((.......)))))))))))).

Scaffold_1.trna5 (553541-553628)	Length: 88 bp
Type: Tyr	Anticodon: GTA at 34-36 (553574-553576)	Score: 69.6
Possible intron: 38-52 (553578-553592)
HMM Sc=44.30	Sec struct Sc=25.30
         *    |    *    |    *    |    *    |    *    |    *    |    *    |    *    |    *  
Seq: CCGACCTTAGCTCAGTTGGTAGAGCGGAGGACTGTAGttgttaagcagtgtaATCCTTAGGtCGCTGGTTCGAATCCGGCAGGTAGGA
Str: ((.((((..((((........)))).(((((......................))))).....(((((.......))))))))).)).

Scaffold_1.trna6 (554453-554539)	Length: 87 bp
Type: Tyr	Anticodon: GTA at 34-36 (554486-554488)	Score: 74.4
Possible intron: 38-51 (554490-554503)
HMM Sc=42.90	Sec struct Sc=31.50
         *    |    *    |    *    |    *    |    *    |    *    |    *    |    *    |    * 
Seq: CCGACCTTAGCTCAGTTGGTAGAGCGGAGGACTGTAGttgctcaaacagatATCCTTAGGtCGCTGGTTCGAATCCGGCAGGTCGGA
Str: (((((((..((((........)))).(((((.....................))))).....(((((.......)))))))))))).

Scaffold_1.trna12 (2686912-2686983)	Length: 72 bp
Type: Pro	Anticodon: TGG at 33-35 (2686944-2686946)	Score: 68.5
HMM Sc=35.70	Sec struct Sc=32.80
         *    |    *    |    *    |    *    |    *    |    *    |    *    | 
Seq: GGGCATTTGGTCTAGTGGTATGATTCTCGCTTTGGGTGCGAGAGGtCCCGAGTTCGATTCTCGGAATGCCCC
Str: (((((((..(((.........))).(((((.......))))).....(((((.......)))))))))))).

Scaffold_1.trna17 (3792010-3792083)	Length: 74 bp
Type: Asn	Anticodon: GTT at 35-37 (3792044-3792046)	Score: 84.5
HMM Sc=59.40	Sec struct Sc=25.10
         *    |    *    |    *    |    *    |    *    |    *    |    *    |   
Seq: GCTGGAATAGCTCAGTTGGTtAGAGCGTGTGGCTGTTAACCACAAGGtCGGAGGTTCAAGCCCTCCTTCTAGCG
Str: (((((((..((((.........)))).(((((.......))))).....(((((.......)))))))))))).

Scaffold_1.trna18 (4909940-4910021)	Length: 82 bp
Type: Ser	Anticodon: CGA at 34-36 (4909973-4909975)	Score: 78.9
HMM Sc=46.60	Sec struct Sc=32.30
         *    |    *    |    *    |    *    |    *    |    *    |    *    |    *    | 
Seq: GTCGATATGTCCGAGTGGTtAAGGAGACAGACTCGAAATCTGTTGGGCTTTGCCTGCGCAGGTTCGAATCCTGCTGTCGACG
Str: (((((((..(((..........))).(((((.......))))).((((...))))..(((((.......)))))))))))).

Scaffold_1.trna19 (5053511-5053584)	Length: 74 bp
Type: Ile	Anticodon: AAT at 35-37 (5053545-5053547)	Score: 81.8
HMM Sc=58.30	Sec struct Sc=23.50
         *    |    *    |    *    |    *    |    *    |    *    |    *    |   
Seq: GGCCTATTAGCTCAGTTGGTtAGAGCGTCGTGCTAATAACGCGAAGGtCGCAGGTTCGAGACCTGCATGGGCCA
Str: (((((((..((((.........)))).(((((.......))))).....(((((.......)))))))))))).

Scaffold_1.trna20 (5343900-5343983)	Length: 84 bp
Type: Leu	Anticodon: CAA at 35-37 (5343934-5343936)	Score: 77.7
HMM Sc=54.90	Sec struct Sc=22.80
         *    |    *    |    *    |    *    |    *    |    *    |    *    |    *    |   
Seq: GTCAGGATGGCCGAGTGGTctAAGGCGCCAGACTCAAGTTCTGGTCTTCGTGAGAGGGCGTGGGTTCAAATCCCACTTCTGACA
Str: (((((((..(((...........))).(((((.......))))).((((....))))..(((((.......)))))))))))).

Scaffold_1.trna21 (5470277-5470348)	Length: 72 bp
Type: Glu	Anticodon: TTC at 34-36 (5470310-5470312)	Score: 73.2
HMM Sc=48.70	Sec struct Sc=24.50
         *    |    *    |    *    |    *    |    *    |    *    |    *    | 
Seq: TCCGTTGTCGTCCAGCGGTtAGGATGTCTGGCTTTCACCCAGGAGaCCCGGGTTCGATTCCCGGCAACGGAA
Str: (((((((..((((........)))).(((((.......)))))....(((((.......)))))))))))).

Scaffold_1.trna22 (6581096-6581167)	Length: 72 bp
Type: Gln	Anticodon: CTG at 34-36 (6581129-6581131)	Score: 74.6
HMM Sc=50.10	Sec struct Sc=24.50
         *    |    *    |    *    |    *    |    *    |    *    |    *    | 
Seq: GGTCCTATGGTCTAGTGGTtAGGACATTGGACTCTGAATCCAGTAaCCCGAGTTCAAATCTCGGTAGGACCT
Str: (((((((..((((........)))).(((((.......)))))....(((((.......)))))))))))).

Scaffold_1.trna23 (6584210-6584294)	Length: 85 bp
Type: Met	Anticodon: CAT at 35-37 (6584244-6584246)	Score: 60.1
Possible intron: 39-49 (6584248-6584258)
HMM Sc=36.70	Sec struct Sc=23.40
         *    |    *    |    *    |    *    |    *    |    *    |    *    |    *    |    
Seq: GGGGTGGTGGCGCAGTTGGCtAGCGCGTAGGTCTCATAgcttctgagtaATCCTGAGGtCGAGAGTTCGAGCCTCTCTCACCCCC
Str: (((((((..((((.........)))).((((....................)))).....(((((.......)))))))))))).

Scaffold_1.trna26 (7948695-7948781)	Length: 87 bp
Type: Met	Anticodon: CAT at 35-37 (7948729-7948731)	Score: 64.2
Possible intron: 39-51 (7948733-7948745)
HMM Sc=40.70	Sec struct Sc=23.50
         *    |    *    |    *    |    *    |    *    |    *    |    *    |    *    |    * 
Seq: GGGGTGGTGGCGCAGTTGGCtAGCGCGTAGGTCTCATAgctttactgagaaATCCTGAGGtCGAGAGTTCGAGCCTCTCTCACCCCA
Str: (((((((..((((.........)))).((((......................)))).....(((((.......)))))))))))).

Scaffold_1.trna27 (8039382-8039463)	Length: 82 bp
Type: Ser	Anticodon: TGA at 34-36 (8039415-8039417)	Score: 80.7
HMM Sc=46.10	Sec struct Sc=34.60
         *    |    *    |    *    |    *    |    *    |    *    |    *    |    *    | 
Seq: GTCGATATGTCCGAGTGGTtAAGGAGACAGACTTGAAATCTGTTGGGCTTCGCCCGCGCAGGTTCGAACCCTGCTGTCGACG
Str: (((((((..(((..........))).(((((.......))))).((((...))))..(((((.......)))))))))))).

Scaffold_1.trna28 (8040283-8040354)	Length: 72 bp
Type: Lys	Anticodon: TTT at 33-35 (8040315-8040317)	Score: 92.3
HMM Sc=68.60	Sec struct Sc=23.70
         *    |    *    |    *    |    *    |    *    |    *    |    *    | 
Seq: GCCGTCTTAGCTCAGTGGTAGAGCGCGTGGCTTTTAACCACGTGGtCGTGGGTTCGATCCCCACAGACGGCG
Str: (((((((..((((.......)))).(((((.......))))).....(((((.......)))))))))))).

Scaffold_1.trna29 (8041011-8041082)	Length: 72 bp
Type: Lys	Anticodon: TTT at 33-35 (8041043-8041045)	Score: 69.8
HMM Sc=52.10	Sec struct Sc=17.70
         *    |    *    |    *    |    *    |    *    |    *    |    *    | 
Seq: GCCGTCTTAGCACAGTGATAGAGCGCGTGGCTTTTAACCACGTGGtTGTGGGTTCGACCCCCACAGACGGCG
Str: (((((((..((.(.......).)).(((((.......))))).....(((((.......)))))))))))).

Scaffold_1.trna33 (9176854-9176935)	Length: 82 bp
Type: Ser	Anticodon: AGA at 34-36 (9176887-9176889)	Score: 78.7
HMM Sc=42.50	Sec struct Sc=36.20
         *    |    *    |    *    |    *    |    *    |    *    |    *    |    *    | 
Seq: GTGGACGTGCCGGAGTGGTtATCGGGCATGACTAGAAATCATGTGGGCTCTGCCCGCGCAGGTTCGAATCCTGCCGTCCACG
Str: (((((((..((((........)))).(((((.......))))).((((...))))..(((((.......)))))))))))).

Scaffold_1.trna41 (14147488-14147561)	Length: 74 bp
Type: Ile	Anticodon: AAT at 35-37 (14147522-14147524)	Score: 62.6
HMM Sc=42.70	Sec struct Sc=19.90
         *    |    *    |    *    |    *    |    *    |    *    |    *    |   
Seq: GGCCCATTAGGTCAGTTGGTtAGAGGGTGGTGCTAATAACGCCAAGGtCGTAGGTTCGAGACCTACATGGGCCA
Str: (((((((....((.........))...(((((.......))))).....(((((.......)))))))))))).

Scaffold_1.trna46 (19250272-19250345)	Length: 74 bp
Type: Ile	Anticodon: TAT at 35-37 (19250306-19250308)	Score: 85.9
HMM Sc=70.60	Sec struct Sc=15.30
         *    |    *    |    *    |    *    |    *    |    *    |    *    |   
Seq: GGTCCCGTAGCTCAGTTGGTtAGAGCGTTGGTCTTATGAGCCGAAGGtCGCGGGTTCGAGCCCCGCCGGGACCA
Str: (((((((..((((.........)))).(((((.......))))).....(((((.......)))))))))))).

Scaffold_1.trna65 (26813292-26813363)	Length: 72 bp
Type: Asp	Anticodon: GTC at 34-36 (26813325-26813327)	Score: 69.8
HMM Sc=46.80	Sec struct Sc=23.00
         *    |    *    |    *    |    *    |    *    |    *    |    *    | 
Seq: GTCGTTGTAGTATAGTGGTaAGTATTCCCGCCTGTCACGCGGGTGaCCCGGGTTCGATCCCCGGCAACGGCG
Str: (((((((..((((........)))).(((((.......)))))....(((((.......)))))))))))).

Scaffold_1.trna66 (26833750-26833830)	Length: 81 bp
Type: Leu	Anticodon: AAG at 36-38 (26833785-26833787)	Score: 74.0
HMM Sc=52.20	Sec struct Sc=21.80
         *    |    *    |    *    |    *    |    *    |    *    |    *    |    *    |
Seq: GTTGAGATGGCCGAGTTGGTctAAGGCGCCAGATTAAGGTTCTGGTccgaaaGGgCGTGGGTTCAAATCCCACTCTCAACA
Str: (((((((..(((............))).(((((.......)))))...........(((((.......)))))))))))).

Scaffold_1.trna70 (29022711-29022784)	Length: 74 bp
Type: Ile	Anticodon: AAT at 35-37 (29022745-29022747)	Score: 84.0
HMM Sc=56.60	Sec struct Sc=27.40
         *    |    *    |    *    |    *    |    *    |    *    |    *    |   
Seq: GGCCCATTAGCTCAGTTGGTtAGAGCGTGGTGCTAATAACGCCAAGGtCGCAGGTTCGAGACCTGCATGGGCCA
Str: (((((((..((((.........)))).(((((.......))))).....(((((.......)))))))))))).

Scaffold_1.trna71 (29219285-29219356)	Length: 72 bp
Type: His	Anticodon: GTG at 34-36 (29219318-29219320)	Score: 63.0
HMM Sc=33.70	Sec struct Sc=29.30
         *    |    *    |    *    |    *    |    *    |    *    |    *    | 
Seq: GTGGCTGTAGTTTAGTGGTaAGAATTCCACGTTGTGGCCGTGGAGaCCTGGGCTCGAATCCCAGCAGCCACA
Str: (((((((..((((........)))).(((((.......)))))....(((((.......)))))))))))).

Scaffold_1.trna72 (29235416-29235487)	Length: 72 bp
Type: His	Anticodon: GTG at 34-36 (29235449-29235451)	Score: 63.0
HMM Sc=33.70	Sec struct Sc=29.30
         *    |    *    |    *    |    *    |    *    |    *    |    *    | 
Seq: GTGGCTGTAGTTTAGTGGTaAGAATTCCACGTTGTGGCCGTGGAGaCCTGGGCTCGAATCCCAGCAGCCACA
Str: (((((((..((((........)))).(((((.......)))))....(((((.......)))))))))))).

Scaffold_1.trna73 (29737355-29737438)	Length: 84 bp
Type: Leu	Anticodon: CAA at 35-37 (29737389-29737391)	Score: 78.6
HMM Sc=55.60	Sec struct Sc=23.00
         *    |    *    |    *    |    *    |    *    |    *    |    *    |    *    |   
Seq: GTCAGGATGGCCGAGTGGTctAAGGCGCCAGACTCAAGTTCTGGTCCTCTAACGAGGGCGTGGGTTCAAATCCCACTTCTGACA
Str: (((((((..(((...........))).(((((.......))))).((((....))))..(((((.......)))))))))))).

Scaffold_1.trna75 (30793952-30794024)	Length: 73 bp
Type: Arg	Anticodon: ACG at 34-36 (30793985-30793987)	Score: 71.7
HMM Sc=49.10	Sec struct Sc=22.60
         *    |    *    |    *    |    *    |    *    |    *    |    *    |  
Seq: GACTCCATGGCCCAATGGAtAAGGCGCTGGTCTACGGAACCAGAGAtTCTGGGTTCGATCCCCAGTGGAGTCG
Str: (((((((..(((..........))).(((((.......))))).....(((((.......)))))))))))).

Scaffold_1.trna76 (31322273-31322354)	Length: 82 bp
Type: Ser	Anticodon: AGA at 34-36 (31322306-31322308)	Score: 78.7
HMM Sc=42.50	Sec struct Sc=36.20
         *    |    *    |    *    |    *    |    *    |    *    |    *    |    *    | 
Seq: GTGGACGTGCCGGAGTGGTtATCGGGCATGACTAGAAATCATGTGGGCTCTGCCCGCGCAGGTTCGAATCCTGCCGTCCACG
Str: (((((((..((((........)))).(((((.......))))).((((...))))..(((((.......)))))))))))).

Scaffold_1.trna77 (31641977-31642047)	Length: 71 bp
Type: Gly	Anticodon: GCC at 33-35 (31642009-31642011)	Score: 66.5
HMM Sc=44.80	Sec struct Sc=21.70
         *    |    *    |    *    |    *    |    *    |    *    |    *    |
Seq: GCACCAGTGGTCTAGTGGTAGAATAGTACCCTGCCACGGTACAGaCCCGGGTTCGATTCCCGGCTGGTGCA
Str: (((((((..((.(.......).)).(((((.......)))))....(((((.......)))))))))))).

Scaffold_1.trna78 (31642124-31642195)	Length: 72 bp
Type: Trp	Anticodon: CCA at 33-35 (31642156-31642158)	Score: 75.8
HMM Sc=51.20	Sec struct Sc=24.60
         *    |    *    |    *    |    *    |    *    |    *    |    *    | 
Seq: GGATCCGTGGCGCAATGGTAGCGCGTCTGACTCCAGATCAGAAGGtTGCGTGTTCGATTCACGTCGGGTTCA
Str: (((((((..((((.......)))).(((((.......))))).....(((((.......)))))))))))).

Scaffold_1.trna79 (31645673-31645743)	Length: 71 bp
Type: Gly	Anticodon: GCC at 33-35 (31645705-31645707)	Score: 66.5
HMM Sc=44.80	Sec struct Sc=21.70
         *    |    *    |    *    |    *    |    *    |    *    |    *    |
Seq: GCACCAGTGGTCTAGTGGTAGAATAGTACCCTGCCACGGTACAGaCCCGGGTTCGATTCCCGGCTGGTGCA
Str: (((((((..((.(.......).)).(((((.......)))))....(((((.......)))))))))))).

Scaffold_1.trna80 (31645820-31645891)	Length: 72 bp
Type: Trp	Anticodon: CCA at 33-35 (31645852-31645854)	Score: 75.8
HMM Sc=51.20	Sec struct Sc=24.60
         *    |    *    |    *    |    *    |    *    |    *    |    *    | 
Seq: GGATCCGTGGCGCAATGGTAGCGCGTCTGACTCCAGATCAGAAGGtTGCGTGTTCGATTCACGTCGGGTTCA
Str: (((((((..((((.......)))).(((((.......))))).....(((((.......)))))))))))).

Scaffold_1.trna81 (31695340-31695413)	Length: 74 bp
Type: Ile	Anticodon: AAT at 35-37 (31695374-31695376)	Score: 84.0
HMM Sc=56.60	Sec struct Sc=27.40
         *    |    *    |    *    |    *    |    *    |    *    |    *    |   
Seq: GGCCCATTAGCTCAGTTGGTtAGAGCGTGGTGCTAATAACGCCAAGGtCGCAGGTTCGAGACCTGCATGGGCCA
Str: (((((((..((((.........)))).(((((.......))))).....(((((.......)))))))))))).

Scaffold_1.trna82 (31710046-31710119)	Length: 74 bp
Type: Ile	Anticodon: AAT at 35-37 (31710080-31710082)	Score: 84.0
HMM Sc=56.60	Sec struct Sc=27.40
         *    |    *    |    *    |    *    |    *    |    *    |    *    |   
Seq: GGCCCATTAGCTCAGTTGGTtAGAGCGTGGTGCTAATAACGCCAAGGtCGCAGGTTCGAGACCTGCATGGGCCA
Str: (((((((..((((.........)))).(((((.......))))).....(((((.......)))))))))))).

Scaffold_1.trna84 (33201944-33202015)	Length: 72 bp
Type: Trp	Anticodon: CCA at 33-35 (33201976-33201978)	Score: 75.1
HMM Sc=50.10	Sec struct Sc=25.00
         *    |    *    |    *    |    *    |    *    |    *    |    *    | 
Seq: GGATCTGTGGCGCAATGGTAGCGCGTCTGACTCCAGATCAGAAGGtTGCGTGTTCGATTCACGTCAGGTTCA
Str: (((((((..((((.......)))).(((((.......))))).....(((((.......)))))))))))).

Scaffold_1.trna86 (33359831-33359902)	Length: 72 bp
Type: Asp	Anticodon: GTC at 34-36 (33359864-33359866)	Score: 69.8
HMM Sc=46.80	Sec struct Sc=23.00
         *    |    *    |    *    |    *    |    *    |    *    |    *    | 
Seq: GTCGTTGTAGTATAGTGGTaAGTATTCCCGCCTGTCACGCGGGTGaCCCGGGTTCGATCCCCGGCAACGGCG
Str: (((((((..((((........)))).(((((.......)))))....(((((.......)))))))))))).

Scaffold_1.trna88 (33541233-33541304)	Length: 72 bp
Type: Gln	Anticodon: TTG at 34-36 (33541266-33541268)	Score: 73.5
HMM Sc=53.70	Sec struct Sc=19.80
         *    |    *    |    *    |    *    |    *    |    *    |    *    | 
Seq: GGTTCTATGGTGTAGTGGTtAGCACTCTGGACTTTGAATCCAGCGaCCTGGGTTCGACTCCCGGTAGGACCT
Str: (((((((..((((........)))).(((((.......)))))....(((((.......)))))))))))).

Scaffold_1.trna90 (33611747-33611820)	Length: 74 bp
Type: Arg	Anticodon: TCG at 35-37 (33611781-33611783)	Score: 82.3
HMM Sc=61.00	Sec struct Sc=21.30
         *    |    *    |    *    |    *    |    *    |    *    |    *    |   
Seq: GACCGCATAGCGCAGTGGAttAGCGCGTTTGACTTCGGATCAAAAGGtCGTGGGTTCGACTCCCACTGTGGTCG
Str: (((((((..((((.........)))).(((((.......))))).....(((((.......)))))))))))).

Scaffold_1.trna93 (35501416-35501487)	Length: 72 bp
Type: Pro	Anticodon: TGG at 33-35 (35501448-35501450)	Score: 69.2
HMM Sc=36.90	Sec struct Sc=32.30
         *    |    *    |    *    |    *    |    *    |    *    |    *    | 
Seq: GGGCGTTTGGTCTAGTGGTATGATTCTCGCTTTGGGTGCGAGAGGtCCCGAGTTCGATTCTCGGAACGCCCC
Str: (((((((..(((.........))).(((((.......))))).....(((((.......)))))))))))).

Scaffold_1.trna95 (36308833-36308914)	Length: 82 bp
Type: Ser	Anticodon: AGA at 34-36 (36308866-36308868)	Score: 78.7
HMM Sc=42.50	Sec struct Sc=36.20
         *    |    *    |    *    |    *    |    *    |    *    |    *    |    *    | 
Seq: GTGGACGTGCCGGAGTGGTtATCGGGCATGACTAGAAATCATGTGGGCTCTGCCCGCGCAGGTTCGAATCCTGCCGTCCACG
Str: (((((((..((((........)))).(((((.......))))).((((...))))..(((((.......)))))))))))).

Scaffold_1.trna102 (37205701-37205788)	Length: 88 bp
Type: Met	Anticodon: CAT at 35-37 (37205735-37205737)	Score: 64.1
Possible intron: 39-52 (37205739-37205752)
HMM Sc=40.70	Sec struct Sc=23.40
         *    |    *    |    *    |    *    |    *    |    *    |    *    |    *    |    *  
Seq: GGGGTGGTGGCGCAGTTGGCtAGCGCGTAGGTCTCATAgctaaagttgagtaATCCTGAGGtCGAGAGTTCGAGCCTCTCTCACCCCA
Str: (((((((..((((.........)))).((((.......................)))).....(((((.......)))))))))))).

Scaffold_1.trna103 (37486634-37486704)	Length: 71 bp
Type: Gly	Anticodon: GCC at 33-35 (37486666-37486668)	Score: 66.5
HMM Sc=44.80	Sec struct Sc=21.70
         *    |    *    |    *    |    *    |    *    |    *    |    *    |
Seq: GCACCAGTGGTCTAGTGGTAGAATAGTACCCTGCCACGGTACAGaCCCGGGTTCGATTCCCGGCTGGTGCA
Str: (((((((..((.(.......).)).(((((.......)))))....(((((.......)))))))))))).

Scaffold_1.trna104 (37608037-37608110)	Length: 74 bp
Type: Val	Anticodon: AAC at 35-37 (37608071-37608073)	Score: 72.9
HMM Sc=48.60	Sec struct Sc=24.30
         *    |    *    |    *    |    *    |    *    |    *    |    *    |   
Seq: GGTGTCGTGGTGTAGTTGGTtATCACGTCAGTCTAACACACTGAAGGtCTCCGGTTCGAGTCCGGGCGACGCCA
Str: (((((((..(((...........))).(((((.......))))).....(((((.......)))))))))))).

Scaffold_1.trna105 (37694019-37694090)	Length: 72 bp
Type: Glu	Anticodon: TTC at 34-36 (37694052-37694054)	Score: 72.0
HMM Sc=47.50	Sec struct Sc=24.50
         *    |    *    |    *    |    *    |    *    |    *    |    *    | 
Seq: TCCGTTGTCGTCCAGCGGTtAGGATATCTGGCTTTCACCCAGGAGaCCCGGGTTCGATTCCCGGCAACGGAA
Str: (((((((..((((........)))).(((((.......)))))....(((((.......)))))))))))).

Scaffold_1.trna111 (36621938-36621857)	Length: 82 bp
Type: Ser	Anticodon: AGA at 34-36 (36621905-36621903)	Score: 77.0
HMM Sc=42.20	Sec struct Sc=34.80
         *    |    *    |    *    |    *    |    *    |    *    |    *    |    *    | 
Seq: GTGGACGTGCCGGAGTGGTtATCGGGCATGACTAGAAATCATGTGGGCTTTGCCCGCGCAGGTTCGAATCCTGCCGTTCACG
Str: (((((((..((((........)))).(((((.......))))).((((...))))..(((((.......)))))))))))).

Scaffold_1.trna112 (36620718-36620637)	Length: 82 bp
Type: Ser	Anticodon: AGA at 34-36 (36620685-36620683)	Score: 77.0
HMM Sc=42.20	Sec struct Sc=34.80
         *    |    *    |    *    |    *    |    *    |    *    |    *    |    *    | 
Seq: GTGGACGTGCCGGAGTGGTtATCGGGCATGACTAGAAATCATGTGGGCTTTGCCCGCGCAGGTTCGAATCCTGCCGTTCACG
Str: (((((((..((((........)))).(((((.......))))).((((...))))..(((((.......)))))))))))).

Scaffold_1.trna113 (36618477-36618396)	Length: 82 bp
Type: Ser	Anticodon: AGA at 34-36 (36618444-36618442)	Score: 79.4
HMM Sc=43.10	Sec struct Sc=36.30
         *    |    *    |    *    |    *    |    *    |    *    |    *    |    *    | 
Seq: GTGGACGTGCCGGAGTGGTtATCGGGCATGACTAGAAATCATGTGGGCTTTGCCCGCGCAGGTTCGAATCCTGCCGTCCACG
Str: (((((((..((((........)))).(((((.......))))).((((...))))..(((((.......)))))))))))).

Scaffold_1.trna115 (35390253-35390181)	Length: 73 bp
Type: Arg	Anticodon: ACG at 34-36 (35390220-35390218)	Score: 71.7
HMM Sc=49.10	Sec struct Sc=22.60
         *    |    *    |    *    |    *    |    *    |    *    |    *    |  
Seq: GACTCCATGGCCCAATGGAtAAGGCGCTGGTCTACGGAACCAGAGAtTCTGGGTTCGATCCCCAGTGGAGTCG
Str: (((((((..(((..........))).(((((.......))))).....(((((.......)))))))))))).

Scaffold_1.trna116 (34922580-34922507)	Length: 74 bp
Type: Ile	Anticodon: AAT at 35-37 (34922546-34922544)	Score: 59.3
HMM Sc=40.10	Sec struct Sc=19.20
         *    |    *    |    *    |    *    |    *    |    *    |    *    |   
Seq: GGCCTATTAGCTCAGTTAGTtAGAGCGTCGTGCTAATAACGCGAAGGtCGCAGGTTCCAGACTTGCATGGGCCA
Str: (((((((..((((.........)))).(((((.......))))).....(((((.......)))))))))))).

Scaffold_1.trna117 (34474205-34474122)	Length: 84 bp
Type: Leu	Anticodon: CAA at 35-37 (34474171-34474169)	Score: 77.7
HMM Sc=54.90	Sec struct Sc=22.80
         *    |    *    |    *    |    *    |    *    |    *    |    *    |    *    |   
Seq: GTCAGGATGGCCGAGTGGTctAAGGCGCCAGACTCAAGTTCTGGTCTTCGTGAGAGGGCGTGGGTTCAAATCCCACTTCTGACA
Str: (((((((..(((...........))).(((((.......))))).((((....))))..(((((.......)))))))))))).

Scaffold_1.trna118 (34243409-34243336)	Length: 74 bp
Type: Asn	Anticodon: GTT at 35-37 (34243375-34243373)	Score: 84.5
HMM Sc=59.40	Sec struct Sc=25.10
         *    |    *    |    *    |    *    |    *    |    *    |    *    |   
Seq: GCTGGAATAGCTCAGTTGGTtAGAGCGTGTGGCTGTTAACCACAAGGtCGGAGGTTCAAGCCCTCCTTCTAGCG
Str: (((((((..((((.........)))).(((((.......))))).....(((((.......)))))))))))).

Scaffold_1.trna119 (34158193-34158112)	Length: 82 bp
Type: Ser	Anticodon: CGA at 34-36 (34158160-34158158)	Score: 78.9
HMM Sc=46.60	Sec struct Sc=32.30
         *    |    *    |    *    |    *    |    *    |    *    |    *    |    *    | 
Seq: GTCGATATGTCCGAGTGGTtAAGGAGACAGACTCGAAATCTGTTGGGCTTTGCCTGCGCAGGTTCGAATCCTGCTGTCGACG
Str: (((((((..(((..........))).(((((.......))))).((((...))))..(((((.......)))))))))))).

Scaffold_1.trna120 (33384795-33384722)	Length: 74 bp
Type: Arg	Anticodon: TCG at 35-37 (33384761-33384759)	Score: 82.3
HMM Sc=61.00	Sec struct Sc=21.30
         *    |    *    |    *    |    *    |    *    |    *    |    *    |   
Seq: GACCGCATAGCGCAGTGGAttAGCGCGTTTGACTTCGGATCAAAAGGtCGTGGGTTCGACTCCCACTGTGGTCG
Str: (((((((..((((.........)))).(((((.......))))).....(((((.......)))))))))))).

Scaffold_1.trna121 (33262238-33262167)	Length: 72 bp
Type: Asp	Anticodon: GTC at 34-36 (33262205-33262203)	Score: 64.2
HMM Sc=41.30	Sec struct Sc=22.90
         *    |    *    |    *    |    *    |    *    |    *    |    *    | 
Seq: GTCGTTGTAGTATAGTGGTaAGTATTCCCGCCTGTCACGCGGGTGaCCCGGGTTTGATCCCCGGCAACGGCG
Str: (((((((..((((........)))).(((((.......)))))....(((((.......)))))))))))).

Scaffold_1.trna122 (33096724-33096641)	Length: 84 bp
Type: Leu	Anticodon: CAA at 35-37 (33096690-33096688)	Score: 77.7
HMM Sc=54.90	Sec struct Sc=22.80
         *    |    *    |    *    |    *    |    *    |    *    |    *    |    *    |   
Seq: GTCAGGATGGCCGAGTGGTctAAGGCGCCAGACTCAAGTTCTGGTCTTCGTGAGAGGGCGTGGGTTCAAATCCCACTTCTGACA
Str: (((((((..(((...........))).(((((.......))))).((((....))))..(((((.......)))))))))))).

Scaffold_1.trna123 (32905741-32905670)	Length: 72 bp
Type: His	Anticodon: GTG at 34-36 (32905708-32905706)	Score: 63.0
HMM Sc=33.70	Sec struct Sc=29.30
         *    |    *    |    *    |    *    |    *    |    *    |    *    | 
Seq: GTGGCTGTAGTTTAGTGGTaAGAATTCCACGTTGTGGCCGTGGAGaCCTGGGCTCGAATCCCAGCAGCCACA
Str: (((((((..((((........)))).(((((.......)))))....(((((.......)))))))))))).

Scaffold_1.trna124 (31997614-31997543)	Length: 72 bp
Type: Gln	Anticodon: CTG at 34-36 (31997581-31997579)	Score: 74.6
HMM Sc=50.10	Sec struct Sc=24.50
         *    |    *    |    *    |    *    |    *    |    *    |    *    | 
Seq: GGTCCTATGGTCTAGTGGTtAGGACATTGGACTCTGAATCCAGTAaCCCGAGTTCAAATCTCGGTAGGACCT
Str: (((((((..((((........)))).(((((.......)))))....(((((.......)))))))))))).

Scaffold_1.trna125 (31996776-31996692)	Length: 85 bp
Type: Met	Anticodon: CAT at 35-37 (31996742-31996740)	Score: 64.2
Possible intron: 39-49 (31996738-31996728)
HMM Sc=40.80	Sec struct Sc=23.40
         *    |    *    |    *    |    *    |    *    |    *    |    *    |    *    |    
Seq: GGGGTGGTGGCGCAGTTGGCtAGCGCGTAGGTCTCATAgcttctgagtgATCCTGAGGtCGAGAGTTCGAGCCTCTCTCACCCCA
Str: (((((((..((((.........)))).((((....................)))).....(((((.......)))))))))))).

Scaffold_1.trna126 (31995321-31995237)	Length: 85 bp
Type: Met	Anticodon: CAT at 35-37 (31995287-31995285)	Score: 64.3
Possible intron: 39-49 (31995283-31995273)
HMM Sc=40.80	Sec struct Sc=23.50
         *    |    *    |    *    |    *    |    *    |    *    |    *    |    *    |    
Seq: GGGGTGGTGGCGCAGTTGGCtAGCGCGTAGGTCTCATAgcttctgagtaATCCTGAGGtCGAGAGTTCGAGCCTCTCTCACCCCA
Str: (((((((..((((.........)))).((((....................)))).....(((((.......)))))))))))).

Scaffold_1.trna128 (31404098-31404025)	Length: 74 bp
Type: Ile	Anticodon: AAT at 35-37 (31404064-31404062)	Score: 87.5
HMM Sc=60.10	Sec struct Sc=27.40
         *    |    *    |    *    |    *    |    *    |    *    |    *    |   
Seq: GGCCCATTAGCTCAGTTGGTtAGAGCGTGGTGCTAATAACGCCAAGGtCGCAGGTTCGAGCCCTGCATGGGCCA
Str: (((((((..((((.........)))).(((((.......))))).....(((((.......)))))))))))).

Scaffold_1.trna129 (31385283-31385210)	Length: 74 bp
Type: Ile	Anticodon: AAT at 35-37 (31385249-31385247)	Score: 84.0
HMM Sc=56.60	Sec struct Sc=27.40
         *    |    *    |    *    |    *    |    *    |    *    |    *    |   
Seq: GGCCCATTAGCTCAGTTGGTtAGAGCGTGGTGCTAATAACGCCAAGGtCGCAGGTTCGAGACCTGCATGGGCCA
Str: (((((((..((((.........)))).(((((.......))))).....(((((.......)))))))))))).

Scaffold_1.trna131 (30938875-30938803)	Length: 73 bp
Type: Glu	Anticodon: CTC at 35-37 (30938841-30938839)	Score: 78.9
HMM Sc=53.10	Sec struct Sc=25.80
         *    |    *    |    *    |    *    |    *    |    *    |    *    |  
Seq: TCCGTTGTAGTCTAGTTGGTtAGGATACTCGGCTCTCACCCGAGAGaCCCGGGTTCAAGTCCCGGCAACGGAA
Str: (((((((..((((.........)))).(((((.......)))))....(((((.......)))))))))))).

Scaffold_1.trna132 (30894466-30894395)	Length: 72 bp
Type: Gln	Anticodon: CTG at 34-36 (30894433-30894431)	Score: 74.6
HMM Sc=50.10	Sec struct Sc=24.50
         *    |    *    |    *    |    *    |    *    |    *    |    *    | 
Seq: GGTCCTATGGTCTAGTGGTtAGGACATTGGACTCTGAATCCAGTAaCCCGAGTTCAAATCTCGGTAGGACCT
Str: (((((((..((((........)))).(((((.......)))))....(((((.......)))))))))))).

Scaffold_1.trna133 (30207693-30207622)	Length: 72 bp
Type: Pro	Anticodon: CGG at 33-35 (30207661-30207659)	Score: 69.2
HMM Sc=36.90	Sec struct Sc=32.30
         *    |    *    |    *    |    *    |    *    |    *    |    *    | 
Seq: GGGCGTTTGGTCTAGTGGTATGATTCTCGCTTCGGGTGCGAGAGGtCCCGAGTTCGATTCTCGGAACGCCCC
Str: (((((((..(((.........))).(((((.......))))).....(((((.......)))))))))))).

Scaffold_1.trna135 (30015358-30015286)	Length: 73 bp
Type: Glu	Anticodon: CTC at 35-37 (30015324-30015322)	Score: 78.9
HMM Sc=53.10	Sec struct Sc=25.80
         *    |    *    |    *    |    *    |    *    |    *    |    *    |  
Seq: TCCGTTGTAGTCTAGTTGGTtAGGATACTCGGCTCTCACCCGAGAGaCCCGGGTTCAAGTCCCGGCAACGGAA
Str: (((((((..((((.........)))).(((((.......)))))....(((((.......)))))))))))).

Scaffold_1.trna136 (30002140-30002069)	Length: 72 bp
Type: Gly	Anticodon: TCC at 34-36 (30002107-30002105)	Score: 73.9
HMM Sc=46.20	Sec struct Sc=27.70
         *    |    *    |    *    |    *    |    *    |    *    |    *    | 
Seq: GCGTTTGTAGTCCAACGGTtAGGATAATTGCCTTCCAAGCAATAGaCCCGGGTTCGACTCCCGGCAAACGCA
Str: (((((((..((((........)))).(((((.......)))))....(((((.......)))))))))))).

Scaffold_1.trna137 (29989951-29989880)	Length: 72 bp
Type: Gly	Anticodon: TCC at 34-36 (29989918-29989916)	Score: 73.9
HMM Sc=46.20	Sec struct Sc=27.70
         *    |    *    |    *    |    *    |    *    |    *    |    *    | 
Seq: GCGTTTGTAGTCCAACGGTtAGGATAATTGCCTTCCAAGCAATAGaCCCGGGTTCGACTCCCGGCAAACGCA
Str: (((((((..((((........)))).(((((.......)))))....(((((.......)))))))))))).

Scaffold_1.trna139 (28224309-28224236)	Length: 74 bp
Type: Ile	Anticodon: TAT at 35-37 (28224275-28224273)	Score: 85.9
HMM Sc=70.60	Sec struct Sc=15.30
         *    |    *    |    *    |    *    |    *    |    *    |    *    |   
Seq: GGTCCCGTAGCTCAGTTGGTtAGAGCGTTGGTCTTATGAGCCGAAGGtCGCGGGTTCGAGCCCCGCCGGGACCA
Str: (((((((..((((.........)))).(((((.......))))).....(((((.......)))))))))))).

Scaffold_1.trna140 (26997439-26997357)	Length: 83 bp
Type: Leu	Anticodon: TAA at 34-36 (26997406-26997404)	Score: 76.7
HMM Sc=40.80	Sec struct Sc=35.90
         *    |    *    |    *    |    *    |    *    |    *    |    *    |    *    |  
Seq: GCTGGTTTGCCCGAGTGGTtAAGGGGGCAGACTTAAGATCTGCTGCACACAAGTGCGCGTGGGTTCGAACCCCACAGCCAGCA
Str: (((((((..(((..........))).(((((.......))))).((((....))))..(((((.......)))))))))))).

Scaffold_1.trna141 (26744470-26744387)	Length: 84 bp
Type: Leu	Anticodon: TAA at 34-36 (26744437-26744435)	Score: 77.3
HMM Sc=41.90	Sec struct Sc=35.40
         *    |    *    |    *    |    *    |    *    |    *    |    *    |    *    |   
Seq: GCTGGTTTGCCCGAGTGGTtAAGGGGGCAGACTTAAGATCTGCTGTACAATAAGTACGCGTGGGTTCGAACCCCACAGCCAGCA
Str: (((((((..(((..........))).(((((.......))))).((((.....))))..(((((.......)))))))))))).

Scaffold_1.trna142 (26590027-26589955)	Length: 73 bp
Type: Arg	Anticodon: TCT at 34-36 (26589994-26589992)	Score: 70.6
HMM Sc=50.50	Sec struct Sc=20.10
         *    |    *    |    *    |    *    |    *    |    *    |    *    |  
Seq: GCGCCCGTGGCCTAATGGAtAAGGCGTCTGACTTCTAATCAGACGAtTGTGGGTTCGAGTCCCACCGGGCGTG
Str: (((((((..((((........)))).(((((.......))))).....(((((.......)))))))))))).

Scaffold_1.trna164 (14104516-14104443)	Length: 74 bp
Type: Ile	Anticodon: AAT at 35-37 (14104482-14104480)	Score: 73.5
HMM Sc=53.10	Sec struct Sc=20.40
         *    |    *    |    *    |    *    |    *    |    *    |    *    |   
Seq: GGCCCATTAGCTCAGTTGGTtAGAGCGTGGTGCTAATAACGCCAAGGtCGTAGGTTCGAGACTTGCATGGGCCA
Str: (((((((..((((.........)))).(((((.......))))).....(((((.......)))))))))))).

Scaffold_1.trna165 (13603506-13603434)	Length: 73 bp
Type: Arg	Anticodon: TCT at 34-36 (13603473-13603471)	Score: 62.5
HMM Sc=43.60	Sec struct Sc=18.90
         *    |    *    |    *    |    *    |    *    |    *    |    *    |  
Seq: GCGTCCGTGGCCTAATGGAtAAGGCGTCTGACTTCTAATCAGACAAtTGTGGGTTCAAGTCCCACCGGGCGTG
Str: (((((((..((((........)))).(((((.......))))).....(((((.......)))))))))))).

Scaffold_1.trna170 (8371831-8371759)	Length: 73 bp
Type: Val	Anticodon: TAC at 34-36 (8371798-8371796)	Score: 77.8
HMM Sc=43.10	Sec struct Sc=34.70
         *    |    *    |    *    |    *    |    *    |    *    |    *    |  
Seq: GTTGCTGTGGTGTAGTGGTtATCACGTCAGTCTTACACACTGAAGGtCCCCAGTTCGATCCTGGGCAGCAACA
Str: (((((((..(((..........))).(((((.......))))).....(((((.......)))))))))))).

Scaffold_1.trna172 (7570801-7570730)	Length: 72 bp
Type: Glu	Anticodon: TTC at 34-36 (7570768-7570766)	Score: 72.0
HMM Sc=47.50	Sec struct Sc=24.50
         *    |    *    |    *    |    *    |    *    |    *    |    *    | 
Seq: TCCGTTGTCGTCCAGCGGTtAGGATATCTGGCTTTCACCCAGGAGaCCCGGGTTCGATTCCCGGCAACGGAA
Str: (((((((..((((........)))).(((((.......)))))....(((((.......)))))))))))).

Scaffold_1.trna173 (6137865-6137793)	Length: 73 bp
Type: Arg	Anticodon: ACG at 34-36 (6137832-6137830)	Score: 71.4
HMM Sc=48.60	Sec struct Sc=22.80
         *    |    *    |    *    |    *    |    *    |    *    |    *    |  
Seq: GACTTCATGGCCCAATGGAtAAGGCGCTGGTCTACGGAACCAGAGAtTCTGGGTTCGATCCCCAGTGAAGTCG
Str: (((((((..(((..........))).(((((.......))))).....(((((.......)))))))))))).

Scaffold_1.trna175 (3621060-3620978)	Length: 83 bp
Type: Leu	Anticodon: TAA at 34-36 (3621027-3621025)	Score: 77.8
HMM Sc=41.30	Sec struct Sc=36.50
         *    |    *    |    *    |    *    |    *    |    *    |    *    |    *    |  
Seq: GCTGGTTTGCCCGAGTGGTtAAGGGGGCAGACTTAAGATCTGCTGCACATAAGTGCGCGTGGGTTCGAACCCCACAGCCAGCA
Str: (((((((..(((..........))).(((((.......))))).((((....))))..(((((.......)))))))))))).

Scaffold_1.trna176 (3619896-3619814)	Length: 83 bp
Type: Leu	Anticodon: TAA at 34-36 (3619863-3619861)	Score: 58.5
HMM Sc=38.50	Sec struct Sc=20.00
         *    |    *    |    *    |    *    |    *    |    *    |    *    |    *    |  
Seq: GTTGGTTTGCCCGAGTGGTtAAGGGGGTAGACTTAAGACCTGCTGCACATAAGTGCGCGTGGGTTCGAATCCCACAGCTAGCA
Str: (((((((..(((..........))).((((.........)))).((((....))))..(((((.......)))))))))))).

Scaffold_1.trna177 (3580341-3580270)	Length: 72 bp
Type: Asp	Anticodon: GTC at 34-36 (3580308-3580306)	Score: 69.8
HMM Sc=46.80	Sec struct Sc=23.00
         *    |    *    |    *    |    *    |    *    |    *    |    *    | 
Seq: GTCGTTGTAGTATAGTGGTaAGTATTCCCGCCTGTCACGCGGGTGaCCCGGGTTCGATCCCCGGCAACGGCG
Str: (((((((..((((........)))).(((((.......)))))....(((((.......)))))))))))).

Scaffold_1.trna178 (3577357-3577286)	Length: 72 bp
Type: Asp	Anticodon: GTC at 34-36 (3577324-3577322)	Score: 69.8
HMM Sc=46.80	Sec struct Sc=23.00
         *    |    *    |    *    |    *    |    *    |    *    |    *    | 
Seq: GTCGTTGTAGTATAGTGGTaAGTATTCCCGCCTGTCACGCGGGTGaCCCGGGTTCGATCCCCGGCAACGGCG
Str: (((((((..((((........)))).(((((.......)))))....(((((.......)))))))))))).

Scaffold_1.trna181 (555922-555849)	Length: 74 bp
Type: Thr	Anticodon: AGT at 35-37 (555888-555886)	Score: 66.6
HMM Sc=42.70	Sec struct Sc=23.90
         *    |    *    |    *    |    *    |    *    |    *    |    *    |   
Seq: GCTCTCGTAGCTCAGTTGGTtAGAGAACCCGTTTAGTAAGCGGGAGGtCTTGAGTTCGACTCTCAACGAGAGCA
Str: (((((((...(((.........)))..(((((.......))))).....(((((.......)))))))))))).

Scaffold_2.trna1 (76310-76389)	Length: 80 bp
Type: Leu	Anticodon: TAG at 35-37 (76344-76346)	Score: 69.5
HMM Sc=48.50	Sec struct Sc=21.00
         *    |    *    |    *    |    *    |    *    |    *    |    *    |    *    
Seq: GACAGTTTGGCCGAGTGGTctAAGGCGCCAGATTTAGGCTCTGGTccgaaaGGgCGTGGGTTCAAATCCCACAGCTGTCA
Str: (((((((..(((...........))).(((((.......)))))...........(((((.......)))))))))))).

Scaffold_2.trna2 (253051-253123)	Length: 73 bp
Type: Arg	Anticodon: TCT at 34-36 (253084-253086)	Score: 70.0
HMM Sc=49.90	Sec struct Sc=20.10
         *    |    *    |    *    |    *    |    *    |    *    |    *    |  
Seq: GCGCTCGTGGCCTAATGGAtAAGGCATTTGACTTCTAATCAAAGGAtTGTGGGTTCGAGTCCCACCGAGCGTG
Str: (((((((..((((........)))).(((((.......))))).....(((((.......)))))))))))).

Scaffold_2.trna3 (650615-650686)	Length: 72 bp
Type: Pro	Anticodon: AGG at 33-35 (650647-650649)	Score: 67.4
HMM Sc=34.70	Sec struct Sc=32.70
         *    |    *    |    *    |    *    |    *    |    *    |    *    | 
Seq: GGGCATTTGGTCTAGTGGTATGATTCTCGCTTAGGGTGCGAGAGGtCCCGAGTTCAATTCTCGGAATGCCCC
Str: (((((((..(((.........))).(((((.......))))).....(((((.......)))))))))))).

Scaffold_2.trna4 (650780-650851)	Length: 72 bp
Type: Pro	Anticodon: TGG at 33-35 (650812-650814)	Score: 68.5
HMM Sc=35.70	Sec struct Sc=32.80
         *    |    *    |    *    |    *    |    *    |    *    |    *    | 
Seq: GGGCATTTGGTCTAGTGGTATGATTCTCGCTTTGGGTGCGAGAGGtCCCGAGTTCGATTCTCGGAATGCCCC
Str: (((((((..(((.........))).(((((.......))))).....(((((.......)))))))))))).

Scaffold_2.trna7 (1521985-1522056)	Length: 72 bp
Type: Gly	Anticodon: GCC at 34-36 (1522018-1522020)	Score: 58.7
HMM Sc=39.90	Sec struct Sc=18.80
         *    |    *    |    *    |    *    |    *    |    *    |    *    | 
Seq: GCACCAGTGGTCTAGTGGTAGAATAGTACcCCTGCCACGGTACAGaCCCGGGTTCGATTCCCGGCTGGTGCA
Str: (((((((..((.(.......).)).((((.(.......)))))....(((((.......)))))))))))).

Scaffold_2.trna8 (2125143-2125214)	Length: 72 bp
Type: Lys	Anticodon: TTT at 33-35 (2125175-2125177)	Score: 92.3
HMM Sc=68.60	Sec struct Sc=23.70
         *    |    *    |    *    |    *    |    *    |    *    |    *    | 
Seq: GCCGTCTTAGCTCAGTGGTAGAGCGCGTGGCTTTTAACCACGTGGtCGTGGGTTCGATCCCCACAGACGGCG
Str: (((((((..((((.......)))).(((((.......))))).....(((((.......)))))))))))).

Scaffold_2.trna10 (2408372-2408444)	Length: 73 bp
Type: Phe	Anticodon: GAA at 34-36 (2408405-2408407)	Score: 78.3
HMM Sc=58.40	Sec struct Sc=19.90
         *    |    *    |    *    |    *    |    *    |    *    |    *    |  
Seq: GCGGGGATAGCTCAGTTGGGAGAGCGTCAGACTGAAGATCTGAAGGtCGCGTGTTCGATCCACGCTCACCGCA
Str: ((((.((..((((........)))).(((((.......))))).....(((((.......))))))).)))).

Scaffold_2.trna11 (3099985-3100056)	Length: 72 bp
Type: His	Anticodon: GTG at 34-36 (3100018-3100020)	Score: 63.0
HMM Sc=33.70	Sec struct Sc=29.30
         *    |    *    |    *    |    *    |    *    |    *    |    *    | 
Seq: GTGGCTGTAGTTTAGTGGTaAGAATTCCACGTTGTGGCCGTGGAGaCCTGGGCTCGAATCCCAGCAGCCACA
Str: (((((((..((((........)))).(((((.......)))))....(((((.......)))))))))))).

Scaffold_2.trna12 (3100064-3100151)	Length: 88 bp
Type: Tyr	Anticodon: GTA at 34-36 (3100097-3100099)	Score: 74.4
Possible intron: 38-52 (3100101-3100115)
HMM Sc=42.90	Sec struct Sc=31.50
         *    |    *    |    *    |    *    |    *    |    *    |    *    |    *    |    *  
Seq: CCGACCTTAGCTCAGTTGGTAGAGCGGAGGACTGTAGttgtttgcatcagctATCCTTAGGtCGCTGGTTCGAATCCGGCAGGTCGGA
Str: (((((((..((((........)))).(((((......................))))).....(((((.......)))))))))))).

Scaffold_2.trna16 (4811174-4811245)	Length: 72 bp
Type: Gln	Anticodon: TTG at 34-36 (4811207-4811209)	Score: 73.5
HMM Sc=53.70	Sec struct Sc=19.80
         *    |    *    |    *    |    *    |    *    |    *    |    *    | 
Seq: GGTTCTATGGTGTAGTGGTtAGCACTCTGGACTTTGAATCCAGCGaCCTGGGTTCGACTCCCGGTAGGACCT
Str: (((((((..((((........)))).(((((.......)))))....(((((.......)))))))))))).

Scaffold_2.trna18 (8155191-8155263)	Length: 73 bp
Type: Ala	Anticodon: AGC at 34-36 (8155224-8155226)	Score: 63.4
HMM Sc=38.20	Sec struct Sc=25.20
         *    |    *    |    *    |    *    |    *    |    *    |    *    |  
Seq: GGGGATGTAGCTCAGATGGTAGAGCGCTCGCTTAGCATGCGAGAGGtACGGGGATCGATACCCCGCATCTCCA
Str: (((((((..((((........)))).(((((.......))))).....(((((.......)))))))))))).

Scaffold_2.trna23 (9309726-9309811)	Length: 86 bp
Type: Met	Anticodon: CAT at 35-37 (9309760-9309762)	Score: 64.2
Possible intron: 39-50 (9309764-9309775)
HMM Sc=40.80	Sec struct Sc=23.40
         *    |    *    |    *    |    *    |    *    |    *    |    *    |    *    |    *
Seq: GGGGTGGTGGCGCAGTTGGCtAGCGCGTAGGTCTCATAgctatctgagtaATCCTGAGGtCGAGAGTTCGAGCCTCTCTCACCCCA
Str: (((((((..((((.........)))).((((.....................)))).....(((((.......)))))))))))).

Scaffold_2.trna27 (12267305-12267378)	Length: 74 bp
Type: Trp	Anticodon: CCA at 35-37 (12267339-12267341)	Score: 69.6
HMM Sc=40.40	Sec struct Sc=29.20
         *    |    *    |    *    |    *    |    *    |    *    |    *    |   
Seq: GCGCTCTTAGTTCAGTTcGGTAGAATGTGGGTCTCCAAAACCCAATGtCGTAGGTTCAAATCCTACAGAGCGTG
Str: (((((((..((((.........)))).(((((.......))))).....(((((.......)))))))))))).

Scaffold_2.trna31 (14297853-14297924)	Length: 72 bp
Type: Trp	Anticodon: CCA at 33-35 (14297885-14297887)	Score: 70.7
HMM Sc=46.00	Sec struct Sc=24.70
         *    |    *    |    *    |    *    |    *    |    *    |    *    | 
Seq: GGATCTGTGGCGCAATGGTAGCGCGTCTGACTCCAGATTAGAAGGtTGCGTGTTCGATTCACGTCAGGTTCA
Str: (((((((..((((.......)))).(((((.......))))).....(((((.......)))))))))))).

Scaffold_2.trna34 (15394801-15394882)	Length: 82 bp
Type: Ser	Anticodon: TGA at 34-36 (15394834-15394836)	Score: 80.7
HMM Sc=46.10	Sec struct Sc=34.60
         *    |    *    |    *    |    *    |    *    |    *    |    *    |    *    | 
Seq: GTCGATATGTCCGAGTGGTtAAGGAGACAGACTTGAAATCTGTTGGGCTTCGCCCGCGCAGGTTCGAACCCTGCTGTCGACG
Str: (((((((..(((..........))).(((((.......))))).((((...))))..(((((.......)))))))))))).

Scaffold_2.trna40 (20174006-20174077)	Length: 72 bp
Type: Gln	Anticodon: TTG at 34-36 (20174039-20174041)	Score: 73.5
HMM Sc=53.70	Sec struct Sc=19.80
         *    |    *    |    *    |    *    |    *    |    *    |    *    | 
Seq: GGTTCTATGGTGTAGTGGTtAGCACTCTGGACTTTGAATCCAGCGaCCTGGGTTCGACTCCCGGTAGGACCT
Str: (((((((..((((........)))).(((((.......)))))....(((((.......)))))))))))).

Scaffold_2.trna41 (25616770-25616842)	Length: 73 bp
Type: Glu	Anticodon: CTC at 35-37 (25616804-25616806)	Score: 64.3
HMM Sc=38.50	Sec struct Sc=25.80
         *    |    *    |    *    |    *    |    *    |    *    |    *    |  
Seq: TCCGTTGTAGTCTAGTTGGTtAGGATACTCGGCTCTCACCCGAGAGaACCGGGTTGAAATCCCGGCAACGGAA
Str: (((((((..((((.........)))).(((((.......)))))....(((((.......)))))))))))).

Scaffold_2.trna43 (28809207-28809278)	Length: 72 bp
Type: Asp	Anticodon: GTC at 34-36 (28809240-28809242)	Score: 69.8
HMM Sc=46.80	Sec struct Sc=23.00
         *    |    *    |    *    |    *    |    *    |    *    |    *    | 
Seq: GTCGTTGTAGTATAGTGGTaAGTATTCCCGCCTGTCACGCGGGTGaCCCGGGTTCGATCCCCGGCAACGGCG
Str: (((((((..((((........)))).(((((.......)))))....(((((.......)))))))))))).

Scaffold_2.trna44 (29211467-29211540)	Length: 74 bp
Type: Asn	Anticodon: GTT at 35-37 (29211501-29211503)	Score: 84.5
HMM Sc=59.40	Sec struct Sc=25.10
         *    |    *    |    *    |    *    |    *    |    *    |    *    |   
Seq: GCTGGAATAGCTCAGTTGGTtAGAGCGTGTGGCTGTTAACCACAAGGtCGGAGGTTCAAGCCCTCCTTCTAGCG
Str: (((((((..((((.........)))).(((((.......))))).....(((((.......)))))))))))).

Scaffold_2.trna48 (32408048-32408119)	Length: 72 bp
Type: iMet	Anticodon: CAT at 33-35 (32408080-32408082)	Score: 51.0
HMM Sc=26.40	Sec struct Sc=24.60
         *    |    *    |    *    |    *    |    *    |    *    |    *    | 
Seq: ATCAGAGTGGCGCAGCGGAAGCATGGTGGGCCCATAACCCACAGGtCCCAGGATCGAAACCTGGCTCTGATA
Str: (((((((..(.((.......)).).(((((.......))))).....(((((.......)))))))))))).

Scaffold_2.trna50 (32628494-32628565)	Length: 72 bp
Type: iMet	Anticodon: CAT at 33-35 (32628526-32628528)	Score: 58.3
HMM Sc=28.10	Sec struct Sc=30.20
         *    |    *    |    *    |    *    |    *    |    *    |    *    | 
Seq: ATCAGAGTGGCGCAGCGGAAGCGTGGTGGGCCCATAACCCACAGGtCCCAGGATCGAAACCTGGCTCTGATA
Str: (((((((..((((.......)))).(((((.......))))).....(((((.......)))))))))))).

Scaffold_2.trna52 (33672481-33672554)	Length: 74 bp
Type: Val	Anticodon: AAC at 35-37 (33672515-33672517)	Score: 72.9
HMM Sc=48.60	Sec struct Sc=24.30
         *    |    *    |    *    |    *    |    *    |    *    |    *    |   
Seq: GGTGTCGTGGTGTAGTTGGTtATCACGTCAGTCTAACACACTGAAGGtCTCCGGTTCGAGTCCGGGCGACGCCA
Str: (((((((..(((...........))).(((((.......))))).....(((((.......)))))))))))).

Scaffold_2.trna53 (34159256-34159336)	Length: 81 bp
Type: Leu	Anticodon: AAG at 36-38 (34159291-34159293)	Score: 74.0
HMM Sc=52.20	Sec struct Sc=21.80
         *    |    *    |    *    |    *    |    *    |    *    |    *    |    *    |
Seq: GTTGAGATGGCCGAGTTGGTctAAGGCGCCAGATTAAGGTTCTGGTccgaaaGGgCGTGGGTTCAAATCCCACTCTCAACA
Str: (((((((..(((............))).(((((.......)))))...........(((((.......)))))))))))).

Scaffold_2.trna56 (34706173-34706244)	Length: 72 bp
Type: Thr	Anticodon: TGT at 33-35 (34706205-34706207)	Score: 79.3
HMM Sc=49.30	Sec struct Sc=30.00
         *    |    *    |    *    |    *    |    *    |    *    |    *    | 
Seq: GCCCCTATAGCTCAGTGGTAGAGCGTCAGTCTTGTAAACTGAAGGtCTGTAGTTCGATCCTGCATGGGGGCA
Str: (((((((..((((.......)))).(((((.......))))).....(((((.......)))))))))))).

Scaffold_2.trna57 (34742272-34742343)	Length: 72 bp
Type: Asp	Anticodon: GTC at 34-36 (34742305-34742307)	Score: 69.8
HMM Sc=46.80	Sec struct Sc=23.00
         *    |    *    |    *    |    *    |    *    |    *    |    *    | 
Seq: GTCGTTGTAGTATAGTGGTaAGTATTCCCGCCTGTCACGCGGGTGaCCCGGGTTCGATCCCCGGCAACGGCG
Str: (((((((..((((........)))).(((((.......)))))....(((((.......)))))))))))).

Scaffold_2.trna58 (34742606-34742682)	Length: 77 bp
Type: Asp	Anticodon: GTC at 39-41 (34742644-34742646)	Score: 53.7
HMM Sc=39.50	Sec struct Sc=14.20
         *    |    *    |    *    |    *    |    *    |    *    |    *    |    * 
Seq: GCCtgtttGTTGTAGTACAGTGGTaAGTATTCCTGCCTGTCACGCGGGTGaCTCGGGTTCGATCCCCGGCAACGGCG
Str: (((.....((((..((((........)))).(((((.......)))))....(((((.......)))))))))))).

Scaffold_2.trna61 (34947572-34947491)	Length: 82 bp
Type: Ser	Anticodon: AGA at 34-36 (34947539-34947537)	Score: 79.4
HMM Sc=43.10	Sec struct Sc=36.30
         *    |    *    |    *    |    *    |    *    |    *    |    *    |    *    | 
Seq: GTGGACGTGCCGGAGTGGTtATCGGGCATGACTAGAAATCATGTGGGCTTTGCCCGCGCAGGTTCGAATCCTGCCGTCCACG
Str: (((((((..((((........)))).(((((.......))))).((((...))))..(((((.......)))))))))))).

Scaffold_2.trna63 (33949244-33949173)	Length: 72 bp
Type: Gly	Anticodon: TCC at 34-36 (33949211-33949209)	Score: 73.9
HMM Sc=46.20	Sec struct Sc=27.70
         *    |    *    |    *    |    *    |    *    |    *    |    *    | 
Seq: GCGTTTGTAGTCCAACGGTtAGGATAATTGCCTTCCAAGCAATAGaCCCGGGTTCGACTCCCGGCAAACGCA
Str: (((((((..((((........)))).(((((.......)))))....(((((.......)))))))))))).

Scaffold_2.trna64 (33355023-33354952)	Length: 72 bp
Type: Cys	Anticodon: GCA at 33-35 (33354991-33354989)	Score: 78.4
HMM Sc=55.80	Sec struct Sc=22.60
         *    |    *    |    *    |    *    |    *    |    *    |    *    | 
Seq: GGGTCCATAGCTCAGTGGTAGAGCAATTGACTGCAGATCAATAGGtCATCGGTTCGAACCCGGTTGGGCCCT
Str: (((((((..((((.......)))).(((((.......))))).....(((((.......)))))))))))).

Scaffold_2.trna69 (29832286-29832216)	Length: 71 bp
Type: Gly	Anticodon: GCC at 33-35 (29832254-29832252)	Score: 66.5
HMM Sc=44.80	Sec struct Sc=21.70
         *    |    *    |    *    |    *    |    *    |    *    |    *    |
Seq: GCACCAGTGGTCTAGTGGTAGAATAGTACCCTGCCACGGTACAGaCCCGGGTTCGATTCCCGGCTGGTGCA
Str: (((((((..((.(.......).)).(((((.......)))))....(((((.......)))))))))))).

Scaffold_2.trna73 (28113114-28113032)	Length: 83 bp
Type: Ser	Anticodon: GCT at 34-36 (28113081-28113079)	Score: 77.7
HMM Sc=43.60	Sec struct Sc=34.10
         *    |    *    |    *    |    *    |    *    |    *    |    *    |    *    |  
Seq: GTCGCTTTGGCCGAGTGGTtAAGGCGTGTGCCTGCTAAGTACATGGGGTTTCCCCCGCGAGAGTTCGAATCTCTCAGGCGACG
Str: (((((((..(((..........))).(((((.......))))).((((....))))..(((((.......)))))))))))).

Scaffold_2.trna74 (26294398-26294327)	Length: 72 bp
Type: His	Anticodon: GTG at 34-36 (26294365-26294363)	Score: 63.0
HMM Sc=33.70	Sec struct Sc=29.30
         *    |    *    |    *    |    *    |    *    |    *    |    *    | 
Seq: GTGGCTGTAGTTTAGTGGTgAGAATTCCACGTTGTGGCCGTGGAGaCCTGGGCTCGAATCCCAGCAGCCACA
Str: (((((((..((((........)))).(((((.......)))))....(((((.......)))))))))))).

Scaffold_2.trna76 (25882843-25882773)	Length: 71 bp
Type: Gly	Anticodon: GCC at 33-35 (25882811-25882809)	Score: 66.5
HMM Sc=44.80	Sec struct Sc=21.70
         *    |    *    |    *    |    *    |    *    |    *    |    *    |
Seq: GCACCAGTGGTCTAGTGGTAGAATAGTACCCTGCCACGGTACAGaCCCGGGTTCGATTCCCGGCTGGTGCA
Str: (((((((..((.(.......).)).(((((.......)))))....(((((.......)))))))))))).

Scaffold_2.trna79 (23070469-23070397)	Length: 73 bp
Type: Ala	Anticodon: CGC at 34-36 (23070436-23070434)	Score: 68.3
HMM Sc=44.10	Sec struct Sc=24.20
         *    |    *    |    *    |    *    |    *    |    *    |    *    |  
Seq: GGGGGTGTAGCTCAtATGGTAGAGCGCTCGCTTCGCATGCGAGAGGcACGGGGTTCGATTCCCCGCACCTCCA
Str: (((((((..((((........)))).(((((.......))))).....(((((.......)))))))))))).

Scaffold_2.trna81 (22567222-22567151)	Length: 72 bp
Type: Glu	Anticodon: TTC at 34-36 (22567189-22567187)	Score: 73.2
HMM Sc=48.70	Sec struct Sc=24.50
         *    |    *    |    *    |    *    |    *    |    *    |    *    | 
Seq: TCCGTTGTCGTCCAGCGGTtAGGATGTCTGGCTTTCACCCAGGAGaCCCGGGTTCGATTCCCGGCAACGGAA
Str: (((((((..((((........)))).(((((.......)))))....(((((.......)))))))))))).

Scaffold_2.trna82 (21968296-21968225)	Length: 72 bp
Type: iMet	Anticodon: CAT at 33-35 (21968264-21968262)	Score: 58.3
HMM Sc=28.10	Sec struct Sc=30.20
         *    |    *    |    *    |    *    |    *    |    *    |    *    | 
Seq: ATCAGAGTGGCGCAGCGGAAGCGTGGTGGGCCCATAACCCACAGGtCCCAGGATCGAAACCTGGCTCTGATA
Str: (((((((..((((.......)))).(((((.......))))).....(((((.......)))))))))))).

Scaffold_2.trna83 (21139034-21138950)	Length: 85 bp
Type: Met	Anticodon: CAT at 35-37 (21139000-21138998)	Score: 60.1
Possible intron: 39-49 (21138996-21138986)
HMM Sc=36.70	Sec struct Sc=23.40
         *    |    *    |    *    |    *    |    *    |    *    |    *    |    *    |    
Seq: GGGGTGGTGGCGCAGTTGGCtAGCGCGTAGGTCTCATAgctactgagtgATCCTGAGGtCGAGAGTTCGAGCCTCTCTCACCCCC
Str: (((((((..((((.........)))).((((....................)))).....(((((.......)))))))))))).

Scaffold_2.trna84 (20949206-20949134)	Length: 73 bp
Type: Arg	Anticodon: ACG at 34-36 (20949173-20949171)	Score: 71.7
HMM Sc=49.10	Sec struct Sc=22.60
         *    |    *    |    *    |    *    |    *    |    *    |    *    |  
Seq: GACTCCATGGCCCAATGGAtAAGGCGCTGGTCTACGGAACCAGAGAtTCTGGGTTCGATCCCCAGTGGAGTCG
Str: (((((((..(((..........))).(((((.......))))).....(((((.......)))))))))))).

Scaffold_2.trna86 (20313856-20313776)	Length: 81 bp
Type: Leu	Anticodon: AAG at 36-38 (20313821-20313819)	Score: 72.2
HMM Sc=50.40	Sec struct Sc=21.80
         *    |    *    |    *    |    *    |    *    |    *    |    *    |    *    |
Seq: GTTGAGATGGCCGAGTTGGTctAAGGCTCCAGATTAAGGTTCTGGTccgaaaGGgCGTGGGTTCAAATCCCACTCTCAACA
Str: (((((((..(((............))).(((((.......)))))...........(((((.......)))))))))))).

Scaffold_2.trna87 (20215941-20215871)	Length: 71 bp
Type: Gln	Anticodon: TTG at 34-36 (20215908-20215906)	Score: 59.7
HMM Sc=43.70	Sec struct Sc=16.00
         *    |    *    |    *    |    *    |    *    |    *    |    *    |
Seq: GGTTCTATGGTGTAGTGGTtAGCACTCTGGACTTTGAATCCAGCGACCTGGTTCGACTCCCGGTAGGACCT
Str: (((((((..((((........)))).(((((.......)))))...((.((.......)).))))))))).

Scaffold_2.trna99 (4100312-4100241)	Length: 72 bp
Type: Asp	Anticodon: GTC at 34-36 (4100279-4100277)	Score: 69.8
HMM Sc=46.80	Sec struct Sc=23.00
         *    |    *    |    *    |    *    |    *    |    *    |    *    | 
Seq: GTCGTTGTAGTATAGTGGTaAGTATTCCCGCCTGTCACGCGGGTGaCCCGGGTTCGATCCCCGGCAACGGCG
Str: (((((((..((((........)))).(((((.......)))))....(((((.......)))))))))))).

Scaffold_2.trna100 (3963577-3963505)	Length: 73 bp
Type: Glu	Anticodon: CTC at 35-37 (3963543-3963541)	Score: 78.9
HMM Sc=53.10	Sec struct Sc=25.80
         *    |    *    |    *    |    *    |    *    |    *    |    *    |  
Seq: TCCGTTGTAGTCTAGTTGGTtAGGATACTCGGCTCTCACCCGAGAGaCCCGGGTTCAAGTCCCGGCAACGGAA
Str: (((((((..((((.........)))).(((((.......)))))....(((((.......)))))))))))).

Scaffold_2.trna101 (3490253-3490181)	Length: 73 bp
Type: Phe	Anticodon: GAA at 34-36 (3490220-3490218)	Score: 78.3
HMM Sc=58.40	Sec struct Sc=19.90
         *    |    *    |    *    |    *    |    *    |    *    |    *    |  
Seq: GCGGGGATAGCTCAGTTGGGAGAGCGTCAGACTGAAGATCTGAAGGtCGCGTGTTCGATCCACGCTCACCGCA
Str: ((((.((..((((........)))).(((((.......))))).....(((((.......))))))).)))).

Scaffold_2.trna103 (3321464-3321384)	Length: 81 bp
Type: Leu	Anticodon: CAG at 36-38 (3321429-3321427)	Score: 70.3
HMM Sc=48.00	Sec struct Sc=22.30
         *    |    *    |    *    |    *    |    *    |    *    |    *    |    *    |
Seq: GTCAGGATGGCCGAGTTGGTctAAGGCGCCAGTTTCAGGTACTGGTccgaaaGGgCATGGGTTCGAATCCCATTCCTGACA
Str: (((((((..(((............))).(((((.......)))))...........(((((.......)))))))))))).

Scaffold_2.trna104 (3074090-3074018)	Length: 73 bp
Type: Ala	Anticodon: AGC at 34-36 (3074057-3074055)	Score: 63.4
HMM Sc=38.20	Sec struct Sc=25.20
         *    |    *    |    *    |    *    |    *    |    *    |    *    |  
Seq: GGGGATGTAGCTCAGATGGTAGAGCGCTCGCTTAGCATGCGAGAGGtACGGGGATCGATACCCCGCATCTCCA
Str: (((((((..((((........)))).(((((.......))))).....(((((.......)))))))))))).

Scaffold_2.trna105 (903293-903212)	Length: 82 bp
Type: Ser	Anticodon: GCT at 34-36 (903260-903258)	Score: 79.0
HMM Sc=43.10	Sec struct Sc=35.90
         *    |    *    |    *    |    *    |    *    |    *    |    *    |    *    | 
Seq: GACGCTTTGGCCGAGTGGTtAAGGCGTGTGCCTGCTAAGTACATGGGGTTTCCCCGCGAGAGTTCGAATCTCTCAGGCGTCG
Str: (((((((..(((..........))).(((((.......))))).((((...))))..(((((.......)))))))))))).

Scaffold_2.trna106 (113116-113045)	Length: 72 bp
Type: Pro	Anticodon: TGG at 33-35 (113084-113082)	Score: 69.2
HMM Sc=36.90	Sec struct Sc=32.30
         *    |    *    |    *    |    *    |    *    |    *    |    *    | 
Seq: GGGCGTTTGGTCTAGTGGTATGATTCTCGCTTTGGGTGCGAGAGGtCCCGAGTTCGATTCTCGGAACGCCCC
Str: (((((((..(((.........))).(((((.......))))).....(((((.......)))))))))))).

Scaffold_3.trna2 (1160204-1160277)	Length: 74 bp
Type: Asn	Anticodon: GTT at 35-37 (1160238-1160240)	Score: 84.5
HMM Sc=59.40	Sec struct Sc=25.10
         *    |    *    |    *    |    *    |    *    |    *    |    *    |   
Seq: GCTGGAATAGCTCAGTTGGTtAGAGCGTGTGGCTGTTAACCACAAGGtCGGAGGTTCAAGCCCTCCTTCTAGCG
Str: (((((((..((((.........)))).(((((.......))))).....(((((.......)))))))))))).

Scaffold_3.trna3 (1429273-1429344)	Length: 72 bp
Type: Asp	Anticodon: GTC at 34-36 (1429306-1429308)	Score: 69.8
HMM Sc=46.80	Sec struct Sc=23.00
         *    |    *    |    *    |    *    |    *    |    *    |    *    | 
Seq: GTCGTTGTAGTATAGTGGTaAGTATTCCCGCCTGTCACGCGGGTGaCCCGGGTTCGATCCCCGGCAACGGCG
Str: (((((((..((((........)))).(((((.......)))))....(((((.......)))))))))))).

Scaffold_3.trna4 (1667063-1667135)	Length: 73 bp
Type: Arg	Anticodon: ACG at 34-36 (1667096-1667098)	Score: 71.7
HMM Sc=49.10	Sec struct Sc=22.60
         *    |    *    |    *    |    *    |    *    |    *    |    *    |  
Seq: GACTCCATGGCCCAATGGAtAAGGCGCTGGTCTACGGAACCAGAGAtTCTGGGTTCGATCCCCAGTGGAGTCG
Str: (((((((..(((..........))).(((((.......))))).....(((((.......)))))))))))).

Scaffold_3.trna5 (1667734-1667806)	Length: 73 bp
Type: Arg	Anticodon: ACG at 34-36 (1667767-1667769)	Score: 71.7
HMM Sc=49.10	Sec struct Sc=22.60
         *    |    *    |    *    |    *    |    *    |    *    |    *    |  
Seq: GACTCCATGGCCCAATGGAtAAGGCGCTGGTCTACGGAACCAGAGAtTCTGGGTTCGATCCCCAGTGGAGTCG
Str: (((((((..(((..........))).(((((.......))))).....(((((.......)))))))))))).

Scaffold_3.trna6 (1836255-1836326)	Length: 72 bp
Type: Thr	Anticodon: TGT at 33-35 (1836287-1836289)	Score: 84.0
HMM Sc=57.70	Sec struct Sc=26.30
         *    |    *    |    *    |    *    |    *    |    *    |    *    | 
Seq: GCCCTTATAGCTCAGTGGTAGAGCGCCAGTCTTGTAAACTGGAGGtCCGTAGTTCGATCCTGCGTGAGGGCA
Str: (((((((..((((.......)))).(((((.......))))).....(((((.......)))))))))))).

Scaffold_3.trna7 (1885724-1885796)	Length: 73 bp
Type: Arg	Anticodon: TCT at 34-36 (1885757-1885759)	Score: 70.0
HMM Sc=49.90	Sec struct Sc=20.10
         *    |    *    |    *    |    *    |    *    |    *    |    *    |  
Seq: GCGCTCGTGGCCTAATGGAtAAGGCATTTGACTTCTAATCAAAGGAtTGTGGGTTCGAGTCCCACCGAGCGTG
Str: (((((((..((((........)))).(((((.......))))).....(((((.......)))))))))))).

Scaffold_3.trna10 (5315679-5315760)	Length: 82 bp
Type: Ser	Anticodon: GCT at 34-36 (5315712-5315714)	Score: 80.5
HMM Sc=45.20	Sec struct Sc=35.30
         *    |    *    |    *    |    *    |    *    |    *    |    *    |    *    | 
Seq: GTCGCTTTGGCCGAGTGGTtAAGGCGTGTGCCTGCTAAGTACATGGGGTTTCCCCGCGAGAGTTCGAATCTCTCAGGCGACG
Str: (((((((..(((..........))).(((((.......))))).((((...))))..(((((.......)))))))))))).

Scaffold_3.trna16 (9214011-9214082)	Length: 72 bp
Type: Thr	Anticodon: CGT at 33-35 (9214043-9214045)	Score: 81.9
HMM Sc=56.90	Sec struct Sc=25.00
         *    |    *    |    *    |    *    |    *    |    *    |    *    | 
Seq: GCCTCCATAGCATAGTGGTAGTGCGTTCGCTTCGTAAGCGAAAGGtCGCGAGTTCGATCCTCGCTGGGGGCT
Str: (((((((..((((.......)))).(((((.......))))).....(((((.......)))))))))))).

Scaffold_3.trna17 (9248120-9248193)	Length: 74 bp
Type: Ile	Anticodon: AAT at 35-37 (9248154-9248156)	Score: 79.3
HMM Sc=55.80	Sec struct Sc=23.50
         *    |    *    |    *    |    *    |    *    |    *    |    *    |   
Seq: GGCCTATTAGCTCAGCTGGTtAGAGCGTCGTGCTAATAACGCGAAGGtCGCAGGTTCGAGACCTGCATGGGCCA
Str: (((((((..((((.........)))).(((((.......))))).....(((((.......)))))))))))).

Scaffold_3.trna18 (9248264-9248336)	Length: 73 bp
Type: Ala	Anticodon: TGC at 34-36 (9248297-9248299)	Score: 70.0
HMM Sc=45.30	Sec struct Sc=24.70
         *    |    *    |    *    |    *    |    *    |    *    |    *    |  
Seq: GGGGATGTAGCTCAAATGGTAGAGCGCTCGCTTTGCATGCGAGAGGcACGGGGTTCGATCCCCCGCATCTCCA
Str: (((((((..((((........)))).(((((.......))))).....(((((.......)))))))))))).

Scaffold_3.trna19 (9268876-9268949)	Length: 74 bp
Type: Asn	Anticodon: GTT at 35-37 (9268910-9268912)	Score: 84.5
HMM Sc=59.40	Sec struct Sc=25.10
         *    |    *    |    *    |    *    |    *    |    *    |    *    |   
Seq: GCTGGAATAGCTCAGTTGGTtAGAGCGTGTGGCTGTTAACCACAAGGtCGGAGGTTCAAGCCCTCCTTCTAGCG
Str: (((((((..((((.........)))).(((((.......))))).....(((((.......)))))))))))).

Scaffold_3.trna20 (9269829-9269902)	Length: 74 bp
Type: Asn	Anticodon: GTT at 35-37 (9269863-9269865)	Score: 84.5
HMM Sc=59.40	Sec struct Sc=25.10
         *    |    *    |    *    |    *    |    *    |    *    |    *    |   
Seq: GCTGGAATAGCTCAGTTGGTtAGAGCGTGTGGCTGTTAACCACAAGGtCGGAGGTTCAAGCCCTCCTTCTAGCG
Str: (((((((..((((.........)))).(((((.......))))).....(((((.......)))))))))))).

Scaffold_3.trna21 (9882328-9882399)	Length: 72 bp
Type: Asp	Anticodon: GTC at 34-36 (9882361-9882363)	Score: 69.8
HMM Sc=46.80	Sec struct Sc=23.00
         *    |    *    |    *    |    *    |    *    |    *    |    *    | 
Seq: GTCGTTGTAGTATAGTGGTaAGTATTCCCGCCTGTCACGCGGGTGaCCCGGGTTCGATCCCCGGCAACGGCG
Str: (((((((..((((........)))).(((((.......)))))....(((((.......)))))))))))).

Scaffold_3.trna22 (10180813-10180884)	Length: 72 bp
Type: Asp	Anticodon: GTC at 34-36 (10180846-10180848)	Score: 69.8
HMM Sc=46.80	Sec struct Sc=23.00
         *    |    *    |    *    |    *    |    *    |    *    |    *    | 
Seq: GTCGTTGTAGTATAGTGGTaAGTATTCCCGCCTGTCACGCGGGTGaCCCGGGTTCGATCCCCGGCAACGGCG
Str: (((((((..((((........)))).(((((.......)))))....(((((.......)))))))))))).

Scaffold_3.trna27 (12139444-12139517)	Length: 74 bp
Type: Ile	Anticodon: TAT at 35-37 (12139478-12139480)	Score: 85.9
HMM Sc=70.60	Sec struct Sc=15.30
         *    |    *    |    *    |    *    |    *    |    *    |    *    |   
Seq: GGTCCCGTAGCTCAGTTGGTtAGAGCGTTGGTCTTATGAGCCGAAGGtCGCGGGTTCGAGCCCCGCCGGGACCA
Str: (((((((..((((.........)))).(((((.......))))).....(((((.......)))))))))))).

Scaffold_3.trna34 (14180215-14180298)	Length: 84 bp
Type: Leu	Anticodon: TAA at 34-36 (14180248-14180250)	Score: 73.4
HMM Sc=41.40	Sec struct Sc=32.00
         *    |    *    |    *    |    *    |    *    |    *    |    *    |    *    |   
Seq: GCTGGTTTGCCCGAGTGGTtAAGGGGGCAGACTTAAGATCTGCTGCACTCAAaGTGCGCGTGGGTTCGAACCCCACAGCCAGCA
Str: (((((((..(((..........))).(((((.......))))).((((.....))))..(((((.......)))))))))))).

Scaffold_3.trna38 (15496241-15496312)	Length: 72 bp
Type: Glu	Anticodon: TTC at 34-36 (15496274-15496276)	Score: 73.2
HMM Sc=48.70	Sec struct Sc=24.50
         *    |    *    |    *    |    *    |    *    |    *    |    *    | 
Seq: TCCGTTGTCGTCCAGCGGTtAGGATGTCTGGCTTTCACCCAGGAGaCCCGGGTTCGATTCCCGGCAACGGAA
Str: (((((((..((((........)))).(((((.......)))))....(((((.......)))))))))))).

Scaffold_3.trna39 (16070923-16070994)	Length: 72 bp
Type: Gln	Anticodon: TTG at 34-36 (16070956-16070958)	Score: 73.5
HMM Sc=53.70	Sec struct Sc=19.80
         *    |    *    |    *    |    *    |    *    |    *    |    *    | 
Seq: GGTTCTATGGTGTAGTGGTtAGCACTCTGGACTTTGAATCCAGCGaCCTGGGTTCGACTCCCGGTAGGACCT
Str: (((((((..((((........)))).(((((.......)))))....(((((.......)))))))))))).

Scaffold_3.trna62 (27354505-27354578)	Length: 74 bp
Type: Val	Anticodon: AAC at 35-37 (27354539-27354541)	Score: 72.9
HMM Sc=48.60	Sec struct Sc=24.30
         *    |    *    |    *    |    *    |    *    |    *    |    *    |   
Seq: GGTGTCGTGGTGTAGTTGGTtATCACGTCAGTCTAACACACTGAAGGtCTCCGGTTCGAGTCCGGGCGACGCCA
Str: (((((((..(((...........))).(((((.......))))).....(((((.......)))))))))))).

Scaffold_3.trna66 (29880699-29880626)	Length: 74 bp
Type: Ile	Anticodon: AAT at 35-37 (29880665-29880663)	Score: 84.9
HMM Sc=58.30	Sec struct Sc=26.60
         *    |    *    |    *    |    *    |    *    |    *    |    *    |   
Seq: GGCCCATTAGCTCAGTTGGTtAGAGCGTCGTGCTAATAACGCGAAGGtCGCAGGTTCGAGACCTGCATGGGCCA
Str: (((((((..((((.........)))).(((((.......))))).....(((((.......)))))))))))).

Scaffold_3.trna67 (29823850-29823778)	Length: 73 bp
Type: Arg	Anticodon: TCT at 34-36 (29823817-29823815)	Score: 70.6
HMM Sc=50.50	Sec struct Sc=20.10
         *    |    *    |    *    |    *    |    *    |    *    |    *    |  
Seq: GCGCCCGTGGCCTAATGGAtAAGGCGTCTGACTTCTAATCAGACGAtTGTGGGTTCGAGTCCCACCGGGCGTG
Str: (((((((..((((........)))).(((((.......))))).....(((((.......)))))))))))).

Scaffold_3.trna72 (26288208-26288133)	Length: 76 bp
Type: Phe	Anticodon: GAA at 37-39 (26288172-26288170)	Score: 69.5
HMM Sc=51.10	Sec struct Sc=18.40
         *    |    *    |    *    |    *    |    *    |    *    |    *    |    *
Seq: GCGAGGAggaTAGCTCAGTTGGGAGAGCGTCAGACTGAAGATCTGAAGGtCGCGTGTTCGATCCACGCTCATCGCA
Str: ((((.((.....((((........)))).(((((.......))))).....(((((.......))))))).)))).

Scaffold_3.trna73 (26286460-26286379)	Length: 82 bp
Type: Ser	Anticodon: TGA at 34-36 (26286427-26286425)	Score: 80.7
HMM Sc=46.10	Sec struct Sc=34.60
         *    |    *    |    *    |    *    |    *    |    *    |    *    |    *    | 
Seq: GTCGATATGTCCGAGTGGTtAAGGAGACAGACTTGAAATCTGTTGGGCTTCGCCCGCGCAGGTTCGAACCCTGCTGTCGACG
Str: (((((((..(((..........))).(((((.......))))).((((...))))..(((((.......)))))))))))).

Scaffold_3.trna75 (23722650-23722578)	Length: 73 bp
Type: Ala	Anticodon: AGC at 34-36 (23722617-23722615)	Score: 57.4
HMM Sc=31.60	Sec struct Sc=25.80
         *    |    *    |    *    |    *    |    *    |    *    |    *    |  
Seq: GGGGATGTAGCTCAtATGGTAGAGCGCGTGCTTAGCATGCACGAGGtACGGGGATCGATACCCCGCATCTCCA
Str: (((((((..((((........)))).(((((.......))))).....(((((.......)))))))))))).

Scaffold_3.trna87 (17742589-17742517)	Length: 73 bp
Type: Arg	Anticodon: ACG at 34-36 (17742556-17742554)	Score: 71.7
HMM Sc=49.10	Sec struct Sc=22.60
         *    |    *    |    *    |    *    |    *    |    *    |    *    |  
Seq: GACTCCATGGCCCAATGGAtAAGGCGCTGGTCTACGGAACCAGAGAtTCTGGGTTCGATCCCCAGTGGAGTCG
Str: (((((((..(((..........))).(((((.......))))).....(((((.......)))))))))))).

Scaffold_3.trna94 (14270693-14270630)	Length: 64 bp
Type: Phe	Anticodon: GAA at 27-29 (14270667-14270665)	Score: 50.8
HMM Sc=27.80	Sec struct Sc=23.00
         *    |    *    |    *    |    *    |    *    |    *    |   
Seq: GAGCTCAGTTGGGAGAGCGTCAGACTGAAGATCTGAAGGtCGCGTGTTCAATCCACGCttatCG
Str: (.((((........)))).(((((.......))))).....(((((.......)))))....).

Scaffold_3.trna95 (13431028-13430956)	Length: 73 bp
Type: Glu	Anticodon: CTC at 35-37 (13430994-13430992)	Score: 78.9
HMM Sc=53.10	Sec struct Sc=25.80
         *    |    *    |    *    |    *    |    *    |    *    |    *    |  
Seq: TCCGTTGTAGTCTAGTTGGTtAGGATACTCGGCTCTCACCCGAGAGaCCCGGGTTCAAGTCCCGGCAACGGAA
Str: (((((((..((((.........)))).(((((.......)))))....(((((.......)))))))))))).

Scaffold_3.trna99 (9950459-9950388)	Length: 72 bp
Type: Glu	Anticodon: TTC at 34-36 (9950426-9950424)	Score: 72.0
HMM Sc=47.50	Sec struct Sc=24.50
         *    |    *    |    *    |    *    |    *    |    *    |    *    | 
Seq: TCCGTTGTCGTCCAGCGGTtAGGATATCTGGCTTTCACCCAGGAGaCCCGGGTTCGATTCCCGGCAACGGAA
Str: (((((((..((((........)))).(((((.......)))))....(((((.......)))))))))))).

Scaffold_3.trna100 (9536988-9536915)	Length: 74 bp
Type: Thr	Anticodon: AGT at 35-37 (9536954-9536952)	Score: 75.3
HMM Sc=47.40	Sec struct Sc=27.90
         *    |    *    |    *    |    *    |    *    |    *    |    *    |   
Seq: GCTCTTGTAGCTCAGTTGGTtAGAGCACCCGTTTAGTAAGCGGGAGGtCTTGAGTTCGACTCTCAACAAGAGCA
Str: (((((((..((((.........)))).(((((.......))))).....(((((.......)))))))))))).

Scaffold_3.trna102 (9289371-9289300)	Length: 72 bp
Type: Pro	Anticodon: AGG at 33-35 (9289339-9289337)	Score: 67.4
HMM Sc=34.70	Sec struct Sc=32.70
         *    |    *    |    *    |    *    |    *    |    *    |    *    | 
Seq: GGGCATTTGGTCTAGTGGTATGATTCTCGCTTAGGGTGCGAGAGGtCCCGAGTTCAATTCTCGGAATGCCCC
Str: (((((((..(((.........))).(((((.......))))).....(((((.......)))))))))))).

Scaffold_3.trna104 (8535155-8535085)	Length: 71 bp
Type: Gly	Anticodon: GCC at 33-35 (8535123-8535121)	Score: 66.5
HMM Sc=44.80	Sec struct Sc=21.70
         *    |    *    |    *    |    *    |    *    |    *    |    *    |
Seq: GCACCAGTGGTCTAGTGGTAGAATAGTACCCTGCCACGGTACAGaCCCGGGTTCGATTCCCGGCTGGTGCA
Str: (((((((..((.(.......).)).(((((.......)))))....(((((.......)))))))))))).

Scaffold_3.trna107 (5043736-5043656)	Length: 81 bp
Type: Leu	Anticodon: AAG at 36-38 (5043701-5043699)	Score: 74.0
HMM Sc=52.20	Sec struct Sc=21.80
         *    |    *    |    *    |    *    |    *    |    *    |    *    |    *    |
Seq: GTTGAGATGGCCGAGTTGGTctAAGGCGCCAGATTAAGGTTCTGGTccgaaaGGgCGTGGGTTCAAATCCCACTCTCAACA
Str: (((((((..(((............))).(((((.......)))))...........(((((.......)))))))))))).

Scaffold_3.trna109 (4125805-4125734)	Length: 72 bp
Type: Asp	Anticodon: GTC at 34-36 (4125772-4125770)	Score: 69.8
HMM Sc=46.80	Sec struct Sc=23.00
         *    |    *    |    *    |    *    |    *    |    *    |    *    | 
Seq: GTCGTTGTAGTATAGTGGTaAGTATTCCCGCCTGTCACGCGGGTGaCCCGGGTTCGATCCCCGGCAACGGCG
Str: (((((((..((((........)))).(((((.......)))))....(((((.......)))))))))))).

Scaffold_3.trna112 (633214-633133)	Length: 82 bp
Type: Ser	Anticodon: AGA at 34-36 (633181-633179)	Score: 79.4
HMM Sc=43.10	Sec struct Sc=36.30
         *    |    *    |    *    |    *    |    *    |    *    |    *    |    *    | 
Seq: GTGGACGTGCCGGAGTGGTtATCGGGCATGACTAGAAATCATGTGGGCTTTGCCCGCGCAGGTTCGAATCCTGCCGTCCACG
Str: (((((((..((((........)))).(((((.......))))).((((...))))..(((((.......)))))))))))).

Scaffold_4.trna2 (1095631-1095702)	Length: 72 bp
Type: Cys	Anticodon: GCA at 33-35 (1095663-1095665)	Score: 82.1
HMM Sc=59.90	Sec struct Sc=22.20
         *    |    *    |    *    |    *    |    *    |    *    |    *    | 
Seq: GGGTCCATAGCTCAGTGGTAGAGCATTTGACTGCAGATCAAGAGGtCACCGGTTCGAACCCGGTTGGGCCCT
Str: (((((((..((((.......)))).(((((.......))))).....(((((.......)))))))))))).

Scaffold_4.trna7 (4044015-4044087)	Length: 73 bp
Type: iMet	Anticodon: CAT at 33-35 (4044047-4044049)	Score: 52.5
HMM Sc=22.70	Sec struct Sc=29.80
         *    |    *    |    *    |    *    |    *    |    *    |    *    |  
Seq: ATCAGAGTGGCGCAGCGGAAGCGTGGTGGGCCCATAACCCACAGGtcCCCAGGATCGAAACCTGGCTCTGATA
Str: (((((((..((((.......)))).(((((.......)))))......(((((.......)))))))))))).

Scaffold_4.trna8 (4342634-4342706)	Length: 73 bp
Type: Ala	Anticodon: TGC at 34-36 (4342667-4342669)	Score: 51.0
HMM Sc=28.80	Sec struct Sc=22.20
         *    |    *    |    *    |    *    |    *    |    *    |    *    |  
Seq: GGGAATGCAGCTCAAACGGTAGAGCGCTCGCTTTGCATGCGAGTGGtACGGGGTTCAATACCCCGCATCTCCA
Str: (((.(((..((((........)))).(((((.......))))).....(((((.......)))))))).))).

Scaffold_4.trna11 (6034077-6034149)	Length: 73 bp
Type: Ala	Anticodon: AGC at 34-36 (6034110-6034112)	Score: 63.4
HMM Sc=38.20	Sec struct Sc=25.20
         *    |    *    |    *    |    *    |    *    |    *    |    *    |  
Seq: GGGGATGTAGCTCAGATGGTAGAGCGCTCGCTTAGCATGCGAGAGGtACGGGGATCGATACCCCGCATCTCCA
Str: (((((((..((((........)))).(((((.......))))).....(((((.......)))))))))))).

Scaffold_4.trna15 (9980605-9980677)	Length: 73 bp
Type: Phe	Anticodon: GAA at 34-36 (9980638-9980640)	Score: 72.5
HMM Sc=52.60	Sec struct Sc=19.90
         *    |    *    |    *    |    *    |    *    |    *    |    *    |  
Seq: GCGGGGATAGCTCAGTTGGGAGAGCGTCAGACTGAAGATCTGAAGGtCGCGTGTTAGATCCACGCTCACCGCA
Str: ((((.((..((((........)))).(((((.......))))).....(((((.......))))))).)))).

Scaffold_4.trna21 (17344968-17345041)	Length: 74 bp
Type: Val	Anticodon: AAC at 35-37 (17345002-17345004)	Score: 71.9
HMM Sc=47.60	Sec struct Sc=24.30
         *    |    *    |    *    |    *    |    *    |    *    |    *    |   
Seq: GGTGTCGTGGTGTAGTTGGTtATCACGTCAGTCTAACACACTGAAGGtCTCCGGTTCAAGTCCGGGCGACGCCA
Str: (((((((..(((...........))).(((((.......))))).....(((((.......)))))))))))).

Scaffold_4.trna28 (22169366-22169438)	Length: 73 bp
Type: Ala	Anticodon: TGC at 34-36 (22169399-22169401)	Score: 70.0
HMM Sc=45.30	Sec struct Sc=24.70
         *    |    *    |    *    |    *    |    *    |    *    |    *    |  
Seq: GGGGATGTAGCTCAAATGGTAGAGCGCTCGCTTTGCATGCGAGAGGcACGGGGTTCGATCCCCCGCATCTCCA
Str: (((((((..((((........)))).(((((.......))))).....(((((.......)))))))))))).

Scaffold_4.trna31 (24317864-24317937)	Length: 74 bp
Type: Asn	Anticodon: GTT at 35-37 (24317898-24317900)	Score: 84.5
HMM Sc=59.40	Sec struct Sc=25.10
         *    |    *    |    *    |    *    |    *    |    *    |    *    |   
Seq: GCTGGAATAGCTCAGTTGGTtAGAGCGTGTGGCTGTTAACCACAAGGtCGGAGGTTCAAGCCCTCCTTCTAGCG
Str: (((((((..((((.........)))).(((((.......))))).....(((((.......)))))))))))).

Scaffold_4.trna33 (26469481-26469552)	Length: 72 bp
Type: Glu	Anticodon: TTC at 34-36 (26469514-26469516)	Score: 72.0
HMM Sc=47.50	Sec struct Sc=24.50
         *    |    *    |    *    |    *    |    *    |    *    |    *    | 
Seq: TCCGTTGTCGTCCAGCGGTtAGGATATCTGGCTTTCACCCAGGAGaCCCGGGTTCGATTCCCGGCAACGGAA
Str: (((((((..((((........)))).(((((.......)))))....(((((.......)))))))))))).

Scaffold_4.trna34 (26731839-26731912)	Length: 74 bp
Type: Ile	Anticodon: AAT at 35-37 (26731873-26731875)	Score: 81.8
HMM Sc=58.30	Sec struct Sc=23.50
         *    |    *    |    *    |    *    |    *    |    *    |    *    |   
Seq: GGCCTATTAGCTCAGTTGGTtAGAGCGTCGTGCTAATAACGCGAAGGtCGCAGGTTCGAGACCTGCATGGGCCA
Str: (((((((..((((.........)))).(((((.......))))).....(((((.......)))))))))))).

Scaffold_4.trna36 (26887569-26887641)	Length: 73 bp
Type: Phe	Anticodon: GAA at 34-36 (26887602-26887604)	Score: 78.3
HMM Sc=58.40	Sec struct Sc=19.90
         *    |    *    |    *    |    *    |    *    |    *    |    *    |  
Seq: GCGGGGATAGCTCAGTTGGGAGAGCGTCAGACTGAAGATCTGAAGGtCGCGTGTTCGATCCACGCTCACCGCA
Str: ((((.((..((((........)))).(((((.......))))).....(((((.......))))))).)))).

Scaffold_4.trna37 (27152424-27152496)	Length: 73 bp
Type: Lys	Anticodon: CTT at 34-36 (27152457-27152459)	Score: 79.1
HMM Sc=59.30	Sec struct Sc=19.80
         *    |    *    |    *    |    *    |    *    |    *    |    *    |  
Seq: GCCCGTCCAGCTCAGTTGGTAGAGCGCAAGGCTCTTAACCTTGTGGtCGTGGGTTCGAGCCCCACGGTGGGCG
Str: (((((((..((((........)))).(((((.......))))).....(((((.......)))))))))))).

Scaffold_4.trna41 (26532146-26532074)	Length: 73 bp
Type: Ala	Anticodon: TGC at 34-36 (26532113-26532111)	Score: 70.0
HMM Sc=45.30	Sec struct Sc=24.70
         *    |    *    |    *    |    *    |    *    |    *    |    *    |  
Seq: GGGGATGTAGCTCAAATGGTAGAGCGCTCGCTTTGCATGCGAGAGGcACGGGGTTCGATCCCCCGCATCTCCA
Str: (((((((..((((........)))).(((((.......))))).....(((((.......)))))))))))).

Scaffold_4.trna42 (25699326-25699254)	Length: 73 bp
Type: Phe	Anticodon: GAA at 34-36 (25699293-25699291)	Score: 78.3
HMM Sc=58.40	Sec struct Sc=19.90
         *    |    *    |    *    |    *    |    *    |    *    |    *    |  
Seq: GCGGGGATAGCTCAGTTGGGAGAGCGTCAGACTGAAGATCTGAAGGtCGCGTGTTCGATCCACGCTCACCGCA
Str: ((((.((..((((........)))).(((((.......))))).....(((((.......))))))).)))).

Scaffold_4.trna48 (24142110-24142038)	Length: 73 bp
Type: Ala	Anticodon: TGC at 34-36 (24142077-24142075)	Score: 70.0
HMM Sc=45.30	Sec struct Sc=24.70
         *    |    *    |    *    |    *    |    *    |    *    |    *    |  
Seq: GGGGATGTAGCTCAAATGGTAGAGCGCTCGCTTTGCATGCGAGAGGcACGGGGTTCGATCCCCCGCATCTCCA
Str: (((((((..((((........)))).(((((.......))))).....(((((.......)))))))))))).

Scaffold_4.trna49 (24105003-24104932)	Length: 72 bp
Type: Asp	Anticodon: GTC at 34-36 (24104970-24104968)	Score: 69.8
HMM Sc=46.80	Sec struct Sc=23.00
         *    |    *    |    *    |    *    |    *    |    *    |    *    | 
Seq: GTCGTTGTAGTATAGTGGTaAGTATTCCCGCCTGTCACGCGGGTGaCCCGGGTTCGATCCCCGGCAACGGCG
Str: (((((((..((((........)))).(((((.......)))))....(((((.......)))))))))))).

Scaffold_4.trna55 (22465748-22465676)	Length: 73 bp
Type: Trp	Anticodon: CCA at 33-35 (22465716-22465714)	Score: 69.0
HMM Sc=45.50	Sec struct Sc=23.50
         *    |    *    |    *    |    *    |    *    |    *    |    *    |  
Seq: GGATCTGTGGCGCAATGGTAGCGCGTCTGACTCCAGATCAGAAGGgtTGCGTGTTCGATTCACGTCAGGTTCA
Str: (((((((..((((.......)))).(((((.......)))))......(((((.......)))))))))))).

Scaffold_4.trna56 (22014952-22014871)	Length: 82 bp
Type: Ser	Anticodon: GCT at 34-36 (22014919-22014917)	Score: 80.5
HMM Sc=45.20	Sec struct Sc=35.30
         *    |    *    |    *    |    *    |    *    |    *    |    *    |    *    | 
Seq: GTCGCTTTGGCCGAGTGGTtAAGGCGTGTGCCTGCTAAGTACATGGGGTTTCCCCGCGAGAGTTCGAATCTCTCAGGCGACG
Str: (((((((..(((..........))).(((((.......))))).((((...))))..(((((.......)))))))))))).

Scaffold_4.trna57 (21813429-21813356)	Length: 74 bp
Type: Thr	Anticodon: AGT at 35-37 (21813395-21813393)	Score: 76.0
HMM Sc=48.40	Sec struct Sc=27.60
         *    |    *    |    *    |    *    |    *    |    *    |    *    |   
Seq: GCTCTCGTAGCTCAGTTGGTtAGAGCACCCGTTTAGTAAGCGGGAGGtCTTGAGTTCGACTCTCAACGAGAGCA
Str: (((((((..((((.........)))).(((((.......))))).....(((((.......)))))))))))).

Scaffold_4.trna62 (19423224-19423153)	Length: 72 bp
Type: Glu	Anticodon: TTC at 34-36 (19423191-19423189)	Score: 72.0
HMM Sc=47.50	Sec struct Sc=24.50
         *    |    *    |    *    |    *    |    *    |    *    |    *    | 
Seq: TCCGTTGTCGTCCAGCGGTtAGGATATCTGGCTTTCACCCAGGAGaCCCGGGTTCGATTCCCGGCAACGGAA
Str: (((((((..((((........)))).(((((.......)))))....(((((.......)))))))))))).

Scaffold_4.trna65 (17070917-17070845)	Length: 73 bp
Type: Phe	Anticodon: GAA at 34-36 (17070884-17070882)	Score: 73.4
HMM Sc=56.60	Sec struct Sc=16.80
         *    |    *    |    *    |    *    |    *    |    *    |    *    |  
Seq: GCGAGGATAGCTCAGTTGGGAGAGCGTTAGACTGAAGATCTGAAGGtCGCGTGTTCGATCCACGCTCATCGCA
Str: ((((.((..((((........)))).(((((.......))))).....(((((.......))))))).)))).

Scaffold_4.trna66 (16890731-16890660)	Length: 72 bp
Type: Pro	Anticodon: TGG at 33-35 (16890699-16890697)	Score: 68.5
HMM Sc=35.70	Sec struct Sc=32.80
         *    |    *    |    *    |    *    |    *    |    *    |    *    | 
Seq: GGGCATTTGGTCTAGTGGTATGATTCTCGCTTTGGGTGCGAGAGGtCCCGAGTTCGATTCTCGGAATGCCCC
Str: (((((((..(((.........))).(((((.......))))).....(((((.......)))))))))))).

Scaffold_4.trna68 (16889638-16889567)	Length: 72 bp
Type: Pro	Anticodon: TGG at 33-35 (16889606-16889604)	Score: 56.1
HMM Sc=29.90	Sec struct Sc=26.20
         *    |    *    |    *    |    *    |    *    |    *    |    *    | 
Seq: GGACATTTGGTCTAGTGGTATGATTCTCGCTTTGGGTGCGAGAGGtCCCGAGTTTGATTCTCGGAATGCCCC
Str: ((.((((..(((.........))).(((((.......))))).....(((((.......))))))))).)).

Scaffold_4.trna69 (16888098-16888027)	Length: 72 bp
Type: Pro	Anticodon: TGG at 33-35 (16888066-16888064)	Score: 68.5
HMM Sc=35.70	Sec struct Sc=32.80
         *    |    *    |    *    |    *    |    *    |    *    |    *    | 
Seq: GGGCATTTGGTCTAGTGGTATGATTCTCGCTTTGGGTGCGAGAGGtCCCGAGTTCGATTCTCGGAATGCCCC
Str: (((((((..(((.........))).(((((.......))))).....(((((.......)))))))))))).

Scaffold_4.trna72 (14973334-14973263)	Length: 72 bp
Type: iMet	Anticodon: CAT at 33-35 (14973302-14973300)	Score: 55.4
HMM Sc=27.90	Sec struct Sc=27.50
         *    |    *    |    *    |    *    |    *    |    *    |    *    | 
Seq: ATCAGAGTGGCGCAGCGGAAGCGTGGTGGGCCCATAACCCACAGGtCCCAGGATCGAAACCTGGTTCTGATA
Str: (((((((..((((.......)))).(((((.......))))).....(((((.......)))))))))))).

Scaffold_4.trna73 (14966865-14966794)	Length: 72 bp
Type: iMet	Anticodon: CAT at 33-35 (14966833-14966831)	Score: 58.3
HMM Sc=28.10	Sec struct Sc=30.20
         *    |    *    |    *    |    *    |    *    |    *    |    *    | 
Seq: ATCAGAGTGGCGCAGCGGAAGCGTGGTGGGCCCATAACCCACAGGtCCCAGGATCGAAACCTGGCTCTGATA
Str: (((((((..((((.......)))).(((((.......))))).....(((((.......)))))))))))).

Scaffold_4.trna78 (12381376-12381288)	Length: 89 bp
Type: Phe	Anticodon: GAA at 34-36 (12381343-12381341)	Score: 54.8
Possible intron: 38-53 (12381339-12381324)
HMM Sc=35.90	Sec struct Sc=18.90
         *    |    *    |    *    |    *    |    *    |    *    |    *    |    *    |    *   
Seq: CCGACCTTAGCTCAGTTGGTAGAGTGGAGGACTGAAGtaggttgtacattcatCTCCTCAAGtCGCTGGTTCGAATCCGGCAGGTCGAA
Str: .((((((..((((........)))).(((((.......................))))).....(((((.......)))))))))))..

Scaffold_4.trna81 (8522868-8522795)	Length: 74 bp
Type: Thr	Anticodon: AGT at 35-37 (8522834-8522832)	Score: 74.7
HMM Sc=46.20	Sec struct Sc=28.50
         *    |    *    |    *    |    *    |    *    |    *    |    *    |   
Seq: GCTTTCATAGCTCAGTTGGTtAGAGCACCCGTTTAGTAAGCGGGAGGtCTTGAGTTCGACTCTCAATGAAAGCA
Str: (((((((..((((.........)))).(((((.......))))).....(((((.......)))))))))))).

Scaffold_4.trna82 (7342112-7342041)	Length: 72 bp
Type: Lys	Anticodon: TTT at 33-35 (7342080-7342078)	Score: 92.3
HMM Sc=68.60	Sec struct Sc=23.70
         *    |    *    |    *    |    *    |    *    |    *    |    *    | 
Seq: GCCGTCTTAGCTCAGTGGTAGAGCGCGTGGCTTTTAACCACGTGGtCGTGGGTTCGATCCCCACAGACGGCG
Str: (((((((..((((.......)))).(((((.......))))).....(((((.......)))))))))))).

Scaffold_4.trna84 (6588962-6588891)	Length: 72 bp
Type: Pro	Anticodon: AGG at 33-35 (6588930-6588928)	Score: 67.4
HMM Sc=34.70	Sec struct Sc=32.70
         *    |    *    |    *    |    *    |    *    |    *    |    *    | 
Seq: GGGCATTTGGTCTAGTGGTATGATTCTCGCTTAGGGTGCGAGAGGtCCCGAGTTCAATTCTCGGAATGCCCC
Str: (((((((..(((.........))).(((((.......))))).....(((((.......)))))))))))).

Scaffold_4.trna89 (244399-244328)	Length: 72 bp
Type: Trp	Anticodon: CCA at 33-35 (244367-244365)	Score: 75.8
HMM Sc=51.20	Sec struct Sc=24.60
         *    |    *    |    *    |    *    |    *    |    *    |    *    | 
Seq: GGATCCGTGGCGCAATGGTAGCGCGTCTGACTCCAGATCAGAAGGtTGCGTGTTCGATTCACGTCGGGTTCA
Str: (((((((..((((.......)))).(((((.......))))).....(((((.......)))))))))))).

Scaffold_5.trna29 (21245910-21245981)	Length: 72 bp
Type: Trp	Anticodon: CCA at 33-35 (21245942-21245944)	Score: 75.1
HMM Sc=50.10	Sec struct Sc=25.00
         *    |    *    |    *    |    *    |    *    |    *    |    *    | 
Seq: GGATCTGTGGCGCAATGGTAGCGCGTCTGACTCCAGATCAGAAGGtTGCGTGTTCGATTCACGTCAGGTTCA
Str: (((((((..((((.......)))).(((((.......))))).....(((((.......)))))))))))).

Scaffold_5.trna31 (21501541-21501612)	Length: 72 bp
Type: His	Anticodon: GTG at 34-36 (21501574-21501576)	Score: 63.0
HMM Sc=33.70	Sec struct Sc=29.30
         *    |    *    |    *    |    *    |    *    |    *    |    *    | 
Seq: GTGGCTGTAGTTTAGTGGTaAGAATTCCACGTTGTGGCCGTGGAGaCCTGGGCTCGAATCCCAGCAGCCACA
Str: (((((((..((((........)))).(((((.......)))))....(((((.......)))))))))))).

Scaffold_5.trna36 (23832895-23832967)	Length: 73 bp
Type: Ala	Anticodon: CGC at 34-36 (23832928-23832930)	Score: 68.3
HMM Sc=44.10	Sec struct Sc=24.20
         *    |    *    |    *    |    *    |    *    |    *    |    *    |  
Seq: GGGGGTGTAGCTCAtATGGTAGAGCGCTCGCTTCGCATGCGAGAGGcACGGGGTTCGATTCCCCGCACCTCCA
Str: (((((((..((((........)))).(((((.......))))).....(((((.......)))))))))))).

Scaffold_5.trna37 (24150855-24150926)	Length: 72 bp
Type: iMet	Anticodon: CAT at 33-35 (24150887-24150889)	Score: 54.9
HMM Sc=27.80	Sec struct Sc=27.10
         *    |    *    |    *    |    *    |    *    |    *    |    *    | 
Seq: ATCAGAGTGGCGCAGCGGAAGCGTGGTGGGCCCATAACCCACAGGtCCTAGGATCGAAACCTGGCTCTGATA
Str: (((((((..((((.......)))).(((((.......))))).....(((((.......)))))))))))).

Scaffold_5.trna39 (24591144-24591215)	Length: 72 bp
Type: Gly	Anticodon: TCC at 34-36 (24591177-24591179)	Score: 73.9
HMM Sc=46.20	Sec struct Sc=27.70
         *    |    *    |    *    |    *    |    *    |    *    |    *    | 
Seq: GCGTTTGTAGTCCAACGGTtAGGATAATTGCCTTCCAAGCAATAGaCCCGGGTTCGACTCCCGGCAAACGCA
Str: (((((((..((((........)))).(((((.......)))))....(((((.......)))))))))))).

Scaffold_5.trna41 (24934916-24934989)	Length: 74 bp
Type: Val	Anticodon: CAC at 35-37 (24934950-24934952)	Score: 79.1
HMM Sc=48.00	Sec struct Sc=31.10
         *    |    *    |    *    |    *    |    *    |    *    |    *    |   
Seq: GTCTGGGTGGTGTAGTTGGTtATCACGCTAGTCTCACACACTAGAGGtCCCCAGTTCGAACCTGGGCTCAGACA
Str: (((((((..(((...........))).(((((.......))))).....(((((.......)))))))))))).

Scaffold_5.trna42 (25385692-25385762)	Length: 71 bp
Type: Gly	Anticodon: CCC at 33-35 (25385724-25385726)	Score: 66.0
HMM Sc=29.20	Sec struct Sc=36.80
         *    |    *    |    *    |    *    |    *    |    *    |    *    |
Seq: GCGCATCTAGTGTAGTGGTATCATAGTACCCTCCCACGGTACTGaCCGGGGTTCGATTCCCCGGATGCGCA
Str: (((((((..(((.........))).(((((.......)))))....(((((.......)))))))))))).

Scaffold_5.trna43 (25385836-25385907)	Length: 72 bp
Type: Lys	Anticodon: TTT at 33-35 (25385868-25385870)	Score: 92.3
HMM Sc=68.60	Sec struct Sc=23.70
         *    |    *    |    *    |    *    |    *    |    *    |    *    | 
Seq: GCCGTCTTAGCTCAGTGGTAGAGCGCGTGGCTTTTAACCACGTGGtCGTGGGTTCGATCCCCACAGACGGCG
Str: (((((((..((((.......)))).(((((.......))))).....(((((.......)))))))))))).

Scaffold_5.trna44 (25418476-25418549)	Length: 74 bp
Type: Val	Anticodon: CAC at 35-37 (25418510-25418512)	Score: 82.4
HMM Sc=54.40	Sec struct Sc=28.00
         *    |    *    |    *    |    *    |    *    |    *    |    *    |   
Seq: GTCTGGGTGGTGTAGTTGGTtATCACGCTAGTCTCACACACTAGAGGtCCCCGGTTCGAACCCGGGCTCAGACA
Str: (((((((..(((...........))).(((((.......))))).....(((((.......)))))))))))).

Scaffold_5.trna46 (24867650-24867577)	Length: 74 bp
Type: Val	Anticodon: CAC at 35-37 (24867616-24867614)	Score: 79.1
HMM Sc=48.00	Sec struct Sc=31.10
         *    |    *    |    *    |    *    |    *    |    *    |    *    |   
Seq: GTCTGGGTGGTGTAGTTGGTtATCACGCTAGTCTCACACACTAGAGGtCCCCAGTTCGAACCTGGGCTCAGACA
Str: (((((((..(((...........))).(((((.......))))).....(((((.......)))))))))))).

Scaffold_5.trna47 (24719310-24719238)	Length: 73 bp
Type: Ala	Anticodon: AGC at 34-36 (24719277-24719275)	Score: 63.4
HMM Sc=38.00	Sec struct Sc=25.40
         *    |    *    |    *    |    *    |    *    |    *    |    *    |  
Seq: GGGGATGTAGCTCAGATGGTAGAGCGCTCGCTTAGCATGCGAGAGGaACGGGGATCGATACCCCGCATCTCCA
Str: (((((((..((((........)))).(((((.......))))).....(((((.......)))))))))))).

Scaffold_5.trna48 (24712988-24712916)	Length: 73 bp
Type: Ala	Anticodon: AGC at 34-36 (24712955-24712953)	Score: 63.4
HMM Sc=38.20	Sec struct Sc=25.20
         *    |    *    |    *    |    *    |    *    |    *    |    *    |  
Seq: GGGGATGTAGCTCAGATGGTAGAGCGCTCGCTTAGCATGCGAGAGGtACGGGGATCGATACCCCGCATCTCCA
Str: (((((((..((((........)))).(((((.......))))).....(((((.......)))))))))))).

Scaffold_5.trna49 (24669154-24669071)	Length: 84 bp
Type: Leu	Anticodon: CAA at 35-37 (24669120-24669118)	Score: 78.6
HMM Sc=55.60	Sec struct Sc=23.00
         *    |    *    |    *    |    *    |    *    |    *    |    *    |    *    |   
Seq: GTCAGGATGGCCGAGTGGTctAAGGCGCCAGACTCAAGTTCTGGTCCTCTAACGAGGGCGTGGGTTCAAATCCCACTTCTGACA
Str: (((((((..(((...........))).(((((.......))))).((((....))))..(((((.......)))))))))))).

Scaffold_5.trna54 (23688377-23688307)	Length: 71 bp
Type: Gly	Anticodon: CCC at 33-35 (23688345-23688343)	Score: 66.0
HMM Sc=29.20	Sec struct Sc=36.80
         *    |    *    |    *    |    *    |    *    |    *    |    *    |
Seq: GCGCATCTAGTGTAGTGGTATCATAGTACCCTCCCACGGTACTGaCCGGGGTTCGATTCCCCGGATGCGCA
Str: (((((((..(((.........))).(((((.......)))))....(((((.......)))))))))))).

Scaffold_5.trna55 (23558013-23557933)	Length: 81 bp
Type: Leu	Anticodon: AAG at 36-38 (23557978-23557976)	Score: 74.0
HMM Sc=52.20	Sec struct Sc=21.80
         *    |    *    |    *    |    *    |    *    |    *    |    *    |    *    |
Seq: GTTGAGATGGCCGAGTTGGTctAAGGCGCCAGATTAAGGTTCTGGTccgaaaGGgCGTGGGTTCAAATCCCACTCTCAACA
Str: (((((((..(((............))).(((((.......)))))...........(((((.......)))))))))))).

Scaffold_5.trna57 (22368357-22368284)	Length: 74 bp
Type: Lys	Anticodon: CTT at 34-36 (22368324-22368322)	Score: 81.2
HMM Sc=62.40	Sec struct Sc=18.80
         *    |    *    |    *    |    *    |    *    |    *    |    *    |   
Seq: GCCCGTCTAGCTCAGTTGGTAGAGCGCAAGGCTCTTAACCTTGTGGtCGTGGGTTCGAGcCCCCACGGTGGGCG
Str: (((((((..((((........)))).(((((.......))))).....(((((........)))))))))))).

Scaffold_5.trna75 (10897538-10897459)	Length: 80 bp
Type: Leu	Anticodon: TAG at 35-37 (10897504-10897502)	Score: 70.9
HMM Sc=50.70	Sec struct Sc=20.20
         *    |    *    |    *    |    *    |    *    |    *    |    *    |    *    
Seq: GACGGTTTGGCCGAGTGGTctAAGGCGCCAGATTTAGGCTCTGGTccgaaaGGgCGTGGGTTCAAATCCCACAGCCGTCA
Str: (((((((..(((...........))).(((((.......)))))...........(((((.......)))))))))))).

Scaffold_5.trna76 (10888631-10888559)	Length: 73 bp
Type: Arg	Anticodon: TCT at 34-36 (10888598-10888596)	Score: 70.2
HMM Sc=50.50	Sec struct Sc=19.70
         *    |    *    |    *    |    *    |    *    |    *    |    *    |  
Seq: GCACTCGTGGCCTAATGGAtAAGGCATTTGACTTCTAATCAAAGGAtTGTGGGTTCGAGTCCCACCGAGTGTG
Str: (((((((..((((........)))).(((((.......))))).....(((((.......)))))))))))).

Scaffold_5.trna81 (5589628-5589556)	Length: 73 bp
Type: Arg	Anticodon: TCT at 34-36 (5589595-5589593)	Score: 70.2
HMM Sc=50.50	Sec struct Sc=19.70
         *    |    *    |    *    |    *    |    *    |    *    |    *    |  
Seq: GCACTCGTGGCCTAATGGAtAAGGCATTTGACTTCTAATCAAAGGAtTGTGGGTTCGAGTCCCACCGAGTGTG
Str: (((((((..((((........)))).(((((.......))))).....(((((.......)))))))))))).

Scaffold_6.trna1 (372896-372968)	Length: 73 bp
Type: Arg	Anticodon: CCT at 34-36 (372929-372931)	Score: 73.8
HMM Sc=54.30	Sec struct Sc=19.50
         *    |    *    |    *    |    *    |    *    |    *    |    *    |  
Seq: GCGTCTGTAGCTCAGTGGAtAGAGCGTCTGTTTCCTAAGCAGAAGGtCGTAGGTTCGACCCCTACCTGACGCG
Str: (((((.(..((((........)))).(((((.......))))).....(((((.......)))))).))))).

Scaffold_6.trna4 (3134922-3134994)	Length: 73 bp
Type: Phe	Anticodon: GAA at 34-36 (3134955-3134957)	Score: 78.3
HMM Sc=58.40	Sec struct Sc=19.90
         *    |    *    |    *    |    *    |    *    |    *    |    *    |  
Seq: GCGGGGATAGCTCAGTTGGGAGAGCGTCAGACTGAAGATCTGAAGGtCGCGTGTTCGATCCACGCTCACCGCA
Str: ((((.((..((((........)))).(((((.......))))).....(((((.......))))))).)))).

Scaffold_6.trna5 (3240198-3240284)	Length: 87 bp
Type: Tyr	Anticodon: GTA at 34-36 (3240231-3240233)	Score: 69.7
Possible intron: 38-51 (3240235-3240248)
HMM Sc=38.00	Sec struct Sc=31.70
         *    |    *    |    *    |    *    |    *    |    *    |    *    |    *    |    * 
Seq: CCGACCTTAGCTCAGTTGGCAGAGCGGAAGACTGTAGttgtaacaactgaaATCTTTAGGtCGCTGGTTCGATTCCGGCAGGTCGGA
Str: (((((((..((((........)))).(((((.....................))))).....(((((.......)))))))))))).

Scaffold_6.trna6 (3245139-3245225)	Length: 87 bp
Type: Tyr	Anticodon: GTA at 34-36 (3245172-3245174)	Score: 69.7
Possible intron: 38-51 (3245176-3245189)
HMM Sc=38.00	Sec struct Sc=31.70
         *    |    *    |    *    |    *    |    *    |    *    |    *    |    *    |    * 
Seq: CCGACCTTAGCTCAGTTGGCAGAGCGGAAGACTGTAGttgtcaaaactgaaATCTTTAGGtCGCTGGTTCGATTCCGGCAGGTCGGA
Str: (((((((..((((........)))).(((((.....................))))).....(((((.......)))))))))))).

Scaffold_6.trna19 (14935217-14935289)	Length: 73 bp
Type: Ala	Anticodon: AGC at 34-36 (14935250-14935252)	Score: 63.4
HMM Sc=38.20	Sec struct Sc=25.20
         *    |    *    |    *    |    *    |    *    |    *    |    *    |  
Seq: GGGGATGTAGCTCAGATGGTAGAGCGCTCGCTTAGCATGCGAGAGGtACGGGGATCGATACCCCGCATCTCCA
Str: (((((((..((((........)))).(((((.......))))).....(((((.......)))))))))))).

Scaffold_6.trna20 (14950499-14950570)	Length: 72 bp
Type: Pro	Anticodon: CGG at 33-35 (14950531-14950533)	Score: 64.8
HMM Sc=40.10	Sec struct Sc=24.70
         *    |    *    |    *    |    *    |    *    |    *    |    *    | 
Seq: GGGCGTTTGGTCTAGTGGTATGATTCTCGCTTCGGGTGCGAGAGGtCCCGAGTTCGATTCCCGGAACGCCCC
Str: (((((((..(((.........))).(((((.......))))).....(((.(.......).)))))))))).

Scaffold_6.trna30 (20526095-20526176)	Length: 82 bp
Type: Ser	Anticodon: TGA at 34-36 (20526128-20526130)	Score: 76.3
HMM Sc=43.30	Sec struct Sc=33.00
         *    |    *    |    *    |    *    |    *    |    *    |    *    |    *    | 
Seq: GTCAGTATGTCCGAGTGGTtAAGGAGACAGACTTGAAATCTGTTGGGTTTCGCCCGCGCAGGTTCAAATCCTGCTGCTGACG
Str: (((((((..(((..........))).(((((.......)))))..((......))..(((((.......)))))))))))).

Scaffold_6.trna31 (21198814-21198895)	Length: 82 bp
Type: Ser	Anticodon: GCT at 34-36 (21198847-21198849)	Score: 80.5
HMM Sc=45.20	Sec struct Sc=35.30
         *    |    *    |    *    |    *    |    *    |    *    |    *    |    *    | 
Seq: GTCGCTTTGGCCGAGTGGTtAAGGCGTGTGCCTGCTAAGTACATGGGGTTTCCCCGCGAGAGTTCGAATCTCTCAGGCGACG
Str: (((((((..(((..........))).(((((.......))))).((((...))))..(((((.......)))))))))))).

Scaffold_6.trna38 (22757285-22757356)	Length: 72 bp
Type: Trp	Anticodon: CCA at 33-35 (22757317-22757319)	Score: 75.8
HMM Sc=51.20	Sec struct Sc=24.60
         *    |    *    |    *    |    *    |    *    |    *    |    *    | 
Seq: GGATCCGTGGCGCAATGGTAGCGCGTCTGACTCCAGATCAGAAGGtTGCGTGTTCGATTCACGTCGGGTTCA
Str: (((((((..((((.......)))).(((((.......))))).....(((((.......)))))))))))).

Scaffold_6.trna39 (22902743-22902814)	Length: 72 bp
Type: Pro	Anticodon: TGG at 33-35 (22902775-22902777)	Score: 68.5
HMM Sc=35.70	Sec struct Sc=32.80
         *    |    *    |    *    |    *    |    *    |    *    |    *    | 
Seq: GGGCATTTGGTCTAGTGGTATGATTCTCGCTTTGGGTGCGAGAGGtCCCGAGTTCGATTCTCGGAATGCCCC
Str: (((((((..(((.........))).(((((.......))))).....(((((.......)))))))))))).

Scaffold_6.trna43 (24085430-24085344)	Length: 87 bp
Type: Tyr	Anticodon: GTA at 34-36 (24085397-24085395)	Score: 74.4
Possible intron: 38-51 (24085393-24085380)
HMM Sc=42.90	Sec struct Sc=31.50
         *    |    *    |    *    |    *    |    *    |    *    |    *    |    *    |    * 
Seq: CCGACCTTAGCTCAGTTGGTAGAGCGGAGGACTGTAGtagttatgcagacaATCCTTAGGtCGCTGGTTCGAATCCGGCAGGTCGGA
Str: (((((((..((((........)))).(((((.....................))))).....(((((.......)))))))))))).

Scaffold_6.trna44 (23351394-23351323)	Length: 72 bp
Type: iMet	Anticodon: CAT at 33-35 (23351362-23351360)	Score: 58.3
HMM Sc=28.10	Sec struct Sc=30.20
         *    |    *    |    *    |    *    |    *    |    *    |    *    | 
Seq: ATCAGAGTGGCGCAGCGGAAGCGTGGTGGGCCCATAACCCACAGGtCCCAGGATCGAAACCTGGCTCTGATA
Str: (((((((..((((.......)))).(((((.......))))).....(((((.......)))))))))))).

Scaffold_6.trna45 (23314613-23314541)	Length: 73 bp
Type: Arg	Anticodon: ACG at 34-36 (23314580-23314578)	Score: 71.7
HMM Sc=49.10	Sec struct Sc=22.60
         *    |    *    |    *    |    *    |    *    |    *    |    *    |  
Seq: GACTCCATGGCCCAATGGAtAAGGCGCTGGTCTACGGAACCAGAGAtTCTGGGTTCGATCCCCAGTGGAGTCG
Str: (((((((..(((..........))).(((((.......))))).....(((((.......)))))))))))).

Scaffold_6.trna50 (21214369-21214288)	Length: 82 bp
Type: Ser	Anticodon: GCT at 34-36 (21214336-21214334)	Score: 80.5
HMM Sc=45.20	Sec struct Sc=35.30
         *    |    *    |    *    |    *    |    *    |    *    |    *    |    *    | 
Seq: GTCGCTTTGGCCGAGTGGTtAAGGCGTGTGCCTGCTAAGTACATGGGGTTTCCCCGCGAGAGTTCGAATCTCTCAGGCGACG
Str: (((((((..(((..........))).(((((.......))))).((((...))))..(((((.......)))))))))))).

Scaffold_6.trna51 (21213952-21213871)	Length: 82 bp
Type: Ser	Anticodon: GCT at 34-36 (21213919-21213917)	Score: 80.5
HMM Sc=45.20	Sec struct Sc=35.30
         *    |    *    |    *    |    *    |    *    |    *    |    *    |    *    | 
Seq: GTCGCTTTGGCCGAGTGGTtAAGGCGTGTGCCTGCTAAGTACATGGGGTTTCCCCGCGAGAGTTCGAATCTCTCAGGCGACG
Str: (((((((..(((..........))).(((((.......))))).((((...))))..(((((.......)))))))))))).

Scaffold_6.trna53 (19292099-19292027)	Length: 73 bp
Type: Arg	Anticodon: CCG at 34-36 (19292066-19292064)	Score: 69.2
HMM Sc=51.20	Sec struct Sc=18.00
         *    |    *    |    *    |    *    |    *    |    *    |    *    |  
Seq: GTTCGCGTGGCCTAATGGAtAAGGCGCTCGCCTCCGGAGCGGGAGAtTGTGGGTTCGAGTCCCACCGTGAACG
Str: (((((((..((((........)))).(((((.......))))).....(((((.......)))))))))))).

Scaffold_6.trna54 (18992192-18992120)	Length: 73 bp
Type: Ala	Anticodon: TGC at 34-36 (18992159-18992157)	Score: 70.0
HMM Sc=45.30	Sec struct Sc=24.70
         *    |    *    |    *    |    *    |    *    |    *    |    *    |  
Seq: GGGGATGTAGCTCAAATGGTAGAGCGCTCGCTTTGCATGCGAGAGGcACGGGGTTCGATCCCCCGCATCTCCA
Str: (((((((..((((........)))).(((((.......))))).....(((((.......)))))))))))).

Scaffold_6.trna56 (18991553-18991481)	Length: 73 bp
Type: Ala	Anticodon: TGC at 34-36 (18991520-18991518)	Score: 70.0
HMM Sc=45.30	Sec struct Sc=24.70
         *    |    *    |    *    |    *    |    *    |    *    |    *    |  
Seq: GGGGATGTAGCTCAAATGGTAGAGCGCTCGCTTTGCATGCGAGAGGcACGGGGTTCGATCCCCCGCATCTCCA
Str: (((((((..((((........)))).(((((.......))))).....(((((.......)))))))))))).

Scaffold_6.trna57 (18918622-18918551)	Length: 72 bp
Type: Asp	Anticodon: GTC at 34-36 (18918589-18918587)	Score: 69.8
HMM Sc=46.80	Sec struct Sc=23.00
         *    |    *    |    *    |    *    |    *    |    *    |    *    | 
Seq: GTCGTTGTAGTATAGTGGTgAGTATTCCCGCCTGTCACGCGGGTGaCCCGGGTTCGATCCCCGGCAACGGCG
Str: (((((((..((((........)))).(((((.......)))))....(((((.......)))))))))))).

Scaffold_6.trna59 (18135577-18135496)	Length: 82 bp
Type: Ser	Anticodon: TGA at 34-36 (18135544-18135542)	Score: 82.9
HMM Sc=48.20	Sec struct Sc=34.70
         *    |    *    |    *    |    *    |    *    |    *    |    *    |    *    | 
Seq: GTCGATATGTCCGAGTGGTtAAGGAGACAGACTTGAAATCTGTTGGGCTTTGCCCGCGCAGGTTCGAACCCTGCTGTCGACG
Str: (((((((..(((..........))).(((((.......))))).((((...))))..(((((.......)))))))))))).

Scaffold_6.trna60 (18132257-18132176)	Length: 82 bp
Type: Ser	Anticodon: TGA at 34-36 (18132224-18132222)	Score: 80.7
HMM Sc=46.10	Sec struct Sc=34.60
         *    |    *    |    *    |    *    |    *    |    *    |    *    |    *    | 
Seq: GTCGATATGTCCGAGTGGTtAAGGAGACAGACTTGAAATCTGTTGGGCTTCGCCCGCGCAGGTTCGAACCCTGCTGTCGACG
Str: (((((((..(((..........))).(((((.......))))).((((...))))..(((((.......)))))))))))).

Scaffold_6.trna61 (18130637-18130556)	Length: 82 bp
Type: Ser	Anticodon: TGA at 34-36 (18130604-18130602)	Score: 80.7
HMM Sc=46.10	Sec struct Sc=34.60
         *    |    *    |    *    |    *    |    *    |    *    |    *    |    *    | 
Seq: GTCGATATGTCCGAGTGGTtAAGGAGACAGACTTGAAATCTGTTGGGCTTCGCCCGCGCAGGTTCGAACCCTGCTGTCGACG
Str: (((((((..(((..........))).(((((.......))))).((((...))))..(((((.......)))))))))))).

Scaffold_6.trna65 (15392759-15392687)	Length: 73 bp
Type: Ala	Anticodon: TGC at 34-36 (15392726-15392724)	Score: 70.0
HMM Sc=45.30	Sec struct Sc=24.70
         *    |    *    |    *    |    *    |    *    |    *    |    *    |  
Seq: GGGGATGTAGCTCAAATGGTAGAGCGCTCGCTTTGCATGCGAGAGGcACGGGGTTCGATCCCCCGCATCTCCA
Str: (((((((..((((........)))).(((((.......))))).....(((((.......)))))))))))).

Scaffold_6.trna66 (14599513-14599429)	Length: 85 bp
Type: Met	Anticodon: CAT at 35-37 (14599479-14599477)	Score: 64.2
Possible intron: 39-49 (14599475-14599465)
HMM Sc=40.80	Sec struct Sc=23.40
         *    |    *    |    *    |    *    |    *    |    *    |    *    |    *    |    
Seq: GGGGTGGTGGCGCAGTTGGCtAGCGCGTAGGTCTCATAgcttctgagtgATCCTGAGGtCGAGAGTTCGAGCCTCTCTCACCCCA
Str: (((((((..((((.........)))).((((....................)))).....(((((.......)))))))))))).

Scaffold_6.trna67 (12961467-12961395)	Length: 73 bp
Type: Thr	Anticodon: TGT at 34-36 (12961434-12961432)	Score: 72.1
HMM Sc=45.50	Sec struct Sc=26.60
         *    |    *    |    *    |    *    |    *    |    *    |    *    |  
Seq: GCCCCgTATAGCTCAGTGGTAGAGCGTCAGTCTTGTAAACTGAAGGtCTGTAGTTCGATCCTGCATGGGGGCA
Str: (((((.((..((((.......)))).(((((.......))))).....(((((.......)))))))))))).

Scaffold_6.trna77 (5309729-5309657)	Length: 73 bp
Type: Phe	Anticodon: GAA at 34-36 (5309696-5309694)	Score: 74.0
HMM Sc=53.30	Sec struct Sc=20.70
         *    |    *    |    *    |    *    |    *    |    *    |    *    |  
Seq: GCGAGGATAGCTCAGTTGGGAGAGCGTCAGACTGAAGATCTGAAGAtCGCGTGTTCGATTCACGCTCATCGCA
Str: ((((.((..((((........)))).(((((.......))))).....(((((.......))))))).)))).

Scaffold_6.trna79 (4662111-4662040)	Length: 72 bp
Type: Lys	Anticodon: TTT at 33-35 (4662079-4662077)	Score: 92.3
HMM Sc=68.60	Sec struct Sc=23.70
         *    |    *    |    *    |    *    |    *    |    *    |    *    | 
Seq: GCCGTCTTAGCTCAGTGGTAGAGCGCGTGGCTTTTAACCACGTGGtCGTGGGTTCGATCCCCACAGACGGCG
Str: (((((((..((((.......)))).(((((.......))))).....(((((.......)))))))))))).

Scaffold_6.trna80 (4591360-4591288)	Length: 73 bp
Type: Phe	Anticodon: GAA at 34-36 (4591327-4591325)	Score: 78.3
HMM Sc=58.40	Sec struct Sc=19.90
         *    |    *    |    *    |    *    |    *    |    *    |    *    |  
Seq: GCGGGGATAGCTCAGTTGGGAGAGCGTCAGACTGAAGATCTGAAGGtCGCGTGTTCGATCCACGCTCACCGCA
Str: ((((.((..((((........)))).(((((.......))))).....(((((.......))))))).)))).

Scaffold_6.trna82 (3637925-3637855)	Length: 71 bp
Type: Ala	Anticodon: AGC at 34-36 (3637892-3637890)	Score: 50.2
HMM Sc=33.90	Sec struct Sc=16.30
         *    |    *    |    *    |    *    |    *    |    *    |    *    |
Seq: GGGGATGTAGCTCAGATGGTAGAGCGCTCGCTTAGCATGCGAGAGGTACGGGATCGATACCCGCATCTCCA
Str: (((((((..((((........)))).(((((.......))))).....((((.......))))))))))).

Scaffold_6.trna83 (3627775-3627702)	Length: 74 bp
Type: Ala	Anticodon: AGC at 34-36 (3627742-3627740)	Score: 60.6
HMM Sc=35.60	Sec struct Sc=25.00
         *    |    *    |    *    |    *    |    *    |    *    |    *    |   
Seq: GGGGATGTAGCTCAGATGGTAGAGCGCTCGCTTAGCATGCGAGAGGtACGGGGATCGATaCCCCCGCATCTCCA
Str: (((((((..((((........)))).(((((.......))))).....(((((........)))))))))))).

Scaffold_6.trna84 (3417911-3417839)	Length: 73 bp
Type: Lys	Anticodon: CTT at 34-36 (3417878-3417876)	Score: 87.7
HMM Sc=67.60	Sec struct Sc=20.10
         *    |    *    |    *    |    *    |    *    |    *    |    *    |  
Seq: GCCCGTCTAGCTCAGTTGGTAGAGCGCAAGGCTCTTAACCTTGTGGtCGTGGGTTCGAGCCCCACGGTGGGCG
Str: (((((((..((((........)))).(((((.......))))).....(((((.......)))))))))))).

Scaffold_7.trna1 (1178137-1178210)	Length: 74 bp
Type: Ile	Anticodon: AAT at 35-37 (1178171-1178173)	Score: 79.3
HMM Sc=55.80	Sec struct Sc=23.50
         *    |    *    |    *    |    *    |    *    |    *    |    *    |   
Seq: GGCCTATTAGCTCAGCTGGTtAGAGCGTCGTGCTAATAACGCGAAGGtCGCAGGTTCGAGACCTGCATGGGCCA
Str: (((((((..((((.........)))).(((((.......))))).....(((((.......)))))))))))).

Scaffold_7.trna2 (1372983-1373066)	Length: 84 bp
Type: Leu	Anticodon: CAA at 35-37 (1373017-1373019)	Score: 78.6
HMM Sc=55.60	Sec struct Sc=23.00
         *    |    *    |    *    |    *    |    *    |    *    |    *    |    *    |   
Seq: GTCAGGATGGCCGAGTGGTctAAGGCGCCAGACTCAAGTTCTGGTCCTCTAACGAGGGCGTGGGTTCAAATCCCACTTCTGACA
Str: (((((((..(((...........))).(((((.......))))).((((....))))..(((((.......)))))))))))).

Scaffold_7.trna4 (1793238-1793309)	Length: 72 bp
Type: iMet	Anticodon: CAT at 33-35 (1793270-1793272)	Score: 58.3
HMM Sc=28.10	Sec struct Sc=30.20
         *    |    *    |    *    |    *    |    *    |    *    |    *    | 
Seq: ATCAGAGTGGCGCAGCGGAAGCGTGGTGGGCCCATAACCCACAGGtCCCAGGATCGAAACCTGGCTCTGATA
Str: (((((((..((((.......)))).(((((.......))))).....(((((.......)))))))))))).

Scaffold_7.trna13 (8558137-8558218)	Length: 82 bp
Type: Ser	Anticodon: AGA at 34-36 (8558170-8558172)	Score: 78.7
HMM Sc=42.50	Sec struct Sc=36.20
         *    |    *    |    *    |    *    |    *    |    *    |    *    |    *    | 
Seq: GTGGACGTGCCGGAGTGGTtATCGGGCATGACTAGAAATCATGTGGGCTCTGCCCGCGCAGGTTCGAATCCTGCCGTCCACG
Str: (((((((..((((........)))).(((((.......))))).((((...))))..(((((.......)))))))))))).

Scaffold_7.trna14 (9109317-9109388)	Length: 72 bp
Type: Cys	Anticodon: GCA at 33-35 (9109349-9109351)	Score: 81.7
HMM Sc=56.10	Sec struct Sc=25.60
         *    |    *    |    *    |    *    |    *    |    *    |    *    | 
Seq: GGGTCCATAGCTCAGTGGTAGAGCAATTGACTGCAGATCAATAGGtCACCGGTTCGAACCCGGTTGGGCCCT
Str: (((((((..((((.......)))).(((((.......))))).....(((((.......)))))))))))).

Scaffold_7.trna18 (11212273-11212344)	Length: 72 bp
Type: Gly	Anticodon: TCC at 34-36 (11212306-11212308)	Score: 73.9
HMM Sc=46.20	Sec struct Sc=27.70
         *    |    *    |    *    |    *    |    *    |    *    |    *    | 
Seq: GCGTTTGTAGTCCAACGGTtAGGATAATTGCCTTCCAAGCAATAGaCCCGGGTTCGACTCCCGGCAAACGCA
Str: (((((((..((((........)))).(((((.......)))))....(((((.......)))))))))))).

Scaffold_7.trna26 (18224631-18224704)	Length: 74 bp
Type: Val	Anticodon: AAC at 35-37 (18224665-18224667)	Score: 71.9
HMM Sc=47.60	Sec struct Sc=24.30
         *    |    *    |    *    |    *    |    *    |    *    |    *    |   
Seq: GGTGTCGTGGTGTAGTTGGTtATCACGTCAGTCTAACACACTGAAGGtCTCCGGTTCAAGTCCGGGCGACGCCA
Str: (((((((..(((...........))).(((((.......))))).....(((((.......)))))))))))).

Scaffold_7.trna28 (18395140-18395219)	Length: 80 bp
Type: Leu	Anticodon: TAG at 35-37 (18395174-18395176)	Score: 67.2
HMM Sc=44.50	Sec struct Sc=22.70
         *    |    *    |    *    |    *    |    *    |    *    |    *    |    *    
Seq: GACAGTTTGGCCGAGTGGTctAAGGCGCCAGATTTAGGCTCTGGTccgaaaGGgCATGGGTTCAAATCCCATAGCTGTCA
Str: (((((((..(((...........))).(((((.......)))))...........(((((.......)))))))))))).

Scaffold_7.trna30 (18702486-18702559)	Length: 74 bp
Type: Trp	Anticodon: CCA at 35-37 (18702520-18702522)	Score: 70.1
HMM Sc=43.00	Sec struct Sc=27.10
         *    |    *    |    *    |    *    |    *    |    *    |    *    |   
Seq: GCGCTCTTAGTTCAGTTcGGTAGAACGTGGGTCTCCAAAACCCGATGtCGTAGGTTCAAATCCTACAGAGCGTG
Str: (((((((..((((.........)))).(((((.......))))).....(((((.......)))))))))))).

Scaffold_7.trna32 (18737808-18737878)	Length: 71 bp
Type: Gly	Anticodon: CCC at 33-35 (18737840-18737842)	Score: 66.0
HMM Sc=29.20	Sec struct Sc=36.80
         *    |    *    |    *    |    *    |    *    |    *    |    *    |
Seq: GCGCATCTAGTGTAGTGGTATCATAGTACCCTCCCACGGTACTGaCCGGGGTTCGATTCCCCGGATGCGCA
Str: (((((((..(((.........))).(((((.......)))))....(((((.......)))))))))))).

Scaffold_7.trna33 (20050048-20050119)	Length: 72 bp
Type: iMet	Anticodon: CAT at 33-35 (20050080-20050082)	Score: 58.3
HMM Sc=28.10	Sec struct Sc=30.20
         *    |    *    |    *    |    *    |    *    |    *    |    *    | 
Seq: ATCAGAGTGGCGCAGCGGAAGCGTGGTGGGCCCATAACCCACAGGtCCCAGGATCGAAACCTGGCTCTGATA
Str: (((((((..((((.......)))).(((((.......))))).....(((((.......)))))))))))).

Scaffold_7.trna34 (20510936-20511008)	Length: 73 bp
Type: Ala	Anticodon: TGC at 34-36 (20510969-20510971)	Score: 70.0
HMM Sc=45.30	Sec struct Sc=24.70
         *    |    *    |    *    |    *    |    *    |    *    |    *    |  
Seq: GGGGATGTAGCTCAAATGGTAGAGCGCTCGCTTTGCATGCGAGAGGcACGGGGTTCGATCCCCCGCATCTCCA
Str: (((((((..((((........)))).(((((.......))))).....(((((.......)))))))))))).

Scaffold_7.trna36 (20983187-20983270)	Length: 84 bp
Type: Leu	Anticodon: CAA at 35-37 (20983221-20983223)	Score: 78.6
HMM Sc=55.60	Sec struct Sc=23.00
         *    |    *    |    *    |    *    |    *    |    *    |    *    |    *    |   
Seq: GTCAGGATGGCCGAGTGGTctAAGGCGCCAGACTCAAGTTCTGGTCCTCTAACGAGGGCGTGGGTTCAAATCCCACTTCTGACA
Str: (((((((..(((...........))).(((((.......))))).((((....))))..(((((.......)))))))))))).

Scaffold_7.trna37 (21386057-21386142)	Length: 86 bp
Type: Met	Anticodon: CAT at 35-37 (21386091-21386093)	Score: 64.2
Possible intron: 39-50 (21386095-21386106)
HMM Sc=40.80	Sec struct Sc=23.40
         *    |    *    |    *    |    *    |    *    |    *    |    *    |    *    |    *
Seq: GGGGTGGTGGCGCAGTTGGCtAGCGCGTAGGTCTCATAgcttagtgggtaATCCTGAGGtCGAGAGTTCGAGCCTCTCTCACCCCA
Str: (((((((..((((.........)))).((((.....................)))).....(((((.......)))))))))))).

Scaffold_7.trna38 (22097347-22097417)	Length: 71 bp
Type: Gly	Anticodon: GCC at 33-35 (22097379-22097381)	Score: 66.5
HMM Sc=44.80	Sec struct Sc=21.70
         *    |    *    |    *    |    *    |    *    |    *    |    *    |
Seq: GCACCAGTGGTCTAGTGGTAGAATAGTACCCTGCCACGGTACAGaCCCGGGTTCGATTCCCGGCTGGTGCA
Str: (((((((..((.(.......).)).(((((.......)))))....(((((.......)))))))))))).

Scaffold_7.trna40 (22950306-22950387)	Length: 82 bp
Type: Ser	Anticodon: TGA at 34-36 (22950339-22950341)	Score: 80.7
HMM Sc=46.10	Sec struct Sc=34.60
         *    |    *    |    *    |    *    |    *    |    *    |    *    |    *    | 
Seq: GTCGATATGTCCGAGTGGTtAAGGAGACAGACTTGAAATCTGTTGGGCTTCGCCCGCGCAGGTTCGAACCCTGCTGTCGACG
Str: (((((((..(((..........))).(((((.......))))).((((...))))..(((((.......)))))))))))).

Scaffold_7.trna43 (24113544-24113473)	Length: 72 bp
Type: Cys	Anticodon: GCA at 33-35 (24113512-24113510)	Score: 79.9
HMM Sc=59.80	Sec struct Sc=20.10
         *    |    *    |    *    |    *    |    *    |    *    |    *    | 
Seq: GGGTCTATAGCTCAGTGGTAGAGCATTTGACTGCAGATCAAGAGGtCACCGGTTCGAACCCGGTTGGGCCCT
Str: (((((((..((((.......)))).(((((.......))))).....(((((.......)))))))))))).

Scaffold_7.trna44 (23930067-23929996)	Length: 72 bp
Type: Glu	Anticodon: TTC at 34-36 (23930034-23930032)	Score: 72.0
HMM Sc=47.50	Sec struct Sc=24.50
         *    |    *    |    *    |    *    |    *    |    *    |    *    | 
Seq: TCCGTTGTCGTCCAGCGGTtAGGATATCTGGCTTTCACCCAGGAGaCCCGGGTTCGATTCCCGGCAACGGAA
Str: (((((((..((((........)))).(((((.......)))))....(((((.......)))))))))))).

Scaffold_7.trna45 (23874292-23874222)	Length: 71 bp
Type: Gly	Anticodon: GCC at 33-35 (23874260-23874258)	Score: 66.5
HMM Sc=44.80	Sec struct Sc=21.70
         *    |    *    |    *    |    *    |    *    |    *    |    *    |
Seq: GCACCAGTGGTCTAGTGGTAGAATAGTACCCTGCCACGGTACAGaCCCGGGTTCGATTCCCGGCTGGTGCA
Str: (((((((..((.(.......).)).(((((.......)))))....(((((.......)))))))))))).

Scaffold_7.trna50 (20517393-20517320)	Length: 74 bp
Type: Ala	Anticodon: TGC at 34-36 (20517360-20517358)	Score: 65.5
HMM Sc=41.60	Sec struct Sc=23.90
         *    |    *    |    *    |    *    |    *    |    *    |    *    |   
Seq: GGGGATGTAGCTCAAATGGTAGAGCGCTCGCTTTGCATGCGAGAGGcACGGGGTTCGATCCCCCcGCATCTCCA
Str: (((((((..((((........)))).(((((.......))))).....(((((.......)))).)))))))).

Scaffold_7.trna51 (20003303-20003230)	Length: 74 bp
Type: Val	Anticodon: AAC at 35-37 (20003269-20003267)	Score: 72.9
HMM Sc=48.60	Sec struct Sc=24.30
         *    |    *    |    *    |    *    |    *    |    *    |    *    |   
Seq: GGTGTCGTGGTGTAGTTGGTtATCACGTCAGTCTAACACACTGAAGGtCTCCGGTTCGAGTCCGGGCGACGCCA
Str: (((((((..(((...........))).(((((.......))))).....(((((.......)))))))))))).

Scaffold_7.trna52 (19555134-19555063)	Length: 72 bp
Type: Glu	Anticodon: TTC at 34-36 (19555101-19555099)	Score: 73.2
HMM Sc=48.70	Sec struct Sc=24.50
         *    |    *    |    *    |    *    |    *    |    *    |    *    | 
Seq: TCCGTTGTCGTCCAGCGGTtAGGATGTCTGGCTTTCACCCAGGAGaCCCGGGTTCGATTCCCGGCAACGGAA
Str: (((((((..((((........)))).(((((.......)))))....(((((.......)))))))))))).

Scaffold_7.trna53 (19049907-19049836)	Length: 72 bp
Type: Gln	Anticodon: CTG at 34-36 (19049874-19049872)	Score: 76.3
HMM Sc=49.50	Sec struct Sc=26.80
         *    |    *    |    *    |    *    |    *    |    *    |    *    | 
Seq: GGTTCTATGGTCTAGTGGTtAGGACATTGGACTCTGAATCCAATAgCCCGAGTTCAAATCTCGGTAGAACCT
Str: (((((((..((((........)))).(((((.......)))))....(((((.......)))))))))))).

Scaffold_7.trna54 (18734331-18734260)	Length: 72 bp
Type: Glu	Anticodon: TTC at 34-36 (18734298-18734296)	Score: 72.0
HMM Sc=47.50	Sec struct Sc=24.50
         *    |    *    |    *    |    *    |    *    |    *    |    *    | 
Seq: TCCGTTGTCGTCCAGCGGTtAGGATATCTGGCTTTCACCCAGGAGaCCCGGGTTCGATTCCCGGCAACGGAA
Str: (((((((..((((........)))).(((((.......)))))....(((((.......)))))))))))).

Scaffold_7.trna55 (18733045-18732974)	Length: 72 bp
Type: Glu	Anticodon: TTC at 34-36 (18733012-18733010)	Score: 72.0
HMM Sc=47.50	Sec struct Sc=24.50
         *    |    *    |    *    |    *    |    *    |    *    |    *    | 
Seq: TCCGTTGTCGTCCAGCGGTtAGGATATCTGGCTTTCACCCAGGAGaCCCGGGTTCGATTCCCGGCAACGGAA
Str: (((((((..((((........)))).(((((.......)))))....(((((.......)))))))))))).

Scaffold_7.trna56 (18399591-18399511)	Length: 81 bp
Type: Leu	Anticodon: AAG at 36-38 (18399556-18399554)	Score: 74.0
HMM Sc=52.20	Sec struct Sc=21.80
         *    |    *    |    *    |    *    |    *    |    *    |    *    |    *    |
Seq: GTTGAGATGGCCGAGTTGGTctAAGGCGCCAGATTAAGGTTCTGGTccgaaaGGgCGTGGGTTCAAATCCCACTCTCAACA
Str: (((((((..(((............))).(((((.......)))))...........(((((.......)))))))))))).

Scaffold_7.trna59 (17407915-17407828)	Length: 88 bp
Type: Met	Anticodon: CAT at 35-37 (17407881-17407879)	Score: 64.1
Possible intron: 39-52 (17407877-17407864)
HMM Sc=40.70	Sec struct Sc=23.40
         *    |    *    |    *    |    *    |    *    |    *    |    *    |    *    |    *  
Seq: GGGGTGGTGGCGCAGTTGGCtAGCGCGTAGGTCTCATAgctaaagttgagtgATCCTGAGGtCGAGAGTTCGAGCCTCTCTCACCCCA
Str: (((((((..((((.........)))).((((.......................)))).....(((((.......)))))))))))).

Scaffold_7.trna61 (15314451-15314378)	Length: 74 bp
Type: Ile	Anticodon: AAT at 35-37 (15314417-15314415)	Score: 82.4
HMM Sc=58.90	Sec struct Sc=23.50
         *    |    *    |    *    |    *    |    *    |    *    |    *    |   
Seq: GGCCTATTAGCTCAGTTGGTtAGAGCGTCGTGCTAATAACGCGAAGGtCGCAGGTTCGAAACCTGCATGGGCCA
Str: (((((((..((((.........)))).(((((.......))))).....(((((.......)))))))))))).

Scaffold_7.trna68 (11578415-11578344)	Length: 72 bp
Type: Asp	Anticodon: GTC at 34-36 (11578382-11578380)	Score: 69.8
HMM Sc=46.80	Sec struct Sc=23.00
         *    |    *    |    *    |    *    |    *    |    *    |    *    | 
Seq: GTCGTTGTAGTATAGTGGTaAGTATTCCCGCCTGTCACGCGGGTGaCCCGGGTTCGATCCCCGGCAACGGCG
Str: (((((((..((((........)))).(((((.......)))))....(((((.......)))))))))))).

Scaffold_7.trna69 (11578063-11577992)	Length: 72 bp
Type: Asp	Anticodon: GTC at 34-36 (11578030-11578028)	Score: 54.0
HMM Sc=33.00	Sec struct Sc=21.00
         *    |    *    |    *    |    *    |    *    |    *    |    *    | 
Seq: GTCGTTGTAGTATAGTGCTaAGTATTCCCGCCTGTCACGCGGGTGaCCCGGGTTCGATCCCAGGCAACGACG
Str: (((((((..((((........)))).(((((.......)))))....((.((.......)).))))))))).

Scaffold_7.trna73 (11576302-11576231)	Length: 72 bp
Type: Asp	Anticodon: GTC at 34-36 (11576269-11576267)	Score: 56.3
HMM Sc=45.90	Sec struct Sc=10.40
         *    |    *    |    *    |    *    |    *    |    *    |    *    | 
Seq: GTCGTTGTAGTATAGTGGTaAGTATTTCCGCCTGTCACGCAGGTGaCCCGGGTTCGATCCCCGGGAACGGCG
Str: ((((((...((((........)))).((.((.......)).))....(((((.......))))).)))))).

Scaffold_7.trna74 (11575930-11575859)	Length: 72 bp
Type: Asp	Anticodon: GTC at 34-36 (11575897-11575895)	Score: 51.3
HMM Sc=39.10	Sec struct Sc=12.20
         *    |    *    |    *    |    *    |    *    |    *    |    *    | 
Seq: GTCATTGTAGTATAGTGGTaAGTATTCCCGCCTGTCACGCGGGTGaCCCGGGTTCGATCCCCGACAACAGCG
Str: ((..(((..((((........)))).(((((.......))))).....((((.......)))).)))..)).

Scaffold_7.trna76 (11574710-11574639)	Length: 72 bp
Type: Asp	Anticodon: GTC at 34-36 (11574677-11574675)	Score: 64.0
HMM Sc=45.00	Sec struct Sc=19.00
         *    |    *    |    *    |    *    |    *    |    *    |    *    | 
Seq: GTCGTTGTAGTACAGTGGAaAGTATTCCTGCCTGTCACGCGGGTGaCCCGGGTTCAATCCCCGGCAACGGCA
Str: (((((((..((((........)))).(((((.......)))))....(((((.......)))))))))))).

Scaffold_7.trna80 (10919401-10919329)	Length: 73 bp
Type: Ala	Anticodon: AGC at 34-36 (10919368-10919366)	Score: 58.9
HMM Sc=36.60	Sec struct Sc=22.30
         *    |    *    |    *    |    *    |    *    |    *    |    *    |  
Seq: GGGGATGTAGCTCAGATGGTAGAGCGCTCGTTTAGCATGCGAGAGGtACGGGGATCGATACCCCGCATCTCCA
Str: (((((((..((((........)))).(((((.......))))).....(((((.......)))))))))))).

Scaffold_7.trna81 (10913753-10913682)	Length: 72 bp
Type: Gly	Anticodon: TCC at 34-36 (10913720-10913718)	Score: 59.8
HMM Sc=38.70	Sec struct Sc=21.10
         *    |    *    |    *    |    *    |    *    |    *    |    *    | 
Seq: GCATTTGTAGTCCAACGATtAGGATAATTGCCTTCCAAGCAATAGaCCCGGGTTCGACTCCCGGCAAACGCA
Str: ((.((((..((((........)))).(((((.......)))))....(((((.......))))))))).)).

Scaffold_7.trna85 (9039507-9039436)	Length: 72 bp
Type: Cys	Anticodon: GCA at 33-35 (9039475-9039473)	Score: 81.7
HMM Sc=56.10	Sec struct Sc=25.60
         *    |    *    |    *    |    *    |    *    |    *    |    *    | 
Seq: GGGTCCATAGCTCAGTGGTAGAGCAATTGACTGCAGATCAATAGGtCACCGGTTCGAACCCGGTTGGGCCCT
Str: (((((((..((((.......)))).(((((.......))))).....(((((.......)))))))))))).

Scaffold_7.trna86 (9031949-9031878)	Length: 72 bp
Type: Cys	Anticodon: GCA at 33-35 (9031917-9031915)	Score: 81.7
HMM Sc=56.10	Sec struct Sc=25.60
         *    |    *    |    *    |    *    |    *    |    *    |    *    | 
Seq: GGGTCCATAGCTCAGTGGTAGAGCAATTGACTGCAGATCAATAGGtCACCGGTTCGAACCCGGTTGGGCCCT
Str: (((((((..((((.......)))).(((((.......))))).....(((((.......)))))))))))).

Scaffold_7.trna95 (2965169-2965097)	Length: 73 bp
Type: Ala	Anticodon: CGC at 34-36 (2965136-2965134)	Score: 68.3
HMM Sc=44.10	Sec struct Sc=24.20
         *    |    *    |    *    |    *    |    *    |    *    |    *    |  
Seq: GGGGGTGTAGCTCAtATGGTAGAGCGCTCGCTTCGCATGCGAGAGGcACGGGGTTCGATTCCCCGCACCTCCA
Str: (((((((..((((........)))).(((((.......))))).....(((((.......)))))))))))).

Scaffold_8.trna1 (304268-304349)	Length: 82 bp
Type: Ser	Anticodon: GCT at 34-36 (304301-304303)	Score: 80.5
HMM Sc=45.20	Sec struct Sc=35.30
         *    |    *    |    *    |    *    |    *    |    *    |    *    |    *    | 
Seq: GTCGCTTTGGCCGAGTGGTtAAGGCGTGTGCCTGCTAAGTACATGGGGTTTCCCCGCGAGAGTTCGAATCTCTCAGGCGACG
Str: (((((((..(((..........))).(((((.......))))).((((...))))..(((((.......)))))))))))).

Scaffold_8.trna5 (963116-963186)	Length: 71 bp
Type: Gly	Anticodon: GCC at 33-35 (963148-963150)	Score: 66.5
HMM Sc=44.80	Sec struct Sc=21.70
         *    |    *    |    *    |    *    |    *    |    *    |    *    |
Seq: GCACCAGTGGTCTAGTGGTAGAATAGTACCCTGCCACGGTACAGaCCCGGGTTCGATTCCCGGCTGGTGCA
Str: (((((((..((.(.......).)).(((((.......)))))....(((((.......)))))))))))).

Scaffold_8.trna6 (1133218-1133290)	Length: 73 bp
Type: Glu	Anticodon: CTC at 35-37 (1133252-1133254)	Score: 78.9
HMM Sc=53.10	Sec struct Sc=25.80
         *    |    *    |    *    |    *    |    *    |    *    |    *    |  
Seq: TCCGTTGTAGTCTAGTTGGTtAGGATACTCGGCTCTCACCCGAGAGaCCCGGGTTCAAGTCCCGGCAACGGAA
Str: (((((((..((((.........)))).(((((.......)))))....(((((.......)))))))))))).

Scaffold_8.trna7 (1139172-1139244)	Length: 73 bp
Type: Glu	Anticodon: CTC at 35-37 (1139206-1139208)	Score: 78.9
HMM Sc=53.10	Sec struct Sc=25.80
         *    |    *    |    *    |    *    |    *    |    *    |    *    |  
Seq: TCCGTTGTAGTCTAGTTGGTtAGGATACTCGGCTCTCACCCGAGAGaCCCGGGTTCAAGTCCCGGCAACGGAA
Str: (((((((..((((.........)))).(((((.......)))))....(((((.......)))))))))))).

Scaffold_8.trna8 (1140915-1140987)	Length: 73 bp
Type: Glu	Anticodon: CTC at 35-37 (1140949-1140951)	Score: 78.9
HMM Sc=53.10	Sec struct Sc=25.80
         *    |    *    |    *    |    *    |    *    |    *    |    *    |  
Seq: TCCGTTGTAGTCTAGTTGGTtAGGATACTCGGCTCTCACCCGAGAGaCCCGGGTTCAAGTCCCGGCAACGGAA
Str: (((((((..((((.........)))).(((((.......)))))....(((((.......)))))))))))).

Scaffold_8.trna12 (2374322-2374404)	Length: 83 bp
Type: Leu	Anticodon: TAA at 34-36 (2374355-2374357)	Score: 74.9
HMM Sc=37.30	Sec struct Sc=37.60
         *    |    *    |    *    |    *    |    *    |    *    |    *    |    *    |  
Seq: GCAGGTTTGCCCGAGTGGTtAAGGGGGAAGACTTAAGATCTTCTGCACTCAAGTGCGCGTGGGTTCGAACCCCACAGCCTGCA
Str: (((((((..(((..........))).(((((.......))))).((((....))))..(((((.......)))))))))))).

Scaffold_8.trna13 (2388488-2388559)	Length: 72 bp
Type: Gln	Anticodon: TTG at 34-36 (2388521-2388523)	Score: 73.5
HMM Sc=53.70	Sec struct Sc=19.80
         *    |    *    |    *    |    *    |    *    |    *    |    *    | 
Seq: GGTTCTATGGTGTAGTGGTtAGCACTCTGGACTTTGAATCCAGCGaCCTGGGTTCGACTCCCGGTAGGACCT
Str: (((((((..((((........)))).(((((.......)))))....(((((.......)))))))))))).

Scaffold_8.trna15 (4244879-4244950)	Length: 72 bp
Type: Pro	Anticodon: TGG at 33-35 (4244911-4244913)	Score: 68.5
HMM Sc=35.70	Sec struct Sc=32.80
         *    |    *    |    *    |    *    |    *    |    *    |    *    | 
Seq: GGGCATTTGGTCTAGTGGTATGATTCTCGCTTTGGGTGCGAGAGGtCCCGAGTTCGATTCTCGGAATGCCCC
Str: (((((((..(((.........))).(((((.......))))).....(((((.......)))))))))))).

Scaffold_8.trna18 (7550916-7550997)	Length: 82 bp
Type: Ser	Anticodon: CGA at 34-36 (7550949-7550951)	Score: 78.9
HMM Sc=46.60	Sec struct Sc=32.30
         *    |    *    |    *    |    *    |    *    |    *    |    *    |    *    | 
Seq: GTCGATATGTCCGAGTGGTtAAGGAGACAGACTCGAAATCTGTTGGGCTTTGCCTGCGCAGGTTCGAATCCTGCTGTCGACG
Str: (((((((..(((..........))).(((((.......))))).((((...))))..(((((.......)))))))))))).

Scaffold_8.trna19 (10190284-10190356)	Length: 73 bp
Type: Lys	Anticodon: CTT at 34-36 (10190317-10190319)	Score: 87.7
HMM Sc=67.60	Sec struct Sc=20.10
         *    |    *    |    *    |    *    |    *    |    *    |    *    |  
Seq: GCCCGTCTAGCTCAGTTGGTAGAGCGCAAGGCTCTTAACCTTGTGGtCGTGGGTTCGAGCCCCACGGTGGGCG
Str: (((((((..((((........)))).(((((.......))))).....(((((.......)))))))))))).

Scaffold_8.trna22 (13244232-13244303)	Length: 72 bp
Type: His	Anticodon: GTG at 34-36 (13244265-13244267)	Score: 63.0
HMM Sc=33.70	Sec struct Sc=29.30
         *    |    *    |    *    |    *    |    *    |    *    |    *    | 
Seq: GTGGCTGTAGTTTAGTGGTaAGAATTCCACGTTGTGGCCGTGGAGaCCTGGGCTCGAATCCCAGCAGCCACA
Str: (((((((..((((........)))).(((((.......)))))....(((((.......)))))))))))).

Scaffold_8.trna24 (14180083-14180154)	Length: 72 bp
Type: Gly	Anticodon: TCC at 34-36 (14180116-14180118)	Score: 74.1
HMM Sc=46.70	Sec struct Sc=27.40
         *    |    *    |    *    |    *    |    *    |    *    |    *    | 
Seq: GCGTCTGTAGTCCAACGGTtAGGATAATTGCCTTCCAAGCAATAGaCCCGGGTTCGACTCCCGGCAGACGCA
Str: (((((((..((((........)))).(((((.......)))))....(((((.......)))))))))))).

Scaffold_8.trna27 (15336282-15336355)	Length: 74 bp
Type: Thr	Anticodon: AGT at 35-37 (15336316-15336318)	Score: 72.8
HMM Sc=46.00	Sec struct Sc=26.80
         *    |    *    |    *    |    *    |    *    |    *    |    *    |   
Seq: GCTCTTGTAGCTTAGTTGGTtAGAGCACCCGTTTAGTAAGCGGGAGGtCTTGAGTTCGACTCTCAACAAGAGCA
Str: (((((((..((((.........)))).(((((.......))))).....(((((.......)))))))))))).

Scaffold_8.trna28 (15346630-15346703)	Length: 74 bp
Type: Thr	Anticodon: AGT at 35-37 (15346664-15346666)	Score: 76.0
HMM Sc=48.40	Sec struct Sc=27.60
         *    |    *    |    *    |    *    |    *    |    *    |    *    |   
Seq: GCTCTCGTAGCTCAGTTGGTtAGAGCACCCGTTTAGTAAGCGGGAGGtCTTGAGTTCGACTCTCAACGAGAGCA
Str: (((((((..((((.........)))).(((((.......))))).....(((((.......)))))))))))).

Scaffold_8.trna29 (15540937-15541008)	Length: 72 bp
Type: Lys	Anticodon: TTT at 33-35 (15540969-15540971)	Score: 92.3
HMM Sc=68.60	Sec struct Sc=23.70
         *    |    *    |    *    |    *    |    *    |    *    |    *    | 
Seq: GCCGTCTTAGCTCAGTGGTAGAGCGCGTGGCTTTTAACCACGTGGtCGTGGGTTCGATCCCCACAGACGGCG
Str: (((((((..((((.......)))).(((((.......))))).....(((((.......)))))))))))).

Scaffold_8.trna30 (17020468-17020553)	Length: 86 bp
Type: Met	Anticodon: CAT at 35-37 (17020502-17020504)	Score: 64.2
Possible intron: 39-50 (17020506-17020517)
HMM Sc=40.80	Sec struct Sc=23.40
         *    |    *    |    *    |    *    |    *    |    *    |    *    |    *    |    *
Seq: GGGGTGGTGGCGCAGTTGGCtAGCGCGTAGGTCTCATAgctgtctgagtaATCCTGAGGtCGAGAGTTCGAGCCTCTCTCACCCCA
Str: (((((((..((((.........)))).((((.....................)))).....(((((.......)))))))))))).

Scaffold_8.trna37 (21252291-21252218)	Length: 74 bp
Type: Val	Anticodon: AAC at 35-37 (21252257-21252255)	Score: 71.9
HMM Sc=47.60	Sec struct Sc=24.30
         *    |    *    |    *    |    *    |    *    |    *    |    *    |   
Seq: GGTGTCGTGGTGTAGTTGGTtATCACGTCAGTCTAACACACTGAAGGtCTCCGGTTCAAGTCCGGGCGACGCCA
Str: (((((((..(((...........))).(((((.......))))).....(((((.......)))))))))))).

Scaffold_8.trna46 (16646383-16646304)	Length: 80 bp
Type: Leu	Anticodon: TAG at 35-37 (16646349-16646347)	Score: 64.4
HMM Sc=50.80	Sec struct Sc=13.60
         *    |    *    |    *    |    *    |    *    |    *    |    *    |    *    
Seq: GACGGTTTGGCCGAGTGGTctAAGGCGCCAGATTTAGGCTCTAGTccgaaaGGgCGTGGGTTCAAATCCCACAGCCGTCA
Str: (((((((..(((...........))).(.(((.......))).)...........(((((.......)))))))))))).

Scaffold_8.trna47 (16644842-16644763)	Length: 80 bp
Type: Leu	Anticodon: TAG at 35-37 (16644808-16644806)	Score: 70.9
HMM Sc=50.70	Sec struct Sc=20.20
         *    |    *    |    *    |    *    |    *    |    *    |    *    |    *    
Seq: GACGGTTTGGCCGAGTGGTctAAGGCGCCAGATTTAGGCTCTGGTccgaaaGGgCGTGGGTTCAAATCCCACAGCCGTCA
Str: (((((((..(((...........))).(((((.......)))))...........(((((.......)))))))))))).

Scaffold_8.trna48 (16644702-16644631)	Length: 72 bp
Type: Pro	Anticodon: TGG at 33-35 (16644670-16644668)	Score: 62.9
HMM Sc=30.20	Sec struct Sc=32.70
         *    |    *    |    *    |    *    |    *    |    *    |    *    | 
Seq: GGGCATTTGGTCTAGTGGTATGATTCTCGCTTTGGGTGCGAGAGTtCCCGAGTTCGATTCTCGGAATGCCCC
Str: (((((((..(((.........))).(((((.......))))).....(((((.......)))))))))))).

Scaffold_8.trna49 (16166091-16166018)	Length: 74 bp
Type: Asn	Anticodon: GTT at 35-37 (16166057-16166055)	Score: 84.5
HMM Sc=59.40	Sec struct Sc=25.10
         *    |    *    |    *    |    *    |    *    |    *    |    *    |   
Seq: GCTGGAATAGCTCAGTTGGTtAGAGCGTGTGGCTGTTAACCACAAGGtCGGAGGTTCAAGCCCTCCTTCTAGCG
Str: (((((((..((((.........)))).(((((.......))))).....(((((.......)))))))))))).

Scaffold_8.trna50 (15445819-15445738)	Length: 82 bp
Type: Ser	Anticodon: AGA at 34-36 (15445786-15445784)	Score: 77.1
HMM Sc=42.80	Sec struct Sc=34.30
         *    |    *    |    *    |    *    |    *    |    *    |    *    |    *    | 
Seq: GTGGGCGTGCCGGAGTGGTtATCGGGCATGACTAGAAATCATGTGGGCTCTGCCCGCGCAGGTTCGAATCCTGCCGCTCACG
Str: (((((((..((((........)))).(((((.......))))).((((...))))..(((((.......)))))))))))).

Scaffold_8.trna51 (15381085-15380998)	Length: 88 bp
Type: Tyr	Anticodon: GTA at 34-36 (15381052-15381050)	Score: 58.6
Possible intron: 38-52 (15381048-15381034)
HMM Sc=32.30	Sec struct Sc=26.30
         *    |    *    |    *    |    *    |    *    |    *    |    *    |    *    |    *  
Seq: CCGACCTTAGCTCAGTTGGTAGAGCGGAGGACTGTAGttgttgagcagtttaATCCTTAGGtCTCTGGTTTGAATCCGGCAGGTCGGA
Str: (((((((..((((........)))).(((((......................)))))......((((.......)))).))))))).

Scaffold_8.trna53 (15379620-15379533)	Length: 88 bp
Type: Tyr	Anticodon: GTA at 34-36 (15379587-15379585)	Score: 74.4
Possible intron: 38-52 (15379583-15379569)
HMM Sc=43.00	Sec struct Sc=31.40
         *    |    *    |    *    |    *    |    *    |    *    |    *    |    *    |    *  
Seq: CCGACCTTAGCTCAGTTGGTAGAGCGGAGGACTGTAGttgttgagcagtttaATCCTTAGGtCGCTGGTTCGAATCCGGCAGGTCGGA
Str: (((((((..((((........)))).(((((......................))))).....(((((.......)))))))))))).

Scaffold_8.trna55 (15378586-15378499)	Length: 88 bp
Type: Tyr	Anticodon: GTA at 34-36 (15378553-15378551)	Score: 74.4
Possible intron: 38-52 (15378549-15378535)
HMM Sc=43.00	Sec struct Sc=31.40
         *    |    *    |    *    |    *    |    *    |    *    |    *    |    *    |    *  
Seq: CCGACCTTAGCTCAGTTGGTAGAGCGGAGGACTGTAGttgttgagcagtttaATCCTTAGGtCGCTGGTTCGAATCCGGCAGGTCGGA
Str: (((((((..((((........)))).(((((......................))))).....(((((.......)))))))))))).

Scaffold_8.trna57 (15377594-15377507)	Length: 88 bp
Type: Tyr	Anticodon: GTA at 34-36 (15377561-15377559)	Score: 74.4
Possible intron: 38-52 (15377557-15377543)
HMM Sc=43.00	Sec struct Sc=31.40
         *    |    *    |    *    |    *    |    *    |    *    |    *    |    *    |    *  
Seq: CCGACCTTAGCTCAGTTGGTAGAGCGGAGGACTGTAGttgttgagcagtttaATCCTTAGGtCGCTGGTTCGAATCCGGCAGGTCGGA
Str: (((((((..((((........)))).(((((......................))))).....(((((.......)))))))))))).

Scaffold_8.trna59 (15376711-15376624)	Length: 88 bp
Type: Tyr	Anticodon: GTA at 34-36 (15376678-15376676)	Score: 74.4
Possible intron: 38-52 (15376674-15376660)
HMM Sc=43.00	Sec struct Sc=31.40
         *    |    *    |    *    |    *    |    *    |    *    |    *    |    *    |    *  
Seq: CCGACCTTAGCTCAGTTGGTAGAGCGGAGGACTGTAGttgttgagcagtttaATCCTTAGGtCGCTGGTTCGAATCCGGCAGGTCGGA
Str: (((((((..((((........)))).(((((......................))))).....(((((.......)))))))))))).

Scaffold_8.trna61 (15375725-15375638)	Length: 88 bp
Type: Tyr	Anticodon: GTA at 34-36 (15375692-15375690)	Score: 74.4
Possible intron: 38-52 (15375688-15375674)
HMM Sc=43.00	Sec struct Sc=31.40
         *    |    *    |    *    |    *    |    *    |    *    |    *    |    *    |    *  
Seq: CCGACCTTAGCTCAGTTGGTAGAGCGGAGGACTGTAGttgttgagcagtttaATCCTTAGGtCGCTGGTTCGAATCCGGCAGGTCGGA
Str: (((((((..((((........)))).(((((......................))))).....(((((.......)))))))))))).

Scaffold_8.trna62 (15374739-15374653)	Length: 87 bp
Type: Tyr	Anticodon: GTA at 34-36 (15374706-15374704)	Score: 74.4
Possible intron: 38-51 (15374702-15374689)
HMM Sc=43.30	Sec struct Sc=31.10
         *    |    *    |    *    |    *    |    *    |    *    |    *    |    *    |    * 
Seq: CCGACCTTAGCTCAGTTGGTAGAGCGGAGGACTGTAGttgttgagtagttaATCCTTAGGtCGCTGGTTCGAATCCGGCAGGTCGGA
Str: (((((((..((((........)))).(((((.....................))))).....(((((.......)))))))))))).

Scaffold_8.trna63 (15373765-15373678)	Length: 88 bp
Type: Tyr	Anticodon: ATA at 34-36 (15373732-15373730)	Score: 65.2
Possible intron: 38-52 (15373728-15373714)
HMM Sc=34.10	Sec struct Sc=31.10
         *    |    *    |    *    |    *    |    *    |    *    |    *    |    *    |    *  
Seq: CCGACCTTAGCTCAGTTGGTAGAGCGGAGGACTATAGatgttcagcagttgaATCCTTAGGtCGCTGATTCGAATCCGGCAGGTCGGA
Str: (((((((..((((........)))).(((((......................))))).....((((.........))))))))))).

Scaffold_8.trna64 (15373167-15373080)	Length: 88 bp
Type: Tyr	Anticodon: GTA at 34-36 (15373134-15373132)	Score: 59.1
Possible intron: 38-52 (15373130-15373116)
HMM Sc=31.60	Sec struct Sc=27.50
         *    |    *    |    *    |    *    |    *    |    *    |    *    |    *    |    *  
Seq: CCGACCTTAGCTCAGTTGGTAGAGCGGAGGACTGTAGtttgtcaagcagaaaATCCTTAGGtTGCTGGTTTGAATCTGGCAGGTCGGA
Str: (((((((..((((........)))).(((((......................))))).....(((((.......)))))))))))).

Scaffold_8.trna65 (15339303-15339216)	Length: 88 bp
Type: Tyr	Anticodon: GTA at 34-36 (15339270-15339268)	Score: 74.4
Possible intron: 38-52 (15339266-15339252)
HMM Sc=43.00	Sec struct Sc=31.40
         *    |    *    |    *    |    *    |    *    |    *    |    *    |    *    |    *  
Seq: CCGACCTTAGCTCAGTTGGTAGAGCGGAGGACTGTAGttgatgaagcagatgATCCTTAGGtCGCTGGTTCGAATCCGGCAGGTCGGA
Str: (((((((..((((........)))).(((((......................))))).....(((((.......)))))))))))).

Scaffold_8.trna66 (15338495-15338408)	Length: 88 bp
Type: Tyr	Anticodon: GTA at 34-36 (15338462-15338460)	Score: 74.4
Possible intron: 38-52 (15338458-15338444)
HMM Sc=42.90	Sec struct Sc=31.50
         *    |    *    |    *    |    *    |    *    |    *    |    *    |    *    |    *  
Seq: CCGACCTTAGCTCAGTTGGTAGAGCGGAGGACTGTAGttggtcaaacggatgATCCTTAGGtCGCTGGTTCGAATCCGGCAGGTCGGA
Str: (((((((..((((........)))).(((((......................))))).....(((((.......)))))))))))).

Scaffold_8.trna67 (15336166-15336093)	Length: 74 bp
Type: Val	Anticodon: AAC at 35-37 (15336132-15336130)	Score: 72.9
HMM Sc=48.60	Sec struct Sc=24.30
         *    |    *    |    *    |    *    |    *    |    *    |    *    |   
Seq: GGTGTCGTGGTGTAGTTGGTtATCACGTCAGTCTAACACACTGAAGGtCTCCGGTTCGAGTCCGGGCGACGCCA
Str: (((((((..(((...........))).(((((.......))))).....(((((.......)))))))))))).

Scaffold_8.trna69 (15333775-15333702)	Length: 74 bp
Type: Val	Anticodon: AAC at 35-37 (15333741-15333739)	Score: 71.9
HMM Sc=47.60	Sec struct Sc=24.30
         *    |    *    |    *    |    *    |    *    |    *    |    *    |   
Seq: GGTGTCGTGGTGTAGTTGGTtATCACGTCAGTCTAACACACTGAAGGtCTCCGGTTCAAGTCCGGGCGACGCCA
Str: (((((((..(((...........))).(((((.......))))).....(((((.......)))))))))))).

Scaffold_8.trna70 (15332572-15332499)	Length: 74 bp
Type: Val	Anticodon: AAC at 35-37 (15332538-15332536)	Score: 67.4
HMM Sc=43.10	Sec struct Sc=24.30
         *    |    *    |    *    |    *    |    *    |    *    |    *    |   
Seq: GGTGTCGTGGTGTAGTTGGTtATCACGTCAGTCTAACACACTGAAGGtCTCCGGTTTGAGTCCGGGCGACGCCA
Str: (((((((..(((...........))).(((((.......))))).....(((((.......)))))))))))).

Scaffold_8.trna71 (15255152-15255079)	Length: 74 bp
Type: Val	Anticodon: CAC at 35-37 (15255118-15255116)	Score: 79.1
HMM Sc=48.00	Sec struct Sc=31.10
         *    |    *    |    *    |    *    |    *    |    *    |    *    |   
Seq: GTCTGGGTGGTGTAGTTGGTtATCACGCTAGTCTCACACACTAGAGGtCCCCAGTTCGAACCTGGGCTCAGACA
Str: (((((((..(((...........))).(((((.......))))).....(((((.......)))))))))))).

Scaffold_8.trna73 (12046308-12046237)	Length: 72 bp
Type: Thr	Anticodon: TGT at 33-35 (12046276-12046274)	Score: 79.3
HMM Sc=49.30	Sec struct Sc=30.00
         *    |    *    |    *    |    *    |    *    |    *    |    *    | 
Seq: GCCCCTATAGCTCAGTGGTAGAGCGTCAGTCTTGTAAACTGAAGGtCTGTAGTTCGATCCTGCATGGGGGCA
Str: (((((((..((((.......)))).(((((.......))))).....(((((.......)))))))))))).

Scaffold_8.trna78 (7399347-7399277)	Length: 71 bp
Type: Gly	Anticodon: GCC at 33-35 (7399315-7399313)	Score: 66.5
HMM Sc=44.80	Sec struct Sc=21.70
         *    |    *    |    *    |    *    |    *    |    *    |    *    |
Seq: GCACCAGTGGTCTAGTGGTAGAATAGTACCCTGCCACGGTACAGaCCCGGGTTCGATTCCCGGCTGGTGCA
Str: (((((((..((.(.......).)).(((((.......)))))....(((((.......)))))))))))).

Scaffold_8.trna79 (7395532-7395462)	Length: 71 bp
Type: Gly	Anticodon: GCC at 33-35 (7395500-7395498)	Score: 66.5
HMM Sc=44.80	Sec struct Sc=21.70
         *    |    *    |    *    |    *    |    *    |    *    |    *    |
Seq: GCACCAGTGGTCTAGTGGTAGAATAGTACCCTGCCACGGTACAGaCCCGGGTTCGATTCCCGGCTGGTGCA
Str: (((((((..((.(.......).)).(((((.......)))))....(((((.......)))))))))))).

Scaffold_8.trna80 (7036139-7036067)	Length: 73 bp
Type: Ala	Anticodon: AGC at 34-36 (7036106-7036104)	Score: 63.4
HMM Sc=38.20	Sec struct Sc=25.20
         *    |    *    |    *    |    *    |    *    |    *    |    *    |  
Seq: GGGGATGTAGCTCAGATGGTAGAGCGCTCGCTTAGCATGCGAGAGGtACGGGGATCGATACCCCGCATCTCCA
Str: (((((((..((((........)))).(((((.......))))).....(((((.......)))))))))))).

Scaffold_8.trna81 (7025954-7025882)	Length: 73 bp
Type: Ala	Anticodon: AGC at 34-36 (7025921-7025919)	Score: 57.9
HMM Sc=38.00	Sec struct Sc=19.90
         *    |    *    |    *    |    *    |    *    |    *    |    *    |  
Seq: GGGGATGTAGCTCAGATGGTAGAGCGCTCGCTTAGCATGCGAAAGGtACGGGGATCGATACCCCGCATCTCCA
Str: (((((((..((((........))))..((((.......))))......(((((.......)))))))))))).

Scaffold_8.trna82 (7021676-7021604)	Length: 73 bp
Type: Ala	Anticodon: AGC at 34-36 (7021643-7021641)	Score: 57.9
HMM Sc=38.00	Sec struct Sc=19.90
         *    |    *    |    *    |    *    |    *    |    *    |    *    |  
Seq: GGGGATGTAGCTCAGATGGTAGAGCGCTCGCTTAGCATGCGAAAGGtACGGGGATCGATACCCCGCATCTCCA
Str: (((((((..((((........))))..((((.......))))......(((((.......)))))))))))).

Scaffold_8.trna83 (7017398-7017326)	Length: 73 bp
Type: Ala	Anticodon: AGC at 34-36 (7017365-7017363)	Score: 57.9
HMM Sc=38.00	Sec struct Sc=19.90
         *    |    *    |    *    |    *    |    *    |    *    |    *    |  
Seq: GGGGATGTAGCTCAGATGGTAGAGCGCTCGCTTAGCATGCGAAAGGtACGGGGATCGATACCCCGCATCTCCA
Str: (((((((..((((........))))..((((.......))))......(((((.......)))))))))))).

Scaffold_8.trna85 (6486188-6486107)	Length: 82 bp
Type: Ser	Anticodon: TGA at 34-36 (6486155-6486153)	Score: 80.7
HMM Sc=46.10	Sec struct Sc=34.60
         *    |    *    |    *    |    *    |    *    |    *    |    *    |    *    | 
Seq: GTCGATATGTCCGAGTGGTtAAGGAGACAGACTTGAAATCTGTTGGGCTTCGCCCGCGCAGGTTCGAACCCTGCTGTCGACG
Str: (((((((..(((..........))).(((((.......))))).((((...))))..(((((.......)))))))))))).

Scaffold_8.trna91 (2006206-2006123)	Length: 84 bp
Type: Leu	Anticodon: CAA at 35-37 (2006172-2006170)	Score: 78.6
HMM Sc=55.60	Sec struct Sc=23.00
         *    |    *    |    *    |    *    |    *    |    *    |    *    |    *    |   
Seq: GTCAGGATGGCCGAGTGGTctAAGGCGCCAGACTCAAGTTCTGGTCCTCTAACGAGGGCGTGGGTTCAAATCCCACTTCTGACA
Str: (((((((..(((...........))).(((((.......))))).((((....))))..(((((.......)))))))))))).

Scaffold_8.trna93 (1307949-1307876)	Length: 74 bp
Type: Ile	Anticodon: AAT at 35-37 (1307915-1307913)	Score: 79.3
HMM Sc=55.80	Sec struct Sc=23.50
         *    |    *    |    *    |    *    |    *    |    *    |    *    |   
Seq: GGCCTATTAGCTCAGCTGGTtAGAGCGTCGTGCTAATAACGCGAAGGtCGCAGGTTCGAGACCTGCATGGGCCA
Str: (((((((..((((.........)))).(((((.......))))).....(((((.......)))))))))))).

Scaffold_8.trna96 (112251-112180)	Length: 72 bp
Type: Lys	Anticodon: TTT at 33-35 (112219-112217)	Score: 92.3
HMM Sc=68.60	Sec struct Sc=23.70
         *    |    *    |    *    |    *    |    *    |    *    |    *    | 
Seq: GCCGTCTTAGCTCAGTGGTAGAGCGCGTGGCTTTTAACCACGTGGtCGTGGGTTCGATCCCCACAGACGGCG
Str: (((((((..((((.......)))).(((((.......))))).....(((((.......)))))))))))).

Scaffold_9.trna5 (4062450-4062531)	Length: 82 bp
Type: Ser	Anticodon: AGA at 34-36 (4062483-4062485)	Score: 68.1
HMM Sc=42.60	Sec struct Sc=25.50
         *    |    *    |    *    |    *    |    *    |    *    |    *    |    *    | 
Seq: GTGGCCGTGCCGGAGTGGTtATCGGGCATGACTAGAAATCATGTGGGCTCTGCCCGCGCAGGTTCGAATCCTGCCGCTCACG
Str: ((((.((..((((........)))).(((((.......))))).((((...))))..(((((.......))))))).)))).

Scaffold_9.trna6 (4433405-4433477)	Length: 73 bp
Type: Arg	Anticodon: CCT at 34-36 (4433438-4433440)	Score: 73.8
HMM Sc=54.30	Sec struct Sc=19.50
         *    |    *    |    *    |    *    |    *    |    *    |    *    |  
Seq: GCGTCTGTAGCTCAGTGGAtAGAGCGTCTGTTTCCTAAGCAGAAGGtCGTAGGTTCGACCCCTACCTGACGCG
Str: (((((.(..((((........)))).(((((.......))))).....(((((.......)))))).))))).

Scaffold_9.trna8 (9278410-9278482)	Length: 73 bp
Type: Glu	Anticodon: CTC at 35-37 (9278444-9278446)	Score: 78.9
HMM Sc=53.10	Sec struct Sc=25.80
         *    |    *    |    *    |    *    |    *    |    *    |    *    |  
Seq: TCCGTTGTAGTCTAGTTGGTtAGGATACTCGGCTCTCACCCGAGAGaCCCGGGTTCAAGTCCCGGCAACGGAA
Str: (((((((..((((.........)))).(((((.......)))))....(((((.......)))))))))))).

Scaffold_9.trna12 (13543336-13543422)	Length: 87 bp
Type: Tyr	Anticodon: GTA at 34-36 (13543369-13543371)	Score: 69.7
Possible intron: 38-51 (13543373-13543386)
HMM Sc=38.00	Sec struct Sc=31.70
         *    |    *    |    *    |    *    |    *    |    *    |    *    |    *    |    * 
Seq: CCGACCTTAGCTCAGTTGGCAGAGCGGAAGACTGTAGtcgttgtaactgaaATCTTTAGGtCGCTGGTTCGATTCCGGCAGGTCGGA
Str: (((((((..((((........)))).(((((.....................))))).....(((((.......)))))))))))).

Scaffold_9.trna13 (13543487-13543574)	Length: 88 bp
Type: Tyr	Anticodon: GTA at 34-36 (13543520-13543522)	Score: 69.6
Possible intron: 38-52 (13543524-13543538)
HMM Sc=38.00	Sec struct Sc=31.60
         *    |    *    |    *    |    *    |    *    |    *    |    *    |    *    |    *  
Seq: CCGACCTTAGCTCAGTTGGCAGAGCGGAAGACTGTAGttgttaaaaactgaaATCTTTAGGtCGCTGGTTCGATTCCGGCAGGTCGGA
Str: (((((((..((((........)))).(((((......................))))).....(((((.......)))))))))))).

Scaffold_9.trna14 (13544743-13544816)	Length: 74 bp
Type: Val	Anticodon: AAC at 35-37 (13544777-13544779)	Score: 72.9
HMM Sc=48.60	Sec struct Sc=24.30
         *    |    *    |    *    |    *    |    *    |    *    |    *    |   
Seq: GGTGTCGTGGTGTAGTTGGTtATCACGTCAGTCTAACACACTGAAGGtCTCCGGTTCGAGTCCGGGCGACGCCA
Str: (((((((..(((...........))).(((((.......))))).....(((((.......)))))))))))).

Scaffold_9.trna15 (13547195-13547283)	Length: 89 bp
Type: Tyr	Anticodon: GTA at 34-36 (13547228-13547230)	Score: 74.3
Possible intron: 38-53 (13547232-13547247)
HMM Sc=42.80	Sec struct Sc=31.50
         *    |    *    |    *    |    *    |    *    |    *    |    *    |    *    |    *   
Seq: CCGACCTTAGCTCAGTTGGTAGAGCGGAGGACTGTAGttgttcaagcagattaATCCTTAGGtCGCTGGTTCGAATCCGGCAGGTCGGA
Str: (((((((..((((........)))).(((((.......................))))).....(((((.......)))))))))))).

Scaffold_9.trna16 (13567517-13567590)	Length: 74 bp
Type: Val	Anticodon: AAC at 35-37 (13567551-13567553)	Score: 72.9
HMM Sc=48.60	Sec struct Sc=24.30
         *    |    *    |    *    |    *    |    *    |    *    |    *    |   
Seq: GGTGTCGTGGTGTAGTTGGTtATCACGTCAGTCTAACACACTGAAGGtCTCCGGTTCGAGTCCGGGCGACGCCA
Str: (((((((..(((...........))).(((((.......))))).....(((((.......)))))))))))).

Scaffold_9.trna17 (13569544-13569617)	Length: 74 bp
Type: Val	Anticodon: AAC at 35-37 (13569578-13569580)	Score: 72.9
HMM Sc=48.60	Sec struct Sc=24.30
         *    |    *    |    *    |    *    |    *    |    *    |    *    |   
Seq: GGTGTCGTGGTGTAGTTGGTtATCACGTCAGTCTAACACACTGAAGGtCTCCGGTTCGAGTCCGGGCGACGCCA
Str: (((((((..(((...........))).(((((.......))))).....(((((.......)))))))))))).

Scaffold_9.trna18 (14394849-14394930)	Length: 82 bp
Type: Leu	Anticodon: AAG at 37-39 (14394885-14394887)	Score: 67.2
HMM Sc=47.20	Sec struct Sc=20.00
         *    |    *    |    *    |    *    |    *    |    *    |    *    |    *    | 
Seq: GTTGAGATGGCCGAGTTGGTctAAGGCGcCCAGATTAAGGTTCTGGTccgaaaGGgCGTGGGTTCAAATCCCACTCTCAACA
Str: (((((((..(((............)))..(((((.......)))))...........(((((.......)))))))))))).

Scaffold_9.trna20 (14477221-14477292)	Length: 72 bp
Type: Pro	Anticodon: TGG at 33-35 (14477253-14477255)	Score: 69.2
HMM Sc=36.90	Sec struct Sc=32.30
         *    |    *    |    *    |    *    |    *    |    *    |    *    | 
Seq: GGGCGTTTGGTCTAGTGGTATGATTCTCGCTTTGGGTGCGAGAGGtCCCGAGTTCGATTCTCGGAACGCCCC
Str: (((((((..(((.........))).(((((.......))))).....(((((.......)))))))))))).

Scaffold_9.trna24 (17172631-17172702)	Length: 72 bp
Type: Gln	Anticodon: CTG at 34-36 (17172664-17172666)	Score: 73.2
HMM Sc=49.80	Sec struct Sc=23.40
         *    |    *    |    *    |    *    |    *    |    *    |    *    | 
Seq: GGTTCTATGGTCTAGTGGTtAGGACATTGGACTCTGAATCCAGTAaCCCGAGTTCAAATCTCGGTAGGACCT
Str: (((((((..((((........)))).(((((.......)))))....(((((.......)))))))))))).

Scaffold_9.trna25 (17336985-17337057)	Length: 73 bp
Type: Arg	Anticodon: TCT at 34-36 (17337018-17337020)	Score: 70.0
HMM Sc=49.90	Sec struct Sc=20.10
         *    |    *    |    *    |    *    |    *    |    *    |    *    |  
Seq: GCGCTCGTGGCCTAATGGAtAAGGCATTTGACTTCTAATCAAAGGAtTGTGGGTTCGAGTCCCACCGAGCGTG
Str: (((((((..((((........)))).(((((.......))))).....(((((.......)))))))))))).

Scaffold_9.trna26 (18064534-18064607)	Length: 74 bp
Type: Arg	Anticodon: TCG at 35-37 (18064568-18064570)	Score: 82.3
HMM Sc=61.00	Sec struct Sc=21.30
         *    |    *    |    *    |    *    |    *    |    *    |    *    |   
Seq: GACCGCATAGCGCAGTGGAttAGCGCGTTTGACTTCGGATCAAAAGGtCGTGGGTTCGACTCCCACTGTGGTCG
Str: (((((((..((((.........)))).(((((.......))))).....(((((.......)))))))))))).

Scaffold_9.trna27 (18629828-18629900)	Length: 73 bp
Type: Lys	Anticodon: CTT at 34-36 (18629861-18629863)	Score: 87.7
HMM Sc=67.60	Sec struct Sc=20.10
         *    |    *    |    *    |    *    |    *    |    *    |    *    |  
Seq: GCCCGTCTAGCTCAGTTGGTAGAGCGCAAGGCTCTTAACCTTGTGGtCGTGGGTTCGAGCCCCACGGTGGGCG
Str: (((((((..((((........)))).(((((.......))))).....(((((.......)))))))))))).

Scaffold_9.trna28 (18719062-18719132)	Length: 71 bp
Type: Gly	Anticodon: GCC at 33-35 (18719094-18719096)	Score: 63.5
HMM Sc=44.70	Sec struct Sc=18.80
         *    |    *    |    *    |    *    |    *    |    *    |    *    |
Seq: GCACTAGTGGTCTAGTGGTAGAATAGTACCCTGCCACGGTACAGaCCCGGGTTCGATTCCCGGCTGGTGCA
Str: (((((((..((.(.......).)).(((((.......)))))....(((((.......)))))))))))).

Scaffold_9.trna29 (18981321-18981393)	Length: 73 bp
Type: Phe	Anticodon: GAA at 34-36 (18981354-18981356)	Score: 78.3
HMM Sc=58.40	Sec struct Sc=19.90
         *    |    *    |    *    |    *    |    *    |    *    |    *    |  
Seq: GCGGGGATAGCTCAGTTGGGAGAGCGTCAGACTGAAGATCTGAAGGtCGCGTGTTCGATCCACGCTCACCGCA
Str: ((((.((..((((........)))).(((((.......))))).....(((((.......))))))).)))).

Scaffold_9.trna30 (19337262-19337333)	Length: 72 bp
Type: Trp	Anticodon: CCA at 33-35 (19337294-19337296)	Score: 75.8
HMM Sc=51.20	Sec struct Sc=24.60
         *    |    *    |    *    |    *    |    *    |    *    |    *    | 
Seq: GGATCCGTGGCGCAATGGTAGCGCGTCTGACTCCAGATCAGAAGGtTGCGTGTTCGATTCACGTCGGGTTCA
Str: (((((((..((((.......)))).(((((.......))))).....(((((.......)))))))))))).

Scaffold_9.trna33 (21933751-21933823)	Length: 73 bp
Type: Val	Anticodon: TAC at 34-36 (21933784-21933786)	Score: 77.8
HMM Sc=43.10	Sec struct Sc=34.70
         *    |    *    |    *    |    *    |    *    |    *    |    *    |  
Seq: GTTGCTGTGGTGTAGTGGTtATCACGTCAGTCTTACACACTGAAGGtCCCCAGTTCGATCCTGGGCAGCAACA
Str: (((((((..(((..........))).(((((.......))))).....(((((.......)))))))))))).

Scaffold_9.trna34 (22019257-22019329)	Length: 73 bp
Type: Phe	Anticodon: GAA at 34-36 (22019290-22019292)	Score: 78.3
HMM Sc=58.40	Sec struct Sc=19.90
         *    |    *    |    *    |    *    |    *    |    *    |    *    |  
Seq: GCGGGGATAGCTCAGTTGGGAGAGCGTCAGACTGAAGATCTGAAGGtCGCGTGTTCGATCCACGCTCACCGCA
Str: ((((.((..((((........)))).(((((.......))))).....(((((.......))))))).)))).

Scaffold_9.trna35 (22019396-22019468)	Length: 73 bp
Type: Phe	Anticodon: GAA at 34-36 (22019429-22019431)	Score: 78.3
HMM Sc=58.40	Sec struct Sc=19.90
         *    |    *    |    *    |    *    |    *    |    *    |    *    |  
Seq: GCGGGGATAGCTCAGTTGGGAGAGCGTCAGACTGAAGATCTGAAGGtCGCGTGTTCGATCCACGCTCACCGCA
Str: ((((.((..((((........)))).(((((.......))))).....(((((.......))))))).)))).

Scaffold_9.trna36 (22690525-22690597)	Length: 73 bp
Type: Val	Anticodon: CAC at 34-36 (22690558-22690560)	Score: 69.8
HMM Sc=45.90	Sec struct Sc=23.90
         *    |    *    |    *    |    *    |    *    |    *    |    *    |  
Seq: GGTTCCGTGGTGTAGCGGTtATCACGTCTGCTTCACACGCAGAAGGtCCCCAGTTCGATCCCGGGCGGAATCA
Str: (((((((..(((..........))).(((((.......))))).....(((.(.......).)))))))))).

Scaffold_9.trna37 (22690685-22690757)	Length: 73 bp
Type: Met	Anticodon: CAT at 34-36 (22690718-22690720)	Score: 79.6
HMM Sc=60.00	Sec struct Sc=19.60
         *    |    *    |    *    |    *    |    *    |    *    |    *    |  
Seq: GCCTCGGTAGCGCAGTAGGCAGCGCGTCAGTCTCATAATCTGAAGGcCGTGAGTTCGATCCTCACCCGGGGCA
Str: (((((((..((((........)))).((((.........)))).....(((((.......)))))))))))).

Scaffold_9.trna38 (22691055-22691136)	Length: 82 bp
Type: Leu	Anticodon: TAG at 35-37 (22691089-22691091)	Score: 69.9
HMM Sc=47.10	Sec struct Sc=22.80
         *    |    *    |    *    |    *    |    *    |    *    |    *    |    *    | 
Seq: GGCAGCGTGGCCGAGCGGTctAAGGCGCTGGTTTTAGGCACCAGTCTCCCCGGAGACGTGGGTTCGAATCCCACCGCTGTCA
Str: (((((((..(((...........))).(((((.......))))).((((..))))..(((((.......)))))))))))).

Scaffold_9.trna39 (22690931-22690850)	Length: 82 bp
Type: Ser	Anticodon: TGA at 34-36 (22690898-22690896)	Score: 87.3
HMM Sc=51.70	Sec struct Sc=35.60
         *    |    *    |    *    |    *    |    *    |    *    |    *    |    *    | 
Seq: GCTGCGGTGTCCGAGTGGTtAAGGAGTTGGACTTGAAATCCAATGGGCTCTGCCCGCACAGGTTCGAACCCTGTCCGCAGCG
Str: (((((((..(((..........))).(((((.......))))).((((...))))..(((((.......)))))))))))).

Scaffold_9.trna40 (22690120-22690049)	Length: 72 bp
Type: Arg	Anticodon: TCT at 33-35 (22690088-22690086)	Score: 74.7
HMM Sc=57.10	Sec struct Sc=17.60
         *    |    *    |    *    |    *    |    *    |    *    |    *    | 
Seq: GTCCtGTAGCGCAGTGGAaAGCGCGTCGGACTTCTAATCCGAAGGtCGCGGGTTCGATCCCCGCCAGGGATG
Str: ((((.(..((((........)))).(((((.......))))).....(((((.......))))))..)))).

Scaffold_9.trna41 (22689947-22689866)	Length: 82 bp
Type: Leu	Anticodon: AAG at 35-37 (22689913-22689911)	Score: 74.4
HMM Sc=47.80	Sec struct Sc=26.60
         *    |    *    |    *    |    *    |    *    |    *    |    *    |    *    | 
Seq: GGTAGCGTGGCCGAGCGGTctAAGGCGCTGGTTTAAGGCACCAGTCTCCTCGGAGGCGTGGGTTCGAATCCCACCGCTGCCA
Str: (((((((..(((...........))).(((((.......))))).((((..))))..(((((.......)))))))))))).

Scaffold_9.trna42 (22689776-22689674)	Length: 103 bp
Type: Leu	Anticodon: TAA at 35-37 (22689742-22689740)	Score: 76.5
Possible intron: 39-57 (22689738-22689720)
HMM Sc=51.10	Sec struct Sc=25.40
         *    |    *    |    *    |    *    |    *    |    *    |    *    |    *    |    *    |    *    |  
Seq: GTCAGGATGGCCGAGTGGTcgAAGGCGCCAGACTTAAGccatcatccggtgtgagtgTTCTGGTCCTCGTATGAGGGCGTGGGTTCGAACCCCACTCCTGACA
Str: (((((((..(((...........))).(((((..........................))))).((((....))))..(((((.......)))))))))))).

Scaffold_9.trna43 (22689593-22689502)	Length: 92 bp
Type: Ile	Anticodon: TAT at 35-37 (22689559-22689557)	Score: 71.7
Possible intron: 39-56 (22689555-22689538)
HMM Sc=45.60	Sec struct Sc=26.10
         *    |    *    |    *    |    *    |    *    |    *    |    *    |    *    |    *    | 
Seq: GCCCCAGTGGCGCAATCGGTtAGCGCACGGTACTTATAggacagtttctgcgagctATGCCGGGGtTGCGAGTTCGAGCCTCGCCTGGGGCA
Str: (((((((..((((.........)))).(((((.........................))))).....(((((.......)))))))))))).

Scaffold_9.trna45 (20569113-20569041)	Length: 73 bp
Type: Val	Anticodon: TAC at 34-36 (20569080-20569078)	Score: 78.2
HMM Sc=43.80	Sec struct Sc=34.40
         *    |    *    |    *    |    *    |    *    |    *    |    *    |  
Seq: GTTGCTGTGGTGTAGTGGTtATCACGTTAGTCTTACACACTAAAGGtCCCCAGTTCGATCCTGGGCAGCAACA
Str: (((((((..(((..........))).(((((.......))))).....(((((.......)))))))))))).

Scaffold_9.trna48 (20535495-20535424)	Length: 72 bp
Type: Asp	Anticodon: GTC at 34-36 (20535462-20535460)	Score: 69.8
HMM Sc=46.80	Sec struct Sc=23.00
         *    |    *    |    *    |    *    |    *    |    *    |    *    | 
Seq: GTCGTTGTAGTATAGTGGTaAGTATTCCCGCCTGTCACGCGGGTGaCCCGGGTTCGATCCCCGGCAACGGCG
Str: (((((((..((((........)))).(((((.......)))))....(((((.......)))))))))))).

Scaffold_9.trna49 (20535336-20535265)	Length: 72 bp
Type: Asp	Anticodon: GTC at 34-36 (20535303-20535301)	Score: 69.8
HMM Sc=46.80	Sec struct Sc=23.00
         *    |    *    |    *    |    *    |    *    |    *    |    *    | 
Seq: GTCGTTGTAGTATAGTGGTaAGTATTCCCGCCTGTCACGCGGGTGaCCCGGGTTCGATCCCCGGCAACGGCG
Str: (((((((..((((........)))).(((((.......)))))....(((((.......)))))))))))).

Scaffold_9.trna50 (20304779-20304708)	Length: 72 bp
Type: Gln	Anticodon: CTG at 34-36 (20304746-20304744)	Score: 75.3
HMM Sc=51.20	Sec struct Sc=24.10
         *    |    *    |    *    |    *    |    *    |    *    |    *    | 
Seq: GGTCCCATGGTCTAGTGGTtAGGACATTGGACTCTGAATCCAGTAaCCCGAGTTCAAATCTCGGTGGGACCT
Str: (((((((..((((........)))).(((((.......)))))....(((((.......)))))))))))).

Scaffold_9.trna53 (19640051-19639972)	Length: 80 bp
Type: Leu	Anticodon: TAG at 35-37 (19640017-19640015)	Score: 70.9
HMM Sc=50.70	Sec struct Sc=20.20
         *    |    *    |    *    |    *    |    *    |    *    |    *    |    *    
Seq: GACGGTTTGGCCGAGTGGTctAAGGCGCCAGATTTAGGCTCTGGTccgaaaGGgCGTGGGTTCAAATCCCACAGCCGTCA
Str: (((((((..(((...........))).(((((.......)))))...........(((((.......)))))))))))).

Scaffold_9.trna54 (18737919-18737849)	Length: 71 bp
Type: Gly	Anticodon: GCC at 33-35 (18737887-18737885)	Score: 63.5
HMM Sc=44.70	Sec struct Sc=18.80
         *    |    *    |    *    |    *    |    *    |    *    |    *    |
Seq: GCACTAGTGGTCTAGTGGTAGAATAGTACCCTGCCACGGTACAGaCCCGGGTTCGATTCCCGGCTGGTGCA
Str: (((((((..((.(.......).)).(((((.......)))))....(((((.......)))))))))))).

Scaffold_9.trna55 (18412478-18412406)	Length: 73 bp
Type: Val	Anticodon: TAC at 34-36 (18412445-18412443)	Score: 77.8
HMM Sc=43.10	Sec struct Sc=34.70
         *    |    *    |    *    |    *    |    *    |    *    |    *    |  
Seq: GTTGCTGTGGTGTAGTGGTtATCACGTCAGTCTTACACACTGAAGGtCCCCAGTTCGATCCTGGGCAGCAACA
Str: (((((((..(((..........))).(((((.......))))).....(((((.......)))))))))))).

Scaffold_9.trna61 (13570377-13570291)	Length: 87 bp
Type: Tyr	Anticodon: GTA at 34-36 (13570344-13570342)	Score: 74.2
Possible intron: 38-51 (13570340-13570327)
HMM Sc=42.50	Sec struct Sc=31.70
         *    |    *    |    *    |    *    |    *    |    *    |    *    |    *    |    * 
Seq: CCGACCTTAGCTCAGTTGGTAGAGCGGAAGACTGTAGttggttcaactgaaATCTTTAGGtCGCTGGTTCGATTCCGGCAGGTCGGA
Str: (((((((..((((........)))).(((((.....................))))).....(((((.......)))))))))))).

Scaffold_9.trna62 (13544364-13544291)	Length: 74 bp
Type: Thr	Anticodon: AGT at 35-37 (13544330-13544328)	Score: 76.0
HMM Sc=48.40	Sec struct Sc=27.60
         *    |    *    |    *    |    *    |    *    |    *    |    *    |   
Seq: GCTCTCGTAGCTCAGTTGGTtAGAGCACCCGTTTAGTAAGCGGGAGGtCTTGAGTTCGACTCTCAACGAGAGCA
Str: (((((((..((((.........)))).(((((.......))))).....(((((.......)))))))))))).

Scaffold_9.trna65 (11689234-11689148)	Length: 87 bp
Type: Tyr	Anticodon: GTA at 34-36 (11689201-11689199)	Score: 69.7
Possible intron: 38-51 (11689197-11689184)
HMM Sc=38.00	Sec struct Sc=31.70
         *    |    *    |    *    |    *    |    *    |    *    |    *    |    *    |    * 
Seq: CCGACCTTAGCTCAGTTGGCAGAGCGGAAGACTGTAGttgtaaaaactgaaATCTTTAGGtCGCTGGTTCGATTCCGGCAGGTCGGA
Str: (((((((..((((........)))).(((((.....................))))).....(((((.......)))))))))))).

Scaffold_9.trna66 (11000644-11000573)	Length: 72 bp
Type: Lys	Anticodon: TTT at 33-35 (11000612-11000610)	Score: 92.3
HMM Sc=68.60	Sec struct Sc=23.70
         *    |    *    |    *    |    *    |    *    |    *    |    *    | 
Seq: GCCGTCTTAGCTCAGTGGTAGAGCGCGTGGCTTTTAACCACGTGGtCGTGGGTTCGATCCCCACAGACGGCG
Str: (((((((..((((.......)))).(((((.......))))).....(((((.......)))))))))))).

Contig177|quiver|.trna1 (671621-671690)	Length: 70 bp
Type: Gly	Anticodon: GCC at 33-35 (671653-671655)	Score: 58.4
HMM Sc=36.30	Sec struct Sc=22.10
         *    |    *    |    *    |    *    |    *    |    *    |    *    
Seq: GCACCAGTGGTCTAGTGGTAGAATAGTACCCTGCCACGGTACAGACCGGGTTCGATTCCCGGCTGGTGCA
Str: (((((((..((.(.......).)).(((((.......)))))...(((((.......)))))))))))).

Contig654|quiver|.trna1 (2435-2363)	Length: 73 bp
Type: Phe	Anticodon: GAA at 34-36 (2402-2400)	Score: 72.0
HMM Sc=48.00	Sec struct Sc=24.00
         *    |    *    |    *    |    *    |    *    |    *    |    *    |  
Seq: GCCGGGATAGCTCAGTTGGTAGAGCAGAGGACTGAAAATCCTCGTGtCACCAGTTCAAATCTGGTTCTTGGCA
Str: (((((((..((((........)))).(((((.......))))).....(((((.......)))))))))))).

Contig143|quiver|.trna1 (5986-6057)	Length: 72 bp
Type: Gly	Anticodon: TCC at 34-36 (6019-6021)	Score: 71.0
HMM Sc=46.70	Sec struct Sc=24.30
         *    |    *    |    *    |    *    |    *    |    *    |    *    | 
Seq: GCGTTTGTAGTCCAACGGTtAGGATAATTGCCTTCCAAGCAATAGaCCCGGGTTCGACTCCCGGCAGACGCA
Str: (((((((..((((........)))).(((((.......)))))....(((((.......)))))))))))).

Contig64|quiver|.trna1 (1348-1420)	Length: 73 bp
Type: Ala	Anticodon: CGC at 34-36 (1381-1383)	Score: 55.0
HMM Sc=32.60	Sec struct Sc=22.40
         *    |    *    |    *    |    *    |    *    |    *    |    *    |  
Seq: GGGGGTGTAGCTCAAATGGTAGAGCGCTCGCTTCGCATGTGAGAGGcACGGGGATCGATACCCCGCACTTCCA
Str: (((((((..((((........)))).(((((.......))))).....(((((.......)))))))))))).

Contig64|quiver|.trna2 (1536-1607)	Length: 72 bp
Type: Asp	Anticodon: GTC at 34-36 (1569-1571)	Score: 66.1
HMM Sc=39.50	Sec struct Sc=26.60
         *    |    *    |    *    |    *    |    *    |    *    |    *    | 
Seq: TCCTCGGTAGTATAGTGGTcAGTATCTCCGCCTGTCACGCGGGAGaCCGGGGTTCGATTCCCCGCCGGGGAG
Str: (((((((..((((........)))).(((((.......)))))....(((((.......)))))))))))).

Contig64|quiver|.trna3 (2237-2166)	Length: 72 bp
Type: iMet	Anticodon: CAT at 33-35 (2205-2203)	Score: 60.4
HMM Sc=34.00	Sec struct Sc=26.40
         *    |    *    |    *    |    *    |    *    |    *    |    *    | 
Seq: AGCAGAGTGGCGCAGTGGAAGCGTGCTGGGCCCATAACCCAGAGGtCCGAGGATCGAAACCTTGCTCTGCTA
Str: (((((((..((((.......)))).(((((.......))))).....(((((.......)))))))))))).

Contig64|quiver|.trna4 (2068-1987)	Length: 82 bp
Type: Ser	Anticodon: AGA at 34-36 (2035-2033)	Score: 84.3
HMM Sc=49.20	Sec struct Sc=35.10
         *    |    *    |    *    |    *    |    *    |    *    |    *    |    *    | 
Seq: GCAGTCGTGGCCGAGTGGTtAAGGCGACTGACTAGAAATCAGTTTCCCTCTGGGAGCGTAGGTTCGAGTCCTACCGACTGCG
Str: (((((((..(((..........))).(((((.......))))).((((...))))..(((((.......)))))))))))).

Contig64|quiver|.trna5 (1910-1838)	Length: 73 bp
Type: Ala	Anticodon: TGC at 34-36 (1877-1875)	Score: 63.3
HMM Sc=39.00	Sec struct Sc=24.30
         *    |    *    |    *    |    *    |    *    |    *    |    *    |  
Seq: GGGGGTGTAGCTCAGACGGTAGAGCGCTCGCTTTGCATGCGAGAGGcACGGGGATCGATACCCCGCACCTCCA
Str: (((((((..((((........)))).(((((.......))))).....(((((.......)))))))))))).

Contig64|quiver|.trna6 (1747-1676)	Length: 72 bp
Type: Pro	Anticodon: AGG at 33-35 (1715-1713)	Score: 69.5
HMM Sc=42.20	Sec struct Sc=27.30
         *    |    *    |    *    |    *    |    *    |    *    |    *    | 
Seq: GGTCCGTTGGTCTAGGGGTATGATTCTCGCTTAGGGTGCGAGAGGtCCCGGGTTCAAATCCCGGACGGACCC
Str: (((((((..(((.........))).(((((.......))))).....(((((.......)))))))))))).

Contig64|quiver|.trna7 (1088-1016)	Length: 73 bp
Type: Arg	Anticodon: TCT at 34-36 (1055-1053)	Score: 86.3
HMM Sc=65.60	Sec struct Sc=20.70
         *    |    *    |    *    |    *    |    *    |    *    |    *    |  
Seq: GTCCCTGTAGCGCAGTGGAaAGCGCGTCGGACTTCTAATCCGAAGGtCGCGGGTTCGATCCCCGCCAGGGATG
Str: (((((((..((((........)))).(((((.......))))).....(((((.......)))))))))))).

Contig64|quiver|.trna8 (914-834)	Length: 81 bp
Type: Leu	Anticodon: AAG at 35-37 (880-878)	Score: 58.8
HMM Sc=37.80	Sec struct Sc=21.00
         *    |    *    |    *    |    *    |    *    |    *    |    *    |    *    |
Seq: GGTAGCGTGGCCGAGCGGTctAAGGCGCTGGTTTAAGGCACCAGTCTCCTCGGAGGCGTGGTTCGAATcCCACCGCTGCCA
Str: (((((((..(((...........))).(((((.......))))).((((..))))..((((........))))))))))).

Contig64|quiver|.trna9 (744-642)	Length: 103 bp
Type: Leu	Anticodon: TAA at 35-37 (710-708)	Score: 76.5
Possible intron: 39-57 (706-688)
HMM Sc=51.10	Sec struct Sc=25.40
         *    |    *    |    *    |    *    |    *    |    *    |    *    |    *    |    *    |    *    |  
Seq: GTCAGGATGGCCGAGTGGTcgAAGGCGCCAGACTTAAGccatcatccggtgtgagtgTTCTGGTCCTCGTATGAGGGCGTGGGTTCGAACCCCACTCCTGACA
Str: (((((((..(((...........))).(((((..........................))))).((((....))))..(((((.......)))))))))))).

Contig64|quiver|.trna10 (561-470)	Length: 92 bp
Type: Ile	Anticodon: TAT at 35-37 (527-525)	Score: 71.7
Possible intron: 39-56 (523-506)
HMM Sc=45.60	Sec struct Sc=26.10
         *    |    *    |    *    |    *    |    *    |    *    |    *    |    *    |    *    | 
Seq: GCCCCAGTGGCGCAATCGGTtAGCGCACGGTACTTATAggacagtttctgcgagctATGCCGGGGtTGCGAGTTCGAGCCTCGCCTGGGGCA
Str: (((((((..((((.........)))).(((((.........................))))).....(((((.......)))))))))))).

Contig435|quiver|.trna1 (158-230)	Length: 73 bp
Type: Arg	Anticodon: ACG at 34-36 (191-193)	Score: 69.6
HMM Sc=48.40	Sec struct Sc=21.20
         *    |    *    |    *    |    *    |    *    |    *    |    *    |  
Seq: GGTCCTGTGGCGCAACGGAtAACGCGTCTGACTACGGATCAGAAGAtTCCAGGTTCGAATCCTGGCAGGATCG
Str: (((((((..(((..........))).(((((.......))))).....(((((.......)))))))))))).

Contig435|quiver|.trna2 (420-490)	Length: 71 bp
Type: Gly	Anticodon: GCC at 33-35 (452-454)	Score: 80.1
HMM Sc=59.20	Sec struct Sc=20.90
         *    |    *    |    *    |    *    |    *    |    *    |    *    |
Seq: GCATCGGTGGTTCAGTGGTAGAATGCTCGCCTGCCACGCGGGCGGCCCGGGTTCGATTCCCGGCCGATGCA
Str: (((((((..((((.......)))).(((((.......)))))....(((((.......)))))))))))).

Contig435|quiver|.trna3 (580-652)	Length: 73 bp
Type: Asn	Anticodon: GTT at 34-36 (613-615)	Score: 81.7
HMM Sc=57.90	Sec struct Sc=23.80
         *    |    *    |    *    |    *    |    *    |    *    |    *    |  
Seq: GCCTCCGTGGCGCAATGGTtAGCGCGTTCGGCTGTTAACCGAAAGGtTGGTGGTTCGACCCCACCCGGGGGCG
Str: (((((((..((((........)))).(((((.......))))).....(((((.......)))))))))))).

Contig435|quiver|.trna4 (820-892)	Length: 73 bp
Type: Arg	Anticodon: TCG at 34-36 (853-855)	Score: 70.8
HMM Sc=50.50	Sec struct Sc=20.30
         *    |    *    |    *    |    *    |    *    |    *    |    *    |  
Seq: GACCGTGTGGCCTAATGGAtAAGGCGTCGGACTTCGGATCCGAAGAtTGCAGGTTCGAGTCCTGTCACGGTCG
Str: (((((((..((((........)))).(((((.......))))).....(((((.......)))))))))))).

Contig435|quiver|.trna5 (1442-1371)	Length: 72 bp
Type: Gly	Anticodon: TCC at 34-36 (1409-1407)	Score: 71.1
HMM Sc=47.40	Sec struct Sc=23.70
         *    |    *    |    *    |    *    |    *    |    *    |    *    | 
Seq: GCGACAGTGGTGTAGTGGTtAGCATAGTTGCCTTCCAAGCAGTTGaTCCGGGTTCGATTCCCGGCTGTCGCA
Str: (((((((..((((........)))).(((((.......)))))....(((((.......)))))))))))).

Contig435|quiver|.trna6 (1197-1125)	Length: 73 bp
Type: Val	Anticodon: AAC at 34-36 (1164-1162)	Score: 74.8
HMM Sc=41.00	Sec struct Sc=33.80
         *    |    *    |    *    |    *    |    *    |    *    |    *    |  
Seq: GATTCCGTGGTGTAGCGGTtATCACATCTGCCTAACACGCAGAAGGtCCCCAGTTCGATCCTGGGCGGAATCA
Str: (((((((..(((..........))).(((((.......))))).....(((((.......)))))))))))).

Contig435|quiver|.trna7 (1038-957)	Length: 82 bp
Type: Leu	Anticodon: AAG at 35-37 (1004-1002)	Score: 74.4
HMM Sc=47.80	Sec struct Sc=26.60
         *    |    *    |    *    |    *    |    *    |    *    |    *    |    *    | 
Seq: GGTAGCGTGGCCGAGCGGTctAAGGCGCTGGTTTAAGGCACCAGTCTCCTCGGAGGCGTGGGTTCGAATCCCACCGCTGCCA
Str: (((((((..(((...........))).(((((.......))))).((((..))))..(((((.......)))))))))))).

Contig318|quiver|.trna1 (1-58)	Length: 58 bp
Type: Lys	Anticodon: TTT at 27-29 (27-29)	Score: 55.1
         *    |    *    |    *    |    *    |    *    |    *  
Seq: TAGCTCAGTCGGTAGAGCATGGGACTTTTAATCCCAGGGtCGTGGGTTCAAGTCCCAC
Str: ..((((........)))).(((((.......))))).....(((((.......)))))

Contig318|quiver|.trna2 (582-663)	Length: 82 bp
Type: Ser	Anticodon: AGA at 34-36 (615-617)	Score: 84.3
HMM Sc=49.20	Sec struct Sc=35.10
         *    |    *    |    *    |    *    |    *    |    *    |    *    |    *    | 
Seq: GCAGTCGTGGCCGAGTGGTtAAGGCGACTGACTAGAAATCAGTTTCCCTCTGGGAGCGTAGGTTCGAGTCCTACCGACTGCG
Str: (((((((..(((..........))).(((((.......))))).((((...))))..(((((.......)))))))))))).

Contig318|quiver|.trna3 (755-827)	Length: 73 bp
Type: Ala	Anticodon: TGC at 34-36 (788-790)	Score: 63.3
HMM Sc=39.00	Sec struct Sc=24.30
         *    |    *    |    *    |    *    |    *    |    *    |    *    |  
Seq: GGGGGTGTAGCTCAGACGGTAGAGCGCTCGCTTTGCATGCGAGAGGcACGGGGATCGATACCCCGCACCTCCA
Str: (((((((..((((........)))).(((((.......))))).....(((((.......)))))))))))).

Contig318|quiver|.trna4 (981-1053)	Length: 73 bp
Type: Lys	Anticodon: CTT at 34-36 (1014-1016)	Score: 88.0
HMM Sc=69.30	Sec struct Sc=18.70
         *    |    *    |    *    |    *    |    *    |    *    |    *    |  
Seq: GCCCGGCTAGCTCAGTCGGTAGAGCATGGGACTCTTAATCCCAGGGtCGTGGGTTCGAGCCCCACGTTGGGCG
Str: (((((((..((((........)))).(((((.......))))).....(((((.......)))))))))))).

Contig318|quiver|.trna5 (232-161)	Length: 72 bp
Type: His	Anticodon: GTG at 34-36 (199-197)	Score: 60.0
HMM Sc=30.10	Sec struct Sc=29.90
         *    |    *    |    *    |    *    |    *    |    *    |    *    | 
Seq: GCCGTGATCGTATAGTGGTtAGTACCTTGCGTTGTGGCCGCAATAaCCCAGGTTCGAATCCTGGTCACGGCA
Str: (((((((..((((........)))).(((((.......)))))....(((((.......)))))))))))).
