# Supplementary material for: Conservation and Tandem Duplication of tRNA Genes in Plant Species
Source: Genes (Basel). 2025 Nov 1;16(11):1307. doi: 10.3390/genes16111307 (PMC12652284; doi:10.3390/genes16111307)
Supplement: Supplementary file 1 [file genes-16-01307-s001.zip › tRNA.prediction.out/Ahy/Ahy.MFE]

>Scaffold_10.tRNA5-AsnGTT
GCTGGAATAGCTCAGTTGGTTAGAGCGTGTGGCTGTTAACCACAAGGTCGGAGGTTCAAGCCCTCCTTCTAGCG
(((((((..((((.........)))).(((((.......))))).....(((((.......)))))))))))).
>Scaffold_10.tRNA19-PheGAA
GCCGGGATAGCTCAGTTGGTAGAGCAGAGGACTGAAAATCCTCGTGTCACCAGTTCAAATCTGGTTCTTGGCA
(((((((..((((........)))).(((((.......))))).....(((((.......)))))))))))).
>Scaffold_10.tRNA22-SerGGA
GGAGAGATGGCCGAGTGGTTGAAGGTGTAGCATTGGAACTGCTATGTAGGCTTTTGTTTACCGAGGGTTCGAATCCCTCTCTTTCCG
(((((((..(((...........))).(((((.......)))))...((.......))....(((((.......)))))))))))).
>Scaffold_10.tRNA24-LeuTAG
GACGGTTTGGCCGAGTGGTCTAAGGCGCCAGATTTAGGCTCTGGTCCGAAAGGGCGTGGGTTCAAATCCCACAGCCGTCA
(((((((..(((...........))).(((((.......)))))...........(((((.......)))))))))))).
>Scaffold_10.tRNA25-AlaAGC
GGGGATGTAGCTCAGATGGTAGAGCGCTCGCTTAGCATGCGAGAGGTACGGGGATCGATACCCCCGCATCTCCA
(((((((..((((........)))).(((((.......))))).....(((((........)))))))))))).
>Scaffold_10.tRNA29-ProAGG
GGGCATTTGGTCTAGTGGTATGATTCTCGCTTAGGGTGCGAGAGGTCCCGAGTTCAATTCTCGGAATGCCCC
(((((((..(((.........))).(((((.......))))).....(((((.......)))))))))))).
>Scaffold_10.tRNA31-ProAGG
GGGCATTTGGTCTAGTGGTATGATTCTCGCTTAGGGTGCGAGAGGTCCCGAGTTCAATTCTCGGAATGCCCC
(((((((..(((.........))).(((((.......))))).....(((((.......)))))))))))).
>Scaffold_10.tRNA32-LysCTT
GCCCGTCTAGCTCAGTTGGTAGAGCGCAAGGCTCTTAACCTTGTGGTCGTGGGTTCGAGCCCCACGGTGGGCG
(((((((..((((........)))).(((((.......))))).....(((((.......)))))))))))).
>Scaffold_10.tRNA33-AspGTC
GTCGTTGTAGTATAGTGGTAAGTATTCCCGCCTGTCACGCGGGTGACCCGGGTTCGATCCCCGGCAACGGCG
(((((((..((((........)))).(((((.......)))))....(((((.......)))))))))))).
>Scaffold_10.tRNA34-PheGAA
GCGGGGATAGCTCAGTTGGGAGAGCGTCAGACTGAAGATCTGAAGGTCGCGTGTTCGATCCACGCTCACCGCA
((((.((..((((........)))).(((((.......))))).....(((((.......))))))).)))).
>Scaffold_10.tRNA37-GluCTC
TCCGTTGTAGTCTAGTTGGTTAGGATACTCGGCTCTCACCCGAGAGACCCGGGTTCAAGTCCCGGCAACGGAA
(((((((..((((.........)))).(((((.......)))))....(((((.......)))))))))))).
>Scaffold_10.tRNA39-IleTAT
GGTTCCGTAGCTCAGTTGGTTAGAGCGTTGGTCTTATGAGCCGAAGGTCGCGGGTTCGAGCCCCGCCGGGACCA
(((((((..((((.........)))).(((((.......))))).....(((((.......)))))))))))).
>Scaffold_10.tRNA42-LeuAAG
GTTGAGATGGCCGAGTTGGTCTAAGGCGCCAGATTAAGGTTCTGGTCCGAAAGGGCGTGGGTTCAAATCCCACTCTCAACA
(((((((..(((............))).(((((.......)))))...........(((((.......)))))))))))).
>Scaffold_10.tRNA43-LeuAAG
GTTGAGATGGCCGAGTTGGTCTAAGGCGCTAGATTAAGGTGTTCTGGTTTAAAAGGGCGTGGGTTCAAATCCCACTCTCAACA
(((((((..(((............))).(((((.........)))))...........(((((.......)))))))))))).
>Scaffold_10.tRNA44-ArgCCT
GCGCCTGTAGCTCAGTGGATAGAGCGTCTGTTTCCTAAGCAGAAGGTCGTAGGTTCGACCCCTATCTGGCGCG
(((((.(..((((........)))).(((((.......))))).....(((((.......)))))).))))).
>Scaffold_10.tRNA45-LysCTT
GCCCGTCTAGCTCAGTTGGTAGAGCGCAAGGCTCTTAACCTTGTGGTCGTGGGTTCGAGCCCCACGGTGGGCG
(((((((..((((........)))).(((((.......))))).....(((((.......)))))))))))).
>Scaffold_10.tRNA48-LysCTT
GCCCGTCTAGCTCAGTTGGTAGAGCGCAAGGCTCTTAACCTTGTGGTCGTGGGTTCGAGCCCCACGGTGGGCG
(((((((..((((........)))).(((((.......))))).....(((((.......)))))))))))).
>Scaffold_10.tRNA49-AsnGTT
GCTGGAATAGCTCAGTTGGTTAGAGCGTGTGGCTGTTAACCACAAGGTCGGAGGTTCAAGCCCTCCTTCTAGCG
(((((((..((((.........)))).(((((.......))))).....(((((.......)))))))))))).
>Scaffold_10.tRNA50-GluCTC
TCCGTTGTAGTCTAGTTGGTTAGGATACTCGGCTCTCACCCGAGAGACCCGGGTTCAAGTCCCGGCAACGGAA
(((((((..((((.........)))).(((((.......)))))....(((((.......)))))))))))).
>Scaffold_10.tRNA53-AsnGTT
GCTGGAATAGCTCAGTTGGTTAGAGCGTGTGGCTGTTAACCACAAGGTCGGAGGTTCAAGCCCTCCTTCTAGCG
(((((((..((((.........)))).(((((.......))))).....(((((.......)))))))))))).
>Scaffold_10.tRNA54-GlyTCC
GCGTTTGTAGTCCAACGGTTAGGATAATTGCCTTCCAAGCAATAGACCCGGGTTCGACTCCCGGCAAACGCA
(((((((..((((........)))).(((((.......)))))....(((((.......)))))))))))).
>Scaffold_10.tRNA55-IleAAT
GGCCCATTAGCTCAGTTGGTTAGAGCGTGGTGCTAATAACGCCAAGGTCGCAGGTTCGAGACCTGCATGGGCCA
(((((((..((((.........)))).(((((.......))))).....(((((.......)))))))))))).
>Scaffold_10.tRNA57-SerAGA
GTGGGCGTGCCGGAGTGGTTATCGGGCATGACTAGAAATCATGTGGGCTCTGCCCGCGCAGGTTCGAATCCTGCCGCTCACG
(((((((..((((........)))).(((((.......))))).((((...))))..(((((.......)))))))))))).
>Scaffold_10.tRNA58-GlyGCC
GCACCAGTGGTCTAGTGGTAGAATAGTACCCTGCCACGGTACAGACCCGGGTTCGATTCCCGGCTGGTGCA
(((((((..((.(.......).)).(((((.......)))))....(((((.......)))))))))))).
>Scaffold_10.tRNA59-LysTTT
GCCGTCTTAGCTCAGTGGTAGAGCGCGTGGCTTTTAACCACGTGGTCGTGGGTTCGATCCCCACAGACGGCA
(((((((..((((.......)))).(((((.......))))).....(((((.......)))))))))))).
>Scaffold_10.tRNA60-ValCAC
GTCTGGGTGGTGTAGTTGGTTATCACGCTAGTCTCACACACTAGAGGTCCCCAGTTCGAACCTGGGCTCAGACA
(((((((..(((...........))).(((((.......))))).....(((((.......)))))))))))).
>Scaffold_10.tRNA62-AsnGTT
GCTGGAATAGCTCAGTTGGTTAGAGCGTGTGGCTGTTAACCACAAGGTCGGAGGTTCAAGCCCTCCTTCTAGCG
(((((((..((((.........)))).(((((.......))))).....(((((.......)))))))))))).
>Scaffold_10.tRNA63-IleAAT
GGCCCATTAGCTCAGTTGGTTAGAGCGTGGTGCTAATAACGCCAAGGTCGCAGGTTCGAGCCCTGCATGGGCCA
(((((((..((((.........)))).(((((.......))))).....(((((.......)))))))))))).
>Scaffold_10.tRNA65-GlyTCC
GCGTTTGTAGTCCAACGGTTAGGATAATTGCCTTCCAAGCAATAGACCCGGGTTCGACTCCCGGCAAACGCA
(((((((..((((........)))).(((((.......)))))....(((((.......)))))))))))).
>Scaffold_10.tRNA66-ThrAGT
GCTCTCGTAGCTCAGTTGGTTAGAGCACCCGTTTAGTAAGCGGGAGGTCTTGAGTTCGACTCTCAACGAGAGCA
(((((((..((((.........)))).(((((.......))))).....(((((.......)))))))))))).
>Scaffold_10.tRNA67-ThrAGT
GCTCTCGTAGCTCAGTTGGTTAGAGCACCCGTTTAGTAAGCGGGAGGTCTTGAGTTCGACTCTCAACGAGAGCA
(((((((..((((.........)))).(((((.......))))).....(((((.......)))))))))))).
>Scaffold_10.tRNA69-ArgTCG
GACCGCATAGCGCAGTGGATTAGCGCGTCTGACTTCGGATCAGAAGGTCGTGGGTTCGACTCCCACTGTGGTCG
(((((((..((((.........)))).(((((.......))))).....(((((.......)))))))))))).
>Scaffold_10.tRNA70-GluCTC
TCCGTTGTAGTCTAGTTGGTTAGGATACTCGGCTCTCACCCGAGAGACCCGGGTTCAAGTCCCGGCAACGGAA
(((((((..((((.........)))).(((((.......)))))....(((((.......)))))))))))).
>Scaffold_10.tRNA72-MetCAT
GGGGTGGTGGCGCAGTTGGCTAGCGCGTAGGTCTCATAGCTTAAAGTTGAGTGATCCTGAGGTCGAGAGTTCGAGCCTCTCTCACCCCA
(((((((..((((.........)))).((((........................)))).....(((((.......)))))))))))).
>Scaffold_10.tRNA74-HisGTG
GTGGCTGTAGTTTAGTGGTAAGAATTCCACGTTGTGGCCGTGGAGACCTGGGCTCGAATCCCAGCAGCCACA
(((((((..((((........)))).(((((.......)))))....(((((.......)))))))))))).
>Scaffold_10.tRNA77-LysTTT
GCCGTCTTAGCTCAGTGGTAGAGCGCGTGGCTTTTAACCACGTGGTCGTGGGTTCGATCCCCACAGACGGCG
(((((((..((((.......)))).(((((.......))))).....(((((.......)))))))))))).
>Scaffold_10.tRNA81-AsnGTT
GCTGGAATAGCTCAGTTGGTTAGAGCGTGTGGCTGTTAACCACAAGGTTGGAGGTTCAAGCCCTCCTTCTAGCG
(((((((..((((.........)))).(((((.......))))).....(((((.......)))))))))))).
>Scaffold_10.tRNA82-AsnGTT
GATAAAAATTGGAATAGCTCAGTTGGTTAGAGCGTGTGGCTGTTAACCACGAGGTCGGAGGTTCAAGCCCTCCTTCTATCG
((((.......(((..((((.........)))).(((((.......))))).....(((((.......)))))))))))).
>Scaffold_10.tRNA87-TrpCCA
GCGCTCTTAGTTCAGTTCGGTAGAACGTGGGTCTCCAAAACCCGATGTCGTAGGTTCAAATCCTACAGAGCGTG
(((((((..((((.........)))).(((((.......))))).....(((((.......)))))))))))).
>Scaffold_10.tRNA88-AspGTC
GTCGATGTAGTATAGTGGTGAGTATACCCGCCTGTCACGCGGGTGACCCGGGTTCGATCCCCGGCATCGGCG
(((((((..((((........)))).(((((.......)))))....(((((.......)))))))))))).
>Scaffold_10.tRNA89-GlyCCC
GCGCATCTAGTGTAGTGGTATCATAGTACCCTCCCACGGTACTGACCGGGGTTCGATTCCCCGGATGCGCA
(((((((..(((.........))).(((((.......)))))....(((((.......)))))))))))).
>Scaffold_10.tRNA90-LysTTT
GCCGTCTTAGCTCAGTGGTAGAGCGCGTGGCTTTTAACCACGTGGTCGTGGGTTCGATCCCCACAGACGGCG
(((((((..((((.......)))).(((((.......))))).....(((((.......)))))))))))).
>Scaffold_10.tRNA94-AsnGTT
TCCTCAGTAGCTCAGTGGTAGAGCGGTCGGCTGTTAACCGATTGGTCGTAGGTTCAAATCCTACTTGGGGAG
(((((((..((((.......)))).(((((.......))))).....(((((.......)))))))))))).
>Scaffold_10.tRNA95-TyrGTA
GGGAGAGTGGCCGAGTGGTTAAAAGCGACAGACTGTAAATCTGTTGAAGTTTTCTACGTAGGTTCGAATCCTACCTCTCCCA
(((((((..((.............)).(((((.......))))).(((...)))...(((((.......)))))))))))).
>Scaffold_10.tRNA96-SerGGA
GGAGAGATGGCCGAGTGGTTTAAGGCGTAGCATTGGAACTGCTATGTAGGCTTTTGTTTACCGAGGGTTCTAATCCCTCTCTTTCCG
(((((((..(((...........))).(((((.......)))))...((.......))....(((((.......)))))))))))).
>Scaffold_10.tRNA98-TrpCCA
GCGCTCTTAGTTCAGTTCGGTAGAATGTGGGTCTCCAAAACCCAATGTCGTAGGTTCAAATCCTACAGAGCGTG
(((((((..((((.........)))).(((((.......))))).....(((((.......)))))))))))).
>Scaffold_10.tRNA108-LysTTT
GGGTGTATAGCTCAGTTGGTAGAGCATTGGGCTTTTAACCTAATGGTCGCAGGTTCAAGTCCTGCTATACCCA
(((((((..((((........)))).(((((.......))))).....(((((.......)))))))))))).
>Scaffold_10.tRNA110-PheGAA
GTTCAGGTAGCTCAGCTGGTTAGAGCAAAGGACTGAAAATCCTTGTGTCAGTGGTTCGAATCCACTTCTAAGCG
(((.(((..((((.........)))).(((((.......))))).....(((((.......)))))))).))).
>Scaffold_10.tRNA111-ProTGG
CGAGGTGTAGCGCAGTCTGGTCAGCGCATCTGTTTTGGGTACAGAAGGCCATAGGTTCGAATCCTGTCACCTTGA
(((((((..((((..........)))).(((((.......))))).....(((((.......)))))))))))).
>Scaffold_10.tRNA113-SerGCT
GGAGAGATGGCTGAGTGGACGAAAGCGTCGGATTGCTAATCCGTTGTACGAGTTATTCGTACCGAGGGTTCGAATCCCTCTCTTTCCG
(((((((..(((...........)))..((((.......))))..(((((((...))))))).(((((.......)))))))))))).
>Scaffold_10.tRNA115-ProAGG
GGGCATTTGGTCTAGTGGTATGATTCTCGCTTAGGGTGCGAGAGGTCCCGAGTTCAATTCTCGGAATGCCCC
(((((((..(((.........))).(((((.......))))).....(((((.......)))))))))))).
>Scaffold_11.tRNA14-iMetCAT
ATCAGAGTGGCGCAGCGGAAGCGTGGTGGGCCCATAACCCACAGGTCCCAGGATCGAAACCTGGCTCTGATA
(((((((..((((.......)))).(((((.......))))).....(((((.......)))))))))))).
>Scaffold_11.tRNA18-ArgACG
GACTCCGTGGCCCAATGGATAAGGCGCTGGTCTACGGAACCAGAGATTCTGGGTTCGATCCCCAGCGGAGTCG
(((((((..(((..........))).(((((.......))))).....(((((.......)))))))))))).
>Scaffold_11.tRNA20-PheGAA
GCGGGGATAGCTCAGTTGGGAGAGCGTCAGACTGAAGATCTGAAGGTCGCGTGTTCGATCCACGCTCACCGCA
((((.((..((((........)))).(((((.......))))).....(((((.......))))))).)))).
>Scaffold_11.tRNA21-PheGAA
GCGGGGATAGCTCAGTTGGGAGAGCGTCAGACTGAAGATCTGAAGGTCGCGTGTTCGATCCACGCTCACCGCA
((((.((..((((........)))).(((((.......))))).....(((((.......))))))).)))).
>Scaffold_11.tRNA24-GlnTTG
GGTTCTATGGTGTAGTGGTTAGCACTCTGGACTTTGAATCCAGCGACCTGGGTTCGACTCCCGGTAGGACCT
(((((((..((((........)))).(((((.......)))))....(((((.......)))))))))))).
>Scaffold_11.tRNA27-AspGTC
GTCGTTGTAGTATAGTGGTAAGTATTCCCGCCTGTCACGCGGGTGACCCGGGTTCGATCCCCGGCAACGGCG
(((((((..((((........)))).(((((.......)))))....(((((.......)))))))))))).
>Scaffold_11.tRNA28-ThrCGT
GCCTCCGTAGCATAGTGGTAGTGCGTTCGCTTCGTAAGCGAAAGGTCGCGAGTTCGATCCTCGCCGGGGGCT
(((((((..((((.......)))).(((((.......))))).....(((((.......)))))))))))).
>Scaffold_11.tRNA29-LysCTT
GCCCGTCTAGCTCAGTTGGTAGAGCGCAAGGCTCTTAACCTTGTGGTCGTGGGTTCGAGCCCCACGGTGGGGCG
(((((((..((((........)))).(((((.......))))).....(((((.......))))))))))).).
>Scaffold_11.tRNA30-GlyGCC
GCACCAGTGGTCTAGTGGTAGAATAGTACCCTGCCACGGTACAGACCCGGGTTCGATTCCCGGCTGGTGCA
(((((((..((.(.......).)).(((((.......)))))....(((((.......)))))))))))).
>Scaffold_11.tRNA31-HisGTG
GTGGCTGTAGTTTAGTGGTTAGAATTCCACGTTGTGGCCGTGGAGACCTGGGCTCGAATCCCAGCAGCCACA
(((((((..((((........)))).(((((.......)))))....(((((.......)))))))))))).
>Scaffold_11.tRNA33-GluTTC
TCCGTTGTCGTCCAGCGGTTAGGATGTCTGGCTTTCACCCAGGAGACCCGGGTTCGATTCCCGGCAACGGAA
(((((((..((((........)))).(((((.......)))))....(((((.......)))))))))))).
>Scaffold_11.tRNA34-GlyGCC
GCACCAGTGGTCTAGTGGTAGAATAGTACCCTGCCACGGTACAGACCCGGGTTCGATTCCCGGCTGGTGCA
(((((((..((.(.......).)).(((((.......)))))....(((((.......)))))))))))).
>Scaffold_11.tRNA36-GlyGCC
GCACCAGTGGTCTAGTGGTAGAATAGTACCCTGCCACGGTACAGACCCCGGGTTCGATTCCCGGCTGGTGCA
(((((((..((.(.......).)).(((((.......))))).....(((((.......)))))))))))).
>Scaffold_11.tRNA37-ProTGG
GGGTATTTGGTCTAGTGGTATGATTCTCGCTTTGGGTGCGAGAGGTCCCGAGTTCGATTCTCGGAATGCCCC
(((((((..(((.........))).(((((.......))))).....(((((.......)))))))))))).
>Scaffold_11.tRNA38-ProTGG
GGGCATTTGGTCTAGTGGTATGATTCTCGCTTTGGGTGCGAGAGGTCCCGAGTTCGATTCTCGGAATGCCCC
(((((((..(((.........))).(((((.......))))).....(((((.......)))))))))))).
>Scaffold_11.tRNA39-ProTGG
GGGCATTTGGTCTAGTGGTATGATTCTCGCTTTGGGTGCGAGAGGTCCCGAGTTCGATTCTCGGAATGCCCC
(((((((..(((.........))).(((((.......))))).....(((((.......)))))))))))).
>Scaffold_11.tRNA40-ProTGG
GGGCATTTGGTCTAGTGGTATGATTCTCGCTTTGGGTGCGAGAGGTCCCGAGTTCGATTCTCGGAATGCCCC
(((((((..(((.........))).(((((.......))))).....(((((.......)))))))))))).
>Scaffold_11.tRNA42-ProTGG
GGGCATTTGGTCTAGTGGTATGATTCTCGCTTTGGGTGCGAGAGGTCCCGAGTTCGATTCTCGGAATGCCCC
(((((((..(((.........))).(((((.......))))).....(((((.......)))))))))))).
>Scaffold_11.tRNA43-ProTGG
GGGCATTTGGTCTAGTGGTATGATTCTCGCTTTGGGTGCGAGAGGTCCCGAGTTCAATTCTCGGAATGCCCC
(((((((..(((.........))).(((((.......))))).....(((((.......)))))))))))).
>Scaffold_11.tRNA44-ProTGG
GGGCATTTGGTCTAGTGGTATGATTCTCGCTTTGGGTGCGAGAGGTCCCGAGTTCGATTCTCGGAATGCCCC
(((((((..(((.........))).(((((.......))))).....(((((.......)))))))))))).
>Scaffold_11.tRNA45-ProTGG
GGGCATTTGGGTCTAGTGGTATGATTCTCGCTTTGGGTGCGAGAGGTCCCGAGTTCGATTCTCGGAATGCCCC
(((((((...(((.........))).(((((.......))))).....(((((.......)))))))))))).
>Scaffold_11.tRNA46-ProAGG
GGGCATTTGGTCTAGTGGTATGATTCTCGCTTAGGGTGCGAGAGGTCCCGAGTTCAATTCTCGGAATGCCCC
(((((((..(((.........))).(((((.......))))).....(((((.......)))))))))))).
>Scaffold_11.tRNA47-ProTGG
GGGCATTTGGTCTAGTGGTATGATTCTCGCTTTGGGTGCGAGAGGTCCCGAGTTCGATTCTCGGAATGCCCC
(((((((..(((.........))).(((((.......))))).....(((((.......)))))))))))).
>Scaffold_11.tRNA49-ProCGG
GGGCATTTGGTCTAGTGGTATGATTCTCGCTTCGGGTGCGAGAGGTCCCGAGTTCGATTCTCGGAATGCCCC
(((((((..(((.........))).(((((.......))))).....(((((.......)))))))))))).
>Scaffold_11.tRNA50-ProAGG
GGGCATTTGGTCTAGTGGTATGATTCTCGCTTAGGGTGCGAGAGGTCCCGAGTTCAATTCTCGGAATGCCCC
(((((((..(((.........))).(((((.......))))).....(((((.......)))))))))))).
>Scaffold_11.tRNA52-ProTGG
GGGCATTTGGTCTAGTGGTATGATTCTCGCTTTGGGTGCGAGAGGTCCCGAGTTCGATTCTCGGAATGCCCC
(((((((..(((.........))).(((((.......))))).....(((((.......)))))))))))).
>Scaffold_11.tRNA53-ProAGG
GGGCATTTGGTCTAGTGGTATGATTCTCGCTTAGGGTGCGAGAGGTCCCGAGTTCAATTCTCGGAATGCCCC
(((((((..(((.........))).(((((.......))))).....(((((.......)))))))))))).
>Scaffold_11.tRNA54-ProTGG
GGGCATTTGGTCTAGTGGTATGATTCTCGCTTTGGGTGCGAGAGGTCCCGAGTTCGATTCTCGGAATGCCCC
(((((((..(((.........))).(((((.......))))).....(((((.......)))))))))))).
>Scaffold_11.tRNA55-ProTGG
GGGCATTTGGTCTAGTGGTATGATTCTCGCTTTGGGTGCGAGAGGTCCCGAGTTCGATTCTCGGAATGCCCC
(((((((..(((.........))).(((((.......))))).....(((((.......)))))))))))).
>Scaffold_11.tRNA57-ProTGG
GGGCATTTGGTCTAGTGGTATGATTCTCGCTTTGGGTGCGAGAGGTCCCGAGTTCGATTCTCGGAATGCCCC
(((((((..(((.........))).(((((.......))))).....(((((.......)))))))))))).
>Scaffold_11.tRNA58-ProTGG
GGGCATTTGGTCTAGTGGTATGATTCTCGCTTTGGGTGCGAGAGGTCCCGAGTTCGATTCTCGGAATGCCCC
(((((((..(((.........))).(((((.......))))).....(((((.......)))))))))))).
>Scaffold_11.tRNA61-ArgTCT
GCGCTCGTGGCCTAATGGATAAGGCATTTGACTTCTAATCAAAGGATTGTGGGTTCGAGTCCCACCGAGCGTG
(((((((..((((........)))).(((((.......))))).....(((((.......)))))))))))).
>Scaffold_11.tRNA62-LysTTT
GCCTTCTTAGCTCAGTGGTAGAGCGCACGGCTTTTAACCGTGTGGTCGTGGGTTCGATCCCCACAGACGGCG
(((.(((..((((.......)))).(((((.......))))).....(((((.......)))))))).))).
>Scaffold_11.tRNA65-ProAGG
GGGCATTTGGTCTAGTGGTATGATTCTCGCTTAGGGTGCGAGAGGTCCCGAGTTCAATTCTCGGAATGCCCC
(((((((..(((.........))).(((((.......))))).....(((((.......)))))))))))).
>Scaffold_11.tRNA66-PheGAA
GCGGGGATAGCTCAGTTGGGAGAGCGTCAGACTGAAGATCTGAAGGTCGCGTGTTCGATCCACGCTCACCGCA
((((.((..((((........)))).(((((.......))))).....(((((.......))))))).)))).
>Scaffold_11.tRNA68-GlyGCC
GCACCAGTGGTCTAGTGGTAGAATAGTACCCTGCCACGGTACAGACCCGGGTTCGATTCCCGGCTGGTGCA
(((((((..((.(.......).)).(((((.......)))))....(((((.......)))))))))))).
>Scaffold_11.tRNA69-ThrAGT
GCTCTTGTAGCTCAGTTGGTTAGAGCACCCGTTTAGTAAGCGGGAGGTCTTGAGTTCGACTCTCAACAAGAGCA
(((((((..((((.........)))).(((((.......))))).....(((((.......)))))))))))).
>Scaffold_11.tRNA70-LysTTT
GCCGTCTTAGCTCAGTGGTAGAGCGCGTGGCTTTTAACCACGTGGTCGTGGGTTCGATCCCCACAGACGGCG
(((((((..((((.......)))).(((((.......))))).....(((((.......)))))))))))).
>Scaffold_11.tRNA72-AlaAGC
GGGGATGTAGCTCAGATGGTAGAGCGCTCGCTTAGCATGCGAGAGGTACGGGGATCGATACCCCGCATCTCCA
(((((((..((((........)))).(((((.......))))).....(((((.......)))))))))))).
>Scaffold_11.tRNA73-iMetCAT
ATCAGAGTGGCGCAGCGGAAGCGTGGTGGGCCCATAACCCACAGGTCCCAAGATCGAAACTTGGCTCTGATA
(((((((..((((.......)))).(((((.......))))).....(((((.......)))))))))))).
>Scaffold_12.tRNA1-LeuCAA
GTCAGGATGGCCGAGTGGTCTAAGGCGCCAGACTCAAGTTCTGGTCCTCTAACGAGGGCGTGGGTTCAAATCCCACTTCTGACA
(((((((..(((...........))).(((((.......))))).((((....))))..(((((.......)))))))))))).
>Scaffold_12.tRNA3-GlyTCC
GCGTTTGTAGTCCAACGGTTAGGATAATTGCCTTCCAAGCAATAGACCCGGGTTCGACTCCCGGCAAACGCA
(((((((..((((........)))).(((((.......)))))....(((((.......)))))))))))).
>Scaffold_12.tRNA4-iMetCAT
ATCAGAGTGGCGCAGCGGAAGCGTGGTGGGCCCATAACCCACAGGTCCCAGGATCGAAACCTGGCTCTGATA
(((((((..((((.......)))).(((((.......))))).....(((((.......)))))))))))).
>Scaffold_12.tRNA5-AlaCGC
GGGGGTGTAGCTCATATGGTAGAGCGCTCGCTTCGCATGCGAGAGGCACGGGGTTCGATTCCCCGCACCTCCA
(((((((..((((........)))).(((((.......))))).....(((((.......)))))))))))).
>Scaffold_12.tRNA6-ArgACG
GGGCCTGTAGCTCAGAGGATTAGAGCACGTGGCTACGAACCACGGTGTCGGGGGTTCGAATCCCTCCTCGCCCA
((((..(..((((.........)))).(((((.......))))).....(((((.......))))))..)))).
>Scaffold_12.tRNA7-GlnCTG
GGTTCTATGGTCTAGTGGTTAGGACATCGGACTCTGAATCCGATAGCCCGAGTTCAAGTCTCGGTAGGACCT
(((((((..((((........)))).(((((.......)))))....(((((.......)))))))))))).
>Scaffold_12.tRNA8-SerAGA
GTGGACGTGCCGGAGTGGTTATCGGGCATGACTAGAAATCATGTGGGCTTTGCCCGCGCAGGTTCGAATCCTGCCGTCCACG
(((((((..((((........)))).(((((.......))))).((((...))))..(((((.......)))))))))))).
>Scaffold_12.tRNA10-CysGCA
GGGTCCATAGCTCAGTGGTAGAGCAATTGACTGCAGATCAATAGGTCACCGGTTCGAACCCGGTTGGGCCCT
(((((((..((((.......)))).(((((.......))))).....(((((.......)))))))))))).
>Scaffold_12.tRNA13-TrpCCA
GGATCCGTGGCGCAATGGTAGCGCGTCTGACTCCAGATCAGAAGGTTGCGTGTTCGATTCACGTCGGGTTCA
(((((((..((((.......)))).(((((.......))))).....(((((.......)))))))))))).
>Scaffold_12.tRNA14-IleTAT
GGTCCCGTAGCTCAGTTGGTTAGAGCGTTGGTCTTATGAGCCGAAGGTCGCGGGTTCGAGCCCCGCCGGGACCA
(((((((..((((.........)))).(((((.......))))).....(((((.......)))))))))))).
>Scaffold_12.tRNA15-MetCAT
GGGGTGGTGGCGCAGTTGGCTAGCGCGTAGGTCTCATAGCTAAGTTGAGTGATCCTGAGGTCGAGAGTTCGAGCCTCTCTCACCCCA
(((((((..((((.........)))).((((......................)))).....(((((.......)))))))))))).
>Scaffold_12.tRNA19-ValCAC
GTCTGGGTGGTGTAGTTGGTTATCACGCTAGTCTCACACACTAGAGGTCCCCAGTTCGAACCTGGGCTCAGACA
(((((((..(((...........))).(((((.......))))).....(((((.......)))))))))))).
>Scaffold_12.tRNA22-AlaAGC
GGGGATGTAGCTCAGATGGTAGAGCGCTCGCTTAGCATGCGAGAGGTACGGGGATCGATACCCCGCATCTCCA
(((((((..((((........)))).(((((.......))))).....(((((.......)))))))))))).
>Scaffold_12.tRNA23-ArgCCT
GCGCCTGTAGCTCAGTGGATAGAGCGTCTGTTTCCTAAGCAGAAGGTCGTAGGTTCGACCCCTACCTGGCGCG
(((((.(..((((........)))).(((((.......))))).....(((((.......)))))).))))).
>Scaffold_12.tRNA24-GluCTC
TCCGTTGTAGTCTAGTTGGTTAGGATACTCGGCTCTCACCCGAGAGACCCGGGTTCAAGTCCCGGCAACGGAA
(((((((..((((.........)))).(((((.......)))))....(((((.......)))))))))))).
>Scaffold_12.tRNA26-AspGTC
GTCGTTGTAGTATAGTGGTAAGTATTCCCGCCTGTCACGCGGGTGACCCGGGTTCGATCCCCGGCAACGGCG
(((((((..((((........)))).(((((.......)))))....(((((.......)))))))))))).
>Scaffold_12.tRNA30-AspGTC
GTCGATGTAGTATAGTGGTGAGTATATCCGCCTGTCACGCGGATGACCCGGGTTCGATCCCCGGCATCGGCG
(((((((..((((........)))).(((((.......)))))....(((((.......)))))))))))).
>Scaffold_12.tRNA36-ProAGG
GGGCATTTGGTCTAGTGGTATGATTCTCGCTTAGGGTGCGAGAGGTCCCGAGTTCAATTCTCGGAATGCCCC
(((((((..(((.........))).(((((.......))))).....(((((.......)))))))))))).
>Scaffold_12.tRNA39-AlaTGC
GGGGATGTAGCTCAAATGGTAGAGCGCTCGCTTTGCATGCGAGAGGCACGGGGTTCGATCCCCCGCATCTCCA
(((((((..((((........)))).(((((.......))))).....(((((.......)))))))))))).
>Scaffold_12.tRNA40-SerGCT
GTCGCTTTGGCCGAGTGGTTAAGGCGTGTGCCTGCTAAGTACATGGGGTTTCCCCGCGAGAGTTCGAATCTCTCAGGCGACG
(((((((..(((..........))).(((((.......))))).((((...))))..(((((.......)))))))))))).
>Scaffold_12.tRNA42-LeuTAA
GCTGGTTTGCCCGAGTGGTTAAGGGGGCAGACTTAAGATCTGCTGCACATAAGTGCGCGTGGGTTCGAACCCCACAGCCAGCA
(((((((..(((..........))).(((((.......))))).((((....))))..(((((.......)))))))))))).
>Scaffold_12.tRNA44-iMetCAT
ATCAGAGTGGCGCAGCGGAAGCGTGGTGGGCCCATAACCCACAGGTCCCAGGATCGAAACCTGGCTCTGATA
(((((((..((((.......)))).(((((.......))))).....(((((.......)))))))))))).
>Scaffold_12.tRNA45-AlaTGC
GGGGATGTAGCTCAAATGGTAGAGCGCTCGCTTTGCATGCGAGAGGCACGGGGTTCGATCCCCCGCATCTCCA
(((((((..((((........)))).(((((.......))))).....(((((.......)))))))))))).
>Scaffold_12.tRNA47-AspGTC
GTCGTTGTAGTATAGTGGTAAGTATTCCCGCCTGTCACGCGGGTGACCCGGGTTCGATCCCCGGCAACGGCG
(((((((..((((........)))).(((((.......)))))....(((((.......)))))))))))).
>Scaffold_12.tRNA48-AsnGTT
GCTGGAATAGCTCAGTTGGTTAGAGCGTGTGGCTGTTAACCACAAGGTCGGAGGTTCAAGCCCTCCTTCTAGCG
(((((((..((((.........)))).(((((.......))))).....(((((.......)))))))))))).
>Scaffold_12.tRNA50-CysGCA
GGGTCCATAGCTCAGTGGTAGAGCAATTGACTGCAGATCAATAGGTCACCGGTTCGAACCCGGTTGGGCCCT
(((((((..((((.......)))).(((((.......))))).....(((((.......)))))))))))).
>Scaffold_12.tRNA51-CysGCA
GGGTCCATAGCTCAGTGGTAGAGCAATTGACTGCAGATCAATAGGTCACCGGTTCGAACCCGGTTGGGCCCT
(((((((..((((.......)))).(((((.......))))).....(((((.......)))))))))))).
>Scaffold_12.tRNA52-PheGAA
CCGGGGATAGCTCAGTTGGGAGAGCGTCAGACTGAAGATCTGAAGGTCGCGTGTTCGATCCACGCTCACCGCA
.(((.((..((((........)))).(((((.......))))).....(((((.......))))))).)))..
>Scaffold_12.tRNA53-ThrTGT
GCCCTTATAGCTCAGTGGTAGAGCGTCAGTCTTGTAAACTGAAGGTCTGTAGTTCGATCCTGCATGAGGGCA
(((((((..((((.......)))).(((((.......))))).....(((((.......)))))))))))).
>Scaffold_12.tRNA54-ThrTGT
GCCCCTATAGCTCAGTGGTAGAGCGTTAGTCTTGTAAACTGAAGGTCTGTAGTTCGATCCTGCATGGGGGCA
(((((((..((((.......)))).(((((.......))))).....(((((.......)))))))))))).
>Scaffold_12.tRNA57-AlaAGC
GGGGATGTAGCTCAGATGGTAGAGCGCTCGCTTAGCATGCGAGAGGTACGGGGATCGATACCCCGCATCTCCA
(((((((..((((........)))).(((((.......))))).....(((((.......)))))))))))).
>Scaffold_12.tRNA58-AlaAGC
GGGGATGTAGCTCAGATGGTAGAGCGCTCGCTTAGCATGCGAGAGGTACGGGGATCGATACCCCGCATCTCCA
(((((((..((((........)))).(((((.......))))).....(((((.......)))))))))))).
>Scaffold_12.tRNA59-AlaAGC
GGGGATGTAGCTCAGATGGTAGAGCGCTCGCTTAGCATGCGAGAGGTACGGGGATCGATACCCCGCATCTCCA
(((((((..((((........)))).(((((.......))))).....(((((.......)))))))))))).
>Scaffold_12.tRNA60-AlaAGC
GGGGATGTAGCTCAGATGGTAGAGCGCTCGCTTAGCATGCGAGAGGTACGGGGATCGATACCCCGCATCTCCA
(((((((..((((........)))).(((((.......))))).....(((((.......)))))))))))).
>Scaffold_13.tRNA6-PheGAA
GCGAGGATAGCTCAGTTGGGAGAGCGTCAGACTGAAGATCTGAAGGTCGCGTGTTCGATCCACGCTCATCGCA
((((.((..((((........)))).(((((.......))))).....(((((.......))))))).)))).
>Scaffold_13.tRNA7-ValAAC
GGTGTCGTGGTGTAGTTGGTTATCACGTCAGTCTAACACACTGAAGGTCTCCGGTTCGAGTCCGGGCGACGCCA
(((((((..(((...........))).(((((.......))))).....(((((.......)))))))))))).
>Scaffold_13.tRNA8-GlyGCC
GCACCAGTGGTCTAGTGGTAGAATAGTACCCTGCCACGGTACAGACCCGGGTTCGATTCCCGGCTGGTGCA
(((((((..((.(.......).)).(((((.......)))))....(((((.......)))))))))))).
>Scaffold_13.tRNA10-ValAAC
GGTGTCGTGGTGTAGTTGGTTATCACGTCAGTCTAACACACTGAAGGTCTCCGGTTCGAGTCCGGGCGACGCCA
(((((((..(((...........))).(((((.......))))).....(((((.......)))))))))))).
>Scaffold_13.tRNA17-ProAGG
GGGCATTTGGTCTAGTGGTATGATTCTCGCTTAGGGTGCGAGAGGTCCCGAGTTCAATTCTCGGAATGCCCC
(((((((..(((.........))).(((((.......))))).....(((((.......)))))))))))).
>Scaffold_13.tRNA19-GlnTTG
GGTTCTATGGTGTAGTGGTTAGCACTCTGGACTTTGAATCCAGCGACCTGGGTTCGACTCCCGGTAGGACCT
(((((((..((((........)))).(((((.......)))))....(((((.......)))))))))))).
>Scaffold_13.tRNA20-iMetCAT
ATCAGAGTGGCGCAGCGGAAGCGTGGTGGGCCCATAACCCACAGGTCCCAGGATCGAAACCTGGCTCTGATA
(((((((..((((.......)))).(((((.......))))).....(((((.......)))))))))))).
>Scaffold_13.tRNA23-TrpCCA
GGATCCGTGGCGCAATGGTAGCGCGTCTGACTCCAGATCAGAAGGTTGCGTGTTCGATTCACGTCGGGTTCA
(((((((..((((.......)))).(((((.......))))).....(((((.......)))))))))))).
>Scaffold_13.tRNA24-CysGCA
GGGTCCATAGCTCAGTGGTAGAGCATTTGACTGCAGATCAAGAGGTCACCGGTTCGAACCCGGTTGGGCCCT
(((((((..((((.......)))).(((((.......))))).....(((((.......)))))))))))).
>Scaffold_13.tRNA25-CysGCA
GGGTCCATAGCTCAGTGGTAGAGCATTTGACTGCAGATCAAGAGGTCACCGGTTCGAACCCGGTTGGGCCCT
(((((((..((((.......)))).(((((.......))))).....(((((.......)))))))))))).
>Scaffold_13.tRNA28-LysTTT
GCCGTCTTAGCTCAGTGGTAGAGCGCGTGGCTTTTAACCACGTGGTCGTGGGTTCGATCCCCACAGACGGCG
(((((((..((((.......)))).(((((.......))))).....(((((.......)))))))))))).
>Scaffold_13.tRNA31-SerGCT
GTCGCTTTGGCCGAGTGGTTAAGGCGTGTGCCTGCTAAGTACATGGGGTTTCCCCGCGAGAGTTCGAATCTCTCAGGCGACG
(((((((..(((..........))).(((((.......))))).((((...))))..(((((.......)))))))))))).
>Scaffold_13.tRNA34-LeuAAG
GTTGAGATGGCCGAGTTGGTCTAAGGCGCCAGATTAAGGTTCTGGTCCGAAAGGGCGTGGGTTCAAATCCCACTCTCAACA
(((((((..(((............))).(((((.......)))))...........(((((.......)))))))))))).
>Scaffold_13.tRNA35-GlyCCC
GCGCATCTAGTGTAGTGGTATCATAGTACCCTCCCACGGTACTGACCGGGGTTCGATTCCCCGGATGCGCA
(((((((..(((.........))).(((((.......)))))....(((((.......)))))))))))).
>Scaffold_14.tRNA8-ArgCCT
GCGTCTGTAGCTCAGTGGATAGAGCGTCTGTTTCCTAAGCAGAAGGTCGTAGGTTCGACCCCTACCTGACGCG
(((((.(..((((........)))).(((((.......))))).....(((((.......)))))).))))).
>Scaffold_14.tRNA9-ArgCCT
GCGTCTGTAGCTCAGTGGATAGAGCGTCTGTTTCCTAAGCAGAAGGTCGTAGGTTTGACCCCTACCTGACGCG
(((((.(..((((........)))).(((((.......))))).....(((((.......)))))).))))).
>Scaffold_14.tRNA10-SerAGA
GTGGGCGTGCCGGAGTGGTTATCGGGCATGACTAGAAATCATGTGGGCTTTGCCCGCGCAGGTTCGAATCCTGCCGCTCACG
(((((((..((((........)))).(((((.......))))).((((...))))..(((((.......)))))))))))).
>Scaffold_14.tRNA18-TyrGTA
CCGACCTTAGCTCAGTTGGTAGAGCGGAAGACTGTAGTTGTATAACAGACAATCTTTAGGTCGCTGGTTCGATTCCGGCAGGTCGGA
(((((((..((((........)))).(((((.....................))))).....(((((.......)))))))))))).
>Scaffold_14.tRNA19-TyrGTA
CCGACCTTAGCTCAGTTGGTAGAGCGGAAGACTGTAGTTGTATAACAGATAATCTTTAGGTCGCTGGTTCGATTCCGGCAGGTCGGA
(((((((..((((........)))).(((((.....................))))).....(((((.......)))))))))))).
>Scaffold_14.tRNA20-ValAAC
GGTGTCGTGGTGTAGTTGGTTATCACGTCAGTCTAACACACTGAAGGTCTCCGGTTCGAGTCCGGGCGACGCCA
(((((((..(((...........))).(((((.......))))).....(((((.......)))))))))))).
>Scaffold_14.tRNA21-TyrGTA
CCGACCTTAGCTCAGTTGGTAGAGCGGAGGACTGTAGTTGGCTAGCAGATTAATCCTTAGGTCGCTGGTTCCAATCCGGCATGTCGGA
(((((.(..((((........)))).(((((......................))))).....(((((.......)))))).))))).
>Scaffold_14.tRNA22-ValAAC
GGTGTCGTGGTGTAGTTGGTTATCACGTCAGTCTAACACACTGAAGGTCTCCGGTTCGAGTCCGGGCGACGCCA
(((((((..(((...........))).(((((.......))))).....(((((.......)))))))))))).
>Scaffold_14.tRNA23-ValAAC
GGTGTCGTGGTGTAGTTGGTTATCACGTCAGTCTAACACACTGAAGGTCTCCGGTTCAAGTCCGGGCGACGCCA
(((((((..(((...........))).(((((.......))))).....(((((.......)))))))))))).
>Scaffold_14.tRNA24-TyrGTA
CCGACCTTAGCTCAGTTGGTAGAGCGGAGGACTGTAGTTGTCAAACAGTTAATCCTTAGGTCGCTGGTTCGAATCCGGCAGGTCGGA
(((((((..((((........)))).(((((.....................))))).....(((((.......)))))))))))).
>Scaffold_14.tRNA33-ThrCGT
GCCTCCATAGCATAGTGGTAGTGCGTTCGCTTCGTAAGCGAAAGGTCGCGAGTTCGATCCTCGCTGGGGGCT
(((((((..((((.......)))).(((((.......))))).....(((((.......)))))))))))).
>Scaffold_14.tRNA34-ArgTCG
GACCGCATAGCGCAGTGGATTAGCGCGTTTGACTTCGGATCAAAAGGTCGTGGGTTCGACTCCCACTGTGGTCG
(((((((..((((.........)))).(((((.......))))).....(((((.......)))))))))))).
>Scaffold_14.tRNA35-ThrAGT
GCTTTCATAGCTCAGTTGGTTAGAGCACCCGTTTAGTAAGCGGGAGGTCTTGAGTTCGACTCTCAATGAAAGCA
(((((((..((((.........)))).(((((.......))))).....(((((.......)))))))))))).
>Scaffold_14.tRNA38-IleAAT
GGCCTATTAGCTCAGCTGGTTAGAGCGTCGTGCTAATAACGCGAAGGTCGCAGGTTCGAGACCTGCATGGGCCA
(((((((..((((.........)))).(((((.......))))).....(((((.......)))))))))))).
>Scaffold_14.tRNA39-TrpCCA
GGATCCATGGCGCAATGGTAGCGCGTCTGACTCCAGATCAGAAGGTTGCGTGTTCGATTCACGTTGGGTTCA
(((((((..((((.......)))).(((((.......))))).....(((((.......)))))))))))).
>Scaffold_14.tRNA43-ValTAC
GTTGCTGTGGTGTAGTGGTTATCACGTCAGTCTTACACACTGAAGGTCCCCAGTTCGATCCTGGGCAGCAACA
(((((((..(((..........))).(((((.......))))).....(((((.......)))))))))))).
>Scaffold_14.tRNA44-PheGAA
GCGGGGATAGCTCAGTTGGGAGAGCGTCAGACTGAAGATCTGAAGGTCGCGTGTTCGATCCACGCTCACCGCA
((((.((..((((........)))).(((((.......))))).....(((((.......))))))).)))).
>Scaffold_14.tRNA45-MetCAT
GGGGTGGTGGCGCAGTTGGCTAGCGCGTAGGTCTCATAGCTTGTTGAGTGATCCTGAGGTCGAGAGTTCGAGCCTCTCTCACCCCA
(((((((..((((.........)))).((((.....................)))).....(((((.......)))))))))))).
>Scaffold_14.tRNA47-LeuTAG
GACGGTTTGGCCGAGTGGTCTAAGGCGCCAGATTTAGGCTCTGGTCCGAAAGGGCGTGGGTTCAAATCCCACAGCCGTCA
(((((((..(((...........))).(((((.......)))))...........(((((.......)))))))))))).
>Scaffold_14.tRNA48-ValTAC
GTTGCTGTGGTGTAGTGGTTATCACGTCAGTCTTACACACTGAAGGTCCCCAGTTCGATCCTGGGCAGCAACA
(((((((..(((..........))).(((((.......))))).....(((((.......)))))))))))).
>Scaffold_14.tRNA49-LeuCAG
GTCAAGATGGCCGAGCGGTCTAAGGCGCCAGTTTCAGGTACTGGTCCGAAAGGGCGTGGGTTCAAATCCCACTCTTGAAA
.((((((..(((...........))).(((((.......)))))...........(((((.......)))))))))))..
>Scaffold_14.tRNA50-PheGAA
GCGGGGATAGCTCAGTTGGGAGAGCGTCAGACTGAAGATCTGAAGGTCGCGTGTTCGATCCACGCTCACCGCA
((((.((..((((........)))).(((((.......))))).....(((((.......))))))).)))).
>Scaffold_14.tRNA58-ThrAGT
GCTCTTGTAGCTCAGTTGGTTAGAGCACCCGTTTAGTAAGCGGGAGGTCTTGAGTTCGACTCTCAACAAGAGCA
(((((((..((((.........)))).(((((.......))))).....(((((.......)))))))))))).
>Scaffold_14.tRNA59-ThrAGT
GCTCTTGTAGCTCAGTTGGTTAGAGCACCCGTTTAGTAAGCGGGAGGTCTTGAGTTCGACTCTCAACAAGAGCA
(((((((..((((.........)))).(((((.......))))).....(((((.......)))))))))))).
>Scaffold_14.tRNA64-GlyTCC
GCGTTTGTAGTCCAACGGTTAGGATAATTGCCTTCCAAGCAATAGACCCGGGTTCGACTCCCGGCAAACGCA
(((((((..((((........)))).(((((.......)))))....(((((.......)))))))))))).
>Scaffold_15.tRNA2-SerGCT
GTCGCTTTGGCCGAGTGGTTAAGGCGTGTGCCTGCTAAGTACATGGGGTTTCCCCGCGAGAGTTCGAATCTCTCAGGCGACG
(((((((..(((..........))).(((((.......))))).((((...))))..(((((.......)))))))))))).
>Scaffold_15.tRNA3-GlyGCC
GCACCAGTGGTCTAGTGGTAGAATAGTACCCTGCCACGGTACAGACCCGGGTTCGATTCCCGGCTGGTGCA
(((((((..((.(.......).)).(((((.......)))))....(((((.......)))))))))))).
>Scaffold_15.tRNA13-GlyGCC
GCACCAGTGGTCTAGTGGTAGAATAGTACCCTGCCACGGTACAGACCCGGGTTCGATTCCCGGCTGGTGCA
(((((((..((.(.......).)).(((((.......)))))....(((((.......)))))))))))).
>Scaffold_15.tRNA14-GlyGCC
GCACCAGTGGTCTAGTGGTAGAATAGTACCCTGCCACGGTACAGACCCGGGTTCGATTCCCGGCTGGTGCA
(((((((..((.(.......).)).(((((.......)))))....(((((.......)))))))))))).
>Scaffold_15.tRNA20-ThrTGT
GCCCCTATAGCTCAGTGGTAGAGCGTCAGTCTTGTAAACTGAAGGTCTGTAGTTCGATCCTGCATGGGGGCA
(((((((..((((.......)))).(((((.......))))).....(((((.......)))))))))))).
>Scaffold_15.tRNA21-ThrTGT
GCCCTTATAGCTCAGTGGTAGAGCGTCAGTCTTGTAAACTGAAGGTCCGTAGTTCAATCCTGCGTGAGGGCA
(((((((..((((.......)))).(((((.......))))).....(((((.......)))))))))))).
>Scaffold_15.tRNA32-ThrTGT
GCCCCCTATAGCTCAGTGGTAGAGCGTCAGTCTTGTAAACTGAAGGTCTGTAGTTCGATCCTGCATGGGGGCA
((((((.(..((((.......)))).(((((.......))))).....(((((.......)))))))))))).
>Scaffold_15.tRNA34-LysCTT
GCCCGTCTAGCTCAGTTGGTAGAGCGCAAGGCTCTTAACCTTGTGGTCGTGGGTTCGAGCCCCACGGTGGGCG
(((((((..((((........)))).(((((.......))))).....(((((.......)))))))))))).
>Scaffold_15.tRNA38-GlnCTG
GGTCCCATGGTCTAGTGGTTAGGACATTGGACTCTGAATCCAGTAACCCGAGTTCAAATCTCGGTGGGACCT
(((((((..((((........)))).(((((.......)))))....(((((.......)))))))))))).
>Scaffold_15.tRNA40-HisGTG
GTGGCTGTAGTTTAGTGGTGAGAATTCCACGTTGTGGCCGTGGAGACCTGGGCTCGAATCCCAGCAGCCACA
(((((((..((((........)))).(((((.......)))))....(((((.......)))))))))))).
>Scaffold_15.tRNA42-LeuCAG
GTCAAGATGGCCGAGTTGGTCTAAGGCGCCAGTTTCAGGTACTGGTCCGAAAGGGCATGGGTTCGAATCCCATTCTTGACA
(((((((..(((............))).(((((.......)))))...........(((((.......)))))))))))).
>Scaffold_15.tRNA45-LysCTT
GCCCGTCTAGCTCAGTTGGTAGAGCGCAAGGCTCTTAACCTTGTGGTCGTGGGTTCGAGCCCCACGGTGGGCG
(((((((..((((........)))).(((((.......))))).....(((((.......)))))))))))).
>Scaffold_15.tRNA49-GlnTTG
GGTTCTATGGTGTAGTGGTTAGCACTCTGGACTTTGAATCCAGCGACCTGGGTTCGACTCCCGGTAGGACCT
(((((((..((((........)))).(((((.......)))))....(((((.......)))))))))))).
>Scaffold_15.tRNA50-LeuCAA
GTCAGGATGGCCGAGTGGTCTAAGGCGCCAGACTCAAGTTCTGGTCCTCTAACGAGGGCGTGGGTTCAAATCCCACTTCTGACA
(((((((..(((...........))).(((((.......))))).((((....))))..(((((.......)))))))))))).
>Scaffold_15.tRNA51-LeuTAG
GACGGTTTGGCCGAGTGGTCTAAGGCGCCAGATTTAGGCTCTGGTCCGAAAGGGCGTGGGTTCAAATCCCACAGCCGTCA
(((((((..(((...........))).(((((.......)))))...........(((((.......)))))))))))).
>Scaffold_15.tRNA55-LysTTT
GCCGTCTTAGCTCAGTGGTAGAGCGCGTGGCTTTTAACCACGTGGTCGTGGGTTCGATCCCCACAGACGGCG
(((((((..((((.......)))).(((((.......))))).....(((((.......)))))))))))).
>Scaffold_16.tRNA1-GluCTC
TCCGTTGTAGTCTAGTTGGTTAGGATACTCGGCTCTCACCCGAGAGACCCGGGTTCAAGTCCCGGCAACGGAA
(((((((..((((.........)))).(((((.......)))))....(((((.......)))))))))))).
>Scaffold_16.tRNA4-GluCTC
TCCGTTGTAGTCTAGTTGGTTAGGATACTCGGCTCTCACCCGAGAGACCCGGGTTCAAGTCCCGGCAACGGAA
(((((((..((((.........)))).(((((.......)))))....(((((.......)))))))))))).
>Scaffold_16.tRNA7-AsnGTT
GCTGGAATAGCTCAGTTGGTTAGAGCGTGTGGCTGTTAACCACAAGGTCGGAGGTTCAAGCCCTCCTTCTAGCG
(((((((..((((.........)))).(((((.......))))).....(((((.......)))))))))))).
>Scaffold_16.tRNA9-LysCTT
GCCCGTCTAGCTCAGTTGGTAGAGCGCAAGGCTCTTAACCTTGTGGTCGTGGGTTCGAGCCCCACGGTGGGCG
(((((((..((((........)))).(((((.......))))).....(((((.......)))))))))))).
>Scaffold_16.tRNA10-LysTTT
GCCGTCTTAGCTCAGTGGTAGAGCGCGTGGCTTTTAACCACGTGGTCGTGGGTTCGATCCCCACAGACGGCG
(((((((..((((.......)))).(((((.......))))).....(((((.......)))))))))))).
>Scaffold_16.tRNA12-LysCTT
GCCCGTCTAGCTCAGTTGGTAGAGCGCAAGGCTCTTAACCTTGTGGTCGTGGGTTCGAGCCCCACGGTGGGCG
(((((((..((((........)))).(((((.......))))).....(((((.......)))))))))))).
>Scaffold_16.tRNA13-LysCTT
GCCCGTCTAGCTCAGTTGGTAGAGCGCAAGGCTCTTAACCTTGTGGTCGTGGGTTCGAGCCCCACGGTGGGCG
(((((((..((((........)))).(((((.......))))).....(((((.......)))))))))))).
>Scaffold_16.tRNA14-GlyTCC
GCGTTTGTAGTCCAACGGTTAGGATAATTGCCTTCCAAGCAATAGACCCGGGTTCGACTCCCGGCAAACGCA
(((((((..((((........)))).(((((.......)))))....(((((.......)))))))))))).
>Scaffold_16.tRNA17-IleAAT
GGCCCATTAGCTCAGTTGGTTAGAGAGTGGTGCTAATAACGCCAAGGTCGCAGGTTCGAGCCCTGCATGGGCCA
(((((((...(((.........)))..(((((.......))))).....(((((.......)))))))))))).
>Scaffold_16.tRNA19-GlyTCC
GCGTTTGTAGTCCAACGGTTAGGATAATTGCCTTCCAAGCAATAGACCCGGGTTCGACTCCCGGCAAACGCA
(((((((..((((........)))).(((((.......)))))....(((((.......)))))))))))).
>Scaffold_16.tRNA23-ArgCCG
GATCGCGTGGCCTAATGGATAAGGCGCTCGCCTCCGGAGCGGGAGATTGTGGGTTCGAATCCCACCGTGATCG
(((((((..((((........)))).(((((.......))))).....(((((.......)))))))))))).
>Scaffold_16.tRNA26-AspGTC
GTCGTTGTAGTATAGTGGTAAGTATTCCCGCCTGTCACGCGGGTGACCCGGGTTCGATCCCCGGCAACGGCG
(((((((..((((........)))).(((((.......)))))....(((((.......)))))))))))).
>Scaffold_16.tRNA29-ArgTCG
GACCGCATAGCGCAGTGGATTAGCGCGTCTGACTTCGGATCAGAAGGTCGTGGGTTCGACTCCCACTGTGGTCG
(((((((..((((.........)))).(((((.......))))).....(((((.......)))))))))))).
>Scaffold_16.tRNA32-HisGTG
GTGGCTGTAGTTTAGTGGTGAGAATTCCACGTTGTGGCCGTGGAGACCTGGGCTCGAATCCCAGCAGCCACA
(((((((..((((........)))).(((((.......)))))....(((((.......)))))))))))).
>Scaffold_16.tRNA40-ArgCCG
GATCGCATAGCGGAGTGGATATCGCGTTAGATTCCGAATCTAAAGGTCGTGGGTTCGAATCCCACTGTGATCG
(((((((..((((........)))).(((((.......))))).....(((((.......)))))))))))).
>Scaffold_16.tRNA42-TyrGTA
CCGACCTTAGCTCAGTTGGTAGAGCGGAAGACTGTAGTTGTTTCAACTGAAATCTTTAGGTCGCTGGTTCGATTCCGGCAGGTCGGA
(((((((..((((........)))).(((((.....................))))).....(((((.......)))))))))))).
>Scaffold_16.tRNA43-GluCTC
TCCGTTGTAGTCTAGTTGGTTAGGATACTCGGCTCTCACCCGAGAGACCCGGGTTCAAGTCCCGGCAACGGAA
(((((((..((((.........)))).(((((.......)))))....(((((.......)))))))))))).
>Scaffold_16.tRNA44-LeuAAG
GTTGAGATGGCCGAGTTGGTCTAAGGCGCCAGATTAAGGTTCTGGTCCGAAAGGGCGTGGGTTCAAATCCCACTCTCAACA
(((((((..(((............))).(((((.......)))))...........(((((.......)))))))))))).
>Scaffold_16.tRNA45-LeuAAG
GTTGAGATGGCCGAGTTGGTCTAAGGCGCCAGATTAAGGTTCTGGTCCGAAAGGGCGTGGGTTCAAATCCCACTCTCAACA
(((((((..(((............))).(((((.......)))))...........(((((.......)))))))))))).
>Scaffold_16.tRNA46-ArgCCT
GCGCCTGTAGCTCAGTGGATAGAGCGTCTGTTTCCTAAGCAGAAGGTCGTAGGTTCGACCCCTACCTGGCGCG
(((((.(..((((........)))).(((((.......))))).....(((((.......)))))).))))).
>Scaffold_16.tRNA48-LysCTT
GCCCGTCTAGCTCAGTTGGTAGAGCGCAAGGCTCTTAACCTTGTGGTCGTGGGTTCGAGCCCCACGGTGGGCG
(((((((..((((........)))).(((((.......))))).....(((((.......)))))))))))).
>Scaffold_16.tRNA52-ValCAC
GTCTGGGTGGTGTAGTTGGTTATCACGCTAGTCTCACACACTAGAGGTCCCCAGTTCGAACCTGGGCTCAGACA
(((((((..(((...........))).(((((.......))))).....(((((.......)))))))))))).
>Scaffold_16.tRNA54-AsnGTT
GCTGGAATAGCTCAGTTGGTTAGAGCGTGTGGCTGTTAACCACAAGGTCGGAGGTTCAAGCCTTCCTTCTAGCG
(((((((..((((.........)))).(((((.......))))).....(((((.......)))))))))))).
>Scaffold_16.tRNA56-AsnGTT
GCTGGAATAGCTCAGTTGGTTAGAGCGTGTGGCTGTTAACCACAAGGTCGGAGGTTCAAGCCCTCCTTCTAGCG
(((((((..((((.........)))).(((((.......))))).....(((((.......)))))))))))).
>Scaffold_16.tRNA59-ValTAC
GTTGCTGTGGTGTAGTGGTTATCACGTCAGTCTTACACACTGAAGGTCCCCAGTTCGATCCTGGGCAGCAACA
(((((((..(((..........))).(((((.......))))).....(((((.......)))))))))))).
>Scaffold_1.tRNA1-TyrGTA
CCGACCTTAGCTCAGTTGGTAGAGCGGAGGACTGTAGTTGGTAAGCAGATTAATCCTTAGGTCGCTGGTTCGAATCCGGCAGGTCGGA
(((((((..((((........)))).(((((......................))))).....(((((.......)))))))))))).
>Scaffold_1.tRNA2-TyrGTA
CCGACCTTAGCTCAGTTGGTAGAGCGGAGGACTGTAGTTGGTAAGCAGATTAATCCTTAGGTCGCTGGTTCGAATCCGGCAGGTCGGA
(((((((..((((........)))).(((((......................))))).....(((((.......)))))))))))).
>Scaffold_1.tRNA3-TyrGTA
CCGACCTTAGCTCAGTTGGTAGAGCGGAGGACTGTAGTTGTTAAGCAGTTTAATCCTTAGGTCGCTGGTTCGAATCCGGCAGGTCGGA
(((((((..((((........)))).(((((......................))))).....(((((.......)))))))))))).
>Scaffold_1.tRNA4-TyrGTA
CCGACCTTAGCTCAGTTGGTAGAGCGGAGGACTGTAGTTGGTAGTAAGCAGATCAATCCTTAGGTCGCTGGTTCGAATCCGGCAGGTCGGA
(((((((..((((........)))).(((((.........................))))).....(((((.......)))))))))))).
>Scaffold_1.tRNA5-TyrGTA
CCGACCTTAGCTCAGTTGGTAGAGCGGAGGACTGTAGTTGTTAAGCAGTGTAATCCTTAGGTCGCTGGTTCGAATCCGGCAGGTAGGA
((.((((..((((........)))).(((((......................))))).....(((((.......))))))))).)).
>Scaffold_1.tRNA6-TyrGTA
CCGACCTTAGCTCAGTTGGTAGAGCGGAGGACTGTAGTTGCTCAAACAGATATCCTTAGGTCGCTGGTTCGAATCCGGCAGGTCGGA
(((((((..((((........)))).(((((.....................))))).....(((((.......)))))))))))).
>Scaffold_1.tRNA12-ProTGG
GGGCATTTGGTCTAGTGGTATGATTCTCGCTTTGGGTGCGAGAGGTCCCGAGTTCGATTCTCGGAATGCCCC
(((((((..(((.........))).(((((.......))))).....(((((.......)))))))))))).
>Scaffold_1.tRNA17-AsnGTT
GCTGGAATAGCTCAGTTGGTTAGAGCGTGTGGCTGTTAACCACAAGGTCGGAGGTTCAAGCCCTCCTTCTAGCG
(((((((..((((.........)))).(((((.......))))).....(((((.......)))))))))))).
>Scaffold_1.tRNA18-SerCGA
GTCGATATGTCCGAGTGGTTAAGGAGACAGACTCGAAATCTGTTGGGCTTTGCCTGCGCAGGTTCGAATCCTGCTGTCGACG
(((((((..(((..........))).(((((.......))))).((((...))))..(((((.......)))))))))))).
>Scaffold_1.tRNA19-IleAAT
GGCCTATTAGCTCAGTTGGTTAGAGCGTCGTGCTAATAACGCGAAGGTCGCAGGTTCGAGACCTGCATGGGCCA
(((((((..((((.........)))).(((((.......))))).....(((((.......)))))))))))).
>Scaffold_1.tRNA20-LeuCAA
GTCAGGATGGCCGAGTGGTCTAAGGCGCCAGACTCAAGTTCTGGTCTTCGTGAGAGGGCGTGGGTTCAAATCCCACTTCTGACA
(((((((..(((...........))).(((((.......))))).((((....))))..(((((.......)))))))))))).
>Scaffold_1.tRNA21-GluTTC
TCCGTTGTCGTCCAGCGGTTAGGATGTCTGGCTTTCACCCAGGAGACCCGGGTTCGATTCCCGGCAACGGAA
(((((((..((((........)))).(((((.......)))))....(((((.......)))))))))))).
>Scaffold_1.tRNA22-GlnCTG
GGTCCTATGGTCTAGTGGTTAGGACATTGGACTCTGAATCCAGTAACCCGAGTTCAAATCTCGGTAGGACCT
(((((((..((((........)))).(((((.......)))))....(((((.......)))))))))))).
>Scaffold_1.tRNA23-MetCAT
GGGGTGGTGGCGCAGTTGGCTAGCGCGTAGGTCTCATAGCTTCTGAGTAATCCTGAGGTCGAGAGTTCGAGCCTCTCTCACCCCC
(((((((..((((.........)))).((((....................)))).....(((((.......)))))))))))).
>Scaffold_1.tRNA26-MetCAT
GGGGTGGTGGCGCAGTTGGCTAGCGCGTAGGTCTCATAGCTTTACTGAGAAATCCTGAGGTCGAGAGTTCGAGCCTCTCTCACCCCA
(((((((..((((.........)))).((((......................)))).....(((((.......)))))))))))).
>Scaffold_1.tRNA27-SerTGA
GTCGATATGTCCGAGTGGTTAAGGAGACAGACTTGAAATCTGTTGGGCTTCGCCCGCGCAGGTTCGAACCCTGCTGTCGACG
(((((((..(((..........))).(((((.......))))).((((...))))..(((((.......)))))))))))).
>Scaffold_1.tRNA28-LysTTT
GCCGTCTTAGCTCAGTGGTAGAGCGCGTGGCTTTTAACCACGTGGTCGTGGGTTCGATCCCCACAGACGGCG
(((((((..((((.......)))).(((((.......))))).....(((((.......)))))))))))).
>Scaffold_1.tRNA29-LysTTT
GCCGTCTTAGCACAGTGATAGAGCGCGTGGCTTTTAACCACGTGGTTGTGGGTTCGACCCCCACAGACGGCG
(((((((..((.(.......).)).(((((.......))))).....(((((.......)))))))))))).
>Scaffold_1.tRNA33-SerAGA
GTGGACGTGCCGGAGTGGTTATCGGGCATGACTAGAAATCATGTGGGCTCTGCCCGCGCAGGTTCGAATCCTGCCGTCCACG
(((((((..((((........)))).(((((.......))))).((((...))))..(((((.......)))))))))))).
>Scaffold_1.tRNA41-IleAAT
GGCCCATTAGGTCAGTTGGTTAGAGGGTGGTGCTAATAACGCCAAGGTCGTAGGTTCGAGACCTACATGGGCCA
(((((((....((.........))...(((((.......))))).....(((((.......)))))))))))).
>Scaffold_1.tRNA46-IleTAT
GGTCCCGTAGCTCAGTTGGTTAGAGCGTTGGTCTTATGAGCCGAAGGTCGCGGGTTCGAGCCCCGCCGGGACCA
(((((((..((((.........)))).(((((.......))))).....(((((.......)))))))))))).
>Scaffold_1.tRNA65-AspGTC
GTCGTTGTAGTATAGTGGTAAGTATTCCCGCCTGTCACGCGGGTGACCCGGGTTCGATCCCCGGCAACGGCG
(((((((..((((........)))).(((((.......)))))....(((((.......)))))))))))).
>Scaffold_1.tRNA66-LeuAAG
GTTGAGATGGCCGAGTTGGTCTAAGGCGCCAGATTAAGGTTCTGGTCCGAAAGGGCGTGGGTTCAAATCCCACTCTCAACA
(((((((..(((............))).(((((.......)))))...........(((((.......)))))))))))).
>Scaffold_1.tRNA70-IleAAT
GGCCCATTAGCTCAGTTGGTTAGAGCGTGGTGCTAATAACGCCAAGGTCGCAGGTTCGAGACCTGCATGGGCCA
(((((((..((((.........)))).(((((.......))))).....(((((.......)))))))))))).
>Scaffold_1.tRNA71-HisGTG
GTGGCTGTAGTTTAGTGGTAAGAATTCCACGTTGTGGCCGTGGAGACCTGGGCTCGAATCCCAGCAGCCACA
(((((((..((((........)))).(((((.......)))))....(((((.......)))))))))))).
>Scaffold_1.tRNA72-HisGTG
GTGGCTGTAGTTTAGTGGTAAGAATTCCACGTTGTGGCCGTGGAGACCTGGGCTCGAATCCCAGCAGCCACA
(((((((..((((........)))).(((((.......)))))....(((((.......)))))))))))).
>Scaffold_1.tRNA73-LeuCAA
GTCAGGATGGCCGAGTGGTCTAAGGCGCCAGACTCAAGTTCTGGTCCTCTAACGAGGGCGTGGGTTCAAATCCCACTTCTGACA
(((((((..(((...........))).(((((.......))))).((((....))))..(((((.......)))))))))))).
>Scaffold_1.tRNA75-ArgACG
GACTCCATGGCCCAATGGATAAGGCGCTGGTCTACGGAACCAGAGATTCTGGGTTCGATCCCCAGTGGAGTCG
(((((((..(((..........))).(((((.......))))).....(((((.......)))))))))))).
>Scaffold_1.tRNA76-SerAGA
GTGGACGTGCCGGAGTGGTTATCGGGCATGACTAGAAATCATGTGGGCTCTGCCCGCGCAGGTTCGAATCCTGCCGTCCACG
(((((((..((((........)))).(((((.......))))).((((...))))..(((((.......)))))))))))).
>Scaffold_1.tRNA77-GlyGCC
GCACCAGTGGTCTAGTGGTAGAATAGTACCCTGCCACGGTACAGACCCGGGTTCGATTCCCGGCTGGTGCA
(((((((..((.(.......).)).(((((.......)))))....(((((.......)))))))))))).
>Scaffold_1.tRNA78-TrpCCA
GGATCCGTGGCGCAATGGTAGCGCGTCTGACTCCAGATCAGAAGGTTGCGTGTTCGATTCACGTCGGGTTCA
(((((((..((((.......)))).(((((.......))))).....(((((.......)))))))))))).
>Scaffold_1.tRNA79-GlyGCC
GCACCAGTGGTCTAGTGGTAGAATAGTACCCTGCCACGGTACAGACCCGGGTTCGATTCCCGGCTGGTGCA
(((((((..((.(.......).)).(((((.......)))))....(((((.......)))))))))))).
>Scaffold_1.tRNA80-TrpCCA
GGATCCGTGGCGCAATGGTAGCGCGTCTGACTCCAGATCAGAAGGTTGCGTGTTCGATTCACGTCGGGTTCA
(((((((..((((.......)))).(((((.......))))).....(((((.......)))))))))))).
>Scaffold_1.tRNA81-IleAAT
GGCCCATTAGCTCAGTTGGTTAGAGCGTGGTGCTAATAACGCCAAGGTCGCAGGTTCGAGACCTGCATGGGCCA
(((((((..((((.........)))).(((((.......))))).....(((((.......)))))))))))).
>Scaffold_1.tRNA82-IleAAT
GGCCCATTAGCTCAGTTGGTTAGAGCGTGGTGCTAATAACGCCAAGGTCGCAGGTTCGAGACCTGCATGGGCCA
(((((((..((((.........)))).(((((.......))))).....(((((.......)))))))))))).
>Scaffold_1.tRNA84-TrpCCA
GGATCTGTGGCGCAATGGTAGCGCGTCTGACTCCAGATCAGAAGGTTGCGTGTTCGATTCACGTCAGGTTCA
(((((((..((((.......)))).(((((.......))))).....(((((.......)))))))))))).
>Scaffold_1.tRNA86-AspGTC
GTCGTTGTAGTATAGTGGTAAGTATTCCCGCCTGTCACGCGGGTGACCCGGGTTCGATCCCCGGCAACGGCG
(((((((..((((........)))).(((((.......)))))....(((((.......)))))))))))).
>Scaffold_1.tRNA88-GlnTTG
GGTTCTATGGTGTAGTGGTTAGCACTCTGGACTTTGAATCCAGCGACCTGGGTTCGACTCCCGGTAGGACCT
(((((((..((((........)))).(((((.......)))))....(((((.......)))))))))))).
>Scaffold_1.tRNA90-ArgTCG
GACCGCATAGCGCAGTGGATTAGCGCGTTTGACTTCGGATCAAAAGGTCGTGGGTTCGACTCCCACTGTGGTCG
(((((((..((((.........)))).(((((.......))))).....(((((.......)))))))))))).
>Scaffold_1.tRNA93-ProTGG
GGGCGTTTGGTCTAGTGGTATGATTCTCGCTTTGGGTGCGAGAGGTCCCGAGTTCGATTCTCGGAACGCCCC
(((((((..(((.........))).(((((.......))))).....(((((.......)))))))))))).
>Scaffold_1.tRNA95-SerAGA
GTGGACGTGCCGGAGTGGTTATCGGGCATGACTAGAAATCATGTGGGCTCTGCCCGCGCAGGTTCGAATCCTGCCGTCCACG
(((((((..((((........)))).(((((.......))))).((((...))))..(((((.......)))))))))))).
>Scaffold_1.tRNA102-MetCAT
GGGGTGGTGGCGCAGTTGGCTAGCGCGTAGGTCTCATAGCTAAAGTTGAGTAATCCTGAGGTCGAGAGTTCGAGCCTCTCTCACCCCA
(((((((..((((.........)))).((((.......................)))).....(((((.......)))))))))))).
>Scaffold_1.tRNA103-GlyGCC
GCACCAGTGGTCTAGTGGTAGAATAGTACCCTGCCACGGTACAGACCCGGGTTCGATTCCCGGCTGGTGCA
(((((((..((.(.......).)).(((((.......)))))....(((((.......)))))))))))).
>Scaffold_1.tRNA104-ValAAC
GGTGTCGTGGTGTAGTTGGTTATCACGTCAGTCTAACACACTGAAGGTCTCCGGTTCGAGTCCGGGCGACGCCA
(((((((..(((...........))).(((((.......))))).....(((((.......)))))))))))).
>Scaffold_1.tRNA105-GluTTC
TCCGTTGTCGTCCAGCGGTTAGGATATCTGGCTTTCACCCAGGAGACCCGGGTTCGATTCCCGGCAACGGAA
(((((((..((((........)))).(((((.......)))))....(((((.......)))))))))))).
>Scaffold_1.tRNA111-SerAGA
GTGGACGTGCCGGAGTGGTTATCGGGCATGACTAGAAATCATGTGGGCTTTGCCCGCGCAGGTTCGAATCCTGCCGTTCACG
(((((((..((((........)))).(((((.......))))).((((...))))..(((((.......)))))))))))).
>Scaffold_1.tRNA112-SerAGA
GTGGACGTGCCGGAGTGGTTATCGGGCATGACTAGAAATCATGTGGGCTTTGCCCGCGCAGGTTCGAATCCTGCCGTTCACG
(((((((..((((........)))).(((((.......))))).((((...))))..(((((.......)))))))))))).
>Scaffold_1.tRNA113-SerAGA
GTGGACGTGCCGGAGTGGTTATCGGGCATGACTAGAAATCATGTGGGCTTTGCCCGCGCAGGTTCGAATCCTGCCGTCCACG
(((((((..((((........)))).(((((.......))))).((((...))))..(((((.......)))))))))))).
>Scaffold_1.tRNA115-ArgACG
GACTCCATGGCCCAATGGATAAGGCGCTGGTCTACGGAACCAGAGATTCTGGGTTCGATCCCCAGTGGAGTCG
(((((((..(((..........))).(((((.......))))).....(((((.......)))))))))))).
>Scaffold_1.tRNA116-IleAAT
GGCCTATTAGCTCAGTTAGTTAGAGCGTCGTGCTAATAACGCGAAGGTCGCAGGTTCCAGACTTGCATGGGCCA
(((((((..((((.........)))).(((((.......))))).....(((((.......)))))))))))).
>Scaffold_1.tRNA117-LeuCAA
GTCAGGATGGCCGAGTGGTCTAAGGCGCCAGACTCAAGTTCTGGTCTTCGTGAGAGGGCGTGGGTTCAAATCCCACTTCTGACA
(((((((..(((...........))).(((((.......))))).((((....))))..(((((.......)))))))))))).
>Scaffold_1.tRNA118-AsnGTT
GCTGGAATAGCTCAGTTGGTTAGAGCGTGTGGCTGTTAACCACAAGGTCGGAGGTTCAAGCCCTCCTTCTAGCG
(((((((..((((.........)))).(((((.......))))).....(((((.......)))))))))))).
>Scaffold_1.tRNA119-SerCGA
GTCGATATGTCCGAGTGGTTAAGGAGACAGACTCGAAATCTGTTGGGCTTTGCCTGCGCAGGTTCGAATCCTGCTGTCGACG
(((((((..(((..........))).(((((.......))))).((((...))))..(((((.......)))))))))))).
>Scaffold_1.tRNA120-ArgTCG
GACCGCATAGCGCAGTGGATTAGCGCGTTTGACTTCGGATCAAAAGGTCGTGGGTTCGACTCCCACTGTGGTCG
(((((((..((((.........)))).(((((.......))))).....(((((.......)))))))))))).
>Scaffold_1.tRNA121-AspGTC
GTCGTTGTAGTATAGTGGTAAGTATTCCCGCCTGTCACGCGGGTGACCCGGGTTTGATCCCCGGCAACGGCG
(((((((..((((........)))).(((((.......)))))....(((((.......)))))))))))).
>Scaffold_1.tRNA122-LeuCAA
GTCAGGATGGCCGAGTGGTCTAAGGCGCCAGACTCAAGTTCTGGTCTTCGTGAGAGGGCGTGGGTTCAAATCCCACTTCTGACA
(((((((..(((...........))).(((((.......))))).((((....))))..(((((.......)))))))))))).
>Scaffold_1.tRNA123-HisGTG
GTGGCTGTAGTTTAGTGGTAAGAATTCCACGTTGTGGCCGTGGAGACCTGGGCTCGAATCCCAGCAGCCACA
(((((((..((((........)))).(((((.......)))))....(((((.......)))))))))))).
>Scaffold_1.tRNA124-GlnCTG
GGTCCTATGGTCTAGTGGTTAGGACATTGGACTCTGAATCCAGTAACCCGAGTTCAAATCTCGGTAGGACCT
(((((((..((((........)))).(((((.......)))))....(((((.......)))))))))))).
>Scaffold_1.tRNA125-MetCAT
GGGGTGGTGGCGCAGTTGGCTAGCGCGTAGGTCTCATAGCTTCTGAGTGATCCTGAGGTCGAGAGTTCGAGCCTCTCTCACCCCA
(((((((..((((.........)))).((((....................)))).....(((((.......)))))))))))).
>Scaffold_1.tRNA126-MetCAT
GGGGTGGTGGCGCAGTTGGCTAGCGCGTAGGTCTCATAGCTTCTGAGTAATCCTGAGGTCGAGAGTTCGAGCCTCTCTCACCCCA
(((((((..((((.........)))).((((....................)))).....(((((.......)))))))))))).
>Scaffold_1.tRNA128-IleAAT
GGCCCATTAGCTCAGTTGGTTAGAGCGTGGTGCTAATAACGCCAAGGTCGCAGGTTCGAGCCCTGCATGGGCCA
(((((((..((((.........)))).(((((.......))))).....(((((.......)))))))))))).
>Scaffold_1.tRNA129-IleAAT
GGCCCATTAGCTCAGTTGGTTAGAGCGTGGTGCTAATAACGCCAAGGTCGCAGGTTCGAGACCTGCATGGGCCA
(((((((..((((.........)))).(((((.......))))).....(((((.......)))))))))))).
>Scaffold_1.tRNA131-GluCTC
TCCGTTGTAGTCTAGTTGGTTAGGATACTCGGCTCTCACCCGAGAGACCCGGGTTCAAGTCCCGGCAACGGAA
(((((((..((((.........)))).(((((.......)))))....(((((.......)))))))))))).
>Scaffold_1.tRNA132-GlnCTG
GGTCCTATGGTCTAGTGGTTAGGACATTGGACTCTGAATCCAGTAACCCGAGTTCAAATCTCGGTAGGACCT
(((((((..((((........)))).(((((.......)))))....(((((.......)))))))))))).
>Scaffold_1.tRNA133-ProCGG
GGGCGTTTGGTCTAGTGGTATGATTCTCGCTTCGGGTGCGAGAGGTCCCGAGTTCGATTCTCGGAACGCCCC
(((((((..(((.........))).(((((.......))))).....(((((.......)))))))))))).
>Scaffold_1.tRNA135-GluCTC
TCCGTTGTAGTCTAGTTGGTTAGGATACTCGGCTCTCACCCGAGAGACCCGGGTTCAAGTCCCGGCAACGGAA
(((((((..((((.........)))).(((((.......)))))....(((((.......)))))))))))).
>Scaffold_1.tRNA136-GlyTCC
GCGTTTGTAGTCCAACGGTTAGGATAATTGCCTTCCAAGCAATAGACCCGGGTTCGACTCCCGGCAAACGCA
(((((((..((((........)))).(((((.......)))))....(((((.......)))))))))))).
>Scaffold_1.tRNA137-GlyTCC
GCGTTTGTAGTCCAACGGTTAGGATAATTGCCTTCCAAGCAATAGACCCGGGTTCGACTCCCGGCAAACGCA
(((((((..((((........)))).(((((.......)))))....(((((.......)))))))))))).
>Scaffold_1.tRNA139-IleTAT
GGTCCCGTAGCTCAGTTGGTTAGAGCGTTGGTCTTATGAGCCGAAGGTCGCGGGTTCGAGCCCCGCCGGGACCA
(((((((..((((.........)))).(((((.......))))).....(((((.......)))))))))))).
>Scaffold_1.tRNA140-LeuTAA
GCTGGTTTGCCCGAGTGGTTAAGGGGGCAGACTTAAGATCTGCTGCACACAAGTGCGCGTGGGTTCGAACCCCACAGCCAGCA
(((((((..(((..........))).(((((.......))))).((((....))))..(((((.......)))))))))))).
>Scaffold_1.tRNA141-LeuTAA
GCTGGTTTGCCCGAGTGGTTAAGGGGGCAGACTTAAGATCTGCTGTACAATAAGTACGCGTGGGTTCGAACCCCACAGCCAGCA
(((((((..(((..........))).(((((.......))))).((((.....))))..(((((.......)))))))))))).
>Scaffold_1.tRNA142-ArgTCT
GCGCCCGTGGCCTAATGGATAAGGCGTCTGACTTCTAATCAGACGATTGTGGGTTCGAGTCCCACCGGGCGTG
(((((((..((((........)))).(((((.......))))).....(((((.......)))))))))))).
>Scaffold_1.tRNA164-IleAAT
GGCCCATTAGCTCAGTTGGTTAGAGCGTGGTGCTAATAACGCCAAGGTCGTAGGTTCGAGACTTGCATGGGCCA
(((((((..((((.........)))).(((((.......))))).....(((((.......)))))))))))).
>Scaffold_1.tRNA165-ArgTCT
GCGTCCGTGGCCTAATGGATAAGGCGTCTGACTTCTAATCAGACAATTGTGGGTTCAAGTCCCACCGGGCGTG
(((((((..((((........)))).(((((.......))))).....(((((.......)))))))))))).
>Scaffold_1.tRNA170-ValTAC
GTTGCTGTGGTGTAGTGGTTATCACGTCAGTCTTACACACTGAAGGTCCCCAGTTCGATCCTGGGCAGCAACA
(((((((..(((..........))).(((((.......))))).....(((((.......)))))))))))).
>Scaffold_1.tRNA172-GluTTC
TCCGTTGTCGTCCAGCGGTTAGGATATCTGGCTTTCACCCAGGAGACCCGGGTTCGATTCCCGGCAACGGAA
(((((((..((((........)))).(((((.......)))))....(((((.......)))))))))))).
>Scaffold_1.tRNA173-ArgACG
GACTTCATGGCCCAATGGATAAGGCGCTGGTCTACGGAACCAGAGATTCTGGGTTCGATCCCCAGTGAAGTCG
(((((((..(((..........))).(((((.......))))).....(((((.......)))))))))))).
>Scaffold_1.tRNA175-LeuTAA
GCTGGTTTGCCCGAGTGGTTAAGGGGGCAGACTTAAGATCTGCTGCACATAAGTGCGCGTGGGTTCGAACCCCACAGCCAGCA
(((((((..(((..........))).(((((.......))))).((((....))))..(((((.......)))))))))))).
>Scaffold_1.tRNA176-LeuTAA
GTTGGTTTGCCCGAGTGGTTAAGGGGGTAGACTTAAGACCTGCTGCACATAAGTGCGCGTGGGTTCGAATCCCACAGCTAGCA
(((((((..(((..........))).((((.........)))).((((....))))..(((((.......)))))))))))).
>Scaffold_1.tRNA177-AspGTC
GTCGTTGTAGTATAGTGGTAAGTATTCCCGCCTGTCACGCGGGTGACCCGGGTTCGATCCCCGGCAACGGCG
(((((((..((((........)))).(((((.......)))))....(((((.......)))))))))))).
>Scaffold_1.tRNA178-AspGTC
GTCGTTGTAGTATAGTGGTAAGTATTCCCGCCTGTCACGCGGGTGACCCGGGTTCGATCCCCGGCAACGGCG
(((((((..((((........)))).(((((.......)))))....(((((.......)))))))))))).
>Scaffold_1.tRNA181-ThrAGT
GCTCTCGTAGCTCAGTTGGTTAGAGAACCCGTTTAGTAAGCGGGAGGTCTTGAGTTCGACTCTCAACGAGAGCA
(((((((...(((.........)))..(((((.......))))).....(((((.......)))))))))))).
>Scaffold_2.tRNA1-LeuTAG
GACAGTTTGGCCGAGTGGTCTAAGGCGCCAGATTTAGGCTCTGGTCCGAAAGGGCGTGGGTTCAAATCCCACAGCTGTCA
(((((((..(((...........))).(((((.......)))))...........(((((.......)))))))))))).
>Scaffold_2.tRNA2-ArgTCT
GCGCTCGTGGCCTAATGGATAAGGCATTTGACTTCTAATCAAAGGATTGTGGGTTCGAGTCCCACCGAGCGTG
(((((((..((((........)))).(((((.......))))).....(((((.......)))))))))))).
>Scaffold_2.tRNA3-ProAGG
GGGCATTTGGTCTAGTGGTATGATTCTCGCTTAGGGTGCGAGAGGTCCCGAGTTCAATTCTCGGAATGCCCC
(((((((..(((.........))).(((((.......))))).....(((((.......)))))))))))).
>Scaffold_2.tRNA4-ProTGG
GGGCATTTGGTCTAGTGGTATGATTCTCGCTTTGGGTGCGAGAGGTCCCGAGTTCGATTCTCGGAATGCCCC
(((((((..(((.........))).(((((.......))))).....(((((.......)))))))))))).
>Scaffold_2.tRNA7-GlyGCC
GCACCAGTGGTCTAGTGGTAGAATAGTACCCCTGCCACGGTACAGACCCGGGTTCGATTCCCGGCTGGTGCA
(((((((..((.(.......).)).((((.(.......)))))....(((((.......)))))))))))).
>Scaffold_2.tRNA8-LysTTT
GCCGTCTTAGCTCAGTGGTAGAGCGCGTGGCTTTTAACCACGTGGTCGTGGGTTCGATCCCCACAGACGGCG
(((((((..((((.......)))).(((((.......))))).....(((((.......)))))))))))).
>Scaffold_2.tRNA10-PheGAA
GCGGGGATAGCTCAGTTGGGAGAGCGTCAGACTGAAGATCTGAAGGTCGCGTGTTCGATCCACGCTCACCGCA
((((.((..((((........)))).(((((.......))))).....(((((.......))))))).)))).
>Scaffold_2.tRNA11-HisGTG
GTGGCTGTAGTTTAGTGGTAAGAATTCCACGTTGTGGCCGTGGAGACCTGGGCTCGAATCCCAGCAGCCACA
(((((((..((((........)))).(((((.......)))))....(((((.......)))))))))))).
>Scaffold_2.tRNA12-TyrGTA
CCGACCTTAGCTCAGTTGGTAGAGCGGAGGACTGTAGTTGTTTGCATCAGCTATCCTTAGGTCGCTGGTTCGAATCCGGCAGGTCGGA
(((((((..((((........)))).(((((......................))))).....(((((.......)))))))))))).
>Scaffold_2.tRNA16-GlnTTG
GGTTCTATGGTGTAGTGGTTAGCACTCTGGACTTTGAATCCAGCGACCTGGGTTCGACTCCCGGTAGGACCT
(((((((..((((........)))).(((((.......)))))....(((((.......)))))))))))).
>Scaffold_2.tRNA18-AlaAGC
GGGGATGTAGCTCAGATGGTAGAGCGCTCGCTTAGCATGCGAGAGGTACGGGGATCGATACCCCGCATCTCCA
(((((((..((((........)))).(((((.......))))).....(((((.......)))))))))))).
>Scaffold_2.tRNA23-MetCAT
GGGGTGGTGGCGCAGTTGGCTAGCGCGTAGGTCTCATAGCTATCTGAGTAATCCTGAGGTCGAGAGTTCGAGCCTCTCTCACCCCA
(((((((..((((.........)))).((((.....................)))).....(((((.......)))))))))))).
>Scaffold_2.tRNA27-TrpCCA
GCGCTCTTAGTTCAGTTCGGTAGAATGTGGGTCTCCAAAACCCAATGTCGTAGGTTCAAATCCTACAGAGCGTG
(((((((..((((.........)))).(((((.......))))).....(((((.......)))))))))))).
>Scaffold_2.tRNA31-TrpCCA
GGATCTGTGGCGCAATGGTAGCGCGTCTGACTCCAGATTAGAAGGTTGCGTGTTCGATTCACGTCAGGTTCA
(((((((..((((.......)))).(((((.......))))).....(((((.......)))))))))))).
>Scaffold_2.tRNA34-SerTGA
GTCGATATGTCCGAGTGGTTAAGGAGACAGACTTGAAATCTGTTGGGCTTCGCCCGCGCAGGTTCGAACCCTGCTGTCGACG
(((((((..(((..........))).(((((.......))))).((((...))))..(((((.......)))))))))))).
>Scaffold_2.tRNA40-GlnTTG
GGTTCTATGGTGTAGTGGTTAGCACTCTGGACTTTGAATCCAGCGACCTGGGTTCGACTCCCGGTAGGACCT
(((((((..((((........)))).(((((.......)))))....(((((.......)))))))))))).
>Scaffold_2.tRNA41-GluCTC
TCCGTTGTAGTCTAGTTGGTTAGGATACTCGGCTCTCACCCGAGAGAACCGGGTTGAAATCCCGGCAACGGAA
(((((((..((((.........)))).(((((.......)))))....(((((.......)))))))))))).
>Scaffold_2.tRNA43-AspGTC
GTCGTTGTAGTATAGTGGTAAGTATTCCCGCCTGTCACGCGGGTGACCCGGGTTCGATCCCCGGCAACGGCG
(((((((..((((........)))).(((((.......)))))....(((((.......)))))))))))).
>Scaffold_2.tRNA44-AsnGTT
GCTGGAATAGCTCAGTTGGTTAGAGCGTGTGGCTGTTAACCACAAGGTCGGAGGTTCAAGCCCTCCTTCTAGCG
(((((((..((((.........)))).(((((.......))))).....(((((.......)))))))))))).
>Scaffold_2.tRNA48-iMetCAT
ATCAGAGTGGCGCAGCGGAAGCATGGTGGGCCCATAACCCACAGGTCCCAGGATCGAAACCTGGCTCTGATA
(((((((..(.((.......)).).(((((.......))))).....(((((.......)))))))))))).
>Scaffold_2.tRNA50-iMetCAT
ATCAGAGTGGCGCAGCGGAAGCGTGGTGGGCCCATAACCCACAGGTCCCAGGATCGAAACCTGGCTCTGATA
(((((((..((((.......)))).(((((.......))))).....(((((.......)))))))))))).
>Scaffold_2.tRNA52-ValAAC
GGTGTCGTGGTGTAGTTGGTTATCACGTCAGTCTAACACACTGAAGGTCTCCGGTTCGAGTCCGGGCGACGCCA
(((((((..(((...........))).(((((.......))))).....(((((.......)))))))))))).
>Scaffold_2.tRNA53-LeuAAG
GTTGAGATGGCCGAGTTGGTCTAAGGCGCCAGATTAAGGTTCTGGTCCGAAAGGGCGTGGGTTCAAATCCCACTCTCAACA
(((((((..(((............))).(((((.......)))))...........(((((.......)))))))))))).
>Scaffold_2.tRNA56-ThrTGT
GCCCCTATAGCTCAGTGGTAGAGCGTCAGTCTTGTAAACTGAAGGTCTGTAGTTCGATCCTGCATGGGGGCA
(((((((..((((.......)))).(((((.......))))).....(((((.......)))))))))))).
>Scaffold_2.tRNA57-AspGTC
GTCGTTGTAGTATAGTGGTAAGTATTCCCGCCTGTCACGCGGGTGACCCGGGTTCGATCCCCGGCAACGGCG
(((((((..((((........)))).(((((.......)))))....(((((.......)))))))))))).
>Scaffold_2.tRNA58-AspGTC
GCCTGTTTGTTGTAGTACAGTGGTAAGTATTCCTGCCTGTCACGCGGGTGACTCGGGTTCGATCCCCGGCAACGGCG
(((.....((((..((((........)))).(((((.......)))))....(((((.......)))))))))))).
>Scaffold_2.tRNA61-SerAGA
GTGGACGTGCCGGAGTGGTTATCGGGCATGACTAGAAATCATGTGGGCTTTGCCCGCGCAGGTTCGAATCCTGCCGTCCACG
(((((((..((((........)))).(((((.......))))).((((...))))..(((((.......)))))))))))).
>Scaffold_2.tRNA63-GlyTCC
GCGTTTGTAGTCCAACGGTTAGGATAATTGCCTTCCAAGCAATAGACCCGGGTTCGACTCCCGGCAAACGCA
(((((((..((((........)))).(((((.......)))))....(((((.......)))))))))))).
>Scaffold_2.tRNA64-CysGCA
GGGTCCATAGCTCAGTGGTAGAGCAATTGACTGCAGATCAATAGGTCATCGGTTCGAACCCGGTTGGGCCCT
(((((((..((((.......)))).(((((.......))))).....(((((.......)))))))))))).
>Scaffold_2.tRNA69-GlyGCC
GCACCAGTGGTCTAGTGGTAGAATAGTACCCTGCCACGGTACAGACCCGGGTTCGATTCCCGGCTGGTGCA
(((((((..((.(.......).)).(((((.......)))))....(((((.......)))))))))))).
>Scaffold_2.tRNA73-SerGCT
GTCGCTTTGGCCGAGTGGTTAAGGCGTGTGCCTGCTAAGTACATGGGGTTTCCCCCGCGAGAGTTCGAATCTCTCAGGCGACG
(((((((..(((..........))).(((((.......))))).((((....))))..(((((.......)))))))))))).
>Scaffold_2.tRNA74-HisGTG
GTGGCTGTAGTTTAGTGGTGAGAATTCCACGTTGTGGCCGTGGAGACCTGGGCTCGAATCCCAGCAGCCACA
(((((((..((((........)))).(((((.......)))))....(((((.......)))))))))))).
>Scaffold_2.tRNA76-GlyGCC
GCACCAGTGGTCTAGTGGTAGAATAGTACCCTGCCACGGTACAGACCCGGGTTCGATTCCCGGCTGGTGCA
(((((((..((.(.......).)).(((((.......)))))....(((((.......)))))))))))).
>Scaffold_2.tRNA79-AlaCGC
GGGGGTGTAGCTCATATGGTAGAGCGCTCGCTTCGCATGCGAGAGGCACGGGGTTCGATTCCCCGCACCTCCA
(((((((..((((........)))).(((((.......))))).....(((((.......)))))))))))).
>Scaffold_2.tRNA81-GluTTC
TCCGTTGTCGTCCAGCGGTTAGGATGTCTGGCTTTCACCCAGGAGACCCGGGTTCGATTCCCGGCAACGGAA
(((((((..((((........)))).(((((.......)))))....(((((.......)))))))))))).
>Scaffold_2.tRNA82-iMetCAT
ATCAGAGTGGCGCAGCGGAAGCGTGGTGGGCCCATAACCCACAGGTCCCAGGATCGAAACCTGGCTCTGATA
(((((((..((((.......)))).(((((.......))))).....(((((.......)))))))))))).
>Scaffold_2.tRNA83-MetCAT
GGGGTGGTGGCGCAGTTGGCTAGCGCGTAGGTCTCATAGCTACTGAGTGATCCTGAGGTCGAGAGTTCGAGCCTCTCTCACCCCC
(((((((..((((.........)))).((((....................)))).....(((((.......)))))))))))).
>Scaffold_2.tRNA84-ArgACG
GACTCCATGGCCCAATGGATAAGGCGCTGGTCTACGGAACCAGAGATTCTGGGTTCGATCCCCAGTGGAGTCG
(((((((..(((..........))).(((((.......))))).....(((((.......)))))))))))).
>Scaffold_2.tRNA86-LeuAAG
GTTGAGATGGCCGAGTTGGTCTAAGGCTCCAGATTAAGGTTCTGGTCCGAAAGGGCGTGGGTTCAAATCCCACTCTCAACA
(((((((..(((............))).(((((.......)))))...........(((((.......)))))))))))).
>Scaffold_2.tRNA87-GlnTTG
GGTTCTATGGTGTAGTGGTTAGCACTCTGGACTTTGAATCCAGCGACCTGGTTCGACTCCCGGTAGGACCT
(((((((..((((........)))).(((((.......)))))...((.((.......)).))))))))).
>Scaffold_2.tRNA99-AspGTC
GTCGTTGTAGTATAGTGGTAAGTATTCCCGCCTGTCACGCGGGTGACCCGGGTTCGATCCCCGGCAACGGCG
(((((((..((((........)))).(((((.......)))))....(((((.......)))))))))))).
>Scaffold_2.tRNA100-GluCTC
TCCGTTGTAGTCTAGTTGGTTAGGATACTCGGCTCTCACCCGAGAGACCCGGGTTCAAGTCCCGGCAACGGAA
(((((((..((((.........)))).(((((.......)))))....(((((.......)))))))))))).
>Scaffold_2.tRNA101-PheGAA
GCGGGGATAGCTCAGTTGGGAGAGCGTCAGACTGAAGATCTGAAGGTCGCGTGTTCGATCCACGCTCACCGCA
((((.((..((((........)))).(((((.......))))).....(((((.......))))))).)))).
>Scaffold_2.tRNA103-LeuCAG
GTCAGGATGGCCGAGTTGGTCTAAGGCGCCAGTTTCAGGTACTGGTCCGAAAGGGCATGGGTTCGAATCCCATTCCTGACA
(((((((..(((............))).(((((.......)))))...........(((((.......)))))))))))).
>Scaffold_2.tRNA104-AlaAGC
GGGGATGTAGCTCAGATGGTAGAGCGCTCGCTTAGCATGCGAGAGGTACGGGGATCGATACCCCGCATCTCCA
(((((((..((((........)))).(((((.......))))).....(((((.......)))))))))))).
>Scaffold_2.tRNA105-SerGCT
GACGCTTTGGCCGAGTGGTTAAGGCGTGTGCCTGCTAAGTACATGGGGTTTCCCCGCGAGAGTTCGAATCTCTCAGGCGTCG
(((((((..(((..........))).(((((.......))))).((((...))))..(((((.......)))))))))))).
>Scaffold_2.tRNA106-ProTGG
GGGCGTTTGGTCTAGTGGTATGATTCTCGCTTTGGGTGCGAGAGGTCCCGAGTTCGATTCTCGGAACGCCCC
(((((((..(((.........))).(((((.......))))).....(((((.......)))))))))))).
>Scaffold_3.tRNA2-AsnGTT
GCTGGAATAGCTCAGTTGGTTAGAGCGTGTGGCTGTTAACCACAAGGTCGGAGGTTCAAGCCCTCCTTCTAGCG
(((((((..((((.........)))).(((((.......))))).....(((((.......)))))))))))).
>Scaffold_3.tRNA3-AspGTC
GTCGTTGTAGTATAGTGGTAAGTATTCCCGCCTGTCACGCGGGTGACCCGGGTTCGATCCCCGGCAACGGCG
(((((((..((((........)))).(((((.......)))))....(((((.......)))))))))))).
>Scaffold_3.tRNA4-ArgACG
GACTCCATGGCCCAATGGATAAGGCGCTGGTCTACGGAACCAGAGATTCTGGGTTCGATCCCCAGTGGAGTCG
(((((((..(((..........))).(((((.......))))).....(((((.......)))))))))))).
>Scaffold_3.tRNA5-ArgACG
GACTCCATGGCCCAATGGATAAGGCGCTGGTCTACGGAACCAGAGATTCTGGGTTCGATCCCCAGTGGAGTCG
(((((((..(((..........))).(((((.......))))).....(((((.......)))))))))))).
>Scaffold_3.tRNA6-ThrTGT
GCCCTTATAGCTCAGTGGTAGAGCGCCAGTCTTGTAAACTGGAGGTCCGTAGTTCGATCCTGCGTGAGGGCA
(((((((..((((.......)))).(((((.......))))).....(((((.......)))))))))))).
>Scaffold_3.tRNA7-ArgTCT
GCGCTCGTGGCCTAATGGATAAGGCATTTGACTTCTAATCAAAGGATTGTGGGTTCGAGTCCCACCGAGCGTG
(((((((..((((........)))).(((((.......))))).....(((((.......)))))))))))).
>Scaffold_3.tRNA10-SerGCT
GTCGCTTTGGCCGAGTGGTTAAGGCGTGTGCCTGCTAAGTACATGGGGTTTCCCCGCGAGAGTTCGAATCTCTCAGGCGACG
(((((((..(((..........))).(((((.......))))).((((...))))..(((((.......)))))))))))).
>Scaffold_3.tRNA16-ThrCGT
GCCTCCATAGCATAGTGGTAGTGCGTTCGCTTCGTAAGCGAAAGGTCGCGAGTTCGATCCTCGCTGGGGGCT
(((((((..((((.......)))).(((((.......))))).....(((((.......)))))))))))).
>Scaffold_3.tRNA17-IleAAT
GGCCTATTAGCTCAGCTGGTTAGAGCGTCGTGCTAATAACGCGAAGGTCGCAGGTTCGAGACCTGCATGGGCCA
(((((((..((((.........)))).(((((.......))))).....(((((.......)))))))))))).
>Scaffold_3.tRNA18-AlaTGC
GGGGATGTAGCTCAAATGGTAGAGCGCTCGCTTTGCATGCGAGAGGCACGGGGTTCGATCCCCCGCATCTCCA
(((((((..((((........)))).(((((.......))))).....(((((.......)))))))))))).
>Scaffold_3.tRNA19-AsnGTT
GCTGGAATAGCTCAGTTGGTTAGAGCGTGTGGCTGTTAACCACAAGGTCGGAGGTTCAAGCCCTCCTTCTAGCG
(((((((..((((.........)))).(((((.......))))).....(((((.......)))))))))))).
>Scaffold_3.tRNA20-AsnGTT
GCTGGAATAGCTCAGTTGGTTAGAGCGTGTGGCTGTTAACCACAAGGTCGGAGGTTCAAGCCCTCCTTCTAGCG
(((((((..((((.........)))).(((((.......))))).....(((((.......)))))))))))).
>Scaffold_3.tRNA21-AspGTC
GTCGTTGTAGTATAGTGGTAAGTATTCCCGCCTGTCACGCGGGTGACCCGGGTTCGATCCCCGGCAACGGCG
(((((((..((((........)))).(((((.......)))))....(((((.......)))))))))))).
>Scaffold_3.tRNA22-AspGTC
GTCGTTGTAGTATAGTGGTAAGTATTCCCGCCTGTCACGCGGGTGACCCGGGTTCGATCCCCGGCAACGGCG
(((((((..((((........)))).(((((.......)))))....(((((.......)))))))))))).
>Scaffold_3.tRNA27-IleTAT
GGTCCCGTAGCTCAGTTGGTTAGAGCGTTGGTCTTATGAGCCGAAGGTCGCGGGTTCGAGCCCCGCCGGGACCA
(((((((..((((.........)))).(((((.......))))).....(((((.......)))))))))))).
>Scaffold_3.tRNA34-LeuTAA
GCTGGTTTGCCCGAGTGGTTAAGGGGGCAGACTTAAGATCTGCTGCACTCAAAGTGCGCGTGGGTTCGAACCCCACAGCCAGCA
(((((((..(((..........))).(((((.......))))).((((.....))))..(((((.......)))))))))))).
>Scaffold_3.tRNA38-GluTTC
TCCGTTGTCGTCCAGCGGTTAGGATGTCTGGCTTTCACCCAGGAGACCCGGGTTCGATTCCCGGCAACGGAA
(((((((..((((........)))).(((((.......)))))....(((((.......)))))))))))).
>Scaffold_3.tRNA39-GlnTTG
GGTTCTATGGTGTAGTGGTTAGCACTCTGGACTTTGAATCCAGCGACCTGGGTTCGACTCCCGGTAGGACCT
(((((((..((((........)))).(((((.......)))))....(((((.......)))))))))))).
>Scaffold_3.tRNA62-ValAAC
GGTGTCGTGGTGTAGTTGGTTATCACGTCAGTCTAACACACTGAAGGTCTCCGGTTCGAGTCCGGGCGACGCCA
(((((((..(((...........))).(((((.......))))).....(((((.......)))))))))))).
>Scaffold_3.tRNA66-IleAAT
GGCCCATTAGCTCAGTTGGTTAGAGCGTCGTGCTAATAACGCGAAGGTCGCAGGTTCGAGACCTGCATGGGCCA
(((((((..((((.........)))).(((((.......))))).....(((((.......)))))))))))).
>Scaffold_3.tRNA67-ArgTCT
GCGCCCGTGGCCTAATGGATAAGGCGTCTGACTTCTAATCAGACGATTGTGGGTTCGAGTCCCACCGGGCGTG
(((((((..((((........)))).(((((.......))))).....(((((.......)))))))))))).
>Scaffold_3.tRNA72-PheGAA
GCGAGGAGGATAGCTCAGTTGGGAGAGCGTCAGACTGAAGATCTGAAGGTCGCGTGTTCGATCCACGCTCATCGCA
((((.((.....((((........)))).(((((.......))))).....(((((.......))))))).)))).
>Scaffold_3.tRNA73-SerTGA
GTCGATATGTCCGAGTGGTTAAGGAGACAGACTTGAAATCTGTTGGGCTTCGCCCGCGCAGGTTCGAACCCTGCTGTCGACG
(((((((..(((..........))).(((((.......))))).((((...))))..(((((.......)))))))))))).
>Scaffold_3.tRNA75-AlaAGC
GGGGATGTAGCTCATATGGTAGAGCGCGTGCTTAGCATGCACGAGGTACGGGGATCGATACCCCGCATCTCCA
(((((((..((((........)))).(((((.......))))).....(((((.......)))))))))))).
>Scaffold_3.tRNA87-ArgACG
GACTCCATGGCCCAATGGATAAGGCGCTGGTCTACGGAACCAGAGATTCTGGGTTCGATCCCCAGTGGAGTCG
(((((((..(((..........))).(((((.......))))).....(((((.......)))))))))))).
>Scaffold_3.tRNA94-PheGAA
GAGCTCAGTTGGGAGAGCGTCAGACTGAAGATCTGAAGGTCGCGTGTTCAATCCACGCTTATCG
(.((((........)))).(((((.......))))).....(((((.......)))))....).
>Scaffold_3.tRNA95-GluCTC
TCCGTTGTAGTCTAGTTGGTTAGGATACTCGGCTCTCACCCGAGAGACCCGGGTTCAAGTCCCGGCAACGGAA
(((((((..((((.........)))).(((((.......)))))....(((((.......)))))))))))).
>Scaffold_3.tRNA99-GluTTC
TCCGTTGTCGTCCAGCGGTTAGGATATCTGGCTTTCACCCAGGAGACCCGGGTTCGATTCCCGGCAACGGAA
(((((((..((((........)))).(((((.......)))))....(((((.......)))))))))))).
>Scaffold_3.tRNA100-ThrAGT
GCTCTTGTAGCTCAGTTGGTTAGAGCACCCGTTTAGTAAGCGGGAGGTCTTGAGTTCGACTCTCAACAAGAGCA
(((((((..((((.........)))).(((((.......))))).....(((((.......)))))))))))).
>Scaffold_3.tRNA102-ProAGG
GGGCATTTGGTCTAGTGGTATGATTCTCGCTTAGGGTGCGAGAGGTCCCGAGTTCAATTCTCGGAATGCCCC
(((((((..(((.........))).(((((.......))))).....(((((.......)))))))))))).
>Scaffold_3.tRNA104-GlyGCC
GCACCAGTGGTCTAGTGGTAGAATAGTACCCTGCCACGGTACAGACCCGGGTTCGATTCCCGGCTGGTGCA
(((((((..((.(.......).)).(((((.......)))))....(((((.......)))))))))))).
>Scaffold_3.tRNA107-LeuAAG
GTTGAGATGGCCGAGTTGGTCTAAGGCGCCAGATTAAGGTTCTGGTCCGAAAGGGCGTGGGTTCAAATCCCACTCTCAACA
(((((((..(((............))).(((((.......)))))...........(((((.......)))))))))))).
>Scaffold_3.tRNA109-AspGTC
GTCGTTGTAGTATAGTGGTAAGTATTCCCGCCTGTCACGCGGGTGACCCGGGTTCGATCCCCGGCAACGGCG
(((((((..((((........)))).(((((.......)))))....(((((.......)))))))))))).
>Scaffold_3.tRNA112-SerAGA
GTGGACGTGCCGGAGTGGTTATCGGGCATGACTAGAAATCATGTGGGCTTTGCCCGCGCAGGTTCGAATCCTGCCGTCCACG
(((((((..((((........)))).(((((.......))))).((((...))))..(((((.......)))))))))))).
>Scaffold_4.tRNA2-CysGCA
GGGTCCATAGCTCAGTGGTAGAGCATTTGACTGCAGATCAAGAGGTCACCGGTTCGAACCCGGTTGGGCCCT
(((((((..((((.......)))).(((((.......))))).....(((((.......)))))))))))).
>Scaffold_4.tRNA7-iMetCAT
ATCAGAGTGGCGCAGCGGAAGCGTGGTGGGCCCATAACCCACAGGTCCCCAGGATCGAAACCTGGCTCTGATA
(((((((..((((.......)))).(((((.......)))))......(((((.......)))))))))))).
>Scaffold_4.tRNA8-AlaTGC
GGGAATGCAGCTCAAACGGTAGAGCGCTCGCTTTGCATGCGAGTGGTACGGGGTTCAATACCCCGCATCTCCA
(((.(((..((((........)))).(((((.......))))).....(((((.......)))))))).))).
>Scaffold_4.tRNA11-AlaAGC
GGGGATGTAGCTCAGATGGTAGAGCGCTCGCTTAGCATGCGAGAGGTACGGGGATCGATACCCCGCATCTCCA
(((((((..((((........)))).(((((.......))))).....(((((.......)))))))))))).
>Scaffold_4.tRNA15-PheGAA
GCGGGGATAGCTCAGTTGGGAGAGCGTCAGACTGAAGATCTGAAGGTCGCGTGTTAGATCCACGCTCACCGCA
((((.((..((((........)))).(((((.......))))).....(((((.......))))))).)))).
>Scaffold_4.tRNA21-ValAAC
GGTGTCGTGGTGTAGTTGGTTATCACGTCAGTCTAACACACTGAAGGTCTCCGGTTCAAGTCCGGGCGACGCCA
(((((((..(((...........))).(((((.......))))).....(((((.......)))))))))))).
>Scaffold_4.tRNA28-AlaTGC
GGGGATGTAGCTCAAATGGTAGAGCGCTCGCTTTGCATGCGAGAGGCACGGGGTTCGATCCCCCGCATCTCCA
(((((((..((((........)))).(((((.......))))).....(((((.......)))))))))))).
>Scaffold_4.tRNA31-AsnGTT
GCTGGAATAGCTCAGTTGGTTAGAGCGTGTGGCTGTTAACCACAAGGTCGGAGGTTCAAGCCCTCCTTCTAGCG
(((((((..((((.........)))).(((((.......))))).....(((((.......)))))))))))).
>Scaffold_4.tRNA33-GluTTC
TCCGTTGTCGTCCAGCGGTTAGGATATCTGGCTTTCACCCAGGAGACCCGGGTTCGATTCCCGGCAACGGAA
(((((((..((((........)))).(((((.......)))))....(((((.......)))))))))))).
>Scaffold_4.tRNA34-IleAAT
GGCCTATTAGCTCAGTTGGTTAGAGCGTCGTGCTAATAACGCGAAGGTCGCAGGTTCGAGACCTGCATGGGCCA
(((((((..((((.........)))).(((((.......))))).....(((((.......)))))))))))).
>Scaffold_4.tRNA36-PheGAA
GCGGGGATAGCTCAGTTGGGAGAGCGTCAGACTGAAGATCTGAAGGTCGCGTGTTCGATCCACGCTCACCGCA
((((.((..((((........)))).(((((.......))))).....(((((.......))))))).)))).
>Scaffold_4.tRNA37-LysCTT
GCCCGTCCAGCTCAGTTGGTAGAGCGCAAGGCTCTTAACCTTGTGGTCGTGGGTTCGAGCCCCACGGTGGGCG
(((((((..((((........)))).(((((.......))))).....(((((.......)))))))))))).
>Scaffold_4.tRNA41-AlaTGC
GGGGATGTAGCTCAAATGGTAGAGCGCTCGCTTTGCATGCGAGAGGCACGGGGTTCGATCCCCCGCATCTCCA
(((((((..((((........)))).(((((.......))))).....(((((.......)))))))))))).
>Scaffold_4.tRNA42-PheGAA
GCGGGGATAGCTCAGTTGGGAGAGCGTCAGACTGAAGATCTGAAGGTCGCGTGTTCGATCCACGCTCACCGCA
((((.((..((((........)))).(((((.......))))).....(((((.......))))))).)))).
>Scaffold_4.tRNA48-AlaTGC
GGGGATGTAGCTCAAATGGTAGAGCGCTCGCTTTGCATGCGAGAGGCACGGGGTTCGATCCCCCGCATCTCCA
(((((((..((((........)))).(((((.......))))).....(((((.......)))))))))))).
>Scaffold_4.tRNA49-AspGTC
GTCGTTGTAGTATAGTGGTAAGTATTCCCGCCTGTCACGCGGGTGACCCGGGTTCGATCCCCGGCAACGGCG
(((((((..((((........)))).(((((.......)))))....(((((.......)))))))))))).
>Scaffold_4.tRNA55-TrpCCA
GGATCTGTGGCGCAATGGTAGCGCGTCTGACTCCAGATCAGAAGGGTTGCGTGTTCGATTCACGTCAGGTTCA
(((((((..((((.......)))).(((((.......)))))......(((((.......)))))))))))).
>Scaffold_4.tRNA56-SerGCT
GTCGCTTTGGCCGAGTGGTTAAGGCGTGTGCCTGCTAAGTACATGGGGTTTCCCCGCGAGAGTTCGAATCTCTCAGGCGACG
(((((((..(((..........))).(((((.......))))).((((...))))..(((((.......)))))))))))).
>Scaffold_4.tRNA57-ThrAGT
GCTCTCGTAGCTCAGTTGGTTAGAGCACCCGTTTAGTAAGCGGGAGGTCTTGAGTTCGACTCTCAACGAGAGCA
(((((((..((((.........)))).(((((.......))))).....(((((.......)))))))))))).
>Scaffold_4.tRNA62-GluTTC
TCCGTTGTCGTCCAGCGGTTAGGATATCTGGCTTTCACCCAGGAGACCCGGGTTCGATTCCCGGCAACGGAA
(((((((..((((........)))).(((((.......)))))....(((((.......)))))))))))).
>Scaffold_4.tRNA65-PheGAA
GCGAGGATAGCTCAGTTGGGAGAGCGTTAGACTGAAGATCTGAAGGTCGCGTGTTCGATCCACGCTCATCGCA
((((.((..((((........)))).(((((.......))))).....(((((.......))))))).)))).
>Scaffold_4.tRNA66-ProTGG
GGGCATTTGGTCTAGTGGTATGATTCTCGCTTTGGGTGCGAGAGGTCCCGAGTTCGATTCTCGGAATGCCCC
(((((((..(((.........))).(((((.......))))).....(((((.......)))))))))))).
>Scaffold_4.tRNA68-ProTGG
GGACATTTGGTCTAGTGGTATGATTCTCGCTTTGGGTGCGAGAGGTCCCGAGTTTGATTCTCGGAATGCCCC
((.((((..(((.........))).(((((.......))))).....(((((.......))))))))).)).
>Scaffold_4.tRNA69-ProTGG
GGGCATTTGGTCTAGTGGTATGATTCTCGCTTTGGGTGCGAGAGGTCCCGAGTTCGATTCTCGGAATGCCCC
(((((((..(((.........))).(((((.......))))).....(((((.......)))))))))))).
>Scaffold_4.tRNA72-iMetCAT
ATCAGAGTGGCGCAGCGGAAGCGTGGTGGGCCCATAACCCACAGGTCCCAGGATCGAAACCTGGTTCTGATA
(((((((..((((.......)))).(((((.......))))).....(((((.......)))))))))))).
>Scaffold_4.tRNA73-iMetCAT
ATCAGAGTGGCGCAGCGGAAGCGTGGTGGGCCCATAACCCACAGGTCCCAGGATCGAAACCTGGCTCTGATA
(((((((..((((.......)))).(((((.......))))).....(((((.......)))))))))))).
>Scaffold_4.tRNA78-PheGAA
CCGACCTTAGCTCAGTTGGTAGAGTGGAGGACTGAAGTAGGTTGTACATTCATCTCCTCAAGTCGCTGGTTCGAATCCGGCAGGTCGAA
.((((((..((((........)))).(((((.......................))))).....(((((.......)))))))))))..
>Scaffold_4.tRNA81-ThrAGT
GCTTTCATAGCTCAGTTGGTTAGAGCACCCGTTTAGTAAGCGGGAGGTCTTGAGTTCGACTCTCAATGAAAGCA
(((((((..((((.........)))).(((((.......))))).....(((((.......)))))))))))).
>Scaffold_4.tRNA82-LysTTT
GCCGTCTTAGCTCAGTGGTAGAGCGCGTGGCTTTTAACCACGTGGTCGTGGGTTCGATCCCCACAGACGGCG
(((((((..((((.......)))).(((((.......))))).....(((((.......)))))))))))).
>Scaffold_4.tRNA84-ProAGG
GGGCATTTGGTCTAGTGGTATGATTCTCGCTTAGGGTGCGAGAGGTCCCGAGTTCAATTCTCGGAATGCCCC
(((((((..(((.........))).(((((.......))))).....(((((.......)))))))))))).
>Scaffold_4.tRNA89-TrpCCA
GGATCCGTGGCGCAATGGTAGCGCGTCTGACTCCAGATCAGAAGGTTGCGTGTTCGATTCACGTCGGGTTCA
(((((((..((((.......)))).(((((.......))))).....(((((.......)))))))))))).
>Scaffold_5.tRNA29-TrpCCA
GGATCTGTGGCGCAATGGTAGCGCGTCTGACTCCAGATCAGAAGGTTGCGTGTTCGATTCACGTCAGGTTCA
(((((((..((((.......)))).(((((.......))))).....(((((.......)))))))))))).
>Scaffold_5.tRNA31-HisGTG
GTGGCTGTAGTTTAGTGGTAAGAATTCCACGTTGTGGCCGTGGAGACCTGGGCTCGAATCCCAGCAGCCACA
(((((((..((((........)))).(((((.......)))))....(((((.......)))))))))))).
>Scaffold_5.tRNA36-AlaCGC
GGGGGTGTAGCTCATATGGTAGAGCGCTCGCTTCGCATGCGAGAGGCACGGGGTTCGATTCCCCGCACCTCCA
(((((((..((((........)))).(((((.......))))).....(((((.......)))))))))))).
>Scaffold_5.tRNA37-iMetCAT
ATCAGAGTGGCGCAGCGGAAGCGTGGTGGGCCCATAACCCACAGGTCCTAGGATCGAAACCTGGCTCTGATA
(((((((..((((.......)))).(((((.......))))).....(((((.......)))))))))))).
>Scaffold_5.tRNA39-GlyTCC
GCGTTTGTAGTCCAACGGTTAGGATAATTGCCTTCCAAGCAATAGACCCGGGTTCGACTCCCGGCAAACGCA
(((((((..((((........)))).(((((.......)))))....(((((.......)))))))))))).
>Scaffold_5.tRNA41-ValCAC
GTCTGGGTGGTGTAGTTGGTTATCACGCTAGTCTCACACACTAGAGGTCCCCAGTTCGAACCTGGGCTCAGACA
(((((((..(((...........))).(((((.......))))).....(((((.......)))))))))))).
>Scaffold_5.tRNA42-GlyCCC
GCGCATCTAGTGTAGTGGTATCATAGTACCCTCCCACGGTACTGACCGGGGTTCGATTCCCCGGATGCGCA
(((((((..(((.........))).(((((.......)))))....(((((.......)))))))))))).
>Scaffold_5.tRNA43-LysTTT
GCCGTCTTAGCTCAGTGGTAGAGCGCGTGGCTTTTAACCACGTGGTCGTGGGTTCGATCCCCACAGACGGCG
(((((((..((((.......)))).(((((.......))))).....(((((.......)))))))))))).
>Scaffold_5.tRNA44-ValCAC
GTCTGGGTGGTGTAGTTGGTTATCACGCTAGTCTCACACACTAGAGGTCCCCGGTTCGAACCCGGGCTCAGACA
(((((((..(((...........))).(((((.......))))).....(((((.......)))))))))))).
>Scaffold_5.tRNA46-ValCAC
GTCTGGGTGGTGTAGTTGGTTATCACGCTAGTCTCACACACTAGAGGTCCCCAGTTCGAACCTGGGCTCAGACA
(((((((..(((...........))).(((((.......))))).....(((((.......)))))))))))).
>Scaffold_5.tRNA47-AlaAGC
GGGGATGTAGCTCAGATGGTAGAGCGCTCGCTTAGCATGCGAGAGGAACGGGGATCGATACCCCGCATCTCCA
(((((((..((((........)))).(((((.......))))).....(((((.......)))))))))))).
>Scaffold_5.tRNA48-AlaAGC
GGGGATGTAGCTCAGATGGTAGAGCGCTCGCTTAGCATGCGAGAGGTACGGGGATCGATACCCCGCATCTCCA
(((((((..((((........)))).(((((.......))))).....(((((.......)))))))))))).
>Scaffold_5.tRNA49-LeuCAA
GTCAGGATGGCCGAGTGGTCTAAGGCGCCAGACTCAAGTTCTGGTCCTCTAACGAGGGCGTGGGTTCAAATCCCACTTCTGACA
(((((((..(((...........))).(((((.......))))).((((....))))..(((((.......)))))))))))).
>Scaffold_5.tRNA54-GlyCCC
GCGCATCTAGTGTAGTGGTATCATAGTACCCTCCCACGGTACTGACCGGGGTTCGATTCCCCGGATGCGCA
(((((((..(((.........))).(((((.......)))))....(((((.......)))))))))))).
>Scaffold_5.tRNA55-LeuAAG
GTTGAGATGGCCGAGTTGGTCTAAGGCGCCAGATTAAGGTTCTGGTCCGAAAGGGCGTGGGTTCAAATCCCACTCTCAACA
(((((((..(((............))).(((((.......)))))...........(((((.......)))))))))))).
>Scaffold_5.tRNA57-LysCTT
GCCCGTCTAGCTCAGTTGGTAGAGCGCAAGGCTCTTAACCTTGTGGTCGTGGGTTCGAGCCCCCACGGTGGGCG
(((((((..((((........)))).(((((.......))))).....(((((........)))))))))))).
>Scaffold_5.tRNA75-LeuTAG
GACGGTTTGGCCGAGTGGTCTAAGGCGCCAGATTTAGGCTCTGGTCCGAAAGGGCGTGGGTTCAAATCCCACAGCCGTCA
(((((((..(((...........))).(((((.......)))))...........(((((.......)))))))))))).
>Scaffold_5.tRNA76-ArgTCT
GCACTCGTGGCCTAATGGATAAGGCATTTGACTTCTAATCAAAGGATTGTGGGTTCGAGTCCCACCGAGTGTG
(((((((..((((........)))).(((((.......))))).....(((((.......)))))))))))).
>Scaffold_5.tRNA81-ArgTCT
GCACTCGTGGCCTAATGGATAAGGCATTTGACTTCTAATCAAAGGATTGTGGGTTCGAGTCCCACCGAGTGTG
(((((((..((((........)))).(((((.......))))).....(((((.......)))))))))))).
>Scaffold_6.tRNA1-ArgCCT
GCGTCTGTAGCTCAGTGGATAGAGCGTCTGTTTCCTAAGCAGAAGGTCGTAGGTTCGACCCCTACCTGACGCG
(((((.(..((((........)))).(((((.......))))).....(((((.......)))))).))))).
>Scaffold_6.tRNA4-PheGAA
GCGGGGATAGCTCAGTTGGGAGAGCGTCAGACTGAAGATCTGAAGGTCGCGTGTTCGATCCACGCTCACCGCA
((((.((..((((........)))).(((((.......))))).....(((((.......))))))).)))).
>Scaffold_6.tRNA5-TyrGTA
CCGACCTTAGCTCAGTTGGCAGAGCGGAAGACTGTAGTTGTAACAACTGAAATCTTTAGGTCGCTGGTTCGATTCCGGCAGGTCGGA
(((((((..((((........)))).(((((.....................))))).....(((((.......)))))))))))).
>Scaffold_6.tRNA6-TyrGTA
CCGACCTTAGCTCAGTTGGCAGAGCGGAAGACTGTAGTTGTCAAAACTGAAATCTTTAGGTCGCTGGTTCGATTCCGGCAGGTCGGA
(((((((..((((........)))).(((((.....................))))).....(((((.......)))))))))))).
>Scaffold_6.tRNA19-AlaAGC
GGGGATGTAGCTCAGATGGTAGAGCGCTCGCTTAGCATGCGAGAGGTACGGGGATCGATACCCCGCATCTCCA
(((((((..((((........)))).(((((.......))))).....(((((.......)))))))))))).
>Scaffold_6.tRNA20-ProCGG
GGGCGTTTGGTCTAGTGGTATGATTCTCGCTTCGGGTGCGAGAGGTCCCGAGTTCGATTCCCGGAACGCCCC
(((((((..(((.........))).(((((.......))))).....(((.(.......).)))))))))).
>Scaffold_6.tRNA30-SerTGA
GTCAGTATGTCCGAGTGGTTAAGGAGACAGACTTGAAATCTGTTGGGTTTCGCCCGCGCAGGTTCAAATCCTGCTGCTGACG
(((((((..(((..........))).(((((.......)))))..((......))..(((((.......)))))))))))).
>Scaffold_6.tRNA31-SerGCT
GTCGCTTTGGCCGAGTGGTTAAGGCGTGTGCCTGCTAAGTACATGGGGTTTCCCCGCGAGAGTTCGAATCTCTCAGGCGACG
(((((((..(((..........))).(((((.......))))).((((...))))..(((((.......)))))))))))).
>Scaffold_6.tRNA38-TrpCCA
GGATCCGTGGCGCAATGGTAGCGCGTCTGACTCCAGATCAGAAGGTTGCGTGTTCGATTCACGTCGGGTTCA
(((((((..((((.......)))).(((((.......))))).....(((((.......)))))))))))).
>Scaffold_6.tRNA39-ProTGG
GGGCATTTGGTCTAGTGGTATGATTCTCGCTTTGGGTGCGAGAGGTCCCGAGTTCGATTCTCGGAATGCCCC
(((((((..(((.........))).(((((.......))))).....(((((.......)))))))))))).
>Scaffold_6.tRNA43-TyrGTA
CCGACCTTAGCTCAGTTGGTAGAGCGGAGGACTGTAGTAGTTATGCAGACAATCCTTAGGTCGCTGGTTCGAATCCGGCAGGTCGGA
(((((((..((((........)))).(((((.....................))))).....(((((.......)))))))))))).
>Scaffold_6.tRNA44-iMetCAT
ATCAGAGTGGCGCAGCGGAAGCGTGGTGGGCCCATAACCCACAGGTCCCAGGATCGAAACCTGGCTCTGATA
(((((((..((((.......)))).(((((.......))))).....(((((.......)))))))))))).
>Scaffold_6.tRNA45-ArgACG
GACTCCATGGCCCAATGGATAAGGCGCTGGTCTACGGAACCAGAGATTCTGGGTTCGATCCCCAGTGGAGTCG
(((((((..(((..........))).(((((.......))))).....(((((.......)))))))))))).
>Scaffold_6.tRNA50-SerGCT
GTCGCTTTGGCCGAGTGGTTAAGGCGTGTGCCTGCTAAGTACATGGGGTTTCCCCGCGAGAGTTCGAATCTCTCAGGCGACG
(((((((..(((..........))).(((((.......))))).((((...))))..(((((.......)))))))))))).
>Scaffold_6.tRNA51-SerGCT
GTCGCTTTGGCCGAGTGGTTAAGGCGTGTGCCTGCTAAGTACATGGGGTTTCCCCGCGAGAGTTCGAATCTCTCAGGCGACG
(((((((..(((..........))).(((((.......))))).((((...))))..(((((.......)))))))))))).
>Scaffold_6.tRNA53-ArgCCG
GTTCGCGTGGCCTAATGGATAAGGCGCTCGCCTCCGGAGCGGGAGATTGTGGGTTCGAGTCCCACCGTGAACG
(((((((..((((........)))).(((((.......))))).....(((((.......)))))))))))).
>Scaffold_6.tRNA54-AlaTGC
GGGGATGTAGCTCAAATGGTAGAGCGCTCGCTTTGCATGCGAGAGGCACGGGGTTCGATCCCCCGCATCTCCA
(((((((..((((........)))).(((((.......))))).....(((((.......)))))))))))).
>Scaffold_6.tRNA56-AlaTGC
GGGGATGTAGCTCAAATGGTAGAGCGCTCGCTTTGCATGCGAGAGGCACGGGGTTCGATCCCCCGCATCTCCA
(((((((..((((........)))).(((((.......))))).....(((((.......)))))))))))).
>Scaffold_6.tRNA57-AspGTC
GTCGTTGTAGTATAGTGGTGAGTATTCCCGCCTGTCACGCGGGTGACCCGGGTTCGATCCCCGGCAACGGCG
(((((((..((((........)))).(((((.......)))))....(((((.......)))))))))))).
>Scaffold_6.tRNA59-SerTGA
GTCGATATGTCCGAGTGGTTAAGGAGACAGACTTGAAATCTGTTGGGCTTTGCCCGCGCAGGTTCGAACCCTGCTGTCGACG
(((((((..(((..........))).(((((.......))))).((((...))))..(((((.......)))))))))))).
>Scaffold_6.tRNA60-SerTGA
GTCGATATGTCCGAGTGGTTAAGGAGACAGACTTGAAATCTGTTGGGCTTCGCCCGCGCAGGTTCGAACCCTGCTGTCGACG
(((((((..(((..........))).(((((.......))))).((((...))))..(((((.......)))))))))))).
>Scaffold_6.tRNA61-SerTGA
GTCGATATGTCCGAGTGGTTAAGGAGACAGACTTGAAATCTGTTGGGCTTCGCCCGCGCAGGTTCGAACCCTGCTGTCGACG
(((((((..(((..........))).(((((.......))))).((((...))))..(((((.......)))))))))))).
>Scaffold_6.tRNA65-AlaTGC
GGGGATGTAGCTCAAATGGTAGAGCGCTCGCTTTGCATGCGAGAGGCACGGGGTTCGATCCCCCGCATCTCCA
(((((((..((((........)))).(((((.......))))).....(((((.......)))))))))))).
>Scaffold_6.tRNA66-MetCAT
GGGGTGGTGGCGCAGTTGGCTAGCGCGTAGGTCTCATAGCTTCTGAGTGATCCTGAGGTCGAGAGTTCGAGCCTCTCTCACCCCA
(((((((..((((.........)))).((((....................)))).....(((((.......)))))))))))).
>Scaffold_6.tRNA67-ThrTGT
GCCCCGTATAGCTCAGTGGTAGAGCGTCAGTCTTGTAAACTGAAGGTCTGTAGTTCGATCCTGCATGGGGGCA
(((((.((..((((.......)))).(((((.......))))).....(((((.......)))))))))))).
>Scaffold_6.tRNA77-PheGAA
GCGAGGATAGCTCAGTTGGGAGAGCGTCAGACTGAAGATCTGAAGATCGCGTGTTCGATTCACGCTCATCGCA
((((.((..((((........)))).(((((.......))))).....(((((.......))))))).)))).
>Scaffold_6.tRNA79-LysTTT
GCCGTCTTAGCTCAGTGGTAGAGCGCGTGGCTTTTAACCACGTGGTCGTGGGTTCGATCCCCACAGACGGCG
(((((((..((((.......)))).(((((.......))))).....(((((.......)))))))))))).
>Scaffold_6.tRNA80-PheGAA
GCGGGGATAGCTCAGTTGGGAGAGCGTCAGACTGAAGATCTGAAGGTCGCGTGTTCGATCCACGCTCACCGCA
((((.((..((((........)))).(((((.......))))).....(((((.......))))))).)))).
>Scaffold_6.tRNA82-AlaAGC
GGGGATGTAGCTCAGATGGTAGAGCGCTCGCTTAGCATGCGAGAGGTACGGGATCGATACCCGCATCTCCA
(((((((..((((........)))).(((((.......))))).....((((.......))))))))))).
>Scaffold_6.tRNA83-AlaAGC
GGGGATGTAGCTCAGATGGTAGAGCGCTCGCTTAGCATGCGAGAGGTACGGGGATCGATACCCCCGCATCTCCA
(((((((..((((........)))).(((((.......))))).....(((((........)))))))))))).
>Scaffold_6.tRNA84-LysCTT
GCCCGTCTAGCTCAGTTGGTAGAGCGCAAGGCTCTTAACCTTGTGGTCGTGGGTTCGAGCCCCACGGTGGGCG
(((((((..((((........)))).(((((.......))))).....(((((.......)))))))))))).
>Scaffold_7.tRNA1-IleAAT
GGCCTATTAGCTCAGCTGGTTAGAGCGTCGTGCTAATAACGCGAAGGTCGCAGGTTCGAGACCTGCATGGGCCA
(((((((..((((.........)))).(((((.......))))).....(((((.......)))))))))))).
>Scaffold_7.tRNA2-LeuCAA
GTCAGGATGGCCGAGTGGTCTAAGGCGCCAGACTCAAGTTCTGGTCCTCTAACGAGGGCGTGGGTTCAAATCCCACTTCTGACA
(((((((..(((...........))).(((((.......))))).((((....))))..(((((.......)))))))))))).
>Scaffold_7.tRNA4-iMetCAT
ATCAGAGTGGCGCAGCGGAAGCGTGGTGGGCCCATAACCCACAGGTCCCAGGATCGAAACCTGGCTCTGATA
(((((((..((((.......)))).(((((.......))))).....(((((.......)))))))))))).
>Scaffold_7.tRNA13-SerAGA
GTGGACGTGCCGGAGTGGTTATCGGGCATGACTAGAAATCATGTGGGCTCTGCCCGCGCAGGTTCGAATCCTGCCGTCCACG
(((((((..((((........)))).(((((.......))))).((((...))))..(((((.......)))))))))))).
>Scaffold_7.tRNA14-CysGCA
GGGTCCATAGCTCAGTGGTAGAGCAATTGACTGCAGATCAATAGGTCACCGGTTCGAACCCGGTTGGGCCCT
(((((((..((((.......)))).(((((.......))))).....(((((.......)))))))))))).
>Scaffold_7.tRNA18-GlyTCC
GCGTTTGTAGTCCAACGGTTAGGATAATTGCCTTCCAAGCAATAGACCCGGGTTCGACTCCCGGCAAACGCA
(((((((..((((........)))).(((((.......)))))....(((((.......)))))))))))).
>Scaffold_7.tRNA26-ValAAC
GGTGTCGTGGTGTAGTTGGTTATCACGTCAGTCTAACACACTGAAGGTCTCCGGTTCAAGTCCGGGCGACGCCA
(((((((..(((...........))).(((((.......))))).....(((((.......)))))))))))).
>Scaffold_7.tRNA28-LeuTAG
GACAGTTTGGCCGAGTGGTCTAAGGCGCCAGATTTAGGCTCTGGTCCGAAAGGGCATGGGTTCAAATCCCATAGCTGTCA
(((((((..(((...........))).(((((.......)))))...........(((((.......)))))))))))).
>Scaffold_7.tRNA30-TrpCCA
GCGCTCTTAGTTCAGTTCGGTAGAACGTGGGTCTCCAAAACCCGATGTCGTAGGTTCAAATCCTACAGAGCGTG
(((((((..((((.........)))).(((((.......))))).....(((((.......)))))))))))).
>Scaffold_7.tRNA32-GlyCCC
GCGCATCTAGTGTAGTGGTATCATAGTACCCTCCCACGGTACTGACCGGGGTTCGATTCCCCGGATGCGCA
(((((((..(((.........))).(((((.......)))))....(((((.......)))))))))))).
>Scaffold_7.tRNA33-iMetCAT
ATCAGAGTGGCGCAGCGGAAGCGTGGTGGGCCCATAACCCACAGGTCCCAGGATCGAAACCTGGCTCTGATA
(((((((..((((.......)))).(((((.......))))).....(((((.......)))))))))))).
>Scaffold_7.tRNA34-AlaTGC
GGGGATGTAGCTCAAATGGTAGAGCGCTCGCTTTGCATGCGAGAGGCACGGGGTTCGATCCCCCGCATCTCCA
(((((((..((((........)))).(((((.......))))).....(((((.......)))))))))))).
>Scaffold_7.tRNA36-LeuCAA
GTCAGGATGGCCGAGTGGTCTAAGGCGCCAGACTCAAGTTCTGGTCCTCTAACGAGGGCGTGGGTTCAAATCCCACTTCTGACA
(((((((..(((...........))).(((((.......))))).((((....))))..(((((.......)))))))))))).
>Scaffold_7.tRNA37-MetCAT
GGGGTGGTGGCGCAGTTGGCTAGCGCGTAGGTCTCATAGCTTAGTGGGTAATCCTGAGGTCGAGAGTTCGAGCCTCTCTCACCCCA
(((((((..((((.........)))).((((.....................)))).....(((((.......)))))))))))).
>Scaffold_7.tRNA38-GlyGCC
GCACCAGTGGTCTAGTGGTAGAATAGTACCCTGCCACGGTACAGACCCGGGTTCGATTCCCGGCTGGTGCA
(((((((..((.(.......).)).(((((.......)))))....(((((.......)))))))))))).
>Scaffold_7.tRNA40-SerTGA
GTCGATATGTCCGAGTGGTTAAGGAGACAGACTTGAAATCTGTTGGGCTTCGCCCGCGCAGGTTCGAACCCTGCTGTCGACG
(((((((..(((..........))).(((((.......))))).((((...))))..(((((.......)))))))))))).
>Scaffold_7.tRNA43-CysGCA
GGGTCTATAGCTCAGTGGTAGAGCATTTGACTGCAGATCAAGAGGTCACCGGTTCGAACCCGGTTGGGCCCT
(((((((..((((.......)))).(((((.......))))).....(((((.......)))))))))))).
>Scaffold_7.tRNA44-GluTTC
TCCGTTGTCGTCCAGCGGTTAGGATATCTGGCTTTCACCCAGGAGACCCGGGTTCGATTCCCGGCAACGGAA
(((((((..((((........)))).(((((.......)))))....(((((.......)))))))))))).
>Scaffold_7.tRNA45-GlyGCC
GCACCAGTGGTCTAGTGGTAGAATAGTACCCTGCCACGGTACAGACCCGGGTTCGATTCCCGGCTGGTGCA
(((((((..((.(.......).)).(((((.......)))))....(((((.......)))))))))))).
>Scaffold_7.tRNA50-AlaTGC
GGGGATGTAGCTCAAATGGTAGAGCGCTCGCTTTGCATGCGAGAGGCACGGGGTTCGATCCCCCCGCATCTCCA
(((((((..((((........)))).(((((.......))))).....(((((.......)))).)))))))).
>Scaffold_7.tRNA51-ValAAC
GGTGTCGTGGTGTAGTTGGTTATCACGTCAGTCTAACACACTGAAGGTCTCCGGTTCGAGTCCGGGCGACGCCA
(((((((..(((...........))).(((((.......))))).....(((((.......)))))))))))).
>Scaffold_7.tRNA52-GluTTC
TCCGTTGTCGTCCAGCGGTTAGGATGTCTGGCTTTCACCCAGGAGACCCGGGTTCGATTCCCGGCAACGGAA
(((((((..((((........)))).(((((.......)))))....(((((.......)))))))))))).
>Scaffold_7.tRNA53-GlnCTG
GGTTCTATGGTCTAGTGGTTAGGACATTGGACTCTGAATCCAATAGCCCGAGTTCAAATCTCGGTAGAACCT
(((((((..((((........)))).(((((.......)))))....(((((.......)))))))))))).
>Scaffold_7.tRNA54-GluTTC
TCCGTTGTCGTCCAGCGGTTAGGATATCTGGCTTTCACCCAGGAGACCCGGGTTCGATTCCCGGCAACGGAA
(((((((..((((........)))).(((((.......)))))....(((((.......)))))))))))).
>Scaffold_7.tRNA55-GluTTC
TCCGTTGTCGTCCAGCGGTTAGGATATCTGGCTTTCACCCAGGAGACCCGGGTTCGATTCCCGGCAACGGAA
(((((((..((((........)))).(((((.......)))))....(((((.......)))))))))))).
>Scaffold_7.tRNA56-LeuAAG
GTTGAGATGGCCGAGTTGGTCTAAGGCGCCAGATTAAGGTTCTGGTCCGAAAGGGCGTGGGTTCAAATCCCACTCTCAACA
(((((((..(((............))).(((((.......)))))...........(((((.......)))))))))))).
>Scaffold_7.tRNA59-MetCAT
GGGGTGGTGGCGCAGTTGGCTAGCGCGTAGGTCTCATAGCTAAAGTTGAGTGATCCTGAGGTCGAGAGTTCGAGCCTCTCTCACCCCA
(((((((..((((.........)))).((((.......................)))).....(((((.......)))))))))))).
>Scaffold_7.tRNA61-IleAAT
GGCCTATTAGCTCAGTTGGTTAGAGCGTCGTGCTAATAACGCGAAGGTCGCAGGTTCGAAACCTGCATGGGCCA
(((((((..((((.........)))).(((((.......))))).....(((((.......)))))))))))).
>Scaffold_7.tRNA68-AspGTC
GTCGTTGTAGTATAGTGGTAAGTATTCCCGCCTGTCACGCGGGTGACCCGGGTTCGATCCCCGGCAACGGCG
(((((((..((((........)))).(((((.......)))))....(((((.......)))))))))))).
>Scaffold_7.tRNA69-AspGTC
GTCGTTGTAGTATAGTGCTAAGTATTCCCGCCTGTCACGCGGGTGACCCGGGTTCGATCCCAGGCAACGACG
(((((((..((((........)))).(((((.......)))))....((.((.......)).))))))))).
>Scaffold_7.tRNA73-AspGTC
GTCGTTGTAGTATAGTGGTAAGTATTTCCGCCTGTCACGCAGGTGACCCGGGTTCGATCCCCGGGAACGGCG
((((((...((((........)))).((.((.......)).))....(((((.......))))).)))))).
>Scaffold_7.tRNA74-AspGTC
GTCATTGTAGTATAGTGGTAAGTATTCCCGCCTGTCACGCGGGTGACCCGGGTTCGATCCCCGACAACAGCG
((..(((..((((........)))).(((((.......))))).....((((.......)))).)))..)).
>Scaffold_7.tRNA76-AspGTC
GTCGTTGTAGTACAGTGGAAAGTATTCCTGCCTGTCACGCGGGTGACCCGGGTTCAATCCCCGGCAACGGCA
(((((((..((((........)))).(((((.......)))))....(((((.......)))))))))))).
>Scaffold_7.tRNA80-AlaAGC
GGGGATGTAGCTCAGATGGTAGAGCGCTCGTTTAGCATGCGAGAGGTACGGGGATCGATACCCCGCATCTCCA
(((((((..((((........)))).(((((.......))))).....(((((.......)))))))))))).
>Scaffold_7.tRNA81-GlyTCC
GCATTTGTAGTCCAACGATTAGGATAATTGCCTTCCAAGCAATAGACCCGGGTTCGACTCCCGGCAAACGCA
((.((((..((((........)))).(((((.......)))))....(((((.......))))))))).)).
>Scaffold_7.tRNA85-CysGCA
GGGTCCATAGCTCAGTGGTAGAGCAATTGACTGCAGATCAATAGGTCACCGGTTCGAACCCGGTTGGGCCCT
(((((((..((((.......)))).(((((.......))))).....(((((.......)))))))))))).
>Scaffold_7.tRNA86-CysGCA
GGGTCCATAGCTCAGTGGTAGAGCAATTGACTGCAGATCAATAGGTCACCGGTTCGAACCCGGTTGGGCCCT
(((((((..((((.......)))).(((((.......))))).....(((((.......)))))))))))).
>Scaffold_7.tRNA95-AlaCGC
GGGGGTGTAGCTCATATGGTAGAGCGCTCGCTTCGCATGCGAGAGGCACGGGGTTCGATTCCCCGCACCTCCA
(((((((..((((........)))).(((((.......))))).....(((((.......)))))))))))).
>Scaffold_8.tRNA1-SerGCT
GTCGCTTTGGCCGAGTGGTTAAGGCGTGTGCCTGCTAAGTACATGGGGTTTCCCCGCGAGAGTTCGAATCTCTCAGGCGACG
(((((((..(((..........))).(((((.......))))).((((...))))..(((((.......)))))))))))).
>Scaffold_8.tRNA5-GlyGCC
GCACCAGTGGTCTAGTGGTAGAATAGTACCCTGCCACGGTACAGACCCGGGTTCGATTCCCGGCTGGTGCA
(((((((..((.(.......).)).(((((.......)))))....(((((.......)))))))))))).
>Scaffold_8.tRNA6-GluCTC
TCCGTTGTAGTCTAGTTGGTTAGGATACTCGGCTCTCACCCGAGAGACCCGGGTTCAAGTCCCGGCAACGGAA
(((((((..((((.........)))).(((((.......)))))....(((((.......)))))))))))).
>Scaffold_8.tRNA7-GluCTC
TCCGTTGTAGTCTAGTTGGTTAGGATACTCGGCTCTCACCCGAGAGACCCGGGTTCAAGTCCCGGCAACGGAA
(((((((..((((.........)))).(((((.......)))))....(((((.......)))))))))))).
>Scaffold_8.tRNA8-GluCTC
TCCGTTGTAGTCTAGTTGGTTAGGATACTCGGCTCTCACCCGAGAGACCCGGGTTCAAGTCCCGGCAACGGAA
(((((((..((((.........)))).(((((.......)))))....(((((.......)))))))))))).
>Scaffold_8.tRNA12-LeuTAA
GCAGGTTTGCCCGAGTGGTTAAGGGGGAAGACTTAAGATCTTCTGCACTCAAGTGCGCGTGGGTTCGAACCCCACAGCCTGCA
(((((((..(((..........))).(((((.......))))).((((....))))..(((((.......)))))))))))).
>Scaffold_8.tRNA13-GlnTTG
GGTTCTATGGTGTAGTGGTTAGCACTCTGGACTTTGAATCCAGCGACCTGGGTTCGACTCCCGGTAGGACCT
(((((((..((((........)))).(((((.......)))))....(((((.......)))))))))))).
>Scaffold_8.tRNA15-ProTGG
GGGCATTTGGTCTAGTGGTATGATTCTCGCTTTGGGTGCGAGAGGTCCCGAGTTCGATTCTCGGAATGCCCC
(((((((..(((.........))).(((((.......))))).....(((((.......)))))))))))).
>Scaffold_8.tRNA18-SerCGA
GTCGATATGTCCGAGTGGTTAAGGAGACAGACTCGAAATCTGTTGGGCTTTGCCTGCGCAGGTTCGAATCCTGCTGTCGACG
(((((((..(((..........))).(((((.......))))).((((...))))..(((((.......)))))))))))).
>Scaffold_8.tRNA19-LysCTT
GCCCGTCTAGCTCAGTTGGTAGAGCGCAAGGCTCTTAACCTTGTGGTCGTGGGTTCGAGCCCCACGGTGGGCG
(((((((..((((........)))).(((((.......))))).....(((((.......)))))))))))).
>Scaffold_8.tRNA22-HisGTG
GTGGCTGTAGTTTAGTGGTAAGAATTCCACGTTGTGGCCGTGGAGACCTGGGCTCGAATCCCAGCAGCCACA
(((((((..((((........)))).(((((.......)))))....(((((.......)))))))))))).
>Scaffold_8.tRNA24-GlyTCC
GCGTCTGTAGTCCAACGGTTAGGATAATTGCCTTCCAAGCAATAGACCCGGGTTCGACTCCCGGCAGACGCA
(((((((..((((........)))).(((((.......)))))....(((((.......)))))))))))).
>Scaffold_8.tRNA27-ThrAGT
GCTCTTGTAGCTTAGTTGGTTAGAGCACCCGTTTAGTAAGCGGGAGGTCTTGAGTTCGACTCTCAACAAGAGCA
(((((((..((((.........)))).(((((.......))))).....(((((.......)))))))))))).
>Scaffold_8.tRNA28-ThrAGT
GCTCTCGTAGCTCAGTTGGTTAGAGCACCCGTTTAGTAAGCGGGAGGTCTTGAGTTCGACTCTCAACGAGAGCA
(((((((..((((.........)))).(((((.......))))).....(((((.......)))))))))))).
>Scaffold_8.tRNA29-LysTTT
GCCGTCTTAGCTCAGTGGTAGAGCGCGTGGCTTTTAACCACGTGGTCGTGGGTTCGATCCCCACAGACGGCG
(((((((..((((.......)))).(((((.......))))).....(((((.......)))))))))))).
>Scaffold_8.tRNA30-MetCAT
GGGGTGGTGGCGCAGTTGGCTAGCGCGTAGGTCTCATAGCTGTCTGAGTAATCCTGAGGTCGAGAGTTCGAGCCTCTCTCACCCCA
(((((((..((((.........)))).((((.....................)))).....(((((.......)))))))))))).
>Scaffold_8.tRNA37-ValAAC
GGTGTCGTGGTGTAGTTGGTTATCACGTCAGTCTAACACACTGAAGGTCTCCGGTTCAAGTCCGGGCGACGCCA
(((((((..(((...........))).(((((.......))))).....(((((.......)))))))))))).
>Scaffold_8.tRNA46-LeuTAG
GACGGTTTGGCCGAGTGGTCTAAGGCGCCAGATTTAGGCTCTAGTCCGAAAGGGCGTGGGTTCAAATCCCACAGCCGTCA
(((((((..(((...........))).(.(((.......))).)...........(((((.......)))))))))))).
>Scaffold_8.tRNA47-LeuTAG
GACGGTTTGGCCGAGTGGTCTAAGGCGCCAGATTTAGGCTCTGGTCCGAAAGGGCGTGGGTTCAAATCCCACAGCCGTCA
(((((((..(((...........))).(((((.......)))))...........(((((.......)))))))))))).
>Scaffold_8.tRNA48-ProTGG
GGGCATTTGGTCTAGTGGTATGATTCTCGCTTTGGGTGCGAGAGTTCCCGAGTTCGATTCTCGGAATGCCCC
(((((((..(((.........))).(((((.......))))).....(((((.......)))))))))))).
>Scaffold_8.tRNA49-AsnGTT
GCTGGAATAGCTCAGTTGGTTAGAGCGTGTGGCTGTTAACCACAAGGTCGGAGGTTCAAGCCCTCCTTCTAGCG
(((((((..((((.........)))).(((((.......))))).....(((((.......)))))))))))).
>Scaffold_8.tRNA50-SerAGA
GTGGGCGTGCCGGAGTGGTTATCGGGCATGACTAGAAATCATGTGGGCTCTGCCCGCGCAGGTTCGAATCCTGCCGCTCACG
(((((((..((((........)))).(((((.......))))).((((...))))..(((((.......)))))))))))).
>Scaffold_8.tRNA51-TyrGTA
CCGACCTTAGCTCAGTTGGTAGAGCGGAGGACTGTAGTTGTTGAGCAGTTTAATCCTTAGGTCTCTGGTTTGAATCCGGCAGGTCGGA
(((((((..((((........)))).(((((......................)))))......((((.......)))).))))))).
>Scaffold_8.tRNA53-TyrGTA
CCGACCTTAGCTCAGTTGGTAGAGCGGAGGACTGTAGTTGTTGAGCAGTTTAATCCTTAGGTCGCTGGTTCGAATCCGGCAGGTCGGA
(((((((..((((........)))).(((((......................))))).....(((((.......)))))))))))).
>Scaffold_8.tRNA55-TyrGTA
CCGACCTTAGCTCAGTTGGTAGAGCGGAGGACTGTAGTTGTTGAGCAGTTTAATCCTTAGGTCGCTGGTTCGAATCCGGCAGGTCGGA
(((((((..((((........)))).(((((......................))))).....(((((.......)))))))))))).
>Scaffold_8.tRNA57-TyrGTA
CCGACCTTAGCTCAGTTGGTAGAGCGGAGGACTGTAGTTGTTGAGCAGTTTAATCCTTAGGTCGCTGGTTCGAATCCGGCAGGTCGGA
(((((((..((((........)))).(((((......................))))).....(((((.......)))))))))))).
>Scaffold_8.tRNA59-TyrGTA
CCGACCTTAGCTCAGTTGGTAGAGCGGAGGACTGTAGTTGTTGAGCAGTTTAATCCTTAGGTCGCTGGTTCGAATCCGGCAGGTCGGA
(((((((..((((........)))).(((((......................))))).....(((((.......)))))))))))).
>Scaffold_8.tRNA61-TyrGTA
CCGACCTTAGCTCAGTTGGTAGAGCGGAGGACTGTAGTTGTTGAGCAGTTTAATCCTTAGGTCGCTGGTTCGAATCCGGCAGGTCGGA
(((((((..((((........)))).(((((......................))))).....(((((.......)))))))))))).
>Scaffold_8.tRNA62-TyrGTA
CCGACCTTAGCTCAGTTGGTAGAGCGGAGGACTGTAGTTGTTGAGTAGTTAATCCTTAGGTCGCTGGTTCGAATCCGGCAGGTCGGA
(((((((..((((........)))).(((((.....................))))).....(((((.......)))))))))))).
>Scaffold_8.tRNA63-TyrATA
CCGACCTTAGCTCAGTTGGTAGAGCGGAGGACTATAGATGTTCAGCAGTTGAATCCTTAGGTCGCTGATTCGAATCCGGCAGGTCGGA
(((((((..((((........)))).(((((......................))))).....((((.........))))))))))).
>Scaffold_8.tRNA64-TyrGTA
CCGACCTTAGCTCAGTTGGTAGAGCGGAGGACTGTAGTTTGTCAAGCAGAAAATCCTTAGGTTGCTGGTTTGAATCTGGCAGGTCGGA
(((((((..((((........)))).(((((......................))))).....(((((.......)))))))))))).
>Scaffold_8.tRNA65-TyrGTA
CCGACCTTAGCTCAGTTGGTAGAGCGGAGGACTGTAGTTGATGAAGCAGATGATCCTTAGGTCGCTGGTTCGAATCCGGCAGGTCGGA
(((((((..((((........)))).(((((......................))))).....(((((.......)))))))))))).
>Scaffold_8.tRNA66-TyrGTA
CCGACCTTAGCTCAGTTGGTAGAGCGGAGGACTGTAGTTGGTCAAACGGATGATCCTTAGGTCGCTGGTTCGAATCCGGCAGGTCGGA
(((((((..((((........)))).(((((......................))))).....(((((.......)))))))))))).
>Scaffold_8.tRNA67-ValAAC
GGTGTCGTGGTGTAGTTGGTTATCACGTCAGTCTAACACACTGAAGGTCTCCGGTTCGAGTCCGGGCGACGCCA
(((((((..(((...........))).(((((.......))))).....(((((.......)))))))))))).
>Scaffold_8.tRNA69-ValAAC
GGTGTCGTGGTGTAGTTGGTTATCACGTCAGTCTAACACACTGAAGGTCTCCGGTTCAAGTCCGGGCGACGCCA
(((((((..(((...........))).(((((.......))))).....(((((.......)))))))))))).
>Scaffold_8.tRNA70-ValAAC
GGTGTCGTGGTGTAGTTGGTTATCACGTCAGTCTAACACACTGAAGGTCTCCGGTTTGAGTCCGGGCGACGCCA
(((((((..(((...........))).(((((.......))))).....(((((.......)))))))))))).
>Scaffold_8.tRNA71-ValCAC
GTCTGGGTGGTGTAGTTGGTTATCACGCTAGTCTCACACACTAGAGGTCCCCAGTTCGAACCTGGGCTCAGACA
(((((((..(((...........))).(((((.......))))).....(((((.......)))))))))))).
>Scaffold_8.tRNA73-ThrTGT
GCCCCTATAGCTCAGTGGTAGAGCGTCAGTCTTGTAAACTGAAGGTCTGTAGTTCGATCCTGCATGGGGGCA
(((((((..((((.......)))).(((((.......))))).....(((((.......)))))))))))).
>Scaffold_8.tRNA78-GlyGCC
GCACCAGTGGTCTAGTGGTAGAATAGTACCCTGCCACGGTACAGACCCGGGTTCGATTCCCGGCTGGTGCA
(((((((..((.(.......).)).(((((.......)))))....(((((.......)))))))))))).
>Scaffold_8.tRNA79-GlyGCC
GCACCAGTGGTCTAGTGGTAGAATAGTACCCTGCCACGGTACAGACCCGGGTTCGATTCCCGGCTGGTGCA
(((((((..((.(.......).)).(((((.......)))))....(((((.......)))))))))))).
>Scaffold_8.tRNA80-AlaAGC
GGGGATGTAGCTCAGATGGTAGAGCGCTCGCTTAGCATGCGAGAGGTACGGGGATCGATACCCCGCATCTCCA
(((((((..((((........)))).(((((.......))))).....(((((.......)))))))))))).
>Scaffold_8.tRNA81-AlaAGC
GGGGATGTAGCTCAGATGGTAGAGCGCTCGCTTAGCATGCGAAAGGTACGGGGATCGATACCCCGCATCTCCA
(((((((..((((........))))..((((.......))))......(((((.......)))))))))))).
>Scaffold_8.tRNA82-AlaAGC
GGGGATGTAGCTCAGATGGTAGAGCGCTCGCTTAGCATGCGAAAGGTACGGGGATCGATACCCCGCATCTCCA
(((((((..((((........))))..((((.......))))......(((((.......)))))))))))).
>Scaffold_8.tRNA83-AlaAGC
GGGGATGTAGCTCAGATGGTAGAGCGCTCGCTTAGCATGCGAAAGGTACGGGGATCGATACCCCGCATCTCCA
(((((((..((((........))))..((((.......))))......(((((.......)))))))))))).
>Scaffold_8.tRNA85-SerTGA
GTCGATATGTCCGAGTGGTTAAGGAGACAGACTTGAAATCTGTTGGGCTTCGCCCGCGCAGGTTCGAACCCTGCTGTCGACG
(((((((..(((..........))).(((((.......))))).((((...))))..(((((.......)))))))))))).
>Scaffold_8.tRNA91-LeuCAA
GTCAGGATGGCCGAGTGGTCTAAGGCGCCAGACTCAAGTTCTGGTCCTCTAACGAGGGCGTGGGTTCAAATCCCACTTCTGACA
(((((((..(((...........))).(((((.......))))).((((....))))..(((((.......)))))))))))).
>Scaffold_8.tRNA93-IleAAT
GGCCTATTAGCTCAGCTGGTTAGAGCGTCGTGCTAATAACGCGAAGGTCGCAGGTTCGAGACCTGCATGGGCCA
(((((((..((((.........)))).(((((.......))))).....(((((.......)))))))))))).
>Scaffold_8.tRNA96-LysTTT
GCCGTCTTAGCTCAGTGGTAGAGCGCGTGGCTTTTAACCACGTGGTCGTGGGTTCGATCCCCACAGACGGCG
(((((((..((((.......)))).(((((.......))))).....(((((.......)))))))))))).
>Scaffold_9.tRNA5-SerAGA
GTGGCCGTGCCGGAGTGGTTATCGGGCATGACTAGAAATCATGTGGGCTCTGCCCGCGCAGGTTCGAATCCTGCCGCTCACG
((((.((..((((........)))).(((((.......))))).((((...))))..(((((.......))))))).)))).
>Scaffold_9.tRNA6-ArgCCT
GCGTCTGTAGCTCAGTGGATAGAGCGTCTGTTTCCTAAGCAGAAGGTCGTAGGTTCGACCCCTACCTGACGCG
(((((.(..((((........)))).(((((.......))))).....(((((.......)))))).))))).
>Scaffold_9.tRNA8-GluCTC
TCCGTTGTAGTCTAGTTGGTTAGGATACTCGGCTCTCACCCGAGAGACCCGGGTTCAAGTCCCGGCAACGGAA
(((((((..((((.........)))).(((((.......)))))....(((((.......)))))))))))).
>Scaffold_9.tRNA12-TyrGTA
CCGACCTTAGCTCAGTTGGCAGAGCGGAAGACTGTAGTCGTTGTAACTGAAATCTTTAGGTCGCTGGTTCGATTCCGGCAGGTCGGA
(((((((..((((........)))).(((((.....................))))).....(((((.......)))))))))))).
>Scaffold_9.tRNA13-TyrGTA
CCGACCTTAGCTCAGTTGGCAGAGCGGAAGACTGTAGTTGTTAAAAACTGAAATCTTTAGGTCGCTGGTTCGATTCCGGCAGGTCGGA
(((((((..((((........)))).(((((......................))))).....(((((.......)))))))))))).
>Scaffold_9.tRNA14-ValAAC
GGTGTCGTGGTGTAGTTGGTTATCACGTCAGTCTAACACACTGAAGGTCTCCGGTTCGAGTCCGGGCGACGCCA
(((((((..(((...........))).(((((.......))))).....(((((.......)))))))))))).
>Scaffold_9.tRNA15-TyrGTA
CCGACCTTAGCTCAGTTGGTAGAGCGGAGGACTGTAGTTGTTCAAGCAGATTAATCCTTAGGTCGCTGGTTCGAATCCGGCAGGTCGGA
(((((((..((((........)))).(((((.......................))))).....(((((.......)))))))))))).
>Scaffold_9.tRNA16-ValAAC
GGTGTCGTGGTGTAGTTGGTTATCACGTCAGTCTAACACACTGAAGGTCTCCGGTTCGAGTCCGGGCGACGCCA
(((((((..(((...........))).(((((.......))))).....(((((.......)))))))))))).
>Scaffold_9.tRNA17-ValAAC
GGTGTCGTGGTGTAGTTGGTTATCACGTCAGTCTAACACACTGAAGGTCTCCGGTTCGAGTCCGGGCGACGCCA
(((((((..(((...........))).(((((.......))))).....(((((.......)))))))))))).
>Scaffold_9.tRNA18-LeuAAG
GTTGAGATGGCCGAGTTGGTCTAAGGCGCCCAGATTAAGGTTCTGGTCCGAAAGGGCGTGGGTTCAAATCCCACTCTCAACA
(((((((..(((............)))..(((((.......)))))...........(((((.......)))))))))))).
>Scaffold_9.tRNA20-ProTGG
GGGCGTTTGGTCTAGTGGTATGATTCTCGCTTTGGGTGCGAGAGGTCCCGAGTTCGATTCTCGGAACGCCCC
(((((((..(((.........))).(((((.......))))).....(((((.......)))))))))))).
>Scaffold_9.tRNA24-GlnCTG
GGTTCTATGGTCTAGTGGTTAGGACATTGGACTCTGAATCCAGTAACCCGAGTTCAAATCTCGGTAGGACCT
(((((((..((((........)))).(((((.......)))))....(((((.......)))))))))))).
>Scaffold_9.tRNA25-ArgTCT
GCGCTCGTGGCCTAATGGATAAGGCATTTGACTTCTAATCAAAGGATTGTGGGTTCGAGTCCCACCGAGCGTG
(((((((..((((........)))).(((((.......))))).....(((((.......)))))))))))).
>Scaffold_9.tRNA26-ArgTCG
GACCGCATAGCGCAGTGGATTAGCGCGTTTGACTTCGGATCAAAAGGTCGTGGGTTCGACTCCCACTGTGGTCG
(((((((..((((.........)))).(((((.......))))).....(((((.......)))))))))))).
>Scaffold_9.tRNA27-LysCTT
GCCCGTCTAGCTCAGTTGGTAGAGCGCAAGGCTCTTAACCTTGTGGTCGTGGGTTCGAGCCCCACGGTGGGCG
(((((((..((((........)))).(((((.......))))).....(((((.......)))))))))))).
>Scaffold_9.tRNA28-GlyGCC
GCACTAGTGGTCTAGTGGTAGAATAGTACCCTGCCACGGTACAGACCCGGGTTCGATTCCCGGCTGGTGCA
(((((((..((.(.......).)).(((((.......)))))....(((((.......)))))))))))).
>Scaffold_9.tRNA29-PheGAA
GCGGGGATAGCTCAGTTGGGAGAGCGTCAGACTGAAGATCTGAAGGTCGCGTGTTCGATCCACGCTCACCGCA
((((.((..((((........)))).(((((.......))))).....(((((.......))))))).)))).
>Scaffold_9.tRNA30-TrpCCA
GGATCCGTGGCGCAATGGTAGCGCGTCTGACTCCAGATCAGAAGGTTGCGTGTTCGATTCACGTCGGGTTCA
(((((((..((((.......)))).(((((.......))))).....(((((.......)))))))))))).
>Scaffold_9.tRNA33-ValTAC
GTTGCTGTGGTGTAGTGGTTATCACGTCAGTCTTACACACTGAAGGTCCCCAGTTCGATCCTGGGCAGCAACA
(((((((..(((..........))).(((((.......))))).....(((((.......)))))))))))).
>Scaffold_9.tRNA34-PheGAA
GCGGGGATAGCTCAGTTGGGAGAGCGTCAGACTGAAGATCTGAAGGTCGCGTGTTCGATCCACGCTCACCGCA
((((.((..((((........)))).(((((.......))))).....(((((.......))))))).)))).
>Scaffold_9.tRNA35-PheGAA
GCGGGGATAGCTCAGTTGGGAGAGCGTCAGACTGAAGATCTGAAGGTCGCGTGTTCGATCCACGCTCACCGCA
((((.((..((((........)))).(((((.......))))).....(((((.......))))))).)))).
>Scaffold_9.tRNA36-ValCAC
GGTTCCGTGGTGTAGCGGTTATCACGTCTGCTTCACACGCAGAAGGTCCCCAGTTCGATCCCGGGCGGAATCA
(((((((..(((..........))).(((((.......))))).....(((.(.......).)))))))))).
>Scaffold_9.tRNA37-MetCAT
GCCTCGGTAGCGCAGTAGGCAGCGCGTCAGTCTCATAATCTGAAGGCCGTGAGTTCGATCCTCACCCGGGGCA
(((((((..((((........)))).((((.........)))).....(((((.......)))))))))))).
>Scaffold_9.tRNA38-LeuTAG
GGCAGCGTGGCCGAGCGGTCTAAGGCGCTGGTTTTAGGCACCAGTCTCCCCGGAGACGTGGGTTCGAATCCCACCGCTGTCA
(((((((..(((...........))).(((((.......))))).((((..))))..(((((.......)))))))))))).
>Scaffold_9.tRNA39-SerTGA
GCTGCGGTGTCCGAGTGGTTAAGGAGTTGGACTTGAAATCCAATGGGCTCTGCCCGCACAGGTTCGAACCCTGTCCGCAGCG
(((((((..(((..........))).(((((.......))))).((((...))))..(((((.......)))))))))))).
>Scaffold_9.tRNA40-ArgTCT
GTCCTGTAGCGCAGTGGAAAGCGCGTCGGACTTCTAATCCGAAGGTCGCGGGTTCGATCCCCGCCAGGGATG
((((.(..((((........)))).(((((.......))))).....(((((.......))))))..)))).
>Scaffold_9.tRNA41-LeuAAG
GGTAGCGTGGCCGAGCGGTCTAAGGCGCTGGTTTAAGGCACCAGTCTCCTCGGAGGCGTGGGTTCGAATCCCACCGCTGCCA
(((((((..(((...........))).(((((.......))))).((((..))))..(((((.......)))))))))))).
>Scaffold_9.tRNA42-LeuTAA
GTCAGGATGGCCGAGTGGTCGAAGGCGCCAGACTTAAGCCATCATCCGGTGTGAGTGTTCTGGTCCTCGTATGAGGGCGTGGGTTCGAACCCCACTCCTGACA
(((((((..(((...........))).(((((..........................))))).((((....))))..(((((.......)))))))))))).
>Scaffold_9.tRNA43-IleTAT
GCCCCAGTGGCGCAATCGGTTAGCGCACGGTACTTATAGGACAGTTTCTGCGAGCTATGCCGGGGTTGCGAGTTCGAGCCTCGCCTGGGGCA
(((((((..((((.........)))).(((((.........................))))).....(((((.......)))))))))))).
>Scaffold_9.tRNA45-ValTAC
GTTGCTGTGGTGTAGTGGTTATCACGTTAGTCTTACACACTAAAGGTCCCCAGTTCGATCCTGGGCAGCAACA
(((((((..(((..........))).(((((.......))))).....(((((.......)))))))))))).
>Scaffold_9.tRNA48-AspGTC
GTCGTTGTAGTATAGTGGTAAGTATTCCCGCCTGTCACGCGGGTGACCCGGGTTCGATCCCCGGCAACGGCG
(((((((..((((........)))).(((((.......)))))....(((((.......)))))))))))).
>Scaffold_9.tRNA49-AspGTC
GTCGTTGTAGTATAGTGGTAAGTATTCCCGCCTGTCACGCGGGTGACCCGGGTTCGATCCCCGGCAACGGCG
(((((((..((((........)))).(((((.......)))))....(((((.......)))))))))))).
>Scaffold_9.tRNA50-GlnCTG
GGTCCCATGGTCTAGTGGTTAGGACATTGGACTCTGAATCCAGTAACCCGAGTTCAAATCTCGGTGGGACCT
(((((((..((((........)))).(((((.......)))))....(((((.......)))))))))))).
>Scaffold_9.tRNA53-LeuTAG
GACGGTTTGGCCGAGTGGTCTAAGGCGCCAGATTTAGGCTCTGGTCCGAAAGGGCGTGGGTTCAAATCCCACAGCCGTCA
(((((((..(((...........))).(((((.......)))))...........(((((.......)))))))))))).
>Scaffold_9.tRNA54-GlyGCC
GCACTAGTGGTCTAGTGGTAGAATAGTACCCTGCCACGGTACAGACCCGGGTTCGATTCCCGGCTGGTGCA
(((((((..((.(.......).)).(((((.......)))))....(((((.......)))))))))))).
>Scaffold_9.tRNA55-ValTAC
GTTGCTGTGGTGTAGTGGTTATCACGTCAGTCTTACACACTGAAGGTCCCCAGTTCGATCCTGGGCAGCAACA
(((((((..(((..........))).(((((.......))))).....(((((.......)))))))))))).
>Scaffold_9.tRNA61-TyrGTA
CCGACCTTAGCTCAGTTGGTAGAGCGGAAGACTGTAGTTGGTTCAACTGAAATCTTTAGGTCGCTGGTTCGATTCCGGCAGGTCGGA
(((((((..((((........)))).(((((.....................))))).....(((((.......)))))))))))).
>Scaffold_9.tRNA62-ThrAGT
GCTCTCGTAGCTCAGTTGGTTAGAGCACCCGTTTAGTAAGCGGGAGGTCTTGAGTTCGACTCTCAACGAGAGCA
(((((((..((((.........)))).(((((.......))))).....(((((.......)))))))))))).
>Scaffold_9.tRNA65-TyrGTA
CCGACCTTAGCTCAGTTGGCAGAGCGGAAGACTGTAGTTGTAAAAACTGAAATCTTTAGGTCGCTGGTTCGATTCCGGCAGGTCGGA
(((((((..((((........)))).(((((.....................))))).....(((((.......)))))))))))).
>Scaffold_9.tRNA66-LysTTT
GCCGTCTTAGCTCAGTGGTAGAGCGCGTGGCTTTTAACCACGTGGTCGTGGGTTCGATCCCCACAGACGGCG
(((((((..((((.......)))).(((((.......))))).....(((((.......)))))))))))).
>Contig177|quiver|.tRNA1-GlyGCC
GCACCAGTGGTCTAGTGGTAGAATAGTACCCTGCCACGGTACAGACCGGGTTCGATTCCCGGCTGGTGCA
(((((((..((.(.......).)).(((((.......)))))...(((((.......)))))))))))).
>Contig654|quiver|.tRNA1-PheGAA
GCCGGGATAGCTCAGTTGGTAGAGCAGAGGACTGAAAATCCTCGTGTCACCAGTTCAAATCTGGTTCTTGGCA
(((((((..((((........)))).(((((.......))))).....(((((.......)))))))))))).
>Contig143|quiver|.tRNA1-GlyTCC
GCGTTTGTAGTCCAACGGTTAGGATAATTGCCTTCCAAGCAATAGACCCGGGTTCGACTCCCGGCAGACGCA
(((((((..((((........)))).(((((.......)))))....(((((.......)))))))))))).
>Contig64|quiver|.tRNA1-AlaCGC
GGGGGTGTAGCTCAAATGGTAGAGCGCTCGCTTCGCATGTGAGAGGCACGGGGATCGATACCCCGCACTTCCA
(((((((..((((........)))).(((((.......))))).....(((((.......)))))))))))).
>Contig64|quiver|.tRNA2-AspGTC
TCCTCGGTAGTATAGTGGTCAGTATCTCCGCCTGTCACGCGGGAGACCGGGGTTCGATTCCCCGCCGGGGAG
(((((((..((((........)))).(((((.......)))))....(((((.......)))))))))))).
>Contig64|quiver|.tRNA3-iMetCAT
AGCAGAGTGGCGCAGTGGAAGCGTGCTGGGCCCATAACCCAGAGGTCCGAGGATCGAAACCTTGCTCTGCTA
(((((((..((((.......)))).(((((.......))))).....(((((.......)))))))))))).
>Contig64|quiver|.tRNA4-SerAGA
GCAGTCGTGGCCGAGTGGTTAAGGCGACTGACTAGAAATCAGTTTCCCTCTGGGAGCGTAGGTTCGAGTCCTACCGACTGCG
(((((((..(((..........))).(((((.......))))).((((...))))..(((((.......)))))))))))).
>Contig64|quiver|.tRNA5-AlaTGC
GGGGGTGTAGCTCAGACGGTAGAGCGCTCGCTTTGCATGCGAGAGGCACGGGGATCGATACCCCGCACCTCCA
(((((((..((((........)))).(((((.......))))).....(((((.......)))))))))))).
>Contig64|quiver|.tRNA6-ProAGG
GGTCCGTTGGTCTAGGGGTATGATTCTCGCTTAGGGTGCGAGAGGTCCCGGGTTCAAATCCCGGACGGACCC
(((((((..(((.........))).(((((.......))))).....(((((.......)))))))))))).
>Contig64|quiver|.tRNA7-ArgTCT
GTCCCTGTAGCGCAGTGGAAAGCGCGTCGGACTTCTAATCCGAAGGTCGCGGGTTCGATCCCCGCCAGGGATG
(((((((..((((........)))).(((((.......))))).....(((((.......)))))))))))).
>Contig64|quiver|.tRNA8-LeuAAG
GGTAGCGTGGCCGAGCGGTCTAAGGCGCTGGTTTAAGGCACCAGTCTCCTCGGAGGCGTGGTTCGAATCCCACCGCTGCCA
(((((((..(((...........))).(((((.......))))).((((..))))..((((........))))))))))).
>Contig64|quiver|.tRNA9-LeuTAA
GTCAGGATGGCCGAGTGGTCGAAGGCGCCAGACTTAAGCCATCATCCGGTGTGAGTGTTCTGGTCCTCGTATGAGGGCGTGGGTTCGAACCCCACTCCTGACA
(((((((..(((...........))).(((((..........................))))).((((....))))..(((((.......)))))))))))).
>Contig64|quiver|.tRNA10-IleTAT
GCCCCAGTGGCGCAATCGGTTAGCGCACGGTACTTATAGGACAGTTTCTGCGAGCTATGCCGGGGTTGCGAGTTCGAGCCTCGCCTGGGGCA
(((((((..((((.........)))).(((((.........................))))).....(((((.......)))))))))))).
>Contig435|quiver|.tRNA1-ArgACG
GGTCCTGTGGCGCAACGGATAACGCGTCTGACTACGGATCAGAAGATTCCAGGTTCGAATCCTGGCAGGATCG
(((((((..(((..........))).(((((.......))))).....(((((.......)))))))))))).
>Contig435|quiver|.tRNA2-GlyGCC
GCATCGGTGGTTCAGTGGTAGAATGCTCGCCTGCCACGCGGGCGGCCCGGGTTCGATTCCCGGCCGATGCA
(((((((..((((.......)))).(((((.......)))))....(((((.......)))))))))))).
>Contig435|quiver|.tRNA3-AsnGTT
GCCTCCGTGGCGCAATGGTTAGCGCGTTCGGCTGTTAACCGAAAGGTTGGTGGTTCGACCCCACCCGGGGGCG
(((((((..((((........)))).(((((.......))))).....(((((.......)))))))))))).
>Contig435|quiver|.tRNA4-ArgTCG
GACCGTGTGGCCTAATGGATAAGGCGTCGGACTTCGGATCCGAAGATTGCAGGTTCGAGTCCTGTCACGGTCG
(((((((..((((........)))).(((((.......))))).....(((((.......)))))))))))).
>Contig435|quiver|.tRNA5-GlyTCC
GCGACAGTGGTGTAGTGGTTAGCATAGTTGCCTTCCAAGCAGTTGATCCGGGTTCGATTCCCGGCTGTCGCA
(((((((..((((........)))).(((((.......)))))....(((((.......)))))))))))).
>Contig435|quiver|.tRNA6-ValAAC
GATTCCGTGGTGTAGCGGTTATCACATCTGCCTAACACGCAGAAGGTCCCCAGTTCGATCCTGGGCGGAATCA
(((((((..(((..........))).(((((.......))))).....(((((.......)))))))))))).
>Contig435|quiver|.tRNA7-LeuAAG
GGTAGCGTGGCCGAGCGGTCTAAGGCGCTGGTTTAAGGCACCAGTCTCCTCGGAGGCGTGGGTTCGAATCCCACCGCTGCCA
(((((((..(((...........))).(((((.......))))).((((..))))..(((((.......)))))))))))).
>Contig318|quiver|.tRNA1-LysTTT
TAGCTCAGTCGGTAGAGCATGGGACTTTTAATCCCAGGGTCGTGGGTTCAAGTCCCAC
..((((........)))).(((((.......))))).....(((((.......)))))
>Contig318|quiver|.tRNA2-SerAGA
GCAGTCGTGGCCGAGTGGTTAAGGCGACTGACTAGAAATCAGTTTCCCTCTGGGAGCGTAGGTTCGAGTCCTACCGACTGCG
(((((((..(((..........))).(((((.......))))).((((...))))..(((((.......)))))))))))).
>Contig318|quiver|.tRNA3-AlaTGC
GGGGGTGTAGCTCAGACGGTAGAGCGCTCGCTTTGCATGCGAGAGGCACGGGGATCGATACCCCGCACCTCCA
(((((((..((((........)))).(((((.......))))).....(((((.......)))))))))))).
>Contig318|quiver|.tRNA4-LysCTT
GCCCGGCTAGCTCAGTCGGTAGAGCATGGGACTCTTAATCCCAGGGTCGTGGGTTCGAGCCCCACGTTGGGCG
(((((((..((((........)))).(((((.......))))).....(((((.......)))))))))))).
>Contig318|quiver|.tRNA5-HisGTG
GCCGTGATCGTATAGTGGTTAGTACCTTGCGTTGTGGCCGCAATAACCCAGGTTCGAATCCTGGTCACGGCA
(((((((..((((........)))).(((((.......)))))....(((((.......)))))))))))).
