# Supplementary material for: Conservation and Tandem Duplication of tRNA Genes in Plant Species
Source: Genes (Basel). 2025 Nov 1;16(11):1307. doi: 10.3390/genes16111307 (PMC12652284; doi:10.3390/genes16111307)
Supplement: Supplementary file 1 [file genes-16-01307-s001.zip › tRNA.prediction.out/Ahy/Ahy.out]

Sequence		tRNA	Bounds	tRNA	Anti	Intron Bounds	Inf	HMM	2'Str	Hit	Isotype	Isotype
Name	tRNA #	Begin	End	Type	Codon	Begin	End	Score	Score	Score	Origin	CM	Score	Note
--------	------	-----	------	----	-----	-----	----	------	-----	-----	------	-------	-------	------
Scaffold_10	1	152616	152685	Undet	NNN	0	0	29.1	18.20	10.90	Inf	Ile	21.4
Scaffold_10	2	155265	155335	Undet	NNN	0	0	38.9	25.30	13.60	Inf	Arg	32.0
Scaffold_10	3	1708849	1708922	Undet	NNN	0	0	49.8	31.30	18.50	Inf	Ile	42.2
Scaffold_10	4	2793938	2794010	Ala	TGC	0	0	42.3	36.80	5.50	Inf	Val	42.1	IPD:-20.10
Scaffold_10	5	3021903	3021976	Asn	GTT	0	0	84.5	59.40	25.10	Inf	Asn	95.9
Scaffold_10	6	3211960	3212031	Undet	NNN	0	0	25.0	15.20	9.80	Inf	Val	19.1
Scaffold_10	7	5397660	5397733	Met	CAT	0	0	61.9	36.10	25.80	Inf	Thr	69.1	IPD:-41.00
Scaffold_10	8	5620033	5620104	Arg	TCT	0	0	54.4	34.70	19.70	Inf	Thr	54.0	IPD:-2.60
Scaffold_10	9	5667386	5667455	Gly	GCC	0	0	45.5	26.90	18.60	Inf	His	46.4	IPD:-2.80
Scaffold_10	10	5727745	5727818	Met	CAT	0	0	43.2	24.90	18.30	Inf	Arg	48.7	IPD:-17.50
Scaffold_10	11	5745919	5745990	Met	CAT	0	0	26.5	14.10	12.40	Inf	Arg	31.8	IPD:-18.20
Scaffold_10	12	5786590	5786663	His	GTG	0	0	49.4	34.40	15.00	Inf	His	54.3
Scaffold_10	13	5793649	5793727	Undet	NNN	0	0	29.8	24.20	5.60	Inf	Thr	26.3
Scaffold_10	14	5831796	5831867	Glu	TTC	0	0	56.7	36.20	20.50	Inf	His	60.1	IPD:-10.40
Scaffold_10	15	5839643	5839729	Ser	TGA	0	0	60.9	30.90	30.00	Inf	Ser	60.9
Scaffold_10	16	5846259	5846329	Glu	TTC	0	0	38.7	28.30	10.40	Inf	His	46.3	IPD:-15.20
Scaffold_10	17	6099123	6099203	Leu	CAA	0	0	62.2	36.60	25.60	Inf	Gly	64.5	IPD:-19.70
Scaffold_10	18	6270753	6270824	Cys	GCA	0	0	64.2	40.80	23.40	Inf	Cys	66.6
Scaffold_10	19	6342986	6343058	Phe	GAA	0	0	72.0	48.00	24.00	Inf	Thr	76.1	IPD:-0.90
Scaffold_10	20	7271546	7271618	Met	CAT	0	0	51.1	23.70	27.40	Inf	Thr	62.7	IPD:-33.00
Scaffold_10	21	7527869	7527940	Undet	NNN	0	0	24.4	22.90	1.50	Inf	Val	17.7	pseudo
Scaffold_10	22	7936735	7936821	Ser	GGA	0	0	61.8	32.30	29.50	Inf	Ser	81.4
Scaffold_10	23	8390899	8390968	Undet	NNN	0	0	27.7	0.00	27.70	Inf	Ile	20.0	pseudo
Scaffold_10	24	11495526	11495605	Leu	TAG	0	0	70.9	50.70	20.20	Inf	Leu	109.5
Scaffold_10	25	11822471	11822544	Ala	AGC	0	0	60.6	35.60	25.00	Inf	Ala	95.5
Scaffold_10	26	13620064	13620143	His	GTG	0	0	24.7	15.20	9.50	Inf	Thr	18.1	IPD:-18.30
Scaffold_10	27	13623064	13623136	Arg	GCG	0	0	36.0	35.60	0.40	Inf	Arg	45.2	pseudo
Scaffold_10	28	14363356	14363428	Sup	TTA	0	0	54.8	29.00	25.80	Inf	Cys	56.8	IPD:-56.80
Scaffold_10	29	14380677	14380748	Pro	AGG	0	0	67.4	34.70	32.70	Inf	Pro	112.3
Scaffold_10	30	14401650	14401722	Sup	TTA	0	0	54.8	29.00	25.80	Inf	Cys	56.8	IPD:-56.80
Scaffold_10	31	14406631	14406702	Pro	AGG	0	0	67.4	34.70	32.70	Inf	Pro	112.3
Scaffold_10	32	15708812	15708884	Lys	CTT	0	0	87.7	67.60	20.10	Inf	Lys	106.7
Scaffold_10	33	15948829	15948900	Asp	GTC	0	0	69.8	46.80	23.00	Inf	Asp	94.5
Scaffold_10	34	16352181	16352253	Phe	GAA	0	0	78.3	58.40	19.90	Inf	Phe	113.2
Scaffold_10	35	16443547	16443619	His	GTG	0	0	22.2	24.80	-2.60	Inf	Arg	13.1	pseudo,IPD:-18.10
Scaffold_10	36	17385052	17385122	Tyr	GTA	0	0	24.9	21.40	3.50	Inf	Arg	37.3	pseudo,IPD:-43.40
Scaffold_10	37	17489818	17489890	Glu	CTC	0	0	78.9	53.10	25.80	Inf	Glu	99.2
Scaffold_10	38	17637251	17637323	His	GTG	0	0	35.8	31.40	4.40	Inf	Arg	49.7	pseudo,IPD:-31.80
Scaffold_10	39	17886914	17886987	Ile	TAT	0	0	84.5	70.30	14.20	Inf	Ile	100.1
Scaffold_10	40	18156359	18156431	His	GTG	0	0	32.4	30.40	2.00	Inf	Arg	46.7	pseudo,IPD:-34.70
Scaffold_10	41	18658413	18658485	His	GTG	0	0	33.6	24.70	8.90	Inf	Thr	27.6	IPD:-9.60
Scaffold_10	42	18788936	18789016	Leu	AAG	0	0	74.0	52.20	21.80	Inf	Leu	110.4
Scaffold_10	43	18844422	18844504	Leu	AAG	0	0	63.5	49.30	14.20	Inf	Leu	91.5
Scaffold_10	44	19008591	19008663	Arg	CCT	0	0	71.3	54.20	17.10	Inf	Arg	85.7
Scaffold_10	45	19469151	19469223	Lys	CTT	0	0	87.7	67.60	20.10	Inf	Lys	106.7
Scaffold_10	46	19954084	19954156	His	GTG	0	0	24.2	29.80	-5.60	Inf	Arg	31.3	pseudo,IPD:-33.30
Scaffold_10	47	19997111	19997182	Tyr	GTA	0	0	23.1	28.40	-5.30	Inf	His	19.3	pseudo,IPD:-31.60
Scaffold_10	48	20811004	20811076	Lys	CTT	0	0	87.7	67.60	20.10	Inf	Lys	106.7
Scaffold_10	49	21089140	21089213	Asn	GTT	0	0	84.5	59.40	25.10	Inf	Asn	95.9
Scaffold_10	50	21331733	21331805	Glu	CTC	0	0	78.9	53.10	25.80	Inf	Glu	99.2
Scaffold_10	51	21411920	21411988	His	GTG	0	0	27.0	10.50	16.50	Inf	Thr	25.7	IPD:-19.40
Scaffold_10	52	21587956	21588030	Tyr	GTA	0	0	37.1	31.30	5.80	Inf	Arg	34.1	IPD:-32.00
Scaffold_10	53	21740172	21740245	Asn	GTT	0	0	84.5	59.40	25.10	Inf	Asn	95.9
Scaffold_10	54	22412653	22412724	Gly	TCC	0	0	73.9	46.20	27.70	Inf	Gly	85.6
Scaffold_10	55	21963431	21963358	Ile	AAT	0	0	84.0	56.60	27.40	Inf	Ile	110.3
Scaffold_10	56	21806033	21805961	Tyr	GTA	0	0	24.1	19.80	4.30	Inf	Arg	38.0	pseudo,IPD:-38.00
Scaffold_10	57	21740375	21740294	Ser	AGA	0	0	77.1	42.80	34.30	Inf	Ser	110.5
Scaffold_10	58	21386524	21386454	Gly	GCC	0	0	66.5	44.80	21.70	Inf	Gly	94.4
Scaffold_10	59	20880340	20880269	Lys	TTT	0	0	93.5	69.80	23.70	Inf	Lys	96.7
Scaffold_10	60	20765819	20765746	Val	CAC	0	0	79.1	48.00	31.10	Inf	Val	101.8
Scaffold_10	61	20424067	20423995	His	GTG	0	0	24.6	31.60	-7.00	Inf	Arg	22.7	pseudo,IPD:-27.10
Scaffold_10	62	19898970	19898897	Asn	GTT	0	0	84.5	59.40	25.10	Inf	Asn	95.9
Scaffold_10	63	19558165	19558092	Ile	AAT	0	0	87.5	60.10	27.40	Inf	Ile	114.1
Scaffold_10	64	19522752	19522680	His	GTG	0	0	30.4	26.90	3.50	Inf	Trp	31.3	pseudo,IPD:-20.30
Scaffold_10	65	19467480	19467409	Gly	TCC	0	0	73.9	46.20	27.70	Inf	Gly	85.6
Scaffold_10	66	18384559	18384486	Thr	AGT	0	0	76.0	48.40	27.60	Inf	Thr	90.6
Scaffold_10	67	18374184	18374111	Thr	AGT	0	0	76.0	48.40	27.60	Inf	Thr	90.6
Scaffold_10	68	18009240	18009168	Gln	TTG	0	0	25.9	24.10	1.80	Inf	Met	12.8	pseudo,IPD:-23.00
Scaffold_10	69	17427184	17427111	Arg	TCG	0	0	81.9	60.40	21.50	Inf	Arg	92.9
Scaffold_10	70	16906573	16906501	Glu	CTC	0	0	78.9	53.10	25.80	Inf	Glu	99.2
Scaffold_10	71	16790348	16790277	His	ATG	0	0	21.3	18.20	3.10	Inf	Thr	28.4	pseudo,IPD:-17.80
Scaffold_10	72	16615126	16615038	Met	CAT	16615088	16615074	64.1	40.60	23.50	Inf	Met	104.0
Scaffold_10	73	15117654	15117581	Gln	CTG	0	0	37.2	27.90	9.30	Inf	Arg	45.3	IPD:-43.10
Scaffold_10	74	14811462	14811391	His	GTG	0	0	63.0	33.70	29.30	Inf	His	86.8
Scaffold_10	75	12081787	12081716	His	GTG	0	0	27.3	12.50	14.80	Inf	Ile	34.5	IPD:-29.90
Scaffold_10	76	11704141	11704071	Undet	NNN	0	0	31.3	17.80	13.50	Inf	Arg	25.0
Scaffold_10	77	11265243	11265172	Lys	TTT	0	0	92.3	68.60	23.70	Inf	Lys	97.5
Scaffold_10	78	10128434	10128361	Undet	NNN	0	0	30.8	12.50	18.30	Inf	Ile	16.4
Scaffold_10	79	9433696	9433623	Asn	GTT	0	0	41.3	53.30	-12.00	Inf	Ile	50.3	pseudo,IPD:-15.00
Scaffold_10	80	9432636	9432562	Asn	GTT	0	0	49.6	39.70	9.90	Inf	Asn	54.4
Scaffold_10	81	9431577	9431504	Asn	GTT	0	0	82.0	56.90	25.10	Inf	Asn	96.3
Scaffold_10	82	9430085	9430005	Asn	GTT	0	0	69.3	51.20	18.10	Inf	Asn	80.6
Scaffold_10	83	9424448	9424373	Asn	GTT	0	0	39.7	34.20	5.50	Inf	Asn	42.1	trunc_start:3
Scaffold_10	84	9023358	9023286	Asn	ATT	0	0	39.0	20.10	18.90	Inf	Ile	32.5	IPD:-16.10
Scaffold_10	85	7390197	7390127	His	GTG	0	0	26.9	20.30	6.60	Inf	Arg	26.4	IPD:-26.40
Scaffold_10	86	7020589	7020516	Pro	TGG	0	0	59.4	32.20	27.20	Inf	Trp	66.2	IPD:-7.60
Scaffold_10	87	7020327	7020254	Trp	CCA	0	0	70.1	43.00	27.10	Inf	Thr	71.6	IPD:-17.70
Scaffold_10	88	6770277	6770206	Asp	GTC	0	0	69.5	46.40	23.10	Inf	Asp	93.1
Scaffold_10	89	6661481	6661411	Gly	CCC	0	0	66.0	29.20	36.80	Inf	Gly	87.4
Scaffold_10	90	6661345	6661274	Lys	TTT	0	0	92.3	68.60	23.70	Inf	Lys	97.5
Scaffold_10	91	6252966	6252895	Gly	GCC	0	0	64.4	41.50	22.90	Inf	Thr	63.7	IPD:-31.20
Scaffold_10	92	6250981	6250910	Gln	TTG	0	0	50.5	17.00	33.50	Inf	Gln	54.2
Scaffold_10	93	6249456	6249386	Cys	GCA	0	0	46.3	23.70	22.60	Inf	Arg	41.0	IPD:-16.60
Scaffold_10	94	6248145	6248074	Asn	GTT	0	0	82.3	59.70	22.60	Inf	Asn	81.1
Scaffold_10	95	6247462	6247381	Tyr	GTA	0	0	64.7	45.00	19.70	Inf	Leu	71.4	IPD:-8.70
Scaffold_10	96	6210041	6209955	Ser	GGA	0	0	55.9	26.10	29.80	Inf	Ser	81.1
Scaffold_10	97	6144069	6143996	Pro	TGG	0	0	24.8	10.60	14.20	Inf	Trp	30.0	IPD:-8.30
Scaffold_10	98	6143822	6143749	Trp	CCA	0	0	69.6	40.40	29.20	Inf	Thr	71.4	IPD:-17.20
Scaffold_10	99	6125631	6125558	Met	CAT	0	0	51.2	32.30	18.90	Inf	Arg	51.7	IPD:-20.50
Scaffold_10	100	5864917	5864844	Asp	GTC	0	0	61.5	43.00	18.50	Inf	Ile	64.7	IPD:-26.00
Scaffold_10	101	5851267	5851181	Ser	TGA	0	0	60.9	30.90	30.00	Inf	Ser	60.9
Scaffold_10	102	5844620	5844549	Glu	TTC	0	0	56.7	36.20	20.50	Inf	His	60.1	IPD:-10.40
Scaffold_10	103	5828869	5828796	His	GTG	0	0	49.4	34.40	15.00	Inf	His	54.3
Scaffold_10	104	5822284	5822211	His	GTG	0	0	49.4	34.40	15.00	Inf	His	54.3
Scaffold_10	105	5815355	5815283	Cys	GCA	0	0	49.5	27.00	22.50	Inf	Thr	59.7	IPD:-11.90
Scaffold_10	106	5784968	5784897	Glu	TTC	0	0	56.7	36.20	20.50	Inf	His	60.1	IPD:-10.40
Scaffold_10	107	5783706	5783634	Met	CAT	0	0	54.9	24.10	30.80	Inf	Thr	67.6	IPD:-30.80
Scaffold_10	108	5783401	5783329	Lys	TTT	0	0	80.3	61.50	18.80	Inf	Lys	78.3
Scaffold_10	109	5768459	5768372	Ser	GCT	0	0	43.5	30.60	12.90	Inf	Thr	45.5	IPD:-6.00
Scaffold_10	110	5767998	5767925	Phe	GAA	0	0	61.5	43.60	17.90	Inf	Tyr	71.1	IPD:-23.60
Scaffold_10	111	5767843	5767769	Pro	TGG	0	0	65.3	35.30	30.00	Inf	Trp	73.7	IPD:-37.70
Scaffold_10	112	5722059	5721987	Met	CAT	0	0	37.0	15.90	21.10	Inf	His	41.0	IPD:-15.10
Scaffold_10	113	5618473	5618386	Ser	GCT	0	0	61.7	39.10	22.60	Inf	Ser	75.2
Scaffold_10	114	4300635	4300564	Undet	NNN	0	0	35.4	23.00	12.40	Inf	Val	33.9
Scaffold_10	115	4077646	4077575	Pro	AGG	0	0	67.4	34.70	32.70	Inf	Pro	112.3
Scaffold_10	116	2401727	2401655	Ala	TGC	0	0	29.3	21.70	7.60	Inf	Val	35.7	IPD:-31.90
Scaffold_10	117	1709582	1709510	Asn	ATT	0	0	43.0	21.70	21.30	Inf	Ile	35.6	IPD:-15.70
Scaffold_10	118	155561	155492	Undet	NNN	0	0	29.1	18.20	10.90	Inf	Ile	21.4
Scaffold_11	1	55986	56058	Lys	TTT	0	0	43.0	15.20	27.80	Inf	Ile	32.8	IPD:-12.30
Scaffold_11	2	1474576	1474647	His	ATG	0	0	36.2	12.60	23.60	Inf	Ile	25.8	IPD:-18.80
Scaffold_11	3	1489009	1489079	Undet	NNN	0	0	31.3	17.80	13.50	Inf	Arg	25.0
Scaffold_11	4	1490590	1490660	Undet	NNN	0	0	39.2	26.30	12.90	Inf	Arg	31.4
Scaffold_11	5	1967756	1967828	Ser	TGA	0	0	26.8	26.70	0.10	Inf	Val	33.0	pseudo,IPD:-49.20
Scaffold_11	6	2158322	2158393	Undet	NNN	0	0	33.6	19.50	14.10	Inf	Ile	34.4
Scaffold_11	7	2546666	2546741	Thr	TGT	0	0	26.7	10.80	15.90	Inf	Thr	19.3
Scaffold_11	8	2571736	2571811	Thr	TGT	0	0	25.6	18.20	7.40	Inf	Lys	8.9	IPD:-0.90
Scaffold_11	9	2922514	2922586	His	GTG	0	0	38.4	37.90	0.50	Inf	Trp	31.7	pseudo,IPD:-26.10
Scaffold_11	10	5100975	5101058	Thr	TGT	5101015	5101020	43.6	21.00	22.60	Inf	Thr	33.6
Scaffold_11	11	5143307	5143378	Met	CAT	0	0	27.6	11.60	16.00	Inf	Arg	37.3	IPD:-16.20
Scaffold_11	12	5232105	5232176	Met	CAT	0	0	22.6	9.40	13.20	Inf	Arg	34.3	pseudo,IPD:-18.60
Scaffold_11	13	6470806	6470877	iMet	CAT	0	0	45.6	21.30	24.30	Inf	iMet	105.1
Scaffold_11	14	6471420	6471491	iMet	CAT	0	0	58.3	28.10	30.20	Inf	iMet	118.7
Scaffold_11	15	7067029	7067104	Thr	TGT	0	0	50.3	27.10	23.20	Inf	Thr	40.4
Scaffold_11	16	10207868	10207940	His	GTG	0	0	40.4	40.10	0.30	Inf	Arg	43.8	pseudo,IPD:-22.30
Scaffold_11	17	10835628	10835700	His	GTG	0	0	21.9	23.00	-1.10	Inf	Ile	27.8	pseudo,IPD:-30.70
Scaffold_11	18	11940983	11941055	Arg	ACG	0	0	72.0	49.70	22.30	Inf	Arg	93.9
Scaffold_11	19	14347291	14347364	Asn	GTT	0	0	57.3	40.60	16.70	Inf	Asn	66.2
Scaffold_11	20	14404136	14404208	Phe	GAA	0	0	78.3	58.40	19.90	Inf	Phe	113.2
Scaffold_11	21	14542858	14542930	Phe	GAA	0	0	78.3	58.40	19.90	Inf	Phe	113.2
Scaffold_11	22	15034792	15034864	His	GTG	0	0	20.5	15.50	5.00	Inf	Thr	19.9	IPD:-19.90
Scaffold_11	23	15433798	15433870	His	GTG	0	0	39.1	39.40	-0.30	Inf	Arg	51.5	pseudo,IPD:-26.60
Scaffold_11	24	15494104	15494175	Gln	TTG	0	0	73.5	53.70	19.80	Inf	Gln	104.8
Scaffold_11	25	15738045	15738117	His	GTG	0	0	25.9	30.60	-4.70	Inf	Arg	28.1	pseudo,IPD:-29.50
Scaffold_11	26	15997607	15997679	His	GTG	0	0	30.0	29.20	0.80	Inf	Arg	41.8	pseudo,IPD:-28.50
Scaffold_11	27	16708722	16708793	Asp	GTC	0	0	69.8	46.80	23.00	Inf	Asp	94.5
Scaffold_11	28	16904959	16905030	Thr	CGT	0	0	82.2	57.60	24.60	Inf	Thr	90.2
Scaffold_11	29	17013582	17013655	Lys	CTT	0	0	81.0	64.00	17.00	Inf	Lys	99.1
Scaffold_11	30	17014778	17014848	Gly	GCC	0	0	66.5	44.80	21.70	Inf	Gly	94.4
Scaffold_11	31	18364676	18364747	His	GTG	0	0	63.0	33.70	29.30	Inf	His	91.2
Scaffold_11	32	18822514	18822583	Pro	TGG	0	0	21.3	19.90	1.40	Inf	Arg	36.2	pseudo,IPD:-36.20
Scaffold_11	33	19275273	19275344	Glu	TTC	0	0	73.2	48.70	24.50	Inf	Glu	99.0
Scaffold_11	34	20206220	20206290	Gly	GCC	0	0	66.5	44.80	21.70	Inf	Gly	94.4
Scaffold_11	35	20437554	20437626	His	GTG	0	0	27.7	27.50	0.20	Inf	Arg	38.4	pseudo,IPD:-29.80
Scaffold_11	36	20694021	20694092	Gly	GCC	0	0	66.1	45.20	20.90	Inf	Gly	81.7
Scaffold_11	37	20835211	20835282	Pro	TGG	0	0	67.0	35.40	31.60	Inf	Pro	106.0
Scaffold_11	38	20835458	20835529	Pro	TGG	0	0	68.5	35.70	32.80	Inf	Pro	111.2
Scaffold_11	39	20835809	20835880	Pro	TGG	0	0	68.5	35.70	32.80	Inf	Pro	111.2
Scaffold_11	40	20837406	20837477	Pro	TGG	0	0	68.5	35.70	32.80	Inf	Pro	111.2
Scaffold_11	41	20838816	20838887	Pro	TGG	0	0	39.3	27.30	12.00	Inf	Pro	65.7
Scaffold_11	42	20839141	20839212	Pro	TGG	0	0	68.5	35.70	32.80	Inf	Pro	111.2
Scaffold_11	43	20839491	20839562	Pro	TGG	0	0	67.4	34.70	32.70	Inf	Pro	112.3
Scaffold_11	44	20840970	20841041	Pro	TGG	0	0	68.5	35.70	32.80	Inf	Pro	111.2
Scaffold_11	45	20847710	20847782	Pro	TGG	0	0	64.3	31.50	32.80	Inf	Pro	104.4
Scaffold_11	46	20847849	20847920	Pro	AGG	0	0	67.4	34.70	32.70	Inf	Pro	112.3
Scaffold_11	47	20852253	20852324	Pro	TGG	0	0	68.5	35.70	32.80	Inf	Pro	111.2
Scaffold_11	48	20852392	20852463	Pro	AGG	0	0	48.1	29.00	19.10	Inf	Pro	90.9
Scaffold_11	49	20853074	20853145	Pro	CGG	0	0	68.4	35.70	32.70	Inf	Pro	111.1
Scaffold_11	50	20854261	20854332	Pro	AGG	0	0	67.4	34.70	32.70	Inf	Pro	112.3
Scaffold_11	51	20854970	20855046	Leu	TAG	0	0	21.7	0.00	21.70	Inf	Pro	41.8	pseudo,IPD:-41.80
Scaffold_11	52	20855382	20855453	Pro	TGG	0	0	68.5	35.70	32.80	Inf	Pro	111.2
Scaffold_11	53	20855523	20855594	Pro	AGG	0	0	67.4	34.70	32.70	Inf	Pro	112.3
Scaffold_11	54	20855935	20856006	Pro	TGG	0	0	68.5	35.70	32.80	Inf	Pro	111.2
Scaffold_11	55	20856265	20856336	Pro	TGG	0	0	68.5	35.70	32.80	Inf	Pro	111.2
Scaffold_11	56	20858875	20858952	Leu	TAG	0	0	20.9	21.90	-1.00	Inf	Pro	54.5	pseudo,IPD:-54.50
Scaffold_11	57	20859440	20859511	Pro	TGG	0	0	68.5	35.70	32.80	Inf	Pro	111.2
Scaffold_11	58	20859804	20859875	Pro	TGG	0	0	68.5	35.70	32.80	Inf	Pro	111.2
Scaffold_11	59	21020559	21020630	Undet	NNN	0	0	24.1	0.00	24.10	Inf	His	22.2	pseudo
Scaffold_11	60	21574298	21574370	His	ATG	0	0	27.8	32.00	-4.20	Inf	Arg	38.5	pseudo,IPD:-35.60
Scaffold_11	61	21859229	21859157	Arg	TCT	0	0	70.0	49.90	20.10	Inf	Arg	100.1
Scaffold_11	62	21329298	21329227	Lys	TTT	0	0	81.6	66.10	15.50	Inf	Lys	86.1
Scaffold_11	63	21273925	21273853	His	GTG	0	0	37.6	42.40	-4.80	Inf	Trp	33.8	pseudo,IPD:-17.40
Scaffold_11	64	21207785	21207715	Asn	GTT	0	0	43.0	19.80	23.20	Inf	Ile	40.5	IPD:-12.60
Scaffold_11	65	21205881	21205810	Pro	AGG	0	0	67.4	34.70	32.70	Inf	Pro	112.3
Scaffold_11	66	20775248	20775176	Phe	GAA	0	0	78.3	58.40	19.90	Inf	Phe	113.2
Scaffold_11	67	20578603	20578532	His	GTG	0	0	34.4	34.30	0.10	Inf	Arg	47.0	pseudo,IPD:-33.50
Scaffold_11	68	19785217	19785147	Gly	GCC	0	0	66.5	44.80	21.70	Inf	Gly	94.4
Scaffold_11	69	19627935	19627862	Thr	AGT	0	0	75.3	47.40	27.90	Inf	Thr	89.8
Scaffold_11	70	18926938	18926867	Lys	TTT	0	0	92.3	68.60	23.70	Inf	Lys	97.5
Scaffold_11	71	18587319	18587247	His	GTG	0	0	23.8	20.20	3.60	Inf	Arg	26.3	pseudo,IPD:-21.40
Scaffold_11	72	18325194	18325122	Ala	AGC	0	0	63.4	38.20	25.20	Inf	Ala	98.3
Scaffold_11	73	11835063	11834992	iMet	CAT	0	0	55.0	21.60	33.40	Inf	iMet	113.8
Scaffold_11	74	11203450	11203372	His	GTG	0	0	21.9	27.70	-5.80	Inf	Thr	30.4	pseudo,IPD:-30.70
Scaffold_11	75	8039942	8039871	Undet	NNN	0	0	31.2	27.90	3.30	Inf	Val	28.2	pseudo
Scaffold_11	76	7726954	7726885	Undet	NNN	0	0	26.8	12.60	14.20	Inf	Ile	19.8
Scaffold_11	77	7339752	7339681	Undet	NNN	0	0	23.1	13.50	9.60	Inf	Val	14.9
Scaffold_11	78	7067449	7067367	Thr	TGT	7067409	7067405	43.7	25.50	18.20	Inf	Thr	37.8
Scaffold_11	79	5495089	5495017	Asn	ATT	0	0	31.6	13.80	17.80	Inf	Ile	24.6	IPD:-19.10
Scaffold_11	80	5101669	5101594	Lys	CTT	5101632	5101628	32.9	20.60	12.30	Inf	Thr	26.7	IPD:-11.20
Scaffold_11	81	3989746	3989658	Ser	GGA	3989709	3989694	26.5	19.60	6.90	Inf	Tyr	48.0	IPD:-59.10
Scaffold_11	82	3709244	3709173	Cys	GCA	0	0	41.4	21.70	19.70	Inf	His	34.0	IPD:-15.80
Scaffold_11	83	1490873	1490802	Leu	CAA	0	0	44.8	27.10	17.70	Inf	Trp	38.4	IPD:-38.40
Scaffold_11	84	1474860	1474785	Lys	CTT	1474823	1474819	44.4	27.80	16.60	Inf	Thr	37.2	IPD:-8.30
Scaffold_12	1	458227	458310	Leu	CAA	0	0	78.6	55.60	23.00	Inf	Leu	123.0
Scaffold_12	2	462286	462368	Undet	NNN	0	0	59.6	51.10	8.50	Inf	Leu	102.3
Scaffold_12	3	489175	489246	Gly	TCC	0	0	73.9	46.20	27.70	Inf	Gly	85.6
Scaffold_12	4	633263	633334	iMet	CAT	0	0	58.3	28.10	30.20	Inf	iMet	118.7
Scaffold_12	5	1104051	1104123	Ala	CGC	0	0	68.3	44.10	24.20	Inf	Ala	99.2
Scaffold_12	6	1119384	1119457	Arg	ACG	0	0	56.2	44.90	11.30	Inf	Ile	73.7	IPD:-23.30
Scaffold_12	7	1198231	1198302	Gln	CTG	0	0	74.8	49.50	25.30	Inf	Gln	100.0
Scaffold_12	8	2753793	2753874	Ser	AGA	0	0	79.4	43.10	36.30	Inf	Ser	115.0
Scaffold_12	9	3426675	3426747	His	GTG	0	0	24.3	19.60	4.70	Inf	Trp	22.9	pseudo,IPD:-12.10
Scaffold_12	10	4064998	4065069	Cys	GCA	0	0	81.7	56.10	25.60	Inf	Cys	104.3
Scaffold_12	11	4372439	4372541	Ser	CGA	0	0	24.3	20.20	4.10	Inf	Leu	21.3	pseudo,IPD:-6.70
Scaffold_12	12	4494433	4494505	His	GTG	0	0	26.6	28.50	-1.90	Inf	Arg	37.0	pseudo,IPD:-33.60
Scaffold_12	13	4794489	4794560	Trp	CCA	0	0	75.8	51.20	24.60	Inf	Trp	105.6
Scaffold_12	14	5533666	5533739	Ile	TAT	0	0	85.9	70.60	15.30	Inf	Ile	103.9
Scaffold_12	15	5887240	5887326	Met	CAT	5887278	5887290	64.2	40.70	23.50	Inf	Met	104.0
Scaffold_12	16	6080799	6080871	His	GTG	0	0	21.0	18.00	3.00	Inf	Arg	31.8	pseudo,IPD:-28.10
Scaffold_12	17	6122401	6122473	Asn	GTT	0	0	37.0	39.70	-2.70	Inf	Arg	36.7	pseudo,IPD:-22.90
Scaffold_12	18	6409521	6409604	Thr	TGT	6409561	6409566	23.8	11.70	12.10	Inf	Gln	11.4	IPD:-1.10
Scaffold_12	19	7144722	7144795	Val	CAC	0	0	79.1	48.00	31.10	Inf	Val	101.8
Scaffold_12	20	7685174	7685246	His	GTG	0	0	29.1	34.60	-5.50	Inf	Thr	31.1	pseudo,IPD:-23.00
Scaffold_12	21	8522637	8522709	Arg	GCG	0	0	20.9	26.00	-5.10	Inf	Arg	24.5	pseudo
Scaffold_12	22	9703077	9703149	Ala	AGC	0	0	63.4	38.20	25.20	Inf	Ala	98.3
Scaffold_12	23	10874734	10874806	Arg	CCT	0	0	74.8	55.90	18.90	Inf	Arg	87.5
Scaffold_12	24	11485941	11486013	Glu	CTC	0	0	78.9	53.10	25.80	Inf	Glu	99.2
Scaffold_12	25	15399384	15399455	Trp	CCA	0	0	30.8	21.00	9.80	Inf	His	23.9	IPD:-24.80
Scaffold_12	26	16548168	16548239	Asp	GTC	0	0	69.8	46.80	23.00	Inf	Asp	94.5
Scaffold_12	27	16828326	16828400	Undet	NNN	0	0	42.8	26.30	16.50	Inf	Thr	32.2
Scaffold_12	28	17422361	17422433	His	GTG	0	0	21.1	25.70	-4.60	Inf	Trp	23.2	pseudo,IPD:-23.50
Scaffold_12	29	18957256	18957327	Undet	NNN	0	0	34.0	22.20	11.80	Inf	Val	33.1
Scaffold_12	30	19684347	19684418	Asp	GTC	0	0	69.8	46.80	23.00	Inf	Asp	92.0
Scaffold_12	31	20223487	20223560	Undet	NNN	0	0	38.9	31.40	7.50	Inf	Trp	33.5
Scaffold_12	32	20545400	20545474	Lys	TTT	0	0	35.1	22.90	12.20	Inf	Ile	23.9	IPD:-12.80
Scaffold_12	33	20665732	20665806	His	GTG	0	0	23.7	22.50	1.20	Inf	Arg	19.8	pseudo,IPD:-21.30
Scaffold_12	34	21613109	21613180	His	GTG	0	0	31.1	28.60	2.50	Inf	Arg	41.9	pseudo,IPD:-27.00
Scaffold_12	35	21407289	21407205	Asp	GTC	0	0	24.5	28.80	-4.30	Inf	Ile	27.1	pseudo,IPD:-25.10
Scaffold_12	36	20323340	20323269	Pro	AGG	0	0	67.4	34.70	32.70	Inf	Pro	112.3
Scaffold_12	37	20224223	20224151	Asn	ATT	0	0	38.4	20.10	18.30	Inf	Thr	34.8	IPD:-20.50
Scaffold_12	38	19768095	19768024	Undet	NNN	0	0	24.0	8.60	15.40	Inf	Val	23.7	pseudo
Scaffold_12	39	16603678	16603606	Ala	TGC	0	0	70.0	45.30	24.70	Inf	Ala	100.6
Scaffold_12	40	14544117	14544036	Ser	GCT	0	0	80.5	45.20	35.30	Inf	Ser	109.5
Scaffold_12	41	13910051	13909981	Tyr	GTA	0	0	20.4	22.00	-1.60	Inf	Ile	26.2	pseudo,IPD:-34.20
Scaffold_12	42	9361059	9360977	Leu	TAA	0	0	77.8	41.30	36.50	Inf	Leu	103.3
Scaffold_12	43	8665374	8665304	His	GTG	0	0	22.0	14.00	8.00	Inf	Arg	29.2	IPD:-29.20
Scaffold_12	44	6734776	6734705	iMet	CAT	0	0	58.3	28.10	30.20	Inf	iMet	118.7
Scaffold_12	45	6369533	6369461	Ala	TGC	0	0	70.0	45.30	24.70	Inf	Ala	100.6
Scaffold_12	46	6235280	6235209	His	GTG	0	0	24.2	23.30	0.90	Inf	Ala	33.8	pseudo,IPD:-33.60
Scaffold_12	47	6222416	6222345	Asp	GTC	0	0	69.8	46.80	23.00	Inf	Asp	94.5
Scaffold_12	48	6142542	6142469	Asn	GTT	0	0	84.5	59.40	25.10	Inf	Asn	95.9
Scaffold_12	49	4575882	4575810	His	GTG	0	0	24.2	39.80	-15.60	Inf	Thr	23.5	pseudo,IPD:-18.50
Scaffold_12	50	3681925	3681854	Cys	GCA	0	0	81.7	56.10	25.60	Inf	Cys	104.3
Scaffold_12	51	3680847	3680776	Cys	GCA	0	0	81.7	56.10	25.60	Inf	Cys	104.3
Scaffold_12	52	3085840	3085768	Phe	GAA	0	0	68.2	54.40	13.80	Inf	Phe	105.5
Scaffold_12	53	1444090	1444019	Thr	TGT	0	0	79.0	48.80	30.20	Inf	Thr	90.5
Scaffold_12	54	1442926	1442855	Thr	TGT	0	0	75.9	49.70	26.20	Inf	Thr	86.9
Scaffold_12	55	381390	381316	His	GTG	381354	381352	29.0	35.70	-6.70	Inf	Trp	44.4	pseudo,IPD:-31.20
Scaffold_12	56	219834	219762	His	GTG	0	0	39.9	34.10	5.80	Inf	Arg	52.7	IPD:-29.10
Scaffold_12	57	126373	126301	Ala	AGC	0	0	63.4	38.20	25.20	Inf	Ala	98.3
Scaffold_12	58	125203	125131	Ala	AGC	0	0	63.4	38.20	25.20	Inf	Ala	98.3
Scaffold_12	59	124707	124635	Ala	AGC	0	0	63.4	38.20	25.20	Inf	Ala	98.3
Scaffold_12	60	124266	124194	Ala	AGC	0	0	63.4	38.20	25.20	Inf	Ala	98.3
Scaffold_13	1	1338855	1338927	Tyr	GTA	0	0	27.9	27.40	0.50	Inf	Ala	35.8	pseudo,IPD:-50.60
Scaffold_13	2	4132374	4132446	Asn	ATT	0	0	28.4	13.40	15.00	Inf	Thr	23.3	IPD:-20.60
Scaffold_13	3	5720957	5721027	Asn	GTT	0	0	40.6	21.90	18.70	Inf	Ile	41.1	IPD:-13.00
Scaffold_13	4	5848047	5848119	Asn	ATT	0	0	38.4	20.10	18.30	Inf	Thr	34.8	IPD:-20.50
Scaffold_13	5	6194148	6194221	His	GTG	0	0	24.7	22.00	2.70	Inf	Lys	24.8	pseudo,IPD:-24.80
Scaffold_13	6	7036845	7036917	Phe	GAA	0	0	76.9	56.20	20.70	Inf	Phe	109.7
Scaffold_13	7	9304082	9304155	Val	AAC	0	0	72.9	48.60	24.30	Inf	Val	93.8
Scaffold_13	8	9703508	9703578	Gly	GCC	0	0	66.5	44.80	21.70	Inf	Gly	94.4
Scaffold_13	9	10764626	10764702	His	GTG	0	0	27.2	33.20	-6.00	Inf	Thr	32.6	pseudo,IPD:-32.60
Scaffold_13	10	10919764	10919837	Val	AAC	0	0	72.9	48.60	24.30	Inf	Val	93.8
Scaffold_13	11	12404901	12404973	Tyr	GTA	0	0	21.2	22.10	-0.90	Inf	Ile	28.1	pseudo,IPD:-28.10
Scaffold_13	12	12554458	12554530	His	GTG	0	0	28.7	29.00	-0.30	Inf	Arg	31.0	pseudo,IPD:-25.10
Scaffold_13	13	13935920	13935992	His	GTG	0	0	39.0	30.90	8.10	Inf	Arg	46.7	IPD:-28.90
Scaffold_13	14	14696569	14696641	His	ATG	0	0	32.4	36.30	-3.90	Inf	Arg	34.4	pseudo,IPD:-32.20
Scaffold_13	15	16055885	16055957	Tyr	GTA	0	0	29.1	28.50	0.60	Inf	Arg	35.7	pseudo,IPD:-30.40
Scaffold_13	16	16306105	16306177	Asn	GTT	0	0	22.8	25.70	-2.90	Inf	Trp	26.6	pseudo,IPD:-23.70
Scaffold_13	17	16504007	16504078	Pro	AGG	0	0	67.4	34.70	32.70	Inf	Pro	112.3
Scaffold_13	18	17362626	17362698	His	GTG	0	0	24.6	34.40	-9.80	Inf	Arg	28.6	pseudo,IPD:-25.50
Scaffold_13	19	17980325	17980396	Gln	TTG	0	0	73.5	53.70	19.80	Inf	Gln	104.8
Scaffold_13	20	18257687	18257758	iMet	CAT	0	0	58.3	28.10	30.20	Inf	iMet	118.7
Scaffold_13	21	18458838	18458910	His	GTG	0	0	28.9	27.00	1.90	Inf	Arg	38.3	pseudo,IPD:-28.60
Scaffold_13	22	19131337	19131407	Undet	NNN	0	0	38.9	25.30	13.60	Inf	Arg	32.0
Scaffold_13	23	20369513	20369584	Trp	CCA	0	0	75.8	51.20	24.60	Inf	Trp	105.6
Scaffold_13	24	19909710	19909639	Cys	GCA	0	0	82.1	59.90	22.20	Inf	Cys	106.6
Scaffold_13	25	19909185	19909114	Cys	GCA	0	0	82.1	59.90	22.20	Inf	Cys	106.6
Scaffold_13	26	19452298	19452226	His	GTG	0	0	26.3	28.00	-1.70	Inf	Thr	24.1	pseudo,IPD:-34.90
Scaffold_13	27	19131624	19131553	Phe	AAA	0	0	41.6	24.10	17.50	Inf	Trp	38.1	IPD:-26.30
Scaffold_13	28	19075075	19075004	Lys	TTT	0	0	92.3	68.60	23.70	Inf	Lys	97.5
Scaffold_13	29	18591090	18591010	His	GTG	0	0	26.4	28.20	-1.80	Inf	Arg	29.7	pseudo,IPD:-27.10
Scaffold_13	30	18250589	18250515	Ile	TAT	0	0	80.2	71.10	9.10	Inf	Ile	88.9
Scaffold_13	31	17981479	17981398	Ser	GCT	0	0	80.5	45.20	35.30	Inf	Ser	109.5
Scaffold_13	32	15664816	15664739	His	GTG	15664779	15664773	21.6	19.40	2.20	Inf	Thr	36.6	pseudo,IPD:-24.80
Scaffold_13	33	14693627	14693555	His	GTG	0	0	24.1	28.10	-4.00	Inf	Arg	29.4	pseudo,IPD:-28.90
Scaffold_13	34	10978744	10978664	Leu	AAG	0	0	74.0	52.20	21.80	Inf	Leu	110.4
Scaffold_13	35	10704401	10704331	Gly	CCC	0	0	66.0	29.20	36.80	Inf	Gly	87.4
Scaffold_13	36	7609752	7609680	His	GTG	0	0	32.0	33.60	-1.60	Inf	Arg	34.2	pseudo,IPD:-28.80
Scaffold_13	37	7409321	7409249	His	GTG	0	0	39.0	35.90	3.10	Inf	Arg	41.4	pseudo,IPD:-32.80
Scaffold_13	38	7409119	7409047	His	GTG	0	0	39.0	35.90	3.10	Inf	Arg	41.4	pseudo,IPD:-32.80
Scaffold_13	39	6244391	6244319	His	GTG	0	0	31.3	34.70	-3.40	Inf	Arg	38.5	pseudo,IPD:-28.00
Scaffold_13	40	6244189	6244117	His	GTG	0	0	39.0	35.90	3.10	Inf	Arg	41.4	pseudo,IPD:-32.80
Scaffold_13	41	6123995	6123924	Undet	NNN	0	0	39.4	25.90	13.50	Inf	Thr	35.9
Scaffold_13	42	6091556	6091484	His	GTG	0	0	24.7	29.60	-4.90	Inf	Arg	35.0	pseudo,IPD:-30.00
Scaffold_13	43	5848789	5848716	Undet	NNN	0	0	47.0	32.00	15.00	Inf	Ile	37.7
Scaffold_13	44	5143310	5143227	Cys	ACA	0	0	28.9	14.70	14.20	Inf	Thr	22.8	IPD:-17.00
Scaffold_13	45	4133390	4133318	Undet	NNN	0	0	22.3	11.20	11.10	Inf	Ile	13.9
Scaffold_13	46	3823931	3823861	Asn	GTT	0	0	33.1	14.60	18.50	Inf	Ile	24.1	IPD:-11.60
Scaffold_13	47	1811936	1811851	Met	CAT	1811898	1811887	33.6	30.50	3.10	Inf	Met	63.8	pseudo
Scaffold_14	1	379144	379216	Lys	CTT	0	0	42.3	15.30	27.00	Inf	Ile	33.0	IPD:-10.50
Scaffold_14	2	1053121	1053194	Leu	CAA	0	0	39.3	31.20	8.10	Inf	Thr	30.9	IPD:-30.90
Scaffold_14	3	1944075	1944158	Thr	TGT	1944115	1944120	29.8	15.60	14.20	Inf	Thr	20.1
Scaffold_14	4	2310988	2311060	Lys	TTT	0	0	52.3	27.90	24.40	Inf	Trp	42.6	IPD:-13.20
Scaffold_14	5	2343700	2343770	Undet	NNN	0	0	26.5	14.20	12.30	Inf	Arg	20.8
Scaffold_14	6	3756905	3756975	Undet	NNN	0	0	38.5	22.90	15.60	Inf	Arg	28.4
Scaffold_14	7	3764976	3765051	Thr	TGT	0	0	40.0	25.50	14.50	Inf	Ile	29.0	IPD:-4.10
Scaffold_14	8	4283549	4283621	Arg	CCT	0	0	73.8	54.30	19.50	Inf	Arg	86.0
Scaffold_14	9	4285072	4285144	Arg	CCT	0	0	68.3	48.80	19.50	Inf	Arg	79.0
Scaffold_14	10	4459830	4459911	Ser	AGA	0	0	77.8	43.40	34.40	Inf	Ser	110.9
Scaffold_14	11	5053955	5054027	Undet	NNN	0	0	26.0	22.90	3.10	Inf	Cys	14.7	pseudo
Scaffold_14	12	5057486	5057558	Undet	NNN	0	0	26.0	22.90	3.10	Inf	Cys	14.7	pseudo
Scaffold_14	13	6516840	6516912	Asn	ATT	0	0	43.0	21.70	21.30	Inf	Ile	35.6	IPD:-15.70
Scaffold_14	14	7299370	7299442	His	GTG	0	0	21.8	34.80	-13.00	Inf	Ile	28.0	pseudo,IPD:-26.80
Scaffold_14	15	9355682	9355755	His	GTG	0	0	39.3	31.10	8.20	Inf	Arg	48.2	IPD:-34.50
Scaffold_14	16	10227458	10227530	His	GTG	0	0	38.9	36.90	2.00	Inf	Arg	47.1	pseudo,IPD:-27.50
Scaffold_14	17	10654833	10654905	Undet	NNN	0	0	28.9	10.00	18.90	Inf	Ile	30.8
Scaffold_14	18	10880151	10880237	Tyr	GTA	10880188	10880201	74.2	42.40	31.80	Inf	Tyr	108.6
Scaffold_14	19	10880307	10880393	Tyr	GTA	10880344	10880357	74.2	42.50	31.70	Inf	Tyr	108.6
Scaffold_14	20	10891952	10892025	Val	AAC	0	0	72.9	48.60	24.30	Inf	Val	93.8
Scaffold_14	21	10896413	10896500	Tyr	GTA	10896450	10896464	58.7	35.10	23.60	Inf	Tyr	88.4
Scaffold_14	22	10901964	10902037	Val	AAC	0	0	72.9	48.60	24.30	Inf	Val	93.8
Scaffold_14	23	10903136	10903209	Val	AAC	0	0	71.9	47.60	24.30	Inf	Val	91.0
Scaffold_14	24	10905497	10905583	Tyr	GTA	10905534	10905547	74.4	43.00	31.40	Inf	Tyr	111.8
Scaffold_14	25	11066681	11066753	Ala	TGC	0	0	31.7	24.20	7.50	Inf	Val	41.1	IPD:-31.10
Scaffold_14	26	11729623	11729694	Ser	CGA	0	0	23.6	10.30	13.30	Inf	Ile	12.0	IPD:-12.00
Scaffold_14	27	12768347	12768419	His	GTG	0	0	20.6	27.50	-6.90	Inf	Ile	19.3	pseudo,IPD:-19.30
Scaffold_14	28	12996537	12996609	His	GTG	0	0	22.4	28.40	-6.00	Inf	Trp	22.0	pseudo,IPD:-19.90
Scaffold_14	29	14925670	14925741	His	GTG	0	0	36.1	33.60	2.50	Inf	Arg	40.8	pseudo,IPD:-31.30
Scaffold_14	30	15280525	15280597	His	GTG	0	0	29.8	34.50	-4.70	Inf	Arg	35.0	pseudo,IPD:-18.10
Scaffold_14	31	16569820	16569892	His	ATG	0	0	22.6	21.40	1.20	Inf	Arg	24.2	pseudo,IPD:-28.10
Scaffold_14	32	17262466	17262538	His	GTG	0	0	27.3	30.70	-3.40	Inf	Thr	31.1	pseudo,IPD:-35.20
Scaffold_14	33	17650001	17650072	Thr	CGT	0	0	81.9	56.90	25.00	Inf	Thr	89.8
Scaffold_14	34	17684329	17684402	Arg	TCG	0	0	82.3	61.00	21.30	Inf	Arg	91.9
Scaffold_14	35	17756840	17756913	Thr	AGT	0	0	74.7	46.20	28.50	Inf	Thr	89.4
Scaffold_14	36	18028120	18028191	Undet	NNN	0	0	28.4	21.20	7.20	Inf	Val	22.9
Scaffold_14	37	18078301	18078373	Lys	CTT	0	0	62.2	57.30	4.90	Inf	Lys	69.6
Scaffold_14	38	18306057	18306130	Ile	AAT	0	0	79.3	55.80	23.50	Inf	Ile	104.3
Scaffold_14	39	18388835	18388906	Trp	CCA	0	0	75.5	50.60	24.90	Inf	Trp	101.5
Scaffold_14	40	18810378	18810450	Tyr	GTA	0	0	21.8	22.00	-0.20	Inf	Trp	21.0	pseudo,IPD:-34.20
Scaffold_14	41	18839445	18839517	Sup	TTA	0	0	28.9	27.90	1.00	Inf	Thr	28.3	pseudo,IPD:-28.30
Scaffold_14	42	19560484	19560556	His	GTG	0	0	25.6	26.10	-0.50	Inf	Arg	27.2	pseudo,IPD:-26.30
Scaffold_14	43	19810285	19810357	Val	TAC	0	0	77.8	43.10	34.70	Inf	Val	106.5
Scaffold_14	44	19855147	19855219	Phe	GAA	0	0	78.3	58.40	19.90	Inf	Phe	113.2
Scaffold_14	45	19519834	19519749	Met	CAT	19519796	19519785	64.2	40.70	23.50	Inf	Met	104.0
Scaffold_14	46	19220726	19220654	His	ATG	0	0	36.9	29.00	7.90	Inf	Arg	45.8	IPD:-31.70
Scaffold_14	47	18478425	18478346	Leu	TAG	0	0	70.9	50.70	20.20	Inf	Leu	109.5
Scaffold_14	48	17905881	17905809	Val	TAC	0	0	77.8	43.10	34.70	Inf	Val	106.5
Scaffold_14	49	17802156	17802077	Leu	CAG	0	0	58.7	44.00	14.70	Inf	Leu	105.0
Scaffold_14	50	17640637	17640565	Phe	GAA	0	0	78.3	58.40	19.90	Inf	Phe	113.2
Scaffold_14	51	17564816	17564744	His	ATG	0	0	24.2	29.10	-4.90	Inf	Arg	24.6	pseudo,IPD:-27.20
Scaffold_14	52	16564591	16564511	His	ATG	0	0	26.2	25.60	0.60	Inf	Arg	27.3	pseudo,IPD:-25.50
Scaffold_14	53	16187964	16187893	His	GTG	0	0	26.6	19.70	6.90	Inf	Arg	29.6	IPD:-32.20
Scaffold_14	54	15453484	15453412	Asn	GTT	0	0	28.7	33.80	-5.10	Inf	Ile	31.4	pseudo,IPD:-17.20
Scaffold_14	55	13650276	13650204	His	GTG	0	0	21.8	29.50	-7.70	Inf	Thr	23.0	pseudo,IPD:-28.30
Scaffold_14	56	13236134	13236061	His	GTG	0	0	30.2	35.60	-5.40	Inf	Arg	34.5	pseudo,IPD:-29.30
Scaffold_14	57	12807063	12806988	Undet	NNN	0	0	25.0	21.20	3.80	Inf	Thr	22.5	pseudo
Scaffold_14	58	10904324	10904251	Thr	AGT	0	0	75.3	47.40	27.90	Inf	Thr	89.8
Scaffold_14	59	10898085	10898012	Thr	AGT	0	0	75.3	47.40	27.90	Inf	Thr	89.8
Scaffold_14	60	9282974	9282903	Asp	GTC	0	0	40.0	31.10	8.90	Inf	Asp	52.5
Scaffold_14	61	9125210	9125138	Ala	TGC	0	0	31.9	26.20	5.70	Inf	Val	40.3	IPD:-41.70
Scaffold_14	62	8334368	8334296	His	GTG	0	0	22.3	26.30	-4.00	Inf	Arg	20.7	pseudo,IPD:-27.40
Scaffold_14	63	7764146	7764073	His	ATG	0	0	34.2	38.90	-4.70	Inf	Arg	27.1	pseudo,IPD:-29.90
Scaffold_14	64	7267202	7267131	Gly	TCC	0	0	73.9	46.20	27.70	Inf	Gly	85.6
Scaffold_14	65	6517571	6517498	Undet	NNN	0	0	50.2	32.80	17.40	Inf	Ile	40.8
Scaffold_14	66	6012132	6012060	His	GTG	0	0	21.9	30.30	-8.40	Inf	Arg	23.7	pseudo,IPD:-21.00
Scaffold_14	67	5365677	5365602	Thr	TGT	0	0	47.7	30.50	17.20	Inf	Ile	35.3	IPD:-0.10
Scaffold_14	68	5057786	5057717	Undet	NNN	0	0	42.7	25.90	16.80	Inf	Trp	36.6
Scaffold_14	69	5054255	5054186	Undet	NNN	0	0	42.7	25.90	16.80	Inf	Trp	36.6
Scaffold_14	70	3757194	3757123	Phe	AAA	0	0	34.9	18.70	16.20	Inf	Trp	32.8	IPD:-22.00
Scaffold_14	71	3596201	3596130	Undet	NNN	0	0	23.0	18.60	4.40	Inf	Val	19.8	pseudo
Scaffold_14	72	2311436	2311353	Thr	TGT	2311396	2311391	35.8	20.80	15.00	Inf	Thr	23.7
Scaffold_14	73	1944534	1944459	Undet	NNN	0	0	40.5	17.60	22.90	Inf	Thr	35.1
Scaffold_14	74	1734305	1734233	Ala	TGC	0	0	22.8	21.80	1.00	Inf	Val	25.8	pseudo,IPD:-23.10
Scaffold_14	75	1053835	1053763	Asn	ATT	0	0	38.4	20.10	18.30	Inf	Ile	35.1	IPD:-20.20
Scaffold_15	1	26022	26094	His	GTG	0	0	26.4	28.60	-2.20	Inf	Thr	30.4	pseudo,IPD:-24.30
Scaffold_15	2	317018	317099	Ser	GCT	0	0	80.5	45.20	35.30	Inf	Ser	109.5
Scaffold_15	3	650824	650894	Gly	GCC	0	0	66.5	44.80	21.70	Inf	Gly	94.4
Scaffold_15	4	1332345	1332417	His	GTG	0	0	28.7	25.90	2.80	Inf	Arg	43.0	pseudo,IPD:-36.30
Scaffold_15	5	1726713	1726785	Tyr	GTA	0	0	22.6	23.20	-0.60	Inf	Thr	29.6	pseudo,IPD:-29.60
Scaffold_15	6	2286845	2286917	His	GTG	0	0	21.9	29.50	-7.60	Inf	Thr	30.6	pseudo,IPD:-20.60
Scaffold_15	7	2757969	2758041	His	GTG	0	0	24.2	32.30	-8.10	Inf	Ala	23.8	pseudo,IPD:-28.40
Scaffold_15	8	2947415	2947487	His	GTG	0	0	27.6	34.90	-7.30	Inf	Arg	40.6	pseudo,IPD:-31.10
Scaffold_15	9	3724868	3724940	Thr	TGT	0	0	51.1	27.70	23.40	Inf	Trp	40.2	IPD:-0.20
Scaffold_15	10	4671453	4671524	Undet	NNN	0	0	39.5	27.70	11.80	Inf	Val	38.2
Scaffold_15	11	7703278	7703350	Tyr	GTA	0	0	31.0	28.40	2.60	Inf	Arg	37.7	pseudo,IPD:-45.40
Scaffold_15	12	8866908	8866980	Ala	TGC	0	0	20.0	15.10	4.90	Inf	Val	30.0	pseudo,IPD:-36.10
Scaffold_15	13	8972937	8973007	Gly	GCC	0	0	66.5	44.80	21.70	Inf	Gly	94.4
Scaffold_15	14	8983989	8984059	Gly	GCC	0	0	66.5	44.80	21.70	Inf	Gly	94.4
Scaffold_15	15	9789263	9789335	His	GTG	0	0	25.3	30.70	-5.40	Inf	Arg	31.4	pseudo,IPD:-25.10
Scaffold_15	16	10460144	10460216	Asn	ATT	0	0	28.4	0.00	28.40	Inf	Ile	26.7	pseudo,IPD:-24.00
Scaffold_15	17	10509940	10510011	Leu	CAA	0	0	43.3	24.00	19.30	Inf	Trp	38.7	IPD:-38.70
Scaffold_15	18	11114306	11114377	His	ATG	0	0	44.6	14.60	30.00	Inf	Ile	33.2	IPD:-18.90
Scaffold_15	19	11715043	11715114	Undet	NNN	0	0	24.0	17.30	6.70	Inf	Val	18.6
Scaffold_15	20	14463807	14463878	Thr	TGT	0	0	79.3	49.30	30.00	Inf	Thr	92.3
Scaffold_15	21	15295988	15296059	Thr	TGT	0	0	83.2	57.00	26.20	Inf	Thr	92.5
Scaffold_15	22	15768138	15768212	Lys	CTT	15768175	15768178	46.6	28.40	18.20	Inf	Thr	40.9	IPD:-11.30
Scaffold_15	23	15768542	15768459	Thr	TGT	15768502	15768497	33.3	19.80	13.50	Inf	Thr	25.1
Scaffold_15	24	12075338	12075267	His	GTG	0	0	24.7	22.30	2.40	Inf	Thr	28.9	pseudo,IPD:-34.40
Scaffold_15	25	11114590	11114515	Lys	CTT	11114553	11114549	42.6	28.70	13.90	Inf	Thr	40.7	IPD:-16.50
Scaffold_15	26	10517221	10517151	Undet	NNN	0	0	20.0	19.30	0.70	Inf	Met	10.8	pseudo
Scaffold_15	27	10510225	10510155	Undet	NNN	0	0	39.2	26.30	12.90	Inf	Arg	31.4
Scaffold_15	28	10495464	10495393	Undet	NNN	0	0	33.9	29.30	4.60	Inf	Val	31.7	pseudo
Scaffold_15	29	9316324	9316252	Gln	CTG	0	0	34.1	38.80	-4.70	Inf	Arg	35.2	pseudo,IPD:-29.90
Scaffold_15	30	8055456	8055385	Undet	NNN	0	0	27.0	21.80	5.20	Inf	Val	27.0
Scaffold_15	31	7630120	7630049	His	GTG	0	0	27.2	29.40	-2.20	Inf	Thr	32.7	pseudo,IPD:-33.30
Scaffold_15	32	7186553	7186481	Thr	TGT	0	0	74.3	45.30	29.00	Inf	Thr	85.1
Scaffold_15	33	6700579	6700507	His	GTG	0	0	27.0	37.10	-10.10	Inf	Arg	29.4	pseudo,IPD:-16.90
Scaffold_15	34	6580486	6580414	Lys	CTT	0	0	87.7	67.60	20.10	Inf	Lys	106.7
Scaffold_15	35	6261771	6261700	His	GTG	0	0	25.7	32.80	-7.10	Inf	Ile	36.4	pseudo,IPD:-29.00
Scaffold_15	36	6224847	6224775	His	GTG	0	0	36.1	26.20	9.90	Inf	Thr	39.1	IPD:-30.60
Scaffold_15	37	5839661	5839589	Tyr	GTA	0	0	41.8	40.40	1.40	Inf	Arg	44.5	pseudo,IPD:-36.70
Scaffold_15	38	5277024	5276953	Gln	CTG	0	0	75.3	51.20	24.10	Inf	Gln	106.0
Scaffold_15	39	3725315	3725232	Thr	TGT	3725275	3725270	33.3	19.80	13.50	Inf	Thr	25.1
Scaffold_15	40	3477647	3477576	His	GTG	0	0	63.0	33.70	29.30	Inf	His	87.1
Scaffold_15	41	3061804	3061729	His	GTG	0	0	21.6	28.70	-7.10	Inf	Thr	33.2	pseudo,IPD:-38.40
Scaffold_15	42	3000024	2999944	Leu	CAG	0	0	69.5	46.80	22.70	Inf	Leu	109.7
Scaffold_15	43	2329272	2329199	Cys	GCA	0	0	31.3	23.20	8.10	Inf	Thr	26.5	IPD:-21.20
Scaffold_15	44	2213302	2213231	His	GTG	0	0	21.2	21.40	-0.20	Inf	Trp	25.9	pseudo,IPD:-15.60
Scaffold_15	45	1768842	1768770	Lys	CTT	0	0	87.7	67.60	20.10	Inf	Lys	106.7
Scaffold_15	46	1707108	1707036	His	GTG	0	0	29.6	35.30	-5.70	Inf	Arg	37.7	pseudo,IPD:-34.90
Scaffold_15	47	1703678	1703591	His	GTG	0	0	20.3	33.30	-13.00	Inf	Arg	20.0	pseudo,IPD:-22.90
Scaffold_15	48	1693546	1693474	His	GTG	0	0	29.6	35.30	-5.70	Inf	Arg	37.7	pseudo,IPD:-34.90
Scaffold_15	49	1533959	1533888	Gln	TTG	0	0	73.5	53.70	19.80	Inf	Gln	104.8
Scaffold_15	50	1329258	1329175	Leu	CAA	0	0	78.6	55.60	23.00	Inf	Leu	123.0
Scaffold_15	51	1044390	1044311	Leu	TAG	0	0	70.9	50.70	20.20	Inf	Leu	109.5
Scaffold_15	52	1025519	1025447	His	GTG	0	0	30.5	31.80	-1.30	Inf	Arg	34.1	pseudo,IPD:-33.10
Scaffold_15	53	928925	928854	His	GTG	0	0	22.1	21.90	0.20	Inf	Arg	24.9	pseudo,IPD:-20.80
Scaffold_15	54	870368	870296	His	GTG	0	0	28.4	26.80	1.60	Inf	Thr	28.7	pseudo,IPD:-21.80
Scaffold_15	55	176611	176540	Lys	TTT	0	0	92.3	68.60	23.70	Inf	Lys	97.5
Scaffold_16	1	507863	507935	Glu	CTC	0	0	78.9	53.10	25.80	Inf	Glu	99.2
Scaffold_16	2	749678	749751	His	GTG	0	0	41.2	35.20	6.00	Inf	Arg	56.3	IPD:-32.90
Scaffold_16	3	961519	961591	His	GTG	0	0	33.7	37.10	-3.40	Inf	Arg	43.1	pseudo,IPD:-31.10
Scaffold_16	4	1336171	1336243	Glu	CTC	0	0	78.9	53.10	25.80	Inf	Glu	99.2
Scaffold_16	5	1657670	1657742	His	GTG	0	0	28.7	21.10	7.60	Inf	Arg	32.3	IPD:-24.30
Scaffold_16	6	1700968	1701039	His	ATG	0	0	22.1	17.80	4.30	Inf	Val	25.5	pseudo,IPD:-25.50
Scaffold_16	7	2116433	2116506	Asn	GTT	0	0	84.5	59.40	25.10	Inf	Asn	95.9
Scaffold_16	8	2319362	2319433	Tyr	ATA	0	0	24.8	30.20	-5.40	Inf	Ile	20.1	pseudo,IPD:-30.40
Scaffold_16	9	2334326	2334398	Lys	CTT	0	0	87.7	67.60	20.10	Inf	Lys	106.7
Scaffold_16	10	2444822	2444893	Lys	TTT	0	0	92.3	68.60	23.70	Inf	Lys	97.5
Scaffold_16	11	2553899	2553971	His	GTG	0	0	20.4	25.40	-5.00	Inf	Thr	23.6	pseudo,IPD:-6.40
Scaffold_16	12	2975655	2975727	Lys	CTT	0	0	87.7	67.60	20.10	Inf	Lys	106.7
Scaffold_16	13	2975831	2975903	Lys	CTT	0	0	87.7	67.60	20.10	Inf	Lys	106.7
Scaffold_16	14	3009268	3009339	Gly	TCC	0	0	73.9	46.20	27.70	Inf	Gly	85.6
Scaffold_16	15	3091985	3092057	Sup	TTA	0	0	39.3	32.10	7.20	Inf	Arg	51.3	IPD:-51.30
Scaffold_16	16	4391466	4391538	His	GTG	0	0	41.9	38.70	3.20	Inf	Arg	49.4	pseudo,IPD:-30.30
Scaffold_16	17	4453128	4453201	Ile	AAT	0	0	78.2	54.40	23.80	Inf	Ile	104.5
Scaffold_16	18	4621133	4621200	Glu	TTC	0	0	21.6	15.60	6.00	Inf	Asp	25.7	IPD:-6.30
Scaffold_16	19	4622486	4622557	Gly	TCC	0	0	73.9	46.20	27.70	Inf	Gly	85.6
Scaffold_16	20	4832249	4832321	His	GTG	0	0	22.6	19.00	3.60	Inf	Thr	25.2	pseudo,IPD:-25.20
Scaffold_16	21	5231456	5231527	Gln	TTG	0	0	20.7	23.20	-2.50	Inf	Arg	27.8	pseudo,IPD:-27.80
Scaffold_16	22	5542136	5542208	Tyr	GTA	0	0	26.2	23.90	2.30	Inf	Arg	29.5	pseudo,IPD:-29.50
Scaffold_16	23	5913938	5914010	Arg	CCG	0	0	68.4	49.70	18.70	Inf	Arg	90.8
Scaffold_16	24	6603619	6603693	Gln	TTG	0	0	23.0	23.20	-0.20	Inf	Thr	23.5	pseudo,IPD:-23.50
Scaffold_16	25	6922684	6922755	His	GTG	0	0	31.8	21.70	10.10	Inf	Arg	39.1	IPD:-34.00
Scaffold_16	26	6933318	6933389	Asp	GTC	0	0	69.8	46.80	23.00	Inf	Asp	94.5
Scaffold_16	27	6995897	6995967	Sup	TCA	0	0	31.3	20.10	11.20	Inf	Val	29.2	IPD:-29.20
Scaffold_16	28	7900276	7900348	His	ATG	0	0	34.9	33.60	1.30	Inf	Arg	40.7	pseudo,IPD:-45.60
Scaffold_16	29	8569227	8569300	Arg	TCG	0	0	81.9	60.40	21.50	Inf	Arg	92.9
Scaffold_16	30	10729740	10729815	Thr	TGT	0	0	47.4	30.70	16.70	Inf	Trp	35.6	IPD:-3.80
Scaffold_16	31	11309733	11309808	Undet	NNN	0	0	48.9	29.30	19.60	Inf	Ile	38.4
Scaffold_16	32	11555561	11555632	His	GTG	0	0	63.0	33.70	29.30	Inf	His	87.1
Scaffold_16	33	14743563	14743634	Undet	NNN	0	0	37.0	21.80	15.20	Inf	Arg	44.0
Scaffold_16	34	15935104	15935176	Asn	ATT	0	0	30.6	9.40	21.20	Inf	Thr	27.0	pseudo,IPD:-29.50
Scaffold_16	35	16511424	16511352	His	GTG	0	0	31.3	32.80	-1.50	Inf	Arg	33.9	pseudo,IPD:-22.20
Scaffold_16	36	15951863	15951790	Undet	NNN	0	0	21.6	0.00	21.60	Inf	Thr	12.5	pseudo
Scaffold_16	37	15369759	15369687	Ala	TGC	0	0	29.3	21.30	8.00	Inf	Val	39.9	IPD:-31.00
Scaffold_16	38	14745363	14745293	Undet	NNN	0	0	34.9	20.10	14.80	Inf	Trp	31.1
Scaffold_16	39	11310822	11310739	Thr	TGT	11310782	11310777	24.5	11.10	13.40	Inf	Thr	24.7
Scaffold_16	40	10764532	10764460	Arg	CCG	0	0	78.4	57.60	20.80	Inf	Arg	81.7
Scaffold_16	41	10377920	10377848	His	GTG	0	0	23.6	25.30	-1.70	Inf	Thr	20.1	pseudo,IPD:-19.40
Scaffold_16	42	10188985	10188899	Tyr	GTA	10188948	10188935	74.2	42.50	31.70	Inf	Tyr	108.6
Scaffold_16	43	8515741	8515669	Glu	CTC	0	0	78.9	53.10	25.80	Inf	Glu	99.2
Scaffold_16	44	6062871	6062791	Leu	AAG	0	0	74.0	52.20	21.80	Inf	Leu	110.4
Scaffold_16	45	5932864	5932784	Leu	AAG	0	0	74.0	52.20	21.80	Inf	Leu	110.4
Scaffold_16	46	5664303	5664231	Arg	CCT	0	0	74.8	55.90	18.90	Inf	Arg	87.5
Scaffold_16	47	5625490	5625420	Tyr	GTA	0	0	34.7	24.60	10.10	Inf	Trp	45.4	IPD:-41.60
Scaffold_16	48	4619120	4619048	Lys	CTT	0	0	87.7	67.60	20.10	Inf	Lys	106.7
Scaffold_16	49	4180372	4180300	His	GTG	0	0	38.1	31.00	7.10	Inf	Arg	46.0	IPD:-23.50
Scaffold_16	50	3019821	3019749	His	ATG	0	0	24.8	25.30	-0.50	Inf	Gly	22.3	pseudo,IPD:-21.40
Scaffold_16	51	2943484	2943412	His	GTG	0	0	31.6	33.30	-1.70	Inf	Trp	33.8	pseudo,IPD:-28.40
Scaffold_16	52	2942848	2942775	Val	CAC	0	0	79.1	48.00	31.10	Inf	Val	101.8
Scaffold_16	53	2730822	2730750	His	GTG	0	0	25.9	33.10	-7.20	Inf	Arg	35.2	pseudo,IPD:-34.90
Scaffold_16	54	2130320	2130247	Asn	GTT	0	0	77.3	56.10	21.20	Inf	Asn	87.8
Scaffold_16	55	1169604	1169532	His	ATG	0	0	25.5	27.20	-1.70	Inf	Arg	29.9	pseudo,IPD:-14.70
Scaffold_16	56	1036056	1035983	Asn	GTT	0	0	84.5	59.40	25.10	Inf	Asn	95.9
Scaffold_16	57	878822	878752	His	GTG	0	0	23.8	20.80	3.00	Inf	Arg	30.7	pseudo,IPD:-29.10
Scaffold_16	58	850999	850927	Tyr	GTA	0	0	25.4	36.80	-11.40	Inf	Val	30.4	pseudo,IPD:-33.80
Scaffold_16	59	433175	433103	Val	TAC	0	0	77.8	43.10	34.70	Inf	Val	106.5
Scaffold_1	1	550933	551020	Tyr	GTA	550970	550984	74.4	42.90	31.50	Inf	Tyr	111.8
Scaffold_1	2	551363	551450	Tyr	GTA	551400	551414	74.4	42.90	31.50	Inf	Tyr	111.8
Scaffold_1	3	551753	551840	Tyr	GTA	551790	551804	74.4	43.00	31.40	Inf	Tyr	111.8
Scaffold_1	4	553175	553265	Tyr	GTA	553212	553229	74.3	42.80	31.50	Inf	Tyr	111.8
Scaffold_1	5	553541	553628	Tyr	GTA	553578	553592	69.6	44.30	25.30	Inf	Tyr	99.4
Scaffold_1	6	554453	554539	Tyr	GTA	554490	554503	74.4	42.90	31.50	Inf	Tyr	111.8
Scaffold_1	7	554967	555061	His	GTG	555005	555019	27.3	29.20	-1.90	Inf	Tyr	51.3	pseudo,IPD:-45.70
Scaffold_1	8	986386	986458	His	GTG	0	0	25.3	32.10	-6.80	Inf	Arg	18.0	pseudo,IPD:-25.00
Scaffold_1	9	1250515	1250587	His	GTG	0	0	27.4	25.10	2.30	Inf	Arg	36.3	pseudo,IPD:-31.00
Scaffold_1	10	1845300	1845372	His	ATG	0	0	20.9	22.40	-1.50	Inf	Arg	26.4	pseudo,IPD:-23.00
Scaffold_1	11	2134459	2134531	His	GTG	0	0	38.0	37.40	0.60	Inf	Arg	43.2	pseudo,IPD:-29.90
Scaffold_1	12	2686912	2686983	Pro	TGG	0	0	68.5	35.70	32.80	Inf	Pro	111.2
Scaffold_1	13	2875359	2875431	His	GTG	0	0	22.4	22.00	0.40	Inf	Thr	28.5	pseudo,IPD:-33.90
Scaffold_1	14	3076045	3076117	His	GTG	0	0	28.6	24.90	3.70	Inf	Thr	30.8	pseudo,IPD:-33.00
Scaffold_1	15	3433849	3433921	Arg	ACG	0	0	29.0	28.70	0.30	Inf	Arg	30.1	pseudo
Scaffold_1	16	3566162	3566233	Undet	NNN	0	0	25.5	18.00	7.50	Inf	Arg	20.1
Scaffold_1	17	3792010	3792083	Asn	GTT	0	0	84.5	59.40	25.10	Inf	Asn	95.9
Scaffold_1	18	4909940	4910021	Ser	CGA	0	0	78.9	46.60	32.30	Inf	Ser	122.0
Scaffold_1	19	5053511	5053584	Ile	AAT	0	0	81.8	58.30	23.50	Inf	Ile	106.8
Scaffold_1	20	5343900	5343983	Leu	CAA	0	0	77.7	54.90	22.80	Inf	Leu	123.7
Scaffold_1	21	5470277	5470348	Glu	TTC	0	0	73.2	48.70	24.50	Inf	Glu	99.0
Scaffold_1	22	6581096	6581167	Gln	CTG	0	0	74.6	50.10	24.50	Inf	Gln	105.2
Scaffold_1	23	6584210	6584294	Met	CAT	6584248	6584258	60.1	36.70	23.40	Inf	Met	97.9
Scaffold_1	24	6748729	6748800	Undet	NNN	0	0	31.6	27.10	4.50	Inf	Val	29.9	pseudo
Scaffold_1	25	7080934	7081006	His	GTG	0	0	30.4	34.30	-3.90	Inf	Arg	41.5	pseudo,IPD:-34.60
Scaffold_1	26	7948695	7948781	Met	CAT	7948733	7948745	64.2	40.70	23.50	Inf	Met	104.0
Scaffold_1	27	8039382	8039463	Ser	TGA	0	0	80.7	46.10	34.60	Inf	Ser	119.7
Scaffold_1	28	8040283	8040354	Lys	TTT	0	0	92.3	68.60	23.70	Inf	Lys	97.5
Scaffold_1	29	8041011	8041082	Lys	TTT	0	0	69.8	52.10	17.70	Inf	Lys	80.7
Scaffold_1	30	8041736	8041798	Undet	NNN	0	0	21.2	10.30	10.90	Inf	Thr	43.1	trunc_start:14
Scaffold_1	31	8445614	8445694	Thr	TGT	8445653	8445657	33.1	15.80	17.30	Inf	Ile	21.3	IPD:-1.60
Scaffold_1	32	9026272	9026342	Undet	NNN	0	0	40.7	25.60	15.10	Inf	Arg	38.7
Scaffold_1	33	9176854	9176935	Ser	AGA	0	0	78.7	42.50	36.20	Inf	Ser	114.6
Scaffold_1	34	9339237	9339308	Undet	NNN	0	0	31.2	31.50	-0.30	Inf	His	28.2	pseudo
Scaffold_1	35	9979596	9979679	Cys	ACA	0	0	27.0	15.40	11.60	Inf	Ile	13.9	IPD:-4.30
Scaffold_1	36	12902468	12902540	His	GTG	0	0	28.4	36.20	-7.80	Inf	Arg	32.3	pseudo,IPD:-29.70
Scaffold_1	37	14033573	14033645	His	GTG	0	0	20.6	20.80	-0.20	Inf	Thr	33.3	pseudo,IPD:-38.80
Scaffold_1	38	14126149	14126222	Ile	AAT	0	0	40.2	21.40	18.80	Inf	Ile	73.2
Scaffold_1	39	14129525	14129602	Ile	AAT	0	0	53.9	49.30	4.60	Inf	Ile	78.9	pseudo
Scaffold_1	40	14146592	14146659	Undet	NNN	0	0	44.7	33.90	10.80	Inf	Ile	54.1
Scaffold_1	41	14147488	14147561	Ile	AAT	0	0	62.6	42.70	19.90	Inf	Ile	95.8
Scaffold_1	42	14764713	14764782	Undet	NNN	0	0	25.9	20.90	5.00	Inf	Ile	20.6
Scaffold_1	43	15634337	15634410	Undet	NNN	0	0	46.7	31.60	15.10	Inf	Thr	39.9
Scaffold_1	44	18877607	18877690	Met	CAT	18877647	18877652	39.3	21.30	18.00	Inf	Thr	33.8	IPD:-17.00
Scaffold_1	45	19201116	19201191	Lys	CTT	19201153	19201157	44.1	27.10	17.00	Inf	Ile	33.0	IPD:-6.70
Scaffold_1	46	19250272	19250345	Ile	TAT	0	0	85.9	70.60	15.30	Inf	Ile	103.9
Scaffold_1	47	19536075	19536147	Undet	NNN	0	0	38.6	16.20	22.40	Inf	Ile	30.4
Scaffold_1	48	19664278	19664349	Undet	NNN	0	0	28.4	21.20	7.20	Inf	Val	22.9
Scaffold_1	49	19698087	19698159	Undet	NNN	0	0	49.5	28.80	20.70	Inf	Thr	40.4
Scaffold_1	50	20209899	20209971	Ala	TGC	0	0	23.4	18.80	4.60	Inf	Val	40.3	pseudo,IPD:-31.40
Scaffold_1	51	20299390	20299473	Thr	TGT	20299430	20299435	33.3	19.80	13.50	Inf	Thr	25.1
Scaffold_1	52	20317304	20317387	Thr	TGT	20317344	20317349	33.3	19.80	13.50	Inf	Thr	25.1
Scaffold_1	53	20532114	20532185	Cys	GCA	0	0	27.2	19.80	7.40	Inf	Val	25.1	IPD:-16.80
Scaffold_1	54	20955909	20955985	Arg	TCT	20955947	20955951	36.3	34.20	2.10	Inf	Lys	28.1	pseudo,IPD:-10.20
Scaffold_1	55	21797622	21797697	Thr	TGT	0	0	35.9	22.00	13.90	Inf	Ile	28.2	IPD:-3.90
Scaffold_1	56	21815473	21815548	Thr	TGT	0	0	35.9	22.00	13.90	Inf	Ile	28.2	IPD:-3.90
Scaffold_1	57	21984637	21984720	Cys	ACA	0	0	41.8	19.00	22.80	Inf	Cys	25.3
Scaffold_1	58	22455534	22455609	Glu	TTC	22455572	22455574	46.8	22.90	23.90	Inf	Thr	46.0	IPD:-46.00
Scaffold_1	59	22459160	22459235	Glu	TTC	22459198	22459200	46.8	22.90	23.90	Inf	Thr	46.0	IPD:-46.00
Scaffold_1	60	22588811	22588883	His	GTG	0	0	28.2	27.20	1.00	Inf	Arg	37.3	pseudo,IPD:-25.90
Scaffold_1	61	23450858	23450929	Undet	NNN	0	0	32.0	23.00	9.00	Inf	Val	23.6
Scaffold_1	62	24872912	24872984	His	GTG	0	0	27.4	31.70	-4.30	Inf	Arg	25.4	pseudo,IPD:-8.30
Scaffold_1	63	25029728	25029800	His	GTG	0	0	25.6	29.30	-3.70	Inf	Arg	23.7	pseudo,IPD:-25.30
Scaffold_1	64	26470362	26470433	Phe	AAA	0	0	36.8	16.20	20.60	Inf	Trp	31.8	IPD:-26.10
Scaffold_1	65	26813292	26813363	Asp	GTC	0	0	69.8	46.80	23.00	Inf	Asp	94.5
Scaffold_1	66	26833750	26833830	Leu	AAG	0	0	74.0	52.20	21.80	Inf	Leu	110.4
Scaffold_1	67	27113015	27113086	Undet	NNN	0	0	21.0	13.70	7.30	Inf	Thr	15.4
Scaffold_1	68	27292534	27292607	His	GTG	0	0	33.0	28.10	4.90	Inf	Thr	33.9	pseudo,IPD:-25.30
Scaffold_1	69	28232973	28233040	Asn	ATT	0	0	21.8	15.10	6.70	Inf	Arg	26.7	IPD:-17.80
Scaffold_1	70	29022711	29022784	Ile	AAT	0	0	84.0	56.60	27.40	Inf	Ile	110.3
Scaffold_1	71	29219285	29219356	His	GTG	0	0	63.0	33.70	29.30	Inf	His	86.8
Scaffold_1	72	29235416	29235487	His	GTG	0	0	63.0	33.70	29.30	Inf	His	86.8
Scaffold_1	73	29737355	29737438	Leu	CAA	0	0	78.6	55.60	23.00	Inf	Leu	123.0
Scaffold_1	74	30023679	30023751	His	GTG	0	0	20.9	26.30	-5.40	Inf	Thr	19.3	pseudo,IPD:-21.10
Scaffold_1	75	30793952	30794024	Arg	ACG	0	0	71.7	49.10	22.60	Inf	Arg	91.4
Scaffold_1	76	31322273	31322354	Ser	AGA	0	0	78.7	42.50	36.20	Inf	Ser	114.6
Scaffold_1	77	31641977	31642047	Gly	GCC	0	0	66.5	44.80	21.70	Inf	Gly	94.4
Scaffold_1	78	31642124	31642195	Trp	CCA	0	0	75.8	51.20	24.60	Inf	Trp	105.6
Scaffold_1	79	31645673	31645743	Gly	GCC	0	0	66.5	44.80	21.70	Inf	Gly	94.4
Scaffold_1	80	31645820	31645891	Trp	CCA	0	0	75.8	51.20	24.60	Inf	Trp	105.6
Scaffold_1	81	31695340	31695413	Ile	AAT	0	0	84.0	56.60	27.40	Inf	Ile	110.3
Scaffold_1	82	31710046	31710119	Ile	AAT	0	0	84.0	56.60	27.40	Inf	Ile	110.3
Scaffold_1	83	31778018	31778090	His	GTG	0	0	31.5	19.00	12.50	Inf	Thr	30.5	IPD:-30.40
Scaffold_1	84	33201944	33202015	Trp	CCA	0	0	75.1	50.10	25.00	Inf	Trp	105.0
Scaffold_1	85	33266415	33266487	His	GTG	0	0	28.9	34.80	-5.90	Inf	Arg	26.6	pseudo,IPD:-21.50
Scaffold_1	86	33359831	33359902	Asp	GTC	0	0	69.8	46.80	23.00	Inf	Asp	94.5
Scaffold_1	87	33532837	33532908	Gln	TTG	0	0	49.5	49.00	0.50	Inf	Gln	77.5	pseudo
Scaffold_1	88	33541233	33541304	Gln	TTG	0	0	73.5	53.70	19.80	Inf	Gln	104.8
Scaffold_1	89	33556592	33556664	Tyr	GTA	0	0	23.7	19.50	4.20	Inf	Arg	28.1	pseudo,IPD:-28.10
Scaffold_1	90	33611747	33611820	Arg	TCG	0	0	82.3	61.00	21.30	Inf	Arg	91.9
Scaffold_1	91	34952577	34952652	Undet	NNN	0	0	49.8	27.00	22.80	Inf	Thr	42.1
Scaffold_1	92	35189766	35189836	His	GTG	0	0	28.6	30.80	-2.20	Inf	Arg	32.1	pseudo,IPD:-29.50,trunc_start:2
Scaffold_1	93	35501416	35501487	Pro	TGG	0	0	69.2	36.90	32.30	Inf	Pro	112.8
Scaffold_1	94	36128363	36128435	His	GTG	0	0	25.1	28.10	-3.00	Inf	Arg	33.1	pseudo,IPD:-26.30
Scaffold_1	95	36308833	36308914	Ser	AGA	0	0	78.7	42.50	36.20	Inf	Ser	114.6
Scaffold_1	96	36327326	36327398	Tyr	GTA	0	0	34.3	37.80	-3.50	Inf	Arg	39.0	pseudo,IPD:-33.20
Scaffold_1	97	36422514	36422586	His	GTG	0	0	22.7	25.80	-3.10	Inf	Arg	24.6	pseudo,IPD:-28.20
Scaffold_1	98	36798630	36798707	Gln	CTG	36798667	36798672	20.5	21.70	-1.20	Inf	Arg	36.4	pseudo,IPD:-40.20
Scaffold_1	99	36854711	36854782	Phe	AAA	0	0	34.2	12.20	22.00	Inf	Trp	27.4	IPD:-25.40
Scaffold_1	100	36855766	36855837	Phe	AAA	0	0	43.4	19.00	24.40	Inf	Trp	41.9	IPD:-30.90
Scaffold_1	101	36901889	36901996	Leu	TAA	36901926	36901959	35.4	0.00	35.40	Inf	Cys	42.6	pseudo,IPD:-42.60
Scaffold_1	102	37205701	37205788	Met	CAT	37205739	37205752	64.1	40.70	23.40	Inf	Met	104.0
Scaffold_1	103	37486634	37486704	Gly	GCC	0	0	66.5	44.80	21.70	Inf	Gly	94.4
Scaffold_1	104	37608037	37608110	Val	AAC	0	0	72.9	48.60	24.30	Inf	Val	93.8
Scaffold_1	105	37694019	37694090	Glu	TTC	0	0	72.0	47.50	24.50	Inf	Glu	101.6
Scaffold_1	106	37878312	37878240	His	GTG	0	0	27.3	26.20	1.10	Inf	Arg	32.9	pseudo,IPD:-34.30
Scaffold_1	107	37681229	37681156	His	GTG	0	0	49.9	34.40	15.50	Inf	Arg	58.7	IPD:-34.20
Scaffold_1	108	37012296	37012224	His	GTG	0	0	40.2	35.50	4.70	Inf	Arg	52.6	pseudo,IPD:-32.20
Scaffold_1	109	36856209	36856139	Undet	NNN	0	0	31.4	18.20	13.20	Inf	Arg	23.8
Scaffold_1	110	36855155	36855085	Undet	NNN	0	0	38.9	25.30	13.60	Inf	Arg	32.0
Scaffold_1	111	36621938	36621857	Ser	AGA	0	0	77.0	42.20	34.80	Inf	Ser	112.5
Scaffold_1	112	36620718	36620637	Ser	AGA	0	0	77.0	42.20	34.80	Inf	Ser	112.5
Scaffold_1	113	36618477	36618396	Ser	AGA	0	0	79.4	43.10	36.30	Inf	Ser	115.0
Scaffold_1	114	35390334	35390263	Ala	AGC	0	0	21.5	15.30	6.20	Inf	Ala	34.0
Scaffold_1	115	35390253	35390181	Arg	ACG	0	0	71.7	49.10	22.60	Inf	Arg	91.4
Scaffold_1	116	34922580	34922507	Ile	AAT	0	0	59.3	40.10	19.20	Inf	Ile	86.1
Scaffold_1	117	34474205	34474122	Leu	CAA	0	0	77.7	54.90	22.80	Inf	Leu	123.7
Scaffold_1	118	34243409	34243336	Asn	GTT	0	0	84.5	59.40	25.10	Inf	Asn	95.9
Scaffold_1	119	34158193	34158112	Ser	CGA	0	0	78.9	46.60	32.30	Inf	Ser	122.0
Scaffold_1	120	33384795	33384722	Arg	TCG	0	0	82.3	61.00	21.30	Inf	Arg	91.9
Scaffold_1	121	33262238	33262167	Asp	GTC	0	0	64.2	41.30	22.90	Inf	Asp	90.4
Scaffold_1	122	33096724	33096641	Leu	CAA	0	0	77.7	54.90	22.80	Inf	Leu	123.7
Scaffold_1	123	32905741	32905670	His	GTG	0	0	63.0	33.70	29.30	Inf	His	86.8
Scaffold_1	124	31997614	31997543	Gln	CTG	0	0	74.6	50.10	24.50	Inf	Gln	105.2
Scaffold_1	125	31996776	31996692	Met	CAT	31996738	31996728	64.2	40.80	23.40	Inf	Met	104.0
Scaffold_1	126	31995321	31995237	Met	CAT	31995283	31995273	64.3	40.80	23.50	Inf	Met	104.0
Scaffold_1	127	31883502	31883429	His	GTG	0	0	24.7	28.90	-4.20	Inf	Thr	29.4	pseudo,IPD:-28.50
Scaffold_1	128	31404098	31404025	Ile	AAT	0	0	87.5	60.10	27.40	Inf	Ile	114.1
Scaffold_1	129	31385283	31385210	Ile	AAT	0	0	84.0	56.60	27.40	Inf	Ile	110.3
Scaffold_1	130	31291386	31291315	His	GTG	0	0	35.8	31.50	4.30	Inf	Thr	33.9	pseudo,IPD:-32.10
Scaffold_1	131	30938875	30938803	Glu	CTC	0	0	78.9	53.10	25.80	Inf	Glu	99.2
Scaffold_1	132	30894466	30894395	Gln	CTG	0	0	74.6	50.10	24.50	Inf	Gln	105.2
Scaffold_1	133	30207693	30207622	Pro	CGG	0	0	69.2	36.90	32.30	Inf	Pro	112.8
Scaffold_1	134	30091824	30091752	His	GTG	0	0	23.7	30.90	-7.20	Inf	Arg	30.8	pseudo,IPD:-29.70
Scaffold_1	135	30015358	30015286	Glu	CTC	0	0	78.9	53.10	25.80	Inf	Glu	99.2
Scaffold_1	136	30002140	30002069	Gly	TCC	0	0	73.9	46.20	27.70	Inf	Gly	85.6
Scaffold_1	137	29989951	29989880	Gly	TCC	0	0	73.9	46.20	27.70	Inf	Gly	85.6
Scaffold_1	138	29378962	29378890	Tyr	GTA	0	0	27.7	21.40	6.30	Inf	Trp	22.3	IPD:-22.30
Scaffold_1	139	28224309	28224236	Ile	TAT	0	0	85.9	70.60	15.30	Inf	Ile	103.9
Scaffold_1	140	26997439	26997357	Leu	TAA	0	0	76.7	40.80	35.90	Inf	Leu	103.0
Scaffold_1	141	26744470	26744387	Leu	TAA	0	0	77.3	41.90	35.40	Inf	Leu	97.4
Scaffold_1	142	26590027	26589955	Arg	TCT	0	0	70.6	50.50	20.10	Inf	Arg	100.1
Scaffold_1	143	26470650	26470580	Undet	NNN	0	0	35.4	23.60	11.80	Inf	Trp	30.4
Scaffold_1	144	25362224	25362152	Asn	GTT	0	0	23.9	33.90	-10.00	Inf	Arg	29.0	pseudo,IPD:-17.00
Scaffold_1	145	25172861	25172781	His	GTG	0	0	23.8	30.20	-6.40	Inf	Ile	25.2	pseudo,IPD:-34.40
Scaffold_1	146	24582629	24582558	His	GTG	0	0	34.2	32.50	1.70	Inf	Trp	38.1	pseudo,IPD:-25.00
Scaffold_1	147	22460034	22459951	Thr	TGT	22459994	22459989	34.2	17.20	17.00	Inf	Thr	28.8
Scaffold_1	148	22450869	22450795	Gln	TTG	0	0	34.5	26.00	8.50	Inf	Thr	21.4	IPD:-13.60
Scaffold_1	149	20956778	20956695	Thr	TGT	20956738	20956733	41.9	22.10	19.80	Inf	Thr	36.4
Scaffold_1	150	20317981	20317906	Lys	CTT	20317944	20317940	46.9	27.30	19.60	Inf	Thr	41.5	IPD:-12.40
Scaffold_1	151	20300062	20299988	Lys	CTT	20300026	20300022	37.1	17.80	19.30	Inf	Thr	34.0	IPD:-15.40
Scaffold_1	152	19723829	19723757	Tyr	GTA	0	0	21.0	13.20	7.80	Inf	Thr	22.2	IPD:-22.20
Scaffold_1	153	19698533	19698450	Ile	TAT	19698493	19698488	32.6	20.30	12.30	Inf	Thr	26.5	IPD:-10.10
Scaffold_1	154	19538818	19538746	Undet	NNN	0	0	38.6	16.20	22.40	Inf	Ile	30.4
Scaffold_1	155	19536374	19536299	Lys	CTT	19536337	19536333	32.1	21.30	10.80	Inf	Ile	21.6	IPD:-1.40
Scaffold_1	156	19513135	19513060	Undet	NNN	0	0	37.3	19.80	17.50	Inf	Thr	29.6
Scaffold_1	157	19415693	19415621	Asn	ATT	0	0	40.4	20.00	20.40	Inf	Thr	35.3	IPD:-17.10
Scaffold_1	158	19201756	19201673	Undet	NNN	0	0	33.4	17.10	16.30	Inf	Thr	25.6
Scaffold_1	159	18878524	18878449	Lys	CTT	18878487	18878483	45.3	23.80	21.50	Inf	Thr	41.7	IPD:-12.00
Scaffold_1	160	17878326	17878254	Tyr	GTA	0	0	34.1	31.00	3.10	Inf	Arg	42.2	pseudo,IPD:-43.60
Scaffold_1	161	15635078	15635006	Asn	ATT	0	0	42.9	21.50	21.40	Inf	Thr	38.3	IPD:-17.30
Scaffold_1	162	14787795	14787723	Leu	CAA	0	0	23.0	9.10	13.90	Inf	Trp	15.1	pseudo,IPD:-15.10
Scaffold_1	163	14764975	14764905	Undet	NNN	0	0	30.9	15.90	15.00	Inf	Arg	25.1
Scaffold_1	164	14104516	14104443	Ile	AAT	0	0	73.5	53.10	20.40	Inf	Ile	100.8
Scaffold_1	165	13603506	13603434	Arg	TCT	0	0	62.5	43.60	18.90	Inf	Arg	87.7
Scaffold_1	166	11326408	11326337	Undet	NNN	0	0	34.4	24.70	9.70	Inf	Val	31.4
Scaffold_1	167	9734993	9734922	Undet	NNN	0	0	30.7	15.30	15.40	Inf	Val	32.1
Scaffold_1	168	9026559	9026488	Phe	AAA	0	0	41.6	24.10	17.50	Inf	Trp	38.1	IPD:-26.30
Scaffold_1	169	8446244	8446169	Sup	TTA	0	0	44.9	26.60	18.30	Inf	Ile	37.3	IPD:-37.30
Scaffold_1	170	8371831	8371759	Val	TAC	0	0	77.8	43.10	34.70	Inf	Val	106.5
Scaffold_1	171	7816771	7816700	Val	GAC	0	0	55.3	15.20	40.10	Inf	Cys	56.3	IPD:-19.60
Scaffold_1	172	7570801	7570730	Glu	TTC	0	0	72.0	47.50	24.50	Inf	Glu	101.6
Scaffold_1	173	6137865	6137793	Arg	ACG	0	0	71.4	48.60	22.80	Inf	Arg	89.4
Scaffold_1	174	5135926	5135854	His	GTG	0	0	30.7	34.50	-3.80	Inf	Arg	39.8	pseudo,IPD:-33.80
Scaffold_1	175	3621060	3620978	Leu	TAA	0	0	77.8	41.30	36.50	Inf	Leu	103.3
Scaffold_1	176	3619896	3619814	Leu	TAA	0	0	58.5	38.50	20.00	Inf	Leu	81.4
Scaffold_1	177	3580341	3580270	Asp	GTC	0	0	69.8	46.80	23.00	Inf	Asp	94.5
Scaffold_1	178	3577357	3577286	Asp	GTC	0	0	69.8	46.80	23.00	Inf	Asp	94.5
Scaffold_1	179	2676175	2676103	His	GTG	0	0	28.1	26.80	1.30	Inf	Arg	34.4	pseudo,IPD:-20.70
Scaffold_1	180	2043048	2042969	Arg	TCT	2043011	2043005	20.8	26.60	-5.80	Inf	Arg	37.9	pseudo
Scaffold_1	181	555922	555849	Thr	AGT	0	0	66.6	42.70	23.90	Inf	Thr	82.7
Scaffold_2	1	76310	76389	Leu	TAG	0	0	69.5	48.50	21.00	Inf	Leu	111.5
Scaffold_2	2	253051	253123	Arg	TCT	0	0	70.0	49.90	20.10	Inf	Arg	100.1
Scaffold_2	3	650615	650686	Pro	AGG	0	0	67.4	34.70	32.70	Inf	Pro	112.3
Scaffold_2	4	650780	650851	Pro	TGG	0	0	68.5	35.70	32.80	Inf	Pro	111.2
Scaffold_2	5	650967	651034	Pro	CGG	0	0	24.3	0.00	24.30	Inf	Pro	46.7	pseudo
Scaffold_2	6	1275269	1275341	Gln	TTG	0	0	39.4	37.90	1.50	Inf	Arg	43.6	pseudo,IPD:-39.20
Scaffold_2	7	1521985	1522056	Gly	GCC	0	0	58.7	39.90	18.80	Inf	Gly	87.5
Scaffold_2	8	2125143	2125214	Lys	TTT	0	0	92.3	68.60	23.70	Inf	Lys	97.5
Scaffold_2	9	2387507	2387579	His	GTG	0	0	38.6	40.10	-1.50	Inf	Arg	30.8	pseudo,IPD:-16.70
Scaffold_2	10	2408372	2408444	Phe	GAA	0	0	78.3	58.40	19.90	Inf	Phe	113.2
Scaffold_2	11	3099985	3100056	His	GTG	0	0	63.0	33.70	29.30	Inf	His	86.8
Scaffold_2	12	3100064	3100151	Tyr	GTA	3100101	3100115	74.4	42.90	31.50	Inf	Tyr	111.8
Scaffold_2	13	3351002	3351073	Undet	NNN	0	0	34.2	30.60	3.60	Inf	Val	38.1	pseudo
Scaffold_2	14	3453589	3453672	Thr	TGT	3453629	3453634	33.3	19.80	13.50	Inf	Thr	25.1
Scaffold_2	15	3787664	3787736	His	GTG	0	0	20.1	33.80	-13.70	Inf	Arg	25.5	pseudo,IPD:-35.40
Scaffold_2	16	4811174	4811245	Gln	TTG	0	0	73.5	53.70	19.80	Inf	Gln	104.8
Scaffold_2	17	7421607	7421678	Ser	CGA	0	0	26.9	18.70	8.20	Inf	Ile	15.2	IPD:-15.20
Scaffold_2	18	8155191	8155263	Ala	AGC	0	0	63.4	38.20	25.20	Inf	Ala	98.3
Scaffold_2	19	8884797	8884872	Lys	CTT	8884834	8884838	51.9	33.20	18.70	Inf	Thr	48.9	IPD:-17.20
Scaffold_2	20	9020307	9020382	Undet	NNN	0	0	34.0	18.30	15.70	Inf	Thr	27.9
Scaffold_2	21	9051741	9051812	His	GTG	0	0	20.9	14.50	6.40	Inf	Trp	32.2	IPD:-29.80,trunc_end:24
Scaffold_2	22	9252422	9252497	Lys	CTT	9252459	9252463	44.4	27.80	16.60	Inf	Thr	37.2	IPD:-8.30
Scaffold_2	23	9309726	9309811	Met	CAT	9309764	9309775	64.2	40.80	23.40	Inf	Met	104.0
Scaffold_2	24	9330298	9330369	Undet	NNN	0	0	31.6	24.50	7.10	Inf	Val	27.3
Scaffold_2	25	11439936	11440008	His	GTG	0	0	27.5	26.20	1.30	Inf	Thr	30.9	pseudo,IPD:-29.00
Scaffold_2	26	12267058	12267131	Pro	TGG	0	0	24.8	10.60	14.20	Inf	Trp	30.0	IPD:-8.30
Scaffold_2	27	12267305	12267378	Trp	CCA	0	0	69.6	40.40	29.20	Inf	Thr	71.4	IPD:-17.20
Scaffold_2	28	12321263	12321336	Met	CAT	0	0	59.6	36.50	23.10	Inf	Met	66.3
Scaffold_2	29	12322586	12322677	Ser	TGA	0	0	64.8	35.40	29.40	Inf	Ser	62.3
Scaffold_2	30	13353512	13353585	Undet	NNN	0	0	31.7	10.40	21.30	Inf	Ile	22.3
Scaffold_2	31	14297853	14297924	Trp	CCA	0	0	70.7	46.00	24.70	Inf	Trp	100.8
Scaffold_2	32	14300843	14300915	Trp	CCA	0	0	46.9	25.10	21.80	Inf	Trp	69.6
Scaffold_2	33	14401911	14401983	Tyr	GTA	0	0	27.4	31.30	-3.90	Inf	Arg	32.9	pseudo,IPD:-32.90
Scaffold_2	34	15394801	15394882	Ser	TGA	0	0	80.7	46.10	34.60	Inf	Ser	119.7
Scaffold_2	35	16427147	16427219	Asn	ATT	0	0	38.5	19.70	18.80	Inf	Trp	26.6	IPD:-12.00
Scaffold_2	36	17718870	17718943	Ile	AAT	0	0	46.2	20.40	25.80	Inf	Ile	62.0
Scaffold_2	37	18187232	18187316	Thr	TGT	18187272	18187277	22.0	15.90	6.10	Inf	Ile	9.6	IPD:-3.00
Scaffold_2	38	18241054	18241134	His	GTG	0	0	34.1	32.40	1.70	Inf	Ile	33.9	pseudo,IPD:-23.20
Scaffold_2	39	19418870	19418947	Gln	TTG	0	0	46.7	29.90	16.80	Inf	Thr	40.6	IPD:-31.50
Scaffold_2	40	20174006	20174077	Gln	TTG	0	0	73.5	53.70	19.80	Inf	Gln	104.8
Scaffold_2	41	25616770	25616842	Glu	CTC	0	0	64.3	38.50	25.80	Inf	Glu	77.2
Scaffold_2	42	27092571	27092646	Gln	TTG	0	0	43.7	29.30	14.40	Inf	Ile	28.4	IPD:-19.60
Scaffold_2	43	28809207	28809278	Asp	GTC	0	0	69.8	46.80	23.00	Inf	Asp	94.5
Scaffold_2	44	29211467	29211540	Asn	GTT	0	0	84.5	59.40	25.10	Inf	Asn	95.9
Scaffold_2	45	30105568	30105640	His	GTG	0	0	34.8	40.80	-6.00	Inf	Arg	35.1	pseudo,IPD:-25.40
Scaffold_2	46	31885643	31885713	Gly	GCC	0	0	42.5	34.10	8.40	Inf	Gly	75.3
Scaffold_2	47	31992596	31992668	His	GTG	0	0	26.8	23.50	3.30	Inf	Arg	37.1	pseudo,IPD:-26.70
Scaffold_2	48	32408048	32408119	iMet	CAT	0	0	51.0	26.40	24.60	Inf	iMet	112.7
Scaffold_2	49	32556952	32557024	His	GTG	0	0	23.8	22.10	1.70	Inf	Arg	33.0	pseudo,IPD:-23.60
Scaffold_2	50	32628494	32628565	iMet	CAT	0	0	58.3	28.10	30.20	Inf	iMet	118.7
Scaffold_2	51	32997575	32997659	Undet	NNN	0	0	25.0	10.70	14.30	Inf	Thr	18.1
Scaffold_2	52	33672481	33672554	Val	AAC	0	0	72.9	48.60	24.30	Inf	Val	93.8
Scaffold_2	53	34159256	34159336	Leu	AAG	0	0	74.0	52.20	21.80	Inf	Leu	110.4
Scaffold_2	54	34314826	34314900	Undet	NNN	0	0	30.5	18.90	11.60	Inf	Ile	10.1
Scaffold_2	55	34658408	34658479	Cys	GCA	0	0	30.1	30.90	-0.80	Inf	Val	35.0	pseudo,IPD:-23.00
Scaffold_2	56	34706173	34706244	Thr	TGT	0	0	79.3	49.30	30.00	Inf	Thr	92.3
Scaffold_2	57	34742272	34742343	Asp	GTC	0	0	69.8	46.80	23.00	Inf	Asp	94.5
Scaffold_2	58	34742606	34742682	Asp	GTC	0	0	53.7	39.50	14.20	Inf	Asp	73.2
Scaffold_2	59	35183725	35183797	His	GTG	0	0	23.9	23.30	0.60	Inf	Arg	36.3	pseudo,IPD:-28.60
Scaffold_2	60	35001733	35001662	His	GTG	0	0	29.6	29.30	0.30	Inf	Thr	35.7	pseudo,IPD:-27.00
Scaffold_2	61	34947572	34947491	Ser	AGA	0	0	79.4	43.10	36.30	Inf	Ser	115.0
Scaffold_2	62	34315481	34315398	Cys	ACA	0	0	35.9	15.00	20.90	Inf	Thr	25.1	IPD:-13.30
Scaffold_2	63	33949244	33949173	Gly	TCC	0	0	73.9	46.20	27.70	Inf	Gly	85.6
Scaffold_2	64	33355023	33354952	Cys	GCA	0	0	78.4	55.80	22.60	Inf	Cys	101.0
Scaffold_2	65	32998349	32998277	Asn	GTT	0	0	32.4	28.60	3.80	Inf	Ile	27.0	pseudo,IPD:-16.80
Scaffold_2	66	32709903	32709842	Tyr	GTA	0	0	22.0	0.00	22.00	Inf	Ala	26.8	pseudo,IPD:-26.80,trunc_start:6,trunc_end:5
Scaffold_2	67	32013508	32013445	Undet	NNN	0	0	21.4	9.80	11.60	Inf	Ile	17.6	pseudo
Scaffold_2	68	30978075	30978003	His	GTG	0	0	22.7	26.10	-3.40	Inf	Thr	31.0	pseudo,IPD:-19.40
Scaffold_2	69	29832286	29832216	Gly	GCC	0	0	66.5	44.80	21.70	Inf	Gly	94.4
Scaffold_2	70	29392960	29392891	Thr	TGT	0	0	20.3	22.80	-2.50	Inf	Ala	35.3	pseudo,IPD:-8.90
Scaffold_2	71	28702481	28702409	His	GTG	0	0	31.6	29.30	2.30	Inf	Arg	37.0	pseudo,IPD:-29.30
Scaffold_2	72	28116347	28116275	Asn	GTT	0	0	25.6	29.30	-3.70	Inf	Thr	31.3	pseudo,IPD:-20.60
Scaffold_2	73	28113114	28113032	Ser	GCT	0	0	77.7	43.60	34.10	Inf	Ser	104.3
Scaffold_2	74	26294398	26294327	His	GTG	0	0	63.0	33.70	29.30	Inf	His	87.1
Scaffold_2	75	26076470	26076398	His	GTG	0	0	28.6	32.20	-3.60	Inf	Ile	26.9	pseudo,IPD:-27.90
Scaffold_2	76	25882843	25882773	Gly	GCC	0	0	66.5	44.80	21.70	Inf	Gly	94.4
Scaffold_2	77	24416109	24416037	His	GTG	0	0	28.0	36.80	-8.80	Inf	Ala	28.2	pseudo,IPD:-31.00
Scaffold_2	78	23480055	23479981	His	GTG	0	0	37.9	33.00	4.90	Inf	Thr	40.6	pseudo,IPD:-31.80
Scaffold_2	79	23070469	23070397	Ala	CGC	0	0	68.3	44.10	24.20	Inf	Ala	99.2
Scaffold_2	80	22796721	22796649	His	GTG	0	0	22.3	28.30	-6.00	Inf	Trp	22.5	pseudo,IPD:-25.30
Scaffold_2	81	22567222	22567151	Glu	TTC	0	0	73.2	48.70	24.50	Inf	Glu	99.0
Scaffold_2	82	21968296	21968225	iMet	CAT	0	0	58.3	28.10	30.20	Inf	iMet	118.7
Scaffold_2	83	21139034	21138950	Met	CAT	21138996	21138986	60.1	36.70	23.40	Inf	Met	97.9
Scaffold_2	84	20949206	20949134	Arg	ACG	0	0	71.7	49.10	22.60	Inf	Arg	91.4
Scaffold_2	85	20465124	20465052	His	GTG	0	0	24.7	31.80	-7.10	Inf	Arg	26.3	pseudo,IPD:-25.10
Scaffold_2	86	20313856	20313776	Leu	AAG	0	0	72.2	50.40	21.80	Inf	Leu	104.1
Scaffold_2	87	20215941	20215871	Gln	TTG	0	0	59.7	43.70	16.00	Inf	Gln	89.6
Scaffold_2	88	18738534	18738462	Asn	ATT	0	0	31.7	0.00	31.70	Inf	Thr	25.1	pseudo,IPD:-17.30
Scaffold_2	89	18187693	18187618	Undet	NNN	0	0	36.6	19.50	17.10	Inf	Thr	32.7
Scaffold_2	90	17043868	17043796	Asn	ATT	0	0	38.1	17.90	20.20	Inf	Ile	27.4	IPD:-12.90
Scaffold_2	91	16428471	16428399	Asn	ATT	0	0	32.0	19.40	12.60	Inf	Thr	24.6	IPD:-19.90
Scaffold_2	92	12321663	12321593	Gly	GCC	0	0	61.0	40.10	20.90	Inf	His	64.0	IPD:-9.60
Scaffold_2	93	11506554	11506482	Undet	NNN	0	0	20.8	17.60	3.20	Inf	Val	14.9	pseudo
Scaffold_2	94	9021540	9021457	Thr	TGT	9021500	9021495	36.8	19.10	17.70	Inf	Thr	29.8
Scaffold_2	95	9020974	9020891	Ile	AAT	0	0	35.0	15.90	19.10	Inf	Thr	29.3	IPD:-14.90
Scaffold_2	96	8885486	8885403	Thr	TGT	8885446	8885441	43.6	21.00	22.60	Inf	Thr	33.6
Scaffold_2	97	7663570	7663498	His	GTG	0	0	41.9	38.70	3.20	Inf	Arg	52.9	pseudo,IPD:-32.50
Scaffold_2	98	6223179	6223107	His	GTG	0	0	22.2	18.70	3.50	Inf	Arg	25.8	pseudo,IPD:-25.90
Scaffold_2	99	4100312	4100241	Asp	GTC	0	0	69.8	46.80	23.00	Inf	Asp	94.5
Scaffold_2	100	3963577	3963505	Glu	CTC	0	0	78.9	53.10	25.80	Inf	Glu	99.2
Scaffold_2	101	3490253	3490181	Phe	GAA	0	0	78.3	58.40	19.90	Inf	Phe	113.2
Scaffold_2	102	3454037	3453965	Thr	TGT	0	0	38.5	21.40	17.10	Inf	Thr	31.0
Scaffold_2	103	3321464	3321384	Leu	CAG	0	0	70.3	48.00	22.30	Inf	Leu	111.6
Scaffold_2	104	3074090	3074018	Ala	AGC	0	0	63.4	38.20	25.20	Inf	Ala	98.3
Scaffold_2	105	903293	903212	Ser	GCT	0	0	79.0	43.10	35.90	Inf	Ser	108.6
Scaffold_2	106	113116	113045	Pro	TGG	0	0	69.2	36.90	32.30	Inf	Pro	112.8
Scaffold_3	1	290487	290559	His	GTG	0	0	22.1	22.80	-0.70	Inf	Thr	16.4	pseudo,IPD:-23.30
Scaffold_3	2	1160204	1160277	Asn	GTT	0	0	84.5	59.40	25.10	Inf	Asn	95.9
Scaffold_3	3	1429273	1429344	Asp	GTC	0	0	69.8	46.80	23.00	Inf	Asp	94.5
Scaffold_3	4	1667063	1667135	Arg	ACG	0	0	71.7	49.10	22.60	Inf	Arg	91.4
Scaffold_3	5	1667734	1667806	Arg	ACG	0	0	71.7	49.10	22.60	Inf	Arg	91.4
Scaffold_3	6	1836255	1836326	Thr	TGT	0	0	84.0	57.70	26.30	Inf	Thr	93.7
Scaffold_3	7	1885724	1885796	Arg	TCT	0	0	70.0	49.90	20.10	Inf	Arg	100.1
Scaffold_3	8	1969650	1969722	His	GTG	0	0	28.7	33.50	-4.80	Inf	Arg	30.6	pseudo,IPD:-24.50
Scaffold_3	9	3905841	3905913	Tyr	GTA	0	0	27.9	29.80	-1.90	Inf	Thr	30.8	pseudo,IPD:-34.50
Scaffold_3	10	5315679	5315760	Ser	GCT	0	0	80.5	45.20	35.30	Inf	Ser	109.5
Scaffold_3	11	5833228	5833300	His	GTG	0	0	30.3	31.20	-0.90	Inf	Arg	27.3	pseudo,IPD:-21.60
Scaffold_3	12	6390468	6390540	Tyr	GTA	0	0	36.3	27.10	9.20	Inf	Arg	48.7	IPD:-48.70
Scaffold_3	13	7648514	7648587	Met	CAT	0	0	39.9	22.20	17.70	Inf	Thr	52.2	IPD:-53.70
Scaffold_3	14	8844297	8844380	Val	TAC	0	0	37.6	18.60	19.00	Inf	Thr	26.0	IPD:-26.00
Scaffold_3	15	9006769	9006842	His	GTG	0	0	39.3	30.90	8.40	Inf	Arg	44.2	IPD:-31.50
Scaffold_3	16	9214011	9214082	Thr	CGT	0	0	81.9	56.90	25.00	Inf	Thr	89.8
Scaffold_3	17	9248120	9248193	Ile	AAT	0	0	79.3	55.80	23.50	Inf	Ile	104.3
Scaffold_3	18	9248264	9248336	Ala	TGC	0	0	70.0	45.30	24.70	Inf	Ala	100.6
Scaffold_3	19	9268876	9268949	Asn	GTT	0	0	84.5	59.40	25.10	Inf	Asn	95.9
Scaffold_3	20	9269829	9269902	Asn	GTT	0	0	84.5	59.40	25.10	Inf	Asn	95.9
Scaffold_3	21	9882328	9882399	Asp	GTC	0	0	69.8	46.80	23.00	Inf	Asp	94.5
Scaffold_3	22	10180813	10180884	Asp	GTC	0	0	69.8	46.80	23.00	Inf	Asp	94.5
Scaffold_3	23	10448808	10448879	His	GTG	0	0	36.1	34.10	2.00	Inf	Arg	34.0	pseudo,IPD:-21.20
Scaffold_3	24	10514701	10514773	Met	CAT	0	0	34.9	24.60	10.30	Inf	Thr	32.5	IPD:-29.00
Scaffold_3	25	10542669	10542742	Asp	GTC	0	0	62.4	43.90	18.50	Inf	Ile	66.4	IPD:-27.70
Scaffold_3	26	11674653	11674725	His	GTG	0	0	25.2	16.40	8.80	Inf	Thr	19.9	IPD:-24.70
Scaffold_3	27	12139444	12139517	Ile	TAT	0	0	85.9	70.60	15.30	Inf	Ile	103.9
Scaffold_3	28	12550848	12550920	Tyr	GTA	0	0	25.3	24.50	0.80	Inf	Arg	30.1	pseudo,IPD:-33.80
Scaffold_3	29	12646766	12646837	Undet	NNN	0	0	24.6	28.30	-3.70	Inf	Val	23.4	pseudo
Scaffold_3	30	12710194	12710266	His	GTG	0	0	22.6	30.40	-7.80	Inf	Thr	30.5	pseudo,IPD:-26.70
Scaffold_3	31	13168776	13168859	Cys	ACA	0	0	39.9	24.20	15.70	Inf	His	29.9	IPD:-7.70
Scaffold_3	32	13177778	13177861	Cys	ACA	0	0	39.9	24.20	15.70	Inf	His	29.9	IPD:-7.70
Scaffold_3	33	14070076	14070147	His	GTG	0	0	20.1	26.80	-6.70	Inf	Thr	15.4	pseudo,IPD:-15.40
Scaffold_3	34	14180215	14180298	Leu	TAA	0	0	73.4	41.40	32.00	Inf	Leu	96.8
Scaffold_3	35	14276001	14276073	His	GTG	0	0	27.4	22.60	4.80	Inf	Arg	35.7	pseudo,IPD:-30.50
Scaffold_3	36	15428000	15428083	Thr	TGT	15428040	15428045	30.2	14.20	16.00	Inf	Thr	22.8
Scaffold_3	37	15429961	15430049	Undet	NNN	0	0	23.8	0.00	23.80	Inf	Thr	23.4	pseudo
Scaffold_3	38	15496241	15496312	Glu	TTC	0	0	73.2	48.70	24.50	Inf	Glu	99.0
Scaffold_3	39	16070923	16070994	Gln	TTG	0	0	73.5	53.70	19.80	Inf	Gln	104.8
Scaffold_3	40	16088107	16088182	Undet	NNN	0	0	37.2	25.00	12.20	Inf	Thr	25.1
Scaffold_3	41	16106556	16106631	Lys	CTT	16106593	16106595	47.2	29.50	17.70	Inf	Ile	47.4	IPD:-21.40
Scaffold_3	42	17266560	17266632	Undet	NNN	0	0	37.7	19.20	18.50	Inf	Ile	29.7
Scaffold_3	43	17478647	17478722	Lys	CTT	17478684	17478688	44.4	24.00	20.40	Inf	Thr	45.2	IPD:-18.80
Scaffold_3	44	18998648	18998720	Asp	GTC	0	0	22.3	29.40	-7.10	Inf	Arg	25.1	pseudo,IPD:-22.10
Scaffold_3	45	19098555	19098626	Undet	NNN	0	0	26.9	24.00	2.90	Inf	Val	27.5	pseudo
Scaffold_3	46	19236765	19236834	Val	TAC	0	0	25.9	26.00	-0.10	Inf	Trp	15.2	pseudo,IPD:-10.70
Scaffold_3	47	19446296	19446371	Lys	CTT	19446333	19446337	49.7	28.70	21.00	Inf	Thr	47.2	IPD:-15.90
Scaffold_3	48	20910067	20910139	Asn	ATT	0	0	38.4	20.10	18.30	Inf	Thr	34.8	IPD:-20.50
Scaffold_3	49	21175353	21175425	Ala	TGC	0	0	24.5	33.90	-9.40	Inf	Val	27.9	pseudo,IPD:-28.80
Scaffold_3	50	21413247	21413317	Undet	NNN	0	0	31.3	17.80	13.50	Inf	Arg	25.0
Scaffold_3	51	22278551	22278621	Undet	NNN	0	0	38.9	25.30	13.60	Inf	Arg	32.0
Scaffold_3	52	22753941	22754013	His	GTG	0	0	22.2	31.00	-8.80	Inf	Arg	22.2	pseudo,IPD:-23.70
Scaffold_3	53	22959171	22959243	Lys	TTT	0	0	51.6	32.90	18.70	Inf	Thr	42.6	IPD:-12.20
Scaffold_3	54	24161166	24161238	Asn	GTT	0	0	30.4	30.40	0.00	Inf	Arg	46.5	pseudo,IPD:-28.60
Scaffold_3	55	24417966	24418038	Val	CAC	0	0	21.0	36.10	-15.10	Inf	Cys	17.5	pseudo,IPD:-22.30
Scaffold_3	56	26300271	26300343	Tyr	GTA	0	0	32.3	24.70	7.60	Inf	Arg	44.4	IPD:-44.50
Scaffold_3	57	26865302	26865374	His	GTG	0	0	21.9	29.40	-7.50	Inf	Arg	23.5	pseudo,IPD:-20.00
Scaffold_3	58	27004910	27004982	His	GTG	0	0	29.5	36.70	-7.20	Inf	Arg	36.7	pseudo,IPD:-33.00
Scaffold_3	59	27064609	27064680	Leu	CAA	0	0	32.7	16.30	16.40	Inf	Trp	25.9	IPD:-25.90
Scaffold_3	60	27068201	27068276	Lys	CTT	27068238	27068242	47.9	33.10	14.80	Inf	Thr	42.3	IPD:-11.20
Scaffold_3	61	27174256	27174328	Tyr	GTA	0	0	25.6	28.20	-2.60	Inf	Thr	23.6	pseudo,IPD:-35.40
Scaffold_3	62	27354505	27354578	Val	AAC	0	0	72.9	48.60	24.30	Inf	Val	93.8
Scaffold_3	63	27455150	27455223	His	GTG	0	0	23.7	25.20	-1.50	Inf	Arg	32.4	pseudo,IPD:-26.10
Scaffold_3	64	27968998	27969070	His	GTG	0	0	37.2	35.40	1.80	Inf	Arg	44.0	pseudo,IPD:-35.50
Scaffold_3	65	29740972	29741045	Asn	GTT	0	0	21.6	20.70	0.90	Inf	Ile	19.2	pseudo,IPD:-19.40,trunc_start:1
Scaffold_3	66	29880699	29880626	Ile	AAT	0	0	84.9	58.30	26.60	Inf	Ile	109.3
Scaffold_3	67	29823850	29823778	Arg	TCT	0	0	70.6	50.50	20.10	Inf	Arg	100.1
Scaffold_3	68	29421699	29421627	His	GTG	0	0	21.9	30.00	-8.10	Inf	Arg	18.0	pseudo,IPD:-14.00
Scaffold_3	69	28208509	28208426	Thr	TGT	28208469	28208464	29.2	19.80	9.40	Inf	Thr	19.6
Scaffold_3	70	27068812	27068729	Thr	TGT	27068772	27068767	30.3	15.20	15.10	Inf	Thr	19.7
Scaffold_3	71	27065868	27065785	Thr	TGT	27065828	27065823	32.7	13.50	19.20	Inf	Thr	26.5
Scaffold_3	72	26288208	26288133	Phe	GAA	0	0	69.5	51.10	18.40	Inf	Phe	96.1
Scaffold_3	73	26286460	26286379	Ser	TGA	0	0	80.7	46.10	34.60	Inf	Ser	119.7
Scaffold_3	74	23729026	23728947	Ala	AGC	0	0	34.7	32.50	2.20	Inf	Ala	61.3	pseudo
Scaffold_3	75	23722650	23722578	Ala	AGC	0	0	57.4	31.60	25.80	Inf	Ala	91.8
Scaffold_3	76	23719894	23719823	Ala	AGC	0	0	25.3	16.80	8.50	Inf	Ala	51.3
Scaffold_3	77	23719402	23719330	Ala	AGC	0	0	48.3	31.70	16.60	Inf	Ala	81.7
Scaffold_3	78	22959589	22959506	Val	TAC	0	0	28.6	17.10	11.50	Inf	Thr	16.4	IPD:-16.40
Scaffold_3	79	22722144	22722072	His	GTG	0	0	28.5	33.10	-4.60	Inf	Arg	33.3	pseudo,IPD:-30.10
Scaffold_3	80	22279613	22279544	Undet	NNN	0	0	41.0	23.70	17.30	Inf	Ile	34.5
Scaffold_3	81	20910792	20910719	Undet	NNN	0	0	44.6	25.00	19.60	Inf	Thr	39.5
Scaffold_3	82	19872565	19872493	His	GTG	0	0	33.0	34.80	-1.80	Inf	Arg	37.9	pseudo,IPD:-28.00
Scaffold_3	83	19513591	19513518	Met	CAT	0	0	40.9	21.70	19.20	Inf	Thr	38.3	IPD:-26.10
Scaffold_3	84	19446581	19446509	Undet	NNN	0	0	39.0	14.90	24.10	Inf	Ile	32.8
Scaffold_3	85	18755073	18755001	Asn	ATT	0	0	29.1	17.00	12.10	Inf	Met	24.6	IPD:-20.80
Scaffold_3	86	18175233	18175161	Lys	CTT	0	0	31.3	10.20	21.10	Inf	Ile	21.9	IPD:-12.00
Scaffold_3	87	17742589	17742517	Arg	ACG	0	0	71.7	49.10	22.60	Inf	Arg	91.4
Scaffold_3	88	16287647	16287575	His	GTG	0	0	21.5	23.50	-2.00	Inf	Thr	22.7	pseudo,IPD:-27.00
Scaffold_3	89	16107400	16107317	Undet	NNN	0	0	24.6	13.20	11.40	Inf	Thr	19.1
Scaffold_3	90	15430875	15430800	Thr	TGT	0	0	33.6	26.40	7.20	Inf	Ile	25.0	IPD:-1.80
Scaffold_3	91	15428613	15428538	Lys	CTT	15428576	15428572	40.1	36.30	3.80	Inf	Thr	33.8	pseudo,IPD:-9.30
Scaffold_3	92	15133576	15133505	Pro	TGG	0	0	48.2	23.30	24.90	Inf	Pro	74.9
Scaffold_3	93	14871543	14871472	Undet	NNN	0	0	21.8	25.90	-4.10	Inf	Val	33.2	pseudo
Scaffold_3	94	14270693	14270630	Phe	GAA	0	0	50.8	27.80	23.00	Inf	Phe	75.9
Scaffold_3	95	13431028	13430956	Glu	CTC	0	0	78.9	53.10	25.80	Inf	Glu	99.2
Scaffold_3	96	13178467	13178392	Lys	CTT	13178430	13178426	42.0	31.80	10.20	Inf	Thr	41.5	IPD:-16.40
Scaffold_3	97	13169468	13169393	Lys	CTT	13169430	13169427	38.6	25.10	13.50	Inf	Ile	27.8	IPD:-15.60
Scaffold_3	98	12643552	12643480	His	ATG	0	0	24.1	27.20	-3.10	Inf	Ile	28.0	pseudo,IPD:-31.20
Scaffold_3	99	9950459	9950388	Glu	TTC	0	0	72.0	47.50	24.50	Inf	Glu	101.6
Scaffold_3	100	9536988	9536915	Thr	AGT	0	0	75.3	47.40	27.90	Inf	Thr	89.8
Scaffold_3	101	9422589	9422517	His	GTG	0	0	41.9	38.70	3.20	Inf	Arg	52.9	pseudo,IPD:-32.50
Scaffold_3	102	9289371	9289300	Pro	AGG	0	0	67.4	34.70	32.70	Inf	Pro	112.3
Scaffold_3	103	8844736	8844664	Lys	CTT	0	0	46.9	26.50	20.40	Inf	Ile	35.9	IPD:-10.40
Scaffold_3	104	8535155	8535085	Gly	GCC	0	0	66.5	44.80	21.70	Inf	Gly	94.4
Scaffold_3	105	8242279	8242207	His	ATG	0	0	21.1	34.00	-12.90	Inf	Arg	22.0	pseudo,IPD:-27.40
Scaffold_3	106	6043874	6043803	His	GTG	0	0	24.2	24.10	0.10	Inf	Arg	31.0	pseudo,IPD:-25.60
Scaffold_3	107	5043736	5043656	Leu	AAG	0	0	74.0	52.20	21.80	Inf	Leu	110.4
Scaffold_3	108	4318330	4318258	His	GTG	0	0	20.8	28.80	-8.00	Inf	Ile	24.5	pseudo,IPD:-20.70
Scaffold_3	109	4125805	4125734	Asp	GTC	0	0	69.8	46.80	23.00	Inf	Asp	94.5
Scaffold_3	110	3694654	3694583	iMet	CAT	0	0	46.1	23.10	23.00	Inf	iMet	98.5
Scaffold_3	111	3084372	3084300	His	GTG	0	0	44.7	41.60	3.10	Inf	Arg	52.0	pseudo,IPD:-27.00
Scaffold_3	112	633214	633133	Ser	AGA	0	0	79.4	43.10	36.30	Inf	Ser	115.0
Scaffold_3	113	466805	466735	His	GTG	0	0	22.1	9.10	13.00	Inf	Arg	34.4	pseudo,IPD:-32.00
Scaffold_4	1	979930	980002	Asn	ATT	0	0	33.5	10.30	23.20	Inf	Met	26.3	IPD:-20.40
Scaffold_4	2	1095631	1095702	Cys	GCA	0	0	82.1	59.90	22.20	Inf	Cys	106.6
Scaffold_4	3	1767216	1767288	Asn	GTT	0	0	22.1	28.00	-5.90	Inf	Arg	23.0	pseudo,IPD:-14.50
Scaffold_4	4	2028175	2028246	His	GTG	0	0	29.9	23.10	6.80	Inf	Trp	22.5	IPD:-21.40
Scaffold_4	5	2445191	2445264	His	GTG	0	0	23.0	21.20	1.80	Inf	Thr	25.3	pseudo,IPD:-22.40
Scaffold_4	6	3936271	3936343	Tyr	ATA	0	0	26.8	24.30	2.50	Inf	Thr	37.1	pseudo,IPD:-40.30
Scaffold_4	7	4044015	4044087	iMet	CAT	0	0	52.5	22.70	29.80	Inf	iMet	112.5
Scaffold_4	8	4342634	4342706	Ala	TGC	0	0	51.0	28.80	22.20	Inf	Ala	78.4
Scaffold_4	9	4984060	4984132	His	GTG	0	0	24.1	27.70	-3.60	Inf	Trp	30.5	pseudo,IPD:-29.50
Scaffold_4	10	4987846	4987917	Undet	NNN	0	0	23.3	13.40	9.90	Inf	Val	19.0
Scaffold_4	11	6034077	6034149	Ala	AGC	0	0	63.4	38.20	25.20	Inf	Ala	98.3
Scaffold_4	12	6811398	6811470	Asn	ATT	0	0	32.9	15.80	17.10	Inf	Ile	28.8	IPD:-15.50
Scaffold_4	13	6820090	6820162	His	GTG	0	0	41.9	38.70	3.20	Inf	Arg	52.9	pseudo,IPD:-32.50
Scaffold_4	14	9440070	9440139	Val	TAC	0	0	20.0	25.30	-5.30	Inf	His	14.2	pseudo,IPD:-10.80
Scaffold_4	15	9980605	9980677	Phe	GAA	0	0	72.5	52.60	19.90	Inf	Phe	100.5
Scaffold_4	16	11644902	11644985	Thr	TGT	11644942	11644947	27.9	0.00	27.90	Inf	Thr	14.4	pseudo
Scaffold_4	17	11940383	11940471	Ser	GGA	11940420	11940435	26.5	19.60	6.90	Inf	Tyr	48.0	IPD:-59.10
Scaffold_4	18	13033639	13033711	Tyr	GTA	0	0	29.3	28.40	0.90	Inf	Arg	32.5	pseudo,IPD:-32.50
Scaffold_4	19	14008265	14008337	Undet	NNN	0	0	40.3	23.50	16.80	Inf	Thr	38.3
Scaffold_4	20	17183548	17183623	Lys	CTT	17183585	17183589	51.9	33.20	18.70	Inf	Thr	48.9	IPD:-17.20
Scaffold_4	21	17344968	17345041	Val	AAC	0	0	71.9	47.60	24.30	Inf	Val	91.0
Scaffold_4	22	18319104	18319175	Undet	NNN	0	0	25.2	22.50	2.70	Inf	Val	29.7	pseudo
Scaffold_4	23	18954250	18954322	Asn	ATT	0	0	35.7	17.20	18.50	Inf	Thr	31.3	IPD:-22.10
Scaffold_4	24	19412749	19412821	Phe	GAA	0	0	53.9	51.10	2.80	Inf	Phe	80.2	pseudo
Scaffold_4	25	20664320	20664403	Thr	TGT	20664360	20664365	24.2	19.30	4.90	Inf	Thr	19.3	pseudo
Scaffold_4	26	21787980	21788055	His	GTG	0	0	20.8	25.50	-4.70	Inf	Arg	19.1	pseudo,IPD:-27.00
Scaffold_4	27	22069171	22069243	His	GTG	0	0	21.7	20.40	1.30	Inf	Thr	21.5	pseudo,IPD:-21.50
Scaffold_4	28	22169366	22169438	Ala	TGC	0	0	70.0	45.30	24.70	Inf	Ala	100.6
Scaffold_4	29	22327011	22327083	His	GTG	0	0	32.1	35.30	-3.20	Inf	Arg	35.1	pseudo,IPD:-32.00
Scaffold_4	30	23455926	23455996	Gly	ACC	0	0	23.5	24.40	-0.90	Inf	Gly	51.7	pseudo
Scaffold_4	31	24317864	24317937	Asn	GTT	0	0	84.5	59.40	25.10	Inf	Asn	95.9
Scaffold_4	32	25320851	25320923	His	GTG	0	0	26.6	17.50	9.10	Inf	Arg	33.2	IPD:-16.90
Scaffold_4	33	26469481	26469552	Glu	TTC	0	0	72.0	47.50	24.50	Inf	Glu	101.6
Scaffold_4	34	26731839	26731912	Ile	AAT	0	0	81.8	58.30	23.50	Inf	Ile	106.8
Scaffold_4	35	26789997	26790069	His	GTG	0	0	25.4	27.20	-1.80	Inf	Arg	25.9	pseudo,IPD:-20.30
Scaffold_4	36	26887569	26887641	Phe	GAA	0	0	78.3	58.40	19.90	Inf	Phe	113.2
Scaffold_4	37	27152424	27152496	Lys	CTT	0	0	79.1	59.30	19.80	Inf	Lys	98.3
Scaffold_4	38	27339565	27339638	His	GTG	0	0	25.2	28.10	-2.90	Inf	Arg	29.8	pseudo,IPD:-22.80
Scaffold_4	39	27376547	27376619	His	GTG	0	0	22.5	35.70	-13.20	Inf	Arg	27.1	pseudo,IPD:-29.10
Scaffold_4	40	27441793	27441866	His	GTG	0	0	30.2	27.90	2.30	Inf	Arg	20.7	pseudo,IPD:-20.80
Scaffold_4	41	26532146	26532074	Ala	TGC	0	0	70.0	45.30	24.70	Inf	Ala	100.6
Scaffold_4	42	25699326	25699254	Phe	GAA	0	0	78.3	58.40	19.90	Inf	Phe	113.2
Scaffold_4	43	25397436	25397364	His	GTG	0	0	41.9	38.70	3.20	Inf	Arg	52.9	pseudo,IPD:-32.50
Scaffold_4	44	25050655	25050583	His	GTG	0	0	22.6	21.30	1.30	Inf	Gly	22.5	pseudo,IPD:-31.80
Scaffold_4	45	24427177	24427104	Ile	TAT	0	0	33.9	25.40	8.50	Inf	Thr	34.6	IPD:-9.10
Scaffold_4	46	24372845	24372773	His	ATG	0	0	34.5	31.00	3.50	Inf	Arg	42.2	pseudo,IPD:-30.90
Scaffold_4	47	24263572	24263502	Tyr	GTA	0	0	20.7	30.00	-9.30	Inf	Ile	22.7	pseudo,IPD:-22.70,trunc_start:2
Scaffold_4	48	24142110	24142038	Ala	TGC	0	0	70.0	45.30	24.70	Inf	Ala	100.6
Scaffold_4	49	24105003	24104932	Asp	GTC	0	0	69.8	46.80	23.00	Inf	Asp	94.5
Scaffold_4	50	23937191	23937120	His	GTG	0	0	23.8	14.50	9.30	Inf	Arg	26.5	IPD:-21.70
Scaffold_4	51	23789872	23789800	Asn	GTT	0	0	20.5	22.00	-1.50	Inf	Arg	28.5	pseudo,IPD:-24.10
Scaffold_4	52	23506430	23506358	His	GTG	0	0	27.6	29.20	-1.60	Inf	Trp	27.3	pseudo,IPD:-23.80
Scaffold_4	53	23389736	23389664	His	GTG	0	0	29.6	20.40	9.20	Inf	Arg	31.0	IPD:-32.00
Scaffold_4	54	23023726	23023654	His	GTG	0	0	44.3	40.70	3.60	Inf	Arg	46.1	pseudo,IPD:-20.40
Scaffold_4	55	22465748	22465676	Trp	CCA	0	0	69.0	45.50	23.50	Inf	Trp	98.4
Scaffold_4	56	22014952	22014871	Ser	GCT	0	0	80.5	45.20	35.30	Inf	Ser	109.5
Scaffold_4	57	21813429	21813356	Thr	AGT	0	0	76.0	48.40	27.60	Inf	Thr	90.6
Scaffold_4	58	20962539	20962469	His	GTG	0	0	20.5	27.90	-7.40	Inf	Ile	28.1	pseudo,IPD:-24.10
Scaffold_4	59	20856263	20856192	Leu	GAG	0	0	23.8	19.70	4.10	Inf	Thr	30.9	pseudo,IPD:-30.90
Scaffold_4	60	20679441	20679360	Cys	ACA	0	0	25.1	17.80	7.30	Inf	Thr	21.6	IPD:-16.10
Scaffold_4	61	19812691	19812619	His	GTG	0	0	47.6	36.30	11.30	Inf	Arg	59.9	IPD:-33.20
Scaffold_4	62	19423224	19423153	Glu	TTC	0	0	72.0	47.50	24.50	Inf	Glu	101.6
Scaffold_4	63	18084355	18084284	Undet	NNN	0	0	34.4	24.70	9.70	Inf	Val	31.4
Scaffold_4	64	17184208	17184125	Thr	TGT	17184168	17184163	43.6	21.00	22.60	Inf	Thr	33.6
Scaffold_4	65	17070917	17070845	Phe	GAA	0	0	73.4	56.60	16.80	Inf	Phe	106.3
Scaffold_4	66	16890731	16890660	Pro	TGG	0	0	68.5	35.70	32.80	Inf	Pro	111.2
Scaffold_4	67	16890308	16890238	Undet	NNN	0	0	34.2	16.10	18.10	Inf	Pro	70.9
Scaffold_4	68	16889638	16889567	Pro	TGG	0	0	56.1	29.90	26.20	Inf	Pro	96.7
Scaffold_4	69	16888098	16888027	Pro	TGG	0	0	68.5	35.70	32.80	Inf	Pro	111.2
Scaffold_4	70	15993834	15993763	Undet	NNN	0	0	20.6	15.50	5.10	Inf	Val	21.6
Scaffold_4	71	15341590	15341519	Tyr	GTA	0	0	21.5	24.90	-3.40	Inf	Arg	30.8	pseudo,IPD:-34.20
Scaffold_4	72	14973334	14973263	iMet	CAT	0	0	55.4	27.90	27.50	Inf	iMet	112.9
Scaffold_4	73	14966865	14966794	iMet	CAT	0	0	58.3	28.10	30.20	Inf	iMet	118.7
Scaffold_4	74	14952256	14952185	iMet	CAT	0	0	49.0	25.10	23.90	Inf	iMet	108.3
Scaffold_4	75	14947035	14946964	iMet	CAT	0	0	39.2	16.10	23.10	Inf	iMet	85.1
Scaffold_4	76	14009005	14008932	Leu	CAA	0	0	40.4	29.40	11.00	Inf	Thr	33.5	IPD:-33.50
Scaffold_4	77	13634601	13634518	Undet	NNN	0	0	33.0	15.50	17.50	Inf	Thr	21.3
Scaffold_4	78	12381376	12381288	Phe	GAA	12381339	12381324	54.8	35.90	18.90	Inf	Tyr	82.5	IPD:-27.40
Scaffold_4	79	11645672	11645597	Lys	CTT	11645635	11645631	49.5	28.30	21.20	Inf	Thr	47.8	IPD:-15.10
Scaffold_4	80	8937866	8937794	Tyr	GTA	0	0	29.8	30.20	-0.40	Inf	Thr	30.4	pseudo,IPD:-23.50
Scaffold_4	81	8522868	8522795	Thr	AGT	0	0	74.7	46.20	28.50	Inf	Thr	89.4
Scaffold_4	82	7342112	7342041	Lys	TTT	0	0	92.3	68.60	23.70	Inf	Lys	97.5
Scaffold_4	83	6812137	6812065	Undet	NNN	0	0	46.3	30.50	15.80	Inf	Thr	38.7
Scaffold_4	84	6588962	6588891	Pro	AGG	0	0	67.4	34.70	32.70	Inf	Pro	112.3
Scaffold_4	85	3716736	3716664	His	GTG	0	0	32.3	34.30	-2.00	Inf	Arg	35.1	pseudo,IPD:-34.00
Scaffold_4	86	2268538	2268466	His	ATG	0	0	22.4	24.70	-2.30	Inf	Gly	21.2	pseudo,IPD:-19.20
Scaffold_4	87	1982818	1982746	Tyr	GTA	0	0	29.0	22.70	6.30	Inf	Thr	30.9	IPD:-31.70
Scaffold_4	88	333106	333034	Ile	AAT	0	0	28.9	0.00	28.90	Inf	Thr	23.2	pseudo,IPD:-3.40
Scaffold_4	89	244399	244328	Trp	CCA	0	0	75.8	51.20	24.60	Inf	Trp	105.6
Scaffold_5	1	140951	141021	His	ATG	0	0	24.8	24.60	0.20	Inf	Arg	27.9	pseudo,IPD:-21.70
Scaffold_5	2	784132	784204	His	GTG	0	0	21.6	20.10	1.50	Inf	Arg	31.9	pseudo,IPD:-34.70
Scaffold_5	3	2932774	2932860	His	GTG	0	0	20.2	10.70	9.50	Inf	Arg	20.3	IPD:-16.70
Scaffold_5	4	3155846	3155919	Cys	ACA	0	0	46.0	35.00	11.00	Inf	Ile	49.5	IPD:-13.90
Scaffold_5	5	3262176	3262249	His	GTG	0	0	23.3	22.30	1.00	Inf	Thr	23.7	pseudo,IPD:-22.40
Scaffold_5	6	3588008	3588080	His	GTG	0	0	25.9	27.10	-1.20	Inf	Thr	29.9	pseudo,IPD:-31.60
Scaffold_5	7	3731003	3731075	His	GTG	0	0	21.0	17.30	3.70	Inf	Ala	23.9	pseudo,IPD:-23.90
Scaffold_5	8	3859697	3859769	His	GTG	0	0	27.6	31.70	-4.10	Inf	Arg	37.5	pseudo,IPD:-31.50
Scaffold_5	9	4175844	4175917	His	GTG	0	0	33.7	28.00	5.70	Inf	Arg	37.5	IPD:-30.70
Scaffold_5	10	5224947	5225019	His	GTG	0	0	22.4	27.70	-5.30	Inf	Arg	26.7	pseudo,IPD:-26.80
Scaffold_5	11	7940863	7940937	Lys	CTT	7940900	7940902	38.1	17.10	21.00	Inf	Trp	35.6	IPD:-10.40
Scaffold_5	12	7941991	7942070	Undet	NNN	0	0	32.4	18.30	14.10	Inf	Trp	31.2
Scaffold_5	13	7949775	7949849	Lys	CTT	7949812	7949814	38.1	17.10	21.00	Inf	Trp	35.6	IPD:-10.40
Scaffold_5	14	7950906	7950984	Undet	NNN	0	0	31.0	17.10	13.90	Inf	Trp	27.4
Scaffold_5	15	9303014	9303083	Undet	NNN	0	0	24.6	15.00	9.60	Inf	His	36.4
Scaffold_5	16	9443404	9443475	Cys	GCA	0	0	31.6	18.90	12.70	Inf	Val	25.7	IPD:-13.50
Scaffold_5	17	10831400	10831474	Asn	ATT	0	0	37.0	26.40	10.60	Inf	Ile	24.4	IPD:-12.50
Scaffold_5	18	12396602	12396674	Tyr	GTA	0	0	25.7	26.50	-0.80	Inf	Arg	28.4	pseudo,IPD:-28.40
Scaffold_5	19	14004382	14004451	His	GTG	0	0	21.4	27.00	-5.60	Inf	Arg	19.4	pseudo,IPD:-26.10,trunc_start:5
Scaffold_5	20	14411722	14411794	Asn	ATT	0	0	38.4	20.20	18.20	Inf	Ile	30.9	IPD:-17.70
Scaffold_5	21	14522427	14522510	Thr	TGT	14522467	14522472	35.1	16.50	18.60	Inf	Thr	26.0
Scaffold_5	22	14664322	14664405	Ile	AAT	0	0	36.8	18.90	17.90	Inf	Thr	26.2	IPD:-12.40
Scaffold_5	23	15771192	15771264	Glu	TTC	0	0	26.1	18.00	8.10	Inf	Val	21.3	IPD:-16.40
Scaffold_5	24	17970497	17970574	His	GTG	0	0	23.7	27.80	-4.10	Inf	Arg	25.4	pseudo,IPD:-32.50
Scaffold_5	25	18550518	18550600	Thr	TGT	18550558	18550563	30.6	17.30	13.30	Inf	Thr	22.4
Scaffold_5	26	18757472	18757544	Phe	AAA	0	0	41.8	18.80	23.00	Inf	Thr	38.4	IPD:-20.50
Scaffold_5	27	19808006	19808078	His	GTG	0	0	37.5	34.60	2.90	Inf	Arg	49.9	pseudo,IPD:-32.00
Scaffold_5	28	21045042	21045117	Arg	CCT	21045079	21045083	46.5	32.00	14.50	Inf	Thr	41.6	IPD:-13.40
Scaffold_5	29	21245910	21245981	Trp	CCA	0	0	75.1	50.10	25.00	Inf	Trp	105.0
Scaffold_5	30	21461210	21461283	His	GTG	0	0	21.9	22.40	-0.50	Inf	Arg	37.5	pseudo,IPD:-37.50
Scaffold_5	31	21501541	21501612	His	GTG	0	0	63.0	33.70	29.30	Inf	His	86.8
Scaffold_5	32	22063341	22063414	Gln	CTG	0	0	26.1	27.50	-1.40	Inf	Arg	29.6	pseudo,IPD:-29.60
Scaffold_5	33	22502320	22502392	Tyr	GTA	0	0	20.3	21.30	-1.00	Inf	Thr	18.0	pseudo,IPD:-18.00
Scaffold_5	34	22696694	22696765	Undet	NNN	0	0	31.3	21.50	9.80	Inf	Ile	41.6
Scaffold_5	35	23603328	23603400	His	GTG	0	0	32.4	30.30	2.10	Inf	Arg	34.5	pseudo,IPD:-19.40
Scaffold_5	36	23832895	23832967	Ala	CGC	0	0	68.3	44.10	24.20	Inf	Ala	99.2
Scaffold_5	37	24150855	24150926	iMet	CAT	0	0	54.9	27.80	27.10	Inf	iMet	113.7
Scaffold_5	38	24259693	24259765	His	GTG	0	0	41.2	39.50	1.70	Inf	Arg	47.9	pseudo,IPD:-24.80
Scaffold_5	39	24591144	24591215	Gly	TCC	0	0	73.9	46.20	27.70	Inf	Gly	85.6
Scaffold_5	40	24646825	24646897	His	GTG	0	0	30.1	31.80	-1.70	Inf	Arg	42.8	pseudo,IPD:-35.30
Scaffold_5	41	24934916	24934989	Val	CAC	0	0	79.1	48.00	31.10	Inf	Val	101.8
Scaffold_5	42	25385692	25385762	Gly	CCC	0	0	66.0	29.20	36.80	Inf	Gly	87.4
Scaffold_5	43	25385836	25385907	Lys	TTT	0	0	92.3	68.60	23.70	Inf	Lys	97.5
Scaffold_5	44	25418476	25418549	Val	CAC	0	0	82.4	54.40	28.00	Inf	Val	103.7
Scaffold_5	45	25582954	25583025	Undet	NNN	0	0	28.4	21.20	7.20	Inf	Val	22.9
Scaffold_5	46	24867650	24867577	Val	CAC	0	0	79.1	48.00	31.10	Inf	Val	101.8
Scaffold_5	47	24719310	24719238	Ala	AGC	0	0	63.4	38.00	25.40	Inf	Ala	94.8
Scaffold_5	48	24712988	24712916	Ala	AGC	0	0	63.4	38.20	25.20	Inf	Ala	98.3
Scaffold_5	49	24669154	24669071	Leu	CAA	0	0	78.6	55.60	23.00	Inf	Leu	123.0
Scaffold_5	50	24609596	24609523	His	GTG	0	0	39.2	31.50	7.70	Inf	Thr	50.7	IPD:-36.10
Scaffold_5	51	24430264	24430192	His	GTG	0	0	24.9	30.30	-5.40	Inf	Arg	26.0	pseudo,IPD:-23.80
Scaffold_5	52	24179759	24179686	His	GTG	0	0	27.7	27.80	-0.10	Inf	Thr	40.9	pseudo,IPD:-34.90
Scaffold_5	53	23726030	23725958	His	GTG	0	0	25.3	29.20	-3.90	Inf	Arg	32.0	pseudo,IPD:-24.70
Scaffold_5	54	23688377	23688307	Gly	CCC	0	0	66.0	29.20	36.80	Inf	Gly	87.4
Scaffold_5	55	23558013	23557933	Leu	AAG	0	0	74.0	52.20	21.80	Inf	Leu	110.4
Scaffold_5	56	22407642	22407570	His	GTG	0	0	20.4	28.90	-8.50	Inf	Thr	25.2	pseudo,IPD:-20.20
Scaffold_5	57	22368357	22368284	Lys	CTT	0	0	81.2	62.40	18.80	Inf	Lys	99.2
Scaffold_5	58	21352096	21352023	His	GTG	0	0	22.6	27.90	-5.30	Inf	Arg	27.6	pseudo,IPD:-27.30
Scaffold_5	59	21045697	21045614	Thr	TGT	21045657	21045652	35.7	17.50	18.20	Inf	Thr	26.0
Scaffold_5	60	20558416	20558344	His	GTG	0	0	27.7	38.10	-10.40	Inf	Arg	34.2	pseudo,IPD:-34.50
Scaffold_5	61	19384882	19384808	Undet	NNN	0	0	48.4	28.40	20.00	Inf	Thr	39.5
Scaffold_5	62	19287426	19287324	Leu	CAA	0	0	21.0	15.90	5.10	Inf	Leu	40.5
Scaffold_5	63	18758479	18758405	Tyr	ATA	0	0	33.3	15.20	18.10	Inf	Ile	30.8	IPD:-22.50
Scaffold_5	64	18550991	18550916	Lys	CTT	18550954	18550950	52.4	31.10	21.30	Inf	Thr	48.9	IPD:-17.20
Scaffold_5	65	16975889	16975817	His	GTG	0	0	37.0	37.70	-0.70	Inf	Arg	41.3	pseudo,IPD:-27.60
Scaffold_5	66	15716704	15716621	Thr	TGT	15716664	15716659	34.9	15.90	19.00	Inf	Thr	30.3
Scaffold_5	67	14665177	14665102	Undet	NNN	0	0	45.1	24.40	20.70	Inf	Thr	35.5
Scaffold_5	68	14523066	14522991	Lys	CTT	14523029	14523025	33.3	20.80	12.50	Inf	Ile	23.6	IPD:-2.40
Scaffold_5	69	14503264	14503195	Val	TAC	0	0	26.4	24.90	1.50	Inf	His	17.5	pseudo,IPD:-10.70
Scaffold_5	70	14412457	14412384	Leu	CAA	0	0	43.8	31.70	12.10	Inf	Ile	36.8	IPD:-36.80
Scaffold_5	71	13941723	13941648	Thr	TGT	0	0	50.3	27.10	23.20	Inf	Thr	40.4
Scaffold_5	72	13553850	13553778	His	GTG	0	0	22.5	26.80	-4.30	Inf	Trp	17.7	pseudo,IPD:-17.30
Scaffold_5	73	13439373	13439301	Ala	TGC	0	0	32.5	25.60	6.90	Inf	Val	42.7	IPD:-36.50
Scaffold_5	74	12327036	12326964	Ala	TGC	0	0	22.5	22.70	-0.20	Inf	Val	22.9	pseudo,IPD:-16.90
Scaffold_5	75	10897538	10897459	Leu	TAG	0	0	70.9	50.70	20.20	Inf	Leu	109.5
Scaffold_5	76	10888631	10888559	Arg	TCT	0	0	70.2	50.50	19.70	Inf	Arg	96.0
Scaffold_5	77	9049545	9049473	Sup	CTA	0	0	35.7	24.80	10.90	Inf	Thr	38.5	IPD:-38.50
Scaffold_5	78	8628021	8627950	Undet	NNN	0	0	26.3	28.00	-1.70	Inf	Val	37.2	pseudo
Scaffold_5	79	7951198	7951128	Undet	NNN	0	0	41.1	27.50	13.60	Inf	Arg	38.6
Scaffold_5	80	7942284	7942214	Undet	NNN	0	0	41.1	27.50	13.60	Inf	Arg	38.6
Scaffold_5	81	5589628	5589556	Arg	TCT	0	0	70.2	50.50	19.70	Inf	Arg	96.0
Scaffold_5	82	3253366	3253295	His	GTG	0	0	23.0	28.70	-5.70	Inf	Trp	24.0	pseudo,IPD:-20.40
Scaffold_5	83	2513433	2513361	His	GTG	0	0	21.6	14.00	7.60	Inf	Arg	25.5	IPD:-20.00
Scaffold_5	84	1441129	1441057	His	GTG	0	0	24.6	24.30	0.30	Inf	Thr	25.9	pseudo,IPD:-26.70
Scaffold_5	85	1397959	1397887	His	GTG	0	0	20.0	22.90	-2.90	Inf	Arg	33.0	pseudo,IPD:-33.30
Scaffold_5	86	1388128	1388006	Gln	TTG	1388092	1388040	63.3	49.10	14.20	Inf	Lys	68.6	IPD:-35.70
Scaffold_5	87	434442	434370	His	GTG	0	0	33.2	34.90	-1.70	Inf	Thr	24.1	pseudo,IPD:-13.00
Scaffold_5	88	4228	4155	Met	CAT	0	0	61.9	36.10	25.80	Inf	Thr	69.1	IPD:-41.00
Scaffold_6	1	372896	372968	Arg	CCT	0	0	73.8	54.30	19.50	Inf	Arg	86.0
Scaffold_6	2	679113	679183	Undet	NNN	0	0	30.5	18.50	12.00	Inf	Arg	22.7
Scaffold_6	3	1544792	1544864	His	GTG	0	0	39.5	35.10	4.40	Inf	Trp	35.9	pseudo,IPD:-21.10
Scaffold_6	4	3134922	3134994	Phe	GAA	0	0	78.3	58.40	19.90	Inf	Phe	113.2
Scaffold_6	5	3240198	3240284	Tyr	GTA	3240235	3240248	69.7	38.00	31.70	Inf	Tyr	105.2
Scaffold_6	6	3245139	3245225	Tyr	GTA	3245176	3245189	69.7	38.00	31.70	Inf	Tyr	105.2
Scaffold_6	7	3768232	3768303	Undet	NNN	0	0	22.0	17.40	4.60	Inf	Thr	19.9	pseudo
Scaffold_6	8	4912054	4912126	His	GTG	0	0	23.1	28.60	-5.50	Inf	Thr	29.1	pseudo,IPD:-23.00
Scaffold_6	9	6550952	6551022	Undet	NNN	0	0	38.9	25.30	13.60	Inf	Arg	32.0
Scaffold_6	10	6846506	6846577	Undet	NNN	0	0	26.8	25.40	1.40	Inf	Val	21.3	pseudo
Scaffold_6	11	8316684	8316756	His	GTG	0	0	39.2	31.20	8.00	Inf	Arg	51.7	IPD:-33.20
Scaffold_6	12	8873158	8873241	Cys	ACA	0	0	32.9	11.00	21.90	Inf	Cys	15.3
Scaffold_6	13	9333318	9333401	Thr	TGT	9333358	9333363	21.1	10.50	10.60	Inf	Thr	10.2
Scaffold_6	14	11079542	11079617	Lys	CTT	11079579	11079583	33.3	22.10	11.20	Inf	Thr	26.9	IPD:-16.80
Scaffold_6	15	11317881	11317964	Thr	TGT	0	0	24.8	11.30	13.50	Inf	Thr	16.8
Scaffold_6	16	11894860	11894932	Thr	TGT	0	0	41.4	22.50	18.90	Inf	Ile	29.5	IPD:-0.70
Scaffold_6	17	13869218	13869290	His	GTG	0	0	25.6	35.10	-9.50	Inf	Arg	35.7	pseudo,IPD:-33.60
Scaffold_6	18	14191391	14191462	Undet	NNN	0	0	39.1	32.50	6.60	Inf	Val	46.9
Scaffold_6	19	14935217	14935289	Ala	AGC	0	0	63.4	38.20	25.20	Inf	Ala	98.3
Scaffold_6	20	14950499	14950570	Pro	CGG	0	0	64.8	40.10	24.70	Inf	Pro	111.5
Scaffold_6	21	15639099	15639171	His	GTG	0	0	30.5	29.80	0.70	Inf	Arg	40.6	pseudo,IPD:-36.90
Scaffold_6	22	16325837	16325909	Asn	ATT	0	0	38.4	20.10	18.30	Inf	Thr	34.8	IPD:-20.50
Scaffold_6	23	16379715	16379787	Ala	TGC	0	0	45.3	26.70	18.60	Inf	Val	44.0	IPD:-23.30
Scaffold_6	24	16708349	16708421	His	GTG	0	0	27.5	30.60	-3.10	Inf	Arg	35.7	pseudo,IPD:-22.90
Scaffold_6	25	17283601	17283671	Thr	TGT	0	0	21.4	0.00	21.40	Inf	Met	8.8	pseudo,IPD:-5.80
Scaffold_6	26	17507614	17507685	Tyr	GTA	0	0	38.0	28.10	9.90	Inf	Arg	44.6	IPD:-52.60
Scaffold_6	27	17846701	17846772	Tyr	GTA	0	0	23.1	25.30	-2.20	Inf	Thr	22.9	pseudo,IPD:-22.90
Scaffold_6	28	18458034	18458109	Lys	CTT	18458071	18458075	52.4	31.10	21.30	Inf	Thr	48.9	IPD:-17.20
Scaffold_6	29	20291758	20291842	Tyr	GTA	0	0	24.4	17.30	7.10	Inf	Thr	19.4	IPD:-19.40
Scaffold_6	30	20526095	20526176	Ser	TGA	0	0	76.3	43.30	33.00	Inf	Ser	115.0
Scaffold_6	31	21198814	21198895	Ser	GCT	0	0	80.5	45.20	35.30	Inf	Ser	109.5
Scaffold_6	32	21346682	21346755	His	GTG	0	0	27.6	18.30	9.30	Inf	Arg	31.4	IPD:-25.90
Scaffold_6	33	21673648	21673720	His	GTG	0	0	34.6	31.80	2.80	Inf	Arg	38.4	pseudo,IPD:-32.30
Scaffold_6	34	21893663	21893724	Undet	NNN	0	0	23.6	12.60	11.00	Inf	Arg	24.4
Scaffold_6	35	22165152	22165235	Undet	NNN	0	0	39.6	23.20	16.40	Inf	Thr	37.2
Scaffold_6	36	22263494	22263566	Tyr	GTA	0	0	29.8	21.90	7.90	Inf	Arg	35.7	IPD:-26.30
Scaffold_6	37	22274507	22274581	His	GTG	0	0	20.7	25.90	-5.20	Inf	Arg	15.2	pseudo,IPD:-20.50
Scaffold_6	38	22757285	22757356	Trp	CCA	0	0	75.8	51.20	24.60	Inf	Trp	105.6
Scaffold_6	39	22902743	22902814	Pro	TGG	0	0	68.5	35.70	32.80	Inf	Pro	111.2
Scaffold_6	40	23687200	23687272	His	GTG	0	0	24.0	21.30	2.70	Inf	Thr	25.9	pseudo,IPD:-22.10
Scaffold_6	41	24480173	24480246	Undet	NNN	0	0	46.1	31.60	14.50	Inf	Thr	38.5
Scaffold_6	42	24480913	24480841	Asn	ATT	0	0	38.4	20.10	18.30	Inf	Thr	34.8	IPD:-20.50
Scaffold_6	43	24085430	24085344	Tyr	GTA	24085393	24085380	74.4	42.90	31.50	Inf	Tyr	111.8
Scaffold_6	44	23351394	23351323	iMet	CAT	0	0	58.3	28.10	30.20	Inf	iMet	118.7
Scaffold_6	45	23314613	23314541	Arg	ACG	0	0	71.7	49.10	22.60	Inf	Arg	91.4
Scaffold_6	46	22165717	22165642	Thr	TGT	0	0	48.3	26.20	22.10	Inf	Thr	38.7
Scaffold_6	47	22038057	22037985	Asn	ATT	0	0	36.9	35.40	1.50	Inf	Arg	43.2	pseudo,IPD:-26.00
Scaffold_6	48	21539993	21539920	His	ATG	0	0	25.4	22.30	3.10	Inf	Ile	30.2	pseudo,IPD:-24.20
Scaffold_6	49	21492559	21492489	Tyr	GTA	0	0	21.1	22.10	-1.00	Inf	Val	23.8	pseudo,IPD:-36.50
Scaffold_6	50	21214369	21214288	Ser	GCT	0	0	80.5	45.20	35.30	Inf	Ser	109.5
Scaffold_6	51	21213952	21213871	Ser	GCT	0	0	80.5	45.20	35.30	Inf	Ser	109.5
Scaffold_6	52	20336330	20336258	His	GTG	0	0	39.7	30.40	9.30	Inf	Thr	43.9	IPD:-28.20
Scaffold_6	53	19292099	19292027	Arg	CCG	0	0	69.2	51.20	18.00	Inf	Arg	93.1
Scaffold_6	54	18992192	18992120	Ala	TGC	0	0	70.0	45.30	24.70	Inf	Ala	100.6
Scaffold_6	55	18991880	18991808	Ala	TGC	0	0	46.1	39.00	7.10	Inf	Ala	72.1
Scaffold_6	56	18991553	18991481	Ala	TGC	0	0	70.0	45.30	24.70	Inf	Ala	100.6
Scaffold_6	57	18918622	18918551	Asp	GTC	0	0	69.8	46.80	23.00	Inf	Asp	95.8
Scaffold_6	58	18458510	18458427	Thr	TGT	18458470	18458465	33.3	19.80	13.50	Inf	Thr	25.1
Scaffold_6	59	18135577	18135496	Ser	TGA	0	0	82.9	48.20	34.70	Inf	Ser	121.4
Scaffold_6	60	18132257	18132176	Ser	TGA	0	0	80.7	46.10	34.60	Inf	Ser	119.7
Scaffold_6	61	18130637	18130556	Ser	TGA	0	0	80.7	46.10	34.60	Inf	Ser	119.7
Scaffold_6	62	17284033	17283950	Thr	TGT	17283993	17283988	25.5	16.50	9.00	Inf	Thr	17.1
Scaffold_6	63	17241651	17241579	His	ATG	0	0	29.8	31.20	-1.40	Inf	Thr	37.7	pseudo,IPD:-31.00
Scaffold_6	64	16326576	16326503	Undet	NNN	0	0	48.7	32.90	15.80	Inf	Thr	48.2
Scaffold_6	65	15392759	15392687	Ala	TGC	0	0	70.0	45.30	24.70	Inf	Ala	100.6
Scaffold_6	66	14599513	14599429	Met	CAT	14599475	14599465	64.2	40.80	23.40	Inf	Met	104.0
Scaffold_6	67	12961467	12961395	Thr	TGT	0	0	72.1	45.50	26.60	Inf	Thr	79.3
Scaffold_6	68	12451685	12451613	His	GTG	0	0	21.2	20.90	0.30	Inf	Ile	24.6	pseudo,IPD:-26.70
Scaffold_6	69	11895310	11895227	Thr	TGT	11895270	11895265	33.3	19.80	13.50	Inf	Thr	25.1
Scaffold_6	70	11318868	11318793	Gln	CTG	0	0	30.3	23.50	6.80	Inf	Thr	24.8	IPD:-24.80
Scaffold_6	71	11079841	11079769	Undet	NNN	0	0	41.0	16.00	25.00	Inf	Ile	30.0
Scaffold_6	72	9333975	9333900	Ile	TAT	0	0	52.7	32.40	20.30	Inf	Thr	44.1	IPD:-2.40
Scaffold_6	73	9129934	9129860	Undet	NNN	0	0	38.1	22.20	15.90	Inf	Thr	24.5
Scaffold_6	74	8315436	8315365	Undet	NNN	0	0	21.5	25.50	-4.00	Inf	Val	21.2	pseudo
Scaffold_6	75	7571233	7571150	Thr	TGT	7571193	7571188	37.1	19.60	17.50	Inf	Ile	32.0	IPD:-13.60
Scaffold_6	76	6551238	6551167	Phe	AAA	0	0	43.6	19.20	24.40	Inf	Trp	40.6	IPD:-25.90
Scaffold_6	77	5309729	5309657	Phe	GAA	0	0	74.0	53.30	20.70	Inf	Phe	98.8
Scaffold_6	78	4782216	4782144	His	GTG	0	0	32.4	28.00	4.40	Inf	Arg	44.5	pseudo,IPD:-35.30
Scaffold_6	79	4662111	4662040	Lys	TTT	0	0	92.3	68.60	23.70	Inf	Lys	97.5
Scaffold_6	80	4591360	4591288	Phe	GAA	0	0	78.3	58.40	19.90	Inf	Phe	113.2
Scaffold_6	81	3942971	3942899	His	GTG	0	0	31.0	37.20	-6.20	Inf	Ile	36.6	pseudo,IPD:-35.40
Scaffold_6	82	3637925	3637855	Ala	AGC	0	0	50.2	33.90	16.30	Inf	Ala	80.0
Scaffold_6	83	3627775	3627702	Ala	AGC	0	0	60.6	35.60	25.00	Inf	Ala	95.5
Scaffold_6	84	3417911	3417839	Lys	CTT	0	0	87.7	67.60	20.10	Inf	Lys	106.7
Scaffold_6	85	1952300	1952229	Undet	NNN	0	0	20.4	13.30	7.10	Inf	Val	15.0
Scaffold_6	86	1424882	1424810	Asn	ATT	0	0	31.7	0.00	31.70	Inf	Thr	25.1	pseudo,IPD:-17.30
Scaffold_6	87	1400356	1400285	Undet	NNN	0	0	20.4	13.30	7.10	Inf	Val	15.0
Scaffold_6	88	1325590	1325518	His	GTG	0	0	24.1	37.60	-13.50	Inf	Arg	24.7	pseudo,IPD:-23.80
Scaffold_7	1	1178137	1178210	Ile	AAT	0	0	79.3	55.80	23.50	Inf	Ile	104.3
Scaffold_7	2	1372983	1373066	Leu	CAA	0	0	78.6	55.60	23.00	Inf	Leu	123.0
Scaffold_7	3	1430397	1430480	Thr	TGT	1430437	1430442	26.0	18.50	7.50	Inf	Thr	15.3
Scaffold_7	4	1793238	1793309	iMet	CAT	0	0	58.3	28.10	30.20	Inf	iMet	118.7
Scaffold_7	5	1807258	1807329	iMet	CAT	0	0	26.6	16.60	10.00	Inf	iMet	78.0
Scaffold_7	6	3130945	3131017	Ser	TGA	0	0	23.5	9.10	14.40	Inf	Ile	15.6	pseudo,IPD:-15.60
Scaffold_7	7	3556635	3556707	His	GTG	0	0	22.3	17.30	5.00	Inf	Ile	22.3	IPD:-23.10
Scaffold_7	8	4651059	4651132	Undet	NNN	0	0	45.1	30.70	14.40	Inf	Trp	35.9
Scaffold_7	9	5177130	5177204	Undet	NNN	0	0	49.1	32.60	16.50	Inf	Thr	40.7
Scaffold_7	10	5703711	5703782	Undet	NNN	0	0	22.5	23.50	-1.00	Inf	Val	30.4	pseudo
Scaffold_7	11	5760869	5760944	Lys	CTT	5760906	5760910	38.8	24.30	14.50	Inf	Thr	33.4	IPD:-11.30
Scaffold_7	12	5798704	5798777	Undet	NNN	0	0	27.6	19.00	8.60	Inf	Thr	25.9
Scaffold_7	13	8558137	8558218	Ser	AGA	0	0	78.7	42.50	36.20	Inf	Ser	114.6
Scaffold_7	14	9109317	9109388	Cys	GCA	0	0	81.7	56.10	25.60	Inf	Cys	104.3
Scaffold_7	15	9357117	9357188	Sup	TCA	0	0	34.8	26.90	7.90	Inf	Val	32.5	IPD:-32.50
Scaffold_7	16	10913575	10913646	Ala	AGC	0	0	32.6	18.70	13.90	Inf	Ala	57.0	trunc_start:1
Scaffold_7	17	11085087	11085158	Undet	NNN	0	0	27.1	18.00	9.10	Inf	Val	23.9
Scaffold_7	18	11212273	11212344	Gly	TCC	0	0	73.9	46.20	27.70	Inf	Gly	85.6
Scaffold_7	19	11753992	11754064	Lys	TTT	0	0	23.0	15.30	7.70	Inf	Trp	1.7	IPD:-9.60
Scaffold_7	20	13654034	13654106	Asn	ATT	0	0	39.2	18.80	20.40	Inf	Thr	34.0	IPD:-22.70
Scaffold_7	21	13919980	13920052	His	ATG	0	0	23.6	27.90	-4.30	Inf	Arg	25.6	pseudo,IPD:-28.10
Scaffold_7	22	16814785	16814857	His	GTG	0	0	30.6	27.70	2.90	Inf	Arg	31.1	pseudo,IPD:-24.30
Scaffold_7	23	17813286	17813358	Tyr	GTA	0	0	34.3	36.50	-2.20	Inf	Thr	38.7	pseudo,IPD:-37.30
Scaffold_7	24	17919614	17919689	Undet	NNN	0	0	42.3	19.20	23.10	Inf	Thr	34.1
Scaffold_7	25	18182467	18182539	Tyr	GTA	0	0	39.2	37.30	1.90	Inf	Arg	48.5	pseudo,IPD:-36.30
Scaffold_7	26	18224631	18224704	Val	AAC	0	0	71.9	47.60	24.30	Inf	Val	91.0
Scaffold_7	27	18316409	18316481	His	GTG	0	0	41.9	38.70	3.20	Inf	Arg	52.9	pseudo,IPD:-32.50
Scaffold_7	28	18395140	18395219	Leu	TAG	0	0	67.2	44.50	22.70	Inf	Leu	107.9
Scaffold_7	29	18676876	18676948	His	GTG	0	0	20.0	25.20	-5.20	Inf	Thr	27.6	pseudo,IPD:-36.50
Scaffold_7	30	18702486	18702559	Trp	CCA	0	0	70.1	43.00	27.10	Inf	Thr	71.6	IPD:-17.70
Scaffold_7	31	18705235	18705308	His	GTG	0	0	24.7	31.80	-7.10	Inf	Ile	31.7	pseudo,IPD:-26.30
Scaffold_7	32	18737808	18737878	Gly	CCC	0	0	66.0	29.20	36.80	Inf	Gly	87.4
Scaffold_7	33	20050048	20050119	iMet	CAT	0	0	58.3	28.10	30.20	Inf	iMet	118.7
Scaffold_7	34	20510936	20511008	Ala	TGC	0	0	70.0	45.30	24.70	Inf	Ala	100.6
Scaffold_7	35	20925553	20925644	Ser	TGA	0	0	60.4	34.50	25.90	Inf	Ser	56.8
Scaffold_7	36	20983187	20983270	Leu	CAA	0	0	78.6	55.60	23.00	Inf	Leu	123.0
Scaffold_7	37	21386057	21386142	Met	CAT	21386095	21386106	64.2	40.80	23.40	Inf	Met	104.0
Scaffold_7	38	22097347	22097417	Gly	GCC	0	0	66.5	44.80	21.70	Inf	Gly	94.4
Scaffold_7	39	22389406	22389473	Ile	AAT	0	0	34.0	16.10	17.90	Inf	Ile	50.4
Scaffold_7	40	22950306	22950387	Ser	TGA	0	0	80.7	46.10	34.60	Inf	Ser	119.7
Scaffold_7	41	23137109	23137181	His	GTG	0	0	38.6	36.50	2.10	Inf	Arg	47.9	pseudo,IPD:-28.70
Scaffold_7	42	23607114	23607186	His	GTG	0	0	24.9	20.20	4.70	Inf	Arg	27.9	pseudo,IPD:-28.80
Scaffold_7	43	24113544	24113473	Cys	GCA	0	0	79.9	59.80	20.10	Inf	Cys	108.3
Scaffold_7	44	23930067	23929996	Glu	TTC	0	0	72.0	47.50	24.50	Inf	Glu	101.6
Scaffold_7	45	23874292	23874222	Gly	GCC	0	0	66.5	44.80	21.70	Inf	Gly	94.4
Scaffold_7	46	22341738	22341671	Ile	AAT	0	0	34.0	16.10	17.90	Inf	Ile	50.4
Scaffold_7	47	21729678	21729606	His	GTG	0	0	22.0	26.40	-4.40	Inf	Arg	32.8	pseudo,IPD:-29.40
Scaffold_7	48	20864016	20863944	Tyr	GTA	0	0	31.4	29.80	1.60	Inf	Arg	42.3	pseudo,IPD:-42.30
Scaffold_7	49	20751831	20751759	His	GTG	0	0	45.1	37.10	8.00	Inf	Thr	47.4	IPD:-33.50
Scaffold_7	50	20517393	20517320	Ala	TGC	0	0	65.5	41.60	23.90	Inf	Ala	93.5
Scaffold_7	51	20003303	20003230	Val	AAC	0	0	72.9	48.60	24.30	Inf	Val	93.8
Scaffold_7	52	19555134	19555063	Glu	TTC	0	0	73.2	48.70	24.50	Inf	Glu	99.0
Scaffold_7	53	19049907	19049836	Gln	CTG	0	0	76.3	49.50	26.80	Inf	Gln	102.6
Scaffold_7	54	18734331	18734260	Glu	TTC	0	0	72.0	47.50	24.50	Inf	Glu	101.6
Scaffold_7	55	18733045	18732974	Glu	TTC	0	0	72.0	47.50	24.50	Inf	Glu	101.6
Scaffold_7	56	18399591	18399511	Leu	AAG	0	0	74.0	52.20	21.80	Inf	Leu	110.4
Scaffold_7	57	18331316	18331245	His	GTG	0	0	28.3	19.80	8.50	Inf	Arg	29.7	IPD:-22.20
Scaffold_7	58	18311266	18311194	His	GTG	0	0	20.6	24.90	-4.30	Inf	Arg	27.8	pseudo,IPD:-18.70
Scaffold_7	59	17407915	17407828	Met	CAT	17407877	17407864	64.1	40.70	23.40	Inf	Met	104.0
Scaffold_7	60	15566954	15566882	Tyr	GTA	0	0	35.3	36.50	-1.20	Inf	Thr	41.5	pseudo,IPD:-35.20
Scaffold_7	61	15314451	15314378	Ile	AAT	0	0	82.4	58.90	23.50	Inf	Ile	107.0
Scaffold_7	62	14435410	14435338	Glu	TTC	0	0	37.4	16.70	20.70	Inf	Glu	54.3
Scaffold_7	63	13654896	13654823	Undet	NNN	0	0	30.8	12.50	18.30	Inf	Ile	16.4
Scaffold_7	64	13650280	13650205	Lys	CTT	13650243	13650239	45.3	23.80	21.50	Inf	Thr	41.7	IPD:-12.00
Scaffold_7	65	12391579	12391508	Undet	NNN	0	0	30.9	26.70	4.20	Inf	Val	23.4	pseudo
Scaffold_7	66	11906683	11906612	Undet	NNN	0	0	27.6	19.90	7.70	Inf	Val	25.0
Scaffold_7	67	11578787	11578716	Asp	ATC	0	0	33.2	32.00	1.20	Inf	Asp	42.1	pseudo
Scaffold_7	68	11578415	11578344	Asp	GTC	0	0	69.8	46.80	23.00	Inf	Asp	94.5
Scaffold_7	69	11578063	11577992	Asp	GTC	0	0	54.0	33.00	21.00	Inf	Asp	72.1
Scaffold_7	70	11577692	11577622	Gly	ACC	0	0	42.7	23.80	18.90	Inf	Asp	51.0	IPD:-12.70
Scaffold_7	71	11577325	11577255	Asp	GTC	0	0	22.7	21.50	1.20	Inf	Asp	39.0	pseudo
Scaffold_7	72	11576671	11576601	Undet	NNN	0	0	46.7	35.00	11.70	Inf	Asp	72.1
Scaffold_7	73	11576302	11576231	Asp	GTC	0	0	56.3	45.90	10.40	Inf	Asp	80.3
Scaffold_7	74	11575930	11575859	Asp	GTC	0	0	51.3	39.10	12.20	Inf	Asp	70.1
Scaffold_7	75	11575559	11575488	Asp	GTC	0	0	23.4	25.90	-2.50	Inf	Asp	37.6	pseudo
Scaffold_7	76	11574710	11574639	Asp	GTC	0	0	64.0	45.00	19.00	Inf	Asp	86.0
Scaffold_7	77	11574337	11574266	Asp	ATC	0	0	43.3	31.40	11.90	Inf	Asp	65.7
Scaffold_7	78	11573960	11573889	Asp	GTC	0	0	48.4	29.80	18.60	Inf	Asp	67.3
Scaffold_7	79	11573589	11573518	Asp	GTC	0	0	35.4	27.20	8.20	Inf	Asp	60.9
Scaffold_7	80	10919401	10919329	Ala	AGC	0	0	58.9	36.60	22.30	Inf	Ala	92.5
Scaffold_7	81	10913753	10913682	Gly	TCC	0	0	59.8	38.70	21.10	Inf	Gly	71.5
Scaffold_7	82	10810942	10810867	Undet	NNN	0	0	36.4	24.40	12.00	Inf	Thr	28.9
Scaffold_7	83	9663158	9663086	His	GTG	0	0	28.8	25.50	3.30	Inf	Ala	30.9	pseudo,IPD:-30.90
Scaffold_7	84	9250351	9250279	His	GTG	0	0	23.4	21.00	2.40	Inf	Arg	29.3	pseudo,IPD:-30.70
Scaffold_7	85	9039507	9039436	Cys	GCA	0	0	81.7	56.10	25.60	Inf	Cys	104.3
Scaffold_7	86	9031949	9031878	Cys	GCA	0	0	81.7	56.10	25.60	Inf	Cys	104.3
Scaffold_7	87	6795603	6795531	Ser	TGA	0	0	24.6	26.50	-1.90	Inf	Val	15.0	pseudo,IPD:-18.30
Scaffold_7	88	6043233	6043162	Undet	NNN	0	0	22.3	23.90	-1.60	Inf	Val	23.1	pseudo
Scaffold_7	89	5799229	5799157	Asn	ATT	0	0	38.8	21.20	17.60	Inf	Thr	32.8	IPD:-17.00
Scaffold_7	90	5761480	5761397	Thr	TGT	5761440	5761435	27.1	11.90	15.20	Inf	Thr	15.7
Scaffold_7	91	5378639	5378568	Undet	NNN	0	0	25.0	25.90	-0.90	Inf	Val	33.9	pseudo
Scaffold_7	92	5177827	5177752	Arg	TCT	5177790	5177786	39.8	24.00	15.80	Inf	Ile	36.6	IPD:-14.00
Scaffold_7	93	4913317	4913245	Ala	TGC	0	0	27.5	21.90	5.60	Inf	Val	39.5	IPD:-35.20
Scaffold_7	94	3131445	3131367	Thr	TGT	0	0	31.4	12.40	19.00	Inf	Thr	28.5
Scaffold_7	95	2965169	2965097	Ala	CGC	0	0	68.3	44.10	24.20	Inf	Ala	99.2
Scaffold_7	96	1947020	1946950	Undet	NNN	0	0	30.6	16.70	13.90	Inf	Val	26.0
Scaffold_7	97	1539421	1539338	Undet	NNN	0	0	26.9	10.90	16.00	Inf	Thr	16.0
Scaffold_7	98	1430846	1430774	Thr	TGT	0	0	51.1	27.70	23.40	Inf	Trp	40.2	IPD:-0.20
Scaffold_8	1	304268	304349	Ser	GCT	0	0	80.5	45.20	35.30	Inf	Ser	109.5
Scaffold_8	2	508470	508541	Undet	NNN	0	0	22.8	13.50	9.30	Inf	Cys	15.9
Scaffold_8	3	703640	703712	His	GTG	0	0	26.8	31.20	-4.40	Inf	Arg	32.7	pseudo,IPD:-25.70
Scaffold_8	4	961768	961843	Gly	GCC	0	0	58.3	30.10	28.20	Inf	Gly	64.6
Scaffold_8	5	963116	963186	Gly	GCC	0	0	66.5	44.80	21.70	Inf	Gly	94.4
Scaffold_8	6	1133218	1133290	Glu	CTC	0	0	78.9	53.10	25.80	Inf	Glu	99.2
Scaffold_8	7	1139172	1139244	Glu	CTC	0	0	78.9	53.10	25.80	Inf	Glu	99.2
Scaffold_8	8	1140915	1140987	Glu	CTC	0	0	78.9	53.10	25.80	Inf	Glu	99.2
Scaffold_8	9	1420494	1420566	His	GTG	0	0	33.2	23.40	9.80	Inf	Arg	42.3	IPD:-23.90
Scaffold_8	10	1941460	1941533	Pro	TGG	0	0	24.8	10.60	14.20	Inf	Trp	30.0	IPD:-8.30
Scaffold_8	11	1941707	1941780	Trp	CCA	0	0	61.8	32.70	29.10	Inf	Thr	62.9	IPD:-16.40
Scaffold_8	12	2374322	2374404	Leu	TAA	0	0	74.9	37.30	37.60	Inf	Leu	100.3
Scaffold_8	13	2388488	2388559	Gln	TTG	0	0	73.5	53.70	19.80	Inf	Gln	104.8
Scaffold_8	14	3379532	3379604	His	GTG	0	0	25.3	38.10	-12.80	Inf	Ile	32.2	pseudo,IPD:-25.90
Scaffold_8	15	4244879	4244950	Pro	TGG	0	0	68.5	35.70	32.80	Inf	Pro	111.2
Scaffold_8	16	5488878	5488949	Lys	TTT	0	0	23.3	24.40	-1.10	Inf	Thr	20.4	pseudo,IPD:-15.30
Scaffold_8	17	7442715	7442787	His	GTG	0	0	21.7	21.00	0.70	Inf	Arg	25.5	pseudo,IPD:-21.50
Scaffold_8	18	7550916	7550997	Ser	CGA	0	0	78.9	46.60	32.30	Inf	Ser	122.0
Scaffold_8	19	10190284	10190356	Lys	CTT	0	0	87.7	67.60	20.10	Inf	Lys	106.7
Scaffold_8	20	10845062	10845134	His	ATG	0	0	24.7	30.70	-6.00	Inf	Arg	22.4	pseudo,IPD:-23.80
Scaffold_8	21	12205406	12205478	His	GTG	0	0	25.6	18.30	7.30	Inf	Arg	42.0	IPD:-38.10
Scaffold_8	22	13244232	13244303	His	GTG	0	0	63.0	33.70	29.30	Inf	His	86.8
Scaffold_8	23	13872473	13872545	His	GTG	0	0	42.8	39.20	3.60	Inf	Arg	51.0	pseudo,IPD:-26.10
Scaffold_8	24	14180083	14180154	Gly	TCC	0	0	74.1	46.70	27.40	Inf	Gly	84.2
Scaffold_8	25	14935452	14935527	Undet	NNN	0	0	49.8	27.00	22.80	Inf	Thr	42.1
Scaffold_8	26	15333885	15333950	Undet	NNN	0	0	41.3	29.40	11.90	Inf	Ile	51.5
Scaffold_8	27	15336282	15336355	Thr	AGT	0	0	72.8	46.00	26.80	Inf	Thr	87.1
Scaffold_8	28	15346630	15346703	Thr	AGT	0	0	76.0	48.40	27.60	Inf	Thr	90.6
Scaffold_8	29	15540937	15541008	Lys	TTT	0	0	92.3	68.60	23.70	Inf	Lys	97.5
Scaffold_8	30	17020468	17020553	Met	CAT	17020506	17020517	64.2	40.80	23.40	Inf	Met	104.0
Scaffold_8	31	18399490	18399565	Tyr	ATA	0	0	31.1	10.40	20.70	Inf	Ile	28.7	IPD:-21.10
Scaffold_8	32	18703163	18703235	Asn	ATT	0	0	30.5	19.10	11.40	Inf	Ala	25.0	IPD:-15.40
Scaffold_8	33	19131582	19131653	Undet	NNN	0	0	31.6	24.50	7.10	Inf	Val	27.3
Scaffold_8	34	19795842	19795926	Thr	TGT	19795882	19795888	30.3	19.90	10.40	Inf	Thr	24.6
Scaffold_8	35	20280137	20280209	His	GTG	0	0	30.0	28.30	1.70	Inf	Arg	45.5	pseudo,IPD:-34.00
Scaffold_8	36	20918337	20918407	Undet	NNN	0	0	38.9	25.30	13.60	Inf	Arg	32.0
Scaffold_8	37	21252291	21252218	Val	AAC	0	0	71.9	47.60	24.30	Inf	Val	91.0
Scaffold_8	38	20918625	20918554	Phe	AAA	0	0	41.6	24.10	17.50	Inf	Trp	38.1	IPD:-26.30
Scaffold_8	39	20401803	20401730	Undet	NNN	0	0	32.5	21.90	10.60	Inf	Thr	33.9
Scaffold_8	40	20290646	20290574	Thr	TGT	0	0	44.1	27.80	16.30	Inf	Thr	28.2
Scaffold_8	41	19796290	19796218	Lys	TTT	0	0	39.5	22.00	17.50	Inf	Trp	35.1	IPD:-14.30
Scaffold_8	42	18703888	18703816	Undet	NNN	0	0	36.8	22.30	14.50	Inf	Thr	32.5
Scaffold_8	43	18400498	18400426	Phe	AAA	0	0	41.8	18.80	23.00	Inf	Thr	38.4	IPD:-20.50
Scaffold_8	44	18063762	18063690	His	GTG	0	0	21.3	36.00	-14.70	Inf	Arg	20.5	pseudo,IPD:-19.10
Scaffold_8	45	17560979	17560907	His	GTG	0	0	37.9	31.60	6.30	Inf	Arg	39.6	IPD:-25.30
Scaffold_8	46	16646383	16646304	Leu	TAG	0	0	64.4	50.80	13.60	Inf	Leu	98.3
Scaffold_8	47	16644842	16644763	Leu	TAG	0	0	70.9	50.70	20.20	Inf	Leu	109.5
Scaffold_8	48	16644702	16644631	Pro	TGG	0	0	62.9	30.20	32.70	Inf	Pro	103.6
Scaffold_8	49	16166091	16166018	Asn	GTT	0	0	84.5	59.40	25.10	Inf	Asn	95.9
Scaffold_8	50	15445819	15445738	Ser	AGA	0	0	77.1	42.80	34.30	Inf	Ser	110.5
Scaffold_8	51	15381085	15380998	Tyr	GTA	15381048	15381034	58.6	32.30	26.30	Inf	Tyr	98.6
Scaffold_8	52	15379953	15379858	Tyr	GTA	15379916	15379896	22.0	17.30	4.70	Inf	Tyr	29.5	pseudo
Scaffold_8	53	15379620	15379533	Tyr	GTA	15379583	15379569	74.4	43.00	31.40	Inf	Tyr	111.8
Scaffold_8	54	15378854	15378761	Tyr	GTA	15378817	15378797	32.8	16.10	16.70	Inf	Tyr	58.8
Scaffold_8	55	15378586	15378499	Tyr	GTA	15378549	15378535	74.4	43.00	31.40	Inf	Tyr	111.8
Scaffold_8	56	15377919	15377826	Tyr	GTA	15377882	15377862	38.5	24.80	13.70	Inf	Tyr	64.7
Scaffold_8	57	15377594	15377507	Tyr	GTA	15377557	15377543	74.4	43.00	31.40	Inf	Tyr	111.8
Scaffold_8	58	15377044	15376949	Tyr	GTA	15377007	15376987	20.4	17.00	3.40	Inf	Tyr	31.2	pseudo
Scaffold_8	59	15376711	15376624	Tyr	GTA	15376674	15376660	74.4	43.00	31.40	Inf	Tyr	111.8
Scaffold_8	60	15376050	15375957	Tyr	GTA	15376013	15375993	33.1	23.30	9.80	Inf	Tyr	58.5
Scaffold_8	61	15375725	15375638	Tyr	GTA	15375688	15375674	74.4	43.00	31.40	Inf	Tyr	111.8
Scaffold_8	62	15374739	15374653	Tyr	GTA	15374702	15374689	74.4	43.30	31.10	Inf	Tyr	111.8
Scaffold_8	63	15373765	15373678	Tyr	ATA	15373728	15373714	65.2	34.10	31.10	Inf	Tyr	103.5
Scaffold_8	64	15373167	15373080	Tyr	GTA	15373130	15373116	59.1	31.60	27.50	Inf	Tyr	95.0
Scaffold_8	65	15339303	15339216	Tyr	GTA	15339266	15339252	74.4	43.00	31.40	Inf	Tyr	111.8
Scaffold_8	66	15338495	15338408	Tyr	GTA	15338458	15338444	74.4	42.90	31.50	Inf	Tyr	111.8
Scaffold_8	67	15336166	15336093	Val	AAC	0	0	72.9	48.60	24.30	Inf	Val	93.8
Scaffold_8	68	15335775	15335687	Tyr	GTA	15335737	15335723	38.0	15.10	22.90	Inf	Tyr	59.6
Scaffold_8	69	15333775	15333702	Val	AAC	0	0	71.9	47.60	24.30	Inf	Val	91.0
Scaffold_8	70	15332572	15332499	Val	AAC	0	0	67.4	43.10	24.30	Inf	Val	88.7
Scaffold_8	71	15255152	15255079	Val	CAC	0	0	79.1	48.00	31.10	Inf	Val	101.8
Scaffold_8	72	13271644	13271572	Gln	TTG	0	0	38.8	13.00	25.80	Inf	His	43.3	IPD:-28.60
Scaffold_8	73	12046308	12046237	Thr	TGT	0	0	79.3	49.30	30.00	Inf	Thr	92.3
Scaffold_8	74	11674871	11674799	His	GTG	0	0	33.5	35.70	-2.20	Inf	Thr	40.0	pseudo,IPD:-31.50
Scaffold_8	75	11419413	11419341	Leu	GAG	0	0	36.1	37.80	-1.70	Inf	Arg	45.2	pseudo,IPD:-45.20
Scaffold_8	76	10404472	10404400	His	GTG	0	0	28.7	24.90	3.80	Inf	Trp	26.3	pseudo,IPD:-21.40
Scaffold_8	77	9973319	9973247	His	GTG	0	0	24.7	28.90	-4.20	Inf	Arg	23.4	pseudo,IPD:-19.20
Scaffold_8	78	7399347	7399277	Gly	GCC	0	0	66.5	44.80	21.70	Inf	Gly	94.4
Scaffold_8	79	7395532	7395462	Gly	GCC	0	0	66.5	44.80	21.70	Inf	Gly	94.4
Scaffold_8	80	7036139	7036067	Ala	AGC	0	0	63.4	38.20	25.20	Inf	Ala	98.3
Scaffold_8	81	7025954	7025882	Ala	AGC	0	0	57.9	38.00	19.90	Inf	Ala	91.9
Scaffold_8	82	7021676	7021604	Ala	AGC	0	0	57.9	38.00	19.90	Inf	Ala	91.9
Scaffold_8	83	7017398	7017326	Ala	AGC	0	0	57.9	38.00	19.90	Inf	Ala	91.9
Scaffold_8	84	7013129	7013057	Asp	ATC	0	0	29.9	27.30	2.60	Inf	Ala	60.3	pseudo,IPD:-69.50
Scaffold_8	85	6486188	6486107	Ser	TGA	0	0	80.7	46.10	34.60	Inf	Ser	119.7
Scaffold_8	86	5024912	5024846	Val	GAC	0	0	29.1	0.00	29.10	Inf	Cys	27.7	pseudo,IPD:-11.40
Scaffold_8	87	4000739	4000667	Undet	NNN	0	0	22.9	28.90	-6.00	Inf	Arg	28.0	pseudo
Scaffold_8	88	3752955	3752883	His	GTG	0	0	39.8	39.40	0.40	Inf	Thr	45.6	pseudo,IPD:-25.70
Scaffold_8	89	3749965	3749893	His	GTG	0	0	39.8	39.40	0.40	Inf	Thr	45.6	pseudo,IPD:-25.70
Scaffold_8	90	3291325	3291253	His	GTG	0	0	30.3	25.60	4.70	Inf	Thr	20.7	pseudo,IPD:-12.60
Scaffold_8	91	2006206	2006123	Leu	CAA	0	0	78.6	55.60	23.00	Inf	Leu	123.0
Scaffold_8	92	1594612	1594540	His	ATG	0	0	23.5	24.60	-1.10	Inf	Trp	20.4	pseudo,IPD:-22.40
Scaffold_8	93	1307949	1307876	Ile	AAT	0	0	79.3	55.80	23.50	Inf	Ile	104.3
Scaffold_8	94	690954	690882	His	GTG	0	0	27.8	29.00	-1.20	Inf	Arg	36.0	pseudo,IPD:-30.70
Scaffold_8	95	481545	481472	Asn	ATT	0	0	21.1	26.30	-5.20	Inf	Thr	25.1	pseudo,IPD:-32.40
Scaffold_8	96	112251	112180	Lys	TTT	0	0	92.3	68.60	23.70	Inf	Lys	97.5
Scaffold_9	1	1064381	1064464	Thr	TGT	1064421	1064426	34.4	15.80	18.60	Inf	Thr	30.3
Scaffold_9	2	1073748	1073821	Undet	NNN	0	0	46.7	31.60	15.10	Inf	Thr	39.9
Scaffold_9	3	1414685	1414758	Ala	TGC	0	0	29.5	24.40	5.10	Inf	Val	36.2	IPD:-30.20
Scaffold_9	4	2375632	2375704	His	GTG	0	0	23.0	23.20	-0.20	Inf	Arg	24.3	pseudo,IPD:-25.40
Scaffold_9	5	4062450	4062531	Ser	AGA	0	0	68.1	42.60	25.50	Inf	Ser	100.3
Scaffold_9	6	4433405	4433477	Arg	CCT	0	0	73.8	54.30	19.50	Inf	Arg	86.0
Scaffold_9	7	4603040	4603112	His	GTG	0	0	40.1	33.20	6.90	Inf	Arg	41.3	IPD:-24.40
Scaffold_9	8	9278410	9278482	Glu	CTC	0	0	78.9	53.10	25.80	Inf	Glu	99.2
Scaffold_9	9	10824486	10824557	Undet	NNN	0	0	31.7	22.50	9.20	Inf	Val	28.2
Scaffold_9	10	10914205	10914277	His	GTG	0	0	24.5	24.20	0.30	Inf	Arg	32.9	pseudo,IPD:-18.60
Scaffold_9	11	11168771	11168845	Ala	TGC	0	0	29.6	26.90	2.70	Inf	Val	36.5	pseudo,IPD:-26.00
Scaffold_9	12	13543336	13543422	Tyr	GTA	13543373	13543386	69.7	38.00	31.70	Inf	Tyr	105.2
Scaffold_9	13	13543487	13543574	Tyr	GTA	13543524	13543538	69.6	38.00	31.60	Inf	Tyr	105.2
Scaffold_9	14	13544743	13544816	Val	AAC	0	0	72.9	48.60	24.30	Inf	Val	93.8
Scaffold_9	15	13547195	13547283	Tyr	GTA	13547232	13547247	74.3	42.80	31.50	Inf	Tyr	111.8
Scaffold_9	16	13567517	13567590	Val	AAC	0	0	72.9	48.60	24.30	Inf	Val	93.8
Scaffold_9	17	13569544	13569617	Val	AAC	0	0	72.9	48.60	24.30	Inf	Val	93.8
Scaffold_9	18	14394849	14394930	Leu	AAG	0	0	67.2	47.20	20.00	Inf	Leu	98.5
Scaffold_9	19	14396889	14396961	Arg	ACG	0	0	22.9	31.40	-8.50	Inf	Thr	32.2	pseudo,IPD:-10.20
Scaffold_9	20	14477221	14477292	Pro	TGG	0	0	69.2	36.90	32.30	Inf	Pro	112.8
Scaffold_9	21	14888415	14888487	His	GTG	0	0	26.0	22.00	4.00	Inf	Trp	20.0	pseudo,IPD:-16.40
Scaffold_9	22	15786639	15786711	Tyr	GTA	0	0	23.8	15.10	8.70	Inf	Arg	25.5	IPD:-25.50
Scaffold_9	23	16634924	16634994	Undet	NNN	0	0	31.3	17.80	13.50	Inf	Arg	25.0
Scaffold_9	24	17172631	17172702	Gln	CTG	0	0	73.2	49.80	23.40	Inf	Gln	106.1
Scaffold_9	25	17336985	17337057	Arg	TCT	0	0	70.0	49.90	20.10	Inf	Arg	100.1
Scaffold_9	26	18064534	18064607	Arg	TCG	0	0	82.3	61.00	21.30	Inf	Arg	91.9
Scaffold_9	27	18629828	18629900	Lys	CTT	0	0	87.7	67.60	20.10	Inf	Lys	106.7
Scaffold_9	28	18719062	18719132	Gly	GCC	0	0	63.5	44.70	18.80	Inf	Gly	92.5
Scaffold_9	29	18981321	18981393	Phe	GAA	0	0	78.3	58.40	19.90	Inf	Phe	113.2
Scaffold_9	30	19337262	19337333	Trp	CCA	0	0	75.8	51.20	24.60	Inf	Trp	105.6
Scaffold_9	31	20961855	20961927	His	GTG	0	0	21.3	19.10	2.20	Inf	Arg	30.1	pseudo,IPD:-36.30
Scaffold_9	32	21757535	21757602	Tyr	ATA	0	0	22.1	12.00	10.10	Inf	Thr	24.4	IPD:-24.40,trunc_start:6
Scaffold_9	33	21933751	21933823	Val	TAC	0	0	77.8	43.10	34.70	Inf	Val	106.5
Scaffold_9	34	22019257	22019329	Phe	GAA	0	0	78.3	58.40	19.90	Inf	Phe	113.2
Scaffold_9	35	22019396	22019468	Phe	GAA	0	0	78.3	58.40	19.90	Inf	Phe	113.2
Scaffold_9	36	22690525	22690597	Val	CAC	0	0	69.8	45.90	23.90	Inf	Val	107.2
Scaffold_9	37	22690685	22690757	Met	CAT	0	0	79.6	60.00	19.60	Inf	Met	111.1
Scaffold_9	38	22691055	22691136	Leu	TAG	0	0	69.9	47.10	22.80	Inf	Leu	114.5
Scaffold_9	39	22690931	22690850	Ser	TGA	0	0	87.3	51.70	35.60	Inf	Ser	121.7
Scaffold_9	40	22690120	22690049	Arg	TCT	0	0	74.7	57.10	17.60	Inf	Arg	76.2
Scaffold_9	41	22689947	22689866	Leu	AAG	0	0	74.4	47.80	26.60	Inf	Leu	115.2
Scaffold_9	42	22689776	22689674	Leu	TAA	22689738	22689720	76.5	51.10	25.40	Inf	Leu	125.5
Scaffold_9	43	22689593	22689502	Ile	TAT	22689555	22689538	71.7	45.60	26.10	Inf	Ile	100.3
Scaffold_9	44	22688867	22688796	Ala	CGC	0	0	44.6	37.00	7.60	Inf	Ala	70.6
Scaffold_9	45	20569113	20569041	Val	TAC	0	0	78.2	43.80	34.40	Inf	Val	106.2
Scaffold_9	46	20536243	20536174	Asp	GTC	0	0	29.2	21.20	8.00	Inf	Asp	41.6
Scaffold_9	47	20535655	20535584	Asp	GTC	0	0	40.0	25.10	14.90	Inf	Asp	55.9
Scaffold_9	48	20535495	20535424	Asp	GTC	0	0	69.8	46.80	23.00	Inf	Asp	94.5
Scaffold_9	49	20535336	20535265	Asp	GTC	0	0	69.8	46.80	23.00	Inf	Asp	94.5
Scaffold_9	50	20304779	20304708	Gln	CTG	0	0	75.3	51.20	24.10	Inf	Gln	106.0
Scaffold_9	51	20147606	20147534	His	GTG	0	0	22.9	28.40	-5.50	Inf	Arg	32.7	pseudo,IPD:-37.70
Scaffold_9	52	19826460	19826389	Asp	GTC	0	0	25.6	29.30	-3.70	Inf	Arg	29.5	pseudo,IPD:-26.90
Scaffold_9	53	19640051	19639972	Leu	TAG	0	0	70.9	50.70	20.20	Inf	Leu	109.5
Scaffold_9	54	18737919	18737849	Gly	GCC	0	0	63.5	44.70	18.80	Inf	Gly	92.5
Scaffold_9	55	18412478	18412406	Val	TAC	0	0	77.8	43.10	34.70	Inf	Val	106.5
Scaffold_9	56	17181269	17181198	Tyr	GTA	0	0	21.3	24.90	-3.60	Inf	Arg	37.9	pseudo,IPD:-37.90
Scaffold_9	57	16923682	16923601	Tyr	GTA	0	0	62.1	42.50	19.60	Inf	Leu	67.3	IPD:-9.90
Scaffold_9	58	15429718	15429646	His	GTG	0	0	39.0	31.70	7.30	Inf	Arg	44.0	IPD:-31.60
Scaffold_9	59	14614289	14614217	His	GTG	0	0	25.2	31.10	-5.90	Inf	Arg	36.1	pseudo,IPD:-30.10
Scaffold_9	60	13895055	13894979	His	GTG	0	0	26.7	33.90	-7.20	Inf	Arg	29.6	pseudo,IPD:-30.10
Scaffold_9	61	13570377	13570291	Tyr	GTA	13570340	13570327	74.2	42.50	31.70	Inf	Tyr	108.6
Scaffold_9	62	13544364	13544291	Thr	AGT	0	0	76.0	48.40	27.60	Inf	Thr	90.6
Scaffold_9	63	13489375	13489303	Leu	AAG	0	0	28.4	39.40	-11.00	Inf	Phe	40.4	pseudo,IPD:-40.40
Scaffold_9	64	11736290	11736222	His	ATG	0	0	30.0	15.70	14.30	Inf	Thr	27.5	IPD:-24.40
Scaffold_9	65	11689234	11689148	Tyr	GTA	11689197	11689184	69.7	38.00	31.70	Inf	Tyr	105.2
Scaffold_9	66	11000644	11000573	Lys	TTT	0	0	92.3	68.60	23.70	Inf	Lys	97.5
Scaffold_9	67	9205798	9205728	Phe	AAA	0	0	29.5	9.90	19.60	Inf	Arg	23.8	pseudo,IPD:-39.60
Scaffold_9	68	8681099	8681027	Asn	ATT	0	0	29.4	16.80	12.60	Inf	Ile	25.3	IPD:-14.20
Scaffold_9	69	8121592	8121521	Undet	NNN	0	0	25.3	14.00	11.30	Inf	Val	26.6
Scaffold_9	70	7335792	7335720	His	GTG	0	0	32.3	29.30	3.00	Inf	Trp	34.9	pseudo,IPD:-34.60
Scaffold_9	71	5793052	5792980	His	GTG	0	0	34.3	31.50	2.80	Inf	Arg	44.4	pseudo,IPD:-24.10
Scaffold_9	72	5680203	5680134	Undet	NNN	0	0	37.1	26.10	11.00	Inf	Ile	29.3
Scaffold_9	73	5161467	5161395	Phe	GAA	0	0	61.9	55.10	6.80	Inf	Phe	94.3
Scaffold_9	74	2982078	2982006	His	GTG	0	0	20.6	19.00	1.60	Inf	Lys	23.6	pseudo,IPD:-23.60
Scaffold_9	75	1074488	1074416	Asn	ATT	0	0	34.3	19.70	14.60	Inf	Thr	29.4	IPD:-20.30
Scaffold_9	76	1064942	1064871	Phe	AAA	0	0	31.0	17.70	13.30	Inf	Trp	31.4	IPD:-32.60
Contig177|quiver|	1	671621	671690	Gly	GCC	0	0	58.4	36.30	22.10	Inf	Gly	82.5
Contig177|quiver|	2	471833	471761	His	GTG	0	0	20.2	23.40	-3.20	Inf	Thr	14.0	pseudo,IPD:-18.30
Contig536|quiver|	1	51427	51498	Val	GAC	0	0	55.3	15.20	40.10	Inf	Cys	56.3	IPD:-19.60
Contig590|quiver|	1	15369	15296	His	GTG	0	0	35.0	26.70	8.30	Inf	Thr	34.0	IPD:-38.30
Contig654|quiver|	1	2435	2363	Phe	GAA	0	0	72.0	48.00	24.00	Inf	Thr	76.1	IPD:-0.90
Contig143|quiver|	1	5986	6057	Gly	TCC	0	0	71.0	46.70	24.30	Inf	Gly	82.3
Contig286|quiver|	1	7093	7168	Gln	CTG	7130	7132	47.4	32.30	15.10	Inf	Thr	46.4	IPD:-28.80
Contig286|quiver|	2	8181	8098	Thr	TGT	8141	8136	23.7	0.00	23.70	Inf	Thr	15.5	pseudo
Contig266|quiver|	1	6542	6617	Undet	NNN	0	0	42.4	17.00	25.40	Inf	Ile	32.1
Contig266|quiver|	2	6964	6882	Thr	TGT	6924	6920	43.7	25.50	18.20	Inf	Thr	37.8
Contig456|quiver|	1	6091	6162	Undet	NNN	0	0	26.9	17.80	9.10	Inf	Val	21.8
Contig310|quiver|	1	146	219	Undet	NNN	0	0	46.7	31.60	15.10	Inf	Thr	39.9
Contig310|quiver|	2	887	815	Asn	ATT	0	0	32.9	15.80	17.10	Inf	Ile	28.8	IPD:-15.50
Contig220|quiver|	1	2479	2407	Asn	ATT	0	0	29.4	16.80	12.60	Inf	Ile	25.3	IPD:-14.20
Contig302|quiver|	1	258	183	Lys	CTT	221	217	51.9	33.20	18.70	Inf	Thr	48.9	IPD:-17.20
Contig64|quiver|	1	1348	1420	Ala	CGC	0	0	55.0	32.60	22.40	Inf	Ala	86.5
Contig64|quiver|	2	1536	1607	Asp	GTC	0	0	66.1	39.50	26.60	Inf	Asp	108.9
Contig64|quiver|	3	2237	2166	iMet	CAT	0	0	60.4	34.00	26.40	Inf	iMet	123.0
Contig64|quiver|	4	2068	1987	Ser	AGA	0	0	84.3	49.20	35.10	Inf	Ser	115.2
Contig64|quiver|	5	1910	1838	Ala	TGC	0	0	63.3	39.00	24.30	Inf	Ala	96.4
Contig64|quiver|	6	1747	1676	Pro	AGG	0	0	69.5	42.20	27.30	Inf	Pro	116.2
Contig64|quiver|	7	1088	1016	Arg	TCT	0	0	86.3	65.60	20.70	Inf	Arg	94.6
Contig64|quiver|	8	914	834	Leu	AAG	0	0	58.8	37.80	21.00	Inf	Leu	95.0
Contig64|quiver|	9	744	642	Leu	TAA	706	688	76.5	51.10	25.40	Inf	Leu	125.5
Contig64|quiver|	10	561	470	Ile	TAT	523	506	71.7	45.60	26.10	Inf	Ile	100.3
Contig435|quiver|	1	158	230	Arg	ACG	0	0	69.6	48.40	21.20	Inf	Arg	96.2
Contig435|quiver|	2	420	490	Gly	GCC	0	0	80.1	59.20	20.90	Inf	Gly	108.6
Contig435|quiver|	3	580	652	Asn	GTT	0	0	81.7	57.90	23.80	Inf	Asn	112.6
Contig435|quiver|	4	820	892	Arg	TCG	0	0	70.8	50.50	20.30	Inf	Arg	102.4
Contig435|quiver|	5	1442	1371	Gly	TCC	0	0	71.1	47.40	23.70	Inf	Gly	95.0
Contig435|quiver|	6	1197	1125	Val	AAC	0	0	74.8	41.00	33.80	Inf	Val	107.5
Contig435|quiver|	7	1038	957	Leu	AAG	0	0	74.4	47.80	26.60	Inf	Leu	115.2
Contig318|quiver|	1	1	58	Lys	TTT	0	0	55.1	29.10	26.00	Inf	Lys	77.8	trunc_start:7,trunc_end:8
Contig318|quiver|	2	582	663	Ser	AGA	0	0	84.3	49.20	35.10	Inf	Ser	115.2
Contig318|quiver|	3	755	827	Ala	TGC	0	0	63.3	39.00	24.30	Inf	Ala	96.4
Contig318|quiver|	4	981	1053	Lys	CTT	0	0	88.0	69.30	18.70	Inf	Lys	119.6
Contig318|quiver|	5	232	161	His	GTG	0	0	60.0	30.10	29.90	Inf	His	100.8
Contig800|quiver|	1	9	80	Glu	TTC	0	0	56.7	36.20	20.50	Inf	His	60.1	IPD:-10.40
Contig893|quiver|	1	534	620	Ser	TGA	0	0	60.9	30.90	30.00	Inf	Ser	60.9
