# Supplementary material for: Conservation and Tandem Duplication of tRNA Genes in Plant Species
Source: Genes (Basel). 2025 Nov 1;16(11):1307. doi: 10.3390/genes16111307 (PMC12652284; doi:10.3390/genes16111307)
Supplement: Supplementary file 1 [file genes-16-01307-s001.zip › tRNA.prediction.out/Ahy/Ahy.tRNA.bed]

Scaffold_10	152615	152685	Scaffold_10.tRNA1-UndetNNN	291	+	152615	152685	0	1	70,	0,
Scaffold_10	155264	155335	Scaffold_10.tRNA2-UndetNNN	389	+	155264	155335	0	1	71,	0,
Scaffold_10	155491	155561	Scaffold_10.tRNA118-UndetNNN	291	-	155491	155561	0	1	70,	0,
Scaffold_10	1708848	1708922	Scaffold_10.tRNA3-UndetNNN	498	+	1708848	1708922	0	1	74,	0,
Scaffold_10	1709509	1709582	Scaffold_10.tRNA117-AsnATT	430	-	1709509	1709582	0	1	73,	0,
Scaffold_10	2401654	2401727	Scaffold_10.tRNA116-AlaTGC	293	-	2401654	2401727	0	1	73,	0,
Scaffold_10	2793937	2794010	Scaffold_10.tRNA4-AlaTGC	423	+	2793937	2794010	0	1	73,	0,
Scaffold_10	3021902	3021976	Scaffold_10.tRNA5-AsnGTT	845	+	3021902	3021976	0	1	74,	0,
Scaffold_10	3211959	3212031	Scaffold_10.tRNA6-UndetNNN	250	+	3211959	3212031	0	1	72,	0,
Scaffold_10	4077574	4077646	Scaffold_10.tRNA115-ProAGG	674	-	4077574	4077646	0	1	72,	0,
Scaffold_10	4300563	4300635	Scaffold_10.tRNA114-UndetNNN	354	-	4300563	4300635	0	1	72,	0,
Scaffold_10	5397659	5397733	Scaffold_10.tRNA7-MetCAT	619	+	5397659	5397733	0	1	74,	0,
Scaffold_10	5618385	5618473	Scaffold_10.tRNA113-SerGCT	617	-	5618385	5618473	0	1	88,	0,
Scaffold_10	5620032	5620104	Scaffold_10.tRNA8-ArgTCT	544	+	5620032	5620104	0	1	72,	0,
Scaffold_10	5667385	5667455	Scaffold_10.tRNA9-GlyGCC	455	+	5667385	5667455	0	1	70,	0,
Scaffold_10	5721986	5722059	Scaffold_10.tRNA112-MetCAT	370	-	5721986	5722059	0	1	73,	0,
Scaffold_10	5727744	5727818	Scaffold_10.tRNA10-MetCAT	432	+	5727744	5727818	0	1	74,	0,
Scaffold_10	5745918	5745990	Scaffold_10.tRNA11-MetCAT	265	+	5745918	5745990	0	1	72,	0,
Scaffold_10	5767768	5767843	Scaffold_10.tRNA111-ProTGG	653	-	5767768	5767843	0	1	75,	0,
Scaffold_10	5767924	5767998	Scaffold_10.tRNA110-PheGAA	615	-	5767924	5767998	0	1	74,	0,
Scaffold_10	5768371	5768459	Scaffold_10.tRNA109-SerGCT	435	-	5768371	5768459	0	1	88,	0,
Scaffold_10	5783328	5783401	Scaffold_10.tRNA108-LysTTT	803	-	5783328	5783401	0	1	73,	0,
Scaffold_10	5783633	5783706	Scaffold_10.tRNA107-MetCAT	549	-	5783633	5783706	0	1	73,	0,
Scaffold_10	5784896	5784968	Scaffold_10.tRNA106-GluTTC	567	-	5784896	5784968	0	1	72,	0,
Scaffold_10	5786589	5786663	Scaffold_10.tRNA12-HisGTG	494	+	5786589	5786663	0	1	74,	0,
Scaffold_10	5793648	5793727	Scaffold_10.tRNA13-UndetNNN	298	+	5793648	5793727	0	1	79,	0,
Scaffold_10	5815282	5815355	Scaffold_10.tRNA105-CysGCA	495	-	5815282	5815355	0	1	73,	0,
Scaffold_10	5822210	5822284	Scaffold_10.tRNA104-HisGTG	494	-	5822210	5822284	0	1	74,	0,
Scaffold_10	5828795	5828869	Scaffold_10.tRNA103-HisGTG	494	-	5828795	5828869	0	1	74,	0,
Scaffold_10	5831795	5831867	Scaffold_10.tRNA14-GluTTC	567	+	5831795	5831867	0	1	72,	0,
Scaffold_10	5839642	5839729	Scaffold_10.tRNA15-SerTGA	609	+	5839642	5839729	0	1	87,	0,
Scaffold_10	5844548	5844620	Scaffold_10.tRNA102-GluTTC	567	-	5844548	5844620	0	1	72,	0,
Scaffold_10	5846258	5846329	Scaffold_10.tRNA16-GluTTC	387	+	5846258	5846329	0	1	71,	0,
Scaffold_10	5851180	5851267	Scaffold_10.tRNA101-SerTGA	609	-	5851180	5851267	0	1	87,	0,
Scaffold_10	5864843	5864917	Scaffold_10.tRNA100-AspGTC	615	-	5864843	5864917	0	1	74,	0,
Scaffold_10	6099122	6099203	Scaffold_10.tRNA17-LeuCAA	622	+	6099122	6099203	0	1	81,	0,
Scaffold_10	6125557	6125631	Scaffold_10.tRNA99-MetCAT	512	-	6125557	6125631	0	1	74,	0,
Scaffold_10	6143748	6143822	Scaffold_10.tRNA98-TrpCCA	696	-	6143748	6143822	0	1	74,	0,
Scaffold_10	6143995	6144069	Scaffold_10.tRNA97-ProTGG	248	-	6143995	6144069	0	1	74,	0,
Scaffold_10	6209954	6210041	Scaffold_10.tRNA96-SerGGA	559	-	6209954	6210041	0	1	87,	0,
Scaffold_10	6247380	6247462	Scaffold_10.tRNA95-TyrGTA	647	-	6247380	6247462	0	1	82,	0,
Scaffold_10	6248073	6248145	Scaffold_10.tRNA94-AsnGTT	823	-	6248073	6248145	0	1	72,	0,
Scaffold_10	6249385	6249456	Scaffold_10.tRNA93-CysGCA	463	-	6249385	6249456	0	1	71,	0,
Scaffold_10	6250909	6250981	Scaffold_10.tRNA92-GlnTTG	505	-	6250909	6250981	0	1	72,	0,
Scaffold_10	6252894	6252966	Scaffold_10.tRNA91-GlyGCC	644	-	6252894	6252966	0	1	72,	0,
Scaffold_10	6270752	6270824	Scaffold_10.tRNA18-CysGCA	642	+	6270752	6270824	0	1	72,	0,
Scaffold_10	6342985	6343058	Scaffold_10.tRNA19-PheGAA	720	+	6342985	6343058	0	1	73,	0,
Scaffold_10	6661273	6661345	Scaffold_10.tRNA90-LysTTT	923	-	6661273	6661345	0	1	72,	0,
Scaffold_10	6661410	6661481	Scaffold_10.tRNA89-GlyCCC	660	-	6661410	6661481	0	1	71,	0,
Scaffold_10	6770205	6770277	Scaffold_10.tRNA88-AspGTC	695	-	6770205	6770277	0	1	72,	0,
Scaffold_10	7020253	7020327	Scaffold_10.tRNA87-TrpCCA	701	-	7020253	7020327	0	1	74,	0,
Scaffold_10	7020515	7020589	Scaffold_10.tRNA86-ProTGG	594	-	7020515	7020589	0	1	74,	0,
Scaffold_10	7271545	7271618	Scaffold_10.tRNA20-MetCAT	511	+	7271545	7271618	0	1	73,	0,
Scaffold_10	7390126	7390197	Scaffold_10.tRNA85-HisGTG	269	-	7390126	7390197	0	1	71,	0,
Scaffold_10	7527868	7527940	Scaffold_10.tRNA21-UndetNNN	244	+	7527868	7527940	0	1	72,	0,
Scaffold_10	7936734	7936821	Scaffold_10.tRNA22-SerGGA	618	+	7936734	7936821	0	1	87,	0,
Scaffold_10	8390898	8390968	Scaffold_10.tRNA23-UndetNNN	277	+	8390898	8390968	0	1	70,	0,
Scaffold_10	9023285	9023358	Scaffold_10.tRNA84-AsnATT	390	-	9023285	9023358	0	1	73,	0,
Scaffold_10	9424372	9424448	Scaffold_10.tRNA83-AsnGTT	397	-	9424372	9424448	0	1	76,	0,
Scaffold_10	9430004	9430085	Scaffold_10.tRNA82-AsnGTT	693	-	9430004	9430085	0	1	81,	0,
Scaffold_10	9431503	9431577	Scaffold_10.tRNA81-AsnGTT	820	-	9431503	9431577	0	1	74,	0,
Scaffold_10	9432561	9432636	Scaffold_10.tRNA80-AsnGTT	496	-	9432561	9432636	0	1	75,	0,
Scaffold_10	9433622	9433696	Scaffold_10.tRNA79-AsnGTT	413	-	9433622	9433696	0	1	74,	0,
Scaffold_10	10128360	10128434	Scaffold_10.tRNA78-UndetNNN	308	-	10128360	10128434	0	1	74,	0,
Scaffold_10	11265171	11265243	Scaffold_10.tRNA77-LysTTT	923	-	11265171	11265243	0	1	72,	0,
Scaffold_10	11495525	11495605	Scaffold_10.tRNA24-LeuTAG	709	+	11495525	11495605	0	1	80,	0,
Scaffold_10	11704070	11704141	Scaffold_10.tRNA76-UndetNNN	313	-	11704070	11704141	0	1	71,	0,
Scaffold_10	11822470	11822544	Scaffold_10.tRNA25-AlaAGC	606	+	11822470	11822544	0	1	74,	0,
Scaffold_10	12081715	12081787	Scaffold_10.tRNA75-HisGTG	273	-	12081715	12081787	0	1	72,	0,
Scaffold_10	13620063	13620143	Scaffold_10.tRNA26-HisGTG	247	+	13620063	13620143	0	1	80,	0,
Scaffold_10	13623063	13623136	Scaffold_10.tRNA27-ArgGCG	360	+	13623063	13623136	0	1	73,	0,
Scaffold_10	14363355	14363428	Scaffold_10.tRNA28-SupTTA	548	+	14363355	14363428	0	1	73,	0,
Scaffold_10	14380676	14380748	Scaffold_10.tRNA29-ProAGG	674	+	14380676	14380748	0	1	72,	0,
Scaffold_10	14401649	14401722	Scaffold_10.tRNA30-SupTTA	548	+	14401649	14401722	0	1	73,	0,
Scaffold_10	14406630	14406702	Scaffold_10.tRNA31-ProAGG	674	+	14406630	14406702	0	1	72,	0,
Scaffold_10	14811390	14811462	Scaffold_10.tRNA74-HisGTG	630	-	14811390	14811462	0	1	72,	0,
Scaffold_10	15117580	15117654	Scaffold_10.tRNA73-GlnCTG	372	-	15117580	15117654	0	1	74,	0,
Scaffold_10	15708811	15708884	Scaffold_10.tRNA32-LysCTT	877	+	15708811	15708884	0	1	73,	0,
Scaffold_10	15948828	15948900	Scaffold_10.tRNA33-AspGTC	698	+	15948828	15948900	0	1	72,	0,
Scaffold_10	16352180	16352253	Scaffold_10.tRNA34-PheGAA	783	+	16352180	16352253	0	1	73,	0,
Scaffold_10	16443546	16443619	Scaffold_10.tRNA35-HisGTG	222	+	16443546	16443619	0	1	73,	0,
Scaffold_10	16615037	16615126	Scaffold_10.tRNA72-MetCAT	641	-	16615037	16615126	0	2	36,38,	0,51,
Scaffold_10	16790276	16790348	Scaffold_10.tRNA71-HisATG	213	-	16790276	16790348	0	1	72,	0,
Scaffold_10	16906500	16906573	Scaffold_10.tRNA70-GluCTC	789	-	16906500	16906573	0	1	73,	0,
Scaffold_10	17385051	17385122	Scaffold_10.tRNA36-TyrGTA	249	+	17385051	17385122	0	1	71,	0,
Scaffold_10	17427110	17427184	Scaffold_10.tRNA69-ArgTCG	819	-	17427110	17427184	0	1	74,	0,
Scaffold_10	17489817	17489890	Scaffold_10.tRNA37-GluCTC	789	+	17489817	17489890	0	1	73,	0,
Scaffold_10	17637250	17637323	Scaffold_10.tRNA38-HisGTG	358	+	17637250	17637323	0	1	73,	0,
Scaffold_10	17886913	17886987	Scaffold_10.tRNA39-IleTAT	845	+	17886913	17886987	0	1	74,	0,
Scaffold_10	18009167	18009240	Scaffold_10.tRNA68-GlnTTG	259	-	18009167	18009240	0	1	73,	0,
Scaffold_10	18156358	18156431	Scaffold_10.tRNA40-HisGTG	324	+	18156358	18156431	0	1	73,	0,
Scaffold_10	18374110	18374184	Scaffold_10.tRNA67-ThrAGT	760	-	18374110	18374184	0	1	74,	0,
Scaffold_10	18384485	18384559	Scaffold_10.tRNA66-ThrAGT	760	-	18384485	18384559	0	1	74,	0,
Scaffold_10	18658412	18658485	Scaffold_10.tRNA41-HisGTG	336	+	18658412	18658485	0	1	73,	0,
Scaffold_10	18788935	18789016	Scaffold_10.tRNA42-LeuAAG	740	+	18788935	18789016	0	1	81,	0,
Scaffold_10	18844421	18844504	Scaffold_10.tRNA43-LeuAAG	635	+	18844421	18844504	0	1	83,	0,
Scaffold_10	19008590	19008663	Scaffold_10.tRNA44-ArgCCT	713	+	19008590	19008663	0	1	73,	0,
Scaffold_10	19467408	19467480	Scaffold_10.tRNA65-GlyTCC	739	-	19467408	19467480	0	1	72,	0,
Scaffold_10	19469150	19469223	Scaffold_10.tRNA45-LysCTT	877	+	19469150	19469223	0	1	73,	0,
Scaffold_10	19522679	19522752	Scaffold_10.tRNA64-HisGTG	304	-	19522679	19522752	0	1	73,	0,
Scaffold_10	19558091	19558165	Scaffold_10.tRNA63-IleAAT	875	-	19558091	19558165	0	1	74,	0,
Scaffold_10	19898896	19898970	Scaffold_10.tRNA62-AsnGTT	845	-	19898896	19898970	0	1	74,	0,
Scaffold_10	19954083	19954156	Scaffold_10.tRNA46-HisGTG	242	+	19954083	19954156	0	1	73,	0,
Scaffold_10	19997110	19997182	Scaffold_10.tRNA47-TyrGTA	231	+	19997110	19997182	0	1	72,	0,
Scaffold_10	20423994	20424067	Scaffold_10.tRNA61-HisGTG	246	-	20423994	20424067	0	1	73,	0,
Scaffold_10	20765745	20765819	Scaffold_10.tRNA60-ValCAC	791	-	20765745	20765819	0	1	74,	0,
Scaffold_10	20811003	20811076	Scaffold_10.tRNA48-LysCTT	877	+	20811003	20811076	0	1	73,	0,
Scaffold_10	20880268	20880340	Scaffold_10.tRNA59-LysTTT	935	-	20880268	20880340	0	1	72,	0,
Scaffold_10	21089139	21089213	Scaffold_10.tRNA49-AsnGTT	845	+	21089139	21089213	0	1	74,	0,
Scaffold_10	21331732	21331805	Scaffold_10.tRNA50-GluCTC	789	+	21331732	21331805	0	1	73,	0,
Scaffold_10	21386453	21386524	Scaffold_10.tRNA58-GlyGCC	665	-	21386453	21386524	0	1	71,	0,
Scaffold_10	21411919	21411988	Scaffold_10.tRNA51-HisGTG	270	+	21411919	21411988	0	1	69,	0,
Scaffold_10	21587955	21588030	Scaffold_10.tRNA52-TyrGTA	371	+	21587955	21588030	0	1	75,	0,
Scaffold_10	21740171	21740245	Scaffold_10.tRNA53-AsnGTT	845	+	21740171	21740245	0	1	74,	0,
Scaffold_10	21740293	21740375	Scaffold_10.tRNA57-SerAGA	771	-	21740293	21740375	0	1	82,	0,
Scaffold_10	21805960	21806033	Scaffold_10.tRNA56-TyrGTA	241	-	21805960	21806033	0	1	73,	0,
Scaffold_10	21963357	21963431	Scaffold_10.tRNA55-IleAAT	840	-	21963357	21963431	0	1	74,	0,
Scaffold_10	22412652	22412724	Scaffold_10.tRNA54-GlyTCC	739	+	22412652	22412724	0	1	72,	0,
Scaffold_11	55985	56058	Scaffold_11.tRNA1-LysTTT	430	+	55985	56058	0	1	73,	0,
Scaffold_11	1474575	1474647	Scaffold_11.tRNA2-HisATG	362	+	1474575	1474647	0	1	72,	0,
Scaffold_11	1474784	1474860	Scaffold_11.tRNA84-LysCTT	444	-	1474784	1474860	0	2	34,37,	0,39,
Scaffold_11	1489008	1489079	Scaffold_11.tRNA3-UndetNNN	313	+	1489008	1489079	0	1	71,	0,
Scaffold_11	1490589	1490660	Scaffold_11.tRNA4-UndetNNN	392	+	1490589	1490660	0	1	71,	0,
Scaffold_11	1490801	1490873	Scaffold_11.tRNA83-LeuCAA	448	-	1490801	1490873	0	1	72,	0,
Scaffold_11	1967755	1967828	Scaffold_11.tRNA5-SerTGA	268	+	1967755	1967828	0	1	73,	0,
Scaffold_11	2158321	2158393	Scaffold_11.tRNA6-UndetNNN	336	+	2158321	2158393	0	1	72,	0,
Scaffold_11	2546665	2546741	Scaffold_11.tRNA7-ThrTGT	267	+	2546665	2546741	0	1	76,	0,
Scaffold_11	2571735	2571811	Scaffold_11.tRNA8-ThrTGT	256	+	2571735	2571811	0	1	76,	0,
Scaffold_11	2922513	2922586	Scaffold_11.tRNA9-HisGTG	384	+	2922513	2922586	0	1	73,	0,
Scaffold_11	3709172	3709244	Scaffold_11.tRNA82-CysGCA	414	-	3709172	3709244	0	1	72,	0,
Scaffold_11	3989657	3989746	Scaffold_11.tRNA81-SerGGA	265	-	3989657	3989746	0	2	36,37,	0,52,
Scaffold_11	5100974	5101058	Scaffold_11.tRNA10-ThrTGT	436	+	5100974	5101058	0	2	40,38,	0,46,
Scaffold_11	5101593	5101669	Scaffold_11.tRNA80-LysCTT	329	-	5101593	5101669	0	2	34,37,	0,39,
Scaffold_11	5143306	5143378	Scaffold_11.tRNA11-MetCAT	276	+	5143306	5143378	0	1	72,	0,
Scaffold_11	5232104	5232176	Scaffold_11.tRNA12-MetCAT	226	+	5232104	5232176	0	1	72,	0,
Scaffold_11	5495016	5495089	Scaffold_11.tRNA79-AsnATT	316	-	5495016	5495089	0	1	73,	0,
Scaffold_11	6470805	6470877	Scaffold_11.tRNA13-iMetCAT	456	+	6470805	6470877	0	1	72,	0,
Scaffold_11	6471419	6471491	Scaffold_11.tRNA14-iMetCAT	583	+	6471419	6471491	0	1	72,	0,
Scaffold_11	7067028	7067104	Scaffold_11.tRNA15-ThrTGT	503	+	7067028	7067104	0	1	76,	0,
Scaffold_11	7067366	7067449	Scaffold_11.tRNA78-ThrTGT	437	-	7067366	7067449	0	2	38,40,	0,43,
Scaffold_11	7339680	7339752	Scaffold_11.tRNA77-UndetNNN	231	-	7339680	7339752	0	1	72,	0,
Scaffold_11	7726884	7726954	Scaffold_11.tRNA76-UndetNNN	268	-	7726884	7726954	0	1	70,	0,
Scaffold_11	8039870	8039942	Scaffold_11.tRNA75-UndetNNN	312	-	8039870	8039942	0	1	72,	0,
Scaffold_11	10207867	10207940	Scaffold_11.tRNA16-HisGTG	404	+	10207867	10207940	0	1	73,	0,
Scaffold_11	10835627	10835700	Scaffold_11.tRNA17-HisGTG	219	+	10835627	10835700	0	1	73,	0,
Scaffold_11	11203371	11203450	Scaffold_11.tRNA74-HisGTG	219	-	11203371	11203450	0	1	79,	0,
Scaffold_11	11834991	11835063	Scaffold_11.tRNA73-iMetCAT	550	-	11834991	11835063	0	1	72,	0,
Scaffold_11	11940982	11941055	Scaffold_11.tRNA18-ArgACG	720	+	11940982	11941055	0	1	73,	0,
Scaffold_11	14347290	14347364	Scaffold_11.tRNA19-AsnGTT	573	+	14347290	14347364	0	1	74,	0,
Scaffold_11	14404135	14404208	Scaffold_11.tRNA20-PheGAA	783	+	14404135	14404208	0	1	73,	0,
Scaffold_11	14542857	14542930	Scaffold_11.tRNA21-PheGAA	783	+	14542857	14542930	0	1	73,	0,
Scaffold_11	15034791	15034864	Scaffold_11.tRNA22-HisGTG	205	+	15034791	15034864	0	1	73,	0,
Scaffold_11	15433797	15433870	Scaffold_11.tRNA23-HisGTG	391	+	15433797	15433870	0	1	73,	0,
Scaffold_11	15494103	15494175	Scaffold_11.tRNA24-GlnTTG	735	+	15494103	15494175	0	1	72,	0,
Scaffold_11	15738044	15738117	Scaffold_11.tRNA25-HisGTG	259	+	15738044	15738117	0	1	73,	0,
Scaffold_11	15997606	15997679	Scaffold_11.tRNA26-HisGTG	300	+	15997606	15997679	0	1	73,	0,
Scaffold_11	16708721	16708793	Scaffold_11.tRNA27-AspGTC	698	+	16708721	16708793	0	1	72,	0,
Scaffold_11	16904958	16905030	Scaffold_11.tRNA28-ThrCGT	822	+	16904958	16905030	0	1	72,	0,
Scaffold_11	17013581	17013655	Scaffold_11.tRNA29-LysCTT	810	+	17013581	17013655	0	1	74,	0,
Scaffold_11	17014777	17014848	Scaffold_11.tRNA30-GlyGCC	665	+	17014777	17014848	0	1	71,	0,
Scaffold_11	18325121	18325194	Scaffold_11.tRNA72-AlaAGC	634	-	18325121	18325194	0	1	73,	0,
Scaffold_11	18364675	18364747	Scaffold_11.tRNA31-HisGTG	630	+	18364675	18364747	0	1	72,	0,
Scaffold_11	18587246	18587319	Scaffold_11.tRNA71-HisGTG	238	-	18587246	18587319	0	1	73,	0,
Scaffold_11	18822513	18822583	Scaffold_11.tRNA32-ProTGG	213	+	18822513	18822583	0	1	70,	0,
Scaffold_11	18926866	18926938	Scaffold_11.tRNA70-LysTTT	923	-	18926866	18926938	0	1	72,	0,
Scaffold_11	19275272	19275344	Scaffold_11.tRNA33-GluTTC	732	+	19275272	19275344	0	1	72,	0,
Scaffold_11	19627861	19627935	Scaffold_11.tRNA69-ThrAGT	753	-	19627861	19627935	0	1	74,	0,
Scaffold_11	19785146	19785217	Scaffold_11.tRNA68-GlyGCC	665	-	19785146	19785217	0	1	71,	0,
Scaffold_11	20206219	20206290	Scaffold_11.tRNA34-GlyGCC	665	+	20206219	20206290	0	1	71,	0,
Scaffold_11	20437553	20437626	Scaffold_11.tRNA35-HisGTG	277	+	20437553	20437626	0	1	73,	0,
Scaffold_11	20578531	20578603	Scaffold_11.tRNA67-HisGTG	344	-	20578531	20578603	0	1	72,	0,
Scaffold_11	20694020	20694092	Scaffold_11.tRNA36-GlyGCC	661	+	20694020	20694092	0	1	72,	0,
Scaffold_11	20775175	20775248	Scaffold_11.tRNA66-PheGAA	783	-	20775175	20775248	0	1	73,	0,
Scaffold_11	20835210	20835282	Scaffold_11.tRNA37-ProTGG	670	+	20835210	20835282	0	1	72,	0,
Scaffold_11	20835457	20835529	Scaffold_11.tRNA38-ProTGG	685	+	20835457	20835529	0	1	72,	0,
Scaffold_11	20835808	20835880	Scaffold_11.tRNA39-ProTGG	685	+	20835808	20835880	0	1	72,	0,
Scaffold_11	20837405	20837477	Scaffold_11.tRNA40-ProTGG	685	+	20837405	20837477	0	1	72,	0,
Scaffold_11	20838815	20838887	Scaffold_11.tRNA41-ProTGG	393	+	20838815	20838887	0	1	72,	0,
Scaffold_11	20839140	20839212	Scaffold_11.tRNA42-ProTGG	685	+	20839140	20839212	0	1	72,	0,
Scaffold_11	20839490	20839562	Scaffold_11.tRNA43-ProTGG	674	+	20839490	20839562	0	1	72,	0,
Scaffold_11	20840969	20841041	Scaffold_11.tRNA44-ProTGG	685	+	20840969	20841041	0	1	72,	0,
Scaffold_11	20847709	20847782	Scaffold_11.tRNA45-ProTGG	643	+	20847709	20847782	0	1	73,	0,
Scaffold_11	20847848	20847920	Scaffold_11.tRNA46-ProAGG	674	+	20847848	20847920	0	1	72,	0,
Scaffold_11	20852252	20852324	Scaffold_11.tRNA47-ProTGG	685	+	20852252	20852324	0	1	72,	0,
Scaffold_11	20852391	20852463	Scaffold_11.tRNA48-ProAGG	481	+	20852391	20852463	0	1	72,	0,
Scaffold_11	20853073	20853145	Scaffold_11.tRNA49-ProCGG	684	+	20853073	20853145	0	1	72,	0,
Scaffold_11	20854260	20854332	Scaffold_11.tRNA50-ProAGG	674	+	20854260	20854332	0	1	72,	0,
Scaffold_11	20854969	20855046	Scaffold_11.tRNA51-LeuTAG	217	+	20854969	20855046	0	1	77,	0,
Scaffold_11	20855381	20855453	Scaffold_11.tRNA52-ProTGG	685	+	20855381	20855453	0	1	72,	0,
Scaffold_11	20855522	20855594	Scaffold_11.tRNA53-ProAGG	674	+	20855522	20855594	0	1	72,	0,
Scaffold_11	20855934	20856006	Scaffold_11.tRNA54-ProTGG	685	+	20855934	20856006	0	1	72,	0,
Scaffold_11	20856264	20856336	Scaffold_11.tRNA55-ProTGG	685	+	20856264	20856336	0	1	72,	0,
Scaffold_11	20858874	20858952	Scaffold_11.tRNA56-LeuTAG	209	+	20858874	20858952	0	1	78,	0,
Scaffold_11	20859439	20859511	Scaffold_11.tRNA57-ProTGG	685	+	20859439	20859511	0	1	72,	0,
Scaffold_11	20859803	20859875	Scaffold_11.tRNA58-ProTGG	685	+	20859803	20859875	0	1	72,	0,
Scaffold_11	21020558	21020630	Scaffold_11.tRNA59-UndetNNN	241	+	21020558	21020630	0	1	72,	0,
Scaffold_11	21205809	21205881	Scaffold_11.tRNA65-ProAGG	674	-	21205809	21205881	0	1	72,	0,
Scaffold_11	21207714	21207785	Scaffold_11.tRNA64-AsnGTT	430	-	21207714	21207785	0	1	71,	0,
Scaffold_11	21273852	21273925	Scaffold_11.tRNA63-HisGTG	376	-	21273852	21273925	0	1	73,	0,
Scaffold_11	21329226	21329298	Scaffold_11.tRNA62-LysTTT	816	-	21329226	21329298	0	1	72,	0,
Scaffold_11	21574297	21574370	Scaffold_11.tRNA60-HisATG	278	+	21574297	21574370	0	1	73,	0,
Scaffold_11	21859156	21859229	Scaffold_11.tRNA61-ArgTCT	700	-	21859156	21859229	0	1	73,	0,
Scaffold_12	124193	124266	Scaffold_12.tRNA60-AlaAGC	634	-	124193	124266	0	1	73,	0,
Scaffold_12	124634	124707	Scaffold_12.tRNA59-AlaAGC	634	-	124634	124707	0	1	73,	0,
Scaffold_12	125130	125203	Scaffold_12.tRNA58-AlaAGC	634	-	125130	125203	0	1	73,	0,
Scaffold_12	126300	126373	Scaffold_12.tRNA57-AlaAGC	634	-	126300	126373	0	1	73,	0,
Scaffold_12	219761	219834	Scaffold_12.tRNA56-HisGTG	399	-	219761	219834	0	1	73,	0,
Scaffold_12	381315	381390	Scaffold_12.tRNA55-HisGTG	290	-	381315	381390	0	2	36,36,	0,39,
Scaffold_12	458226	458310	Scaffold_12.tRNA1-LeuCAA	786	+	458226	458310	0	1	84,	0,
Scaffold_12	462285	462368	Scaffold_12.tRNA2-UndetNNN	596	+	462285	462368	0	1	83,	0,
Scaffold_12	489174	489246	Scaffold_12.tRNA3-GlyTCC	739	+	489174	489246	0	1	72,	0,
Scaffold_12	633262	633334	Scaffold_12.tRNA4-iMetCAT	583	+	633262	633334	0	1	72,	0,
Scaffold_12	1104050	1104123	Scaffold_12.tRNA5-AlaCGC	683	+	1104050	1104123	0	1	73,	0,
Scaffold_12	1119383	1119457	Scaffold_12.tRNA6-ArgACG	562	+	1119383	1119457	0	1	74,	0,
Scaffold_12	1198230	1198302	Scaffold_12.tRNA7-GlnCTG	748	+	1198230	1198302	0	1	72,	0,
Scaffold_12	1442854	1442926	Scaffold_12.tRNA54-ThrTGT	759	-	1442854	1442926	0	1	72,	0,
Scaffold_12	1444018	1444090	Scaffold_12.tRNA53-ThrTGT	790	-	1444018	1444090	0	1	72,	0,
Scaffold_12	2753792	2753874	Scaffold_12.tRNA8-SerAGA	794	+	2753792	2753874	0	1	82,	0,
Scaffold_12	3085767	3085840	Scaffold_12.tRNA52-PheGAA	682	-	3085767	3085840	0	1	73,	0,
Scaffold_12	3426674	3426747	Scaffold_12.tRNA9-HisGTG	243	+	3426674	3426747	0	1	73,	0,
Scaffold_12	3680775	3680847	Scaffold_12.tRNA51-CysGCA	817	-	3680775	3680847	0	1	72,	0,
Scaffold_12	3681853	3681925	Scaffold_12.tRNA50-CysGCA	817	-	3681853	3681925	0	1	72,	0,
Scaffold_12	4064997	4065069	Scaffold_12.tRNA10-CysGCA	817	+	4064997	4065069	0	1	72,	0,
Scaffold_12	4372438	4372541	Scaffold_12.tRNA11-SerCGA	243	+	4372438	4372541	0	1	103,	0,
Scaffold_12	4494432	4494505	Scaffold_12.tRNA12-HisGTG	266	+	4494432	4494505	0	1	73,	0,
Scaffold_12	4575809	4575882	Scaffold_12.tRNA49-HisGTG	242	-	4575809	4575882	0	1	73,	0,
Scaffold_12	4794488	4794560	Scaffold_12.tRNA13-TrpCCA	758	+	4794488	4794560	0	1	72,	0,
Scaffold_12	5533665	5533739	Scaffold_12.tRNA14-IleTAT	859	+	5533665	5533739	0	1	74,	0,
Scaffold_12	5887239	5887326	Scaffold_12.tRNA15-MetCAT	642	+	5887239	5887326	0	2	38,36,	0,51,
Scaffold_12	6080798	6080871	Scaffold_12.tRNA16-HisGTG	210	+	6080798	6080871	0	1	73,	0,
Scaffold_12	6122400	6122473	Scaffold_12.tRNA17-AsnGTT	370	+	6122400	6122473	0	1	73,	0,
Scaffold_12	6142468	6142542	Scaffold_12.tRNA48-AsnGTT	845	-	6142468	6142542	0	1	74,	0,
Scaffold_12	6222344	6222416	Scaffold_12.tRNA47-AspGTC	698	-	6222344	6222416	0	1	72,	0,
Scaffold_12	6235208	6235280	Scaffold_12.tRNA46-HisGTG	242	-	6235208	6235280	0	1	72,	0,
Scaffold_12	6369460	6369533	Scaffold_12.tRNA45-AlaTGC	700	-	6369460	6369533	0	1	73,	0,
Scaffold_12	6409520	6409604	Scaffold_12.tRNA18-ThrTGT	238	+	6409520	6409604	0	2	40,38,	0,46,
Scaffold_12	6734704	6734776	Scaffold_12.tRNA44-iMetCAT	583	-	6734704	6734776	0	1	72,	0,
Scaffold_12	7144721	7144795	Scaffold_12.tRNA19-ValCAC	791	+	7144721	7144795	0	1	74,	0,
Scaffold_12	7685173	7685246	Scaffold_12.tRNA20-HisGTG	291	+	7685173	7685246	0	1	73,	0,
Scaffold_12	8522636	8522709	Scaffold_12.tRNA21-ArgGCG	209	+	8522636	8522709	0	1	73,	0,
Scaffold_12	8665303	8665374	Scaffold_12.tRNA43-HisGTG	220	-	8665303	8665374	0	1	71,	0,
Scaffold_12	9360976	9361059	Scaffold_12.tRNA42-LeuTAA	778	-	9360976	9361059	0	1	83,	0,
Scaffold_12	9703076	9703149	Scaffold_12.tRNA22-AlaAGC	634	+	9703076	9703149	0	1	73,	0,
Scaffold_12	10874733	10874806	Scaffold_12.tRNA23-ArgCCT	748	+	10874733	10874806	0	1	73,	0,
Scaffold_12	11485940	11486013	Scaffold_12.tRNA24-GluCTC	789	+	11485940	11486013	0	1	73,	0,
Scaffold_12	13909980	13910051	Scaffold_12.tRNA41-TyrGTA	204	-	13909980	13910051	0	1	71,	0,
Scaffold_12	14544035	14544117	Scaffold_12.tRNA40-SerGCT	805	-	14544035	14544117	0	1	82,	0,
Scaffold_12	15399383	15399455	Scaffold_12.tRNA25-TrpCCA	308	+	15399383	15399455	0	1	72,	0,
Scaffold_12	16548167	16548239	Scaffold_12.tRNA26-AspGTC	698	+	16548167	16548239	0	1	72,	0,
Scaffold_12	16603605	16603678	Scaffold_12.tRNA39-AlaTGC	700	-	16603605	16603678	0	1	73,	0,
Scaffold_12	16828325	16828400	Scaffold_12.tRNA27-UndetNNN	428	+	16828325	16828400	0	1	75,	0,
Scaffold_12	17422360	17422433	Scaffold_12.tRNA28-HisGTG	211	+	17422360	17422433	0	1	73,	0,
Scaffold_12	18957255	18957327	Scaffold_12.tRNA29-UndetNNN	340	+	18957255	18957327	0	1	72,	0,
Scaffold_12	19684346	19684418	Scaffold_12.tRNA30-AspGTC	698	+	19684346	19684418	0	1	72,	0,
Scaffold_12	19768023	19768095	Scaffold_12.tRNA38-UndetNNN	240	-	19768023	19768095	0	1	72,	0,
Scaffold_12	20223486	20223560	Scaffold_12.tRNA31-UndetNNN	389	+	20223486	20223560	0	1	74,	0,
Scaffold_12	20224150	20224223	Scaffold_12.tRNA37-AsnATT	384	-	20224150	20224223	0	1	73,	0,
Scaffold_12	20323268	20323340	Scaffold_12.tRNA36-ProAGG	674	-	20323268	20323340	0	1	72,	0,
Scaffold_12	20545399	20545474	Scaffold_12.tRNA32-LysTTT	351	+	20545399	20545474	0	1	75,	0,
Scaffold_12	20665731	20665806	Scaffold_12.tRNA33-HisGTG	237	+	20665731	20665806	0	1	75,	0,
Scaffold_12	21407204	21407289	Scaffold_12.tRNA35-AspGTC	245	-	21407204	21407289	0	1	85,	0,
Scaffold_12	21613108	21613180	Scaffold_12.tRNA34-HisGTG	311	+	21613108	21613180	0	1	72,	0,
Scaffold_13	1338854	1338927	Scaffold_13.tRNA1-TyrGTA	279	+	1338854	1338927	0	1	73,	0,
Scaffold_13	1811850	1811936	Scaffold_13.tRNA47-MetCAT	336	-	1811850	1811936	0	2	36,38,	0,48,
Scaffold_13	3823860	3823931	Scaffold_13.tRNA46-AsnGTT	331	-	3823860	3823931	0	1	71,	0,
Scaffold_13	4132373	4132446	Scaffold_13.tRNA2-AsnATT	284	+	4132373	4132446	0	1	73,	0,
Scaffold_13	4133317	4133390	Scaffold_13.tRNA45-UndetNNN	223	-	4133317	4133390	0	1	73,	0,
Scaffold_13	5143226	5143310	Scaffold_13.tRNA44-CysACA	289	-	5143226	5143310	0	1	84,	0,
Scaffold_13	5720956	5721027	Scaffold_13.tRNA3-AsnGTT	406	+	5720956	5721027	0	1	71,	0,
Scaffold_13	5848046	5848119	Scaffold_13.tRNA4-AsnATT	384	+	5848046	5848119	0	1	73,	0,
Scaffold_13	5848715	5848789	Scaffold_13.tRNA43-UndetNNN	470	-	5848715	5848789	0	1	74,	0,
Scaffold_13	6091483	6091556	Scaffold_13.tRNA42-HisGTG	247	-	6091483	6091556	0	1	73,	0,
Scaffold_13	6123923	6123995	Scaffold_13.tRNA41-UndetNNN	394	-	6123923	6123995	0	1	72,	0,
Scaffold_13	6194147	6194221	Scaffold_13.tRNA5-HisGTG	247	+	6194147	6194221	0	1	74,	0,
Scaffold_13	6244116	6244189	Scaffold_13.tRNA40-HisGTG	390	-	6244116	6244189	0	1	73,	0,
Scaffold_13	6244318	6244391	Scaffold_13.tRNA39-HisGTG	313	-	6244318	6244391	0	1	73,	0,
Scaffold_13	7036844	7036917	Scaffold_13.tRNA6-PheGAA	769	+	7036844	7036917	0	1	73,	0,
Scaffold_13	7409046	7409119	Scaffold_13.tRNA38-HisGTG	390	-	7409046	7409119	0	1	73,	0,
Scaffold_13	7409248	7409321	Scaffold_13.tRNA37-HisGTG	390	-	7409248	7409321	0	1	73,	0,
Scaffold_13	7609679	7609752	Scaffold_13.tRNA36-HisGTG	320	-	7609679	7609752	0	1	73,	0,
Scaffold_13	9304081	9304155	Scaffold_13.tRNA7-ValAAC	729	+	9304081	9304155	0	1	74,	0,
Scaffold_13	9703507	9703578	Scaffold_13.tRNA8-GlyGCC	665	+	9703507	9703578	0	1	71,	0,
Scaffold_13	10704330	10704401	Scaffold_13.tRNA35-GlyCCC	660	-	10704330	10704401	0	1	71,	0,
Scaffold_13	10764625	10764702	Scaffold_13.tRNA9-HisGTG	272	+	10764625	10764702	0	1	77,	0,
Scaffold_13	10919763	10919837	Scaffold_13.tRNA10-ValAAC	729	+	10919763	10919837	0	1	74,	0,
Scaffold_13	10978663	10978744	Scaffold_13.tRNA34-LeuAAG	740	-	10978663	10978744	0	1	81,	0,
Scaffold_13	12404900	12404973	Scaffold_13.tRNA11-TyrGTA	212	+	12404900	12404973	0	1	73,	0,
Scaffold_13	12554457	12554530	Scaffold_13.tRNA12-HisGTG	287	+	12554457	12554530	0	1	73,	0,
Scaffold_13	13935919	13935992	Scaffold_13.tRNA13-HisGTG	390	+	13935919	13935992	0	1	73,	0,
Scaffold_13	14693554	14693627	Scaffold_13.tRNA33-HisGTG	241	-	14693554	14693627	0	1	73,	0,
Scaffold_13	14696568	14696641	Scaffold_13.tRNA14-HisATG	324	+	14696568	14696641	0	1	73,	0,
Scaffold_13	15664738	15664816	Scaffold_13.tRNA32-HisGTG	216	-	15664738	15664816	0	2	34,37,	0,41,
Scaffold_13	16055884	16055957	Scaffold_13.tRNA15-TyrGTA	291	+	16055884	16055957	0	1	73,	0,
Scaffold_13	16306104	16306177	Scaffold_13.tRNA16-AsnGTT	228	+	16306104	16306177	0	1	73,	0,
Scaffold_13	16504006	16504078	Scaffold_13.tRNA17-ProAGG	674	+	16504006	16504078	0	1	72,	0,
Scaffold_13	17362625	17362698	Scaffold_13.tRNA18-HisGTG	246	+	17362625	17362698	0	1	73,	0,
Scaffold_13	17980324	17980396	Scaffold_13.tRNA19-GlnTTG	735	+	17980324	17980396	0	1	72,	0,
Scaffold_13	17981397	17981479	Scaffold_13.tRNA31-SerGCT	805	-	17981397	17981479	0	1	82,	0,
Scaffold_13	18250514	18250589	Scaffold_13.tRNA30-IleTAT	802	-	18250514	18250589	0	1	75,	0,
Scaffold_13	18257686	18257758	Scaffold_13.tRNA20-iMetCAT	583	+	18257686	18257758	0	1	72,	0,
Scaffold_13	18458837	18458910	Scaffold_13.tRNA21-HisGTG	289	+	18458837	18458910	0	1	73,	0,
Scaffold_13	18591009	18591090	Scaffold_13.tRNA29-HisGTG	264	-	18591009	18591090	0	1	81,	0,
Scaffold_13	19075003	19075075	Scaffold_13.tRNA28-LysTTT	923	-	19075003	19075075	0	1	72,	0,
Scaffold_13	19131336	19131407	Scaffold_13.tRNA22-UndetNNN	389	+	19131336	19131407	0	1	71,	0,
Scaffold_13	19131552	19131624	Scaffold_13.tRNA27-PheAAA	416	-	19131552	19131624	0	1	72,	0,
Scaffold_13	19452225	19452298	Scaffold_13.tRNA26-HisGTG	263	-	19452225	19452298	0	1	73,	0,
Scaffold_13	19909113	19909185	Scaffold_13.tRNA25-CysGCA	821	-	19909113	19909185	0	1	72,	0,
Scaffold_13	19909638	19909710	Scaffold_13.tRNA24-CysGCA	821	-	19909638	19909710	0	1	72,	0,
Scaffold_13	20369512	20369584	Scaffold_13.tRNA23-TrpCCA	758	+	20369512	20369584	0	1	72,	0,
Scaffold_14	379143	379216	Scaffold_14.tRNA1-LysCTT	423	+	379143	379216	0	1	73,	0,
Scaffold_14	1053120	1053194	Scaffold_14.tRNA2-LeuCAA	393	+	1053120	1053194	0	1	74,	0,
Scaffold_14	1053762	1053835	Scaffold_14.tRNA75-AsnATT	384	-	1053762	1053835	0	1	73,	0,
Scaffold_14	1734232	1734305	Scaffold_14.tRNA74-AlaTGC	228	-	1734232	1734305	0	1	73,	0,
Scaffold_14	1944074	1944158	Scaffold_14.tRNA3-ThrTGT	298	+	1944074	1944158	0	2	40,38,	0,46,
Scaffold_14	1944458	1944534	Scaffold_14.tRNA73-UndetNNN	405	-	1944458	1944534	0	1	76,	0,
Scaffold_14	2310987	2311060	Scaffold_14.tRNA4-LysTTT	523	+	2310987	2311060	0	1	73,	0,
Scaffold_14	2311352	2311436	Scaffold_14.tRNA72-ThrTGT	358	-	2311352	2311436	0	2	38,40,	0,44,
Scaffold_14	2343699	2343770	Scaffold_14.tRNA5-UndetNNN	265	+	2343699	2343770	0	1	71,	0,
Scaffold_14	3596129	3596201	Scaffold_14.tRNA71-UndetNNN	230	-	3596129	3596201	0	1	72,	0,
Scaffold_14	3756904	3756975	Scaffold_14.tRNA6-UndetNNN	385	+	3756904	3756975	0	1	71,	0,
Scaffold_14	3757122	3757194	Scaffold_14.tRNA70-PheAAA	349	-	3757122	3757194	0	1	72,	0,
Scaffold_14	3764975	3765051	Scaffold_14.tRNA7-ThrTGT	400	+	3764975	3765051	0	1	76,	0,
Scaffold_14	4283548	4283621	Scaffold_14.tRNA8-ArgCCT	738	+	4283548	4283621	0	1	73,	0,
Scaffold_14	4285071	4285144	Scaffold_14.tRNA9-ArgCCT	683	+	4285071	4285144	0	1	73,	0,
Scaffold_14	4459829	4459911	Scaffold_14.tRNA10-SerAGA	778	+	4459829	4459911	0	1	82,	0,
Scaffold_14	5053954	5054027	Scaffold_14.tRNA11-UndetNNN	260	+	5053954	5054027	0	1	73,	0,
Scaffold_14	5054185	5054255	Scaffold_14.tRNA69-UndetNNN	427	-	5054185	5054255	0	1	70,	0,
Scaffold_14	5057485	5057558	Scaffold_14.tRNA12-UndetNNN	260	+	5057485	5057558	0	1	73,	0,
Scaffold_14	5057716	5057786	Scaffold_14.tRNA68-UndetNNN	427	-	5057716	5057786	0	1	70,	0,
Scaffold_14	5365601	5365677	Scaffold_14.tRNA67-ThrTGT	477	-	5365601	5365677	0	1	76,	0,
Scaffold_14	6012059	6012132	Scaffold_14.tRNA66-HisGTG	219	-	6012059	6012132	0	1	73,	0,
Scaffold_14	6516839	6516912	Scaffold_14.tRNA13-AsnATT	430	+	6516839	6516912	0	1	73,	0,
Scaffold_14	6517497	6517571	Scaffold_14.tRNA65-UndetNNN	502	-	6517497	6517571	0	1	74,	0,
Scaffold_14	7267130	7267202	Scaffold_14.tRNA64-GlyTCC	739	-	7267130	7267202	0	1	72,	0,
Scaffold_14	7299369	7299442	Scaffold_14.tRNA14-HisGTG	218	+	7299369	7299442	0	1	73,	0,
Scaffold_14	7764072	7764146	Scaffold_14.tRNA63-HisATG	342	-	7764072	7764146	0	1	74,	0,
Scaffold_14	8334295	8334368	Scaffold_14.tRNA62-HisGTG	223	-	8334295	8334368	0	1	73,	0,
Scaffold_14	9125137	9125210	Scaffold_14.tRNA61-AlaTGC	319	-	9125137	9125210	0	1	73,	0,
Scaffold_14	9282902	9282974	Scaffold_14.tRNA60-AspGTC	400	-	9282902	9282974	0	1	72,	0,
Scaffold_14	9355681	9355755	Scaffold_14.tRNA15-HisGTG	393	+	9355681	9355755	0	1	74,	0,
Scaffold_14	10227457	10227530	Scaffold_14.tRNA16-HisGTG	389	+	10227457	10227530	0	1	73,	0,
Scaffold_14	10654832	10654905	Scaffold_14.tRNA17-UndetNNN	289	+	10654832	10654905	0	1	73,	0,
Scaffold_14	10880150	10880237	Scaffold_14.tRNA18-TyrGTA	742	+	10880150	10880237	0	2	37,36,	0,51,
Scaffold_14	10880306	10880393	Scaffold_14.tRNA19-TyrGTA	742	+	10880306	10880393	0	2	37,36,	0,51,
Scaffold_14	10891951	10892025	Scaffold_14.tRNA20-ValAAC	729	+	10891951	10892025	0	1	74,	0,
Scaffold_14	10896412	10896500	Scaffold_14.tRNA21-TyrGTA	587	+	10896412	10896500	0	2	37,36,	0,52,
Scaffold_14	10898011	10898085	Scaffold_14.tRNA59-ThrAGT	753	-	10898011	10898085	0	1	74,	0,
Scaffold_14	10901963	10902037	Scaffold_14.tRNA22-ValAAC	729	+	10901963	10902037	0	1	74,	0,
Scaffold_14	10903135	10903209	Scaffold_14.tRNA23-ValAAC	719	+	10903135	10903209	0	1	74,	0,
Scaffold_14	10904250	10904324	Scaffold_14.tRNA58-ThrAGT	753	-	10904250	10904324	0	1	74,	0,
Scaffold_14	10905496	10905583	Scaffold_14.tRNA24-TyrGTA	744	+	10905496	10905583	0	2	37,36,	0,51,
Scaffold_14	11066680	11066753	Scaffold_14.tRNA25-AlaTGC	317	+	11066680	11066753	0	1	73,	0,
Scaffold_14	11729622	11729694	Scaffold_14.tRNA26-SerCGA	236	+	11729622	11729694	0	1	72,	0,
Scaffold_14	12768346	12768419	Scaffold_14.tRNA27-HisGTG	206	+	12768346	12768419	0	1	73,	0,
Scaffold_14	12806987	12807063	Scaffold_14.tRNA57-UndetNNN	250	-	12806987	12807063	0	1	76,	0,
Scaffold_14	12996536	12996609	Scaffold_14.tRNA28-HisGTG	224	+	12996536	12996609	0	1	73,	0,
Scaffold_14	13236060	13236134	Scaffold_14.tRNA56-HisGTG	302	-	13236060	13236134	0	1	74,	0,
Scaffold_14	13650203	13650276	Scaffold_14.tRNA55-HisGTG	218	-	13650203	13650276	0	1	73,	0,
Scaffold_14	14925669	14925741	Scaffold_14.tRNA29-HisGTG	361	+	14925669	14925741	0	1	72,	0,
Scaffold_14	15280524	15280597	Scaffold_14.tRNA30-HisGTG	298	+	15280524	15280597	0	1	73,	0,
Scaffold_14	15453411	15453484	Scaffold_14.tRNA54-AsnGTT	287	-	15453411	15453484	0	1	73,	0,
Scaffold_14	16187892	16187964	Scaffold_14.tRNA53-HisGTG	266	-	16187892	16187964	0	1	72,	0,
Scaffold_14	16564510	16564591	Scaffold_14.tRNA52-HisATG	262	-	16564510	16564591	0	1	81,	0,
Scaffold_14	16569819	16569892	Scaffold_14.tRNA31-HisATG	226	+	16569819	16569892	0	1	73,	0,
Scaffold_14	17262465	17262538	Scaffold_14.tRNA32-HisGTG	273	+	17262465	17262538	0	1	73,	0,
Scaffold_14	17564743	17564816	Scaffold_14.tRNA51-HisATG	242	-	17564743	17564816	0	1	73,	0,
Scaffold_14	17640564	17640637	Scaffold_14.tRNA50-PheGAA	783	-	17640564	17640637	0	1	73,	0,
Scaffold_14	17650000	17650072	Scaffold_14.tRNA33-ThrCGT	819	+	17650000	17650072	0	1	72,	0,
Scaffold_14	17684328	17684402	Scaffold_14.tRNA34-ArgTCG	823	+	17684328	17684402	0	1	74,	0,
Scaffold_14	17756839	17756913	Scaffold_14.tRNA35-ThrAGT	747	+	17756839	17756913	0	1	74,	0,
Scaffold_14	17802076	17802156	Scaffold_14.tRNA49-LeuCAG	587	-	17802076	17802156	0	1	80,	0,
Scaffold_14	17905808	17905881	Scaffold_14.tRNA48-ValTAC	778	-	17905808	17905881	0	1	73,	0,
Scaffold_14	18028119	18028191	Scaffold_14.tRNA36-UndetNNN	284	+	18028119	18028191	0	1	72,	0,
Scaffold_14	18078300	18078373	Scaffold_14.tRNA37-LysCTT	622	+	18078300	18078373	0	1	73,	0,
Scaffold_14	18306056	18306130	Scaffold_14.tRNA38-IleAAT	793	+	18306056	18306130	0	1	74,	0,
Scaffold_14	18388834	18388906	Scaffold_14.tRNA39-TrpCCA	755	+	18388834	18388906	0	1	72,	0,
Scaffold_14	18478345	18478425	Scaffold_14.tRNA47-LeuTAG	709	-	18478345	18478425	0	1	80,	0,
Scaffold_14	18810377	18810450	Scaffold_14.tRNA40-TyrGTA	218	+	18810377	18810450	0	1	73,	0,
Scaffold_14	18839444	18839517	Scaffold_14.tRNA41-SupTTA	289	+	18839444	18839517	0	1	73,	0,
Scaffold_14	19220653	19220726	Scaffold_14.tRNA46-HisATG	369	-	19220653	19220726	0	1	73,	0,
Scaffold_14	19519748	19519834	Scaffold_14.tRNA45-MetCAT	642	-	19519748	19519834	0	2	36,38,	0,48,
Scaffold_14	19560483	19560556	Scaffold_14.tRNA42-HisGTG	256	+	19560483	19560556	0	1	73,	0,
Scaffold_14	19810284	19810357	Scaffold_14.tRNA43-ValTAC	778	+	19810284	19810357	0	1	73,	0,
Scaffold_14	19855146	19855219	Scaffold_14.tRNA44-PheGAA	783	+	19855146	19855219	0	1	73,	0,
Scaffold_15	26021	26094	Scaffold_15.tRNA1-HisGTG	264	+	26021	26094	0	1	73,	0,
Scaffold_15	176539	176611	Scaffold_15.tRNA55-LysTTT	923	-	176539	176611	0	1	72,	0,
Scaffold_15	317017	317099	Scaffold_15.tRNA2-SerGCT	805	+	317017	317099	0	1	82,	0,
Scaffold_15	650823	650894	Scaffold_15.tRNA3-GlyGCC	665	+	650823	650894	0	1	71,	0,
Scaffold_15	870295	870368	Scaffold_15.tRNA54-HisGTG	284	-	870295	870368	0	1	73,	0,
Scaffold_15	928853	928925	Scaffold_15.tRNA53-HisGTG	221	-	928853	928925	0	1	72,	0,
Scaffold_15	1025446	1025519	Scaffold_15.tRNA52-HisGTG	305	-	1025446	1025519	0	1	73,	0,
Scaffold_15	1044310	1044390	Scaffold_15.tRNA51-LeuTAG	709	-	1044310	1044390	0	1	80,	0,
Scaffold_15	1329174	1329258	Scaffold_15.tRNA50-LeuCAA	786	-	1329174	1329258	0	1	84,	0,
Scaffold_15	1332344	1332417	Scaffold_15.tRNA4-HisGTG	287	+	1332344	1332417	0	1	73,	0,
Scaffold_15	1533887	1533959	Scaffold_15.tRNA49-GlnTTG	735	-	1533887	1533959	0	1	72,	0,
Scaffold_15	1693473	1693546	Scaffold_15.tRNA48-HisGTG	296	-	1693473	1693546	0	1	73,	0,
Scaffold_15	1703590	1703678	Scaffold_15.tRNA47-HisGTG	203	-	1703590	1703678	0	1	88,	0,
Scaffold_15	1707035	1707108	Scaffold_15.tRNA46-HisGTG	296	-	1707035	1707108	0	1	73,	0,
Scaffold_15	1726712	1726785	Scaffold_15.tRNA5-TyrGTA	226	+	1726712	1726785	0	1	73,	0,
Scaffold_15	1768769	1768842	Scaffold_15.tRNA45-LysCTT	877	-	1768769	1768842	0	1	73,	0,
Scaffold_15	2213230	2213302	Scaffold_15.tRNA44-HisGTG	212	-	2213230	2213302	0	1	72,	0,
Scaffold_15	2286844	2286917	Scaffold_15.tRNA6-HisGTG	219	+	2286844	2286917	0	1	73,	0,
Scaffold_15	2329198	2329272	Scaffold_15.tRNA43-CysGCA	313	-	2329198	2329272	0	1	74,	0,
Scaffold_15	2757968	2758041	Scaffold_15.tRNA7-HisGTG	242	+	2757968	2758041	0	1	73,	0,
Scaffold_15	2947414	2947487	Scaffold_15.tRNA8-HisGTG	276	+	2947414	2947487	0	1	73,	0,
Scaffold_15	2999943	3000024	Scaffold_15.tRNA42-LeuCAG	695	-	2999943	3000024	0	1	81,	0,
Scaffold_15	3061728	3061804	Scaffold_15.tRNA41-HisGTG	216	-	3061728	3061804	0	1	76,	0,
Scaffold_15	3477575	3477647	Scaffold_15.tRNA40-HisGTG	630	-	3477575	3477647	0	1	72,	0,
Scaffold_15	3724867	3724940	Scaffold_15.tRNA9-ThrTGT	511	+	3724867	3724940	0	1	73,	0,
Scaffold_15	3725231	3725315	Scaffold_15.tRNA39-ThrTGT	333	-	3725231	3725315	0	2	38,40,	0,44,
Scaffold_15	4671452	4671524	Scaffold_15.tRNA10-UndetNNN	395	+	4671452	4671524	0	1	72,	0,
Scaffold_15	5276952	5277024	Scaffold_15.tRNA38-GlnCTG	753	-	5276952	5277024	0	1	72,	0,
Scaffold_15	5839588	5839661	Scaffold_15.tRNA37-TyrGTA	418	-	5839588	5839661	0	1	73,	0,
Scaffold_15	6224774	6224847	Scaffold_15.tRNA36-HisGTG	361	-	6224774	6224847	0	1	73,	0,
Scaffold_15	6261699	6261771	Scaffold_15.tRNA35-HisGTG	257	-	6261699	6261771	0	1	72,	0,
Scaffold_15	6580413	6580486	Scaffold_15.tRNA34-LysCTT	877	-	6580413	6580486	0	1	73,	0,
Scaffold_15	6700506	6700579	Scaffold_15.tRNA33-HisGTG	270	-	6700506	6700579	0	1	73,	0,
Scaffold_15	7186480	7186553	Scaffold_15.tRNA32-ThrTGT	743	-	7186480	7186553	0	1	73,	0,
Scaffold_15	7630048	7630120	Scaffold_15.tRNA31-HisGTG	272	-	7630048	7630120	0	1	72,	0,
Scaffold_15	7703277	7703350	Scaffold_15.tRNA11-TyrGTA	310	+	7703277	7703350	0	1	73,	0,
Scaffold_15	8055384	8055456	Scaffold_15.tRNA30-UndetNNN	270	-	8055384	8055456	0	1	72,	0,
Scaffold_15	8866907	8866980	Scaffold_15.tRNA12-AlaTGC	200	+	8866907	8866980	0	1	73,	0,
Scaffold_15	8972936	8973007	Scaffold_15.tRNA13-GlyGCC	665	+	8972936	8973007	0	1	71,	0,
Scaffold_15	8983988	8984059	Scaffold_15.tRNA14-GlyGCC	665	+	8983988	8984059	0	1	71,	0,
Scaffold_15	9316251	9316324	Scaffold_15.tRNA29-GlnCTG	341	-	9316251	9316324	0	1	73,	0,
Scaffold_15	9789262	9789335	Scaffold_15.tRNA15-HisGTG	253	+	9789262	9789335	0	1	73,	0,
Scaffold_15	10460143	10460216	Scaffold_15.tRNA16-AsnATT	284	+	10460143	10460216	0	1	73,	0,
Scaffold_15	10495392	10495464	Scaffold_15.tRNA28-UndetNNN	339	-	10495392	10495464	0	1	72,	0,
Scaffold_15	10509939	10510011	Scaffold_15.tRNA17-LeuCAA	433	+	10509939	10510011	0	1	72,	0,
Scaffold_15	10510154	10510225	Scaffold_15.tRNA27-UndetNNN	392	-	10510154	10510225	0	1	71,	0,
Scaffold_15	10517150	10517221	Scaffold_15.tRNA26-UndetNNN	200	-	10517150	10517221	0	1	71,	0,
Scaffold_15	11114305	11114377	Scaffold_15.tRNA18-HisATG	446	+	11114305	11114377	0	1	72,	0,
Scaffold_15	11114514	11114590	Scaffold_15.tRNA25-LysCTT	426	-	11114514	11114590	0	2	34,37,	0,39,
Scaffold_15	11715042	11715114	Scaffold_15.tRNA19-UndetNNN	240	+	11715042	11715114	0	1	72,	0,
Scaffold_15	12075266	12075338	Scaffold_15.tRNA24-HisGTG	247	-	12075266	12075338	0	1	72,	0,
Scaffold_15	14463806	14463878	Scaffold_15.tRNA20-ThrTGT	793	+	14463806	14463878	0	1	72,	0,
Scaffold_15	15295987	15296059	Scaffold_15.tRNA21-ThrTGT	832	+	15295987	15296059	0	1	72,	0,
Scaffold_15	15768137	15768212	Scaffold_15.tRNA22-LysCTT	466	+	15768137	15768212	0	2	37,34,	0,41,
Scaffold_15	15768458	15768542	Scaffold_15.tRNA23-ThrTGT	333	-	15768458	15768542	0	2	38,40,	0,44,
Scaffold_16	433102	433175	Scaffold_16.tRNA59-ValTAC	778	-	433102	433175	0	1	73,	0,
Scaffold_16	507862	507935	Scaffold_16.tRNA1-GluCTC	789	+	507862	507935	0	1	73,	0,
Scaffold_16	749677	749751	Scaffold_16.tRNA2-HisGTG	412	+	749677	749751	0	1	74,	0,
Scaffold_16	850926	850999	Scaffold_16.tRNA58-TyrGTA	254	-	850926	850999	0	1	73,	0,
Scaffold_16	878751	878822	Scaffold_16.tRNA57-HisGTG	238	-	878751	878822	0	1	71,	0,
Scaffold_16	961518	961591	Scaffold_16.tRNA3-HisGTG	337	+	961518	961591	0	1	73,	0,
Scaffold_16	1035982	1036056	Scaffold_16.tRNA56-AsnGTT	845	-	1035982	1036056	0	1	74,	0,
Scaffold_16	1169531	1169604	Scaffold_16.tRNA55-HisATG	255	-	1169531	1169604	0	1	73,	0,
Scaffold_16	1336170	1336243	Scaffold_16.tRNA4-GluCTC	789	+	1336170	1336243	0	1	73,	0,
Scaffold_16	1657669	1657742	Scaffold_16.tRNA5-HisGTG	287	+	1657669	1657742	0	1	73,	0,
Scaffold_16	1700967	1701039	Scaffold_16.tRNA6-HisATG	221	+	1700967	1701039	0	1	72,	0,
Scaffold_16	2116432	2116506	Scaffold_16.tRNA7-AsnGTT	845	+	2116432	2116506	0	1	74,	0,
Scaffold_16	2130246	2130320	Scaffold_16.tRNA54-AsnGTT	773	-	2130246	2130320	0	1	74,	0,
Scaffold_16	2319361	2319433	Scaffold_16.tRNA8-TyrATA	248	+	2319361	2319433	0	1	72,	0,
Scaffold_16	2334325	2334398	Scaffold_16.tRNA9-LysCTT	877	+	2334325	2334398	0	1	73,	0,
Scaffold_16	2444821	2444893	Scaffold_16.tRNA10-LysTTT	923	+	2444821	2444893	0	1	72,	0,
Scaffold_16	2553898	2553971	Scaffold_16.tRNA11-HisGTG	204	+	2553898	2553971	0	1	73,	0,
Scaffold_16	2730749	2730822	Scaffold_16.tRNA53-HisGTG	259	-	2730749	2730822	0	1	73,	0,
Scaffold_16	2942774	2942848	Scaffold_16.tRNA52-ValCAC	791	-	2942774	2942848	0	1	74,	0,
Scaffold_16	2943411	2943484	Scaffold_16.tRNA51-HisGTG	316	-	2943411	2943484	0	1	73,	0,
Scaffold_16	2975654	2975727	Scaffold_16.tRNA12-LysCTT	877	+	2975654	2975727	0	1	73,	0,
Scaffold_16	2975830	2975903	Scaffold_16.tRNA13-LysCTT	877	+	2975830	2975903	0	1	73,	0,
Scaffold_16	3009267	3009339	Scaffold_16.tRNA14-GlyTCC	739	+	3009267	3009339	0	1	72,	0,
Scaffold_16	3019748	3019821	Scaffold_16.tRNA50-HisATG	248	-	3019748	3019821	0	1	73,	0,
Scaffold_16	3091984	3092057	Scaffold_16.tRNA15-SupTTA	393	+	3091984	3092057	0	1	73,	0,
Scaffold_16	4180299	4180372	Scaffold_16.tRNA49-HisGTG	381	-	4180299	4180372	0	1	73,	0,
Scaffold_16	4391465	4391538	Scaffold_16.tRNA16-HisGTG	419	+	4391465	4391538	0	1	73,	0,
Scaffold_16	4453127	4453201	Scaffold_16.tRNA17-IleAAT	782	+	4453127	4453201	0	1	74,	0,
Scaffold_16	4619047	4619120	Scaffold_16.tRNA48-LysCTT	877	-	4619047	4619120	0	1	73,	0,
Scaffold_16	4621132	4621200	Scaffold_16.tRNA18-GluTTC	216	+	4621132	4621200	0	1	68,	0,
Scaffold_16	4622485	4622557	Scaffold_16.tRNA19-GlyTCC	739	+	4622485	4622557	0	1	72,	0,
Scaffold_16	4832248	4832321	Scaffold_16.tRNA20-HisGTG	226	+	4832248	4832321	0	1	73,	0,
Scaffold_16	5231455	5231527	Scaffold_16.tRNA21-GlnTTG	207	+	5231455	5231527	0	1	72,	0,
Scaffold_16	5542135	5542208	Scaffold_16.tRNA22-TyrGTA	262	+	5542135	5542208	0	1	73,	0,
Scaffold_16	5625419	5625490	Scaffold_16.tRNA47-TyrGTA	347	-	5625419	5625490	0	1	71,	0,
Scaffold_16	5664230	5664303	Scaffold_16.tRNA46-ArgCCT	748	-	5664230	5664303	0	1	73,	0,
Scaffold_16	5913937	5914010	Scaffold_16.tRNA23-ArgCCG	684	+	5913937	5914010	0	1	73,	0,
Scaffold_16	5932783	5932864	Scaffold_16.tRNA45-LeuAAG	740	-	5932783	5932864	0	1	81,	0,
Scaffold_16	6062790	6062871	Scaffold_16.tRNA44-LeuAAG	740	-	6062790	6062871	0	1	81,	0,
Scaffold_16	6603618	6603693	Scaffold_16.tRNA24-GlnTTG	230	+	6603618	6603693	0	1	75,	0,
Scaffold_16	6922683	6922755	Scaffold_16.tRNA25-HisGTG	318	+	6922683	6922755	0	1	72,	0,
Scaffold_16	6933317	6933389	Scaffold_16.tRNA26-AspGTC	698	+	6933317	6933389	0	1	72,	0,
Scaffold_16	6995896	6995967	Scaffold_16.tRNA27-SupTCA	313	+	6995896	6995967	0	1	71,	0,
Scaffold_16	7900275	7900348	Scaffold_16.tRNA28-HisATG	349	+	7900275	7900348	0	1	73,	0,
Scaffold_16	8515668	8515741	Scaffold_16.tRNA43-GluCTC	789	-	8515668	8515741	0	1	73,	0,
Scaffold_16	8569226	8569300	Scaffold_16.tRNA29-ArgTCG	819	+	8569226	8569300	0	1	74,	0,
Scaffold_16	10188898	10188985	Scaffold_16.tRNA42-TyrGTA	742	-	10188898	10188985	0	2	36,37,	0,50,
Scaffold_16	10377847	10377920	Scaffold_16.tRNA41-HisGTG	236	-	10377847	10377920	0	1	73,	0,
Scaffold_16	10729739	10729815	Scaffold_16.tRNA30-ThrTGT	474	+	10729739	10729815	0	1	76,	0,
Scaffold_16	10764459	10764532	Scaffold_16.tRNA40-ArgCCG	784	-	10764459	10764532	0	1	73,	0,
Scaffold_16	11309732	11309808	Scaffold_16.tRNA31-UndetNNN	489	+	11309732	11309808	0	1	76,	0,
Scaffold_16	11310738	11310822	Scaffold_16.tRNA39-ThrTGT	245	-	11310738	11310822	0	2	38,40,	0,44,
Scaffold_16	11555560	11555632	Scaffold_16.tRNA32-HisGTG	630	+	11555560	11555632	0	1	72,	0,
Scaffold_16	14743562	14743634	Scaffold_16.tRNA33-UndetNNN	370	+	14743562	14743634	0	1	72,	0,
Scaffold_16	14745292	14745363	Scaffold_16.tRNA38-UndetNNN	349	-	14745292	14745363	0	1	71,	0,
Scaffold_16	15369686	15369759	Scaffold_16.tRNA37-AlaTGC	293	-	15369686	15369759	0	1	73,	0,
Scaffold_16	15935103	15935176	Scaffold_16.tRNA34-AsnATT	306	+	15935103	15935176	0	1	73,	0,
Scaffold_16	15951789	15951863	Scaffold_16.tRNA36-UndetNNN	216	-	15951789	15951863	0	1	74,	0,
Scaffold_16	16511351	16511424	Scaffold_16.tRNA35-HisGTG	313	-	16511351	16511424	0	1	73,	0,
Scaffold_1	550932	551020	Scaffold_1.tRNA1-TyrGTA	744	+	550932	551020	0	2	37,36,	0,52,
Scaffold_1	551362	551450	Scaffold_1.tRNA2-TyrGTA	744	+	551362	551450	0	2	37,36,	0,52,
Scaffold_1	551752	551840	Scaffold_1.tRNA3-TyrGTA	744	+	551752	551840	0	2	37,36,	0,52,
Scaffold_1	553174	553265	Scaffold_1.tRNA4-TyrGTA	743	+	553174	553265	0	2	37,36,	0,55,
Scaffold_1	553540	553628	Scaffold_1.tRNA5-TyrGTA	696	+	553540	553628	0	2	37,36,	0,52,
Scaffold_1	554452	554539	Scaffold_1.tRNA6-TyrGTA	744	+	554452	554539	0	2	37,36,	0,51,
Scaffold_1	554966	555061	Scaffold_1.tRNA7-HisGTG	273	+	554966	555061	0	2	38,42,	0,53,
Scaffold_1	555848	555922	Scaffold_1.tRNA181-ThrAGT	666	-	555848	555922	0	1	74,	0,
Scaffold_1	986385	986458	Scaffold_1.tRNA8-HisGTG	253	+	986385	986458	0	1	73,	0,
Scaffold_1	1250514	1250587	Scaffold_1.tRNA9-HisGTG	274	+	1250514	1250587	0	1	73,	0,
Scaffold_1	1845299	1845372	Scaffold_1.tRNA10-HisATG	209	+	1845299	1845372	0	1	73,	0,
Scaffold_1	2042968	2043048	Scaffold_1.tRNA180-ArgTCT	208	-	2042968	2043048	0	2	36,37,	0,43,
Scaffold_1	2134458	2134531	Scaffold_1.tRNA11-HisGTG	380	+	2134458	2134531	0	1	73,	0,
Scaffold_1	2676102	2676175	Scaffold_1.tRNA179-HisGTG	281	-	2676102	2676175	0	1	73,	0,
Scaffold_1	2686911	2686983	Scaffold_1.tRNA12-ProTGG	685	+	2686911	2686983	0	1	72,	0,
Scaffold_1	2875358	2875431	Scaffold_1.tRNA13-HisGTG	224	+	2875358	2875431	0	1	73,	0,
Scaffold_1	3076044	3076117	Scaffold_1.tRNA14-HisGTG	286	+	3076044	3076117	0	1	73,	0,
Scaffold_1	3433848	3433921	Scaffold_1.tRNA15-ArgACG	290	+	3433848	3433921	0	1	73,	0,
Scaffold_1	3566161	3566233	Scaffold_1.tRNA16-UndetNNN	255	+	3566161	3566233	0	1	72,	0,
Scaffold_1	3577285	3577357	Scaffold_1.tRNA178-AspGTC	698	-	3577285	3577357	0	1	72,	0,
Scaffold_1	3580269	3580341	Scaffold_1.tRNA177-AspGTC	698	-	3580269	3580341	0	1	72,	0,
Scaffold_1	3619813	3619896	Scaffold_1.tRNA176-LeuTAA	585	-	3619813	3619896	0	1	83,	0,
Scaffold_1	3620977	3621060	Scaffold_1.tRNA175-LeuTAA	778	-	3620977	3621060	0	1	83,	0,
Scaffold_1	3792009	3792083	Scaffold_1.tRNA17-AsnGTT	845	+	3792009	3792083	0	1	74,	0,
Scaffold_1	4909939	4910021	Scaffold_1.tRNA18-SerCGA	789	+	4909939	4910021	0	1	82,	0,
Scaffold_1	5053510	5053584	Scaffold_1.tRNA19-IleAAT	818	+	5053510	5053584	0	1	74,	0,
Scaffold_1	5135853	5135926	Scaffold_1.tRNA174-HisGTG	307	-	5135853	5135926	0	1	73,	0,
Scaffold_1	5343899	5343983	Scaffold_1.tRNA20-LeuCAA	777	+	5343899	5343983	0	1	84,	0,
Scaffold_1	5470276	5470348	Scaffold_1.tRNA21-GluTTC	732	+	5470276	5470348	0	1	72,	0,
Scaffold_1	6137792	6137865	Scaffold_1.tRNA173-ArgACG	714	-	6137792	6137865	0	1	73,	0,
Scaffold_1	6581095	6581167	Scaffold_1.tRNA22-GlnCTG	746	+	6581095	6581167	0	1	72,	0,
Scaffold_1	6584209	6584294	Scaffold_1.tRNA23-MetCAT	601	+	6584209	6584294	0	2	38,36,	0,49,
Scaffold_1	6748728	6748800	Scaffold_1.tRNA24-UndetNNN	316	+	6748728	6748800	0	1	72,	0,
Scaffold_1	7080933	7081006	Scaffold_1.tRNA25-HisGTG	304	+	7080933	7081006	0	1	73,	0,
Scaffold_1	7570729	7570801	Scaffold_1.tRNA172-GluTTC	720	-	7570729	7570801	0	1	72,	0,
Scaffold_1	7816699	7816771	Scaffold_1.tRNA171-ValGAC	553	-	7816699	7816771	0	1	72,	0,
Scaffold_1	7948694	7948781	Scaffold_1.tRNA26-MetCAT	642	+	7948694	7948781	0	2	38,36,	0,51,
Scaffold_1	8039381	8039463	Scaffold_1.tRNA27-SerTGA	807	+	8039381	8039463	0	1	82,	0,
Scaffold_1	8040282	8040354	Scaffold_1.tRNA28-LysTTT	923	+	8040282	8040354	0	1	72,	0,
Scaffold_1	8041010	8041082	Scaffold_1.tRNA29-LysTTT	698	+	8041010	8041082	0	1	72,	0,
Scaffold_1	8041735	8041798	Scaffold_1.tRNA30-UndetNNN	212	+	8041735	8041798	0	1	63,	0,
Scaffold_1	8371758	8371831	Scaffold_1.tRNA170-ValTAC	778	-	8371758	8371831	0	1	73,	0,
Scaffold_1	8445613	8445694	Scaffold_1.tRNA31-ThrTGT	331	+	8445613	8445694	0	2	39,37,	0,44,
Scaffold_1	8446168	8446244	Scaffold_1.tRNA169-SupTTA	449	-	8446168	8446244	0	1	76,	0,
Scaffold_1	9026271	9026342	Scaffold_1.tRNA32-UndetNNN	407	+	9026271	9026342	0	1	71,	0,
Scaffold_1	9026487	9026559	Scaffold_1.tRNA168-PheAAA	416	-	9026487	9026559	0	1	72,	0,
Scaffold_1	9176853	9176935	Scaffold_1.tRNA33-SerAGA	787	+	9176853	9176935	0	1	82,	0,
Scaffold_1	9339236	9339308	Scaffold_1.tRNA34-UndetNNN	312	+	9339236	9339308	0	1	72,	0,
Scaffold_1	9734921	9734993	Scaffold_1.tRNA167-UndetNNN	307	-	9734921	9734993	0	1	72,	0,
Scaffold_1	9979595	9979679	Scaffold_1.tRNA35-CysACA	270	+	9979595	9979679	0	1	84,	0,
Scaffold_1	11326336	11326408	Scaffold_1.tRNA166-UndetNNN	344	-	11326336	11326408	0	1	72,	0,
Scaffold_1	12902467	12902540	Scaffold_1.tRNA36-HisGTG	284	+	12902467	12902540	0	1	73,	0,
Scaffold_1	13603433	13603506	Scaffold_1.tRNA165-ArgTCT	625	-	13603433	13603506	0	1	73,	0,
Scaffold_1	14033572	14033645	Scaffold_1.tRNA37-HisGTG	206	+	14033572	14033645	0	1	73,	0,
Scaffold_1	14104442	14104516	Scaffold_1.tRNA164-IleAAT	735	-	14104442	14104516	0	1	74,	0,
Scaffold_1	14126148	14126222	Scaffold_1.tRNA38-IleAAT	402	+	14126148	14126222	0	1	74,	0,
Scaffold_1	14129524	14129602	Scaffold_1.tRNA39-IleAAT	539	+	14129524	14129602	0	1	78,	0,
Scaffold_1	14146591	14146659	Scaffold_1.tRNA40-UndetNNN	447	+	14146591	14146659	0	1	68,	0,
Scaffold_1	14147487	14147561	Scaffold_1.tRNA41-IleAAT	626	+	14147487	14147561	0	1	74,	0,
Scaffold_1	14764712	14764782	Scaffold_1.tRNA42-UndetNNN	259	+	14764712	14764782	0	1	70,	0,
Scaffold_1	14764904	14764975	Scaffold_1.tRNA163-UndetNNN	309	-	14764904	14764975	0	1	71,	0,
Scaffold_1	14787722	14787795	Scaffold_1.tRNA162-LeuCAA	230	-	14787722	14787795	0	1	73,	0,
Scaffold_1	15634336	15634410	Scaffold_1.tRNA43-UndetNNN	467	+	15634336	15634410	0	1	74,	0,
Scaffold_1	15635005	15635078	Scaffold_1.tRNA161-AsnATT	429	-	15635005	15635078	0	1	73,	0,
Scaffold_1	17878253	17878326	Scaffold_1.tRNA160-TyrGTA	341	-	17878253	17878326	0	1	73,	0,
Scaffold_1	18877606	18877690	Scaffold_1.tRNA44-MetCAT	393	+	18877606	18877690	0	2	40,38,	0,46,
Scaffold_1	18878448	18878524	Scaffold_1.tRNA159-LysCTT	453	-	18878448	18878524	0	2	34,37,	0,39,
Scaffold_1	19201115	19201191	Scaffold_1.tRNA45-LysCTT	441	+	19201115	19201191	0	2	37,34,	0,42,
Scaffold_1	19201672	19201756	Scaffold_1.tRNA158-UndetNNN	334	-	19201672	19201756	0	1	84,	0,
Scaffold_1	19250271	19250345	Scaffold_1.tRNA46-IleTAT	859	+	19250271	19250345	0	1	74,	0,
Scaffold_1	19415620	19415693	Scaffold_1.tRNA157-AsnATT	404	-	19415620	19415693	0	1	73,	0,
Scaffold_1	19513059	19513135	Scaffold_1.tRNA156-UndetNNN	373	-	19513059	19513135	0	1	76,	0,
Scaffold_1	19536074	19536147	Scaffold_1.tRNA47-UndetNNN	386	+	19536074	19536147	0	1	73,	0,
Scaffold_1	19536298	19536374	Scaffold_1.tRNA155-LysCTT	321	-	19536298	19536374	0	2	34,37,	0,39,
Scaffold_1	19538745	19538818	Scaffold_1.tRNA154-UndetNNN	386	-	19538745	19538818	0	1	73,	0,
Scaffold_1	19664277	19664349	Scaffold_1.tRNA48-UndetNNN	284	+	19664277	19664349	0	1	72,	0,
Scaffold_1	19698086	19698159	Scaffold_1.tRNA49-UndetNNN	495	+	19698086	19698159	0	1	73,	0,
Scaffold_1	19698449	19698533	Scaffold_1.tRNA153-IleTAT	326	-	19698449	19698533	0	2	38,40,	0,44,
Scaffold_1	19723756	19723829	Scaffold_1.tRNA152-TyrGTA	210	-	19723756	19723829	0	1	73,	0,
Scaffold_1	20209898	20209971	Scaffold_1.tRNA50-AlaTGC	234	+	20209898	20209971	0	1	73,	0,
Scaffold_1	20299389	20299473	Scaffold_1.tRNA51-ThrTGT	333	+	20299389	20299473	0	2	40,38,	0,46,
Scaffold_1	20299987	20300062	Scaffold_1.tRNA151-LysCTT	371	-	20299987	20300062	0	2	34,36,	0,39,
Scaffold_1	20317303	20317387	Scaffold_1.tRNA52-ThrTGT	333	+	20317303	20317387	0	2	40,38,	0,46,
Scaffold_1	20317905	20317981	Scaffold_1.tRNA150-LysCTT	469	-	20317905	20317981	0	2	34,37,	0,39,
Scaffold_1	20532113	20532185	Scaffold_1.tRNA53-CysGCA	272	+	20532113	20532185	0	1	72,	0,
Scaffold_1	20955908	20955985	Scaffold_1.tRNA54-ArgTCT	363	+	20955908	20955985	0	2	38,34,	0,43,
Scaffold_1	20956694	20956778	Scaffold_1.tRNA149-ThrTGT	419	-	20956694	20956778	0	2	38,40,	0,44,
Scaffold_1	21797621	21797697	Scaffold_1.tRNA55-ThrTGT	359	+	21797621	21797697	0	1	76,	0,
Scaffold_1	21815472	21815548	Scaffold_1.tRNA56-ThrTGT	359	+	21815472	21815548	0	1	76,	0,
Scaffold_1	21984636	21984720	Scaffold_1.tRNA57-CysACA	418	+	21984636	21984720	0	1	84,	0,
Scaffold_1	22450794	22450869	Scaffold_1.tRNA148-GlnTTG	345	-	22450794	22450869	0	1	75,	0,
Scaffold_1	22455533	22455609	Scaffold_1.tRNA58-GluTTC	468	+	22455533	22455609	0	2	38,35,	0,41,
Scaffold_1	22459159	22459235	Scaffold_1.tRNA59-GluTTC	468	+	22459159	22459235	0	2	38,35,	0,41,
Scaffold_1	22459950	22460034	Scaffold_1.tRNA147-ThrTGT	342	-	22459950	22460034	0	2	38,40,	0,44,
Scaffold_1	22588810	22588883	Scaffold_1.tRNA60-HisGTG	282	+	22588810	22588883	0	1	73,	0,
Scaffold_1	23450857	23450929	Scaffold_1.tRNA61-UndetNNN	320	+	23450857	23450929	0	1	72,	0,
Scaffold_1	24582557	24582629	Scaffold_1.tRNA146-HisGTG	342	-	24582557	24582629	0	1	72,	0,
Scaffold_1	24872911	24872984	Scaffold_1.tRNA62-HisGTG	274	+	24872911	24872984	0	1	73,	0,
Scaffold_1	25029727	25029800	Scaffold_1.tRNA63-HisGTG	256	+	25029727	25029800	0	1	73,	0,
Scaffold_1	25172780	25172861	Scaffold_1.tRNA145-HisGTG	238	-	25172780	25172861	0	1	81,	0,
Scaffold_1	25362151	25362224	Scaffold_1.tRNA144-AsnGTT	239	-	25362151	25362224	0	1	73,	0,
Scaffold_1	26470361	26470433	Scaffold_1.tRNA64-PheAAA	368	+	26470361	26470433	0	1	72,	0,
Scaffold_1	26470579	26470650	Scaffold_1.tRNA143-UndetNNN	354	-	26470579	26470650	0	1	71,	0,
Scaffold_1	26589954	26590027	Scaffold_1.tRNA142-ArgTCT	706	-	26589954	26590027	0	1	73,	0,
Scaffold_1	26744386	26744470	Scaffold_1.tRNA141-LeuTAA	773	-	26744386	26744470	0	1	84,	0,
Scaffold_1	26813291	26813363	Scaffold_1.tRNA65-AspGTC	698	+	26813291	26813363	0	1	72,	0,
Scaffold_1	26833749	26833830	Scaffold_1.tRNA66-LeuAAG	740	+	26833749	26833830	0	1	81,	0,
Scaffold_1	26997356	26997439	Scaffold_1.tRNA140-LeuTAA	767	-	26997356	26997439	0	1	83,	0,
Scaffold_1	27113014	27113086	Scaffold_1.tRNA67-UndetNNN	210	+	27113014	27113086	0	1	72,	0,
Scaffold_1	27292533	27292607	Scaffold_1.tRNA68-HisGTG	330	+	27292533	27292607	0	1	74,	0,
Scaffold_1	28224235	28224309	Scaffold_1.tRNA139-IleTAT	859	-	28224235	28224309	0	1	74,	0,
Scaffold_1	28232972	28233040	Scaffold_1.tRNA69-AsnATT	218	+	28232972	28233040	0	1	68,	0,
Scaffold_1	29022710	29022784	Scaffold_1.tRNA70-IleAAT	840	+	29022710	29022784	0	1	74,	0,
Scaffold_1	29219284	29219356	Scaffold_1.tRNA71-HisGTG	630	+	29219284	29219356	0	1	72,	0,
Scaffold_1	29235415	29235487	Scaffold_1.tRNA72-HisGTG	630	+	29235415	29235487	0	1	72,	0,
Scaffold_1	29378889	29378962	Scaffold_1.tRNA138-TyrGTA	277	-	29378889	29378962	0	1	73,	0,
Scaffold_1	29737354	29737438	Scaffold_1.tRNA73-LeuCAA	786	+	29737354	29737438	0	1	84,	0,
Scaffold_1	29989879	29989951	Scaffold_1.tRNA137-GlyTCC	739	-	29989879	29989951	0	1	72,	0,
Scaffold_1	30002068	30002140	Scaffold_1.tRNA136-GlyTCC	739	-	30002068	30002140	0	1	72,	0,
Scaffold_1	30015285	30015358	Scaffold_1.tRNA135-GluCTC	789	-	30015285	30015358	0	1	73,	0,
Scaffold_1	30023678	30023751	Scaffold_1.tRNA74-HisGTG	209	+	30023678	30023751	0	1	73,	0,
Scaffold_1	30091751	30091824	Scaffold_1.tRNA134-HisGTG	237	-	30091751	30091824	0	1	73,	0,
Scaffold_1	30207621	30207693	Scaffold_1.tRNA133-ProCGG	692	-	30207621	30207693	0	1	72,	0,
Scaffold_1	30793951	30794024	Scaffold_1.tRNA75-ArgACG	717	+	30793951	30794024	0	1	73,	0,
Scaffold_1	30894394	30894466	Scaffold_1.tRNA132-GlnCTG	746	-	30894394	30894466	0	1	72,	0,
Scaffold_1	30938802	30938875	Scaffold_1.tRNA131-GluCTC	789	-	30938802	30938875	0	1	73,	0,
Scaffold_1	31291314	31291386	Scaffold_1.tRNA130-HisGTG	358	-	31291314	31291386	0	1	72,	0,
Scaffold_1	31322272	31322354	Scaffold_1.tRNA76-SerAGA	787	+	31322272	31322354	0	1	82,	0,
Scaffold_1	31385209	31385283	Scaffold_1.tRNA129-IleAAT	840	-	31385209	31385283	0	1	74,	0,
Scaffold_1	31404024	31404098	Scaffold_1.tRNA128-IleAAT	875	-	31404024	31404098	0	1	74,	0,
Scaffold_1	31641976	31642047	Scaffold_1.tRNA77-GlyGCC	665	+	31641976	31642047	0	1	71,	0,
Scaffold_1	31642123	31642195	Scaffold_1.tRNA78-TrpCCA	758	+	31642123	31642195	0	1	72,	0,
Scaffold_1	31645672	31645743	Scaffold_1.tRNA79-GlyGCC	665	+	31645672	31645743	0	1	71,	0,
Scaffold_1	31645819	31645891	Scaffold_1.tRNA80-TrpCCA	758	+	31645819	31645891	0	1	72,	0,
Scaffold_1	31695339	31695413	Scaffold_1.tRNA81-IleAAT	840	+	31695339	31695413	0	1	74,	0,
Scaffold_1	31710045	31710119	Scaffold_1.tRNA82-IleAAT	840	+	31710045	31710119	0	1	74,	0,
Scaffold_1	31778017	31778090	Scaffold_1.tRNA83-HisGTG	315	+	31778017	31778090	0	1	73,	0,
Scaffold_1	31883428	31883502	Scaffold_1.tRNA127-HisGTG	247	-	31883428	31883502	0	1	74,	0,
Scaffold_1	31995236	31995321	Scaffold_1.tRNA126-MetCAT	643	-	31995236	31995321	0	2	36,38,	0,47,
Scaffold_1	31996691	31996776	Scaffold_1.tRNA125-MetCAT	642	-	31996691	31996776	0	2	36,38,	0,47,
Scaffold_1	31997542	31997614	Scaffold_1.tRNA124-GlnCTG	746	-	31997542	31997614	0	1	72,	0,
Scaffold_1	32905669	32905741	Scaffold_1.tRNA123-HisGTG	630	-	32905669	32905741	0	1	72,	0,
Scaffold_1	33096640	33096724	Scaffold_1.tRNA122-LeuCAA	777	-	33096640	33096724	0	1	84,	0,
Scaffold_1	33201943	33202015	Scaffold_1.tRNA84-TrpCCA	751	+	33201943	33202015	0	1	72,	0,
Scaffold_1	33262166	33262238	Scaffold_1.tRNA121-AspGTC	642	-	33262166	33262238	0	1	72,	0,
Scaffold_1	33266414	33266487	Scaffold_1.tRNA85-HisGTG	289	+	33266414	33266487	0	1	73,	0,
Scaffold_1	33359830	33359902	Scaffold_1.tRNA86-AspGTC	698	+	33359830	33359902	0	1	72,	0,
Scaffold_1	33384721	33384795	Scaffold_1.tRNA120-ArgTCG	823	-	33384721	33384795	0	1	74,	0,
Scaffold_1	33532836	33532908	Scaffold_1.tRNA87-GlnTTG	495	+	33532836	33532908	0	1	72,	0,
Scaffold_1	33541232	33541304	Scaffold_1.tRNA88-GlnTTG	735	+	33541232	33541304	0	1	72,	0,
Scaffold_1	33556591	33556664	Scaffold_1.tRNA89-TyrGTA	237	+	33556591	33556664	0	1	73,	0,
Scaffold_1	33611746	33611820	Scaffold_1.tRNA90-ArgTCG	823	+	33611746	33611820	0	1	74,	0,
Scaffold_1	34158111	34158193	Scaffold_1.tRNA119-SerCGA	789	-	34158111	34158193	0	1	82,	0,
Scaffold_1	34243335	34243409	Scaffold_1.tRNA118-AsnGTT	845	-	34243335	34243409	0	1	74,	0,
Scaffold_1	34474121	34474205	Scaffold_1.tRNA117-LeuCAA	777	-	34474121	34474205	0	1	84,	0,
Scaffold_1	34922506	34922580	Scaffold_1.tRNA116-IleAAT	593	-	34922506	34922580	0	1	74,	0,
Scaffold_1	34952576	34952652	Scaffold_1.tRNA91-UndetNNN	498	+	34952576	34952652	0	1	76,	0,
Scaffold_1	35189765	35189836	Scaffold_1.tRNA92-HisGTG	286	+	35189765	35189836	0	1	71,	0,
Scaffold_1	35390180	35390253	Scaffold_1.tRNA115-ArgACG	717	-	35390180	35390253	0	1	73,	0,
Scaffold_1	35390262	35390334	Scaffold_1.tRNA114-AlaAGC	215	-	35390262	35390334	0	1	72,	0,
Scaffold_1	35501415	35501487	Scaffold_1.tRNA93-ProTGG	692	+	35501415	35501487	0	1	72,	0,
Scaffold_1	36128362	36128435	Scaffold_1.tRNA94-HisGTG	251	+	36128362	36128435	0	1	73,	0,
Scaffold_1	36308832	36308914	Scaffold_1.tRNA95-SerAGA	787	+	36308832	36308914	0	1	82,	0,
Scaffold_1	36327325	36327398	Scaffold_1.tRNA96-TyrGTA	343	+	36327325	36327398	0	1	73,	0,
Scaffold_1	36422513	36422586	Scaffold_1.tRNA97-HisGTG	227	+	36422513	36422586	0	1	73,	0,
Scaffold_1	36618395	36618477	Scaffold_1.tRNA113-SerAGA	794	-	36618395	36618477	0	1	82,	0,
Scaffold_1	36620636	36620718	Scaffold_1.tRNA112-SerAGA	770	-	36620636	36620718	0	1	82,	0,
Scaffold_1	36621856	36621938	Scaffold_1.tRNA111-SerAGA	770	-	36621856	36621938	0	1	82,	0,
Scaffold_1	36798629	36798707	Scaffold_1.tRNA98-GlnCTG	205	+	36798629	36798707	0	2	37,35,	0,43,
Scaffold_1	36854710	36854782	Scaffold_1.tRNA99-PheAAA	342	+	36854710	36854782	0	1	72,	0,
Scaffold_1	36855084	36855155	Scaffold_1.tRNA110-UndetNNN	389	-	36855084	36855155	0	1	71,	0,
Scaffold_1	36855765	36855837	Scaffold_1.tRNA100-PheAAA	434	+	36855765	36855837	0	1	72,	0,
Scaffold_1	36856138	36856209	Scaffold_1.tRNA109-UndetNNN	314	-	36856138	36856209	0	1	71,	0,
Scaffold_1	36901888	36901996	Scaffold_1.tRNA101-LeuTAA	354	+	36901888	36901996	0	2	37,37,	0,71,
Scaffold_1	37012223	37012296	Scaffold_1.tRNA108-HisGTG	402	-	37012223	37012296	0	1	73,	0,
Scaffold_1	37205700	37205788	Scaffold_1.tRNA102-MetCAT	641	+	37205700	37205788	0	2	38,36,	0,52,
Scaffold_1	37486633	37486704	Scaffold_1.tRNA103-GlyGCC	665	+	37486633	37486704	0	1	71,	0,
Scaffold_1	37608036	37608110	Scaffold_1.tRNA104-ValAAC	729	+	37608036	37608110	0	1	74,	0,
Scaffold_1	37681155	37681229	Scaffold_1.tRNA107-HisGTG	499	-	37681155	37681229	0	1	74,	0,
Scaffold_1	37694018	37694090	Scaffold_1.tRNA105-GluTTC	720	+	37694018	37694090	0	1	72,	0,
Scaffold_1	37878239	37878312	Scaffold_1.tRNA106-HisGTG	273	-	37878239	37878312	0	1	73,	0,
Scaffold_2	76309	76389	Scaffold_2.tRNA1-LeuTAG	695	+	76309	76389	0	1	80,	0,
Scaffold_2	113044	113116	Scaffold_2.tRNA106-ProTGG	692	-	113044	113116	0	1	72,	0,
Scaffold_2	253050	253123	Scaffold_2.tRNA2-ArgTCT	700	+	253050	253123	0	1	73,	0,
Scaffold_2	650614	650686	Scaffold_2.tRNA3-ProAGG	674	+	650614	650686	0	1	72,	0,
Scaffold_2	650779	650851	Scaffold_2.tRNA4-ProTGG	685	+	650779	650851	0	1	72,	0,
Scaffold_2	650966	651034	Scaffold_2.tRNA5-ProCGG	243	+	650966	651034	0	1	68,	0,
Scaffold_2	903211	903293	Scaffold_2.tRNA105-SerGCT	790	-	903211	903293	0	1	82,	0,
Scaffold_2	1275268	1275341	Scaffold_2.tRNA6-GlnTTG	394	+	1275268	1275341	0	1	73,	0,
Scaffold_2	1521984	1522056	Scaffold_2.tRNA7-GlyGCC	587	+	1521984	1522056	0	1	72,	0,
Scaffold_2	2125142	2125214	Scaffold_2.tRNA8-LysTTT	923	+	2125142	2125214	0	1	72,	0,
Scaffold_2	2387506	2387579	Scaffold_2.tRNA9-HisGTG	386	+	2387506	2387579	0	1	73,	0,
Scaffold_2	2408371	2408444	Scaffold_2.tRNA10-PheGAA	783	+	2408371	2408444	0	1	73,	0,
Scaffold_2	3074017	3074090	Scaffold_2.tRNA104-AlaAGC	634	-	3074017	3074090	0	1	73,	0,
Scaffold_2	3099984	3100056	Scaffold_2.tRNA11-HisGTG	630	+	3099984	3100056	0	1	72,	0,
Scaffold_2	3100063	3100151	Scaffold_2.tRNA12-TyrGTA	744	+	3100063	3100151	0	2	37,36,	0,52,
Scaffold_2	3321383	3321464	Scaffold_2.tRNA103-LeuCAG	703	-	3321383	3321464	0	1	81,	0,
Scaffold_2	3351001	3351073	Scaffold_2.tRNA13-UndetNNN	342	+	3351001	3351073	0	1	72,	0,
Scaffold_2	3453588	3453672	Scaffold_2.tRNA14-ThrTGT	333	+	3453588	3453672	0	2	40,38,	0,46,
Scaffold_2	3453964	3454037	Scaffold_2.tRNA102-ThrTGT	385	-	3453964	3454037	0	1	73,	0,
Scaffold_2	3490180	3490253	Scaffold_2.tRNA101-PheGAA	783	-	3490180	3490253	0	1	73,	0,
Scaffold_2	3787663	3787736	Scaffold_2.tRNA15-HisGTG	201	+	3787663	3787736	0	1	73,	0,
Scaffold_2	3963504	3963577	Scaffold_2.tRNA100-GluCTC	789	-	3963504	3963577	0	1	73,	0,
Scaffold_2	4100240	4100312	Scaffold_2.tRNA99-AspGTC	698	-	4100240	4100312	0	1	72,	0,
Scaffold_2	4811173	4811245	Scaffold_2.tRNA16-GlnTTG	735	+	4811173	4811245	0	1	72,	0,
Scaffold_2	6223106	6223179	Scaffold_2.tRNA98-HisGTG	222	-	6223106	6223179	0	1	73,	0,
Scaffold_2	7421606	7421678	Scaffold_2.tRNA17-SerCGA	269	+	7421606	7421678	0	1	72,	0,
Scaffold_2	7663497	7663570	Scaffold_2.tRNA97-HisGTG	419	-	7663497	7663570	0	1	73,	0,
Scaffold_2	8155190	8155263	Scaffold_2.tRNA18-AlaAGC	634	+	8155190	8155263	0	1	73,	0,
Scaffold_2	8884796	8884872	Scaffold_2.tRNA19-LysCTT	519	+	8884796	8884872	0	2	37,34,	0,42,
Scaffold_2	8885402	8885486	Scaffold_2.tRNA96-ThrTGT	436	-	8885402	8885486	0	2	38,40,	0,44,
Scaffold_2	9020306	9020382	Scaffold_2.tRNA20-UndetNNN	340	+	9020306	9020382	0	1	76,	0,
Scaffold_2	9020890	9020974	Scaffold_2.tRNA95-IleAAT	350	-	9020890	9020974	0	1	84,	0,
Scaffold_2	9021456	9021540	Scaffold_2.tRNA94-ThrTGT	368	-	9021456	9021540	0	2	38,40,	0,44,
Scaffold_2	9051740	9051812	Scaffold_2.tRNA21-HisGTG	209	+	9051740	9051812	0	1	72,	0,
Scaffold_2	9252421	9252497	Scaffold_2.tRNA22-LysCTT	444	+	9252421	9252497	0	2	37,34,	0,42,
Scaffold_2	9309725	9309811	Scaffold_2.tRNA23-MetCAT	642	+	9309725	9309811	0	2	38,36,	0,50,
Scaffold_2	9330297	9330369	Scaffold_2.tRNA24-UndetNNN	316	+	9330297	9330369	0	1	72,	0,
Scaffold_2	11439935	11440008	Scaffold_2.tRNA25-HisGTG	275	+	11439935	11440008	0	1	73,	0,
Scaffold_2	11506481	11506554	Scaffold_2.tRNA93-UndetNNN	208	-	11506481	11506554	0	1	73,	0,
Scaffold_2	12267057	12267131	Scaffold_2.tRNA26-ProTGG	248	+	12267057	12267131	0	1	74,	0,
Scaffold_2	12267304	12267378	Scaffold_2.tRNA27-TrpCCA	696	+	12267304	12267378	0	1	74,	0,
Scaffold_2	12321262	12321336	Scaffold_2.tRNA28-MetCAT	596	+	12321262	12321336	0	1	74,	0,
Scaffold_2	12321592	12321663	Scaffold_2.tRNA92-GlyGCC	610	-	12321592	12321663	0	1	71,	0,
Scaffold_2	12322585	12322677	Scaffold_2.tRNA29-SerTGA	648	+	12322585	12322677	0	1	92,	0,
Scaffold_2	13353511	13353585	Scaffold_2.tRNA30-UndetNNN	317	+	13353511	13353585	0	1	74,	0,
Scaffold_2	14297852	14297924	Scaffold_2.tRNA31-TrpCCA	707	+	14297852	14297924	0	1	72,	0,
Scaffold_2	14300842	14300915	Scaffold_2.tRNA32-TrpCCA	469	+	14300842	14300915	0	1	73,	0,
Scaffold_2	14401910	14401983	Scaffold_2.tRNA33-TyrGTA	274	+	14401910	14401983	0	1	73,	0,
Scaffold_2	15394800	15394882	Scaffold_2.tRNA34-SerTGA	807	+	15394800	15394882	0	1	82,	0,
Scaffold_2	16427146	16427219	Scaffold_2.tRNA35-AsnATT	385	+	16427146	16427219	0	1	73,	0,
Scaffold_2	16428398	16428471	Scaffold_2.tRNA91-AsnATT	320	-	16428398	16428471	0	1	73,	0,
Scaffold_2	17043795	17043868	Scaffold_2.tRNA90-AsnATT	381	-	17043795	17043868	0	1	73,	0,
Scaffold_2	17718869	17718943	Scaffold_2.tRNA36-IleAAT	462	+	17718869	17718943	0	1	74,	0,
Scaffold_2	18187231	18187316	Scaffold_2.tRNA37-ThrTGT	220	+	18187231	18187316	0	2	40,39,	0,46,
Scaffold_2	18187617	18187693	Scaffold_2.tRNA89-UndetNNN	366	-	18187617	18187693	0	1	76,	0,
Scaffold_2	18241053	18241134	Scaffold_2.tRNA38-HisGTG	341	+	18241053	18241134	0	1	81,	0,
Scaffold_2	18738461	18738534	Scaffold_2.tRNA88-AsnATT	317	-	18738461	18738534	0	1	73,	0,
Scaffold_2	19418869	19418947	Scaffold_2.tRNA39-GlnTTG	467	+	19418869	19418947	0	1	78,	0,
Scaffold_2	20174005	20174077	Scaffold_2.tRNA40-GlnTTG	735	+	20174005	20174077	0	1	72,	0,
Scaffold_2	20215870	20215941	Scaffold_2.tRNA87-GlnTTG	597	-	20215870	20215941	0	1	71,	0,
Scaffold_2	20313775	20313856	Scaffold_2.tRNA86-LeuAAG	722	-	20313775	20313856	0	1	81,	0,
Scaffold_2	20465051	20465124	Scaffold_2.tRNA85-HisGTG	247	-	20465051	20465124	0	1	73,	0,
Scaffold_2	20949133	20949206	Scaffold_2.tRNA84-ArgACG	717	-	20949133	20949206	0	1	73,	0,
Scaffold_2	21138949	21139034	Scaffold_2.tRNA83-MetCAT	601	-	21138949	21139034	0	2	36,38,	0,47,
Scaffold_2	21968224	21968296	Scaffold_2.tRNA82-iMetCAT	583	-	21968224	21968296	0	1	72,	0,
Scaffold_2	22567150	22567222	Scaffold_2.tRNA81-GluTTC	732	-	22567150	22567222	0	1	72,	0,
Scaffold_2	22796648	22796721	Scaffold_2.tRNA80-HisGTG	223	-	22796648	22796721	0	1	73,	0,
Scaffold_2	23070396	23070469	Scaffold_2.tRNA79-AlaCGC	683	-	23070396	23070469	0	1	73,	0,
Scaffold_2	23479980	23480055	Scaffold_2.tRNA78-HisGTG	379	-	23479980	23480055	0	1	75,	0,
Scaffold_2	24416036	24416109	Scaffold_2.tRNA77-HisGTG	280	-	24416036	24416109	0	1	73,	0,
Scaffold_2	25616769	25616842	Scaffold_2.tRNA41-GluCTC	643	+	25616769	25616842	0	1	73,	0,
Scaffold_2	25882772	25882843	Scaffold_2.tRNA76-GlyGCC	665	-	25882772	25882843	0	1	71,	0,
Scaffold_2	26076397	26076470	Scaffold_2.tRNA75-HisGTG	286	-	26076397	26076470	0	1	73,	0,
Scaffold_2	26294326	26294398	Scaffold_2.tRNA74-HisGTG	630	-	26294326	26294398	0	1	72,	0,
Scaffold_2	27092570	27092646	Scaffold_2.tRNA42-GlnTTG	437	+	27092570	27092646	0	1	76,	0,
Scaffold_2	28113031	28113114	Scaffold_2.tRNA73-SerGCT	777	-	28113031	28113114	0	1	83,	0,
Scaffold_2	28116274	28116347	Scaffold_2.tRNA72-AsnGTT	256	-	28116274	28116347	0	1	73,	0,
Scaffold_2	28702408	28702481	Scaffold_2.tRNA71-HisGTG	316	-	28702408	28702481	0	1	73,	0,
Scaffold_2	28809206	28809278	Scaffold_2.tRNA43-AspGTC	698	+	28809206	28809278	0	1	72,	0,
Scaffold_2	29211466	29211540	Scaffold_2.tRNA44-AsnGTT	845	+	29211466	29211540	0	1	74,	0,
Scaffold_2	29392890	29392960	Scaffold_2.tRNA70-ThrTGT	203	-	29392890	29392960	0	1	70,	0,
Scaffold_2	29832215	29832286	Scaffold_2.tRNA69-GlyGCC	665	-	29832215	29832286	0	1	71,	0,
Scaffold_2	30105567	30105640	Scaffold_2.tRNA45-HisGTG	348	+	30105567	30105640	0	1	73,	0,
Scaffold_2	30978002	30978075	Scaffold_2.tRNA68-HisGTG	227	-	30978002	30978075	0	1	73,	0,
Scaffold_2	31885642	31885713	Scaffold_2.tRNA46-GlyGCC	425	+	31885642	31885713	0	1	71,	0,
Scaffold_2	31992595	31992668	Scaffold_2.tRNA47-HisGTG	268	+	31992595	31992668	0	1	73,	0,
Scaffold_2	32013444	32013508	Scaffold_2.tRNA67-UndetNNN	214	-	32013444	32013508	0	1	64,	0,
Scaffold_2	32408047	32408119	Scaffold_2.tRNA48-iMetCAT	510	+	32408047	32408119	0	1	72,	0,
Scaffold_2	32556951	32557024	Scaffold_2.tRNA49-HisGTG	238	+	32556951	32557024	0	1	73,	0,
Scaffold_2	32628493	32628565	Scaffold_2.tRNA50-iMetCAT	583	+	32628493	32628565	0	1	72,	0,
Scaffold_2	32709841	32709903	Scaffold_2.tRNA66-TyrGTA	220	-	32709841	32709903	0	1	62,	0,
Scaffold_2	32997574	32997659	Scaffold_2.tRNA51-UndetNNN	250	+	32997574	32997659	0	1	85,	0,
Scaffold_2	32998276	32998349	Scaffold_2.tRNA65-AsnGTT	324	-	32998276	32998349	0	1	73,	0,
Scaffold_2	33354951	33355023	Scaffold_2.tRNA64-CysGCA	784	-	33354951	33355023	0	1	72,	0,
Scaffold_2	33672480	33672554	Scaffold_2.tRNA52-ValAAC	729	+	33672480	33672554	0	1	74,	0,
Scaffold_2	33949172	33949244	Scaffold_2.tRNA63-GlyTCC	739	-	33949172	33949244	0	1	72,	0,
Scaffold_2	34159255	34159336	Scaffold_2.tRNA53-LeuAAG	740	+	34159255	34159336	0	1	81,	0,
Scaffold_2	34314825	34314900	Scaffold_2.tRNA54-UndetNNN	305	+	34314825	34314900	0	1	75,	0,
Scaffold_2	34315397	34315481	Scaffold_2.tRNA62-CysACA	359	-	34315397	34315481	0	1	84,	0,
Scaffold_2	34658407	34658479	Scaffold_2.tRNA55-CysGCA	301	+	34658407	34658479	0	1	72,	0,
Scaffold_2	34706172	34706244	Scaffold_2.tRNA56-ThrTGT	793	+	34706172	34706244	0	1	72,	0,
Scaffold_2	34742271	34742343	Scaffold_2.tRNA57-AspGTC	698	+	34742271	34742343	0	1	72,	0,
Scaffold_2	34742605	34742682	Scaffold_2.tRNA58-AspGTC	537	+	34742605	34742682	0	1	77,	0,
Scaffold_2	34947490	34947572	Scaffold_2.tRNA61-SerAGA	794	-	34947490	34947572	0	1	82,	0,
Scaffold_2	35001661	35001733	Scaffold_2.tRNA60-HisGTG	296	-	35001661	35001733	0	1	72,	0,
Scaffold_2	35183724	35183797	Scaffold_2.tRNA59-HisGTG	239	+	35183724	35183797	0	1	73,	0,
Scaffold_3	290486	290559	Scaffold_3.tRNA1-HisGTG	221	+	290486	290559	0	1	73,	0,
Scaffold_3	466734	466805	Scaffold_3.tRNA113-HisGTG	221	-	466734	466805	0	1	71,	0,
Scaffold_3	633132	633214	Scaffold_3.tRNA112-SerAGA	794	-	633132	633214	0	1	82,	0,
Scaffold_3	1160203	1160277	Scaffold_3.tRNA2-AsnGTT	845	+	1160203	1160277	0	1	74,	0,
Scaffold_3	1429272	1429344	Scaffold_3.tRNA3-AspGTC	698	+	1429272	1429344	0	1	72,	0,
Scaffold_3	1667062	1667135	Scaffold_3.tRNA4-ArgACG	717	+	1667062	1667135	0	1	73,	0,
Scaffold_3	1667733	1667806	Scaffold_3.tRNA5-ArgACG	717	+	1667733	1667806	0	1	73,	0,
Scaffold_3	1836254	1836326	Scaffold_3.tRNA6-ThrTGT	840	+	1836254	1836326	0	1	72,	0,
Scaffold_3	1885723	1885796	Scaffold_3.tRNA7-ArgTCT	700	+	1885723	1885796	0	1	73,	0,
Scaffold_3	1969649	1969722	Scaffold_3.tRNA8-HisGTG	287	+	1969649	1969722	0	1	73,	0,
Scaffold_3	3084299	3084372	Scaffold_3.tRNA111-HisGTG	447	-	3084299	3084372	0	1	73,	0,
Scaffold_3	3694582	3694654	Scaffold_3.tRNA110-iMetCAT	461	-	3694582	3694654	0	1	72,	0,
Scaffold_3	3905840	3905913	Scaffold_3.tRNA9-TyrGTA	279	+	3905840	3905913	0	1	73,	0,
Scaffold_3	4125733	4125805	Scaffold_3.tRNA109-AspGTC	698	-	4125733	4125805	0	1	72,	0,
Scaffold_3	4318257	4318330	Scaffold_3.tRNA108-HisGTG	208	-	4318257	4318330	0	1	73,	0,
Scaffold_3	5043655	5043736	Scaffold_3.tRNA107-LeuAAG	740	-	5043655	5043736	0	1	81,	0,
Scaffold_3	5315678	5315760	Scaffold_3.tRNA10-SerGCT	805	+	5315678	5315760	0	1	82,	0,
Scaffold_3	5833227	5833300	Scaffold_3.tRNA11-HisGTG	303	+	5833227	5833300	0	1	73,	0,
Scaffold_3	6043802	6043874	Scaffold_3.tRNA106-HisGTG	242	-	6043802	6043874	0	1	72,	0,
Scaffold_3	6390467	6390540	Scaffold_3.tRNA12-TyrGTA	363	+	6390467	6390540	0	1	73,	0,
Scaffold_3	7648513	7648587	Scaffold_3.tRNA13-MetCAT	399	+	7648513	7648587	0	1	74,	0,
Scaffold_3	8242206	8242279	Scaffold_3.tRNA105-HisATG	211	-	8242206	8242279	0	1	73,	0,
Scaffold_3	8535084	8535155	Scaffold_3.tRNA104-GlyGCC	665	-	8535084	8535155	0	1	71,	0,
Scaffold_3	8844296	8844380	Scaffold_3.tRNA14-ValTAC	376	+	8844296	8844380	0	1	84,	0,
Scaffold_3	8844663	8844736	Scaffold_3.tRNA103-LysCTT	469	-	8844663	8844736	0	1	73,	0,
Scaffold_3	9006768	9006842	Scaffold_3.tRNA15-HisGTG	393	+	9006768	9006842	0	1	74,	0,
Scaffold_3	9214010	9214082	Scaffold_3.tRNA16-ThrCGT	819	+	9214010	9214082	0	1	72,	0,
Scaffold_3	9248119	9248193	Scaffold_3.tRNA17-IleAAT	793	+	9248119	9248193	0	1	74,	0,
Scaffold_3	9248263	9248336	Scaffold_3.tRNA18-AlaTGC	700	+	9248263	9248336	0	1	73,	0,
Scaffold_3	9268875	9268949	Scaffold_3.tRNA19-AsnGTT	845	+	9268875	9268949	0	1	74,	0,
Scaffold_3	9269828	9269902	Scaffold_3.tRNA20-AsnGTT	845	+	9269828	9269902	0	1	74,	0,
Scaffold_3	9289299	9289371	Scaffold_3.tRNA102-ProAGG	674	-	9289299	9289371	0	1	72,	0,
Scaffold_3	9422516	9422589	Scaffold_3.tRNA101-HisGTG	419	-	9422516	9422589	0	1	73,	0,
Scaffold_3	9536914	9536988	Scaffold_3.tRNA100-ThrAGT	753	-	9536914	9536988	0	1	74,	0,
Scaffold_3	9882327	9882399	Scaffold_3.tRNA21-AspGTC	698	+	9882327	9882399	0	1	72,	0,
Scaffold_3	9950387	9950459	Scaffold_3.tRNA99-GluTTC	720	-	9950387	9950459	0	1	72,	0,
Scaffold_3	10180812	10180884	Scaffold_3.tRNA22-AspGTC	698	+	10180812	10180884	0	1	72,	0,
Scaffold_3	10448807	10448879	Scaffold_3.tRNA23-HisGTG	361	+	10448807	10448879	0	1	72,	0,
Scaffold_3	10514700	10514773	Scaffold_3.tRNA24-MetCAT	349	+	10514700	10514773	0	1	73,	0,
Scaffold_3	10542668	10542742	Scaffold_3.tRNA25-AspGTC	624	+	10542668	10542742	0	1	74,	0,
Scaffold_3	11674652	11674725	Scaffold_3.tRNA26-HisGTG	252	+	11674652	11674725	0	1	73,	0,
Scaffold_3	12139443	12139517	Scaffold_3.tRNA27-IleTAT	859	+	12139443	12139517	0	1	74,	0,
Scaffold_3	12550847	12550920	Scaffold_3.tRNA28-TyrGTA	253	+	12550847	12550920	0	1	73,	0,
Scaffold_3	12643479	12643552	Scaffold_3.tRNA98-HisATG	241	-	12643479	12643552	0	1	73,	0,
Scaffold_3	12646765	12646837	Scaffold_3.tRNA29-UndetNNN	246	+	12646765	12646837	0	1	72,	0,
Scaffold_3	12710193	12710266	Scaffold_3.tRNA30-HisGTG	226	+	12710193	12710266	0	1	73,	0,
Scaffold_3	13168775	13168859	Scaffold_3.tRNA31-CysACA	399	+	13168775	13168859	0	1	84,	0,
Scaffold_3	13169392	13169468	Scaffold_3.tRNA97-LysCTT	386	-	13169392	13169468	0	2	34,38,	0,38,
Scaffold_3	13177777	13177861	Scaffold_3.tRNA32-CysACA	399	+	13177777	13177861	0	1	84,	0,
Scaffold_3	13178391	13178467	Scaffold_3.tRNA96-LysCTT	420	-	13178391	13178467	0	2	34,37,	0,39,
Scaffold_3	13430955	13431028	Scaffold_3.tRNA95-GluCTC	789	-	13430955	13431028	0	1	73,	0,
Scaffold_3	14070075	14070147	Scaffold_3.tRNA33-HisGTG	201	+	14070075	14070147	0	1	72,	0,
Scaffold_3	14180214	14180298	Scaffold_3.tRNA34-LeuTAA	734	+	14180214	14180298	0	1	84,	0,
Scaffold_3	14270629	14270693	Scaffold_3.tRNA94-PheGAA	508	-	14270629	14270693	0	1	64,	0,
Scaffold_3	14276000	14276073	Scaffold_3.tRNA35-HisGTG	274	+	14276000	14276073	0	1	73,	0,
Scaffold_3	14871471	14871543	Scaffold_3.tRNA93-UndetNNN	218	-	14871471	14871543	0	1	72,	0,
Scaffold_3	15133504	15133576	Scaffold_3.tRNA92-ProTGG	482	-	15133504	15133576	0	1	72,	0,
Scaffold_3	15427999	15428083	Scaffold_3.tRNA36-ThrTGT	302	+	15427999	15428083	0	2	40,38,	0,46,
Scaffold_3	15428537	15428613	Scaffold_3.tRNA91-LysCTT	401	-	15428537	15428613	0	2	34,37,	0,39,
Scaffold_3	15429960	15430049	Scaffold_3.tRNA37-UndetNNN	238	+	15429960	15430049	0	1	89,	0,
Scaffold_3	15430799	15430875	Scaffold_3.tRNA90-ThrTGT	336	-	15430799	15430875	0	1	76,	0,
Scaffold_3	15496240	15496312	Scaffold_3.tRNA38-GluTTC	732	+	15496240	15496312	0	1	72,	0,
Scaffold_3	16070922	16070994	Scaffold_3.tRNA39-GlnTTG	735	+	16070922	16070994	0	1	72,	0,
Scaffold_3	16088106	16088182	Scaffold_3.tRNA40-UndetNNN	372	+	16088106	16088182	0	1	76,	0,
Scaffold_3	16106555	16106631	Scaffold_3.tRNA41-LysCTT	472	+	16106555	16106631	0	2	37,36,	0,40,
Scaffold_3	16107316	16107400	Scaffold_3.tRNA89-UndetNNN	246	-	16107316	16107400	0	1	84,	0,
Scaffold_3	16287574	16287647	Scaffold_3.tRNA88-HisGTG	215	-	16287574	16287647	0	1	73,	0,
Scaffold_3	17266559	17266632	Scaffold_3.tRNA42-UndetNNN	377	+	17266559	17266632	0	1	73,	0,
Scaffold_3	17478646	17478722	Scaffold_3.tRNA43-LysCTT	444	+	17478646	17478722	0	2	37,34,	0,42,
Scaffold_3	17742516	17742589	Scaffold_3.tRNA87-ArgACG	717	-	17742516	17742589	0	1	73,	0,
Scaffold_3	18175160	18175233	Scaffold_3.tRNA86-LysCTT	313	-	18175160	18175233	0	1	73,	0,
Scaffold_3	18755000	18755073	Scaffold_3.tRNA85-AsnATT	291	-	18755000	18755073	0	1	73,	0,
Scaffold_3	18998647	18998720	Scaffold_3.tRNA44-AspGTC	223	+	18998647	18998720	0	1	73,	0,
Scaffold_3	19098554	19098626	Scaffold_3.tRNA45-UndetNNN	269	+	19098554	19098626	0	1	72,	0,
Scaffold_3	19236764	19236834	Scaffold_3.tRNA46-ValTAC	259	+	19236764	19236834	0	1	70,	0,
Scaffold_3	19446295	19446371	Scaffold_3.tRNA47-LysCTT	497	+	19446295	19446371	0	2	37,34,	0,42,
Scaffold_3	19446508	19446581	Scaffold_3.tRNA84-UndetNNN	390	-	19446508	19446581	0	1	73,	0,
Scaffold_3	19513517	19513591	Scaffold_3.tRNA83-MetCAT	409	-	19513517	19513591	0	1	74,	0,
Scaffold_3	19872492	19872565	Scaffold_3.tRNA82-HisGTG	330	-	19872492	19872565	0	1	73,	0,
Scaffold_3	20910066	20910139	Scaffold_3.tRNA48-AsnATT	384	+	20910066	20910139	0	1	73,	0,
Scaffold_3	20910718	20910792	Scaffold_3.tRNA81-UndetNNN	446	-	20910718	20910792	0	1	74,	0,
Scaffold_3	21175352	21175425	Scaffold_3.tRNA49-AlaTGC	245	+	21175352	21175425	0	1	73,	0,
Scaffold_3	21413246	21413317	Scaffold_3.tRNA50-UndetNNN	313	+	21413246	21413317	0	1	71,	0,
Scaffold_3	22278550	22278621	Scaffold_3.tRNA51-UndetNNN	389	+	22278550	22278621	0	1	71,	0,
Scaffold_3	22279543	22279613	Scaffold_3.tRNA80-UndetNNN	410	-	22279543	22279613	0	1	70,	0,
Scaffold_3	22722071	22722144	Scaffold_3.tRNA79-HisGTG	285	-	22722071	22722144	0	1	73,	0,
Scaffold_3	22753940	22754013	Scaffold_3.tRNA52-HisGTG	222	+	22753940	22754013	0	1	73,	0,
Scaffold_3	22959170	22959243	Scaffold_3.tRNA53-LysTTT	516	+	22959170	22959243	0	1	73,	0,
Scaffold_3	22959505	22959589	Scaffold_3.tRNA78-ValTAC	286	-	22959505	22959589	0	1	84,	0,
Scaffold_3	23719329	23719402	Scaffold_3.tRNA77-AlaAGC	483	-	23719329	23719402	0	1	73,	0,
Scaffold_3	23719822	23719894	Scaffold_3.tRNA76-AlaAGC	253	-	23719822	23719894	0	1	72,	0,
Scaffold_3	23722577	23722650	Scaffold_3.tRNA75-AlaAGC	574	-	23722577	23722650	0	1	73,	0,
Scaffold_3	23728946	23729026	Scaffold_3.tRNA74-AlaAGC	347	-	23728946	23729026	0	1	80,	0,
Scaffold_3	24161165	24161238	Scaffold_3.tRNA54-AsnGTT	304	+	24161165	24161238	0	1	73,	0,
Scaffold_3	24417965	24418038	Scaffold_3.tRNA55-ValCAC	210	+	24417965	24418038	0	1	73,	0,
Scaffold_3	26286378	26286460	Scaffold_3.tRNA73-SerTGA	807	-	26286378	26286460	0	1	82,	0,
Scaffold_3	26288132	26288208	Scaffold_3.tRNA72-PheGAA	695	-	26288132	26288208	0	1	76,	0,
Scaffold_3	26300270	26300343	Scaffold_3.tRNA56-TyrGTA	323	+	26300270	26300343	0	1	73,	0,
Scaffold_3	26865301	26865374	Scaffold_3.tRNA57-HisGTG	219	+	26865301	26865374	0	1	73,	0,
Scaffold_3	27004909	27004982	Scaffold_3.tRNA58-HisGTG	295	+	27004909	27004982	0	1	73,	0,
Scaffold_3	27064608	27064680	Scaffold_3.tRNA59-LeuCAA	327	+	27064608	27064680	0	1	72,	0,
Scaffold_3	27065784	27065868	Scaffold_3.tRNA71-ThrTGT	327	-	27065784	27065868	0	2	38,40,	0,44,
Scaffold_3	27068200	27068276	Scaffold_3.tRNA60-LysCTT	479	+	27068200	27068276	0	2	37,34,	0,42,
Scaffold_3	27068728	27068812	Scaffold_3.tRNA70-ThrTGT	303	-	27068728	27068812	0	2	38,40,	0,44,
Scaffold_3	27174255	27174328	Scaffold_3.tRNA61-TyrGTA	256	+	27174255	27174328	0	1	73,	0,
Scaffold_3	27354504	27354578	Scaffold_3.tRNA62-ValAAC	729	+	27354504	27354578	0	1	74,	0,
Scaffold_3	27455149	27455223	Scaffold_3.tRNA63-HisGTG	237	+	27455149	27455223	0	1	74,	0,
Scaffold_3	27968997	27969070	Scaffold_3.tRNA64-HisGTG	372	+	27968997	27969070	0	1	73,	0,
Scaffold_3	28208425	28208509	Scaffold_3.tRNA69-ThrTGT	292	-	28208425	28208509	0	2	38,40,	0,44,
Scaffold_3	29421626	29421699	Scaffold_3.tRNA68-HisGTG	219	-	29421626	29421699	0	1	73,	0,
Scaffold_3	29740971	29741045	Scaffold_3.tRNA65-AsnGTT	216	+	29740971	29741045	0	1	74,	0,
Scaffold_3	29823777	29823850	Scaffold_3.tRNA67-ArgTCT	706	-	29823777	29823850	0	1	73,	0,
Scaffold_3	29880625	29880699	Scaffold_3.tRNA66-IleAAT	849	-	29880625	29880699	0	1	74,	0,
Scaffold_4	244327	244399	Scaffold_4.tRNA89-TrpCCA	758	-	244327	244399	0	1	72,	0,
Scaffold_4	333033	333106	Scaffold_4.tRNA88-IleAAT	289	-	333033	333106	0	1	73,	0,
Scaffold_4	979929	980002	Scaffold_4.tRNA1-AsnATT	335	+	979929	980002	0	1	73,	0,
Scaffold_4	1095630	1095702	Scaffold_4.tRNA2-CysGCA	821	+	1095630	1095702	0	1	72,	0,
Scaffold_4	1767215	1767288	Scaffold_4.tRNA3-AsnGTT	221	+	1767215	1767288	0	1	73,	0,
Scaffold_4	1982745	1982818	Scaffold_4.tRNA87-TyrGTA	290	-	1982745	1982818	0	1	73,	0,
Scaffold_4	2028174	2028246	Scaffold_4.tRNA4-HisGTG	299	+	2028174	2028246	0	1	72,	0,
Scaffold_4	2268465	2268538	Scaffold_4.tRNA86-HisATG	224	-	2268465	2268538	0	1	73,	0,
Scaffold_4	2445190	2445264	Scaffold_4.tRNA5-HisGTG	230	+	2445190	2445264	0	1	74,	0,
Scaffold_4	3716663	3716736	Scaffold_4.tRNA85-HisGTG	323	-	3716663	3716736	0	1	73,	0,
Scaffold_4	3936270	3936343	Scaffold_4.tRNA6-TyrATA	268	+	3936270	3936343	0	1	73,	0,
Scaffold_4	4044014	4044087	Scaffold_4.tRNA7-iMetCAT	525	+	4044014	4044087	0	1	73,	0,
Scaffold_4	4342633	4342706	Scaffold_4.tRNA8-AlaTGC	510	+	4342633	4342706	0	1	73,	0,
Scaffold_4	4984059	4984132	Scaffold_4.tRNA9-HisGTG	241	+	4984059	4984132	0	1	73,	0,
Scaffold_4	4987845	4987917	Scaffold_4.tRNA10-UndetNNN	233	+	4987845	4987917	0	1	72,	0,
Scaffold_4	6034076	6034149	Scaffold_4.tRNA11-AlaAGC	634	+	6034076	6034149	0	1	73,	0,
Scaffold_4	6588890	6588962	Scaffold_4.tRNA84-ProAGG	674	-	6588890	6588962	0	1	72,	0,
Scaffold_4	6811397	6811470	Scaffold_4.tRNA12-AsnATT	329	+	6811397	6811470	0	1	73,	0,
Scaffold_4	6812064	6812137	Scaffold_4.tRNA83-UndetNNN	463	-	6812064	6812137	0	1	73,	0,
Scaffold_4	6820089	6820162	Scaffold_4.tRNA13-HisGTG	419	+	6820089	6820162	0	1	73,	0,
Scaffold_4	7342040	7342112	Scaffold_4.tRNA82-LysTTT	923	-	7342040	7342112	0	1	72,	0,
Scaffold_4	8522794	8522868	Scaffold_4.tRNA81-ThrAGT	747	-	8522794	8522868	0	1	74,	0,
Scaffold_4	8937793	8937866	Scaffold_4.tRNA80-TyrGTA	298	-	8937793	8937866	0	1	73,	0,
Scaffold_4	9440069	9440139	Scaffold_4.tRNA14-ValTAC	200	+	9440069	9440139	0	1	70,	0,
Scaffold_4	9980604	9980677	Scaffold_4.tRNA15-PheGAA	725	+	9980604	9980677	0	1	73,	0,
Scaffold_4	11644901	11644985	Scaffold_4.tRNA16-ThrTGT	279	+	11644901	11644985	0	2	40,38,	0,46,
Scaffold_4	11645596	11645672	Scaffold_4.tRNA79-LysCTT	495	-	11645596	11645672	0	2	34,37,	0,39,
Scaffold_4	11940382	11940471	Scaffold_4.tRNA17-SerGGA	265	+	11940382	11940471	0	2	37,36,	0,53,
Scaffold_4	12381287	12381376	Scaffold_4.tRNA78-PheGAA	548	-	12381287	12381376	0	2	36,37,	0,52,
Scaffold_4	13033638	13033711	Scaffold_4.tRNA18-TyrGTA	293	+	13033638	13033711	0	1	73,	0,
Scaffold_4	13634517	13634601	Scaffold_4.tRNA77-UndetNNN	330	-	13634517	13634601	0	1	84,	0,
Scaffold_4	14008264	14008337	Scaffold_4.tRNA19-UndetNNN	403	+	14008264	14008337	0	1	73,	0,
Scaffold_4	14008931	14009005	Scaffold_4.tRNA76-LeuCAA	404	-	14008931	14009005	0	1	74,	0,
Scaffold_4	14946963	14947035	Scaffold_4.tRNA75-iMetCAT	392	-	14946963	14947035	0	1	72,	0,
Scaffold_4	14952184	14952256	Scaffold_4.tRNA74-iMetCAT	490	-	14952184	14952256	0	1	72,	0,
Scaffold_4	14966793	14966865	Scaffold_4.tRNA73-iMetCAT	583	-	14966793	14966865	0	1	72,	0,
Scaffold_4	14973262	14973334	Scaffold_4.tRNA72-iMetCAT	554	-	14973262	14973334	0	1	72,	0,
Scaffold_4	15341518	15341590	Scaffold_4.tRNA71-TyrGTA	215	-	15341518	15341590	0	1	72,	0,
Scaffold_4	15993762	15993834	Scaffold_4.tRNA70-UndetNNN	206	-	15993762	15993834	0	1	72,	0,
Scaffold_4	16888026	16888098	Scaffold_4.tRNA69-ProTGG	685	-	16888026	16888098	0	1	72,	0,
Scaffold_4	16889566	16889638	Scaffold_4.tRNA68-ProTGG	561	-	16889566	16889638	0	1	72,	0,
Scaffold_4	16890237	16890308	Scaffold_4.tRNA67-UndetNNN	342	-	16890237	16890308	0	1	71,	0,
Scaffold_4	16890659	16890731	Scaffold_4.tRNA66-ProTGG	685	-	16890659	16890731	0	1	72,	0,
Scaffold_4	17070844	17070917	Scaffold_4.tRNA65-PheGAA	734	-	17070844	17070917	0	1	73,	0,
Scaffold_4	17183547	17183623	Scaffold_4.tRNA20-LysCTT	519	+	17183547	17183623	0	2	37,34,	0,42,
Scaffold_4	17184124	17184208	Scaffold_4.tRNA64-ThrTGT	436	-	17184124	17184208	0	2	38,40,	0,44,
Scaffold_4	17344967	17345041	Scaffold_4.tRNA21-ValAAC	719	+	17344967	17345041	0	1	74,	0,
Scaffold_4	18084283	18084355	Scaffold_4.tRNA63-UndetNNN	344	-	18084283	18084355	0	1	72,	0,
Scaffold_4	18319103	18319175	Scaffold_4.tRNA22-UndetNNN	252	+	18319103	18319175	0	1	72,	0,
Scaffold_4	18954249	18954322	Scaffold_4.tRNA23-AsnATT	357	+	18954249	18954322	0	1	73,	0,
Scaffold_4	19412748	19412821	Scaffold_4.tRNA24-PheGAA	539	+	19412748	19412821	0	1	73,	0,
Scaffold_4	19423152	19423224	Scaffold_4.tRNA62-GluTTC	720	-	19423152	19423224	0	1	72,	0,
Scaffold_4	19812618	19812691	Scaffold_4.tRNA61-HisGTG	476	-	19812618	19812691	0	1	73,	0,
Scaffold_4	20664319	20664403	Scaffold_4.tRNA25-ThrTGT	242	+	20664319	20664403	0	2	40,38,	0,46,
Scaffold_4	20679359	20679441	Scaffold_4.tRNA60-CysACA	251	-	20679359	20679441	0	1	82,	0,
Scaffold_4	20856191	20856263	Scaffold_4.tRNA59-LeuGAG	238	-	20856191	20856263	0	1	72,	0,
Scaffold_4	20962468	20962539	Scaffold_4.tRNA58-HisGTG	205	-	20962468	20962539	0	1	71,	0,
Scaffold_4	21787979	21788055	Scaffold_4.tRNA26-HisGTG	208	+	21787979	21788055	0	1	76,	0,
Scaffold_4	21813355	21813429	Scaffold_4.tRNA57-ThrAGT	760	-	21813355	21813429	0	1	74,	0,
Scaffold_4	22014870	22014952	Scaffold_4.tRNA56-SerGCT	805	-	22014870	22014952	0	1	82,	0,
Scaffold_4	22069170	22069243	Scaffold_4.tRNA27-HisGTG	217	+	22069170	22069243	0	1	73,	0,
Scaffold_4	22169365	22169438	Scaffold_4.tRNA28-AlaTGC	700	+	22169365	22169438	0	1	73,	0,
Scaffold_4	22327010	22327083	Scaffold_4.tRNA29-HisGTG	321	+	22327010	22327083	0	1	73,	0,
Scaffold_4	22465675	22465748	Scaffold_4.tRNA55-TrpCCA	690	-	22465675	22465748	0	1	73,	0,
Scaffold_4	23023653	23023726	Scaffold_4.tRNA54-HisGTG	443	-	23023653	23023726	0	1	73,	0,
Scaffold_4	23389663	23389736	Scaffold_4.tRNA53-HisGTG	296	-	23389663	23389736	0	1	73,	0,
Scaffold_4	23455925	23455996	Scaffold_4.tRNA30-GlyACC	235	+	23455925	23455996	0	1	71,	0,
Scaffold_4	23506357	23506430	Scaffold_4.tRNA52-HisGTG	276	-	23506357	23506430	0	1	73,	0,
Scaffold_4	23789799	23789872	Scaffold_4.tRNA51-AsnGTT	205	-	23789799	23789872	0	1	73,	0,
Scaffold_4	23937119	23937191	Scaffold_4.tRNA50-HisGTG	238	-	23937119	23937191	0	1	72,	0,
Scaffold_4	24104931	24105003	Scaffold_4.tRNA49-AspGTC	698	-	24104931	24105003	0	1	72,	0,
Scaffold_4	24142037	24142110	Scaffold_4.tRNA48-AlaTGC	700	-	24142037	24142110	0	1	73,	0,
Scaffold_4	24263501	24263572	Scaffold_4.tRNA47-TyrGTA	207	-	24263501	24263572	0	1	71,	0,
Scaffold_4	24317863	24317937	Scaffold_4.tRNA31-AsnGTT	845	+	24317863	24317937	0	1	74,	0,
Scaffold_4	24372772	24372845	Scaffold_4.tRNA46-HisATG	345	-	24372772	24372845	0	1	73,	0,
Scaffold_4	24427103	24427177	Scaffold_4.tRNA45-IleTAT	339	-	24427103	24427177	0	1	74,	0,
Scaffold_4	25050582	25050655	Scaffold_4.tRNA44-HisGTG	226	-	25050582	25050655	0	1	73,	0,
Scaffold_4	25320850	25320923	Scaffold_4.tRNA32-HisGTG	266	+	25320850	25320923	0	1	73,	0,
Scaffold_4	25397363	25397436	Scaffold_4.tRNA43-HisGTG	419	-	25397363	25397436	0	1	73,	0,
Scaffold_4	25699253	25699326	Scaffold_4.tRNA42-PheGAA	783	-	25699253	25699326	0	1	73,	0,
Scaffold_4	26469480	26469552	Scaffold_4.tRNA33-GluTTC	720	+	26469480	26469552	0	1	72,	0,
Scaffold_4	26532073	26532146	Scaffold_4.tRNA41-AlaTGC	700	-	26532073	26532146	0	1	73,	0,
Scaffold_4	26731838	26731912	Scaffold_4.tRNA34-IleAAT	818	+	26731838	26731912	0	1	74,	0,
Scaffold_4	26789996	26790069	Scaffold_4.tRNA35-HisGTG	254	+	26789996	26790069	0	1	73,	0,
Scaffold_4	26887568	26887641	Scaffold_4.tRNA36-PheGAA	783	+	26887568	26887641	0	1	73,	0,
Scaffold_4	27152423	27152496	Scaffold_4.tRNA37-LysCTT	791	+	27152423	27152496	0	1	73,	0,
Scaffold_4	27339564	27339638	Scaffold_4.tRNA38-HisGTG	252	+	27339564	27339638	0	1	74,	0,
Scaffold_4	27376546	27376619	Scaffold_4.tRNA39-HisGTG	225	+	27376546	27376619	0	1	73,	0,
Scaffold_4	27441792	27441866	Scaffold_4.tRNA40-HisGTG	302	+	27441792	27441866	0	1	74,	0,
Scaffold_5	4154	4228	Scaffold_5.tRNA88-MetCAT	619	-	4154	4228	0	1	74,	0,
Scaffold_5	140950	141021	Scaffold_5.tRNA1-HisATG	248	+	140950	141021	0	1	71,	0,
Scaffold_5	434369	434442	Scaffold_5.tRNA87-HisGTG	332	-	434369	434442	0	1	73,	0,
Scaffold_5	784131	784204	Scaffold_5.tRNA2-HisGTG	216	+	784131	784204	0	1	73,	0,
Scaffold_5	1388005	1388128	Scaffold_5.tRNA86-GlnTTG	633	-	1388005	1388128	0	2	34,36,	0,87,
Scaffold_5	1397886	1397959	Scaffold_5.tRNA85-HisGTG	200	-	1397886	1397959	0	1	73,	0,
Scaffold_5	1441056	1441129	Scaffold_5.tRNA84-HisGTG	246	-	1441056	1441129	0	1	73,	0,
Scaffold_5	2513360	2513433	Scaffold_5.tRNA83-HisGTG	216	-	2513360	2513433	0	1	73,	0,
Scaffold_5	2932773	2932860	Scaffold_5.tRNA3-HisGTG	202	+	2932773	2932860	0	1	87,	0,
Scaffold_5	3155845	3155919	Scaffold_5.tRNA4-CysACA	460	+	3155845	3155919	0	1	74,	0,
Scaffold_5	3253294	3253366	Scaffold_5.tRNA82-HisGTG	230	-	3253294	3253366	0	1	72,	0,
Scaffold_5	3262175	3262249	Scaffold_5.tRNA5-HisGTG	233	+	3262175	3262249	0	1	74,	0,
Scaffold_5	3588007	3588080	Scaffold_5.tRNA6-HisGTG	259	+	3588007	3588080	0	1	73,	0,
Scaffold_5	3731002	3731075	Scaffold_5.tRNA7-HisGTG	210	+	3731002	3731075	0	1	73,	0,
Scaffold_5	3859696	3859769	Scaffold_5.tRNA8-HisGTG	276	+	3859696	3859769	0	1	73,	0,
Scaffold_5	4175843	4175917	Scaffold_5.tRNA9-HisGTG	337	+	4175843	4175917	0	1	74,	0,
Scaffold_5	5224946	5225019	Scaffold_5.tRNA10-HisGTG	224	+	5224946	5225019	0	1	73,	0,
Scaffold_5	5589555	5589628	Scaffold_5.tRNA81-ArgTCT	702	-	5589555	5589628	0	1	73,	0,
Scaffold_5	7940862	7940937	Scaffold_5.tRNA11-LysCTT	381	+	7940862	7940937	0	2	37,35,	0,40,
Scaffold_5	7941990	7942070	Scaffold_5.tRNA12-UndetNNN	324	+	7941990	7942070	0	1	80,	0,
Scaffold_5	7942213	7942284	Scaffold_5.tRNA80-UndetNNN	411	-	7942213	7942284	0	1	71,	0,
Scaffold_5	7949774	7949849	Scaffold_5.tRNA13-LysCTT	381	+	7949774	7949849	0	2	37,35,	0,40,
Scaffold_5	7950905	7950984	Scaffold_5.tRNA14-UndetNNN	310	+	7950905	7950984	0	1	79,	0,
Scaffold_5	7951127	7951198	Scaffold_5.tRNA79-UndetNNN	411	-	7951127	7951198	0	1	71,	0,
Scaffold_5	8627949	8628021	Scaffold_5.tRNA78-UndetNNN	263	-	8627949	8628021	0	1	72,	0,
Scaffold_5	9049472	9049545	Scaffold_5.tRNA77-SupCTA	357	-	9049472	9049545	0	1	73,	0,
Scaffold_5	9303013	9303083	Scaffold_5.tRNA15-UndetNNN	246	+	9303013	9303083	0	1	70,	0,
Scaffold_5	9443403	9443475	Scaffold_5.tRNA16-CysGCA	316	+	9443403	9443475	0	1	72,	0,
Scaffold_5	10831399	10831474	Scaffold_5.tRNA17-AsnATT	370	+	10831399	10831474	0	1	75,	0,
Scaffold_5	10888558	10888631	Scaffold_5.tRNA76-ArgTCT	702	-	10888558	10888631	0	1	73,	0,
Scaffold_5	10897458	10897538	Scaffold_5.tRNA75-LeuTAG	709	-	10897458	10897538	0	1	80,	0,
Scaffold_5	12326963	12327036	Scaffold_5.tRNA74-AlaTGC	225	-	12326963	12327036	0	1	73,	0,
Scaffold_5	12396601	12396674	Scaffold_5.tRNA18-TyrGTA	257	+	12396601	12396674	0	1	73,	0,
Scaffold_5	13439300	13439373	Scaffold_5.tRNA73-AlaTGC	325	-	13439300	13439373	0	1	73,	0,
Scaffold_5	13553777	13553850	Scaffold_5.tRNA72-HisGTG	225	-	13553777	13553850	0	1	73,	0,
Scaffold_5	13941647	13941723	Scaffold_5.tRNA71-ThrTGT	503	-	13941647	13941723	0	1	76,	0,
Scaffold_5	14004381	14004451	Scaffold_5.tRNA19-HisGTG	214	+	14004381	14004451	0	1	70,	0,
Scaffold_5	14411721	14411794	Scaffold_5.tRNA20-AsnATT	384	+	14411721	14411794	0	1	73,	0,
Scaffold_5	14412383	14412457	Scaffold_5.tRNA70-LeuCAA	438	-	14412383	14412457	0	1	74,	0,
Scaffold_5	14503194	14503264	Scaffold_5.tRNA69-ValTAC	264	-	14503194	14503264	0	1	70,	0,
Scaffold_5	14522426	14522510	Scaffold_5.tRNA21-ThrTGT	351	+	14522426	14522510	0	2	40,38,	0,46,
Scaffold_5	14522990	14523066	Scaffold_5.tRNA68-LysCTT	333	-	14522990	14523066	0	2	34,37,	0,39,
Scaffold_5	14664321	14664405	Scaffold_5.tRNA22-IleAAT	368	+	14664321	14664405	0	1	84,	0,
Scaffold_5	14665101	14665177	Scaffold_5.tRNA67-UndetNNN	451	-	14665101	14665177	0	1	76,	0,
Scaffold_5	15716620	15716704	Scaffold_5.tRNA66-ThrTGT	349	-	15716620	15716704	0	2	38,40,	0,44,
Scaffold_5	15771191	15771264	Scaffold_5.tRNA23-GluTTC	261	+	15771191	15771264	0	1	73,	0,
Scaffold_5	16975816	16975889	Scaffold_5.tRNA65-HisGTG	370	-	16975816	16975889	0	1	73,	0,
Scaffold_5	17970496	17970574	Scaffold_5.tRNA24-HisGTG	237	+	17970496	17970574	0	1	78,	0,
Scaffold_5	18550517	18550600	Scaffold_5.tRNA25-ThrTGT	306	+	18550517	18550600	0	2	40,37,	0,46,
Scaffold_5	18550915	18550991	Scaffold_5.tRNA64-LysCTT	524	-	18550915	18550991	0	2	34,37,	0,39,
Scaffold_5	18757471	18757544	Scaffold_5.tRNA26-PheAAA	418	+	18757471	18757544	0	1	73,	0,
Scaffold_5	18758404	18758479	Scaffold_5.tRNA63-TyrATA	333	-	18758404	18758479	0	1	75,	0,
Scaffold_5	19287323	19287426	Scaffold_5.tRNA62-LeuCAA	210	-	19287323	19287426	0	1	103,	0,
Scaffold_5	19384807	19384882	Scaffold_5.tRNA61-UndetNNN	484	-	19384807	19384882	0	1	75,	0,
Scaffold_5	19808005	19808078	Scaffold_5.tRNA27-HisGTG	375	+	19808005	19808078	0	1	73,	0,
Scaffold_5	20558343	20558416	Scaffold_5.tRNA60-HisGTG	277	-	20558343	20558416	0	1	73,	0,
Scaffold_5	21045041	21045117	Scaffold_5.tRNA28-ArgCCT	465	+	21045041	21045117	0	2	37,34,	0,42,
Scaffold_5	21045613	21045697	Scaffold_5.tRNA59-ThrTGT	357	-	21045613	21045697	0	2	38,40,	0,44,
Scaffold_5	21245909	21245981	Scaffold_5.tRNA29-TrpCCA	751	+	21245909	21245981	0	1	72,	0,
Scaffold_5	21352022	21352096	Scaffold_5.tRNA58-HisGTG	226	-	21352022	21352096	0	1	74,	0,
Scaffold_5	21461209	21461283	Scaffold_5.tRNA30-HisGTG	219	+	21461209	21461283	0	1	74,	0,
Scaffold_5	21501540	21501612	Scaffold_5.tRNA31-HisGTG	630	+	21501540	21501612	0	1	72,	0,
Scaffold_5	22063340	22063414	Scaffold_5.tRNA32-GlnCTG	261	+	22063340	22063414	0	1	74,	0,
Scaffold_5	22368283	22368357	Scaffold_5.tRNA57-LysCTT	812	-	22368283	22368357	0	1	74,	0,
Scaffold_5	22407569	22407642	Scaffold_5.tRNA56-HisGTG	204	-	22407569	22407642	0	1	73,	0,
Scaffold_5	22502319	22502392	Scaffold_5.tRNA33-TyrGTA	203	+	22502319	22502392	0	1	73,	0,
Scaffold_5	22696693	22696765	Scaffold_5.tRNA34-UndetNNN	313	+	22696693	22696765	0	1	72,	0,
Scaffold_5	23557932	23558013	Scaffold_5.tRNA55-LeuAAG	740	-	23557932	23558013	0	1	81,	0,
Scaffold_5	23603327	23603400	Scaffold_5.tRNA35-HisGTG	324	+	23603327	23603400	0	1	73,	0,
Scaffold_5	23688306	23688377	Scaffold_5.tRNA54-GlyCCC	660	-	23688306	23688377	0	1	71,	0,
Scaffold_5	23725957	23726030	Scaffold_5.tRNA53-HisGTG	253	-	23725957	23726030	0	1	73,	0,
Scaffold_5	23832894	23832967	Scaffold_5.tRNA36-AlaCGC	683	+	23832894	23832967	0	1	73,	0,
Scaffold_5	24150854	24150926	Scaffold_5.tRNA37-iMetCAT	549	+	24150854	24150926	0	1	72,	0,
Scaffold_5	24179685	24179759	Scaffold_5.tRNA52-HisGTG	277	-	24179685	24179759	0	1	74,	0,
Scaffold_5	24259692	24259765	Scaffold_5.tRNA38-HisGTG	412	+	24259692	24259765	0	1	73,	0,
Scaffold_5	24430191	24430264	Scaffold_5.tRNA51-HisGTG	249	-	24430191	24430264	0	1	73,	0,
Scaffold_5	24591143	24591215	Scaffold_5.tRNA39-GlyTCC	739	+	24591143	24591215	0	1	72,	0,
Scaffold_5	24609522	24609596	Scaffold_5.tRNA50-HisGTG	392	-	24609522	24609596	0	1	74,	0,
Scaffold_5	24646824	24646897	Scaffold_5.tRNA40-HisGTG	301	+	24646824	24646897	0	1	73,	0,
Scaffold_5	24669070	24669154	Scaffold_5.tRNA49-LeuCAA	786	-	24669070	24669154	0	1	84,	0,
Scaffold_5	24712915	24712988	Scaffold_5.tRNA48-AlaAGC	634	-	24712915	24712988	0	1	73,	0,
Scaffold_5	24719237	24719310	Scaffold_5.tRNA47-AlaAGC	634	-	24719237	24719310	0	1	73,	0,
Scaffold_5	24867576	24867650	Scaffold_5.tRNA46-ValCAC	791	-	24867576	24867650	0	1	74,	0,
Scaffold_5	24934915	24934989	Scaffold_5.tRNA41-ValCAC	791	+	24934915	24934989	0	1	74,	0,
Scaffold_5	25385691	25385762	Scaffold_5.tRNA42-GlyCCC	660	+	25385691	25385762	0	1	71,	0,
Scaffold_5	25385835	25385907	Scaffold_5.tRNA43-LysTTT	923	+	25385835	25385907	0	1	72,	0,
Scaffold_5	25418475	25418549	Scaffold_5.tRNA44-ValCAC	824	+	25418475	25418549	0	1	74,	0,
Scaffold_5	25582953	25583025	Scaffold_5.tRNA45-UndetNNN	284	+	25582953	25583025	0	1	72,	0,
Scaffold_6	372895	372968	Scaffold_6.tRNA1-ArgCCT	738	+	372895	372968	0	1	73,	0,
Scaffold_6	679112	679183	Scaffold_6.tRNA2-UndetNNN	305	+	679112	679183	0	1	71,	0,
Scaffold_6	1325517	1325590	Scaffold_6.tRNA88-HisGTG	241	-	1325517	1325590	0	1	73,	0,
Scaffold_6	1400284	1400356	Scaffold_6.tRNA87-UndetNNN	204	-	1400284	1400356	0	1	72,	0,
Scaffold_6	1424809	1424882	Scaffold_6.tRNA86-AsnATT	317	-	1424809	1424882	0	1	73,	0,
Scaffold_6	1544791	1544864	Scaffold_6.tRNA3-HisGTG	395	+	1544791	1544864	0	1	73,	0,
Scaffold_6	1952228	1952300	Scaffold_6.tRNA85-UndetNNN	204	-	1952228	1952300	0	1	72,	0,
Scaffold_6	3134921	3134994	Scaffold_6.tRNA4-PheGAA	783	+	3134921	3134994	0	1	73,	0,
Scaffold_6	3240197	3240284	Scaffold_6.tRNA5-TyrGTA	697	+	3240197	3240284	0	2	37,36,	0,51,
Scaffold_6	3245138	3245225	Scaffold_6.tRNA6-TyrGTA	697	+	3245138	3245225	0	2	37,36,	0,51,
Scaffold_6	3417838	3417911	Scaffold_6.tRNA84-LysCTT	877	-	3417838	3417911	0	1	73,	0,
Scaffold_6	3627701	3627775	Scaffold_6.tRNA83-AlaAGC	606	-	3627701	3627775	0	1	74,	0,
Scaffold_6	3637854	3637925	Scaffold_6.tRNA82-AlaAGC	502	-	3637854	3637925	0	1	71,	0,
Scaffold_6	3768231	3768303	Scaffold_6.tRNA7-UndetNNN	220	+	3768231	3768303	0	1	72,	0,
Scaffold_6	3942898	3942971	Scaffold_6.tRNA81-HisGTG	310	-	3942898	3942971	0	1	73,	0,
Scaffold_6	4591287	4591360	Scaffold_6.tRNA80-PheGAA	783	-	4591287	4591360	0	1	73,	0,
Scaffold_6	4662039	4662111	Scaffold_6.tRNA79-LysTTT	923	-	4662039	4662111	0	1	72,	0,
Scaffold_6	4782143	4782216	Scaffold_6.tRNA78-HisGTG	324	-	4782143	4782216	0	1	73,	0,
Scaffold_6	4912053	4912126	Scaffold_6.tRNA8-HisGTG	231	+	4912053	4912126	0	1	73,	0,
Scaffold_6	5309656	5309729	Scaffold_6.tRNA77-PheGAA	740	-	5309656	5309729	0	1	73,	0,
Scaffold_6	6550951	6551022	Scaffold_6.tRNA9-UndetNNN	389	+	6550951	6551022	0	1	71,	0,
Scaffold_6	6551166	6551238	Scaffold_6.tRNA76-PheAAA	436	-	6551166	6551238	0	1	72,	0,
Scaffold_6	6846505	6846577	Scaffold_6.tRNA10-UndetNNN	268	+	6846505	6846577	0	1	72,	0,
Scaffold_6	7571149	7571233	Scaffold_6.tRNA75-ThrTGT	371	-	7571149	7571233	0	2	38,40,	0,44,
Scaffold_6	8315364	8315436	Scaffold_6.tRNA74-UndetNNN	215	-	8315364	8315436	0	1	72,	0,
Scaffold_6	8316683	8316756	Scaffold_6.tRNA11-HisGTG	392	+	8316683	8316756	0	1	73,	0,
Scaffold_6	8873157	8873241	Scaffold_6.tRNA12-CysACA	329	+	8873157	8873241	0	1	84,	0,
Scaffold_6	9129859	9129934	Scaffold_6.tRNA73-UndetNNN	381	-	9129859	9129934	0	1	75,	0,
Scaffold_6	9333317	9333401	Scaffold_6.tRNA13-ThrTGT	211	+	9333317	9333401	0	2	40,38,	0,46,
Scaffold_6	9333899	9333975	Scaffold_6.tRNA72-IleTAT	527	-	9333899	9333975	0	1	76,	0,
Scaffold_6	11079541	11079617	Scaffold_6.tRNA14-LysCTT	333	+	11079541	11079617	0	2	37,34,	0,42,
Scaffold_6	11079768	11079841	Scaffold_6.tRNA71-UndetNNN	410	-	11079768	11079841	0	1	73,	0,
Scaffold_6	11317880	11317964	Scaffold_6.tRNA15-ThrTGT	248	+	11317880	11317964	0	1	84,	0,
Scaffold_6	11318792	11318868	Scaffold_6.tRNA70-GlnCTG	303	-	11318792	11318868	0	1	76,	0,
Scaffold_6	11894859	11894932	Scaffold_6.tRNA16-ThrTGT	414	+	11894859	11894932	0	1	73,	0,
Scaffold_6	11895226	11895310	Scaffold_6.tRNA69-ThrTGT	333	-	11895226	11895310	0	2	38,40,	0,44,
Scaffold_6	12451612	12451685	Scaffold_6.tRNA68-HisGTG	212	-	12451612	12451685	0	1	73,	0,
Scaffold_6	12961394	12961467	Scaffold_6.tRNA67-ThrTGT	721	-	12961394	12961467	0	1	73,	0,
Scaffold_6	13869217	13869290	Scaffold_6.tRNA17-HisGTG	256	+	13869217	13869290	0	1	73,	0,
Scaffold_6	14191390	14191462	Scaffold_6.tRNA18-UndetNNN	391	+	14191390	14191462	0	1	72,	0,
Scaffold_6	14599428	14599513	Scaffold_6.tRNA66-MetCAT	642	-	14599428	14599513	0	2	36,38,	0,47,
Scaffold_6	14935216	14935289	Scaffold_6.tRNA19-AlaAGC	634	+	14935216	14935289	0	1	73,	0,
Scaffold_6	14950498	14950570	Scaffold_6.tRNA20-ProCGG	648	+	14950498	14950570	0	1	72,	0,
Scaffold_6	15392686	15392759	Scaffold_6.tRNA65-AlaTGC	700	-	15392686	15392759	0	1	73,	0,
Scaffold_6	15639098	15639171	Scaffold_6.tRNA21-HisGTG	305	+	15639098	15639171	0	1	73,	0,
Scaffold_6	16325836	16325909	Scaffold_6.tRNA22-AsnATT	384	+	16325836	16325909	0	1	73,	0,
Scaffold_6	16326502	16326576	Scaffold_6.tRNA64-UndetNNN	487	-	16326502	16326576	0	1	74,	0,
Scaffold_6	16379714	16379787	Scaffold_6.tRNA23-AlaTGC	453	+	16379714	16379787	0	1	73,	0,
Scaffold_6	16708348	16708421	Scaffold_6.tRNA24-HisGTG	275	+	16708348	16708421	0	1	73,	0,
Scaffold_6	17241578	17241651	Scaffold_6.tRNA63-HisATG	298	-	17241578	17241651	0	1	73,	0,
Scaffold_6	17283600	17283671	Scaffold_6.tRNA25-ThrTGT	214	+	17283600	17283671	0	1	71,	0,
Scaffold_6	17283949	17284033	Scaffold_6.tRNA62-ThrTGT	255	-	17283949	17284033	0	2	38,40,	0,44,
Scaffold_6	17507613	17507685	Scaffold_6.tRNA26-TyrGTA	380	+	17507613	17507685	0	1	72,	0,
Scaffold_6	17846700	17846772	Scaffold_6.tRNA27-TyrGTA	231	+	17846700	17846772	0	1	72,	0,
Scaffold_6	18130555	18130637	Scaffold_6.tRNA61-SerTGA	807	-	18130555	18130637	0	1	82,	0,
Scaffold_6	18132175	18132257	Scaffold_6.tRNA60-SerTGA	807	-	18132175	18132257	0	1	82,	0,
Scaffold_6	18135495	18135577	Scaffold_6.tRNA59-SerTGA	829	-	18135495	18135577	0	1	82,	0,
Scaffold_6	18458033	18458109	Scaffold_6.tRNA28-LysCTT	524	+	18458033	18458109	0	2	37,34,	0,42,
Scaffold_6	18458426	18458510	Scaffold_6.tRNA58-ThrTGT	333	-	18458426	18458510	0	2	38,40,	0,44,
Scaffold_6	18918550	18918622	Scaffold_6.tRNA57-AspGTC	698	-	18918550	18918622	0	1	72,	0,
Scaffold_6	18991480	18991553	Scaffold_6.tRNA56-AlaTGC	700	-	18991480	18991553	0	1	73,	0,
Scaffold_6	18991807	18991880	Scaffold_6.tRNA55-AlaTGC	461	-	18991807	18991880	0	1	73,	0,
Scaffold_6	18992119	18992192	Scaffold_6.tRNA54-AlaTGC	700	-	18992119	18992192	0	1	73,	0,
Scaffold_6	19292026	19292099	Scaffold_6.tRNA53-ArgCCG	692	-	19292026	19292099	0	1	73,	0,
Scaffold_6	20291757	20291842	Scaffold_6.tRNA29-TyrGTA	244	+	20291757	20291842	0	1	85,	0,
Scaffold_6	20336257	20336330	Scaffold_6.tRNA52-HisGTG	397	-	20336257	20336330	0	1	73,	0,
Scaffold_6	20526094	20526176	Scaffold_6.tRNA30-SerTGA	763	+	20526094	20526176	0	1	82,	0,
Scaffold_6	21198813	21198895	Scaffold_6.tRNA31-SerGCT	805	+	21198813	21198895	0	1	82,	0,
Scaffold_6	21213870	21213952	Scaffold_6.tRNA51-SerGCT	805	-	21213870	21213952	0	1	82,	0,
Scaffold_6	21214287	21214369	Scaffold_6.tRNA50-SerGCT	805	-	21214287	21214369	0	1	82,	0,
Scaffold_6	21346681	21346755	Scaffold_6.tRNA32-HisGTG	276	+	21346681	21346755	0	1	74,	0,
Scaffold_6	21492488	21492559	Scaffold_6.tRNA49-TyrGTA	211	-	21492488	21492559	0	1	71,	0,
Scaffold_6	21539919	21539993	Scaffold_6.tRNA48-HisATG	254	-	21539919	21539993	0	1	74,	0,
Scaffold_6	21673647	21673720	Scaffold_6.tRNA33-HisGTG	346	+	21673647	21673720	0	1	73,	0,
Scaffold_6	21893662	21893724	Scaffold_6.tRNA34-UndetNNN	236	+	21893662	21893724	0	1	62,	0,
Scaffold_6	22037984	22038057	Scaffold_6.tRNA47-AsnATT	369	-	22037984	22038057	0	1	73,	0,
Scaffold_6	22165151	22165235	Scaffold_6.tRNA35-UndetNNN	396	+	22165151	22165235	0	1	84,	0,
Scaffold_6	22165641	22165717	Scaffold_6.tRNA46-ThrTGT	483	-	22165641	22165717	0	1	76,	0,
Scaffold_6	22263493	22263566	Scaffold_6.tRNA36-TyrGTA	298	+	22263493	22263566	0	1	73,	0,
Scaffold_6	22274506	22274581	Scaffold_6.tRNA37-HisGTG	207	+	22274506	22274581	0	1	75,	0,
Scaffold_6	22757284	22757356	Scaffold_6.tRNA38-TrpCCA	758	+	22757284	22757356	0	1	72,	0,
Scaffold_6	22902742	22902814	Scaffold_6.tRNA39-ProTGG	685	+	22902742	22902814	0	1	72,	0,
Scaffold_6	23314540	23314613	Scaffold_6.tRNA45-ArgACG	717	-	23314540	23314613	0	1	73,	0,
Scaffold_6	23351322	23351394	Scaffold_6.tRNA44-iMetCAT	583	-	23351322	23351394	0	1	72,	0,
Scaffold_6	23687199	23687272	Scaffold_6.tRNA40-HisGTG	240	+	23687199	23687272	0	1	73,	0,
Scaffold_6	24085343	24085430	Scaffold_6.tRNA43-TyrGTA	744	-	24085343	24085430	0	2	36,37,	0,50,
Scaffold_6	24480172	24480246	Scaffold_6.tRNA41-UndetNNN	461	+	24480172	24480246	0	1	74,	0,
Scaffold_6	24480840	24480913	Scaffold_6.tRNA42-AsnATT	384	-	24480840	24480913	0	1	73,	0,
Scaffold_7	1178136	1178210	Scaffold_7.tRNA1-IleAAT	793	+	1178136	1178210	0	1	74,	0,
Scaffold_7	1372982	1373066	Scaffold_7.tRNA2-LeuCAA	786	+	1372982	1373066	0	1	84,	0,
Scaffold_7	1430396	1430480	Scaffold_7.tRNA3-ThrTGT	260	+	1430396	1430480	0	2	40,38,	0,46,
Scaffold_7	1430773	1430846	Scaffold_7.tRNA98-ThrTGT	511	-	1430773	1430846	0	1	73,	0,
Scaffold_7	1539337	1539421	Scaffold_7.tRNA97-UndetNNN	269	-	1539337	1539421	0	1	84,	0,
Scaffold_7	1793237	1793309	Scaffold_7.tRNA4-iMetCAT	583	+	1793237	1793309	0	1	72,	0,
Scaffold_7	1807257	1807329	Scaffold_7.tRNA5-iMetCAT	266	+	1807257	1807329	0	1	72,	0,
Scaffold_7	1946949	1947020	Scaffold_7.tRNA96-UndetNNN	306	-	1946949	1947020	0	1	71,	0,
Scaffold_7	2965096	2965169	Scaffold_7.tRNA95-AlaCGC	683	-	2965096	2965169	0	1	73,	0,
Scaffold_7	3130944	3131017	Scaffold_7.tRNA6-SerTGA	235	+	3130944	3131017	0	1	73,	0,
Scaffold_7	3131366	3131445	Scaffold_7.tRNA94-ThrTGT	314	-	3131366	3131445	0	1	79,	0,
Scaffold_7	3556634	3556707	Scaffold_7.tRNA7-HisGTG	223	+	3556634	3556707	0	1	73,	0,
Scaffold_7	4651058	4651132	Scaffold_7.tRNA8-UndetNNN	451	+	4651058	4651132	0	1	74,	0,
Scaffold_7	4913244	4913317	Scaffold_7.tRNA93-AlaTGC	275	-	4913244	4913317	0	1	73,	0,
Scaffold_7	5177129	5177204	Scaffold_7.tRNA9-UndetNNN	491	+	5177129	5177204	0	1	75,	0,
Scaffold_7	5177751	5177827	Scaffold_7.tRNA92-ArgTCT	398	-	5177751	5177827	0	2	34,37,	0,39,
Scaffold_7	5378567	5378639	Scaffold_7.tRNA91-UndetNNN	250	-	5378567	5378639	0	1	72,	0,
Scaffold_7	5703710	5703782	Scaffold_7.tRNA10-UndetNNN	225	+	5703710	5703782	0	1	72,	0,
Scaffold_7	5760868	5760944	Scaffold_7.tRNA11-LysCTT	388	+	5760868	5760944	0	2	37,34,	0,42,
Scaffold_7	5761396	5761480	Scaffold_7.tRNA90-ThrTGT	271	-	5761396	5761480	0	2	38,40,	0,44,
Scaffold_7	5798703	5798777	Scaffold_7.tRNA12-UndetNNN	276	+	5798703	5798777	0	1	74,	0,
Scaffold_7	5799156	5799229	Scaffold_7.tRNA89-AsnATT	388	-	5799156	5799229	0	1	73,	0,
Scaffold_7	6043161	6043233	Scaffold_7.tRNA88-UndetNNN	223	-	6043161	6043233	0	1	72,	0,
Scaffold_7	6795530	6795603	Scaffold_7.tRNA87-SerTGA	246	-	6795530	6795603	0	1	73,	0,
Scaffold_7	8558136	8558218	Scaffold_7.tRNA13-SerAGA	787	+	8558136	8558218	0	1	82,	0,
Scaffold_7	9031877	9031949	Scaffold_7.tRNA86-CysGCA	817	-	9031877	9031949	0	1	72,	0,
Scaffold_7	9039435	9039507	Scaffold_7.tRNA85-CysGCA	817	-	9039435	9039507	0	1	72,	0,
Scaffold_7	9109316	9109388	Scaffold_7.tRNA14-CysGCA	817	+	9109316	9109388	0	1	72,	0,
Scaffold_7	9250278	9250351	Scaffold_7.tRNA84-HisGTG	234	-	9250278	9250351	0	1	73,	0,
Scaffold_7	9357116	9357188	Scaffold_7.tRNA15-SupTCA	348	+	9357116	9357188	0	1	72,	0,
Scaffold_7	9663085	9663158	Scaffold_7.tRNA83-HisGTG	288	-	9663085	9663158	0	1	73,	0,
Scaffold_7	10810866	10810942	Scaffold_7.tRNA82-UndetNNN	364	-	10810866	10810942	0	1	76,	0,
Scaffold_7	10913574	10913646	Scaffold_7.tRNA16-AlaAGC	326	+	10913574	10913646	0	1	72,	0,
Scaffold_7	10913681	10913753	Scaffold_7.tRNA81-GlyTCC	598	-	10913681	10913753	0	1	72,	0,
Scaffold_7	10919328	10919401	Scaffold_7.tRNA80-AlaAGC	589	-	10919328	10919401	0	1	73,	0,
Scaffold_7	11085086	11085158	Scaffold_7.tRNA17-UndetNNN	271	+	11085086	11085158	0	1	72,	0,
Scaffold_7	11212272	11212344	Scaffold_7.tRNA18-GlyTCC	739	+	11212272	11212344	0	1	72,	0,
Scaffold_7	11573517	11573589	Scaffold_7.tRNA79-AspGTC	354	-	11573517	11573589	0	1	72,	0,
Scaffold_7	11573888	11573960	Scaffold_7.tRNA78-AspGTC	484	-	11573888	11573960	0	1	72,	0,
Scaffold_7	11574265	11574337	Scaffold_7.tRNA77-AspATC	433	-	11574265	11574337	0	1	72,	0,
Scaffold_7	11574638	11574710	Scaffold_7.tRNA76-AspGTC	640	-	11574638	11574710	0	1	72,	0,
Scaffold_7	11575487	11575559	Scaffold_7.tRNA75-AspGTC	234	-	11575487	11575559	0	1	72,	0,
Scaffold_7	11575858	11575930	Scaffold_7.tRNA74-AspGTC	513	-	11575858	11575930	0	1	72,	0,
Scaffold_7	11576230	11576302	Scaffold_7.tRNA73-AspGTC	563	-	11576230	11576302	0	1	72,	0,
Scaffold_7	11576600	11576671	Scaffold_7.tRNA72-UndetNNN	467	-	11576600	11576671	0	1	71,	0,
Scaffold_7	11577254	11577325	Scaffold_7.tRNA71-AspGTC	227	-	11577254	11577325	0	1	71,	0,
Scaffold_7	11577621	11577692	Scaffold_7.tRNA70-GlyACC	427	-	11577621	11577692	0	1	71,	0,
Scaffold_7	11577991	11578063	Scaffold_7.tRNA69-AspGTC	540	-	11577991	11578063	0	1	72,	0,
Scaffold_7	11578343	11578415	Scaffold_7.tRNA68-AspGTC	698	-	11578343	11578415	0	1	72,	0,
Scaffold_7	11578715	11578787	Scaffold_7.tRNA67-AspATC	332	-	11578715	11578787	0	1	72,	0,
Scaffold_7	11753991	11754064	Scaffold_7.tRNA19-LysTTT	230	+	11753991	11754064	0	1	73,	0,
Scaffold_7	11906611	11906683	Scaffold_7.tRNA66-UndetNNN	276	-	11906611	11906683	0	1	72,	0,
Scaffold_7	12391507	12391579	Scaffold_7.tRNA65-UndetNNN	309	-	12391507	12391579	0	1	72,	0,
Scaffold_7	13650204	13650280	Scaffold_7.tRNA64-LysCTT	453	-	13650204	13650280	0	2	34,37,	0,39,
Scaffold_7	13654033	13654106	Scaffold_7.tRNA20-AsnATT	392	+	13654033	13654106	0	1	73,	0,
Scaffold_7	13654822	13654896	Scaffold_7.tRNA63-UndetNNN	308	-	13654822	13654896	0	1	74,	0,
Scaffold_7	13919979	13920052	Scaffold_7.tRNA21-HisATG	236	+	13919979	13920052	0	1	73,	0,
Scaffold_7	14435337	14435410	Scaffold_7.tRNA62-GluTTC	374	-	14435337	14435410	0	1	73,	0,
Scaffold_7	15314377	15314451	Scaffold_7.tRNA61-IleAAT	824	-	15314377	15314451	0	1	74,	0,
Scaffold_7	15566881	15566954	Scaffold_7.tRNA60-TyrGTA	353	-	15566881	15566954	0	1	73,	0,
Scaffold_7	16814784	16814857	Scaffold_7.tRNA22-HisGTG	306	+	16814784	16814857	0	1	73,	0,
Scaffold_7	17407827	17407915	Scaffold_7.tRNA59-MetCAT	641	-	17407827	17407915	0	2	36,38,	0,50,
Scaffold_7	17813285	17813358	Scaffold_7.tRNA23-TyrGTA	343	+	17813285	17813358	0	1	73,	0,
Scaffold_7	17919613	17919689	Scaffold_7.tRNA24-UndetNNN	423	+	17919613	17919689	0	1	76,	0,
Scaffold_7	18182466	18182539	Scaffold_7.tRNA25-TyrGTA	392	+	18182466	18182539	0	1	73,	0,
Scaffold_7	18224630	18224704	Scaffold_7.tRNA26-ValAAC	719	+	18224630	18224704	0	1	74,	0,
Scaffold_7	18311193	18311266	Scaffold_7.tRNA58-HisGTG	206	-	18311193	18311266	0	1	73,	0,
Scaffold_7	18316408	18316481	Scaffold_7.tRNA27-HisGTG	419	+	18316408	18316481	0	1	73,	0,
Scaffold_7	18331244	18331316	Scaffold_7.tRNA57-HisGTG	283	-	18331244	18331316	0	1	72,	0,
Scaffold_7	18395139	18395219	Scaffold_7.tRNA28-LeuTAG	672	+	18395139	18395219	0	1	80,	0,
Scaffold_7	18399510	18399591	Scaffold_7.tRNA56-LeuAAG	740	-	18399510	18399591	0	1	81,	0,
Scaffold_7	18676875	18676948	Scaffold_7.tRNA29-HisGTG	200	+	18676875	18676948	0	1	73,	0,
Scaffold_7	18702485	18702559	Scaffold_7.tRNA30-TrpCCA	701	+	18702485	18702559	0	1	74,	0,
Scaffold_7	18705234	18705308	Scaffold_7.tRNA31-HisGTG	247	+	18705234	18705308	0	1	74,	0,
Scaffold_7	18732973	18733045	Scaffold_7.tRNA55-GluTTC	720	-	18732973	18733045	0	1	72,	0,
Scaffold_7	18734259	18734331	Scaffold_7.tRNA54-GluTTC	720	-	18734259	18734331	0	1	72,	0,
Scaffold_7	18737807	18737878	Scaffold_7.tRNA32-GlyCCC	660	+	18737807	18737878	0	1	71,	0,
Scaffold_7	19049835	19049907	Scaffold_7.tRNA53-GlnCTG	763	-	19049835	19049907	0	1	72,	0,
Scaffold_7	19555062	19555134	Scaffold_7.tRNA52-GluTTC	732	-	19555062	19555134	0	1	72,	0,
Scaffold_7	20003229	20003303	Scaffold_7.tRNA51-ValAAC	729	-	20003229	20003303	0	1	74,	0,
Scaffold_7	20050047	20050119	Scaffold_7.tRNA33-iMetCAT	583	+	20050047	20050119	0	1	72,	0,
Scaffold_7	20510935	20511008	Scaffold_7.tRNA34-AlaTGC	700	+	20510935	20511008	0	1	73,	0,
Scaffold_7	20517319	20517393	Scaffold_7.tRNA50-AlaTGC	655	-	20517319	20517393	0	1	74,	0,
Scaffold_7	20751758	20751831	Scaffold_7.tRNA49-HisGTG	451	-	20751758	20751831	0	1	73,	0,
Scaffold_7	20863943	20864016	Scaffold_7.tRNA48-TyrGTA	314	-	20863943	20864016	0	1	73,	0,
Scaffold_7	20925552	20925644	Scaffold_7.tRNA35-SerTGA	604	+	20925552	20925644	0	1	92,	0,
Scaffold_7	20983186	20983270	Scaffold_7.tRNA36-LeuCAA	786	+	20983186	20983270	0	1	84,	0,
Scaffold_7	21386056	21386142	Scaffold_7.tRNA37-MetCAT	642	+	21386056	21386142	0	2	38,36,	0,50,
Scaffold_7	21729605	21729678	Scaffold_7.tRNA47-HisGTG	220	-	21729605	21729678	0	1	73,	0,
Scaffold_7	22097346	22097417	Scaffold_7.tRNA38-GlyGCC	665	+	22097346	22097417	0	1	71,	0,
Scaffold_7	22341670	22341738	Scaffold_7.tRNA46-IleAAT	340	-	22341670	22341738	0	1	68,	0,
Scaffold_7	22389405	22389473	Scaffold_7.tRNA39-IleAAT	340	+	22389405	22389473	0	1	68,	0,
Scaffold_7	22950305	22950387	Scaffold_7.tRNA40-SerTGA	807	+	22950305	22950387	0	1	82,	0,
Scaffold_7	23137108	23137181	Scaffold_7.tRNA41-HisGTG	386	+	23137108	23137181	0	1	73,	0,
Scaffold_7	23607113	23607186	Scaffold_7.tRNA42-HisGTG	249	+	23607113	23607186	0	1	73,	0,
Scaffold_7	23874221	23874292	Scaffold_7.tRNA45-GlyGCC	665	-	23874221	23874292	0	1	71,	0,
Scaffold_7	23929995	23930067	Scaffold_7.tRNA44-GluTTC	720	-	23929995	23930067	0	1	72,	0,
Scaffold_7	24113472	24113544	Scaffold_7.tRNA43-CysGCA	799	-	24113472	24113544	0	1	72,	0,
Scaffold_8	112179	112251	Scaffold_8.tRNA96-LysTTT	923	-	112179	112251	0	1	72,	0,
Scaffold_8	304267	304349	Scaffold_8.tRNA1-SerGCT	805	+	304267	304349	0	1	82,	0,
Scaffold_8	481471	481545	Scaffold_8.tRNA95-AsnATT	211	-	481471	481545	0	1	74,	0,
Scaffold_8	508469	508541	Scaffold_8.tRNA2-UndetNNN	228	+	508469	508541	0	1	72,	0,
Scaffold_8	690881	690954	Scaffold_8.tRNA94-HisGTG	278	-	690881	690954	0	1	73,	0,
Scaffold_8	703639	703712	Scaffold_8.tRNA3-HisGTG	268	+	703639	703712	0	1	73,	0,
Scaffold_8	961767	961843	Scaffold_8.tRNA4-GlyGCC	583	+	961767	961843	0	1	76,	0,
Scaffold_8	963115	963186	Scaffold_8.tRNA5-GlyGCC	665	+	963115	963186	0	1	71,	0,
Scaffold_8	1133217	1133290	Scaffold_8.tRNA6-GluCTC	789	+	1133217	1133290	0	1	73,	0,
Scaffold_8	1139171	1139244	Scaffold_8.tRNA7-GluCTC	789	+	1139171	1139244	0	1	73,	0,
Scaffold_8	1140914	1140987	Scaffold_8.tRNA8-GluCTC	789	+	1140914	1140987	0	1	73,	0,
Scaffold_8	1307875	1307949	Scaffold_8.tRNA93-IleAAT	793	-	1307875	1307949	0	1	74,	0,
Scaffold_8	1420493	1420566	Scaffold_8.tRNA9-HisGTG	332	+	1420493	1420566	0	1	73,	0,
Scaffold_8	1594539	1594612	Scaffold_8.tRNA92-HisATG	235	-	1594539	1594612	0	1	73,	0,
Scaffold_8	1941459	1941533	Scaffold_8.tRNA10-ProTGG	248	+	1941459	1941533	0	1	74,	0,
Scaffold_8	1941706	1941780	Scaffold_8.tRNA11-TrpCCA	618	+	1941706	1941780	0	1	74,	0,
Scaffold_8	2006122	2006206	Scaffold_8.tRNA91-LeuCAA	786	-	2006122	2006206	0	1	84,	0,
Scaffold_8	2374321	2374404	Scaffold_8.tRNA12-LeuTAA	749	+	2374321	2374404	0	1	83,	0,
Scaffold_8	2388487	2388559	Scaffold_8.tRNA13-GlnTTG	735	+	2388487	2388559	0	1	72,	0,
Scaffold_8	3291252	3291325	Scaffold_8.tRNA90-HisGTG	303	-	3291252	3291325	0	1	73,	0,
Scaffold_8	3379531	3379604	Scaffold_8.tRNA14-HisGTG	253	+	3379531	3379604	0	1	73,	0,
Scaffold_8	3749892	3749965	Scaffold_8.tRNA89-HisGTG	398	-	3749892	3749965	0	1	73,	0,
Scaffold_8	3752882	3752955	Scaffold_8.tRNA88-HisGTG	398	-	3752882	3752955	0	1	73,	0,
Scaffold_8	4000666	4000739	Scaffold_8.tRNA87-UndetNNN	229	-	4000666	4000739	0	1	73,	0,
Scaffold_8	4244878	4244950	Scaffold_8.tRNA15-ProTGG	685	+	4244878	4244950	0	1	72,	0,
Scaffold_8	5024845	5024912	Scaffold_8.tRNA86-ValGAC	291	-	5024845	5024912	0	1	67,	0,
Scaffold_8	5488877	5488949	Scaffold_8.tRNA16-LysTTT	233	+	5488877	5488949	0	1	72,	0,
Scaffold_8	6486106	6486188	Scaffold_8.tRNA85-SerTGA	807	-	6486106	6486188	0	1	82,	0,
Scaffold_8	7013056	7013129	Scaffold_8.tRNA84-AspATC	299	-	7013056	7013129	0	1	73,	0,
Scaffold_8	7017325	7017398	Scaffold_8.tRNA83-AlaAGC	579	-	7017325	7017398	0	1	73,	0,
Scaffold_8	7021603	7021676	Scaffold_8.tRNA82-AlaAGC	579	-	7021603	7021676	0	1	73,	0,
Scaffold_8	7025881	7025954	Scaffold_8.tRNA81-AlaAGC	579	-	7025881	7025954	0	1	73,	0,
Scaffold_8	7036066	7036139	Scaffold_8.tRNA80-AlaAGC	634	-	7036066	7036139	0	1	73,	0,
Scaffold_8	7395461	7395532	Scaffold_8.tRNA79-GlyGCC	665	-	7395461	7395532	0	1	71,	0,
Scaffold_8	7399276	7399347	Scaffold_8.tRNA78-GlyGCC	665	-	7399276	7399347	0	1	71,	0,
Scaffold_8	7442714	7442787	Scaffold_8.tRNA17-HisGTG	217	+	7442714	7442787	0	1	73,	0,
Scaffold_8	7550915	7550997	Scaffold_8.tRNA18-SerCGA	789	+	7550915	7550997	0	1	82,	0,
Scaffold_8	9973246	9973319	Scaffold_8.tRNA77-HisGTG	247	-	9973246	9973319	0	1	73,	0,
Scaffold_8	10190283	10190356	Scaffold_8.tRNA19-LysCTT	877	+	10190283	10190356	0	1	73,	0,
Scaffold_8	10404399	10404472	Scaffold_8.tRNA76-HisGTG	287	-	10404399	10404472	0	1	73,	0,
Scaffold_8	10845061	10845134	Scaffold_8.tRNA20-HisATG	247	+	10845061	10845134	0	1	73,	0,
Scaffold_8	11419340	11419413	Scaffold_8.tRNA75-LeuGAG	361	-	11419340	11419413	0	1	73,	0,
Scaffold_8	11674798	11674871	Scaffold_8.tRNA74-HisGTG	335	-	11674798	11674871	0	1	73,	0,
Scaffold_8	12046236	12046308	Scaffold_8.tRNA73-ThrTGT	793	-	12046236	12046308	0	1	72,	0,
Scaffold_8	12205405	12205478	Scaffold_8.tRNA21-HisGTG	256	+	12205405	12205478	0	1	73,	0,
Scaffold_8	13244231	13244303	Scaffold_8.tRNA22-HisGTG	630	+	13244231	13244303	0	1	72,	0,
Scaffold_8	13271571	13271644	Scaffold_8.tRNA72-GlnTTG	388	-	13271571	13271644	0	1	73,	0,
Scaffold_8	13872472	13872545	Scaffold_8.tRNA23-HisGTG	428	+	13872472	13872545	0	1	73,	0,
Scaffold_8	14180082	14180154	Scaffold_8.tRNA24-GlyTCC	741	+	14180082	14180154	0	1	72,	0,
Scaffold_8	14935451	14935527	Scaffold_8.tRNA25-UndetNNN	498	+	14935451	14935527	0	1	76,	0,
Scaffold_8	15255078	15255152	Scaffold_8.tRNA71-ValCAC	791	-	15255078	15255152	0	1	74,	0,
Scaffold_8	15332498	15332572	Scaffold_8.tRNA70-ValAAC	674	-	15332498	15332572	0	1	74,	0,
Scaffold_8	15333701	15333775	Scaffold_8.tRNA69-ValAAC	719	-	15333701	15333775	0	1	74,	0,
Scaffold_8	15333884	15333950	Scaffold_8.tRNA26-UndetNNN	413	+	15333884	15333950	0	1	66,	0,
Scaffold_8	15335686	15335775	Scaffold_8.tRNA68-TyrGTA	380	-	15335686	15335775	0	2	36,38,	0,51,
Scaffold_8	15336092	15336166	Scaffold_8.tRNA67-ValAAC	729	-	15336092	15336166	0	1	74,	0,
Scaffold_8	15336281	15336355	Scaffold_8.tRNA27-ThrAGT	728	+	15336281	15336355	0	1	74,	0,
Scaffold_8	15338407	15338495	Scaffold_8.tRNA66-TyrGTA	744	-	15338407	15338495	0	2	36,37,	0,51,
Scaffold_8	15339215	15339303	Scaffold_8.tRNA65-TyrGTA	744	-	15339215	15339303	0	2	36,37,	0,51,
Scaffold_8	15346629	15346703	Scaffold_8.tRNA28-ThrAGT	760	+	15346629	15346703	0	1	74,	0,
Scaffold_8	15373079	15373167	Scaffold_8.tRNA64-TyrGTA	591	-	15373079	15373167	0	2	36,37,	0,51,
Scaffold_8	15373677	15373765	Scaffold_8.tRNA63-TyrATA	652	-	15373677	15373765	0	2	36,37,	0,51,
Scaffold_8	15374652	15374739	Scaffold_8.tRNA62-TyrGTA	744	-	15374652	15374739	0	2	36,37,	0,50,
Scaffold_8	15375637	15375725	Scaffold_8.tRNA61-TyrGTA	744	-	15375637	15375725	0	2	36,37,	0,51,
Scaffold_8	15375956	15376050	Scaffold_8.tRNA60-TyrGTA	331	-	15375956	15376050	0	2	36,37,	0,57,
Scaffold_8	15376623	15376711	Scaffold_8.tRNA59-TyrGTA	744	-	15376623	15376711	0	2	36,37,	0,51,
Scaffold_8	15376948	15377044	Scaffold_8.tRNA58-TyrGTA	204	-	15376948	15377044	0	2	38,37,	0,59,
Scaffold_8	15377506	15377594	Scaffold_8.tRNA57-TyrGTA	744	-	15377506	15377594	0	2	36,37,	0,51,
Scaffold_8	15377825	15377919	Scaffold_8.tRNA56-TyrGTA	385	-	15377825	15377919	0	2	36,37,	0,57,
Scaffold_8	15378498	15378586	Scaffold_8.tRNA55-TyrGTA	744	-	15378498	15378586	0	2	36,37,	0,51,
Scaffold_8	15378760	15378854	Scaffold_8.tRNA54-TyrGTA	328	-	15378760	15378854	0	2	36,37,	0,57,
Scaffold_8	15379532	15379620	Scaffold_8.tRNA53-TyrGTA	744	-	15379532	15379620	0	2	36,37,	0,51,
Scaffold_8	15379857	15379953	Scaffold_8.tRNA52-TyrGTA	220	-	15379857	15379953	0	2	38,37,	0,59,
Scaffold_8	15380997	15381085	Scaffold_8.tRNA51-TyrGTA	586	-	15380997	15381085	0	2	36,37,	0,51,
Scaffold_8	15445737	15445819	Scaffold_8.tRNA50-SerAGA	771	-	15445737	15445819	0	1	82,	0,
Scaffold_8	15540936	15541008	Scaffold_8.tRNA29-LysTTT	923	+	15540936	15541008	0	1	72,	0,
Scaffold_8	16166017	16166091	Scaffold_8.tRNA49-AsnGTT	845	-	16166017	16166091	0	1	74,	0,
Scaffold_8	16644630	16644702	Scaffold_8.tRNA48-ProTGG	629	-	16644630	16644702	0	1	72,	0,
Scaffold_8	16644762	16644842	Scaffold_8.tRNA47-LeuTAG	709	-	16644762	16644842	0	1	80,	0,
Scaffold_8	16646303	16646383	Scaffold_8.tRNA46-LeuTAG	644	-	16646303	16646383	0	1	80,	0,
Scaffold_8	17020467	17020553	Scaffold_8.tRNA30-MetCAT	642	+	17020467	17020553	0	2	38,36,	0,50,
Scaffold_8	17560906	17560979	Scaffold_8.tRNA45-HisGTG	379	-	17560906	17560979	0	1	73,	0,
Scaffold_8	18063689	18063762	Scaffold_8.tRNA44-HisGTG	213	-	18063689	18063762	0	1	73,	0,
Scaffold_8	18399489	18399565	Scaffold_8.tRNA31-TyrATA	311	+	18399489	18399565	0	1	76,	0,
Scaffold_8	18400425	18400498	Scaffold_8.tRNA43-PheAAA	418	-	18400425	18400498	0	1	73,	0,
Scaffold_8	18703162	18703235	Scaffold_8.tRNA32-AsnATT	305	+	18703162	18703235	0	1	73,	0,
Scaffold_8	18703815	18703888	Scaffold_8.tRNA42-UndetNNN	368	-	18703815	18703888	0	1	73,	0,
Scaffold_8	19131581	19131653	Scaffold_8.tRNA33-UndetNNN	316	+	19131581	19131653	0	1	72,	0,
Scaffold_8	19795841	19795926	Scaffold_8.tRNA34-ThrTGT	303	+	19795841	19795926	0	2	40,38,	0,47,
Scaffold_8	19796217	19796290	Scaffold_8.tRNA41-LysTTT	395	-	19796217	19796290	0	1	73,	0,
Scaffold_8	20280136	20280209	Scaffold_8.tRNA35-HisGTG	300	+	20280136	20280209	0	1	73,	0,
Scaffold_8	20290573	20290646	Scaffold_8.tRNA40-ThrTGT	441	-	20290573	20290646	0	1	73,	0,
Scaffold_8	20401729	20401803	Scaffold_8.tRNA39-UndetNNN	325	-	20401729	20401803	0	1	74,	0,
Scaffold_8	20918336	20918407	Scaffold_8.tRNA36-UndetNNN	389	+	20918336	20918407	0	1	71,	0,
Scaffold_8	20918553	20918625	Scaffold_8.tRNA38-PheAAA	416	-	20918553	20918625	0	1	72,	0,
Scaffold_8	21252217	21252291	Scaffold_8.tRNA37-ValAAC	719	-	21252217	21252291	0	1	74,	0,
Scaffold_9	1064380	1064464	Scaffold_9.tRNA1-ThrTGT	344	+	1064380	1064464	0	2	40,38,	0,46,
Scaffold_9	1064870	1064942	Scaffold_9.tRNA76-PheAAA	310	-	1064870	1064942	0	1	72,	0,
Scaffold_9	1073747	1073821	Scaffold_9.tRNA2-UndetNNN	467	+	1073747	1073821	0	1	74,	0,
Scaffold_9	1074415	1074488	Scaffold_9.tRNA75-AsnATT	343	-	1074415	1074488	0	1	73,	0,
Scaffold_9	1414684	1414758	Scaffold_9.tRNA3-AlaTGC	295	+	1414684	1414758	0	1	74,	0,
Scaffold_9	2375631	2375704	Scaffold_9.tRNA4-HisGTG	230	+	2375631	2375704	0	1	73,	0,
Scaffold_9	2982005	2982078	Scaffold_9.tRNA74-HisGTG	206	-	2982005	2982078	0	1	73,	0,
Scaffold_9	4062449	4062531	Scaffold_9.tRNA5-SerAGA	681	+	4062449	4062531	0	1	82,	0,
Scaffold_9	4433404	4433477	Scaffold_9.tRNA6-ArgCCT	738	+	4433404	4433477	0	1	73,	0,
Scaffold_9	4603039	4603112	Scaffold_9.tRNA7-HisGTG	401	+	4603039	4603112	0	1	73,	0,
Scaffold_9	5161394	5161467	Scaffold_9.tRNA73-PheGAA	619	-	5161394	5161467	0	1	73,	0,
Scaffold_9	5680133	5680203	Scaffold_9.tRNA72-UndetNNN	371	-	5680133	5680203	0	1	70,	0,
Scaffold_9	5792979	5793052	Scaffold_9.tRNA71-HisGTG	343	-	5792979	5793052	0	1	73,	0,
Scaffold_9	7335719	7335792	Scaffold_9.tRNA70-HisGTG	323	-	7335719	7335792	0	1	73,	0,
Scaffold_9	8121520	8121592	Scaffold_9.tRNA69-UndetNNN	253	-	8121520	8121592	0	1	72,	0,
Scaffold_9	8681026	8681099	Scaffold_9.tRNA68-AsnATT	294	-	8681026	8681099	0	1	73,	0,
Scaffold_9	9205727	9205798	Scaffold_9.tRNA67-PheAAA	295	-	9205727	9205798	0	1	71,	0,
Scaffold_9	9278409	9278482	Scaffold_9.tRNA8-GluCTC	789	+	9278409	9278482	0	1	73,	0,
Scaffold_9	10824485	10824557	Scaffold_9.tRNA9-UndetNNN	317	+	10824485	10824557	0	1	72,	0,
Scaffold_9	10914204	10914277	Scaffold_9.tRNA10-HisGTG	245	+	10914204	10914277	0	1	73,	0,
Scaffold_9	11000572	11000644	Scaffold_9.tRNA66-LysTTT	923	-	11000572	11000644	0	1	72,	0,
Scaffold_9	11168770	11168845	Scaffold_9.tRNA11-AlaTGC	296	+	11168770	11168845	0	1	75,	0,
Scaffold_9	11689147	11689234	Scaffold_9.tRNA65-TyrGTA	697	-	11689147	11689234	0	2	36,37,	0,50,
Scaffold_9	11736221	11736290	Scaffold_9.tRNA64-HisATG	300	-	11736221	11736290	0	1	69,	0,
Scaffold_9	13489302	13489375	Scaffold_9.tRNA63-LeuAAG	284	-	13489302	13489375	0	1	73,	0,
Scaffold_9	13543335	13543422	Scaffold_9.tRNA12-TyrGTA	697	+	13543335	13543422	0	2	37,36,	0,51,
Scaffold_9	13543486	13543574	Scaffold_9.tRNA13-TyrGTA	696	+	13543486	13543574	0	2	37,36,	0,52,
Scaffold_9	13544290	13544364	Scaffold_9.tRNA62-ThrAGT	760	-	13544290	13544364	0	1	74,	0,
Scaffold_9	13544742	13544816	Scaffold_9.tRNA14-ValAAC	729	+	13544742	13544816	0	1	74,	0,
Scaffold_9	13547194	13547283	Scaffold_9.tRNA15-TyrGTA	743	+	13547194	13547283	0	2	37,36,	0,53,
Scaffold_9	13567516	13567590	Scaffold_9.tRNA16-ValAAC	729	+	13567516	13567590	0	1	74,	0,
Scaffold_9	13569543	13569617	Scaffold_9.tRNA17-ValAAC	729	+	13569543	13569617	0	1	74,	0,
Scaffold_9	13570290	13570377	Scaffold_9.tRNA61-TyrGTA	742	-	13570290	13570377	0	2	36,37,	0,50,
Scaffold_9	13894978	13895055	Scaffold_9.tRNA60-HisGTG	267	-	13894978	13895055	0	1	77,	0,
Scaffold_9	14394848	14394930	Scaffold_9.tRNA18-LeuAAG	672	+	14394848	14394930	0	1	82,	0,
Scaffold_9	14396888	14396961	Scaffold_9.tRNA19-ArgACG	229	+	14396888	14396961	0	1	73,	0,
Scaffold_9	14477220	14477292	Scaffold_9.tRNA20-ProTGG	692	+	14477220	14477292	0	1	72,	0,
Scaffold_9	14614216	14614289	Scaffold_9.tRNA59-HisGTG	252	-	14614216	14614289	0	1	73,	0,
Scaffold_9	14888414	14888487	Scaffold_9.tRNA21-HisGTG	260	+	14888414	14888487	0	1	73,	0,
Scaffold_9	15429645	15429718	Scaffold_9.tRNA58-HisGTG	390	-	15429645	15429718	0	1	73,	0,
Scaffold_9	15786638	15786711	Scaffold_9.tRNA22-TyrGTA	238	+	15786638	15786711	0	1	73,	0,
Scaffold_9	16634923	16634994	Scaffold_9.tRNA23-UndetNNN	313	+	16634923	16634994	0	1	71,	0,
Scaffold_9	16923600	16923682	Scaffold_9.tRNA57-TyrGTA	621	-	16923600	16923682	0	1	82,	0,
Scaffold_9	17172630	17172702	Scaffold_9.tRNA24-GlnCTG	732	+	17172630	17172702	0	1	72,	0,
Scaffold_9	17181197	17181269	Scaffold_9.tRNA56-TyrGTA	213	-	17181197	17181269	0	1	72,	0,
Scaffold_9	17336984	17337057	Scaffold_9.tRNA25-ArgTCT	700	+	17336984	17337057	0	1	73,	0,
Scaffold_9	18064533	18064607	Scaffold_9.tRNA26-ArgTCG	823	+	18064533	18064607	0	1	74,	0,
Scaffold_9	18412405	18412478	Scaffold_9.tRNA55-ValTAC	778	-	18412405	18412478	0	1	73,	0,
Scaffold_9	18629827	18629900	Scaffold_9.tRNA27-LysCTT	877	+	18629827	18629900	0	1	73,	0,
Scaffold_9	18719061	18719132	Scaffold_9.tRNA28-GlyGCC	635	+	18719061	18719132	0	1	71,	0,
Scaffold_9	18737848	18737919	Scaffold_9.tRNA54-GlyGCC	635	-	18737848	18737919	0	1	71,	0,
Scaffold_9	18981320	18981393	Scaffold_9.tRNA29-PheGAA	783	+	18981320	18981393	0	1	73,	0,
Scaffold_9	19337261	19337333	Scaffold_9.tRNA30-TrpCCA	758	+	19337261	19337333	0	1	72,	0,
Scaffold_9	19639971	19640051	Scaffold_9.tRNA53-LeuTAG	709	-	19639971	19640051	0	1	80,	0,
Scaffold_9	19826388	19826460	Scaffold_9.tRNA52-AspGTC	256	-	19826388	19826460	0	1	72,	0,
Scaffold_9	20147533	20147606	Scaffold_9.tRNA51-HisGTG	229	-	20147533	20147606	0	1	73,	0,
Scaffold_9	20304707	20304779	Scaffold_9.tRNA50-GlnCTG	753	-	20304707	20304779	0	1	72,	0,
Scaffold_9	20535264	20535336	Scaffold_9.tRNA49-AspGTC	698	-	20535264	20535336	0	1	72,	0,
Scaffold_9	20535423	20535495	Scaffold_9.tRNA48-AspGTC	698	-	20535423	20535495	0	1	72,	0,
Scaffold_9	20535583	20535655	Scaffold_9.tRNA47-AspGTC	400	-	20535583	20535655	0	1	72,	0,
Scaffold_9	20536173	20536243	Scaffold_9.tRNA46-AspGTC	292	-	20536173	20536243	0	1	70,	0,
Scaffold_9	20569040	20569113	Scaffold_9.tRNA45-ValTAC	782	-	20569040	20569113	0	1	73,	0,
Scaffold_9	20961854	20961927	Scaffold_9.tRNA31-HisGTG	213	+	20961854	20961927	0	1	73,	0,
Scaffold_9	21757534	21757602	Scaffold_9.tRNA32-TyrATA	221	+	21757534	21757602	0	1	68,	0,
Scaffold_9	21933750	21933823	Scaffold_9.tRNA33-ValTAC	778	+	21933750	21933823	0	1	73,	0,
Scaffold_9	22019256	22019329	Scaffold_9.tRNA34-PheGAA	783	+	22019256	22019329	0	1	73,	0,
Scaffold_9	22019395	22019468	Scaffold_9.tRNA35-PheGAA	783	+	22019395	22019468	0	1	73,	0,
Scaffold_9	22688795	22688867	Scaffold_9.tRNA44-AlaCGC	446	-	22688795	22688867	0	1	72,	0,
Scaffold_9	22689501	22689593	Scaffold_9.tRNA43-IleTAT	717	-	22689501	22689593	0	2	36,38,	0,54,
Scaffold_9	22689673	22689776	Scaffold_9.tRNA42-LeuTAA	765	-	22689673	22689776	0	2	46,38,	0,65,
Scaffold_9	22689865	22689947	Scaffold_9.tRNA41-LeuAAG	744	-	22689865	22689947	0	1	82,	0,
Scaffold_9	22690048	22690120	Scaffold_9.tRNA40-ArgTCT	747	-	22690048	22690120	0	1	72,	0,
Scaffold_9	22690524	22690597	Scaffold_9.tRNA36-ValCAC	698	+	22690524	22690597	0	1	73,	0,
Scaffold_9	22690684	22690757	Scaffold_9.tRNA37-MetCAT	796	+	22690684	22690757	0	1	73,	0,
Scaffold_9	22690849	22690931	Scaffold_9.tRNA39-SerTGA	873	-	22690849	22690931	0	1	82,	0,
Scaffold_9	22691054	22691136	Scaffold_9.tRNA38-LeuTAG	699	+	22691054	22691136	0	1	82,	0,
Contig177|quiver|	471760	471833	Contig177|quiver|.tRNA2-HisGTG	202	-	471760	471833	0	1	73,	0,
Contig177|quiver|	671620	671690	Contig177|quiver|.tRNA1-GlyGCC	584	+	671620	671690	0	1	70,	0,
Contig536|quiver|	51426	51498	Contig536|quiver|.tRNA1-ValGAC	553	+	51426	51498	0	1	72,	0,
Contig590|quiver|	15295	15369	Contig590|quiver|.tRNA1-HisGTG	350	-	15295	15369	0	1	74,	0,
Contig654|quiver|	2362	2435	Contig654|quiver|.tRNA1-PheGAA	720	-	2362	2435	0	1	73,	0,
Contig143|quiver|	5985	6057	Contig143|quiver|.tRNA1-GlyTCC	710	+	5985	6057	0	1	72,	0,
Contig286|quiver|	7092	7168	Contig286|quiver|.tRNA1-GlnCTG	474	+	7092	7168	0	2	37,36,	0,40,
Contig286|quiver|	8097	8181	Contig286|quiver|.tRNA2-ThrTGT	237	-	8097	8181	0	2	38,40,	0,44,
Contig266|quiver|	6541	6617	Contig266|quiver|.tRNA1-UndetNNN	424	+	6541	6617	0	1	76,	0,
Contig266|quiver|	6881	6964	Contig266|quiver|.tRNA2-ThrTGT	437	-	6881	6964	0	2	38,40,	0,43,
Contig456|quiver|	6090	6162	Contig456|quiver|.tRNA1-UndetNNN	269	+	6090	6162	0	1	72,	0,
Contig310|quiver|	145	219	Contig310|quiver|.tRNA1-UndetNNN	467	+	145	219	0	1	74,	0,
Contig310|quiver|	814	887	Contig310|quiver|.tRNA2-AsnATT	329	-	814	887	0	1	73,	0,
Contig220|quiver|	2406	2479	Contig220|quiver|.tRNA1-AsnATT	294	-	2406	2479	0	1	73,	0,
Contig302|quiver|	182	258	Contig302|quiver|.tRNA1-LysCTT	519	-	182	258	0	2	34,37,	0,39,
Contig64|quiver|	469	561	Contig64|quiver|.tRNA10-IleTAT	717	-	469	561	0	2	36,38,	0,54,
Contig64|quiver|	641	744	Contig64|quiver|.tRNA9-LeuTAA	765	-	641	744	0	2	46,38,	0,65,
Contig64|quiver|	833	914	Contig64|quiver|.tRNA8-LeuAAG	588	-	833	914	0	1	81,	0,
Contig64|quiver|	1015	1088	Contig64|quiver|.tRNA7-ArgTCT	863	-	1015	1088	0	1	73,	0,
Contig64|quiver|	1347	1420	Contig64|quiver|.tRNA1-AlaCGC	550	+	1347	1420	0	1	73,	0,
Contig64|quiver|	1535	1607	Contig64|quiver|.tRNA2-AspGTC	661	+	1535	1607	0	1	72,	0,
Contig64|quiver|	1675	1747	Contig64|quiver|.tRNA6-ProAGG	695	-	1675	1747	0	1	72,	0,
Contig64|quiver|	1837	1910	Contig64|quiver|.tRNA5-AlaTGC	633	-	1837	1910	0	1	73,	0,
Contig64|quiver|	1986	2068	Contig64|quiver|.tRNA4-SerAGA	843	-	1986	2068	0	1	82,	0,
Contig64|quiver|	2165	2237	Contig64|quiver|.tRNA3-iMetCAT	604	-	2165	2237	0	1	72,	0,
Contig435|quiver|	157	230	Contig435|quiver|.tRNA1-ArgACG	696	+	157	230	0	1	73,	0,
Contig435|quiver|	419	490	Contig435|quiver|.tRNA2-GlyGCC	801	+	419	490	0	1	71,	0,
Contig435|quiver|	579	652	Contig435|quiver|.tRNA3-AsnGTT	817	+	579	652	0	1	73,	0,
Contig435|quiver|	819	892	Contig435|quiver|.tRNA4-ArgTCG	708	+	819	892	0	1	73,	0,
Contig435|quiver|	956	1038	Contig435|quiver|.tRNA7-LeuAAG	744	-	956	1038	0	1	82,	0,
Contig435|quiver|	1124	1197	Contig435|quiver|.tRNA6-ValAAC	748	-	1124	1197	0	1	73,	0,
Contig435|quiver|	1370	1442	Contig435|quiver|.tRNA5-GlyTCC	711	-	1370	1442	0	1	72,	0,
Contig318|quiver|	0	58	Contig318|quiver|.tRNA1-LysTTT	551	+	0	58	0	1	58,	0,
Contig318|quiver|	160	232	Contig318|quiver|.tRNA5-HisGTG	600	-	160	232	0	1	72,	0,
Contig318|quiver|	581	663	Contig318|quiver|.tRNA2-SerAGA	843	+	581	663	0	1	82,	0,
Contig318|quiver|	754	827	Contig318|quiver|.tRNA3-AlaTGC	633	+	754	827	0	1	73,	0,
Contig318|quiver|	980	1053	Contig318|quiver|.tRNA4-LysCTT	880	+	980	1053	0	1	73,	0,
Contig800|quiver|	8	80	Contig800|quiver|.tRNA1-GluTTC	567	+	8	80	0	1	72,	0,
Contig893|quiver|	533	620	Contig893|quiver|.tRNA1-SerTGA	609	+	533	620	0	1	87,	0,
