# Supplementary material for: Conservation and Tandem Duplication of tRNA Genes in Plant Species
Source: Genes (Basel). 2025 Nov 1;16(11):1307. doi: 10.3390/genes16111307 (PMC12652284; doi:10.3390/genes16111307)
Supplement: Supplementary file 1 [file genes-16-01307-s001.zip › tRNA.prediction.out/Ahy/Ahy.tRNA.fa]

>Scaffold_10.trna1 Scaffold_10:152616-152685 (+) Undet (NNN) 70 bp Sc: 29.1
AACCTATTAGCTCAACTGGTAGAGCACTATGCAAATGCATAGGATGTTGGTTCAATTTCT
ACATAGGTTA
>Scaffold_10.trna2 Scaffold_10:155265-155335 (+) Undet (NNN) 71 bp Sc: 38.9
AGCCTACTAGCTCAAGGGTAGAGCATTGTGCAAATGCACAAAAGATGTGGGTTCGAATCC
CACGTAGGTTC
>Scaffold_10.trna3 Scaffold_10:1708849-1708922 (+) Undet (NNN) 74 bp Sc: 49.8
TGCCTATTAGCTCAATTGGTAGAGCATGTTATGCTTAAGCATACAGGATGTAGGTTCAAA
TCCTACATAGGCAA
>Scaffold_10.trna4 Scaffold_10:2793938-2794010 (+) Ala (TGC) 73 bp Sc: 42.3
GTTGTTGTGGTGTAGTGGTCAGCACTATGGTCTTGCAAACCAAAAGTCCCTAGTTCAATC
CAAGCCTACAACA
>Scaffold_10.trna5 Scaffold_10:3021903-3021976 (+) Asn (GTT) 74 bp Sc: 84.5
GCTGGAATAGCTCAGTTGGTTAGAGCGTGTGGCTGTTAACCACAAGGTCGGAGGTTCAAG
CCCTCCTTCTAGCG
>Scaffold_10.trna6 Scaffold_10:3211960-3212031 (+) Undet (NNN) 72 bp Sc: 25.0
GTTGTTGGGGTGTAGTGGTTACTACAATGGTTTGCAAACCAAAGGCCCCTTGTTCAATTC
AAGCCAACAACA
>Scaffold_10.trna7 Scaffold_10:5397660-5397733 (+) Met (CAT) 74 bp Sc: 61.9
GCATCCATGGCTGAATGGTTAAAGCGCCCAACTCATAATTGGCGAATTCGTAGGTTCAAT
TCCTACTGGATGCA
>Scaffold_10.trna8 Scaffold_10:5620033-5620104 (+) Arg (TCT) 72 bp Sc: 54.4
GCGTCCATAGTCTAATGGATAGGACATGGGTCTTCTAAACCTTGGGTATAGGTTCAAATC
CTATTGGACGCA
>Scaffold_10.trna9 Scaffold_10:5667386-5667455 (+) Gly (GCC) 70 bp Sc: 45.5
GCGGATATAGTCGAATGGTAAAATTTCTCTTTGCCAAGGAGAAGACGCGGTTCGATTCCC
GCTATCCGCT
>Scaffold_10.trna10 Scaffold_10:5727745-5727818 (+) Met (CAT) 74 bp Sc: 43.2
AGCGGGGTAGAGTAATAGGTTAACTCATTAGGCTCATGCCCTGAAGATTTCAGGTTCGAA
TCCTGCCCCCGCCT
>Scaffold_10.trna11 Scaffold_10:5745919-5745990 (+) Met (CAT) 72 bp Sc: 26.5
CGGGGTAGAGTAATAGGTTAACTCATTAGGCTCATGCCCTGAAGATTTCAGGTTCGAATC
CTGCCGCTAAGA
>Scaffold_10.trna12 Scaffold_10:5786590-5786663 (+) His (GTG) 74 bp Sc: 49.4
GCGGATGTAGCCAAGTGGATCAAGGCAGTGGATTGTGAATCCACCACGCGCGGGTTCAAT
CCCCGTCGTTCGCC
>Scaffold_10.trna13 Scaffold_10:5793649-5793727 (+) Undet (NNN) 79 bp Sc: 29.8
GCATCCATGGCCGAATGCTTAAAGCGCGAAACCTATAACAAAAGGGGTTAATTCGTAGGT
TCGATTCCTGCTGGATGCA
>Scaffold_10.trna14 Scaffold_10:5831796-5831867 (+) Glu (TTC) 72 bp Sc: 56.7
GTCCCTTTCGTTCAGTGGTTAGGACATCGTCTTTTCATGTCGAAGACACGGGTTCGATTC
CCGTAAGGGATA
>Scaffold_10.trna15 Scaffold_10:5839643-5839729 (+) Ser (TGA) 87 bp Sc: 60.9
GGATGGATGTCTGAGCGGTTGAAAGAGTCGGTCTTGAAAACCGAAGTATTGATAGGAATA
CCGGGGGTTCGAATCCCTCTCCATCCG
>Scaffold_10.trna16 Scaffold_10:5846259-5846329 (+) Glu (TTC) 71 bp Sc: 38.7
GTCCCTTTCGTTCAGTGGTTAGGACATGTCTTTTCATGTCGAAGACACGGGTTCGATTCC
CGTAAGGGATA
>Scaffold_10.trna17 Scaffold_10:6099123-6099203 (+) Leu (CAA) 81 bp Sc: 62.2
GCCTTGGTGGTGAAATGGTAGACACGCGAGACTCAAAATCTCGTGCTCAAGAGCGTGGAG
GTTCGAGTCCTCTTCAAGGCA
>Scaffold_10.trna18 Scaffold_10:6270753-6270824 (+) Cys (GCA) 72 bp Sc: 64.2
GGCGACATGGCCGAGTGGTAAGGCAGAGGACTGCAAATCCTTTTTTCCCCAGTTCAAATC
CGGGTGTCGCCC
>Scaffold_10.trna19 Scaffold_10:6342986-6343058 (+) Phe (GAA) 73 bp Sc: 72.0
GCCGGGATAGCTCAGTTGGTAGAGCAGAGGACTGAAAATCCTCGTGTCACCAGTTCAAAT
CTGGTTCTTGGCA
>Scaffold_10.trna20 Scaffold_10:7271546-7271618 (+) Met (CAT) 73 bp Sc: 51.1
ACCTACTTAACTCAGCGGTTAGAGTACTGCTTTCATACGGCGGGAGTCATTGGTTCAAAT
CCAATAGTAGGTA
>Scaffold_10.trna21 Scaffold_10:7527869-7527940 (+) Undet (NNN) 72 bp Sc: 24.4 Possible pseudogene
GTTATTGTGGTGTAGTGGTTACTACAATGGTTTGCAAACCAAAGGTCCTTTGTTCAATTC
AAGCTAACAACA
>Scaffold_10.trna22 Scaffold_10:7936735-7936821 (+) Ser (GGA) 87 bp Sc: 61.8
GGAGAGATGGCCGAGTGGTTGAAGGTGTAGCATTGGAACTGCTATGTAGGCTTTTGTTTA
CCGAGGGTTCGAATCCCTCTCTTTCCG
>Scaffold_10.trna23 Scaffold_10:8390899-8390968 (+) Undet (NNN) 70 bp Sc: 27.7 Possible pseudogene
AGGCTATTAGCTCAACATAGATAGAGCAATGTAGTTGGACATGGTGTGGGTTCAAGTCCC
ACATAGCCTA
>Scaffold_10.trna24 Scaffold_10:11495526-11495605 (+) Leu (TAG) 80 bp Sc: 70.9
GACGGTTTGGCCGAGTGGTCTAAGGCGCCAGATTTAGGCTCTGGTCCGAAAGGGCGTGGG
TTCAAATCCCACAGCCGTCA
>Scaffold_10.trna25 Scaffold_10:11822471-11822544 (+) Ala (AGC) 74 bp Sc: 60.6
GGGGATGTAGCTCAGATGGTAGAGCGCTCGCTTAGCATGCGAGAGGTACGGGGATCGATA
CCCCCGCATCTCCA
>Scaffold_10.trna26 Scaffold_10:13620064-13620143 (+) His (GTG) 80 bp Sc: 24.7
GCGTTTGTAGCTCAATGGATAGAGCATCTGCATGTGGAGCAGAAAATTTGGAGTTCGACA
ATCGACCCGTACTGAGTGCA
>Scaffold_10.trna27 Scaffold_10:13623064-13623136 (+) Arg (GCG) 73 bp Sc: 36.0 Possible pseudogene
GCGCTTGTGGCTCAATGGATAGAGCATCTGCATGCGGAGTAGAAGGTTTGGGGTTCGACC
CCTACTGGGCGCA
>Scaffold_10.trna28 Scaffold_10:14363356-14363428 (+) Sup (TTA) 73 bp Sc: 54.8
GTCAGGATAGCTCAAGTGGTAGAGCAGAGGATCTTAATTCCTCAAGCCGCCAGTTCAAAT
CTGGTTCCTGACT
>Scaffold_10.trna29 Scaffold_10:14380677-14380748 (+) Pro (AGG) 72 bp Sc: 67.4
GGGCATTTGGTCTAGTGGTATGATTCTCGCTTAGGGTGCGAGAGGTCCCGAGTTCAATTC
TCGGAATGCCCC
>Scaffold_10.trna30 Scaffold_10:14401650-14401722 (+) Sup (TTA) 73 bp Sc: 54.8
GTCAGGATAGCTCAAGTGGTAGAGCAGAGGATCTTAATTCCTCAAGCCGCCAGTTCAAAT
CTGGTTCCTGACT
>Scaffold_10.trna31 Scaffold_10:14406631-14406702 (+) Pro (AGG) 72 bp Sc: 67.4
GGGCATTTGGTCTAGTGGTATGATTCTCGCTTAGGGTGCGAGAGGTCCCGAGTTCAATTC
TCGGAATGCCCC
>Scaffold_10.trna32 Scaffold_10:15708812-15708884 (+) Lys (CTT) 73 bp Sc: 87.7
GCCCGTCTAGCTCAGTTGGTAGAGCGCAAGGCTCTTAACCTTGTGGTCGTGGGTTCGAGC
CCCACGGTGGGCG
>Scaffold_10.trna33 Scaffold_10:15948829-15948900 (+) Asp (GTC) 72 bp Sc: 69.8
GTCGTTGTAGTATAGTGGTAAGTATTCCCGCCTGTCACGCGGGTGACCCGGGTTCGATCC
CCGGCAACGGCG
>Scaffold_10.trna34 Scaffold_10:16352181-16352253 (+) Phe (GAA) 73 bp Sc: 78.3
GCGGGGATAGCTCAGTTGGGAGAGCGTCAGACTGAAGATCTGAAGGTCGCGTGTTCGATC
CACGCTCACCGCA
>Scaffold_10.trna35 Scaffold_10:16443547-16443619 (+) His (GTG) 73 bp Sc: 22.2 Possible pseudogene
GCACTTGTAGCTCAATGGATAAAGCATTTAAATGTGGAGCAAAAGGTTTGGAGTTCGACT
CCTAATGAGTACA
>Scaffold_10.trna36 Scaffold_10:17385052-17385122 (+) Tyr (GTA) 71 bp Sc: 24.9 Possible pseudogene
GCCTTTTTGGCTCAATGGATAGAGCATCTACATGTAGAGCAGAAGGTTTGGGGTTCGACT
CTTATGGGGCA
>Scaffold_10.trna37 Scaffold_10:17489818-17489890 (+) Glu (CTC) 73 bp Sc: 78.9
TCCGTTGTAGTCTAGTTGGTTAGGATACTCGGCTCTCACCCGAGAGACCCGGGTTCAAGT
CCCGGCAACGGAA
>Scaffold_10.trna38 Scaffold_10:17637251-17637323 (+) His (GTG) 73 bp Sc: 35.8 Possible pseudogene
GCGCTTGTGGCTCAATGGATAGAGCATCTGCATGTGGAGTAGAAGATTTGGGGTTCGACC
CCTACTAGGCGCA
>Scaffold_10.trna39 Scaffold_10:17886914-17886987 (+) Ile (TAT) 74 bp Sc: 84.5
GGTTCCGTAGCTCAGTTGGTTAGAGCGTTGGTCTTATGAGCCGAAGGTCGCGGGTTCGAG
CCCCGCCGGGACCA
>Scaffold_10.trna40 Scaffold_10:18156359-18156431 (+) His (GTG) 73 bp Sc: 32.4 Possible pseudogene
GCGTTTGTGGCTCAATGGATAGAGCATCTGTATGTGGAGTAGAAGGTTTGGGGTTCGACC
CCTACTAAGCGCT
>Scaffold_10.trna41 Scaffold_10:18658413-18658485 (+) His (GTG) 73 bp Sc: 33.6
GCGCTTGTGGCTCAATGGATAGAGCATCATCTGCATGTGGAGCAGAAGGTGGGTTCGACC
CCTATTGGGCGCA
>Scaffold_10.trna42 Scaffold_10:18788936-18789016 (+) Leu (AAG) 81 bp Sc: 74.0
GTTGAGATGGCCGAGTTGGTCTAAGGCGCCAGATTAAGGTTCTGGTCCGAAAGGGCGTGG
GTTCAAATCCCACTCTCAACA
>Scaffold_10.trna43 Scaffold_10:18844422-18844504 (+) Leu (AAG) 83 bp Sc: 63.5
GTTGAGATGGCCGAGTTGGTCTAAGGCGCTAGATTAAGGTGTTCTGGTTTAAAAGGGCGT
GGGTTCAAATCCCACTCTCAACA
>Scaffold_10.trna44 Scaffold_10:19008591-19008663 (+) Arg (CCT) 73 bp Sc: 71.3
GCGCCTGTAGCTCAGTGGATAGAGCGTCTGTTTCCTAAGCAGAAGGTCGTAGGTTCGACC
CCTATCTGGCGCG
>Scaffold_10.trna45 Scaffold_10:19469151-19469223 (+) Lys (CTT) 73 bp Sc: 87.7
GCCCGTCTAGCTCAGTTGGTAGAGCGCAAGGCTCTTAACCTTGTGGTCGTGGGTTCGAGC
CCCACGGTGGGCG
>Scaffold_10.trna46 Scaffold_10:19954084-19954156 (+) His (GTG) 73 bp Sc: 24.2 Possible pseudogene
GCGTATGTGGCTTAATGGATTGAGCATCTGCATGTGGAGCAGAAGGTTTGGGGTTCGACC
CCTATTGGGCGCG
>Scaffold_10.trna47 Scaffold_10:19997111-19997182 (+) Tyr (GTA) 72 bp Sc: 23.1 Possible pseudogene
GTTGTTGTAGTGTAGTGGTTACCACAATGGTTTGTAAAGCAAAAGTCCCATGTTCAATTC
AAGCTAGCAACA
>Scaffold_10.trna48 Scaffold_10:20811004-20811076 (+) Lys (CTT) 73 bp Sc: 87.7
GCCCGTCTAGCTCAGTTGGTAGAGCGCAAGGCTCTTAACCTTGTGGTCGTGGGTTCGAGC
CCCACGGTGGGCG
>Scaffold_10.trna49 Scaffold_10:21089140-21089213 (+) Asn (GTT) 74 bp Sc: 84.5
GCTGGAATAGCTCAGTTGGTTAGAGCGTGTGGCTGTTAACCACAAGGTCGGAGGTTCAAG
CCCTCCTTCTAGCG
>Scaffold_10.trna50 Scaffold_10:21331733-21331805 (+) Glu (CTC) 73 bp Sc: 78.9
TCCGTTGTAGTCTAGTTGGTTAGGATACTCGGCTCTCACCCGAGAGACCCGGGTTCAAGT
CCCGGCAACGGAA
>Scaffold_10.trna51 Scaffold_10:21411920-21411988 (+) His (GTG) 69 bp Sc: 27.0
TTGTGGCATAATGGATAGAGCATCTGCATGTGGAGTAGAAGGTTTGGGGTTCGATCCCCC
AGGTATCAA
>Scaffold_10.trna52 Scaffold_10:21587956-21588030 (+) Tyr (GTA) 75 bp Sc: 37.1
GCGCTTGTGGCTCAATGGATATAGAGCATCTGCATGTAGAGTAGAAGGTTTAGGGTTCAA
CTCCTACTGAGTGCA
>Scaffold_10.trna53 Scaffold_10:21740172-21740245 (+) Asn (GTT) 74 bp Sc: 84.5
GCTGGAATAGCTCAGTTGGTTAGAGCGTGTGGCTGTTAACCACAAGGTCGGAGGTTCAAG
CCCTCCTTCTAGCG
>Scaffold_10.trna54 Scaffold_10:22412653-22412724 (+) Gly (TCC) 72 bp Sc: 73.9
GCGTTTGTAGTCCAACGGTTAGGATAATTGCCTTCCAAGCAATAGACCCGGGTTCGACTC
CCGGCAAACGCA
>Scaffold_10.trna55 Scaffold_10:21963358-21963431 (-) Ile (AAT) 74 bp Sc: 84.0
GGCCCATTAGCTCAGTTGGTTAGAGCGTGGTGCTAATAACGCCAAGGTCGCAGGTTCGAG
ACCTGCATGGGCCA
>Scaffold_10.trna56 Scaffold_10:21805961-21806033 (-) Tyr (GTA) 73 bp Sc: 24.1 Possible pseudogene
GTGCTTGTGGCTCAATGAATAGAGCATCTGCATGTAGAGCAGAAGGTTTGAGGTTCGACC
TCTACTAGGCGCA
>Scaffold_10.trna57 Scaffold_10:21740294-21740375 (-) Ser (AGA) 82 bp Sc: 77.1
GTGGGCGTGCCGGAGTGGTTATCGGGCATGACTAGAAATCATGTGGGCTCTGCCCGCGCA
GGTTCGAATCCTGCCGCTCACG
>Scaffold_10.trna58 Scaffold_10:21386454-21386524 (-) Gly (GCC) 71 bp Sc: 66.5
GCACCAGTGGTCTAGTGGTAGAATAGTACCCTGCCACGGTACAGACCCGGGTTCGATTCC
CGGCTGGTGCA
>Scaffold_10.trna59 Scaffold_10:20880269-20880340 (-) Lys (TTT) 72 bp Sc: 93.5
GCCGTCTTAGCTCAGTGGTAGAGCGCGTGGCTTTTAACCACGTGGTCGTGGGTTCGATCC
CCACAGACGGCA
>Scaffold_10.trna60 Scaffold_10:20765746-20765819 (-) Val (CAC) 74 bp Sc: 79.1
GTCTGGGTGGTGTAGTTGGTTATCACGCTAGTCTCACACACTAGAGGTCCCCAGTTCGAA
CCTGGGCTCAGACA
>Scaffold_10.trna61 Scaffold_10:20423995-20424067 (-) His (GTG) 73 bp Sc: 24.6 Possible pseudogene
GGGCATGTGGCTCAATGGACAGAGCATCTGCATGTGGAGCAGAAGGTTTGGAGTTCGACC
CCTACTAAGCACA
>Scaffold_10.trna62 Scaffold_10:19898897-19898970 (-) Asn (GTT) 74 bp Sc: 84.5
GCTGGAATAGCTCAGTTGGTTAGAGCGTGTGGCTGTTAACCACAAGGTCGGAGGTTCAAG
CCCTCCTTCTAGCG
>Scaffold_10.trna63 Scaffold_10:19558092-19558165 (-) Ile (AAT) 74 bp Sc: 87.5
GGCCCATTAGCTCAGTTGGTTAGAGCGTGGTGCTAATAACGCCAAGGTCGCAGGTTCGAG
CCCTGCATGGGCCA
>Scaffold_10.trna64 Scaffold_10:19522680-19522752 (-) His (GTG) 73 bp Sc: 30.4 Possible pseudogene
GCGCTTGTGGCTCAATGGATAGAGCATCTACATGTGGAGCAGACGGTTTGGGATTCGATC
CCTACTGGGCGCA
>Scaffold_10.trna65 Scaffold_10:19467409-19467480 (-) Gly (TCC) 72 bp Sc: 73.9
GCGTTTGTAGTCCAACGGTTAGGATAATTGCCTTCCAAGCAATAGACCCGGGTTCGACTC
CCGGCAAACGCA
>Scaffold_10.trna66 Scaffold_10:18384486-18384559 (-) Thr (AGT) 74 bp Sc: 76.0
GCTCTCGTAGCTCAGTTGGTTAGAGCACCCGTTTAGTAAGCGGGAGGTCTTGAGTTCGAC
TCTCAACGAGAGCA
>Scaffold_10.trna67 Scaffold_10:18374111-18374184 (-) Thr (AGT) 74 bp Sc: 76.0
GCTCTCGTAGCTCAGTTGGTTAGAGCACCCGTTTAGTAAGCGGGAGGTCTTGAGTTCGAC
TCTCAACGAGAGCA
>Scaffold_10.trna68 Scaffold_10:18009168-18009240 (-) Gln (TTG) 73 bp Sc: 25.9 Possible pseudogene
GCCTATATGGCTTAGTTGGTAAAAGTCTAGGTGTTTGACAGCTTGGGCATGAGTTCAAGC
CTCAATAAAGACA
>Scaffold_10.trna69 Scaffold_10:17427111-17427184 (-) Arg (TCG) 74 bp Sc: 81.9
GACCGCATAGCGCAGTGGATTAGCGCGTCTGACTTCGGATCAGAAGGTCGTGGGTTCGAC
TCCCACTGTGGTCG
>Scaffold_10.trna70 Scaffold_10:16906501-16906573 (-) Glu (CTC) 73 bp Sc: 78.9
TCCGTTGTAGTCTAGTTGGTTAGGATACTCGGCTCTCACCCGAGAGACCCGGGTTCAAGT
CCCGGCAACGGAA
>Scaffold_10.trna71 Scaffold_10:16790277-16790348 (-) His (ATG) 72 bp Sc: 21.3 Possible pseudogene
GCGCTTGTGGCTCAATGGATAGAGCATCTGCATATGGAGTAGAAGAATTGGGGTTCGACC
CTATTGGACGCA
>Scaffold_10.trna72 Scaffold_10:16615038-16615126 (-) Met (CAT) 89 bp Sc: 64.1
GGGGTGGTGGCGCAGTTGGCTAGCGCGTAGGTCTCATAGCTTAAAGTTGAGTGATCCTGA
GGTCGAGAGTTCGAGCCTCTCTCACCCCA
>Scaffold_10.trna73 Scaffold_10:15117581-15117654 (-) Gln (CTG) 74 bp Sc: 37.2
ACATTTGTGGCTCAATGGATAGAGCATCTGCATCTGGAGCAGAAGGTTTGGGGTTCAACC
CCCTACTAAGCGCA
>Scaffold_10.trna74 Scaffold_10:14811391-14811462 (-) His (GTG) 72 bp Sc: 63.0
GTGGCTGTAGTTTAGTGGTAAGAATTCCACGTTGTGGCCGTGGAGACCTGGGCTCGAATC
CCAGCAGCCACA
>Scaffold_10.trna75 Scaffold_10:12081716-12081787 (-) His (GTG) 72 bp Sc: 27.3
GCGCTTGTGGCTCAATAGATAGAGCATTTGCATGTGGAGCAGAACGTTTAGGGTTCGACC
TCTACTAGCGCA
>Scaffold_10.trna76 Scaffold_10:11704071-11704141 (-) Undet (NNN) 71 bp Sc: 31.3
AGCCTACTAGCTCAAGGTTAGAGCATTGTGCAAATGCACAAAAGATGTGGGTTCGAATCC
CACGTAGGTTC
>Scaffold_10.trna77 Scaffold_10:11265172-11265243 (-) Lys (TTT) 72 bp Sc: 92.3
GCCGTCTTAGCTCAGTGGTAGAGCGCGTGGCTTTTAACCACGTGGTCGTGGGTTCGATCC
CCACAGACGGCG
>Scaffold_10.trna78 Scaffold_10:10128361-10128434 (-) Undet (NNN) 74 bp Sc: 30.8
AGGCTATTAGCTCAAATATGGTAGAGCAATGTGCAATAGTGTACATGATGTGGGTTCAAG
TCCTACATAGCCTA
>Scaffold_10.trna79 Scaffold_10:9433623-9433696 (-) Asn (GTT) 74 bp Sc: 41.3 Possible pseudogene
TCTAGAATAGTTTAGTTGGTTAGAGCATGTGGCTGTTAACCAGAAGGTCGGAGGTTCAAG
CCCTACATCTAGCA
>Scaffold_10.trna80 Scaffold_10:9432562-9432636 (-) Asn (GTT) 75 bp Sc: 49.6
GCTGGAATACCTCAGTTGGTTAGAGCGTGTGGCTGTTAACCCACAAGGTCGGATGTTCAA
GCCCTTCTTCTAGTG
>Scaffold_10.trna81 Scaffold_10:9431504-9431577 (-) Asn (GTT) 74 bp Sc: 82.0
GCTGGAATAGCTCAGTTGGTTAGAGCGTGTGGCTGTTAACCACAAGGTTGGAGGTTCAAG
CCCTCCTTCTAGCG
>Scaffold_10.trna82 Scaffold_10:9430005-9430085 (-) Asn (GTT) 81 bp Sc: 69.3
GATAAAAATTGGAATAGCTCAGTTGGTTAGAGCGTGTGGCTGTTAACCACGAGGTCGGAG
GTTCAAGCCCTCCTTCTATCG
>Scaffold_10.trna83 Scaffold_10:9424373-9424448 (-) Asn (GTT) 76 bp Sc: 39.7
AATCTTGAATAGCTCAGTTGGTTAAAGCGTGTGGCCGTTAACCACAAGGTCGGAGATTAA
AACCCTCCTTCTATCG
>Scaffold_10.trna84 Scaffold_10:9023286-9023358 (-) Asn (ATT) 73 bp Sc: 39.0
AGCCTATTAGCTCAACTTGGTAGAGCATTATGCATTTGCATAGACGATGTAGGTTCAAAT
CCTACATAGGCTA
>Scaffold_10.trna85 Scaffold_10:7390127-7390197 (-) His (GTG) 71 bp Sc: 26.9
CCGCTAGTGGCTCAATGGATGAGCATCTGCATGTGGAGCAGAAGGTTAGGGGTTCGACCT
CTGCTAGTGGC
>Scaffold_10.trna86 Scaffold_10:7020516-7020589 (-) Pro (TGG) 74 bp Sc: 59.4
AGGGATGTAGCGCAGCTTGGTAGCGCGTTTGTTTTGGGTACAAAATGTCACGGGTTCAAA
TCCTGTCATCCCTA
>Scaffold_10.trna87 Scaffold_10:7020254-7020327 (-) Trp (CCA) 74 bp Sc: 70.1
GCGCTCTTAGTTCAGTTCGGTAGAACGTGGGTCTCCAAAACCCGATGTCGTAGGTTCAAA
TCCTACAGAGCGTG
>Scaffold_10.trna88 Scaffold_10:6770206-6770277 (-) Asp (GTC) 72 bp Sc: 69.5
GTCGATGTAGTATAGTGGTGAGTATACCCGCCTGTCACGCGGGTGACCCGGGTTCGATCC
CCGGCATCGGCG
>Scaffold_10.trna89 Scaffold_10:6661411-6661481 (-) Gly (CCC) 71 bp Sc: 66.0
GCGCATCTAGTGTAGTGGTATCATAGTACCCTCCCACGGTACTGACCGGGGTTCGATTCC
CCGGATGCGCA
>Scaffold_10.trna90 Scaffold_10:6661274-6661345 (-) Lys (TTT) 72 bp Sc: 92.3
GCCGTCTTAGCTCAGTGGTAGAGCGCGTGGCTTTTAACCACGTGGTCGTGGGTTCGATCC
CCACAGACGGCG
>Scaffold_10.trna91 Scaffold_10:6252895-6252966 (-) Gly (GCC) 72 bp Sc: 64.4
GCGGAAATAGCTTAATGGTAGAGCATAGCCTTGCCAAGGCTAAGGTTGAGGGTTCAAGTC
CCTCCTTCCGCT
>Scaffold_10.trna92 Scaffold_10:6250910-6250981 (-) Gln (TTG) 72 bp Sc: 50.5
TGGAGTATAGCCAAGTGGTAAGGCATCGGTTTTTGGTACCGGCATGCAAAGGTTCGAATC
CTTTTACTCCAG
>Scaffold_10.trna93 Scaffold_10:6249386-6249456 (-) Cys (GCA) 71 bp Sc: 46.3
GGCTAGGTAACATAATGGAAATGTATCGGACTGCAAATCCTGGAATGACGGTTCGACCCC
GTCCTTGGCCT
>Scaffold_10.trna94 Scaffold_10:6248074-6248145 (-) Asn (GTT) 72 bp Sc: 82.3
TCCTCAGTAGCTCAGTGGTAGAGCGGTCGGCTGTTAACCGATTGGTCGTAGGTTCAAATC
CTACTTGGGGAG
>Scaffold_10.trna95 Scaffold_10:6247381-6247462 (-) Tyr (GTA) 82 bp Sc: 64.7
GGGAGAGTGGCCGAGTGGTTAAAAGCGACAGACTGTAAATCTGTTGAAGTTTTCTACGTA
GGTTCGAATCCTACCTCTCCCA
>Scaffold_10.trna96 Scaffold_10:6209955-6210041 (-) Ser (GGA) 87 bp Sc: 55.9
GGAGAGATGGCCGAGTGGTTTAAGGCGTAGCATTGGAACTGCTATGTAGGCTTTTGTTTA
CCGAGGGTTCTAATCCCTCTCTTTCCG
>Scaffold_10.trna97 Scaffold_10:6143996-6144069 (-) Pro (TGG) 74 bp Sc: 24.8
AAGGATGTAGCGCAGCTTGGTAGCGCCTTTGTTTTGGGTAAAGAATGTCACGGGTTCCAA
TCCTGTCATCCCTA
>Scaffold_10.trna98 Scaffold_10:6143749-6143822 (-) Trp (CCA) 74 bp Sc: 69.6
GCGCTCTTAGTTCAGTTCGGTAGAATGTGGGTCTCCAAAACCCAATGTCGTAGGTTCAAA
TCCTACAGAGCGTG
>Scaffold_10.trna99 Scaffold_10:6125558-6125631 (-) Met (CAT) 74 bp Sc: 51.2
GGGCTTATAGTTTAATTGGTTAAAACGTACCGCTCATAACGGTTATATTGTGGGTTCGAG
CCCTACTAAGCCTA
>Scaffold_10.trna100 Scaffold_10:5864844-5864917 (-) Asp (GTC) 74 bp Sc: 61.5
GGGATTGTAGTTCAATCGGTTAGAGCACCGCCCTGTCAAGGCGGAAGCTGCGGGTTCGAG
CCCCGTCAGTCCCG
>Scaffold_10.trna101 Scaffold_10:5851181-5851267 (-) Ser (TGA) 87 bp Sc: 60.9
GGATGGATGTCTGAGCGGTTGAAAGAGTCGGTCTTGAAAACCGAAGTATTGATAGGAATA
CCGGGGGTTCGAATCCCTCTCCATCCG
>Scaffold_10.trna102 Scaffold_10:5844549-5844620 (-) Glu (TTC) 72 bp Sc: 56.7
GTCCCTTTCGTTCAGTGGTTAGGACATCGTCTTTTCATGTCGAAGACACGGGTTCGATTC
CCGTAAGGGATA
>Scaffold_10.trna103 Scaffold_10:5828796-5828869 (-) His (GTG) 74 bp Sc: 49.4
GCGGATGTAGCCAAGTGGATCAAGGCAGTGGATTGTGAATCCACCACGCGCGGGTTCAAT
CCCCGTCGTTCGCC
>Scaffold_10.trna104 Scaffold_10:5822211-5822284 (-) His (GTG) 74 bp Sc: 49.4
GCGGATGTAGCCAAGTGGATCAAGGCAGTGGATTGTGAATCCACCACGCGCGGGTTCAAT
CCCCGTCGTTCGCC
>Scaffold_10.trna105 Scaffold_10:5815283-5815355 (-) Cys (GCA) 73 bp Sc: 49.5
GGAACCGTAGCCAAGTGGCTAAGGCATGAGTCTGCAAAACTTCTATTCGTCGGTTCGAAT
CCGACCGGTTCCT
>Scaffold_10.trna106 Scaffold_10:5784897-5784968 (-) Glu (TTC) 72 bp Sc: 56.7
GTCCCTTTCGTTCAGTGGTTAGGACATCGTCTTTTCATGTCGAAGACACGGGTTCGATTC
CCGTAAGGGATA
>Scaffold_10.trna107 Scaffold_10:5783634-5783706 (-) Met (CAT) 73 bp Sc: 54.9
ACCTACTTGACTCAGCGGTTAGAGTATCGCTTTCATACGGCGAGAGTCATTGGTTCAAAT
CCAATAGTAGGTA
>Scaffold_10.trna108 Scaffold_10:5783329-5783401 (-) Lys (TTT) 73 bp Sc: 80.3
GGGTGTATAGCTCAGTTGGTAGAGCATTGGGCTTTTAACCTAATGGTCGCAGGTTCAAGT
CCTGCTATACCCA
>Scaffold_10.trna109 Scaffold_10:5768372-5768459 (-) Ser (GCT) 88 bp Sc: 43.5
GGAGGTATGGCTGAGTGGCTTAAGGCATTGGTTTGCTAAATCGACATACAAGAAGATTGT
ATCATGGGTTCGAATCCCATTTCCTCCG
>Scaffold_10.trna110 Scaffold_10:5767925-5767998 (-) Phe (GAA) 74 bp Sc: 61.5
GTTCAGGTAGCTCAGCTGGTTAGAGCAAAGGACTGAAAATCCTTGTGTCAGTGGTTCGAA
TCCACTTCTAAGCG
>Scaffold_10.trna111 Scaffold_10:5767769-5767843 (-) Pro (TGG) 75 bp Sc: 65.3
CGAGGTGTAGCGCAGTCTGGTCAGCGCATCTGTTTTGGGTACAGAAGGCCATAGGTTCGA
ATCCTGTCACCTTGA
>Scaffold_10.trna112 Scaffold_10:5721987-5722059 (-) Met (CAT) 73 bp Sc: 37.0
AGCGGGGTAGAGTAATAGGTTAACTCATTAGGCTCATGCCCTGAAGATTTCAGGTTCGAA
TCCTGCCCCGCCT
>Scaffold_10.trna113 Scaffold_10:5618386-5618473 (-) Ser (GCT) 88 bp Sc: 61.7
GGAGAGATGGCTGAGTGGACGAAAGCGTCGGATTGCTAATCCGTTGTACGAGTTATTCGT
ACCGAGGGTTCGAATCCCTCTCTTTCCG
>Scaffold_10.trna114 Scaffold_10:4300564-4300635 (-) Undet (NNN) 72 bp Sc: 35.4
GTTGTTGTGGTGTAGTGGTTACCACAATGGTTTGCAAACCAAAGGTCTCTTGTTCAATTC
AAGCCAACAACA
>Scaffold_10.trna115 Scaffold_10:4077575-4077646 (-) Pro (AGG) 72 bp Sc: 67.4
GGGCATTTGGTCTAGTGGTATGATTCTCGCTTAGGGTGCGAGAGGTCCCGAGTTCAATTC
TCGGAATGCCCC
>Scaffold_10.trna116 Scaffold_10:2401655-2401727 (-) Ala (TGC) 73 bp Sc: 29.3
GTTGTTGTGGTGTAGTTGTTACCACTATGGTCTTGCAAACCAAAAGTCCCTAGTTCAATC
CAAGCCAACAACA
>Scaffold_10.trna117 Scaffold_10:1709510-1709582 (-) Asn (ATT) 73 bp Sc: 43.0
AGCCTATTAGCTCAACTTGGTAGAGCGCTATGCATTTGCATAGAGGGTGTAGGTTCAACT
CCTACATAGGCTA
>Scaffold_10.trna118 Scaffold_10:155492-155561 (-) Undet (NNN) 70 bp Sc: 29.1
AACCTATTAGCTCAACTGGTAGAGCACTATGCAAATGCATAGGATGTTGGTTCAATTTCT
ACATAGGTTA
>Scaffold_11.trna1 Scaffold_11:55986-56058 (+) Lys (TTT) 73 bp Sc: 43.0
AGCCTATTAACTCAACTTGGTAGAGTCCTATGCTTTTACATAGTGGATGTAGGTTCAAGT
CCTACATAGGCTA
>Scaffold_11.trna2 Scaffold_11:1474576-1474647 (+) His (ATG) 72 bp Sc: 36.2
AGGCTATTAGCTCAAATTGGTAGAGCAATATACATGTTGTATATGATGTAGGTTCGAGTC
CCACATAGCCTA
>Scaffold_11.trna3 Scaffold_11:1489009-1489079 (+) Undet (NNN) 71 bp Sc: 31.3
AGCCTACTAGCTCAAGGTTAGAGCATTGTGCAAATGCACAAAAGATGTGGGTTCGAATCC
CACGTAGGTTC
>Scaffold_11.trna4 Scaffold_11:1490590-1490660 (+) Undet (NNN) 71 bp Sc: 39.2
AGCCTACTAGCTCAAGGGTAGAGCATTGTACAAATGCACAAAAGATGTGGGTTCGAATCC
CACGTAGGTTC
>Scaffold_11.trna5 Scaffold_11:1967756-1967828 (+) Ser (TGA) 73 bp Sc: 26.8 Possible pseudogene
GTTGTTGTAGTGTAGTGGTTACCACTATAGTCTTGAAAACCAAAAGTCCCTAGTTCAATC
CAAGCCAACAACT
>Scaffold_11.trna6 Scaffold_11:2158322-2158393 (+) Undet (NNN) 72 bp Sc: 33.6
TACCTATTAGCTCAAATGGTAGAGCATCGTGTAAACACACGAATAATGTGGGTTCGATTC
CCTCATAGGTAT
>Scaffold_11.trna7 Scaffold_11:2546666-2546741 (+) Thr (TGT) 76 bp Sc: 26.7
AGCCTATTAGCTCAATCGGTAGAGCACTCTATTTTTCTTTGTGTGGAGGATGTAGGTACA
AATTCTACATAGGCTT
>Scaffold_11.trna8 Scaffold_11:2571736-2571811 (+) Thr (TGT) 76 bp Sc: 25.6
AGCCTACTAGCTCCATCGGTAGGGCACTCTATTTTTCTTTGTGTGGAGGATGTAGGTTCA
AATCCTACATAGGCTT
>Scaffold_11.trna9 Scaffold_11:2922514-2922586 (+) His (GTG) 73 bp Sc: 38.4 Possible pseudogene
GCCCTTGTGGCTCAATTGATAGAGCATCTGCATGTGGAGCAGAAGGGTTAGGGTTCGACC
CCTACTAAGTGCA
>Scaffold_11.trna10 Scaffold_11:5100975-5101058 (+) Thr (TGT) 84 bp Sc: 43.6
AGCCTATTAGCTCAATTTGGTAGAGCACTGTGTATTTGTGCTTACATTGCACAGGGGATG
TAGGTTCGAATCCTACATAGGCTC
>Scaffold_11.trna11 Scaffold_11:5143307-5143378 (+) Met (CAT) 72 bp Sc: 27.6
AGCGGGGTAGAGTAATAGGTTAACTCATTAGGCTCATGCCCTGAAGATTTCAGGTTCGAA
TCCTGCCTGTTA
>Scaffold_11.trna12 Scaffold_11:5232105-5232176 (+) Met (CAT) 72 bp Sc: 22.6 Possible pseudogene
AGCGAGGTAGAGTAATAGGTTAACTCATTAGGCTCATGCCCTGAAGATTTCAGGTTCAAA
TCCTGCCTGTTA
>Scaffold_11.trna13 Scaffold_11:6470806-6470877 (+) iMet (CAT) 72 bp Sc: 45.6
ATCAGAGTGGCGCAGCGGAAGCGTGGTGGGCCCATAATCCACAGGTCCCAGGATCGAAAT
CTGGCTCTGATA
>Scaffold_11.trna14 Scaffold_11:6471420-6471491 (+) iMet (CAT) 72 bp Sc: 58.3
ATCAGAGTGGCGCAGCGGAAGCGTGGTGGGCCCATAACCCACAGGTCCCAGGATCGAAAC
CTGGCTCTGATA
>Scaffold_11.trna15 Scaffold_11:7067029-7067104 (+) Thr (TGT) 76 bp Sc: 50.3
AGCCTATTAGCTCAATTGGTAGAGCACTCTGTACTTCTTTGTATGGAGGATGTAGGTTCA
AATCCTACATAGGCTA
>Scaffold_11.trna16 Scaffold_11:10207868-10207940 (+) His (GTG) 73 bp Sc: 40.4 Possible pseudogene
GCGCTTGTGGCTCAATGGATAGAGTATCTGCATGTGGAGCAGAAGGTTTGGGGTTCGATC
CCTACTGGGCGCA
>Scaffold_11.trna17 Scaffold_11:10835628-10835700 (+) His (GTG) 73 bp Sc: 21.9 Possible pseudogene
TCCCGTTTGTGGCTCAATGGATAGAGCATCTGCATGTGGAGCAGAAGGTTTGGGGTTCGA
CACCTATTGGGCA
>Scaffold_11.trna18 Scaffold_11:11940983-11941055 (+) Arg (ACG) 73 bp Sc: 72.0
GACTCCGTGGCCCAATGGATAAGGCGCTGGTCTACGGAACCAGAGATTCTGGGTTCGATC
CCCAGCGGAGTCG
>Scaffold_11.trna19 Scaffold_11:14347291-14347364 (+) Asn (GTT) 74 bp Sc: 57.3
GCTCGAATAGTTCAATTGGTTCGAGCGTGTGGCTGTTAACCACAAGGTCGGAGGTTCAAG
CTCTCCTTCTAGCG
>Scaffold_11.trna20 Scaffold_11:14404136-14404208 (+) Phe (GAA) 73 bp Sc: 78.3
GCGGGGATAGCTCAGTTGGGAGAGCGTCAGACTGAAGATCTGAAGGTCGCGTGTTCGATC
CACGCTCACCGCA
>Scaffold_11.trna21 Scaffold_11:14542858-14542930 (+) Phe (GAA) 73 bp Sc: 78.3
GCGGGGATAGCTCAGTTGGGAGAGCGTCAGACTGAAGATCTGAAGGTCGCGTGTTCGATC
CACGCTCACCGCA
>Scaffold_11.trna22 Scaffold_11:15034792-15034864 (+) His (GTG) 73 bp Sc: 20.5
GCGTTTGTGGCTCAATCGATAGAGTATCTGCATGTGAAGCAGAAGGTTTGCGGTTTGACT
TTTACCGGGCGCA
>Scaffold_11.trna23 Scaffold_11:15433798-15433870 (+) His (GTG) 73 bp Sc: 39.1 Possible pseudogene
GCGCTTGTGGCTCAATGGATAGAGCATCTGCTTGTGGAGCAGAAGGTTTGGGGTTCGACA
CCTACTGGGCGTA
>Scaffold_11.trna24 Scaffold_11:15494104-15494175 (+) Gln (TTG) 72 bp Sc: 73.5
GGTTCTATGGTGTAGTGGTTAGCACTCTGGACTTTGAATCCAGCGACCTGGGTTCGACTC
CCGGTAGGACCT
>Scaffold_11.trna25 Scaffold_11:15738045-15738117 (+) His (GTG) 73 bp Sc: 25.9 Possible pseudogene
GTGCTTGTGGCTCAATAGATAGAGCATTTGCATGTGGAGCAGAAGGTTTGGGGTTCGATC
CCTACTGAGCGTA
>Scaffold_11.trna26 Scaffold_11:15997607-15997679 (+) His (GTG) 73 bp Sc: 30.0 Possible pseudogene
GTGCTTGTGGCTTAATGGATAGAGCATCTGCATGTGGAGCAGAAGGTTTGAGGTTCGACC
CCTATTGGGCGTA
>Scaffold_11.trna27 Scaffold_11:16708722-16708793 (+) Asp (GTC) 72 bp Sc: 69.8
GTCGTTGTAGTATAGTGGTAAGTATTCCCGCCTGTCACGCGGGTGACCCGGGTTCGATCC
CCGGCAACGGCG
>Scaffold_11.trna28 Scaffold_11:16904959-16905030 (+) Thr (CGT) 72 bp Sc: 82.2
GCCTCCGTAGCATAGTGGTAGTGCGTTCGCTTCGTAAGCGAAAGGTCGCGAGTTCGATCC
TCGCCGGGGGCT
>Scaffold_11.trna29 Scaffold_11:17013582-17013655 (+) Lys (CTT) 74 bp Sc: 81.0
GCCCGTCTAGCTCAGTTGGTAGAGCGCAAGGCTCTTAACCTTGTGGTCGTGGGTTCGAGC
CCCACGGTGGGGCG
>Scaffold_11.trna30 Scaffold_11:17014778-17014848 (+) Gly (GCC) 71 bp Sc: 66.5
GCACCAGTGGTCTAGTGGTAGAATAGTACCCTGCCACGGTACAGACCCGGGTTCGATTCC
CGGCTGGTGCA
>Scaffold_11.trna31 Scaffold_11:18364676-18364747 (+) His (GTG) 72 bp Sc: 63.0
GTGGCTGTAGTTTAGTGGTTAGAATTCCACGTTGTGGCCGTGGAGACCTGGGCTCGAATC
CCAGCAGCCACA
>Scaffold_11.trna32 Scaffold_11:18822514-18822583 (+) Pro (TGG) 70 bp Sc: 21.3 Possible pseudogene
GCGCTTGTGGCTCAATGGATTGAGCATCTGCATGGAGCAGATGTTTGGGGTTCGACCCCT
ACTGGGCGCA
>Scaffold_11.trna33 Scaffold_11:19275273-19275344 (+) Glu (TTC) 72 bp Sc: 73.2
TCCGTTGTCGTCCAGCGGTTAGGATGTCTGGCTTTCACCCAGGAGACCCGGGTTCGATTC
CCGGCAACGGAA
>Scaffold_11.trna34 Scaffold_11:20206220-20206290 (+) Gly (GCC) 71 bp Sc: 66.5
GCACCAGTGGTCTAGTGGTAGAATAGTACCCTGCCACGGTACAGACCCGGGTTCGATTCC
CGGCTGGTGCA
>Scaffold_11.trna35 Scaffold_11:20437554-20437626 (+) His (GTG) 73 bp Sc: 27.7 Possible pseudogene
GCGCTTGTGGTTCAATGGATAGAGCATCTGCATGTGGAGTAGAAAGTTTGGGGTTCGACC
CCTACTAGGCGCA
>Scaffold_11.trna36 Scaffold_11:20694021-20694092 (+) Gly (GCC) 72 bp Sc: 66.1
GCACCAGTGGTCTAGTGGTAGAATAGTACCCTGCCACGGTACAGACCCCGGGTTCGATTC
CCGGCTGGTGCA
>Scaffold_11.trna37 Scaffold_11:20835211-20835282 (+) Pro (TGG) 72 bp Sc: 67.0
GGGTATTTGGTCTAGTGGTATGATTCTCGCTTTGGGTGCGAGAGGTCCCGAGTTCGATTC
TCGGAATGCCCC
>Scaffold_11.trna38 Scaffold_11:20835458-20835529 (+) Pro (TGG) 72 bp Sc: 68.5
GGGCATTTGGTCTAGTGGTATGATTCTCGCTTTGGGTGCGAGAGGTCCCGAGTTCGATTC
TCGGAATGCCCC
>Scaffold_11.trna39 Scaffold_11:20835809-20835880 (+) Pro (TGG) 72 bp Sc: 68.5
GGGCATTTGGTCTAGTGGTATGATTCTCGCTTTGGGTGCGAGAGGTCCCGAGTTCGATTC
TCGGAATGCCCC
>Scaffold_11.trna40 Scaffold_11:20837406-20837477 (+) Pro (TGG) 72 bp Sc: 68.5
GGGCATTTGGTCTAGTGGTATGATTCTCGCTTTGGGTGCGAGAGGTCCCGAGTTCGATTC
TCGGAATGCCCC
>Scaffold_11.trna41 Scaffold_11:20838816-20838887 (+) Pro (TGG) 72 bp Sc: 39.3
GGACATTTGGTCAAGTGGTATGGTTCTCGCTTTGGGTGCGAGAGGTCCTAAGTTTGATTC
TCGGAGTGTCCC
>Scaffold_11.trna42 Scaffold_11:20839141-20839212 (+) Pro (TGG) 72 bp Sc: 68.5
GGGCATTTGGTCTAGTGGTATGATTCTCGCTTTGGGTGCGAGAGGTCCCGAGTTCGATTC
TCGGAATGCCCC
>Scaffold_11.trna43 Scaffold_11:20839491-20839562 (+) Pro (TGG) 72 bp Sc: 67.4
GGGCATTTGGTCTAGTGGTATGATTCTCGCTTTGGGTGCGAGAGGTCCCGAGTTCAATTC
TCGGAATGCCCC
>Scaffold_11.trna44 Scaffold_11:20840970-20841041 (+) Pro (TGG) 72 bp Sc: 68.5
GGGCATTTGGTCTAGTGGTATGATTCTCGCTTTGGGTGCGAGAGGTCCCGAGTTCGATTC
TCGGAATGCCCC
>Scaffold_11.trna45 Scaffold_11:20847710-20847782 (+) Pro (TGG) 73 bp Sc: 64.3
GGGCATTTGGGTCTAGTGGTATGATTCTCGCTTTGGGTGCGAGAGGTCCCGAGTTCGATT
CTCGGAATGCCCC
>Scaffold_11.trna46 Scaffold_11:20847849-20847920 (+) Pro (AGG) 72 bp Sc: 67.4
GGGCATTTGGTCTAGTGGTATGATTCTCGCTTAGGGTGCGAGAGGTCCCGAGTTCAATTC
TCGGAATGCCCC
>Scaffold_11.trna47 Scaffold_11:20852253-20852324 (+) Pro (TGG) 72 bp Sc: 68.5
GGGCATTTGGTCTAGTGGTATGATTCTCGCTTTGGGTGCGAGAGGTCCCGAGTTCGATTC
TCGGAATGCCCC
>Scaffold_11.trna48 Scaffold_11:20852392-20852463 (+) Pro (AGG) 72 bp Sc: 48.1
AGGGCATTTGGTCTAGTGGTATGATTCTCGCTTAGGGTGCGAGAGGTCCGAGTTCAATTC
TCGAATGCCCCT
>Scaffold_11.trna49 Scaffold_11:20853074-20853145 (+) Pro (CGG) 72 bp Sc: 68.4
GGGCATTTGGTCTAGTGGTATGATTCTCGCTTCGGGTGCGAGAGGTCCCGAGTTCGATTC
TCGGAATGCCCC
>Scaffold_11.trna50 Scaffold_11:20854261-20854332 (+) Pro (AGG) 72 bp Sc: 67.4
GGGCATTTGGTCTAGTGGTATGATTCTCGCTTAGGGTGCGAGAGGTCCCGAGTTCAATTC
TCGGAATGCCCC
>Scaffold_11.trna51 Scaffold_11:20854970-20855046 (+) Leu (TAG) 77 bp Sc: 21.7 Possible pseudogene
CGGAATATGGGGTCTAGTGGTATGATTCTCGCTTTAGGTGCGAGAAGGCCCAAGTTAAAT
TCTTGAAATTCCCCAGA
>Scaffold_11.trna52 Scaffold_11:20855382-20855453 (+) Pro (TGG) 72 bp Sc: 68.5
GGGCATTTGGTCTAGTGGTATGATTCTCGCTTTGGGTGCGAGAGGTCCCGAGTTCGATTC
TCGGAATGCCCC
>Scaffold_11.trna53 Scaffold_11:20855523-20855594 (+) Pro (AGG) 72 bp Sc: 67.4
GGGCATTTGGTCTAGTGGTATGATTCTCGCTTAGGGTGCGAGAGGTCCCGAGTTCAATTC
TCGGAATGCCCC
>Scaffold_11.trna54 Scaffold_11:20855935-20856006 (+) Pro (TGG) 72 bp Sc: 68.5
GGGCATTTGGTCTAGTGGTATGATTCTCGCTTTGGGTGCGAGAGGTCCCGAGTTCGATTC
TCGGAATGCCCC
>Scaffold_11.trna55 Scaffold_11:20856265-20856336 (+) Pro (TGG) 72 bp Sc: 68.5
GGGCATTTGGTCTAGTGGTATGATTCTCGCTTTGGGTGCGAGAGGTCCCGAGTTCGATTC
TCGGAATGCCCC
>Scaffold_11.trna56 Scaffold_11:20858875-20858952 (+) Leu (TAG) 78 bp Sc: 20.9 Possible pseudogene
AGGCATTTGGTCTAGTGGTATCATTCTCGCTTTAGGTGTGACAGGTCCCGAGTTTGATTC
TCGGAGTCGGAATGCCCC
>Scaffold_11.trna57 Scaffold_11:20859440-20859511 (+) Pro (TGG) 72 bp Sc: 68.5
GGGCATTTGGTCTAGTGGTATGATTCTCGCTTTGGGTGCGAGAGGTCCCGAGTTCGATTC
TCGGAATGCCCC
>Scaffold_11.trna58 Scaffold_11:20859804-20859875 (+) Pro (TGG) 72 bp Sc: 68.5
GGGCATTTGGTCTAGTGGTATGATTCTCGCTTTGGGTGCGAGAGGTCCCGAGTTCGATTC
TCGGAATGCCCC
>Scaffold_11.trna59 Scaffold_11:21020559-21020630 (+) Undet (NNN) 72 bp Sc: 24.1 Possible pseudogene
GCTGCAGTAGCATACTGGAATTAATCGTAATTGGTCGATTTAAAAACCCAGGTTCAAATC
CTGGCTGCAGCA
>Scaffold_11.trna60 Scaffold_11:21574298-21574370 (+) His (ATG) 73 bp Sc: 27.8 Possible pseudogene
GCGTTTGTGGCTCAATGGATAAAGCATCTGCATATGGAGCAAAAGTTTTGGGGTTCGACC
CCTACTAGGCGCA
>Scaffold_11.trna61 Scaffold_11:21859157-21859229 (-) Arg (TCT) 73 bp Sc: 70.0
GCGCTCGTGGCCTAATGGATAAGGCATTTGACTTCTAATCAAAGGATTGTGGGTTCGAGT
CCCACCGAGCGTG
>Scaffold_11.trna62 Scaffold_11:21329227-21329298 (-) Lys (TTT) 72 bp Sc: 81.6
GCCTTCTTAGCTCAGTGGTAGAGCGCACGGCTTTTAACCGTGTGGTCGTGGGTTCGATCC
CCACAGACGGCG
>Scaffold_11.trna63 Scaffold_11:21273853-21273925 (-) His (GTG) 73 bp Sc: 37.6 Possible pseudogene
GCGCTTGTGGCTCAATGGATAGAGCATCTGCATGTGGAGCAGAAGGTTTGGGGTTCGATT
CCTACTGGATGCA
>Scaffold_11.trna64 Scaffold_11:21207715-21207785 (-) Asn (GTT) 71 bp Sc: 43.0
TACCTATTAGCTCAAATGGTAGAGCATCGTGTGTTACACGAACGATGTGGGTTCGATTCC
CACATAGGTAT
>Scaffold_11.trna65 Scaffold_11:21205810-21205881 (-) Pro (AGG) 72 bp Sc: 67.4
GGGCATTTGGTCTAGTGGTATGATTCTCGCTTAGGGTGCGAGAGGTCCCGAGTTCAATTC
TCGGAATGCCCC
>Scaffold_11.trna66 Scaffold_11:20775176-20775248 (-) Phe (GAA) 73 bp Sc: 78.3
GCGGGGATAGCTCAGTTGGGAGAGCGTCAGACTGAAGATCTGAAGGTCGCGTGTTCGATC
CACGCTCACCGCA
>Scaffold_11.trna67 Scaffold_11:20578532-20578603 (-) His (GTG) 72 bp Sc: 34.4 Possible pseudogene
GCGCTTGTGGCTCAATGGATAGAGCATCTGCATGTGGAACAGAAGGTTGGGGTTCGACCC
CAACTAGGCGCA
>Scaffold_11.trna68 Scaffold_11:19785147-19785217 (-) Gly (GCC) 71 bp Sc: 66.5
GCACCAGTGGTCTAGTGGTAGAATAGTACCCTGCCACGGTACAGACCCGGGTTCGATTCC
CGGCTGGTGCA
>Scaffold_11.trna69 Scaffold_11:19627862-19627935 (-) Thr (AGT) 74 bp Sc: 75.3
GCTCTTGTAGCTCAGTTGGTTAGAGCACCCGTTTAGTAAGCGGGAGGTCTTGAGTTCGAC
TCTCAACAAGAGCA
>Scaffold_11.trna70 Scaffold_11:18926867-18926938 (-) Lys (TTT) 72 bp Sc: 92.3
GCCGTCTTAGCTCAGTGGTAGAGCGCGTGGCTTTTAACCACGTGGTCGTGGGTTCGATCC
CCACAGACGGCG
>Scaffold_11.trna71 Scaffold_11:18587247-18587319 (-) His (GTG) 73 bp Sc: 23.8 Possible pseudogene
GCGCTTGTGGCTCAATGGATAGAGCATTTGCATGTGGAGCAGAAAATTTGGGATTCGATC
TCTACTGGGCGCG
>Scaffold_11.trna72 Scaffold_11:18325122-18325194 (-) Ala (AGC) 73 bp Sc: 63.4
GGGGATGTAGCTCAGATGGTAGAGCGCTCGCTTAGCATGCGAGAGGTACGGGGATCGATA
CCCCGCATCTCCA
>Scaffold_11.trna73 Scaffold_11:11834992-11835063 (-) iMet (CAT) 72 bp Sc: 55.0
ATCAGAGTGGCGCAGCGGAAGCGTGGTGGGCCCATAACCCACAGGTCCCAAGATCGAAAC
TTGGCTCTGATA
>Scaffold_11.trna74 Scaffold_11:11203372-11203450 (-) His (GTG) 79 bp Sc: 21.9 Possible pseudogene
GGGCTTGTGGCTCAATGGATAGAGCATCTGCATGTGAAGCAGAAGATTTGGGGTTTGATC
CCTACTCCTACTGGGCGCA
>Scaffold_11.trna75 Scaffold_11:8039871-8039942 (-) Undet (NNN) 72 bp Sc: 31.2 Possible pseudogene
GTTCTTGTGGTGTAGTGGTTACCACAATGGTTTGCAAACCAAAGGTCCCTTGTTCAATTC
AAGCCAACAACA
>Scaffold_11.trna76 Scaffold_11:7726885-7726954 (-) Undet (NNN) 70 bp Sc: 26.8
AGCCTACTAGCTCAGGTTAGAGCATTGTGCAAATGCACAAAAGATGTGGGTTCAAATCCC
ACGTAGGTTC
>Scaffold_11.trna77 Scaffold_11:7339681-7339752 (-) Undet (NNN) 72 bp Sc: 23.1
GTTGTTGTGGTGTAGTGATTACCACAATGGTTTGCAAACCAAAGGGCCCTTATTCAATTC
AAGCCAACAACA
>Scaffold_11.trna78 Scaffold_11:7067367-7067449 (-) Thr (TGT) 83 bp Sc: 43.7
AGCCTATTAGCTCAATTTGGTCGAGCACTGTGTATTTGTGTTTACATGCACAGAGGATGT
GGGTTCAAATCCCACATAGGCTT
>Scaffold_11.trna79 Scaffold_11:5495017-5495089 (-) Asn (ATT) 73 bp Sc: 31.6
AGCCTATTAGCTCAACTTGGTAGAGCGCTATGCATTTGCATAGAGGGTGTAGGCTCAACT
CCTGCATAGGCTA
>Scaffold_11.trna80 Scaffold_11:5101594-5101669 (-) Lys (CTT) 76 bp Sc: 32.9
AGCCTATTAGCTCAATTGGTAGAGCACTCTATTCTTCATTGTATGGAGGATGTAGGTTCA
CATCCTACATAGCCTA
>Scaffold_11.trna81 Scaffold_11:3989658-3989746 (-) Ser (GGA) 89 bp Sc: 26.5
CTGATCTTAGCTGAGTTGGTAGAGCGGAGGACTGGAGTAGGTTGTACTTTCAACTCCTTA
GGTCGCATATTCGAATCTGGCAGGTCGGA
>Scaffold_11.trna82 Scaffold_11:3709173-3709244 (-) Cys (GCA) 72 bp Sc: 41.4
GTTATTGTGGTGTAGTGGTTACAACAATGGTTTGCAAAATCAAAGGTCCTTGTTCAATTC
AAGGCAATAACA
>Scaffold_11.trna83 Scaffold_11:1490802-1490873 (-) Leu (CAA) 72 bp Sc: 44.8
AACCTATTAGCTCAATTGGTAGAGCACTATGCCAATGCATAGGAGATGTAGGTTCAATTC
CTACATAGGTTA
>Scaffold_11.trna84 Scaffold_11:1474785-1474860 (-) Lys (CTT) 76 bp Sc: 44.4
AGCCTATTAGCTCAATCGGCAGAGCACTCTGTTCTTCATTGCATGGAGGGTGTAGGTTCA
AATCCTACATAGGCTA
>Scaffold_12.trna1 Scaffold_12:458227-458310 (+) Leu (CAA) 84 bp Sc: 78.6
GTCAGGATGGCCGAGTGGTCTAAGGCGCCAGACTCAAGTTCTGGTCCTCTAACGAGGGCG
TGGGTTCAAATCCCACTTCTGACA
>Scaffold_12.trna2 Scaffold_12:462286-462368 (+) Undet (NNN) 83 bp Sc: 59.6
GTCAGGATGGCCGAGTGGTCTAAGGCGCCAGACTCAAGTTTGGTCCTCTAACGAGGGCGT
GGGTTCAAATCCCACTTCTGACA
>Scaffold_12.trna3 Scaffold_12:489175-489246 (+) Gly (TCC) 72 bp Sc: 73.9
GCGTTTGTAGTCCAACGGTTAGGATAATTGCCTTCCAAGCAATAGACCCGGGTTCGACTC
CCGGCAAACGCA
>Scaffold_12.trna4 Scaffold_12:633263-633334 (+) iMet (CAT) 72 bp Sc: 58.3
ATCAGAGTGGCGCAGCGGAAGCGTGGTGGGCCCATAACCCACAGGTCCCAGGATCGAAAC
CTGGCTCTGATA
>Scaffold_12.trna5 Scaffold_12:1104051-1104123 (+) Ala (CGC) 73 bp Sc: 68.3
GGGGGTGTAGCTCATATGGTAGAGCGCTCGCTTCGCATGCGAGAGGCACGGGGTTCGATT
CCCCGCACCTCCA
>Scaffold_12.trna6 Scaffold_12:1119384-1119457 (+) Arg (ACG) 74 bp Sc: 56.2
GGGCCTGTAGCTCAGAGGATTAGAGCACGTGGCTACGAACCACGGTGTCGGGGGTTCGAA
TCCCTCCTCGCCCA
>Scaffold_12.trna7 Scaffold_12:1198231-1198302 (+) Gln (CTG) 72 bp Sc: 74.8
GGTTCTATGGTCTAGTGGTTAGGACATCGGACTCTGAATCCGATAGCCCGAGTTCAAGTC
TCGGTAGGACCT
>Scaffold_12.trna8 Scaffold_12:2753793-2753874 (+) Ser (AGA) 82 bp Sc: 79.4
GTGGACGTGCCGGAGTGGTTATCGGGCATGACTAGAAATCATGTGGGCTTTGCCCGCGCA
GGTTCGAATCCTGCCGTCCACG
>Scaffold_12.trna9 Scaffold_12:3426675-3426747 (+) His (GTG) 73 bp Sc: 24.3 Possible pseudogene
GCGCTTGTGGCTCAATGGATAGAGCATATGCATGTGAAGCAGAAAGTTTGGCGTTCGATT
TTTACTGGGCGCA
>Scaffold_12.trna10 Scaffold_12:4064998-4065069 (+) Cys (GCA) 72 bp Sc: 81.7
GGGTCCATAGCTCAGTGGTAGAGCAATTGACTGCAGATCAATAGGTCACCGGTTCGAACC
CGGTTGGGCCCT
>Scaffold_12.trna11 Scaffold_12:4372439-4372541 (+) Ser (CGA) 103 bp Sc: 24.3 Possible pseudogene
GGAAAGATGGCTGAGTGGTTGATAGCTCCGTTCTTGAAAATCGACATAGTTCTTTTTTGA
GAAAAACCAAGGGTTCGAATCCCTCTCTCCTATTGCTTGTTCA
>Scaffold_12.trna12 Scaffold_12:4494433-4494505 (+) His (GTG) 73 bp Sc: 26.6 Possible pseudogene
GCGCTTGTGGCTCAATAGATAGAGCATCTGCATGTGGAGCAGAAGATTTGGGGTTCGACC
CCTACTTGGCACA
>Scaffold_12.trna13 Scaffold_12:4794489-4794560 (+) Trp (CCA) 72 bp Sc: 75.8
GGATCCGTGGCGCAATGGTAGCGCGTCTGACTCCAGATCAGAAGGTTGCGTGTTCGATTC
ACGTCGGGTTCA
>Scaffold_12.trna14 Scaffold_12:5533666-5533739 (+) Ile (TAT) 74 bp Sc: 85.9
GGTCCCGTAGCTCAGTTGGTTAGAGCGTTGGTCTTATGAGCCGAAGGTCGCGGGTTCGAG
CCCCGCCGGGACCA
>Scaffold_12.trna15 Scaffold_12:5887240-5887326 (+) Met (CAT) 87 bp Sc: 64.2
GGGGTGGTGGCGCAGTTGGCTAGCGCGTAGGTCTCATAGCTAAGTTGAGTGATCCTGAGG
TCGAGAGTTCGAGCCTCTCTCACCCCA
>Scaffold_12.trna16 Scaffold_12:6080799-6080871 (+) His (GTG) 73 bp Sc: 21.0 Possible pseudogene
GCGCTAGTGGCTCAATGGATAAAGCATCTGCATGTGGAGCAGAAAGTTTGAGGTTCGACC
TTTACTAGGCGCA
>Scaffold_12.trna17 Scaffold_12:6122401-6122473 (+) Asn (GTT) 73 bp Sc: 37.0 Possible pseudogene
GCGCTTGTGGCTCAATGGATAGAACATCTGCATGTTGAGCAGAAGGTTTAGGGTTCGATC
CCTACTGGGTGCG
>Scaffold_12.trna18 Scaffold_12:6409521-6409604 (+) Thr (TGT) 84 bp Sc: 23.8
AGCCTATTAGCTCAATTTGGTCGGGCACTGTGTATTTGTGCTTACATTGCACAGGGGATG
TAGGTTCAAATCCTACAAAGGCTC
>Scaffold_12.trna19 Scaffold_12:7144722-7144795 (+) Val (CAC) 74 bp Sc: 79.1
GTCTGGGTGGTGTAGTTGGTTATCACGCTAGTCTCACACACTAGAGGTCCCCAGTTCGAA
CCTGGGCTCAGACA
>Scaffold_12.trna20 Scaffold_12:7685174-7685246 (+) His (GTG) 73 bp Sc: 29.1 Possible pseudogene
GCGATTGTGGCTCAATGGATAGAGCATCTGCATGTGGAGCAGAAGGTTTGGGGTTCGACC
CTTACTGAGCGCA
>Scaffold_12.trna21 Scaffold_12:8522637-8522709 (+) Arg (GCG) 73 bp Sc: 20.9 Possible pseudogene
GCACTTGTGGCTCAATGGATAGAGCATCTGCATGCGGAGCAGAAGGTTTAGGGTACGACT
CTTACTGGGCGCA
>Scaffold_12.trna22 Scaffold_12:9703077-9703149 (+) Ala (AGC) 73 bp Sc: 63.4
GGGGATGTAGCTCAGATGGTAGAGCGCTCGCTTAGCATGCGAGAGGTACGGGGATCGATA
CCCCGCATCTCCA
>Scaffold_12.trna23 Scaffold_12:10874734-10874806 (+) Arg (CCT) 73 bp Sc: 74.8
GCGCCTGTAGCTCAGTGGATAGAGCGTCTGTTTCCTAAGCAGAAGGTCGTAGGTTCGACC
CCTACCTGGCGCG
>Scaffold_12.trna24 Scaffold_12:11485941-11486013 (+) Glu (CTC) 73 bp Sc: 78.9
TCCGTTGTAGTCTAGTTGGTTAGGATACTCGGCTCTCACCCGAGAGACCCGGGTTCAAGT
CCCGGCAACGGAA
>Scaffold_12.trna25 Scaffold_12:15399384-15399455 (+) Trp (CCA) 72 bp Sc: 30.8
GTTGTTGTGGTGTAGTGGTTACCACAATTGTTTCCAAACCAAAGGTCCCTTGTTAAATTC
AAGCCAACTACA
>Scaffold_12.trna26 Scaffold_12:16548168-16548239 (+) Asp (GTC) 72 bp Sc: 69.8
GTCGTTGTAGTATAGTGGTAAGTATTCCCGCCTGTCACGCGGGTGACCCGGGTTCGATCC
CCGGCAACGGCG
>Scaffold_12.trna27 Scaffold_12:16828326-16828400 (+) Undet (NNN) 75 bp Sc: 42.8
AGCCTATTAGTTCAACGGTAGAGCACTCTATTCTTCTTTGAATGAAGGATGTAGGTTCAA
ATCCTACATAGGCTA
>Scaffold_12.trna28 Scaffold_12:17422361-17422433 (+) His (GTG) 73 bp Sc: 21.1 Possible pseudogene
GCATTTGTGGCTCAATGGATAGAGTATCTGCATGTGGAGCAGAAGCTTTGGGGTTCGATC
CCTATTGGTCGTA
>Scaffold_12.trna29 Scaffold_12:18957256-18957327 (+) Undet (NNN) 72 bp Sc: 34.0
GTTGTTGTGGTGTAGTGGTTACCACAATGGTTTGCAAACCAAAGGTCCCTTGTTTAATTC
AAGCCAACAACA
>Scaffold_12.trna30 Scaffold_12:19684347-19684418 (+) Asp (GTC) 72 bp Sc: 69.8
GTCGATGTAGTATAGTGGTGAGTATATCCGCCTGTCACGCGGATGACCCGGGTTCGATCC
CCGGCATCGGCG
>Scaffold_12.trna31 Scaffold_12:20223487-20223560 (+) Undet (NNN) 74 bp Sc: 38.9
TACCTATTAGCTCAATTGGTAGAGCATGTTATGCTTAAGCATATAGGATGTAGGTTCAAA
TCCTGCATAGGCAA
>Scaffold_12.trna32 Scaffold_12:20545400-20545474 (+) Lys (TTT) 75 bp Sc: 35.1
AGCCTATTAGTTCAATTGGTAGAGCACTCTGTTCTTCTTTGATGGAAGATGTAGGTTCAA
ATCCTACATAGACTA
>Scaffold_12.trna33 Scaffold_12:20665732-20665806 (+) His (GTG) 75 bp Sc: 23.7 Possible pseudogene
CCGCTTGTGGCTCAATGGATTTAGAGCTTCTGCATGTGGAGCAGATTGTATGGGGTTCGA
CTCCTACTAGGCACA
>Scaffold_12.trna34 Scaffold_12:21613109-21613180 (+) His (GTG) 72 bp Sc: 31.1 Possible pseudogene
GCGCTTGTGGCTCAATGGATAGAGCATCTGCATGTGGAGCAGAAGGTTGGGGTTCGACCT
CTATTGGGCGCA
>Scaffold_12.trna35 Scaffold_12:21407205-21407289 (-) Asp (GTC) 85 bp Sc: 24.5 Possible pseudogene
GTCATTAAAGACTTTTGGCTCAATGGATAGAGCATTTGCATGTCGAGCAGAAGGTTTGAG
GTTCGATCCCTACTGAGCGTGGGCA
>Scaffold_12.trna36 Scaffold_12:20323269-20323340 (-) Pro (AGG) 72 bp Sc: 67.4
GGGCATTTGGTCTAGTGGTATGATTCTCGCTTAGGGTGCGAGAGGTCCCGAGTTCAATTC
TCGGAATGCCCC
>Scaffold_12.trna37 Scaffold_12:20224151-20224223 (-) Asn (ATT) 73 bp Sc: 38.4
AGTCTATTAGCTCAACTTGGTAGAGCGCTATGCATTTGCATAGAGGATGTAGGTTCAACT
CCTACATAGGCTA
>Scaffold_12.trna38 Scaffold_12:19768024-19768095 (-) Undet (NNN) 72 bp Sc: 24.0 Possible pseudogene
ATTGTTGTGGTGTAGTGGTTACCACAATGGTTTGCAAACCAAAGGTCTCTTGTTCAATGC
AAGCCAACAATA
>Scaffold_12.trna39 Scaffold_12:16603606-16603678 (-) Ala (TGC) 73 bp Sc: 70.0
GGGGATGTAGCTCAAATGGTAGAGCGCTCGCTTTGCATGCGAGAGGCACGGGGTTCGATC
CCCCGCATCTCCA
>Scaffold_12.trna40 Scaffold_12:14544036-14544117 (-) Ser (GCT) 82 bp Sc: 80.5
GTCGCTTTGGCCGAGTGGTTAAGGCGTGTGCCTGCTAAGTACATGGGGTTTCCCCGCGAG
AGTTCGAATCTCTCAGGCGACG
>Scaffold_12.trna41 Scaffold_12:13909981-13910051 (-) Tyr (GTA) 71 bp Sc: 20.4 Possible pseudogene
GCTTGTAGCTCAATGAATAGAGCATCTGTATGTAGAGCAGAAGGTTTGGGGTTCAACTCC
TACTGGAAGCA
>Scaffold_12.trna42 Scaffold_12:9360977-9361059 (-) Leu (TAA) 83 bp Sc: 77.8
GCTGGTTTGCCCGAGTGGTTAAGGGGGCAGACTTAAGATCTGCTGCACATAAGTGCGCGT
GGGTTCGAACCCCACAGCCAGCA
>Scaffold_12.trna43 Scaffold_12:8665304-8665374 (-) His (GTG) 71 bp Sc: 22.0
CGTTGTAGCTCAATTGAAAAAGCATCTGTTTGTGGAGCAGAAGGTTTGGAGTTCGACCCC
CTACTGAGCGT
>Scaffold_12.trna44 Scaffold_12:6734705-6734776 (-) iMet (CAT) 72 bp Sc: 58.3
ATCAGAGTGGCGCAGCGGAAGCGTGGTGGGCCCATAACCCACAGGTCCCAGGATCGAAAC
CTGGCTCTGATA
>Scaffold_12.trna45 Scaffold_12:6369461-6369533 (-) Ala (TGC) 73 bp Sc: 70.0
GGGGATGTAGCTCAAATGGTAGAGCGCTCGCTTTGCATGCGAGAGGCACGGGGTTCGATC
CCCCGCATCTCCA
>Scaffold_12.trna46 Scaffold_12:6235209-6235280 (-) His (GTG) 72 bp Sc: 24.2 Possible pseudogene
AGCCTTGTGGCTCAATAGATAGAGCATTTGCATGTGGAGTAAAAGGTTTGGGGTTCGATC
CCTACTGGGCGC
>Scaffold_12.trna47 Scaffold_12:6222345-6222416 (-) Asp (GTC) 72 bp Sc: 69.8
GTCGTTGTAGTATAGTGGTAAGTATTCCCGCCTGTCACGCGGGTGACCCGGGTTCGATCC
CCGGCAACGGCG
>Scaffold_12.trna48 Scaffold_12:6142469-6142542 (-) Asn (GTT) 74 bp Sc: 84.5
GCTGGAATAGCTCAGTTGGTTAGAGCGTGTGGCTGTTAACCACAAGGTCGGAGGTTCAAG
CCCTCCTTCTAGCG
>Scaffold_12.trna49 Scaffold_12:4575810-4575882 (-) His (GTG) 73 bp Sc: 24.2 Possible pseudogene
GCGCTTGTAGTTCAATGGATAGAGCATTTGCTTGTGGAGTAGAAGGTTCGGGGTTTGATC
CCTATTGGACGCA
>Scaffold_12.trna50 Scaffold_12:3681854-3681925 (-) Cys (GCA) 72 bp Sc: 81.7
GGGTCCATAGCTCAGTGGTAGAGCAATTGACTGCAGATCAATAGGTCACCGGTTCGAACC
CGGTTGGGCCCT
>Scaffold_12.trna51 Scaffold_12:3680776-3680847 (-) Cys (GCA) 72 bp Sc: 81.7
GGGTCCATAGCTCAGTGGTAGAGCAATTGACTGCAGATCAATAGGTCACCGGTTCGAACC
CGGTTGGGCCCT
>Scaffold_12.trna52 Scaffold_12:3085768-3085840 (-) Phe (GAA) 73 bp Sc: 68.2
CCGGGGATAGCTCAGTTGGGAGAGCGTCAGACTGAAGATCTGAAGGTCGCGTGTTCGATC
CACGCTCACCGCA
>Scaffold_12.trna53 Scaffold_12:1444019-1444090 (-) Thr (TGT) 72 bp Sc: 79.0
GCCCTTATAGCTCAGTGGTAGAGCGTCAGTCTTGTAAACTGAAGGTCTGTAGTTCGATCC
TGCATGAGGGCA
>Scaffold_12.trna54 Scaffold_12:1442855-1442926 (-) Thr (TGT) 72 bp Sc: 75.9
GCCCCTATAGCTCAGTGGTAGAGCGTTAGTCTTGTAAACTGAAGGTCTGTAGTTCGATCC
TGCATGGGGGCA
>Scaffold_12.trna55 Scaffold_12:381316-381390 (-) His (GTG) 75 bp Sc: 29.0 Possible pseudogene
GCGCTTGTGGCTCAATGGTAGAGCATCTGCATGTGGATCCGCAGAAGGTTTGGGGTTCGA
CCCCTGCTGGACGCA
>Scaffold_12.trna56 Scaffold_12:219762-219834 (-) His (GTG) 73 bp Sc: 39.9
GCGCTTATGGCTCAATGGATAGAGCATCTGCATGTGGAGTAGAAGGTTTGGGGTTCGACC
CCTACTAGGCGCA
>Scaffold_12.trna57 Scaffold_12:126301-126373 (-) Ala (AGC) 73 bp Sc: 63.4
GGGGATGTAGCTCAGATGGTAGAGCGCTCGCTTAGCATGCGAGAGGTACGGGGATCGATA
CCCCGCATCTCCA
>Scaffold_12.trna58 Scaffold_12:125131-125203 (-) Ala (AGC) 73 bp Sc: 63.4
GGGGATGTAGCTCAGATGGTAGAGCGCTCGCTTAGCATGCGAGAGGTACGGGGATCGATA
CCCCGCATCTCCA
>Scaffold_12.trna59 Scaffold_12:124635-124707 (-) Ala (AGC) 73 bp Sc: 63.4
GGGGATGTAGCTCAGATGGTAGAGCGCTCGCTTAGCATGCGAGAGGTACGGGGATCGATA
CCCCGCATCTCCA
>Scaffold_12.trna60 Scaffold_12:124194-124266 (-) Ala (AGC) 73 bp Sc: 63.4
GGGGATGTAGCTCAGATGGTAGAGCGCTCGCTTAGCATGCGAGAGGTACGGGGATCGATA
CCCCGCATCTCCA
>Scaffold_13.trna1 Scaffold_13:1338855-1338927 (+) Tyr (GTA) 73 bp Sc: 27.9 Possible pseudogene
ACGCTTGTGGTTCAATAGATAGAGTATTTGCATGTAGAGCAAAAGATTTTGGGTTCGATC
CCTACTGAGTGCA
>Scaffold_13.trna2 Scaffold_13:4132374-4132446 (+) Asn (ATT) 73 bp Sc: 28.4
AACCTATTAGCTCAACTTGGTAGAGCGCTATGCATTTGCATAGAGGATGTAGGTTAAACT
CCTACATAGGCTA
>Scaffold_13.trna3 Scaffold_13:5720957-5721027 (+) Asn (GTT) 71 bp Sc: 40.6
TACCTATTAGCTCAAATGGTAGAGCATCGTGTGTTACACGAATGATGTGGGTTCGATTCC
CACATGGGTAT
>Scaffold_13.trna4 Scaffold_13:5848047-5848119 (+) Asn (ATT) 73 bp Sc: 38.4
AGTCTATTAGCTCAACTTGGTAGAGCGCTATGCATTTGCATAGAGGATGTAGGTTCAACT
CCTACATAGGCTA
>Scaffold_13.trna5 Scaffold_13:6194148-6194221 (+) His (GTG) 74 bp Sc: 24.7 Possible pseudogene
GCGTTTGTAGCTCAATTGATCGAGCATCTGCATGTGGAGCAGAAGGTTTGGGGTTTCGAC
CCCTACTGGACGCA
>Scaffold_13.trna6 Scaffold_13:7036845-7036917 (+) Phe (GAA) 73 bp Sc: 76.9
GCGAGGATAGCTCAGTTGGGAGAGCGTCAGACTGAAGATCTGAAGGTCGCGTGTTCGATC
CACGCTCATCGCA
>Scaffold_13.trna7 Scaffold_13:9304082-9304155 (+) Val (AAC) 74 bp Sc: 72.9
GGTGTCGTGGTGTAGTTGGTTATCACGTCAGTCTAACACACTGAAGGTCTCCGGTTCGAG
TCCGGGCGACGCCA
>Scaffold_13.trna8 Scaffold_13:9703508-9703578 (+) Gly (GCC) 71 bp Sc: 66.5
GCACCAGTGGTCTAGTGGTAGAATAGTACCCTGCCACGGTACAGACCCGGGTTCGATTCC
CGGCTGGTGCA
>Scaffold_13.trna9 Scaffold_13:10764626-10764702 (+) His (GTG) 77 bp Sc: 27.2 Possible pseudogene
GGTTTGGGTTGTGGCTCAATGGATAGAGCATCTGCATGTGGAGCAGAAGGTTTGGGGTTC
GACCCCTACTAGGCACA
>Scaffold_13.trna10 Scaffold_13:10919764-10919837 (+) Val (AAC) 74 bp Sc: 72.9
GGTGTCGTGGTGTAGTTGGTTATCACGTCAGTCTAACACACTGAAGGTCTCCGGTTCGAG
TCCGGGCGACGCCA
>Scaffold_13.trna11 Scaffold_13:12404901-12404973 (+) Tyr (GTA) 73 bp Sc: 21.2 Possible pseudogene
GCGCTTGTGGCTCGATGGATAGAGCATCTGTATGTAGAGCAGGAGGTTTGGAGTTCAACC
CTTATTGGGCGCA
>Scaffold_13.trna12 Scaffold_13:12554458-12554530 (+) His (GTG) 73 bp Sc: 28.7 Possible pseudogene
GCGCTTGTGGTTCAATGGATAGAGCATCTGCACGTGGAGTAGAAGGTTTGGGGTTCGACC
CCTACTGAGCGCA
>Scaffold_13.trna13 Scaffold_13:13935920-13935992 (+) His (GTG) 73 bp Sc: 39.0
GCGTTTGTGGCTCAATGGATAGAGCATCTGCATGTGGAGTAGAAGATTTAGGGTTCGACC
CCTACTGAGCGCA
>Scaffold_13.trna14 Scaffold_13:14696569-14696641 (+) His (ATG) 73 bp Sc: 32.4 Possible pseudogene
GTGATTGTGGCTCAATGGATAGAGCATTTGCATATGGAGCAAAAGGTTTAGGGTTCGACC
CCTACTGGGCGCA
>Scaffold_13.trna15 Scaffold_13:16055885-16055957 (+) Tyr (GTA) 73 bp Sc: 29.1 Possible pseudogene
GCGTTTGTGGCTCAATGGATAGAGTATCTGCATGTAGAGCAGAAGATTTGGGGTTTGACT
CCTACTGGGCGCA
>Scaffold_13.trna16 Scaffold_13:16306105-16306177 (+) Asn (GTT) 73 bp Sc: 22.8 Possible pseudogene
GCACTTGTGGCTCAATGGATAGAGCATCTACATGTTGAGCAGAAGGTTTGGGATTCAACC
CCTACTGGGCGCA
>Scaffold_13.trna17 Scaffold_13:16504007-16504078 (+) Pro (AGG) 72 bp Sc: 67.4
GGGCATTTGGTCTAGTGGTATGATTCTCGCTTAGGGTGCGAGAGGTCCCGAGTTCAATTC
TCGGAATGCCCC
>Scaffold_13.trna18 Scaffold_13:17362626-17362698 (+) His (GTG) 73 bp Sc: 24.6 Possible pseudogene
GCGCTTGTGGCTCAATGGATAAAGCATTTGCATGTGGAGTAGAAGGTTTGGGGTTCGATC
CTTACTGGGCGCA
>Scaffold_13.trna19 Scaffold_13:17980325-17980396 (+) Gln (TTG) 72 bp Sc: 73.5
GGTTCTATGGTGTAGTGGTTAGCACTCTGGACTTTGAATCCAGCGACCTGGGTTCGACTC
CCGGTAGGACCT
>Scaffold_13.trna20 Scaffold_13:18257687-18257758 (+) iMet (CAT) 72 bp Sc: 58.3
ATCAGAGTGGCGCAGCGGAAGCGTGGTGGGCCCATAACCCACAGGTCCCAGGATCGAAAC
CTGGCTCTGATA
>Scaffold_13.trna21 Scaffold_13:18458838-18458910 (+) His (GTG) 73 bp Sc: 28.9 Possible pseudogene
GCGCTTGTAGCTCAATGGATAGAGCATCTGCATGTGGAGTAGAAGGTTTGGGGTTCGGCC
CCTACTGGGCGCA
>Scaffold_13.trna22 Scaffold_13:19131337-19131407 (+) Undet (NNN) 71 bp Sc: 38.9
AGCCTACTAGCTCAAGGGTAGAGCATTGTGCAAATGCACAAAAGATGTGGGTTCGAATCC
CACGTAGGTTC
>Scaffold_13.trna23 Scaffold_13:20369513-20369584 (+) Trp (CCA) 72 bp Sc: 75.8
GGATCCGTGGCGCAATGGTAGCGCGTCTGACTCCAGATCAGAAGGTTGCGTGTTCGATTC
ACGTCGGGTTCA
>Scaffold_13.trna24 Scaffold_13:19909639-19909710 (-) Cys (GCA) 72 bp Sc: 82.1
GGGTCCATAGCTCAGTGGTAGAGCATTTGACTGCAGATCAAGAGGTCACCGGTTCGAACC
CGGTTGGGCCCT
>Scaffold_13.trna25 Scaffold_13:19909114-19909185 (-) Cys (GCA) 72 bp Sc: 82.1
GGGTCCATAGCTCAGTGGTAGAGCATTTGACTGCAGATCAAGAGGTCACCGGTTCGAACC
CGGTTGGGCCCT
>Scaffold_13.trna26 Scaffold_13:19452226-19452298 (-) His (GTG) 73 bp Sc: 26.3 Possible pseudogene
GCGTTTGTGGTTTAATGGGTAGAGCGTTTGCATGTGGAGCAGAAGATTTGGGATTCAATC
CCCATTGAGCGAA
>Scaffold_13.trna27 Scaffold_13:19131553-19131624 (-) Phe (AAA) 72 bp Sc: 41.6
AACCTATTAGCTCAATTGGTAGAGCACTATGCAAATGCATAGGAGATGTAGGTTCAATTC
CTACATAGGTTA
>Scaffold_13.trna28 Scaffold_13:19075004-19075075 (-) Lys (TTT) 72 bp Sc: 92.3
GCCGTCTTAGCTCAGTGGTAGAGCGCGTGGCTTTTAACCACGTGGTCGTGGGTTCGATCC
CCACAGACGGCG
>Scaffold_13.trna29 Scaffold_13:18591010-18591090 (-) His (GTG) 81 bp Sc: 26.4 Possible pseudogene
GCGCTTGTGGCTCAATGGATAGAGCATCTGCAATTCTGCATGTGGAGCAGAAGGTTTGGG
GTTCGACCCCTACTAGACGCA
>Scaffold_13.trna30 Scaffold_13:18250515-18250589 (-) Ile (TAT) 75 bp Sc: 80.2
GGTCCCCGTAGCTCAGTTGGTTAGAGCGTTGGTCTTATGAGCCGAAGGTCGCGGGTTCGA
GCCCCGCCGGGACCA
>Scaffold_13.trna31 Scaffold_13:17981398-17981479 (-) Ser (GCT) 82 bp Sc: 80.5
GTCGCTTTGGCCGAGTGGTTAAGGCGTGTGCCTGCTAAGTACATGGGGTTTCCCCGCGAG
AGTTCGAATCTCTCAGGCGACG
>Scaffold_13.trna32 Scaffold_13:15664739-15664816 (-) His (GTG) 78 bp Sc: 21.6 Possible pseudogene
GCGATTGTGGCTCAATGGATAGAGCATCTGCATGTGGATTGTGGAGCAGAAGGTTTGGGG
TTCGACCCTACTGGTGCA
>Scaffold_13.trna33 Scaffold_13:14693555-14693627 (-) His (GTG) 73 bp Sc: 24.1 Possible pseudogene
GCGCTTGTGGCTCAATGGATAGAGCATTTGCATGTGGAGCAGAAGGTTTGGGGTTCCACC
CTTACTAGGCGCA
>Scaffold_13.trna34 Scaffold_13:10978664-10978744 (-) Leu (AAG) 81 bp Sc: 74.0
GTTGAGATGGCCGAGTTGGTCTAAGGCGCCAGATTAAGGTTCTGGTCCGAAAGGGCGTGG
GTTCAAATCCCACTCTCAACA
>Scaffold_13.trna35 Scaffold_13:10704331-10704401 (-) Gly (CCC) 71 bp Sc: 66.0
GCGCATCTAGTGTAGTGGTATCATAGTACCCTCCCACGGTACTGACCGGGGTTCGATTCC
CCGGATGCGCA
>Scaffold_13.trna36 Scaffold_13:7609680-7609752 (-) His (GTG) 73 bp Sc: 32.0 Possible pseudogene
GCGCTTGTGGCTCAATGGATAGAGCATTTGCATGTGGAGCAGAATGTTTAGGGTTCGACC
CCTACTGGGCACA
>Scaffold_13.trna37 Scaffold_13:7409249-7409321 (-) His (GTG) 73 bp Sc: 39.0 Possible pseudogene
GCGCTTGTGGCTCAATTGATAGAGCATCTGCATGTGGAGCAGAAGGTTTGGGGTTCGACC
CCTACTAGGCGCA
>Scaffold_13.trna38 Scaffold_13:7409047-7409119 (-) His (GTG) 73 bp Sc: 39.0 Possible pseudogene
GCGCTTGTGGCTCAATTGATAGAGCATCTGCATGTGGAGCAGAAGGTTTGGGGTTCGACC
CCTACTAGGCGCA
>Scaffold_13.trna39 Scaffold_13:6244319-6244391 (-) His (GTG) 73 bp Sc: 31.3 Possible pseudogene
GCGCTTGTGGCTCAATGGATAGAGCATCTTCATGTGGAGCAGAAGGTTTGGGGTTCGACC
CCTACTAGGCGCA
>Scaffold_13.trna40 Scaffold_13:6244117-6244189 (-) His (GTG) 73 bp Sc: 39.0 Possible pseudogene
GCGCTTGTGGCTCAATTGATAGAGCATCTGCATGTGGAGCAGAAGGTTTGGGGTTCGACC
CCTACTAGGCGCA
>Scaffold_13.trna41 Scaffold_13:6123924-6123995 (-) Undet (NNN) 72 bp Sc: 39.4
GTTGTTGTGGTGTAGTGGTTACCACAATGGTTTGCAAACCAAAGGTCACTTGTTCAATTC
AAGCCAACAACA
>Scaffold_13.trna42 Scaffold_13:6091484-6091556 (-) His (GTG) 73 bp Sc: 24.7 Possible pseudogene
GCGCTTGTGGCTCAATGGATAGAACATCTACATGTGGAGCAGAAGGTTTGGGGTTCGACC
CCGACTAGGCGCT
>Scaffold_13.trna43 Scaffold_13:5848716-5848789 (-) Undet (NNN) 74 bp Sc: 47.0
TGCCTATTAGCTCAATTGGTAGAGCATGTTATGCTTAAGCATACAGGATGTAGGTTCAAA
TCCTGCATAGGCAA
>Scaffold_13.trna44 Scaffold_13:5143227-5143310 (-) Cys (ACA) 84 bp Sc: 28.9
AGCCTATTAACTCAATTTGGTCGAGCACCGTGTATTTGTGCTTACATTGCACAGGGGATG
TAGGTTCAAATCCTACATAGGCTA
>Scaffold_13.trna45 Scaffold_13:4133318-4133390 (-) Undet (NNN) 73 bp Sc: 22.3
AGCCTATAAGCTCAACTTGGTAGAGCAATATGCATTTGCATAGAAGGTGTAGGTTCAACT
CCTACGTAGGCTA
>Scaffold_13.trna46 Scaffold_13:3823861-3823931 (-) Asn (GTT) 71 bp Sc: 33.1
TACCTATTAGCTCAAATGGTAGAGCATCGTGTGTTACACGAATGATGTGGGTTTGATTCC
CACATAAGTAT
>Scaffold_13.trna47 Scaffold_13:1811851-1811936 (-) Met (CAT) 86 bp Sc: 33.6 Possible pseudogene
GGGGTGGTGGCACAGCTGGCTAGCACGTAGGTCTCATAGATTAGTGGGTTTTCCAAAGGT
CGAGAGTTCGAGCCTCTCTCACCCAA
>Scaffold_14.trna1 Scaffold_14:379144-379216 (+) Lys (CTT) 73 bp Sc: 42.3
AGCCTATTAACTCAATTTGGTAGAGTTCTATGCCTTTGCATAGAGGATGTAGGTTCAACT
CCTACATAGGCTA
>Scaffold_14.trna2 Scaffold_14:1053121-1053194 (+) Leu (CAA) 74 bp Sc: 39.3
TGCCTATTAGCTCAATTGGTAGAGCATGCTATGCTTAAGCATACAGGATGTAGGTTCAAA
TCCTGCATAGGAAA
>Scaffold_14.trna3 Scaffold_14:1944075-1944158 (+) Thr (TGT) 84 bp Sc: 29.8
AGCCTATTAGCTCAATTTGGTCGAGCACTGTGTATTTGTACTTACATTGCACAGAGGATG
TGGGTTTAAATCCTACATAGGCTC
>Scaffold_14.trna4 Scaffold_14:2310988-2311060 (+) Lys (TTT) 73 bp Sc: 52.3
AGCTTATTAGCTCAATTGGTAGAGCACTCTGTTCTTTGTACGGAGGATGTAGGTTCAAAT
CCTACATAGGCTA
>Scaffold_14.trna5 Scaffold_14:2343700-2343770 (+) Undet (NNN) 71 bp Sc: 26.5
AGCCTACTAGCTCAAGGTTAGAGCCTTGCGCAAATGCACAAAAGATGTGGGTTCGAATCC
CACGTAGGTTC
>Scaffold_14.trna6 Scaffold_14:3756905-3756975 (+) Undet (NNN) 71 bp Sc: 38.5
AACCTACTAGCTCAAGGGTAGAGCATTGTGCACATGCACAAAAGATGTGGGTTCGAATCC
CACGTAGGTTC
>Scaffold_14.trna7 Scaffold_14:3764976-3765051 (+) Thr (TGT) 76 bp Sc: 40.0
AGCCTATTAGCTGAATTGGTAGAGCACTCTGTACTTCTTTGTATGGAGGATGTAGGTTCA
AATCCTACATAGGCTA
>Scaffold_14.trna8 Scaffold_14:4283549-4283621 (+) Arg (CCT) 73 bp Sc: 73.8
GCGTCTGTAGCTCAGTGGATAGAGCGTCTGTTTCCTAAGCAGAAGGTCGTAGGTTCGACC
CCTACCTGACGCG
>Scaffold_14.trna9 Scaffold_14:4285072-4285144 (+) Arg (CCT) 73 bp Sc: 68.3
GCGTCTGTAGCTCAGTGGATAGAGCGTCTGTTTCCTAAGCAGAAGGTCGTAGGTTTGACC
CCTACCTGACGCG
>Scaffold_14.trna10 Scaffold_14:4459830-4459911 (+) Ser (AGA) 82 bp Sc: 77.8
GTGGGCGTGCCGGAGTGGTTATCGGGCATGACTAGAAATCATGTGGGCTTTGCCCGCGCA
GGTTCGAATCCTGCCGCTCACG
>Scaffold_14.trna11 Scaffold_14:5053955-5054027 (+) Undet (NNN) 73 bp Sc: 26.0 Possible pseudogene
TGCCTACTAGCTCAAGGGTAGAGCATTGTGTAAATGCATAAAAGATGTGGGTTCGAATCC
CACATAAGTTCAT
>Scaffold_14.trna12 Scaffold_14:5057486-5057558 (+) Undet (NNN) 73 bp Sc: 26.0 Possible pseudogene
TGCCTACTAGCTCAAGGGTAGAGCATTGTGTAAATGCATAAAAGATGTGGGTTCGAATCC
CACATAAGTTCAT
>Scaffold_14.trna13 Scaffold_14:6516840-6516912 (+) Asn (ATT) 73 bp Sc: 43.0
AGCCTATTAGCTCAACTTGGTAGAGCGCTATGCATTTGCATAGAGGGTGTAGGTTCAACT
CCTACATAGGCTA
>Scaffold_14.trna14 Scaffold_14:7299370-7299442 (+) His (GTG) 73 bp Sc: 21.8 Possible pseudogene
GCGCTTGTGGCTCAATGGATAGAGCATCTGTATGTGGAGCAGAAGGTTAGGAGTTCGACC
CCTACTGGACACA
>Scaffold_14.trna15 Scaffold_14:9355682-9355755 (+) His (GTG) 74 bp Sc: 39.3
GCGCTTGTGGCTCAATGGATTGAGCATCTGCATGTGGAGCAGAAGGGTTTGGGGTTCGAC
CCCTACTAGGCGCA
>Scaffold_14.trna16 Scaffold_14:10227458-10227530 (+) His (GTG) 73 bp Sc: 38.9 Possible pseudogene
GCGCTTGTGGCTCAATGGATAGAGCATCTGCATGTGGAGCAGAAGGTTTGAGGTTCGACC
CCAACTGGGCGCA
>Scaffold_14.trna17 Scaffold_14:10654833-10654905 (+) Undet (NNN) 73 bp Sc: 28.9
GGCCTATTAACTCAACCTGTTAGAGTACTGTGCACTTGCGTAGAGAATGTAGGTTCAATT
CCTACATAGGCTA
>Scaffold_14.trna18 Scaffold_14:10880151-10880237 (+) Tyr (GTA) 87 bp Sc: 74.2
CCGACCTTAGCTCAGTTGGTAGAGCGGAAGACTGTAGTTGTATAACAGACAATCTTTAGG
TCGCTGGTTCGATTCCGGCAGGTCGGA
>Scaffold_14.trna19 Scaffold_14:10880307-10880393 (+) Tyr (GTA) 87 bp Sc: 74.2
CCGACCTTAGCTCAGTTGGTAGAGCGGAAGACTGTAGTTGTATAACAGATAATCTTTAGG
TCGCTGGTTCGATTCCGGCAGGTCGGA
>Scaffold_14.trna20 Scaffold_14:10891952-10892025 (+) Val (AAC) 74 bp Sc: 72.9
GGTGTCGTGGTGTAGTTGGTTATCACGTCAGTCTAACACACTGAAGGTCTCCGGTTCGAG
TCCGGGCGACGCCA
>Scaffold_14.trna21 Scaffold_14:10896413-10896500 (+) Tyr (GTA) 88 bp Sc: 58.7
CCGACCTTAGCTCAGTTGGTAGAGCGGAGGACTGTAGTTGGCTAGCAGATTAATCCTTAG
GTCGCTGGTTCCAATCCGGCATGTCGGA
>Scaffold_14.trna22 Scaffold_14:10901964-10902037 (+) Val (AAC) 74 bp Sc: 72.9
GGTGTCGTGGTGTAGTTGGTTATCACGTCAGTCTAACACACTGAAGGTCTCCGGTTCGAG
TCCGGGCGACGCCA
>Scaffold_14.trna23 Scaffold_14:10903136-10903209 (+) Val (AAC) 74 bp Sc: 71.9
GGTGTCGTGGTGTAGTTGGTTATCACGTCAGTCTAACACACTGAAGGTCTCCGGTTCAAG
TCCGGGCGACGCCA
>Scaffold_14.trna24 Scaffold_14:10905497-10905583 (+) Tyr (GTA) 87 bp Sc: 74.4
CCGACCTTAGCTCAGTTGGTAGAGCGGAGGACTGTAGTTGTCAAACAGTTAATCCTTAGG
TCGCTGGTTCGAATCCGGCAGGTCGGA
>Scaffold_14.trna25 Scaffold_14:11066681-11066753 (+) Ala (TGC) 73 bp Sc: 31.7
GTTGTTGTGGTGTAGTGGTTACCACTATGGTCTTGCAAACCAAAAATCCCTAGTTCAATC
CAAGTCAACAACA
>Scaffold_14.trna26 Scaffold_14:11729623-11729694 (+) Ser (CGA) 72 bp Sc: 23.6
AGTTTGTTAGCTTAATTGATAGAGCACTATGCAATTGCATATAAACTGTAGGTTCGACTC
CTACATTGACTA
>Scaffold_14.trna27 Scaffold_14:12768347-12768419 (+) His (GTG) 73 bp Sc: 20.6 Possible pseudogene
GCGCTTGTGGCTCCATGGATAGAACATCTGCATGTGGAGCAGAAGGTCTGGGGTTCGACC
CCTACTGAACACA
>Scaffold_14.trna28 Scaffold_14:12996537-12996609 (+) His (GTG) 73 bp Sc: 22.4 Possible pseudogene
GCACTTGTTGCTCAATGGATAGAGCATCTGCATGTGGAGCAGAAGGTTTGGGGTTCGACC
CTTACTGAGCGCA
>Scaffold_14.trna29 Scaffold_14:14925670-14925741 (+) His (GTG) 72 bp Sc: 36.1 Possible pseudogene
GCGCTTGTGGCTCAATGGATAAGCATCTGCATGTGGAGCAGAAGGTTTGGGGTTTGATTC
CCACTAGGTGCA
>Scaffold_14.trna30 Scaffold_14:15280525-15280597 (+) His (GTG) 73 bp Sc: 29.8 Possible pseudogene
ACGCTTGTGGCTCAATGGATAGAGCATCTGCATGTGGAGCAGAAGGTTAGGGGTTCGACT
CTTACTAGGCGCA
>Scaffold_14.trna31 Scaffold_14:16569820-16569892 (+) His (ATG) 73 bp Sc: 22.6 Possible pseudogene
GTATTTGTAGCTCAATGGATAGAGCATCTGCATATGGAGCAGAAGATTTAAGATTCGACC
CCTACTGAACGCA
>Scaffold_14.trna32 Scaffold_14:17262466-17262538 (+) His (GTG) 73 bp Sc: 27.3 Possible pseudogene
GCGCATGTGGCTCAAGGGTTAGAGCATCTGCACGTGGAGCAGAAGGTTTAGGGTTCGACC
CCTACTGAACGCA
>Scaffold_14.trna33 Scaffold_14:17650001-17650072 (+) Thr (CGT) 72 bp Sc: 81.9
GCCTCCATAGCATAGTGGTAGTGCGTTCGCTTCGTAAGCGAAAGGTCGCGAGTTCGATCC
TCGCTGGGGGCT
>Scaffold_14.trna34 Scaffold_14:17684329-17684402 (+) Arg (TCG) 74 bp Sc: 82.3
GACCGCATAGCGCAGTGGATTAGCGCGTTTGACTTCGGATCAAAAGGTCGTGGGTTCGAC
TCCCACTGTGGTCG
>Scaffold_14.trna35 Scaffold_14:17756840-17756913 (+) Thr (AGT) 74 bp Sc: 74.7
GCTTTCATAGCTCAGTTGGTTAGAGCACCCGTTTAGTAAGCGGGAGGTCTTGAGTTCGAC
TCTCAATGAAAGCA
>Scaffold_14.trna36 Scaffold_14:18028120-18028191 (+) Undet (NNN) 72 bp Sc: 28.4
GTTGTTGTGGTGTAGTGGTTACTACAATGGTTTGCAAACCAAAGATCCCTTGTTCAATTC
AAGCTAACAACA
>Scaffold_14.trna37 Scaffold_14:18078301-18078373 (+) Lys (CTT) 73 bp Sc: 62.2
GCCCGTCTAGCTCAGTTGGTAGAGCGCAAGGCTCTTAACCTTGTGAACGTCGGTTTGAGC
CCCACGCTGGGCA
>Scaffold_14.trna38 Scaffold_14:18306057-18306130 (+) Ile (AAT) 74 bp Sc: 79.3
GGCCTATTAGCTCAGCTGGTTAGAGCGTCGTGCTAATAACGCGAAGGTCGCAGGTTCGAG
ACCTGCATGGGCCA
>Scaffold_14.trna39 Scaffold_14:18388835-18388906 (+) Trp (CCA) 72 bp Sc: 75.5
GGATCCATGGCGCAATGGTAGCGCGTCTGACTCCAGATCAGAAGGTTGCGTGTTCGATTC
ACGTTGGGTTCA
>Scaffold_14.trna40 Scaffold_14:18810378-18810450 (+) Tyr (GTA) 73 bp Sc: 21.8 Possible pseudogene
GCGCTTGTGGCTCAATAAATAGAGCATCTGCATGTAGAGCAGAAGGTATGGGGTTCGATC
CTTACTGGGCACA
>Scaffold_14.trna41 Scaffold_14:18839445-18839517 (+) Sup (TTA) 73 bp Sc: 28.9 Possible pseudogene
GCGCTTGTGGCTTAATGGATAGAGCATCTGCATTTAGAGCAGAAGGTATGGGGTTCAACC
CTTACTGGGCGCC
>Scaffold_14.trna42 Scaffold_14:19560484-19560556 (+) His (GTG) 73 bp Sc: 25.6 Possible pseudogene
ACGCTTGTGGCTCAATGGATAGAGTATTTGCATGTGGAGCAGAAAGTTTGGGGTTCGACC
CCTACTGAGCGCG
>Scaffold_14.trna43 Scaffold_14:19810285-19810357 (+) Val (TAC) 73 bp Sc: 77.8
GTTGCTGTGGTGTAGTGGTTATCACGTCAGTCTTACACACTGAAGGTCCCCAGTTCGATC
CTGGGCAGCAACA
>Scaffold_14.trna44 Scaffold_14:19855147-19855219 (+) Phe (GAA) 73 bp Sc: 78.3
GCGGGGATAGCTCAGTTGGGAGAGCGTCAGACTGAAGATCTGAAGGTCGCGTGTTCGATC
CACGCTCACCGCA
>Scaffold_14.trna45 Scaffold_14:19519749-19519834 (-) Met (CAT) 86 bp Sc: 64.2
GGGGTGGTGGCGCAGTTGGCTAGCGCGTAGGTCTCATAGCTTGTTGAGTGATCCTGAGGT
CGAGAGTTCGAGCCTCTCTCACCCCA
>Scaffold_14.trna46 Scaffold_14:19220654-19220726 (-) His (ATG) 73 bp Sc: 36.9
GCGCTTGTGGCTCAATGGGTAGAGCATCTGCATATGGAGCAGAAGGTTTGAGGCTCGACC
CCTACTAGGCGCA
>Scaffold_14.trna47 Scaffold_14:18478346-18478425 (-) Leu (TAG) 80 bp Sc: 70.9
GACGGTTTGGCCGAGTGGTCTAAGGCGCCAGATTTAGGCTCTGGTCCGAAAGGGCGTGGG
TTCAAATCCCACAGCCGTCA
>Scaffold_14.trna48 Scaffold_14:17905809-17905881 (-) Val (TAC) 73 bp Sc: 77.8
GTTGCTGTGGTGTAGTGGTTATCACGTCAGTCTTACACACTGAAGGTCCCCAGTTCGATC
CTGGGCAGCAACA
>Scaffold_14.trna49 Scaffold_14:17802077-17802156 (-) Leu (CAG) 80 bp Sc: 58.7
GTCAAGATGGCCGAGCGGTCTAAGGCGCCAGTTTCAGGTACTGGTCCGAAAGGGCGTGGG
TTCAAATCCCACTCTTGAAA
>Scaffold_14.trna50 Scaffold_14:17640565-17640637 (-) Phe (GAA) 73 bp Sc: 78.3
GCGGGGATAGCTCAGTTGGGAGAGCGTCAGACTGAAGATCTGAAGGTCGCGTGTTCGATC
CACGCTCACCGCA
>Scaffold_14.trna51 Scaffold_14:17564744-17564816 (-) His (ATG) 73 bp Sc: 24.2 Possible pseudogene
GCGCTTGTGGTTTAATGGATAGAGCATCTGCATATGGAGCAAAAGGTTTGGGATTCGACC
CCTACTAGGCGCA
>Scaffold_14.trna52 Scaffold_14:16564511-16564591 (-) His (ATG) 81 bp Sc: 26.2 Possible pseudogene
GCGCTTGTGGCTCGATGGATAGAGCATTTGGCCATCTGCATATGAAGCAGAAGGTTTGGG
GTTCGACCCCTACCGGGCGCA
>Scaffold_14.trna53 Scaffold_14:16187893-16187964 (-) His (GTG) 72 bp Sc: 26.6
GTGCTTGTGGCTCAATGGATAGAGCATCTGCATGTGGAGCAGAAGGTTTTGGGTTGAACT
CCTACTGGAACG
>Scaffold_14.trna54 Scaffold_14:15453412-15453484 (-) Asn (GTT) 73 bp Sc: 28.7 Possible pseudogene
ACGCTTGTGGCTCAATGGATAGAGCATTTGCATGTTGAGCAGAAGGTTTGGGGTTCGATC
CTTATCGGGCGCA
>Scaffold_14.trna55 Scaffold_14:13650204-13650276 (-) His (GTG) 73 bp Sc: 21.8 Possible pseudogene
GCGTTTGTGGCTCAATGGAAAGAGCATCTGCACGTGGAGCAAAAGGTTTGGGGTTTGACC
CCTACTGGGCGCA
>Scaffold_14.trna56 Scaffold_14:13236061-13236134 (-) His (GTG) 74 bp Sc: 30.2 Possible pseudogene
GCGCTTGTGGCTTAATGGAAAGAGCATCCGCATGTGGAGCAGAAGGTTTGGGGGTTCAAC
CCCTACTGGGCGCA
>Scaffold_14.trna57 Scaffold_14:12806988-12807063 (-) Undet (NNN) 76 bp Sc: 25.0 Possible pseudogene
AGCATATTAGCTCAATTGGTGGAGCACTCTGTTCTTCTTTATATAGAGGATGTAGGTTCA
AATCCTACATAGACTA
>Scaffold_14.trna58 Scaffold_14:10904251-10904324 (-) Thr (AGT) 74 bp Sc: 75.3
GCTCTTGTAGCTCAGTTGGTTAGAGCACCCGTTTAGTAAGCGGGAGGTCTTGAGTTCGAC
TCTCAACAAGAGCA
>Scaffold_14.trna59 Scaffold_14:10898012-10898085 (-) Thr (AGT) 74 bp Sc: 75.3
GCTCTTGTAGCTCAGTTGGTTAGAGCACCCGTTTAGTAAGCGGGAGGTCTTGAGTTCGAC
TCTCAACAAGAGCA
>Scaffold_14.trna60 Scaffold_14:9282903-9282974 (-) Asp (GTC) 72 bp Sc: 40.0
ACCAATGTAGTATAGTGGTAAGTATTCCTGCTTGTCACGCGGGTGACCCGGGTTCGCTCC
CCGGCAACGGCG
>Scaffold_14.trna61 Scaffold_14:9125138-9125210 (-) Ala (TGC) 73 bp Sc: 31.9
GTTGTTATGGTGTAGTGGTTACCACTATAGTCTTGCAAATTAATGATCCCTAGTTCAATC
CAAGCTGACAACA
>Scaffold_14.trna62 Scaffold_14:8334296-8334368 (-) His (GTG) 73 bp Sc: 22.3 Possible pseudogene
GCGCTTGTGGCTCAATGAATAGAGCATATGCATGTGGAGCAGAAGGTTTGGTGTTCGACC
CCTACCGGGTGCA
>Scaffold_14.trna63 Scaffold_14:7764073-7764146 (-) His (ATG) 74 bp Sc: 34.2 Possible pseudogene
GCGCATGTGGCTCAATGGATAGAGCATTTGCATATGGAGCAGAAGGATAGGGGTTCAACC
CCCAACTTGGTGCA
>Scaffold_14.trna64 Scaffold_14:7267131-7267202 (-) Gly (TCC) 72 bp Sc: 73.9
GCGTTTGTAGTCCAACGGTTAGGATAATTGCCTTCCAAGCAATAGACCCGGGTTCGACTC
CCGGCAAACGCA
>Scaffold_14.trna65 Scaffold_14:6517498-6517571 (-) Undet (NNN) 74 bp Sc: 50.2
TGCCTATTAGCTCAATTGGTAGAGCATGCTATGCTTAAGCATGTAGGATGTAGGTTCAAA
TCCTACATAGGCAA
>Scaffold_14.trna66 Scaffold_14:6012060-6012132 (-) His (GTG) 73 bp Sc: 21.9 Possible pseudogene
GCGCTTGTGGCTGAATGGATAGAGCATCTGCATGTGGAGTAGAAGGTTTGGGGTTCGACC
CTTACTGAGCGCA
>Scaffold_14.trna67 Scaffold_14:5365602-5365677 (-) Thr (TGT) 76 bp Sc: 47.7
AGCCTATTAGCTCAATCGGTAGAGCATTGTGTTCTTCTTTGTATGGAGGATGTAGGTTCA
AATCCTACATAGGCTA
>Scaffold_14.trna68 Scaffold_14:5057717-5057786 (-) Undet (NNN) 70 bp Sc: 42.7
AACCTATTAGCTCAACTGGTAGAGCACTATGCAAATGCATAGGATGTAGGTTCAATTCCT
ACATAGGTTA
>Scaffold_14.trna69 Scaffold_14:5054186-5054255 (-) Undet (NNN) 70 bp Sc: 42.7
AACCTATTAGCTCAACTGGTAGAGCACTATGCAAATGCATAGGATGTAGGTTCAATTCCT
ACATAGGTTA
>Scaffold_14.trna70 Scaffold_14:3757123-3757194 (-) Phe (AAA) 72 bp Sc: 34.9
AACTTATTAGCTCAAATGGTAGAGCACTATGCAAATGCATAGGAGATGTAGGTTCAATTC
CTACATAGGTTA
>Scaffold_14.trna71 Scaffold_14:3596130-3596201 (-) Undet (NNN) 72 bp Sc: 23.0 Possible pseudogene
GTTGTTGTGTTGTAGTGGTTACTACAATGGTTTGCAAACCAAAGGTCCCTTGTTCAATTC
AAGCTAACAACA
>Scaffold_14.trna72 Scaffold_14:2311353-2311436 (-) Thr (TGT) 84 bp Sc: 35.8
AGCTTATTAGCTCAATTTGGTTGAGCACTGTGTATTTGTATTTACATTGCACAGAGGATG
TGGGTTCAAATCCTACATAGGCTC
>Scaffold_14.trna73 Scaffold_14:1944459-1944534 (-) Undet (NNN) 76 bp Sc: 40.5
AGCCTATTAGCTCAATTGCTAGAGCACTCTGTTCTTTTTTGTATAGAGGATGTAGGTTCA
AATCCTACATAGGCTA
>Scaffold_14.trna74 Scaffold_14:1734233-1734305 (-) Ala (TGC) 73 bp Sc: 22.8 Possible pseudogene
GTTGTTGTGGTATAGTGGTTACCACTATGGTCTTGCAAACCAAAAGTCTCTAGTTCAATC
CAAGCCTATAACA
>Scaffold_14.trna75 Scaffold_14:1053763-1053835 (-) Asn (ATT) 73 bp Sc: 38.4
AGTCTATTAGCTCAACTTGGTAGAGCGCTATGCATTTGCATAGAGGCTGTAGGTTCAACT
CCTACATAGGCTA
>Scaffold_15.trna1 Scaffold_15:26022-26094 (+) His (GTG) 73 bp Sc: 26.4 Possible pseudogene
GCGCTTGTGGCTCAATAGATAGAGCATCTGCATGTGGAACAGAAGATTTGGGGTTCGACT
CCTACTGAGTGCA
>Scaffold_15.trna2 Scaffold_15:317018-317099 (+) Ser (GCT) 82 bp Sc: 80.5
GTCGCTTTGGCCGAGTGGTTAAGGCGTGTGCCTGCTAAGTACATGGGGTTTCCCCGCGAG
AGTTCGAATCTCTCAGGCGACG
>Scaffold_15.trna3 Scaffold_15:650824-650894 (+) Gly (GCC) 71 bp Sc: 66.5
GCACCAGTGGTCTAGTGGTAGAATAGTACCCTGCCACGGTACAGACCCGGGTTCGATTCC
CGGCTGGTGCA
>Scaffold_15.trna4 Scaffold_15:1332345-1332417 (+) His (GTG) 73 bp Sc: 28.7 Possible pseudogene
GCGCTTGTGGCTCAATAGATAGAGCATCTACATGTGAAGCAGAAGATTTTGAGTTCGATC
CCTACTAGGCGCA
>Scaffold_15.trna5 Scaffold_15:1726713-1726785 (+) Tyr (GTA) 73 bp Sc: 22.6 Possible pseudogene
GCGCTTGTGGCTCAATGGATAGAGCATCTGTATGTAGAGCAGAAAGTTTGGGGTTCGACC
GCTACTGGGCGCA
>Scaffold_15.trna6 Scaffold_15:2286845-2286917 (+) His (GTG) 73 bp Sc: 21.9 Possible pseudogene
GCGTTTGTGGCTCAATGGATAGAGCATCTGCATGTGGAACAGAAAGTTTGGGGTTCGATC
CTTATTGGGCGCA
>Scaffold_15.trna7 Scaffold_15:2757969-2758041 (+) His (GTG) 73 bp Sc: 24.2 Possible pseudogene
GCGCTTGTGGCTCAATGGATAGAATATTTGCATGTGGAGTAGAAGGTTTGGGGTTCGACC
CCTACTGAGTGCA
>Scaffold_15.trna8 Scaffold_15:2947415-2947487 (+) His (GTG) 73 bp Sc: 27.6 Possible pseudogene
GCGCTTGTGGCTCAATGGATAGAGCATCTGTATGTGGAGCAGAAGGTTTGGGGTTCGACC
CCTACTAGGCTCA
>Scaffold_15.trna9 Scaffold_15:3724868-3724940 (+) Thr (TGT) 73 bp Sc: 51.1
AGCCTATTAGCTCAATTGGTAGAGCACTCTGTTCTTTGTATGGAGGATGTAGGTTCAAAT
CCTACATAGGCTA
>Scaffold_15.trna10 Scaffold_15:4671453-4671524 (+) Undet (NNN) 72 bp Sc: 39.5
GTTGTTGTGGTGTAGTGGTTACCACAATGGTTTGCAAACCAAAGGTCCCTTGTTCAATTC
AAGCCAACAACA
>Scaffold_15.trna11 Scaffold_15:7703278-7703350 (+) Tyr (GTA) 73 bp Sc: 31.0 Possible pseudogene
GTGCTTGTGGCTCAATGGATAGAGCATCTGCATGTAGAGTAGAAAGCTTGGGGTTCGACC
CCTACCAGGTGCA
>Scaffold_15.trna12 Scaffold_15:8866908-8866980 (+) Ala (TGC) 73 bp Sc: 20.0 Possible pseudogene
GTTGTTGTGTTGTAATGGTTACCACTATGGTCTTGCAAACCAAAAGTCCCTAGTTTAATC
CAAGCCAACAACA
>Scaffold_15.trna13 Scaffold_15:8972937-8973007 (+) Gly (GCC) 71 bp Sc: 66.5
GCACCAGTGGTCTAGTGGTAGAATAGTACCCTGCCACGGTACAGACCCGGGTTCGATTCC
CGGCTGGTGCA
>Scaffold_15.trna14 Scaffold_15:8983989-8984059 (+) Gly (GCC) 71 bp Sc: 66.5
GCACCAGTGGTCTAGTGGTAGAATAGTACCCTGCCACGGTACAGACCCGGGTTCGATTCC
CGGCTGGTGCA
>Scaffold_15.trna15 Scaffold_15:9789263-9789335 (+) His (GTG) 73 bp Sc: 25.3 Possible pseudogene
GCGCTTGTGGCTCAATGGATAGAGCATCTGCATGTGGAATAGAAGGTTTGGGGTTCGAAC
CCTACTGAGCATA
>Scaffold_15.trna16 Scaffold_15:10460144-10460216 (+) Asn (ATT) 73 bp Sc: 28.4 Possible pseudogene
AGCCTATTAACTCAATTTGATAGAGTCCTATGCATTTGCATAGGGGATGTAGGTTCAAAT
CCTACATAGGCTA
>Scaffold_15.trna17 Scaffold_15:10509940-10510011 (+) Leu (CAA) 72 bp Sc: 43.3
AATCTATTAGCTCAATTGGTAGAGCACTATGTCAATGCATAGGGGATGTAGGTTCAATTC
CTACATAGGTTA
>Scaffold_15.trna18 Scaffold_15:11114306-11114377 (+) His (ATG) 72 bp Sc: 44.6
AGGCTATTAGCTCAAATTGGTAGAGCAATATACATGTTGTATATGATGTGGGTTCGAGTC
CCACATAGCCTA
>Scaffold_15.trna19 Scaffold_15:11715043-11715114 (+) Undet (NNN) 72 bp Sc: 24.0
GTTGTTGTGGTGTAGTGGTTACTACAATGGTTTGCAAACCAAAGGTCCCTTGATCAATTC
AAGTTAACAACA
>Scaffold_15.trna20 Scaffold_15:14463807-14463878 (+) Thr (TGT) 72 bp Sc: 79.3
GCCCCTATAGCTCAGTGGTAGAGCGTCAGTCTTGTAAACTGAAGGTCTGTAGTTCGATCC
TGCATGGGGGCA
>Scaffold_15.trna21 Scaffold_15:15295988-15296059 (+) Thr (TGT) 72 bp Sc: 83.2
GCCCTTATAGCTCAGTGGTAGAGCGTCAGTCTTGTAAACTGAAGGTCCGTAGTTCAATCC
TGCGTGAGGGCA
>Scaffold_15.trna22 Scaffold_15:15768138-15768212 (+) Lys (CTT) 75 bp Sc: 46.6
AGCCTATTAGCTCAATTGGTAGAGCACTCTGTTCTTTTTGTATGGAGGATGTAGGTTCAA
ATCCTACATAGGCTA
>Scaffold_15.trna23 Scaffold_15:15768459-15768542 (-) Thr (TGT) 84 bp Sc: 33.3
AGCCTATTAGCTCAATTTGGTCGAGCACTGTGTATTTGTGTTTACATTGCACAGAGGATG
TGGGTTCAAATCCTACATAGGCTC
>Scaffold_15.trna24 Scaffold_15:12075267-12075338 (-) His (GTG) 72 bp Sc: 24.7 Possible pseudogene
GTGCTTGTGGCTCAATAAATAGAGCATCTGCATGTGAAGCAGAAGGTTAGGGTTCGACCC
CTACTAGGCGCA
>Scaffold_15.trna25 Scaffold_15:11114515-11114590 (-) Lys (CTT) 76 bp Sc: 42.6
AGCCCATTAGCTCAATCGGCAGAGCACTCTATTCTTCATTGCATGGAGGGTGTAGGTTCA
AATCCTACATAGGCTA
>Scaffold_15.trna26 Scaffold_15:10517151-10517221 (-) Undet (NNN) 71 bp Sc: 20.0 Possible pseudogene
AGCCTACTACCTCAAGGGTAGAGCATTGTGCAAATGCACAAAAGATGTGGGTTCGAATCC
CACATAAGTTC
>Scaffold_15.trna27 Scaffold_15:10510155-10510225 (-) Undet (NNN) 71 bp Sc: 39.2
AGCCTACTAGCTCAAGGGTAGAGCATTGTACAAATGCACAAAAGATGTGGGTTCGAATCC
CACGTAGGTTC
>Scaffold_15.trna28 Scaffold_15:10495393-10495464 (-) Undet (NNN) 72 bp Sc: 33.9 Possible pseudogene
GTTGTTGTGGCGTAGTGGTTACCACAATGGTTTGCAAACCAAAGGTCCCTTGTTCAATTC
AAGCCAACAACA
>Scaffold_15.trna29 Scaffold_15:9316252-9316324 (-) Gln (CTG) 73 bp Sc: 34.1 Possible pseudogene
GCGCTTGTGGCTGAATGGATAGAGCATCTGCATCTGAAGCAGAAGGTTTGGGGTTCGACC
CCTACTGAGCGCA
>Scaffold_15.trna30 Scaffold_15:8055385-8055456 (-) Undet (NNN) 72 bp Sc: 27.0
GTTGTTGTGGTGTAGTGGTTACCACAATGGTTTGCAACCCAAAGGTCCTTTGTTTAATTC
AAGCCAACAACA
>Scaffold_15.trna31 Scaffold_15:7630049-7630120 (-) His (GTG) 72 bp Sc: 27.2 Possible pseudogene
GTGCTTGTGGTTCAATGGATAGAGCATCTGCATGTGAAATAGAAGGTTTGGGTTCGACCC
CTATTGAGCGCA
>Scaffold_15.trna32 Scaffold_15:7186481-7186553 (-) Thr (TGT) 73 bp Sc: 74.3
GCCCCCTATAGCTCAGTGGTAGAGCGTCAGTCTTGTAAACTGAAGGTCTGTAGTTCGATC
CTGCATGGGGGCA
>Scaffold_15.trna33 Scaffold_15:6700507-6700579 (-) His (GTG) 73 bp Sc: 27.0 Possible pseudogene
GCGCTTGTGGCTCAATGGATAAAACATCTGCATGTGGAGCAGAAGGTTCGGCGTTCGATT
CCTACTAGGCGCA
>Scaffold_15.trna34 Scaffold_15:6580414-6580486 (-) Lys (CTT) 73 bp Sc: 87.7
GCCCGTCTAGCTCAGTTGGTAGAGCGCAAGGCTCTTAACCTTGTGGTCGTGGGTTCGAGC
CCCACGGTGGGCG
>Scaffold_15.trna35 Scaffold_15:6261700-6261771 (-) His (GTG) 72 bp Sc: 25.7 Possible pseudogene
GCGCTTGTGGCGCAATGGATAGAGCATCTGCATGTGGAGCACAAGGTTTGGGGTTCGATC
CCTACTGGCGCA
>Scaffold_15.trna36 Scaffold_15:6224775-6224847 (-) His (GTG) 73 bp Sc: 36.1
GCGTTTGTGGCTCAATGGATAGAGCATCTACATGTGGAGTAGAAGGTATGGGGTTCGACC
CCTACTGGACGCA
>Scaffold_15.trna37 Scaffold_15:5839589-5839661 (-) Tyr (GTA) 73 bp Sc: 41.8 Possible pseudogene
GCGCTTGTGGCTCAATGGATAGAGCATTTGCATGTAGAGCAGAAGGTTTATGGTTCGATC
CCTACTGGGCGCA
>Scaffold_15.trna38 Scaffold_15:5276953-5277024 (-) Gln (CTG) 72 bp Sc: 75.3
GGTCCCATGGTCTAGTGGTTAGGACATTGGACTCTGAATCCAGTAACCCGAGTTCAAATC
TCGGTGGGACCT
>Scaffold_15.trna39 Scaffold_15:3725232-3725315 (-) Thr (TGT) 84 bp Sc: 33.3
AGCCTATTAGCTCAATTTGGTCGAGCACTGTGTATTTGTGTTTACATTGCACAGAGGATG
TGGGTTCAAATCCTACATAGGCTC
>Scaffold_15.trna40 Scaffold_15:3477576-3477647 (-) His (GTG) 72 bp Sc: 63.0
GTGGCTGTAGTTTAGTGGTGAGAATTCCACGTTGTGGCCGTGGAGACCTGGGCTCGAATC
CCAGCAGCCACA
>Scaffold_15.trna41 Scaffold_15:3061729-3061804 (-) His (GTG) 76 bp Sc: 21.6 Possible pseudogene
GCGCTTGTGGCTCAATGGATAGAGCATCTGCATGTGAAGCAGAAGGTTTGGGGTTCGACC
TCTACCGGGTCAGGTA
>Scaffold_15.trna42 Scaffold_15:2999944-3000024 (-) Leu (CAG) 81 bp Sc: 69.5
GTCAAGATGGCCGAGTTGGTCTAAGGCGCCAGTTTCAGGTACTGGTCCGAAAGGGCATGG
GTTCGAATCCCATTCTTGACA
>Scaffold_15.trna43 Scaffold_15:2329199-2329272 (-) Cys (GCA) 74 bp Sc: 31.3
GCGCTTGTGGCTCAATGGATAGAGAGCATCTGCATGCAGAGCAGAAGGTTTGGGGTTTGA
CCCCTACTAGGGCG
>Scaffold_15.trna44 Scaffold_15:2213231-2213302 (-) His (GTG) 72 bp Sc: 21.2 Possible pseudogene
GCGCTTGTGGCTCAATGGATAGAGCATCTGCATGTGGGGCAGAAGGTTTGGGGTTCGATC
CAACTGGGCACA
>Scaffold_15.trna45 Scaffold_15:1768770-1768842 (-) Lys (CTT) 73 bp Sc: 87.7
GCCCGTCTAGCTCAGTTGGTAGAGCGCAAGGCTCTTAACCTTGTGGTCGTGGGTTCGAGC
CCCACGGTGGGCG
>Scaffold_15.trna46 Scaffold_15:1707036-1707108 (-) His (GTG) 73 bp Sc: 29.6 Possible pseudogene
GCGCTTGTGGCTCAATGGATAAAGCATCTGCATGTGGAGCAGAAGGTTTGAGGTTCGACC
CCTACTGGGCCCA
>Scaffold_15.trna47 Scaffold_15:1703591-1703678 (-) His (GTG) 88 bp Sc: 20.3 Possible pseudogene
GTACCAAAAGCGTTGTGGCTCAATGGATAAAGCATCTGCATGTGGAGCAGAAGGTGCAGG
TTCGATCCCATACTGGGCCCAAGTATCA
>Scaffold_15.trna48 Scaffold_15:1693474-1693546 (-) His (GTG) 73 bp Sc: 29.6 Possible pseudogene
GCGCTTGTGGCTCAATGGATAAAGCATCTGCATGTGGAGCAGAAGGTTTGAGGTTCGACC
CCTACTGGGCCCA
>Scaffold_15.trna49 Scaffold_15:1533888-1533959 (-) Gln (TTG) 72 bp Sc: 73.5
GGTTCTATGGTGTAGTGGTTAGCACTCTGGACTTTGAATCCAGCGACCTGGGTTCGACTC
CCGGTAGGACCT
>Scaffold_15.trna50 Scaffold_15:1329175-1329258 (-) Leu (CAA) 84 bp Sc: 78.6
GTCAGGATGGCCGAGTGGTCTAAGGCGCCAGACTCAAGTTCTGGTCCTCTAACGAGGGCG
TGGGTTCAAATCCCACTTCTGACA
>Scaffold_15.trna51 Scaffold_15:1044311-1044390 (-) Leu (TAG) 80 bp Sc: 70.9
GACGGTTTGGCCGAGTGGTCTAAGGCGCCAGATTTAGGCTCTGGTCCGAAAGGGCGTGGG
TTCAAATCCCACAGCCGTCA
>Scaffold_15.trna52 Scaffold_15:1025447-1025519 (-) His (GTG) 73 bp Sc: 30.5 Possible pseudogene
GCGCTTGTAGCTCAATGGATAGAGAATCTGCATGTGGAGCAGAAGGTTTGGGGTTCGACC
CCTATTAGGTGCA
>Scaffold_15.trna53 Scaffold_15:928854-928925 (-) His (GTG) 72 bp Sc: 22.1 Possible pseudogene
GCGTTTGTGGCTCAATAGATAGAACATCTGCATGTGGAACAGAAAATTTGGGTTCGACCC
CTACTAAGCGCA
>Scaffold_15.trna54 Scaffold_15:870296-870368 (-) His (GTG) 73 bp Sc: 28.4 Possible pseudogene
GCGCTTGTGGCTTAATGAATAGAGCATCTGCATGTGAAGCAGAAGGTTTTGGGTTCGTTT
CCTACTGGGTGTA
>Scaffold_15.trna55 Scaffold_15:176540-176611 (-) Lys (TTT) 72 bp Sc: 92.3
GCCGTCTTAGCTCAGTGGTAGAGCGCGTGGCTTTTAACCACGTGGTCGTGGGTTCGATCC
CCACAGACGGCG
>Scaffold_16.trna1 Scaffold_16:507863-507935 (+) Glu (CTC) 73 bp Sc: 78.9
TCCGTTGTAGTCTAGTTGGTTAGGATACTCGGCTCTCACCCGAGAGACCCGGGTTCAAGT
CCCGGCAACGGAA
>Scaffold_16.trna2 Scaffold_16:749678-749751 (+) His (GTG) 74 bp Sc: 41.2
GCGCTTGTGGCTCAATGGATAGAGCATCTGCATGTGGAGCAGAAGATTTGGGGGTTCGAC
CCCTACTAGGCGCA
>Scaffold_16.trna3 Scaffold_16:961519-961591 (+) His (GTG) 73 bp Sc: 33.7 Possible pseudogene
GCTCCTGTGGCTCAATGGATAGAGCATCTGCATGTGGAGCAGAAGGTTTGAGGTTCGACC
CCTACTGGGCACA
>Scaffold_16.trna4 Scaffold_16:1336171-1336243 (+) Glu (CTC) 73 bp Sc: 78.9
TCCGTTGTAGTCTAGTTGGTTAGGATACTCGGCTCTCACCCGAGAGACCCGGGTTCAAGT
CCCGGCAACGGAA
>Scaffold_16.trna5 Scaffold_16:1657670-1657742 (+) His (GTG) 73 bp Sc: 28.7
GCGCTTGTGGCTCAATGAATAGAGCATCTGCATGTGGAGCAGAAGTTTTGGGGTTTGACC
CCTACTGAGCGCA
>Scaffold_16.trna6 Scaffold_16:1700968-1701039 (+) His (ATG) 72 bp Sc: 22.1 Possible pseudogene
GCTTGTGGTTCAATGGATAGAGCATCTACATATGAAACAGAAGGTTTGGGGTTCGACCCC
CTACTGGACGCA
>Scaffold_16.trna7 Scaffold_16:2116433-2116506 (+) Asn (GTT) 74 bp Sc: 84.5
GCTGGAATAGCTCAGTTGGTTAGAGCGTGTGGCTGTTAACCACAAGGTCGGAGGTTCAAG
CCCTCCTTCTAGCG
>Scaffold_16.trna8 Scaffold_16:2319362-2319433 (+) Tyr (ATA) 72 bp Sc: 24.8 Possible pseudogene
GCTTTGTAGCTCAATGGATAGAGTATTTGCATATAGAGCAGAAGGCTTGGGGTTCGACCC
CTACTGGATGCA
>Scaffold_16.trna9 Scaffold_16:2334326-2334398 (+) Lys (CTT) 73 bp Sc: 87.7
GCCCGTCTAGCTCAGTTGGTAGAGCGCAAGGCTCTTAACCTTGTGGTCGTGGGTTCGAGC
CCCACGGTGGGCG
>Scaffold_16.trna10 Scaffold_16:2444822-2444893 (+) Lys (TTT) 72 bp Sc: 92.3
GCCGTCTTAGCTCAGTGGTAGAGCGCGTGGCTTTTAACCACGTGGTCGTGGGTTCGATCC
CCACAGACGGCG
>Scaffold_16.trna11 Scaffold_16:2553899-2553971 (+) His (GTG) 73 bp Sc: 20.4 Possible pseudogene
GCGCTTGTGGCTTAATGGATAGAGCATCTGCATGTGGGGCAGAAGGTCTGGGGTTCGACT
CTTATTGGGCGTA
>Scaffold_16.trna12 Scaffold_16:2975655-2975727 (+) Lys (CTT) 73 bp Sc: 87.7
GCCCGTCTAGCTCAGTTGGTAGAGCGCAAGGCTCTTAACCTTGTGGTCGTGGGTTCGAGC
CCCACGGTGGGCG
>Scaffold_16.trna13 Scaffold_16:2975831-2975903 (+) Lys (CTT) 73 bp Sc: 87.7
GCCCGTCTAGCTCAGTTGGTAGAGCGCAAGGCTCTTAACCTTGTGGTCGTGGGTTCGAGC
CCCACGGTGGGCG
>Scaffold_16.trna14 Scaffold_16:3009268-3009339 (+) Gly (TCC) 72 bp Sc: 73.9
GCGTTTGTAGTCCAACGGTTAGGATAATTGCCTTCCAAGCAATAGACCCGGGTTCGACTC
CCGGCAAACGCA
>Scaffold_16.trna15 Scaffold_16:3091985-3092057 (+) Sup (TTA) 73 bp Sc: 39.3
GCGCTCGTGGCTCAATGGATAGAGCATCTGCATTTAGAGTAGAAGATTTGGGGTTCGACC
CCTACTGAGCGCA
>Scaffold_16.trna16 Scaffold_16:4391466-4391538 (+) His (GTG) 73 bp Sc: 41.9 Possible pseudogene
GCGCTTGTGGCTCAATGGACAGAGCATCTGCATGTGGAGCAGAAGGTTTGGGGTTCGACC
CCTACTAGGCGCA
>Scaffold_16.trna17 Scaffold_16:4453128-4453201 (+) Ile (AAT) 74 bp Sc: 78.2
GGCCCATTAGCTCAGTTGGTTAGAGAGTGGTGCTAATAACGCCAAGGTCGCAGGTTCGAG
CCCTGCATGGGCCA
>Scaffold_16.trna18 Scaffold_16:4621133-4621200 (+) Glu (TTC) 68 bp Sc: 21.6
GTACATAGTCGAACGGTTAGGATAATTGCCTTTCAAGCAATAGACCCGGGTTTGACTCTC
GGCAAACG
>Scaffold_16.trna19 Scaffold_16:4622486-4622557 (+) Gly (TCC) 72 bp Sc: 73.9
GCGTTTGTAGTCCAACGGTTAGGATAATTGCCTTCCAAGCAATAGACCCGGGTTCGACTC
CCGGCAAACGCA
>Scaffold_16.trna20 Scaffold_16:4832249-4832321 (+) His (GTG) 73 bp Sc: 22.6 Possible pseudogene
GCGCCTGTGGCTCGATGGATAGAGCATTTGCATGTGGAGCAGAAGGTTTGGGGTTTGTCC
CCTACTAGGCGCA
>Scaffold_16.trna21 Scaffold_16:5231456-5231527 (+) Gln (TTG) 72 bp Sc: 20.7 Possible pseudogene
GCGCTTGTGGCTCAGTGGATGAACATCTGCATTTGTAGCAGAAGGTTTGGAGTTCGACCC
CTACTAGGCGTA
>Scaffold_16.trna22 Scaffold_16:5542136-5542208 (+) Tyr (GTA) 73 bp Sc: 26.2 Possible pseudogene
GCGCTTGTGGCTCAATGGATAAAGCATCTACATGTAAAGTAGAAGGTTTGAGGTTTGATC
CCTACTGGACGCA
>Scaffold_16.trna23 Scaffold_16:5913938-5914010 (+) Arg (CCG) 73 bp Sc: 68.4
GATCGCGTGGCCTAATGGATAAGGCGCTCGCCTCCGGAGCGGGAGATTGTGGGTTCGAAT
CCCACCGTGATCG
>Scaffold_16.trna24 Scaffold_16:6603619-6603693 (+) Gln (TTG) 75 bp Sc: 23.0 Possible pseudogene
GCGCTTGTGGCTTAATAGATAGAGCATCTGTATTTGAAGCAGAAAGTTTGCCCGGTTCAA
TCCCTATTGAGTGCA
>Scaffold_16.trna25 Scaffold_16:6922684-6922755 (+) His (GTG) 72 bp Sc: 31.8
GCTTGTGGCTCAATGGATAGAGCATCTGCATGTGGAGTAGAAGGTTTGGGGTTCAACCCC
CTACTGCGCGCA
>Scaffold_16.trna26 Scaffold_16:6933318-6933389 (+) Asp (GTC) 72 bp Sc: 69.8
GTCGTTGTAGTATAGTGGTAAGTATTCCCGCCTGTCACGCGGGTGACCCGGGTTCGATCC
CCGGCAACGGCG
>Scaffold_16.trna27 Scaffold_16:6995897-6995967 (+) Sup (TCA) 71 bp Sc: 31.3
GTTGTTGTGGTGTAATGGTTACCACAATGGTTTCAAATCAAAGGTCCCTTGTTCAATTCA
AGCCAACAACA
>Scaffold_16.trna28 Scaffold_16:7900276-7900348 (+) His (ATG) 73 bp Sc: 34.9 Possible pseudogene
GCGCTGGTGGCTCAATGGATAGAGCATCTGCATATGGAGCAGAAGGTTTGGGCTTCGACC
CCTACTAGGTGCA
>Scaffold_16.trna29 Scaffold_16:8569227-8569300 (+) Arg (TCG) 74 bp Sc: 81.9
GACCGCATAGCGCAGTGGATTAGCGCGTCTGACTTCGGATCAGAAGGTCGTGGGTTCGAC
TCCCACTGTGGTCG
>Scaffold_16.trna30 Scaffold_16:10729740-10729815 (+) Thr (TGT) 76 bp Sc: 47.4
AGCCTATTAGCTCAATTGGTAGAGCTCTTTGTTCTTCTTTGTATGGAGGATGTAGGTTCA
AATCCTGCATAGGCTA
>Scaffold_16.trna31 Scaffold_16:11309733-11309808 (+) Undet (NNN) 76 bp Sc: 48.9
AGCCTATTAGCTCAATTGGTAGAGCACTCTGTTCTTCTTTGTGGGGAGGATGTAGGTTCA
AATCCTACATAGGCTA
>Scaffold_16.trna32 Scaffold_16:11555561-11555632 (+) His (GTG) 72 bp Sc: 63.0
GTGGCTGTAGTTTAGTGGTGAGAATTCCACGTTGTGGCCGTGGAGACCTGGGCTCGAATC
CCAGCAGCCACA
>Scaffold_16.trna33 Scaffold_16:14743563-14743634 (+) Undet (NNN) 72 bp Sc: 37.0
AGCCTACTAGCTCAATAGGTAGAGCATTGTGCAAGTGCATAAAAGATGTGGGTTCGAATC
CCATGTAGGTTT
>Scaffold_16.trna34 Scaffold_16:15935104-15935176 (+) Asn (ATT) 73 bp Sc: 30.6 Possible pseudogene
AGCCTATTAGCTTAACTTCGTAGAGCACTATGCATTTGCATAGAGGATGTAGGTTCAACT
CCTACATAGGCTA
>Scaffold_16.trna35 Scaffold_16:16511352-16511424 (-) His (GTG) 73 bp Sc: 31.3 Possible pseudogene
GCGCTTGTGGCTCAATGGATAGAGCATCTGCATGTGGAGCAGAAAGTTTGGGGTTCGACC
CCTACTGGACGCA
>Scaffold_16.trna36 Scaffold_16:15951790-15951863 (-) Undet (NNN) 74 bp Sc: 21.6 Possible pseudogene
AGCCTATTAGCTTAACTTCGTAGAGACACTAAGCATTTGCATAGAGGATGTAGGTTCAAC
TCCTACATAGGCTA
>Scaffold_16.trna37 Scaffold_16:15369687-15369759 (-) Ala (TGC) 73 bp Sc: 29.3
GTTGTTGTGGTGTAGTGGTTACCACTATGGTCTTGCAAACCAAAAGTCCCTAGTTCAATC
TAAGCCAACAACA
>Scaffold_16.trna38 Scaffold_16:14745293-14745363 (-) Undet (NNN) 71 bp Sc: 34.9
AACCTATTAGCTCAAGTGGTAGAGCACTTTGCGGATGCATAGAGGTGTAGGTTCAATTCT
TACATAGGTTA
>Scaffold_16.trna39 Scaffold_16:11310739-11310822 (-) Thr (TGT) 84 bp Sc: 24.5
AGCCTATTAGGTCAATTTGGTCGAGCACTGTGTATTTGTGCTTACATTGCACAGGAGATG
TAGGTTCAAATCCTACATAGGCTT
>Scaffold_16.trna40 Scaffold_16:10764460-10764532 (-) Arg (CCG) 73 bp Sc: 78.4
GATCGCATAGCGGAGTGGATATCGCGTTAGATTCCGAATCTAAAGGTCGTGGGTTCGAAT
CCCACTGTGATCG
>Scaffold_16.trna41 Scaffold_16:10377848-10377920 (-) His (GTG) 73 bp Sc: 23.6 Possible pseudogene
GCGTTTGTGGCTCAATGCATAGAGTATCTGCATGTGGAGCAGAAGGCTTGGGGTTCGACT
CCTACTGGGTGTA
>Scaffold_16.trna42 Scaffold_16:10188899-10188985 (-) Tyr (GTA) 87 bp Sc: 74.2
CCGACCTTAGCTCAGTTGGTAGAGCGGAAGACTGTAGTTGTTTCAACTGAAATCTTTAGG
TCGCTGGTTCGATTCCGGCAGGTCGGA
>Scaffold_16.trna43 Scaffold_16:8515669-8515741 (-) Glu (CTC) 73 bp Sc: 78.9
TCCGTTGTAGTCTAGTTGGTTAGGATACTCGGCTCTCACCCGAGAGACCCGGGTTCAAGT
CCCGGCAACGGAA
>Scaffold_16.trna44 Scaffold_16:6062791-6062871 (-) Leu (AAG) 81 bp Sc: 74.0
GTTGAGATGGCCGAGTTGGTCTAAGGCGCCAGATTAAGGTTCTGGTCCGAAAGGGCGTGG
GTTCAAATCCCACTCTCAACA
>Scaffold_16.trna45 Scaffold_16:5932784-5932864 (-) Leu (AAG) 81 bp Sc: 74.0
GTTGAGATGGCCGAGTTGGTCTAAGGCGCCAGATTAAGGTTCTGGTCCGAAAGGGCGTGG
GTTCAAATCCCACTCTCAACA
>Scaffold_16.trna46 Scaffold_16:5664231-5664303 (-) Arg (CCT) 73 bp Sc: 74.8
GCGCCTGTAGCTCAGTGGATAGAGCGTCTGTTTCCTAAGCAGAAGGTCGTAGGTTCGACC
CCTACCTGGCGCG
>Scaffold_16.trna47 Scaffold_16:5625420-5625490 (-) Tyr (GTA) 71 bp Sc: 34.7
GCACTTGTGGCTCAATGGATAGAGCATCTGCATGTAGAGCAGAAGGTTTGGGGTTCGACC
CCATGGGCGCA
>Scaffold_16.trna48 Scaffold_16:4619048-4619120 (-) Lys (CTT) 73 bp Sc: 87.7
GCCCGTCTAGCTCAGTTGGTAGAGCGCAAGGCTCTTAACCTTGTGGTCGTGGGTTCGAGC
CCCACGGTGGGCG
>Scaffold_16.trna49 Scaffold_16:4180300-4180372 (-) His (GTG) 73 bp Sc: 38.1
GCGCTTGTGGCTTAATGGATAGAGCATCTGCATGTGGAGCAGAAAGTTTAGGGTTCGACC
CCTACTAGGCGCA
>Scaffold_16.trna50 Scaffold_16:3019749-3019821 (-) His (ATG) 73 bp Sc: 24.8 Possible pseudogene
GCGCTTGTGGTTTAATGGGTAGAGTATCTGCACATGGAGCAAAAGTGTTGGTGTTCGATT
CCTACTGGGCGCA
>Scaffold_16.trna51 Scaffold_16:2943412-2943484 (-) His (GTG) 73 bp Sc: 31.6 Possible pseudogene
GCACTTGTGGCTCAATGGATAGAGCATCTGCATGTGGAGCAGAAAGTTTGGGGTTCGACC
CCTACTGGATGCA
>Scaffold_16.trna52 Scaffold_16:2942775-2942848 (-) Val (CAC) 74 bp Sc: 79.1
GTCTGGGTGGTGTAGTTGGTTATCACGCTAGTCTCACACACTAGAGGTCCCCAGTTCGAA
CCTGGGCTCAGACA
>Scaffold_16.trna53 Scaffold_16:2730750-2730822 (-) His (GTG) 73 bp Sc: 25.9 Possible pseudogene
GCGCTTGTGGCTCAATGGATAAAGCATTTACATGTGGAGCAGAAGGTTTGGGGTTCGACC
CCTACTGGGCGCA
>Scaffold_16.trna54 Scaffold_16:2130247-2130320 (-) Asn (GTT) 74 bp Sc: 77.3
GCTGGAATAGCTCAGTTGGTTAGAGCGTGTGGCTGTTAACCACAAGGTCGGAGGTTCAAG
CCTTCCTTCTAGCG
>Scaffold_16.trna55 Scaffold_16:1169532-1169604 (-) His (ATG) 73 bp Sc: 25.5 Possible pseudogene
GCGCTTATAGTTCAATGGATAGAGCATCTGCATATGGAGTAGAAGATTTGGGGTTCGACT
CTTACTGGGCGCA
>Scaffold_16.trna56 Scaffold_16:1035983-1036056 (-) Asn (GTT) 74 bp Sc: 84.5
GCTGGAATAGCTCAGTTGGTTAGAGCGTGTGGCTGTTAACCACAAGGTCGGAGGTTCAAG
CCCTCCTTCTAGCG
>Scaffold_16.trna57 Scaffold_16:878752-878822 (-) His (GTG) 71 bp Sc: 23.8 Possible pseudogene
GCTCATGTGGCTCAATGGATAGAGCATCTGCATGTGGAGCAGAAGGTTTGAGGTTCAACC
TCTACTGGGCG
>Scaffold_16.trna58 Scaffold_16:850927-850999 (-) Tyr (GTA) 73 bp Sc: 25.4 Possible pseudogene
GTGCTTGTGGCTCAATGGATATAGCATCTGCATGTAGAGCAGAAGGTTTGGGGTTCGATC
CCTACTGGACGCA
>Scaffold_16.trna59 Scaffold_16:433103-433175 (-) Val (TAC) 73 bp Sc: 77.8
GTTGCTGTGGTGTAGTGGTTATCACGTCAGTCTTACACACTGAAGGTCCCCAGTTCGATC
CTGGGCAGCAACA
>Scaffold_1.trna1 Scaffold_1:550933-551020 (+) Tyr (GTA) 88 bp Sc: 74.4
CCGACCTTAGCTCAGTTGGTAGAGCGGAGGACTGTAGTTGGTAAGCAGATTAATCCTTAG
GTCGCTGGTTCGAATCCGGCAGGTCGGA
>Scaffold_1.trna2 Scaffold_1:551363-551450 (+) Tyr (GTA) 88 bp Sc: 74.4
CCGACCTTAGCTCAGTTGGTAGAGCGGAGGACTGTAGTTGGTAAGCAGATTAATCCTTAG
GTCGCTGGTTCGAATCCGGCAGGTCGGA
>Scaffold_1.trna3 Scaffold_1:551753-551840 (+) Tyr (GTA) 88 bp Sc: 74.4
CCGACCTTAGCTCAGTTGGTAGAGCGGAGGACTGTAGTTGTTAAGCAGTTTAATCCTTAG
GTCGCTGGTTCGAATCCGGCAGGTCGGA
>Scaffold_1.trna4 Scaffold_1:553175-553265 (+) Tyr (GTA) 91 bp Sc: 74.3
CCGACCTTAGCTCAGTTGGTAGAGCGGAGGACTGTAGTTGGTAGTAAGCAGATCAATCCT
TAGGTCGCTGGTTCGAATCCGGCAGGTCGGA
>Scaffold_1.trna5 Scaffold_1:553541-553628 (+) Tyr (GTA) 88 bp Sc: 69.6
CCGACCTTAGCTCAGTTGGTAGAGCGGAGGACTGTAGTTGTTAAGCAGTGTAATCCTTAG
GTCGCTGGTTCGAATCCGGCAGGTAGGA
>Scaffold_1.trna6 Scaffold_1:554453-554539 (+) Tyr (GTA) 87 bp Sc: 74.4
CCGACCTTAGCTCAGTTGGTAGAGCGGAGGACTGTAGTTGCTCAAACAGATATCCTTAGG
TCGCTGGTTCGAATCCGGCAGGTCGGA
>Scaffold_1.trna7 Scaffold_1:554967-555061 (+) His (GTG) 95 bp Sc: 27.3 Possible pseudogene
ACCGATCTTAGCTCAGTTGGTAGAGCAGAGGACTGTGGTGGGTCAAGCAGAGGATCCTTA
GGTCGCTGGTTTGAATCTGTTCCATCCAATTGAAA
>Scaffold_1.trna8 Scaffold_1:986386-986458 (+) His (GTG) 73 bp Sc: 25.3 Possible pseudogene
GCGCTTGTGGCTCAATGGATATAGCATCTGCATGTGGAGCAGAAGGTCTGGGATTCGACC
CTTACTGGGTGCA
>Scaffold_1.trna9 Scaffold_1:1250515-1250587 (+) His (GTG) 73 bp Sc: 27.4 Possible pseudogene
GCGCTTGTGGCTCAATGAATAGAGCATTTGCATGTGGAGTAGAAGGTTTGAGGTTCGACC
CCTATTGGGCGCA
>Scaffold_1.trna10 Scaffold_1:1845300-1845372 (+) His (ATG) 73 bp Sc: 20.9 Possible pseudogene
GCGCATGTGGCTCAATGGATAGAGCATCTGCATATGGAGCAGAAAGTTTGAGGTTTGACC
CTTACTGGGCGCA
>Scaffold_1.trna11 Scaffold_1:2134459-2134531 (+) His (GTG) 73 bp Sc: 38.0 Possible pseudogene
GCGCTTGTGGCTCAATGGATAGAGCATCTGCATGTGGAGCAGAAGGTTTGGGGTTCGACC
CCTACTAGACGCA
>Scaffold_1.trna12 Scaffold_1:2686912-2686983 (+) Pro (TGG) 72 bp Sc: 68.5
GGGCATTTGGTCTAGTGGTATGATTCTCGCTTTGGGTGCGAGAGGTCCCGAGTTCGATTC
TCGGAATGCCCC
>Scaffold_1.trna13 Scaffold_1:2875359-2875431 (+) His (GTG) 73 bp Sc: 22.4 Possible pseudogene
AGCGCTTGTGGCTCAATGGATAGAGCATCTGCATGTGGAACAGAAGATTTAGGGTTCAAC
CCCTACTACGCGA
>Scaffold_1.trna14 Scaffold_1:3076045-3076117 (+) His (GTG) 73 bp Sc: 28.6 Possible pseudogene
GCGCTTGTAACTCAATGGATAGAGCATCTGCATGTGGAGTAGAAGGTATGGGGTTCGACC
CCTATTGGACGCA
>Scaffold_1.trna15 Scaffold_1:3433849-3433921 (+) Arg (ACG) 73 bp Sc: 29.0 Possible pseudogene
GCACTTGTGGCTCAATGGATAGAGCATCTGCATACGGAGCAGAAGGTTTGGGGTTCCACC
CTTACTGAGTGCA
>Scaffold_1.trna16 Scaffold_1:3566162-3566233 (+) Undet (NNN) 72 bp Sc: 25.5
AGTTTGTTAGATCAATTGGTAGAGCATTATGCAATTGCTTAGAAGATGTAGGTTCGACTC
CTACATAAGTTA
>Scaffold_1.trna17 Scaffold_1:3792010-3792083 (+) Asn (GTT) 74 bp Sc: 84.5
GCTGGAATAGCTCAGTTGGTTAGAGCGTGTGGCTGTTAACCACAAGGTCGGAGGTTCAAG
CCCTCCTTCTAGCG
>Scaffold_1.trna18 Scaffold_1:4909940-4910021 (+) Ser (CGA) 82 bp Sc: 78.9
GTCGATATGTCCGAGTGGTTAAGGAGACAGACTCGAAATCTGTTGGGCTTTGCCTGCGCA
GGTTCGAATCCTGCTGTCGACG
>Scaffold_1.trna19 Scaffold_1:5053511-5053584 (+) Ile (AAT) 74 bp Sc: 81.8
GGCCTATTAGCTCAGTTGGTTAGAGCGTCGTGCTAATAACGCGAAGGTCGCAGGTTCGAG
ACCTGCATGGGCCA
>Scaffold_1.trna20 Scaffold_1:5343900-5343983 (+) Leu (CAA) 84 bp Sc: 77.7
GTCAGGATGGCCGAGTGGTCTAAGGCGCCAGACTCAAGTTCTGGTCTTCGTGAGAGGGCG
TGGGTTCAAATCCCACTTCTGACA
>Scaffold_1.trna21 Scaffold_1:5470277-5470348 (+) Glu (TTC) 72 bp Sc: 73.2
TCCGTTGTCGTCCAGCGGTTAGGATGTCTGGCTTTCACCCAGGAGACCCGGGTTCGATTC
CCGGCAACGGAA
>Scaffold_1.trna22 Scaffold_1:6581096-6581167 (+) Gln (CTG) 72 bp Sc: 74.6
GGTCCTATGGTCTAGTGGTTAGGACATTGGACTCTGAATCCAGTAACCCGAGTTCAAATC
TCGGTAGGACCT
>Scaffold_1.trna23 Scaffold_1:6584210-6584294 (+) Met (CAT) 85 bp Sc: 60.1
GGGGTGGTGGCGCAGTTGGCTAGCGCGTAGGTCTCATAGCTTCTGAGTAATCCTGAGGTC
GAGAGTTCGAGCCTCTCTCACCCCC
>Scaffold_1.trna24 Scaffold_1:6748729-6748800 (+) Undet (NNN) 72 bp Sc: 31.6 Possible pseudogene
GTTGTTGTGGTGTAGTGGTTACCACAATGGTTTGCAAACCAAAGGTCCCTTGTTCAATTC
AAACCAACAACA
>Scaffold_1.trna25 Scaffold_1:7080934-7081006 (+) His (GTG) 73 bp Sc: 30.4 Possible pseudogene
GTGCTTGTGGCTCAATGGATAGAGCATCTGCATGTGGAGCAGAAGGTTTGGGGTTCGACC
CCTACTGGGCGTA
>Scaffold_1.trna26 Scaffold_1:7948695-7948781 (+) Met (CAT) 87 bp Sc: 64.2
GGGGTGGTGGCGCAGTTGGCTAGCGCGTAGGTCTCATAGCTTTACTGAGAAATCCTGAGG
TCGAGAGTTCGAGCCTCTCTCACCCCA
>Scaffold_1.trna27 Scaffold_1:8039382-8039463 (+) Ser (TGA) 82 bp Sc: 80.7
GTCGATATGTCCGAGTGGTTAAGGAGACAGACTTGAAATCTGTTGGGCTTCGCCCGCGCA
GGTTCGAACCCTGCTGTCGACG
>Scaffold_1.trna28 Scaffold_1:8040283-8040354 (+) Lys (TTT) 72 bp Sc: 92.3
GCCGTCTTAGCTCAGTGGTAGAGCGCGTGGCTTTTAACCACGTGGTCGTGGGTTCGATCC
CCACAGACGGCG
>Scaffold_1.trna29 Scaffold_1:8041011-8041082 (+) Lys (TTT) 72 bp Sc: 69.8
GCCGTCTTAGCACAGTGATAGAGCGCGTGGCTTTTAACCACGTGGTTGTGGGTTCGACCC
CCACAGACGGCG
>Scaffold_1.trna30 Scaffold_1:8041736-8041798 (+) Undet (NNN) 63 bp Sc: 21.2
GTCGTCTTAGCTAGCGCGTGGCTTTTAACCACGTGGTCGTGGGTTCGATCCCCACAGGCG
AAT
>Scaffold_1.trna31 Scaffold_1:8445614-8445694 (+) Thr (TGT) 81 bp Sc: 33.1
AGCCTATTAGCTCAATTTGTCGAGCACTGTGTATTTGTAGTTACATTCACAGGGATGTAG
GTTCAAATCCTACATAGGCTC
>Scaffold_1.trna32 Scaffold_1:9026272-9026342 (+) Undet (NNN) 71 bp Sc: 40.7
AGCCTACTAGCTCAAGGGTAGAGCATTGTGTAAATGCACAAAAGATGTGGGTTCGAATCC
CACGTAGGTTT
>Scaffold_1.trna33 Scaffold_1:9176854-9176935 (+) Ser (AGA) 82 bp Sc: 78.7
GTGGACGTGCCGGAGTGGTTATCGGGCATGACTAGAAATCATGTGGGCTCTGCCCGCGCA
GGTTCGAATCCTGCCGTCCACG
>Scaffold_1.trna34 Scaffold_1:9339237-9339308 (+) Undet (NNN) 72 bp Sc: 31.2 Possible pseudogene
GTTGTTGTGGTGCAGTGGTTACCACAATGGCTTGCAAACCAAAAGTCCCATGTTCAATTC
AAGCCAACAACA
>Scaffold_1.trna35 Scaffold_1:9979596-9979679 (+) Cys (ACA) 84 bp Sc: 27.0
AGCCTATTAGCTCAGTTTGGTAGAGCACTGTGCATTTGTGCTTACATTGCACATGGAATG
CATGTTCGAATCCTACATAGGCTC
>Scaffold_1.trna36 Scaffold_1:12902468-12902540 (+) His (GTG) 73 bp Sc: 28.4 Possible pseudogene
GCGCTTGTGGCTCAATGGAAAGAGTATCTGCATGTGGAGTAGAAGGTTCGGGGTTCGACC
CCTACTTGGCACA
>Scaffold_1.trna37 Scaffold_1:14033573-14033645 (+) His (GTG) 73 bp Sc: 20.6 Possible pseudogene
GCTCTTGTGGCTCAATGGATAGAGCATCTTTATGTGGAACAGAAGGTTTGGGCTTCGACC
CCTAATGGGCGCA
>Scaffold_1.trna38 Scaffold_1:14126149-14126222 (+) Ile (AAT) 74 bp Sc: 40.2
GGCCCATTATCTCAAATGGTTAGAGCTTGGTGCTAATAACGCCATGGTCGCACGTGCAAG
ACCTGTATGGGCCA
>Scaffold_1.trna39 Scaffold_1:14129525-14129602 (+) Ile (AAT) 78 bp Sc: 53.9 Possible pseudogene
GGCACATTAGCTCAGTTGGTTAGAGCGTGGTGCTAATAACGCCAAGGTCGCAGGTTTAAG
ACCTGCATAGGGCATCCA
>Scaffold_1.trna40 Scaffold_1:14146592-14146659 (+) Undet (NNN) 68 bp Sc: 44.7
GACCCATTAGCTCAGTTGGTTAGAGCGTGGTGCTAATAAGGTTGCAGGTTCGAGACCTGC
AAGGGTCA
>Scaffold_1.trna41 Scaffold_1:14147488-14147561 (+) Ile (AAT) 74 bp Sc: 62.6
GGCCCATTAGGTCAGTTGGTTAGAGGGTGGTGCTAATAACGCCAAGGTCGTAGGTTCGAG
ACCTACATGGGCCA
>Scaffold_1.trna42 Scaffold_1:14764713-14764782 (+) Undet (NNN) 70 bp Sc: 25.9
AACCTATTAGCTCAACTGGTAGAGCACTATGCAAATGCATAGGATGTAGGTTTAATTCCC
ACATAAGTTA
>Scaffold_1.trna43 Scaffold_1:15634337-15634410 (+) Undet (NNN) 74 bp Sc: 46.7
TGCCTATTAGCTCAATTGGTAGAGCATGCTATGCTTAAGCATACAGGATGTAGGTTCAAA
TCCTGCATAGGCAA
>Scaffold_1.trna44 Scaffold_1:18877607-18877690 (+) Met (CAT) 84 bp Sc: 39.3
AGCCTATTAGCTCAATTTGGTCGAGCACTGTGTATTCATGCTTTTATTGCACAGGGGATG
TAGGTTCAAATCCTACATAGGCTA
>Scaffold_1.trna45 Scaffold_1:19201116-19201191 (+) Lys (CTT) 76 bp Sc: 44.1
AGCCTATTAGTTCAATTGGTAGAGCACTCTGTTCTTTTCTGTATGGAGGGTGTAGGTTCA
AATCCTACATAGGCTA
>Scaffold_1.trna46 Scaffold_1:19250272-19250345 (+) Ile (TAT) 74 bp Sc: 85.9
GGTCCCGTAGCTCAGTTGGTTAGAGCGTTGGTCTTATGAGCCGAAGGTCGCGGGTTCGAG
CCCCGCCGGGACCA
>Scaffold_1.trna47 Scaffold_1:19536075-19536147 (+) Undet (NNN) 73 bp Sc: 38.6
AGGCTATTAGCTCAAATTGGTAGAGCAATATACATTGTTGCATATGATGTGGGTTCGATT
CCCACATAGCCTA
>Scaffold_1.trna48 Scaffold_1:19664278-19664349 (+) Undet (NNN) 72 bp Sc: 28.4
GTTGTTGTGGTGTAGTGGTTACTACAATGGTTTGCAAACCAAAGATCCCTTGTTCAATTC
AAGCTAACAACA
>Scaffold_1.trna49 Scaffold_1:19698087-19698159 (+) Undet (NNN) 73 bp Sc: 49.5
AGCCTATTAGCTCAATTGGTAGAGCACTCTGCTCTTTGTATGGAGGATGTAGGTTCAAAT
CCTACATAGGCTA
>Scaffold_1.trna50 Scaffold_1:20209899-20209971 (+) Ala (TGC) 73 bp Sc: 23.4 Possible pseudogene
GTTCCTGTGTTGTAGTGGGTAATCACGTTGGTCTTGCACACTGAAGGTCTTCATTCGATC
CTGGGCAGCAACA
>Scaffold_1.trna51 Scaffold_1:20299390-20299473 (+) Thr (TGT) 84 bp Sc: 33.3
AGCCTATTAGCTCAATTTGGTCGAGCACTGTGTATTTGTGTTTACATTGCACAGAGGATG
TGGGTTCAAATCCTACATAGGCTC
>Scaffold_1.trna52 Scaffold_1:20317304-20317387 (+) Thr (TGT) 84 bp Sc: 33.3
AGCCTATTAGCTCAATTTGGTCGAGCACTGTGTATTTGTGTTTACATTGCACAGAGGATG
TGGGTTCAAATCCTACATAGGCTC
>Scaffold_1.trna53 Scaffold_1:20532114-20532185 (+) Cys (GCA) 72 bp Sc: 27.2
GTTGTTGTGGTGTAGTGGTTACCACAATAGTTTGCAAACCAAAGGTCCCTTGTTCTATTC
AAGCCAACAACA
>Scaffold_1.trna54 Scaffold_1:20955909-20955985 (+) Arg (TCT) 77 bp Sc: 36.3 Possible pseudogene
AGCCCTATTAGCTCAATTGGTAGAACACTATGCTCTTTTCTGTATGGAGGATGTAGGTTC
AAATCCTACATAGGCTA
>Scaffold_1.trna55 Scaffold_1:21797622-21797697 (+) Thr (TGT) 76 bp Sc: 35.9
AGCCTATTAGCTCAATTGGTAGAGCACTATGTTCTTCTTTGTATGGAGGATGTAGGCTCA
AATCCTACGTAGGCTA
>Scaffold_1.trna56 Scaffold_1:21815473-21815548 (+) Thr (TGT) 76 bp Sc: 35.9
AGCCTATTAGCTCAATTGGTAGAGCACTATGTTCTTCTTTGTATGGAGGATGTAGGCTCA
AATCCTACGTAGGCTA
>Scaffold_1.trna57 Scaffold_1:21984637-21984720 (+) Cys (ACA) 84 bp Sc: 41.8
AGCCTATTAGCTCAATTTGGTTGAGCATTGTGTATTTGCGCTTACAATGCACAGAGGATG
TAGGTTCAAATCCTACATAGGCTC
>Scaffold_1.trna58 Scaffold_1:22455534-22455609 (+) Glu (TTC) 76 bp Sc: 46.8
AGCCTATTAGCTCAATCGGTAGAGCACTCTGTTTTTCTTTGTACAGAAGATGTAGGTTCA
AATCCTACATAGGCTT
>Scaffold_1.trna59 Scaffold_1:22459160-22459235 (+) Glu (TTC) 76 bp Sc: 46.8
AGCCTATTAGCTCAATCGGTAGAGCACTCTGTTTTTCTTTGTACAGAAGATGTAGGTTCA
AATCCTACATAGGCTT
>Scaffold_1.trna60 Scaffold_1:22588811-22588883 (+) His (GTG) 73 bp Sc: 28.2 Possible pseudogene
GCGCTTATGGCTCAATGGATAGAGCATCTGCATGTGGAGTAGGGGGTTTGGGGTTTGACC
CCTACTGGGCGCA
>Scaffold_1.trna61 Scaffold_1:23450858-23450929 (+) Undet (NNN) 72 bp Sc: 32.0
GTTGTTATGGTGTAGTGGTTACTACAATGGTTTGCAAACCAAGGGTCCCTTGTTCAATTC
AAGCTAACAACA
>Scaffold_1.trna62 Scaffold_1:24872912-24872984 (+) His (GTG) 73 bp Sc: 27.4 Possible pseudogene
GCGTTTGTGGCTCAATGGATAGAGTATTTGTTTGTGGATTAGAAGGTTTGAGGTTCGATT
TCTATTGGGTGCA
>Scaffold_1.trna63 Scaffold_1:25029728-25029800 (+) His (GTG) 73 bp Sc: 25.6 Possible pseudogene
GCGCTTGTGGCTCAATGGATAGAGCATCTGTATGTGGAGCAAAAAGTATGGGTGTCGATC
CCTACTAGACGCA
>Scaffold_1.trna64 Scaffold_1:26470362-26470433 (+) Phe (AAA) 72 bp Sc: 36.8
AACCTATTAGCTCAAATGGTTGAGCACTATGCAAATGCATAGGGGATGTAGGTTCAATTC
CTACATAGGTTA
>Scaffold_1.trna65 Scaffold_1:26813292-26813363 (+) Asp (GTC) 72 bp Sc: 69.8
GTCGTTGTAGTATAGTGGTAAGTATTCCCGCCTGTCACGCGGGTGACCCGGGTTCGATCC
CCGGCAACGGCG
>Scaffold_1.trna66 Scaffold_1:26833750-26833830 (+) Leu (AAG) 81 bp Sc: 74.0
GTTGAGATGGCCGAGTTGGTCTAAGGCGCCAGATTAAGGTTCTGGTCCGAAAGGGCGTGG
GTTCAAATCCCACTCTCAACA
>Scaffold_1.trna67 Scaffold_1:27113015-27113086 (+) Undet (NNN) 72 bp Sc: 21.0
AGTCTATTAGCTCAATTGGTAAAGCACTACGCAATTGCGTAGAAGATGTAGGTTCGACTT
CTGCATATACTA
>Scaffold_1.trna68 Scaffold_1:27292534-27292607 (+) His (GTG) 74 bp Sc: 33.0 Possible pseudogene
GCGCTTGTGGCTCAATTGATAGAGCATCTGCATGTGGAGCAGAAGGTTTAAGAGTTCGAC
TCCTATTGGGCGCA
>Scaffold_1.trna69 Scaffold_1:28232973-28233040 (+) Asn (ATT) 68 bp Sc: 21.8
GCGCTTGTGGCTCAATAGAGCATCTGCATATTGAGCAGAAGGTTTGGGTTCGACCCCTAC
CGGACGCG
>Scaffold_1.trna70 Scaffold_1:29022711-29022784 (+) Ile (AAT) 74 bp Sc: 84.0
GGCCCATTAGCTCAGTTGGTTAGAGCGTGGTGCTAATAACGCCAAGGTCGCAGGTTCGAG
ACCTGCATGGGCCA
>Scaffold_1.trna71 Scaffold_1:29219285-29219356 (+) His (GTG) 72 bp Sc: 63.0
GTGGCTGTAGTTTAGTGGTAAGAATTCCACGTTGTGGCCGTGGAGACCTGGGCTCGAATC
CCAGCAGCCACA
>Scaffold_1.trna72 Scaffold_1:29235416-29235487 (+) His (GTG) 72 bp Sc: 63.0
GTGGCTGTAGTTTAGTGGTAAGAATTCCACGTTGTGGCCGTGGAGACCTGGGCTCGAATC
CCAGCAGCCACA
>Scaffold_1.trna73 Scaffold_1:29737355-29737438 (+) Leu (CAA) 84 bp Sc: 78.6
GTCAGGATGGCCGAGTGGTCTAAGGCGCCAGACTCAAGTTCTGGTCCTCTAACGAGGGCG
TGGGTTCAAATCCCACTTCTGACA
>Scaffold_1.trna74 Scaffold_1:30023679-30023751 (+) His (GTG) 73 bp Sc: 20.9 Possible pseudogene
GTGCTTGTGGCTTGATGGATAGAGCATTTGCATGTGGAGCAGAAGGTTTAAGGTTCGACT
CCTACTGGACGCA
>Scaffold_1.trna75 Scaffold_1:30793952-30794024 (+) Arg (ACG) 73 bp Sc: 71.7
GACTCCATGGCCCAATGGATAAGGCGCTGGTCTACGGAACCAGAGATTCTGGGTTCGATC
CCCAGTGGAGTCG
>Scaffold_1.trna76 Scaffold_1:31322273-31322354 (+) Ser (AGA) 82 bp Sc: 78.7
GTGGACGTGCCGGAGTGGTTATCGGGCATGACTAGAAATCATGTGGGCTCTGCCCGCGCA
GGTTCGAATCCTGCCGTCCACG
>Scaffold_1.trna77 Scaffold_1:31641977-31642047 (+) Gly (GCC) 71 bp Sc: 66.5
GCACCAGTGGTCTAGTGGTAGAATAGTACCCTGCCACGGTACAGACCCGGGTTCGATTCC
CGGCTGGTGCA
>Scaffold_1.trna78 Scaffold_1:31642124-31642195 (+) Trp (CCA) 72 bp Sc: 75.8
GGATCCGTGGCGCAATGGTAGCGCGTCTGACTCCAGATCAGAAGGTTGCGTGTTCGATTC
ACGTCGGGTTCA
>Scaffold_1.trna79 Scaffold_1:31645673-31645743 (+) Gly (GCC) 71 bp Sc: 66.5
GCACCAGTGGTCTAGTGGTAGAATAGTACCCTGCCACGGTACAGACCCGGGTTCGATTCC
CGGCTGGTGCA
>Scaffold_1.trna80 Scaffold_1:31645820-31645891 (+) Trp (CCA) 72 bp Sc: 75.8
GGATCCGTGGCGCAATGGTAGCGCGTCTGACTCCAGATCAGAAGGTTGCGTGTTCGATTC
ACGTCGGGTTCA
>Scaffold_1.trna81 Scaffold_1:31695340-31695413 (+) Ile (AAT) 74 bp Sc: 84.0
GGCCCATTAGCTCAGTTGGTTAGAGCGTGGTGCTAATAACGCCAAGGTCGCAGGTTCGAG
ACCTGCATGGGCCA
>Scaffold_1.trna82 Scaffold_1:31710046-31710119 (+) Ile (AAT) 74 bp Sc: 84.0
GGCCCATTAGCTCAGTTGGTTAGAGCGTGGTGCTAATAACGCCAAGGTCGCAGGTTCGAG
ACCTGCATGGGCCA
>Scaffold_1.trna83 Scaffold_1:31778018-31778090 (+) His (GTG) 73 bp Sc: 31.5
GCGCTTGTGGCTCAATGGATAGAGTATCTGCATGTGGAGCAGAAAGTTTGGGATTCGACC
CCTAATGAATGCA
>Scaffold_1.trna84 Scaffold_1:33201944-33202015 (+) Trp (CCA) 72 bp Sc: 75.1
GGATCTGTGGCGCAATGGTAGCGCGTCTGACTCCAGATCAGAAGGTTGCGTGTTCGATTC
ACGTCAGGTTCA
>Scaffold_1.trna85 Scaffold_1:33266415-33266487 (+) His (GTG) 73 bp Sc: 28.9 Possible pseudogene
GCGATTCTGGCTCAGTGGATAGAGCATCTGCATGTGGAGCAGAAGGTATGGAGTTCGACT
CCTACTTGGCGCA
>Scaffold_1.trna86 Scaffold_1:33359831-33359902 (+) Asp (GTC) 72 bp Sc: 69.8
GTCGTTGTAGTATAGTGGTAAGTATTCCCGCCTGTCACGCGGGTGACCCGGGTTCGATCC
CCGGCAACGGCG
>Scaffold_1.trna87 Scaffold_1:33532837-33532908 (+) Gln (TTG) 72 bp Sc: 49.5 Possible pseudogene
TGTTCCATGGTGTAGTGGTTAGCACTCTGGACTTTGAATCCAGCGACATGGGTTCGACTC
CCGGTAGGACCT
>Scaffold_1.trna88 Scaffold_1:33541233-33541304 (+) Gln (TTG) 72 bp Sc: 73.5
GGTTCTATGGTGTAGTGGTTAGCACTCTGGACTTTGAATCCAGCGACCTGGGTTCGACTC
CCGGTAGGACCT
>Scaffold_1.trna89 Scaffold_1:33556592-33556664 (+) Tyr (GTA) 73 bp Sc: 23.7 Possible pseudogene
GCCTTTGTGGCTTAATGGATAGAGTATTTACATGTAAAGTAGAAGATTTGAGGTTCGACC
TCTACTGAGGGCA
>Scaffold_1.trna90 Scaffold_1:33611747-33611820 (+) Arg (TCG) 74 bp Sc: 82.3
GACCGCATAGCGCAGTGGATTAGCGCGTTTGACTTCGGATCAAAAGGTCGTGGGTTCGAC
TCCCACTGTGGTCG
>Scaffold_1.trna91 Scaffold_1:34952577-34952652 (+) Undet (NNN) 76 bp Sc: 49.8
AGCCTATTAGCTCAATTGGTAGAGCACTCTGTTCTTTTTTGTATAGAGGATGTAGGTTCA
AATCCTACATAGGCTA
>Scaffold_1.trna92 Scaffold_1:35189766-35189836 (+) His (GTG) 71 bp Sc: 28.6 Possible pseudogene
GCTTGTGGCTCAATGGATAGAGCATCTGCATGTGGAGCAGAAGGTTTGGGGTTCGACCCC
TACTAGGCGCA
>Scaffold_1.trna93 Scaffold_1:35501416-35501487 (+) Pro (TGG) 72 bp Sc: 69.2
GGGCGTTTGGTCTAGTGGTATGATTCTCGCTTTGGGTGCGAGAGGTCCCGAGTTCGATTC
TCGGAACGCCCC
>Scaffold_1.trna94 Scaffold_1:36128363-36128435 (+) His (GTG) 73 bp Sc: 25.1 Possible pseudogene
GCGCTTGTGGCTTAATGGATAAAGCATCTGCATGTGGAGCAAAAGATTTGGGGTTTGACC
CCTACTGAGCGCA
>Scaffold_1.trna95 Scaffold_1:36308833-36308914 (+) Ser (AGA) 82 bp Sc: 78.7
GTGGACGTGCCGGAGTGGTTATCGGGCATGACTAGAAATCATGTGGGCTCTGCCCGCGCA
GGTTCGAATCCTGCCGTCCACG
>Scaffold_1.trna96 Scaffold_1:36327326-36327398 (+) Tyr (GTA) 73 bp Sc: 34.3 Possible pseudogene
GCGTTTGTGGCTCAATGGATAGAGCATTTGCATGTAGAGCAGAAGGTTTGGGGTTCGATC
CCTACTGGACGTA
>Scaffold_1.trna97 Scaffold_1:36422514-36422586 (+) His (GTG) 73 bp Sc: 22.7 Possible pseudogene
GCGCTTGTGGCTCAATGGATAGAGAATTTGCATGTGGAGCACAAGGTTTGGGGTTCGACC
CAAACTAAGCGCA
>Scaffold_1.trna98 Scaffold_1:36798630-36798707 (+) Gln (CTG) 78 bp Sc: 20.5 Possible pseudogene
GCGCTTGTGGCTGAATGGATAGAGCATCTGCATCTGTATGTGGAGCAGAAGGTTTGGGGT
TCGACCCCTACTGGCGCA
>Scaffold_1.trna99 Scaffold_1:36854711-36854782 (+) Phe (AAA) 72 bp Sc: 34.2
AACCTATTAGCTCAATCGGCAGATCACTATGCAAATGCATAGAGGATGTAGGTTCAATTC
CTACATAGGTTA
>Scaffold_1.trna100 Scaffold_1:36855766-36855837 (+) Phe (AAA) 72 bp Sc: 43.4
AACCTATTAGCTCAATCGGCAGAGCACTATGCAAATGCATAGAGGATGTAGGTTCAATTC
CTACATAGGTTA
>Scaffold_1.trna101 Scaffold_1:36901889-36901996 (+) Leu (TAA) 108 bp Sc: 35.4 Possible pseudogene
CCGGCCTTAACTCAAATGGAAGAGTGAGAGATTTAACAGCTTGGTTGAGTTTGATCCTTC
GCCTTGCTTAAATCTTTTTGGTTGCTGGTTCGAATCCAGCAGGCTGGT
>Scaffold_1.trna102 Scaffold_1:37205701-37205788 (+) Met (CAT) 88 bp Sc: 64.1
GGGGTGGTGGCGCAGTTGGCTAGCGCGTAGGTCTCATAGCTAAAGTTGAGTAATCCTGAG
GTCGAGAGTTCGAGCCTCTCTCACCCCA
>Scaffold_1.trna103 Scaffold_1:37486634-37486704 (+) Gly (GCC) 71 bp Sc: 66.5
GCACCAGTGGTCTAGTGGTAGAATAGTACCCTGCCACGGTACAGACCCGGGTTCGATTCC
CGGCTGGTGCA
>Scaffold_1.trna104 Scaffold_1:37608037-37608110 (+) Val (AAC) 74 bp Sc: 72.9
GGTGTCGTGGTGTAGTTGGTTATCACGTCAGTCTAACACACTGAAGGTCTCCGGTTCGAG
TCCGGGCGACGCCA
>Scaffold_1.trna105 Scaffold_1:37694019-37694090 (+) Glu (TTC) 72 bp Sc: 72.0
TCCGTTGTCGTCCAGCGGTTAGGATATCTGGCTTTCACCCAGGAGACCCGGGTTCGATTC
CCGGCAACGGAA
>Scaffold_1.trna106 Scaffold_1:37878240-37878312 (-) His (GTG) 73 bp Sc: 27.3 Possible pseudogene
GCGCTTGTGGCTCAATAGATAGAGCATCTGCATGTGGAGCAGAAGGTTTAGGGTTCAACC
CCTACTGGGCATA
>Scaffold_1.trna107 Scaffold_1:37681156-37681229 (-) His (GTG) 74 bp Sc: 49.9
GCGCTTGTGGCTCAATGGATAGAGCATCTGCATGTGGAGCAGAAGGCTTGGGGTTCGACC
CCCTACTAGGCGCA
>Scaffold_1.trna108 Scaffold_1:37012224-37012296 (-) His (GTG) 73 bp Sc: 40.2 Possible pseudogene
GCGCTTGTGGCTCAATGGATAGAGCATCTGCATGTGGAGCAGAAGATTTGGGGTTCGACC
CCTACTAGGCGCA
>Scaffold_1.trna109 Scaffold_1:36856139-36856209 (-) Undet (NNN) 71 bp Sc: 31.4
AGCCTACTAGCTCAAGAGTAGAGCATTGTGCAAATGCACAAAAGATGTGGGTTCGAATCC
CACGTAGGTTC
>Scaffold_1.trna110 Scaffold_1:36855085-36855155 (-) Undet (NNN) 71 bp Sc: 38.9
AGCCTACTAGCTCAAGGGTAGAGCATTGTGCAAATGCACAAAAGATGTGGGTTCGAATCC
CACGTAGGTTC
>Scaffold_1.trna111 Scaffold_1:36621857-36621938 (-) Ser (AGA) 82 bp Sc: 77.0
GTGGACGTGCCGGAGTGGTTATCGGGCATGACTAGAAATCATGTGGGCTTTGCCCGCGCA
GGTTCGAATCCTGCCGTTCACG
>Scaffold_1.trna112 Scaffold_1:36620637-36620718 (-) Ser (AGA) 82 bp Sc: 77.0
GTGGACGTGCCGGAGTGGTTATCGGGCATGACTAGAAATCATGTGGGCTTTGCCCGCGCA
GGTTCGAATCCTGCCGTTCACG
>Scaffold_1.trna113 Scaffold_1:36618396-36618477 (-) Ser (AGA) 82 bp Sc: 79.4
GTGGACGTGCCGGAGTGGTTATCGGGCATGACTAGAAATCATGTGGGCTTTGCCCGCGCA
GGTTCGAATCCTGCCGTCCACG
>Scaffold_1.trna114 Scaffold_1:35390263-35390334 (-) Ala (AGC) 72 bp Sc: 21.5
GCAAGTAGCAGCAGATGGTAGAGCGCTCGCTTAGCATGTGGGAGGTGCGGGGATCGATAC
CCCGCATCTCCA
>Scaffold_1.trna115 Scaffold_1:35390181-35390253 (-) Arg (ACG) 73 bp Sc: 71.7
GACTCCATGGCCCAATGGATAAGGCGCTGGTCTACGGAACCAGAGATTCTGGGTTCGATC
CCCAGTGGAGTCG
>Scaffold_1.trna116 Scaffold_1:34922507-34922580 (-) Ile (AAT) 74 bp Sc: 59.3
GGCCTATTAGCTCAGTTAGTTAGAGCGTCGTGCTAATAACGCGAAGGTCGCAGGTTCCAG
ACTTGCATGGGCCA
>Scaffold_1.trna117 Scaffold_1:34474122-34474205 (-) Leu (CAA) 84 bp Sc: 77.7
GTCAGGATGGCCGAGTGGTCTAAGGCGCCAGACTCAAGTTCTGGTCTTCGTGAGAGGGCG
TGGGTTCAAATCCCACTTCTGACA
>Scaffold_1.trna118 Scaffold_1:34243336-34243409 (-) Asn (GTT) 74 bp Sc: 84.5
GCTGGAATAGCTCAGTTGGTTAGAGCGTGTGGCTGTTAACCACAAGGTCGGAGGTTCAAG
CCCTCCTTCTAGCG
>Scaffold_1.trna119 Scaffold_1:34158112-34158193 (-) Ser (CGA) 82 bp Sc: 78.9
GTCGATATGTCCGAGTGGTTAAGGAGACAGACTCGAAATCTGTTGGGCTTTGCCTGCGCA
GGTTCGAATCCTGCTGTCGACG
>Scaffold_1.trna120 Scaffold_1:33384722-33384795 (-) Arg (TCG) 74 bp Sc: 82.3
GACCGCATAGCGCAGTGGATTAGCGCGTTTGACTTCGGATCAAAAGGTCGTGGGTTCGAC
TCCCACTGTGGTCG
>Scaffold_1.trna121 Scaffold_1:33262167-33262238 (-) Asp (GTC) 72 bp Sc: 64.2
GTCGTTGTAGTATAGTGGTAAGTATTCCCGCCTGTCACGCGGGTGACCCGGGTTTGATCC
CCGGCAACGGCG
>Scaffold_1.trna122 Scaffold_1:33096641-33096724 (-) Leu (CAA) 84 bp Sc: 77.7
GTCAGGATGGCCGAGTGGTCTAAGGCGCCAGACTCAAGTTCTGGTCTTCGTGAGAGGGCG
TGGGTTCAAATCCCACTTCTGACA
>Scaffold_1.trna123 Scaffold_1:32905670-32905741 (-) His (GTG) 72 bp Sc: 63.0
GTGGCTGTAGTTTAGTGGTAAGAATTCCACGTTGTGGCCGTGGAGACCTGGGCTCGAATC
CCAGCAGCCACA
>Scaffold_1.trna124 Scaffold_1:31997543-31997614 (-) Gln (CTG) 72 bp Sc: 74.6
GGTCCTATGGTCTAGTGGTTAGGACATTGGACTCTGAATCCAGTAACCCGAGTTCAAATC
TCGGTAGGACCT
>Scaffold_1.trna125 Scaffold_1:31996692-31996776 (-) Met (CAT) 85 bp Sc: 64.2
GGGGTGGTGGCGCAGTTGGCTAGCGCGTAGGTCTCATAGCTTCTGAGTGATCCTGAGGTC
GAGAGTTCGAGCCTCTCTCACCCCA
>Scaffold_1.trna126 Scaffold_1:31995237-31995321 (-) Met (CAT) 85 bp Sc: 64.3
GGGGTGGTGGCGCAGTTGGCTAGCGCGTAGGTCTCATAGCTTCTGAGTAATCCTGAGGTC
GAGAGTTCGAGCCTCTCTCACCCCA
>Scaffold_1.trna127 Scaffold_1:31883429-31883502 (-) His (GTG) 74 bp Sc: 24.7 Possible pseudogene
GTGCTTGTGGCTCAATGGATAGAGCATCTGCATGTGGAGCAGAAGGTTTGGGGTTTGACC
CCTACAAGGGGGCA
>Scaffold_1.trna128 Scaffold_1:31404025-31404098 (-) Ile (AAT) 74 bp Sc: 87.5
GGCCCATTAGCTCAGTTGGTTAGAGCGTGGTGCTAATAACGCCAAGGTCGCAGGTTCGAG
CCCTGCATGGGCCA
>Scaffold_1.trna129 Scaffold_1:31385210-31385283 (-) Ile (AAT) 74 bp Sc: 84.0
GGCCCATTAGCTCAGTTGGTTAGAGCGTGGTGCTAATAACGCCAAGGTCGCAGGTTCGAG
ACCTGCATGGGCCA
>Scaffold_1.trna130 Scaffold_1:31291315-31291386 (-) His (GTG) 72 bp Sc: 35.8 Possible pseudogene
GTGCTTGTAGCTCAATGGAAAGAGCATCTGCATGTGGAGCAGAAGGTTTGGGGTTCGATC
CCTACTTGGACG
>Scaffold_1.trna131 Scaffold_1:30938803-30938875 (-) Glu (CTC) 73 bp Sc: 78.9
TCCGTTGTAGTCTAGTTGGTTAGGATACTCGGCTCTCACCCGAGAGACCCGGGTTCAAGT
CCCGGCAACGGAA
>Scaffold_1.trna132 Scaffold_1:30894395-30894466 (-) Gln (CTG) 72 bp Sc: 74.6
GGTCCTATGGTCTAGTGGTTAGGACATTGGACTCTGAATCCAGTAACCCGAGTTCAAATC
TCGGTAGGACCT
>Scaffold_1.trna133 Scaffold_1:30207622-30207693 (-) Pro (CGG) 72 bp Sc: 69.2
GGGCGTTTGGTCTAGTGGTATGATTCTCGCTTCGGGTGCGAGAGGTCCCGAGTTCGATTC
TCGGAACGCCCC
>Scaffold_1.trna134 Scaffold_1:30091752-30091824 (-) His (GTG) 73 bp Sc: 23.7 Possible pseudogene
GCGCTTGTGGCTCAATGGATAGAGCATCTGCATGTGGAGCACAAGGTTTGGGGTTCGACC
TCTACTGGGCGCA
>Scaffold_1.trna135 Scaffold_1:30015286-30015358 (-) Glu (CTC) 73 bp Sc: 78.9
TCCGTTGTAGTCTAGTTGGTTAGGATACTCGGCTCTCACCCGAGAGACCCGGGTTCAAGT
CCCGGCAACGGAA
>Scaffold_1.trna136 Scaffold_1:30002069-30002140 (-) Gly (TCC) 72 bp Sc: 73.9
GCGTTTGTAGTCCAACGGTTAGGATAATTGCCTTCCAAGCAATAGACCCGGGTTCGACTC
CCGGCAAACGCA
>Scaffold_1.trna137 Scaffold_1:29989880-29989951 (-) Gly (TCC) 72 bp Sc: 73.9
GCGTTTGTAGTCCAACGGTTAGGATAATTGCCTTCCAAGCAATAGACCCGGGTTCGACTC
CCGGCAAACGCA
>Scaffold_1.trna138 Scaffold_1:29378890-29378962 (-) Tyr (GTA) 73 bp Sc: 27.7
GCATTTGTGCCTCAATGGATAGAGCATCTGCATGTAGAGCAGAAGTTTTGGAGTTCGATC
CCTAATAGACGCA
>Scaffold_1.trna139 Scaffold_1:28224236-28224309 (-) Ile (TAT) 74 bp Sc: 85.9
GGTCCCGTAGCTCAGTTGGTTAGAGCGTTGGTCTTATGAGCCGAAGGTCGCGGGTTCGAG
CCCCGCCGGGACCA
>Scaffold_1.trna140 Scaffold_1:26997357-26997439 (-) Leu (TAA) 83 bp Sc: 76.7
GCTGGTTTGCCCGAGTGGTTAAGGGGGCAGACTTAAGATCTGCTGCACACAAGTGCGCGT
GGGTTCGAACCCCACAGCCAGCA
>Scaffold_1.trna141 Scaffold_1:26744387-26744470 (-) Leu (TAA) 84 bp Sc: 77.3
GCTGGTTTGCCCGAGTGGTTAAGGGGGCAGACTTAAGATCTGCTGTACAATAAGTACGCG
TGGGTTCGAACCCCACAGCCAGCA
>Scaffold_1.trna142 Scaffold_1:26589955-26590027 (-) Arg (TCT) 73 bp Sc: 70.6
GCGCCCGTGGCCTAATGGATAAGGCGTCTGACTTCTAATCAGACGATTGTGGGTTCGAGT
CCCACCGGGCGTG
>Scaffold_1.trna143 Scaffold_1:26470580-26470650 (-) Undet (NNN) 71 bp Sc: 35.4
AGCCTACTAGCTCAAGGGTAGAGCATTGTGCAAATGCACAAAAGATGTGGGTTCGAATCC
CATGTAGGTTC
>Scaffold_1.trna144 Scaffold_1:25362152-25362224 (-) Asn (GTT) 73 bp Sc: 23.9 Possible pseudogene
GCGCTTGTGGCTCAATGGATAGAGCGTTTGAATGTTGAACAGAAAGCTTGGGGTTCGACC
CCTGTTGGGCGCA
>Scaffold_1.trna145 Scaffold_1:25172781-25172861 (-) His (GTG) 81 bp Sc: 23.8 Possible pseudogene
TACTTGCTTGTGGTTCAATGGATAGAGCATCTGCATGTGAAGCAGAAGGTTTGGGGTTCG
ACCCCAACTGGGCGTAGGTAT
>Scaffold_1.trna146 Scaffold_1:24582558-24582629 (-) His (GTG) 72 bp Sc: 34.2 Possible pseudogene
GCGCTTGTGGCTCAATGGTAGAGCATCTGCATGTGGAGCAGAAAGTTTGGGGTTTGACCC
CTACTGGGCGCA
>Scaffold_1.trna147 Scaffold_1:22459951-22460034 (-) Thr (TGT) 84 bp Sc: 34.2
AGCCTATTAGCTCAATTTGGTCGAGCACTGTGTATTTGTGCTTAATTTGCACAGGGGATG
TAGGTTCAAATCCTATATAGGCTT
>Scaffold_1.trna148 Scaffold_1:22450795-22450869 (-) Gln (TTG) 75 bp Sc: 34.5
AGCCTATTAGTTCAATGGTAGAGCACTCTATTCTTCTTTGAATGGAGGATGTAAGTTCAA
ATCCTACATAGACTA
>Scaffold_1.trna149 Scaffold_1:20956695-20956778 (-) Thr (TGT) 84 bp Sc: 41.9
AGCCTATTAGCTCAATTTGGTCGAGCACTGTGTATTTGTGCTTACATTGCACAGAGGATG
TAGGTTCAAATCCTACATAGGCTA
>Scaffold_1.trna150 Scaffold_1:20317906-20317981 (-) Lys (CTT) 76 bp Sc: 46.9
AGCCTATTAGCTCAATTGGTAGAGCACTCTGTTCTTCGTTGTATGGAGGATGTAGGTTCA
AATCCTACATAGGCTA
>Scaffold_1.trna151 Scaffold_1:20299988-20300062 (-) Lys (CTT) 75 bp Sc: 37.1
AGCCTATTAGCTCAATTGTAGAGCACTCTGTTCTTCGTTGTATGGAGGATGTAGGTTCAA
ATCCTACATAGGCTA
>Scaffold_1.trna152 Scaffold_1:19723757-19723829 (-) Tyr (GTA) 73 bp Sc: 21.0
GCGCTTGTAGCTTAATGGATAGAGCATCTGCATGTAAAGCAAAAAGCTTTACATTCGATC
TCTACTGAGCGCA
>Scaffold_1.trna153 Scaffold_1:19698450-19698533 (-) Ile (TAT) 84 bp Sc: 32.6
AGCCTATTAGCTCAATTTGGTCGAGCACTGTGTATTTATGTTTACATTACATAGAGGATG
TGGGTTCAAATCCTACATAGGCTC
>Scaffold_1.trna154 Scaffold_1:19538746-19538818 (-) Undet (NNN) 73 bp Sc: 38.6
AGGCTATTAGCTCAAATTGGTAGAGCAATATACATTGTTGCATATGATGTGGGTTCGATT
CCCACATAGCCTA
>Scaffold_1.trna155 Scaffold_1:19536299-19536374 (-) Lys (CTT) 76 bp Sc: 32.1
AGCCTATTAGCTCAATCGACAGAGCACTCTGTTCTTCATTGCATGGAGGGTGTTGGTTCA
AATCCTACATAGGCTA
>Scaffold_1.trna156 Scaffold_1:19513060-19513135 (-) Undet (NNN) 76 bp Sc: 37.3
AGTCTATTAGCTCAATTGGTAGAGCACTCTGTTCTTCTTTATATGGAGGATGTAGGGTCA
AATCCTACATAGGCTA
>Scaffold_1.trna157 Scaffold_1:19415621-19415693 (-) Asn (ATT) 73 bp Sc: 40.4
AGCCTATTAGCTCAATTTGGTAGAGCACTATGCATTTGCATAGATGATGTAGGTTCAACT
CCTACATAGGCTA
>Scaffold_1.trna158 Scaffold_1:19201673-19201756 (-) Undet (NNN) 84 bp Sc: 33.4
AGCCTATTAGCTCAATTTGGTCGAGCACTGTGTATTTGTGCTTACATTGTACAGGGGATG
TAGGTTCAAATCCTACATAGGCTC
>Scaffold_1.trna159 Scaffold_1:18878449-18878524 (-) Lys (CTT) 76 bp Sc: 45.3
AGCCTATTAGCTCAATTGGTAGAGCACTTTGTTCTTCTTTGAATAAAGTATGTAGGTTCA
AATCCTACATAGGCTA
>Scaffold_1.trna160 Scaffold_1:17878254-17878326 (-) Tyr (GTA) 73 bp Sc: 34.1 Possible pseudogene
GCGCTTGTGGCTCAATGAATAGAGCTTCTGCATGTAGAGCAGAAGGTTTGGGGTTCGACC
CCTACTAGGCGCA
>Scaffold_1.trna161 Scaffold_1:15635006-15635078 (-) Asn (ATT) 73 bp Sc: 42.9
AGCCTATTAGCTCAACTCGGTAGAGCGCTATGCATTTGCATAGAGGATGTAGGTTCAACT
CCTACATAGGCTA
>Scaffold_1.trna162 Scaffold_1:14787723-14787795 (-) Leu (CAA) 73 bp Sc: 23.0 Possible pseudogene
AGACTATTAGCTCAAAAAGGTAGAGCAATGTACAATATCGCACATGGTGTGGGTTCAACT
CCCACATAGCCTA
>Scaffold_1.trna163 Scaffold_1:14764905-14764975 (-) Undet (NNN) 71 bp Sc: 30.9
AGCCTACTAGCTCAAGGTTAGAGCATTGTGTAAATGCACAAAAGATGTGGGTTCGAATCC
CACGTAGGTTC
>Scaffold_1.trna164 Scaffold_1:14104443-14104516 (-) Ile (AAT) 74 bp Sc: 73.5
GGCCCATTAGCTCAGTTGGTTAGAGCGTGGTGCTAATAACGCCAAGGTCGTAGGTTCGAG
ACTTGCATGGGCCA
>Scaffold_1.trna165 Scaffold_1:13603434-13603506 (-) Arg (TCT) 73 bp Sc: 62.5
GCGTCCGTGGCCTAATGGATAAGGCGTCTGACTTCTAATCAGACAATTGTGGGTTCAAGT
CCCACCGGGCGTG
>Scaffold_1.trna166 Scaffold_1:11326337-11326408 (-) Undet (NNN) 72 bp Sc: 34.4
GTTGTTGTGGTGTAGTGGTTACTACAATGGTTTGCAAACCAAAGGTCCCTTGTTCAATTC
AAGCCAACAACA
>Scaffold_1.trna167 Scaffold_1:9734922-9734993 (-) Undet (NNN) 72 bp Sc: 30.7
GTTGTTGTTGTGTAGTGGTTACCACAATGGTTTGCAAACCAAAGGTCCCTTGTTCAATTC
AAGACAACAACA
>Scaffold_1.trna168 Scaffold_1:9026488-9026559 (-) Phe (AAA) 72 bp Sc: 41.6
AACCTATTAGCTCAATTGGTAGAGCACTATGCAAATGCATAGGAGATGTAGGTTCAATTC
CTACATAGGTTA
>Scaffold_1.trna169 Scaffold_1:8446169-8446244 (-) Sup (TTA) 76 bp Sc: 44.9
AGCCTATTAGCTCAACTGGTAGAGCACTCTGTTCTTTTTTATATGGAGGATGTAGGTTCA
AGTCCTACATAGGCTA
>Scaffold_1.trna170 Scaffold_1:8371759-8371831 (-) Val (TAC) 73 bp Sc: 77.8
GTTGCTGTGGTGTAGTGGTTATCACGTCAGTCTTACACACTGAAGGTCCCCAGTTCGATC
CTGGGCAGCAACA
>Scaffold_1.trna171 Scaffold_1:7816700-7816771 (-) Val (GAC) 72 bp Sc: 55.3
AGGGATATAACTCAGCGGTAGAGTGTCACCTTGACGTGGTGAAAGTCATCAGTTCGAGCC
TGATTATCCCTA
>Scaffold_1.trna172 Scaffold_1:7570730-7570801 (-) Glu (TTC) 72 bp Sc: 72.0
TCCGTTGTCGTCCAGCGGTTAGGATATCTGGCTTTCACCCAGGAGACCCGGGTTCGATTC
CCGGCAACGGAA
>Scaffold_1.trna173 Scaffold_1:6137793-6137865 (-) Arg (ACG) 73 bp Sc: 71.4
GACTTCATGGCCCAATGGATAAGGCGCTGGTCTACGGAACCAGAGATTCTGGGTTCGATC
CCCAGTGAAGTCG
>Scaffold_1.trna174 Scaffold_1:5135854-5135926 (-) His (GTG) 73 bp Sc: 30.7 Possible pseudogene
GCGCTTGTGACTCAATGGATAGAGCATCTGCATGTGGAGCAGAAGGTTTGGGGTTCGACC
CCTACTGGGCGCA
>Scaffold_1.trna175 Scaffold_1:3620978-3621060 (-) Leu (TAA) 83 bp Sc: 77.8
GCTGGTTTGCCCGAGTGGTTAAGGGGGCAGACTTAAGATCTGCTGCACATAAGTGCGCGT
GGGTTCGAACCCCACAGCCAGCA
>Scaffold_1.trna176 Scaffold_1:3619814-3619896 (-) Leu (TAA) 83 bp Sc: 58.5
GTTGGTTTGCCCGAGTGGTTAAGGGGGTAGACTTAAGACCTGCTGCACATAAGTGCGCGT
GGGTTCGAATCCCACAGCTAGCA
>Scaffold_1.trna177 Scaffold_1:3580270-3580341 (-) Asp (GTC) 72 bp Sc: 69.8
GTCGTTGTAGTATAGTGGTAAGTATTCCCGCCTGTCACGCGGGTGACCCGGGTTCGATCC
CCGGCAACGGCG
>Scaffold_1.trna178 Scaffold_1:3577286-3577357 (-) Asp (GTC) 72 bp Sc: 69.8
GTCGTTGTAGTATAGTGGTAAGTATTCCCGCCTGTCACGCGGGTGACCCGGGTTCGATCC
CCGGCAACGGCG
>Scaffold_1.trna179 Scaffold_1:2676103-2676175 (-) His (GTG) 73 bp Sc: 28.1 Possible pseudogene
GCGCTCGTGGCTTAATGGATATAGCATCTGCATGTGGAGTAGAAGGTTTGGGGTTCGACC
CTTATTGGGCGCA
>Scaffold_1.trna180 Scaffold_1:2042969-2043048 (-) Arg (TCT) 80 bp Sc: 20.8 Possible pseudogene
ACGTTTGTGGCTCAATGGATAGAACATCTGCCATCTGCATGTGGAGCAGAAGGTTTGGGG
TTCGACCCCTACCGGGCGCA
>Scaffold_1.trna181 Scaffold_1:555849-555922 (-) Thr (AGT) 74 bp Sc: 66.6
GCTCTCGTAGCTCAGTTGGTTAGAGAACCCGTTTAGTAAGCGGGAGGTCTTGAGTTCGAC
TCTCAACGAGAGCA
>Scaffold_2.trna1 Scaffold_2:76310-76389 (+) Leu (TAG) 80 bp Sc: 69.5
GACAGTTTGGCCGAGTGGTCTAAGGCGCCAGATTTAGGCTCTGGTCCGAAAGGGCGTGGG
TTCAAATCCCACAGCTGTCA
>Scaffold_2.trna2 Scaffold_2:253051-253123 (+) Arg (TCT) 73 bp Sc: 70.0
GCGCTCGTGGCCTAATGGATAAGGCATTTGACTTCTAATCAAAGGATTGTGGGTTCGAGT
CCCACCGAGCGTG
>Scaffold_2.trna3 Scaffold_2:650615-650686 (+) Pro (AGG) 72 bp Sc: 67.4
GGGCATTTGGTCTAGTGGTATGATTCTCGCTTAGGGTGCGAGAGGTCCCGAGTTCAATTC
TCGGAATGCCCC
>Scaffold_2.trna4 Scaffold_2:650780-650851 (+) Pro (TGG) 72 bp Sc: 68.5
GGGCATTTGGTCTAGTGGTATGATTCTCGCTTTGGGTGCGAGAGGTCCCGAGTTCGATTC
TCGGAATGCCCC
>Scaffold_2.trna5 Scaffold_2:650967-651034 (+) Pro (CGG) 68 bp Sc: 24.3 Possible pseudogene
ATCTTGGTCTAGTTGTATGATTCTCGCTTCGGGTGCGAGGGTCTTGAGTTTGATTCTCAA
AATGTCCA
>Scaffold_2.trna6 Scaffold_2:1275269-1275341 (+) Gln (TTG) 73 bp Sc: 39.4 Possible pseudogene
GCGCTTGTGGCTCAATGGATAGAGCATCTGCATTTGAAGTAGAAGGTTTGGGGTTCGATC
CCTATTGGGCGCA
>Scaffold_2.trna7 Scaffold_2:1521985-1522056 (+) Gly (GCC) 72 bp Sc: 58.7
GCACCAGTGGTCTAGTGGTAGAATAGTACCCCTGCCACGGTACAGACCCGGGTTCGATTC
CCGGCTGGTGCA
>Scaffold_2.trna8 Scaffold_2:2125143-2125214 (+) Lys (TTT) 72 bp Sc: 92.3
GCCGTCTTAGCTCAGTGGTAGAGCGCGTGGCTTTTAACCACGTGGTCGTGGGTTCGATCC
CCACAGACGGCG
>Scaffold_2.trna9 Scaffold_2:2387507-2387579 (+) His (GTG) 73 bp Sc: 38.6 Possible pseudogene
GCGCTTATGGCTCAATGGATAGAGCATCTGCATGTGGAGCAGAAGGTCTGGAGTTCGATC
CCTACAGGGCGCA
>Scaffold_2.trna10 Scaffold_2:2408372-2408444 (+) Phe (GAA) 73 bp Sc: 78.3
GCGGGGATAGCTCAGTTGGGAGAGCGTCAGACTGAAGATCTGAAGGTCGCGTGTTCGATC
CACGCTCACCGCA
>Scaffold_2.trna11 Scaffold_2:3099985-3100056 (+) His (GTG) 72 bp Sc: 63.0
GTGGCTGTAGTTTAGTGGTAAGAATTCCACGTTGTGGCCGTGGAGACCTGGGCTCGAATC
CCAGCAGCCACA
>Scaffold_2.trna12 Scaffold_2:3100064-3100151 (+) Tyr (GTA) 88 bp Sc: 74.4
CCGACCTTAGCTCAGTTGGTAGAGCGGAGGACTGTAGTTGTTTGCATCAGCTATCCTTAG
GTCGCTGGTTCGAATCCGGCAGGTCGGA
>Scaffold_2.trna13 Scaffold_2:3351002-3351073 (+) Undet (NNN) 72 bp Sc: 34.2 Possible pseudogene
GTTGTTGTGGTGTAGTGGTTACCACATTGGTTTGCAAACCAAAAGTCCTATGTTCAATTC
AAGCCAACAACA
>Scaffold_2.trna14 Scaffold_2:3453589-3453672 (+) Thr (TGT) 84 bp Sc: 33.3
AGCCTATTAGCTCAATTTGGTCGAGCACTGTGTATTTGTGTTTACATTGCACAGAGGATG
TGGGTTCAAATCCTACATAGGCTC
>Scaffold_2.trna15 Scaffold_2:3787664-3787736 (+) His (GTG) 73 bp Sc: 20.1 Possible pseudogene
GTGCTTATGGCTCAATGGATAAAGCATTTGTATGTGAAGCAGAAGGTTTGGGGTTCGACC
CCTATTGGATGCA
>Scaffold_2.trna16 Scaffold_2:4811174-4811245 (+) Gln (TTG) 72 bp Sc: 73.5
GGTTCTATGGTGTAGTGGTTAGCACTCTGGACTTTGAATCCAGCGACCTGGGTTCGACTC
CCGGTAGGACCT
>Scaffold_2.trna17 Scaffold_2:7421607-7421678 (+) Ser (CGA) 72 bp Sc: 26.9
AGTCTATTAGCTCAATTGGTAGAGCACTATGCAATTGCGTAAAAGATGTAGGTTCGAAAC
CTACTTAGATTC
>Scaffold_2.trna18 Scaffold_2:8155191-8155263 (+) Ala (AGC) 73 bp Sc: 63.4
GGGGATGTAGCTCAGATGGTAGAGCGCTCGCTTAGCATGCGAGAGGTACGGGGATCGATA
CCCCGCATCTCCA
>Scaffold_2.trna19 Scaffold_2:8884797-8884872 (+) Lys (CTT) 76 bp Sc: 51.9
AGCCTATTAGCTCAATTGGTAGAGCACTCTATTCTTCATTGTATGGAGGATGTAGGTTCA
AATCCTACATAGGCTA
>Scaffold_2.trna20 Scaffold_2:9020307-9020382 (+) Undet (NNN) 76 bp Sc: 34.0
AGCCTATTAGCACATTTGGTAGAGCACTTTGTTCTTCTTTGTATAGAGGATGTAGGTTCA
AATCCTACATAGGCTA
>Scaffold_2.trna21 Scaffold_2:9051741-9051812 (+) His (GTG) 72 bp Sc: 20.9
GCGCTTGTGGCTCAATGGTTAAAGCATCTGCATGTGGAGCAGAAGTTTTGGGGTTCACCT
CTACTGGGCGCA
>Scaffold_2.trna22 Scaffold_2:9252422-9252497 (+) Lys (CTT) 76 bp Sc: 44.4
AGCCTATTAGCTCAATCGGCAGAGCACTCTGTTCTTCATTGCATGGAGGGTGTAGGTTCA
AATCCTACATAGGCTA
>Scaffold_2.trna23 Scaffold_2:9309726-9309811 (+) Met (CAT) 86 bp Sc: 64.2
GGGGTGGTGGCGCAGTTGGCTAGCGCGTAGGTCTCATAGCTATCTGAGTAATCCTGAGGT
CGAGAGTTCGAGCCTCTCTCACCCCA
>Scaffold_2.trna24 Scaffold_2:9330298-9330369 (+) Undet (NNN) 72 bp Sc: 31.6
GTTGTTGTGGTGTAGTGGTTACTACAATGGTTTGCAAACCAAAGGTCCCTTGTTCAATTC
AAGCTAACAACA
>Scaffold_2.trna25 Scaffold_2:11439936-11440008 (+) His (GTG) 73 bp Sc: 27.5 Possible pseudogene
GCGCTTGTAGCTCAATGGATAGAGCATCTGCATGTGGAGCAGAAGGTTTGGGGTTCAACC
TCTACTAGACGCT
>Scaffold_2.trna26 Scaffold_2:12267058-12267131 (+) Pro (TGG) 74 bp Sc: 24.8
AAGGATGTAGCGCAGCTTGGTAGCGCCTTTGTTTTGGGTAAAGAATGTCACGGGTTCCAA
TCCTGTCATCCCTA
>Scaffold_2.trna27 Scaffold_2:12267305-12267378 (+) Trp (CCA) 74 bp Sc: 69.6
GCGCTCTTAGTTCAGTTCGGTAGAATGTGGGTCTCCAAAACCCAATGTCGTAGGTTCAAA
TCCTACAGAGCGTG
>Scaffold_2.trna28 Scaffold_2:12321263-12321336 (+) Met (CAT) 74 bp Sc: 59.6
CGCGGGGTAGAGCAGCTTGGTAGCTCGCAAGGCTCATAACCTTGAGGTCACGGGTTCAAA
TCCTGTCTCCGCAA
>Scaffold_2.trna29 Scaffold_2:12322586-12322677 (+) Ser (TGA) 92 bp Sc: 64.8
GGAGAGATGGCTGAGTGGTTGATAGCTCCGGTCTTGAAAACCGGCATAGTTCTTTTTCCG
AACTATCGAGGGTTCGAATCCCTCTCTCTCCT
>Scaffold_2.trna30 Scaffold_2:13353512-13353585 (+) Undet (NNN) 74 bp Sc: 31.7
AGGCTATTAGCTCAAAAGTGATAGAGCAATGTACACTATTGTACATGGTGTGGGTTCAAG
TCCCACATAGCCTA
>Scaffold_2.trna31 Scaffold_2:14297853-14297924 (+) Trp (CCA) 72 bp Sc: 70.7
GGATCTGTGGCGCAATGGTAGCGCGTCTGACTCCAGATTAGAAGGTTGCGTGTTCGATTC
ACGTCAGGTTCA
>Scaffold_2.trna32 Scaffold_2:14300843-14300915 (+) Trp (CCA) 73 bp Sc: 46.9
GGATCTGTGGCGCAATGGTAGCGTCGTCTGTTTCCAGAACAGAAGGTTGTGTGCTCGATT
CACGTTAGGTTCA
>Scaffold_2.trna33 Scaffold_2:14401911-14401983 (+) Tyr (GTA) 73 bp Sc: 27.4 Possible pseudogene
GCGCTTATGGCTCAATGGATAGAACATCTGCATGTAGAGCAGAAGGTTTAGGGTTTGACC
CCTACCGGGCGCA
>Scaffold_2.trna34 Scaffold_2:15394801-15394882 (+) Ser (TGA) 82 bp Sc: 80.7
GTCGATATGTCCGAGTGGTTAAGGAGACAGACTTGAAATCTGTTGGGCTTCGCCCGCGCA
GGTTCGAACCCTGCTGTCGACG
>Scaffold_2.trna35 Scaffold_2:16427147-16427219 (+) Asn (ATT) 73 bp Sc: 38.5
AGCCTGTTAGCTCAACTTGGTAGAGCAATATGCATTTGCATAGAGGGTGTAGGTTCAACT
CCTACATAGGCTA
>Scaffold_2.trna36 Scaffold_2:17718870-17718943 (+) Ile (AAT) 74 bp Sc: 46.2
GGTCCATTAGCTCAATTGGTCTGAGCGTGGTGCTAATGACGCTAAAGTCACAGGTATGAG
ACCTGTATGGACCA
>Scaffold_2.trna37 Scaffold_2:18187232-18187316 (+) Thr (TGT) 85 bp Sc: 22.0
AGCCTATTAGCTCAATTTGGTCGAGCACTGTGTATTTGTGTTTACATTGCACAGAAGATG
TGGGTTCAAATCCCTACATAGGTTC
>Scaffold_2.trna38 Scaffold_2:18241054-18241134 (+) His (GTG) 81 bp Sc: 34.1 Possible pseudogene
GCGCTTGTGGCTCAATGGATAGAGCATCTGTATGTGGAGCAGAAGGTTTGGGGTTCGATG
TTTCGATCCCAACTAGGAGCA
>Scaffold_2.trna39 Scaffold_2:19418870-19418947 (+) Gln (TTG) 78 bp Sc: 46.7
AGCCTATTAGCTCAATTGGTAGAGCACTTTGTCTTTCTTTGTATATGGAGGATGTAGGTT
CAAATCCTACATAGGCTA
>Scaffold_2.trna40 Scaffold_2:20174006-20174077 (+) Gln (TTG) 72 bp Sc: 73.5
GGTTCTATGGTGTAGTGGTTAGCACTCTGGACTTTGAATCCAGCGACCTGGGTTCGACTC
CCGGTAGGACCT
>Scaffold_2.trna41 Scaffold_2:25616770-25616842 (+) Glu (CTC) 73 bp Sc: 64.3
TCCGTTGTAGTCTAGTTGGTTAGGATACTCGGCTCTCACCCGAGAGAACCGGGTTGAAAT
CCCGGCAACGGAA
>Scaffold_2.trna42 Scaffold_2:27092571-27092646 (+) Gln (TTG) 76 bp Sc: 43.7
AGCCTATTAGCTCAATTGGTAGAGCACTCTGTTCTTCTTTGAATGGACGATGTAGGTTCA
AATCCTATATAGACTA
>Scaffold_2.trna43 Scaffold_2:28809207-28809278 (+) Asp (GTC) 72 bp Sc: 69.8
GTCGTTGTAGTATAGTGGTAAGTATTCCCGCCTGTCACGCGGGTGACCCGGGTTCGATCC
CCGGCAACGGCG
>Scaffold_2.trna44 Scaffold_2:29211467-29211540 (+) Asn (GTT) 74 bp Sc: 84.5
GCTGGAATAGCTCAGTTGGTTAGAGCGTGTGGCTGTTAACCACAAGGTCGGAGGTTCAAG
CCCTCCTTCTAGCG
>Scaffold_2.trna45 Scaffold_2:30105568-30105640 (+) His (GTG) 73 bp Sc: 34.8 Possible pseudogene
GCTCTTGTGGCTCAATGGATAGAGCATCTGCATGTGGAGCAGAAGGCTTGGGGTTCGACC
CCTACTGGGCGCA
>Scaffold_2.trna46 Scaffold_2:31885643-31885713 (+) Gly (GCC) 71 bp Sc: 42.5
GCACCAGTGGTCTAGTGGTAGAATAGTACCCTGCCATAGTGCAGACCCGGGATCGATTCT
CGGCTGGTGCA
>Scaffold_2.trna47 Scaffold_2:31992596-31992668 (+) His (GTG) 73 bp Sc: 26.8 Possible pseudogene
GCGTCTGTGGCTCAATGGATAGAGCATCTACATGTGGAGCAGAAGGTTTGGGGCTCGATC
CCTACTAGGCGTA
>Scaffold_2.trna48 Scaffold_2:32408048-32408119 (+) iMet (CAT) 72 bp Sc: 51.0
ATCAGAGTGGCGCAGCGGAAGCATGGTGGGCCCATAACCCACAGGTCCCAGGATCGAAAC
CTGGCTCTGATA
>Scaffold_2.trna49 Scaffold_2:32556952-32557024 (+) His (GTG) 73 bp Sc: 23.8 Possible pseudogene
GCGCTTGTGGCTCAATAGATAGAGCATCTGCCTGTGAAGCAGAAAGTTTGGGGTTCCACT
TCTACTGGGCGCA
>Scaffold_2.trna50 Scaffold_2:32628494-32628565 (+) iMet (CAT) 72 bp Sc: 58.3
ATCAGAGTGGCGCAGCGGAAGCGTGGTGGGCCCATAACCCACAGGTCCCAGGATCGAAAC
CTGGCTCTGATA
>Scaffold_2.trna51 Scaffold_2:32997575-32997659 (+) Undet (NNN) 85 bp Sc: 25.0
AGCCTATTAGCTCAATTTGGTCGAGCACCGTGTATTTGTGTAACACATTGCACAGAGTAT
GTGGGTTCAAATCCTACATAGGCTC
>Scaffold_2.trna52 Scaffold_2:33672481-33672554 (+) Val (AAC) 74 bp Sc: 72.9
GGTGTCGTGGTGTAGTTGGTTATCACGTCAGTCTAACACACTGAAGGTCTCCGGTTCGAG
TCCGGGCGACGCCA
>Scaffold_2.trna53 Scaffold_2:34159256-34159336 (+) Leu (AAG) 81 bp Sc: 74.0
GTTGAGATGGCCGAGTTGGTCTAAGGCGCCAGATTAAGGTTCTGGTCCGAAAGGGCGTGG
GTTCAAATCCCACTCTCAACA
>Scaffold_2.trna54 Scaffold_2:34314826-34314900 (+) Undet (NNN) 75 bp Sc: 30.5
ACCTATTAGCTCAATTGGTATAGCACTCTGTTCTTCTTTATATGGAGGATGTAGGTTCAA
ATCCTACATAGACTA
>Scaffold_2.trna55 Scaffold_2:34658408-34658479 (+) Cys (GCA) 72 bp Sc: 30.1 Possible pseudogene
GTTGTTGTGGTGTAGTGGTTACCACAATGGTTTGCAAATCAAAGGTCCCTAGTTCAATTC
AAGCTAACAACA
>Scaffold_2.trna56 Scaffold_2:34706173-34706244 (+) Thr (TGT) 72 bp Sc: 79.3
GCCCCTATAGCTCAGTGGTAGAGCGTCAGTCTTGTAAACTGAAGGTCTGTAGTTCGATCC
TGCATGGGGGCA
>Scaffold_2.trna57 Scaffold_2:34742272-34742343 (+) Asp (GTC) 72 bp Sc: 69.8
GTCGTTGTAGTATAGTGGTAAGTATTCCCGCCTGTCACGCGGGTGACCCGGGTTCGATCC
CCGGCAACGGCG
>Scaffold_2.trna58 Scaffold_2:34742606-34742682 (+) Asp (GTC) 77 bp Sc: 53.7
GCCTGTTTGTTGTAGTACAGTGGTAAGTATTCCTGCCTGTCACGCGGGTGACTCGGGTTC
GATCCCCGGCAACGGCG
>Scaffold_2.trna59 Scaffold_2:35183725-35183797 (+) His (GTG) 73 bp Sc: 23.9 Possible pseudogene
GCGCTTGTGGCTTAATAGATAGAGCATCTGCATGTGGAGTAGAAGGTTTGGGGTTCGACC
CCTACTAGGCGTA
>Scaffold_2.trna60 Scaffold_2:35001662-35001733 (-) His (GTG) 72 bp Sc: 29.6 Possible pseudogene
GCGTTTGTGGCTCAATGATAGAGCATCTGCATGTGGAACAGAAAGTTTGAGGTTCGATCC
CTACTGGGCGCA
>Scaffold_2.trna61 Scaffold_2:34947491-34947572 (-) Ser (AGA) 82 bp Sc: 79.4
GTGGACGTGCCGGAGTGGTTATCGGGCATGACTAGAAATCATGTGGGCTTTGCCCGCGCA
GGTTCGAATCCTGCCGTCCACG
>Scaffold_2.trna62 Scaffold_2:34315398-34315481 (-) Cys (ACA) 84 bp Sc: 35.9
AGCCTATTAGCTCAATTTGGTTGAGCACTGTGTATTTGTGCTTACATTGCACAGGGAATG
TAGGTTCAAATCCTACATAGGCTC
>Scaffold_2.trna63 Scaffold_2:33949173-33949244 (-) Gly (TCC) 72 bp Sc: 73.9
GCGTTTGTAGTCCAACGGTTAGGATAATTGCCTTCCAAGCAATAGACCCGGGTTCGACTC
CCGGCAAACGCA
>Scaffold_2.trna64 Scaffold_2:33354952-33355023 (-) Cys (GCA) 72 bp Sc: 78.4
GGGTCCATAGCTCAGTGGTAGAGCAATTGACTGCAGATCAATAGGTCATCGGTTCGAACC
CGGTTGGGCCCT
>Scaffold_2.trna65 Scaffold_2:32998277-32998349 (-) Asn (GTT) 73 bp Sc: 32.4 Possible pseudogene
AGCCCATTAGCTCAATTGGTAGAACACTCTGTTGTTTGTATGGAGGATGTAGGTTCAAAT
CCTACATAGGCTA
>Scaffold_2.trna66 Scaffold_2:32709842-32709903 (-) Tyr (GTA) 62 bp Sc: 22.0 Possible pseudogene
GTAGCTCAATGGATAGAGTATCTGCATGTAAAGCAGAAGGTTTGGGGTCCGACCCCCTAT
CG
>Scaffold_2.trna67 Scaffold_2:32013445-32013508 (-) Undet (NNN) 64 bp Sc: 21.4 Possible pseudogene
GCTGCAGTAGCACACCGGTTATATCTTAAGTTAAAGATTCCAGGTTCGAATCCTGGCTGC
AGCA
>Scaffold_2.trna68 Scaffold_2:30978003-30978075 (-) His (GTG) 73 bp Sc: 22.7 Possible pseudogene
GCGCTTGTAGCTTAATGGATAGAGTATCTGTATGTGGAGCAGAAGGTTTGGGGTTCGACC
TCTACTGGGCGCA
>Scaffold_2.trna69 Scaffold_2:29832216-29832286 (-) Gly (GCC) 71 bp Sc: 66.5
GCACCAGTGGTCTAGTGGTAGAATAGTACCCTGCCACGGTACAGACCCGGGTTCGATTCC
CGGCTGGTGCA
>Scaffold_2.trna70 Scaffold_2:29392891-29392960 (-) Thr (TGT) 70 bp Sc: 20.3 Possible pseudogene
GCGCTTGTAGCTCAATGGTTAGAGCATTTGCATGTAGTACAAGGTTTGGGGTTCGACCCC
TACTGACGCA
>Scaffold_2.trna71 Scaffold_2:28702409-28702481 (-) His (GTG) 73 bp Sc: 31.6 Possible pseudogene
GCGCTTGTGGATCAATGGATAGAGCATTTGCATGTGGAGTAAAAGGTTAAGGGTTCGACC
CCTACTAAGCGCA
>Scaffold_2.trna72 Scaffold_2:28116275-28116347 (-) Asn (GTT) 73 bp Sc: 25.6 Possible pseudogene
GCGTTTGTGGCTCAATGGATACAGCATTTGCATGTTGAGCAGAAGATTTGGGGTTCAACT
CCTACTGGGCGCA
>Scaffold_2.trna73 Scaffold_2:28113032-28113114 (-) Ser (GCT) 83 bp Sc: 77.7
GTCGCTTTGGCCGAGTGGTTAAGGCGTGTGCCTGCTAAGTACATGGGGTTTCCCCCGCGA
GAGTTCGAATCTCTCAGGCGACG
>Scaffold_2.trna74 Scaffold_2:26294327-26294398 (-) His (GTG) 72 bp Sc: 63.0
GTGGCTGTAGTTTAGTGGTGAGAATTCCACGTTGTGGCCGTGGAGACCTGGGCTCGAATC
CCAGCAGCCACA
>Scaffold_2.trna75 Scaffold_2:26076398-26076470 (-) His (GTG) 73 bp Sc: 28.6 Possible pseudogene
ATGCTTGTGGCTCAATGGATAGAGCATCTGCATGTGAAGCAGAAGGTTTGGGGTTAGATC
CCTACTGAGTGCA
>Scaffold_2.trna76 Scaffold_2:25882773-25882843 (-) Gly (GCC) 71 bp Sc: 66.5
GCACCAGTGGTCTAGTGGTAGAATAGTACCCTGCCACGGTACAGACCCGGGTTCGATTCC
CGGCTGGTGCA
>Scaffold_2.trna77 Scaffold_2:24416037-24416109 (-) His (GTG) 73 bp Sc: 28.0 Possible pseudogene
GCGATTGTGGCTCAGTAGATAAAGCATCTGCATGTGGAGCAGAAGGTTTGGGGTTCGATC
CCTACTGGGTGCA
>Scaffold_2.trna78 Scaffold_2:23479981-23480055 (-) His (GTG) 75 bp Sc: 37.9 Possible pseudogene
ACGCTTGTGGCTCAATGGATAGAGCATTTGCATGTGGAGCAGAAGGTTTGGGGTTCGACC
CCCCTATTAGGCGCA
>Scaffold_2.trna79 Scaffold_2:23070397-23070469 (-) Ala (CGC) 73 bp Sc: 68.3
GGGGGTGTAGCTCATATGGTAGAGCGCTCGCTTCGCATGCGAGAGGCACGGGGTTCGATT
CCCCGCACCTCCA
>Scaffold_2.trna80 Scaffold_2:22796649-22796721 (-) His (GTG) 73 bp Sc: 22.3 Possible pseudogene
GTGCTTGTAGCTCAATAGATAGAGCCTTTGCATGTGGAGCAGAAGGTTTGGGGTTCGATC
CCTATTGGGCGCA
>Scaffold_2.trna81 Scaffold_2:22567151-22567222 (-) Glu (TTC) 72 bp Sc: 73.2
TCCGTTGTCGTCCAGCGGTTAGGATGTCTGGCTTTCACCCAGGAGACCCGGGTTCGATTC
CCGGCAACGGAA
>Scaffold_2.trna82 Scaffold_2:21968225-21968296 (-) iMet (CAT) 72 bp Sc: 58.3
ATCAGAGTGGCGCAGCGGAAGCGTGGTGGGCCCATAACCCACAGGTCCCAGGATCGAAAC
CTGGCTCTGATA
>Scaffold_2.trna83 Scaffold_2:21138950-21139034 (-) Met (CAT) 85 bp Sc: 60.1
GGGGTGGTGGCGCAGTTGGCTAGCGCGTAGGTCTCATAGCTACTGAGTGATCCTGAGGTC
GAGAGTTCGAGCCTCTCTCACCCCC
>Scaffold_2.trna84 Scaffold_2:20949134-20949206 (-) Arg (ACG) 73 bp Sc: 71.7
GACTCCATGGCCCAATGGATAAGGCGCTGGTCTACGGAACCAGAGATTCTGGGTTCGATC
CCCAGTGGAGTCG
>Scaffold_2.trna85 Scaffold_2:20465052-20465124 (-) His (GTG) 73 bp Sc: 24.7 Possible pseudogene
GCGTTTGTGGCTCAATAGATAGAGCATCTGCATGTGGAGCAGAAGATTAGGGGTTCGACC
CCTACTGGGTACA
>Scaffold_2.trna86 Scaffold_2:20313776-20313856 (-) Leu (AAG) 81 bp Sc: 72.2
GTTGAGATGGCCGAGTTGGTCTAAGGCTCCAGATTAAGGTTCTGGTCCGAAAGGGCGTGG
GTTCAAATCCCACTCTCAACA
>Scaffold_2.trna87 Scaffold_2:20215871-20215941 (-) Gln (TTG) 71 bp Sc: 59.7
GGTTCTATGGTGTAGTGGTTAGCACTCTGGACTTTGAATCCAGCGACCTGGTTCGACTCC
CGGTAGGACCT
>Scaffold_2.trna88 Scaffold_2:18738462-18738534 (-) Asn (ATT) 73 bp Sc: 31.7 Possible pseudogene
AGCCTATTAACTCAACCTGGTAGAGTCCTATGCATTTGCATAGAGGATGTAGGTTCAACT
CCTACATAGGCTA
>Scaffold_2.trna89 Scaffold_2:18187618-18187693 (-) Undet (NNN) 76 bp Sc: 36.6
AGCCTATTAGCTCATTTGGTAGAGCACTCTGTTCTTTTTTGTATAGAGGATGTAGGTTCA
AATCCTACATATGCTA
>Scaffold_2.trna90 Scaffold_2:17043796-17043868 (-) Asn (ATT) 73 bp Sc: 38.1
AGCCTATTAGCTCAACTTGGTAGAGCAATATGCATTTGCATAGAGGGTGTAGGTTCAACT
CCTACATAGGCTA
>Scaffold_2.trna91 Scaffold_2:16428399-16428471 (-) Asn (ATT) 73 bp Sc: 32.0
AGCCTATTAGCTCAACTTGGTAGAGCGCTATGCATTTGCATAGAGGATATAGGTTCAACT
CCTACATTGGCTA
>Scaffold_2.trna92 Scaffold_2:12321593-12321663 (-) Gly (GCC) 71 bp Sc: 61.0
GCGGATATAGTCGAATGGTAAAATTTCTCTTTGCCAAGGAGAAGACGCGGGTTCGATTCC
CGCTATCCGCT
>Scaffold_2.trna93 Scaffold_2:11506482-11506554 (-) Undet (NNN) 73 bp Sc: 20.8 Possible pseudogene
GTTGTTGTGGTGTAGTGGTTACTACAATGGTTTGCAAACCAAAGGTTTCCTTGTTCAATT
CAAGTTAACAACA
>Scaffold_2.trna94 Scaffold_2:9021457-9021540 (-) Thr (TGT) 84 bp Sc: 36.8
AGCCTATTAGCTCAATTTGGTCGAGCACTATGTATTTGTGCTTAATTTGCACAGGGGATG
TAGGTTCAAATCCTACATAGGCTT
>Scaffold_2.trna95 Scaffold_2:9020891-9020974 (-) Ile (AAT) 84 bp Sc: 35.0
AGCCTATTAGCTCAATTTGGTCGAGCACTGTGTATTTGTGCTTAATTTGCACAGGGTATG
TAGGTTCAAATCCTACATAGGCTT
>Scaffold_2.trna96 Scaffold_2:8885403-8885486 (-) Thr (TGT) 84 bp Sc: 43.6
AGCCTATTAGCTCAATTTGGTAGAGCACTGTGTATTTGTGCTTACATTGCACAGGGGATG
TAGGTTCGAATCCTACATAGGCTC
>Scaffold_2.trna97 Scaffold_2:7663498-7663570 (-) His (GTG) 73 bp Sc: 41.9 Possible pseudogene
GCGCTTGTGGCTCAATGGATAGAGCATCTGCATGTGGAGCAGAAGGTTTGGGGTTCGACC
CCTACTAGGCGCA
>Scaffold_2.trna98 Scaffold_2:6223107-6223179 (-) His (GTG) 73 bp Sc: 22.2 Possible pseudogene
GCGTTTGTGGCTCAATGAATAGAGCATCTGCATGTGGAGTAGAATGTTTGAGGTTCGACC
CTTACTAGGTGCA
>Scaffold_2.trna99 Scaffold_2:4100241-4100312 (-) Asp (GTC) 72 bp Sc: 69.8
GTCGTTGTAGTATAGTGGTAAGTATTCCCGCCTGTCACGCGGGTGACCCGGGTTCGATCC
CCGGCAACGGCG
>Scaffold_2.trna100 Scaffold_2:3963505-3963577 (-) Glu (CTC) 73 bp Sc: 78.9
TCCGTTGTAGTCTAGTTGGTTAGGATACTCGGCTCTCACCCGAGAGACCCGGGTTCAAGT
CCCGGCAACGGAA
>Scaffold_2.trna101 Scaffold_2:3490181-3490253 (-) Phe (GAA) 73 bp Sc: 78.3
GCGGGGATAGCTCAGTTGGGAGAGCGTCAGACTGAAGATCTGAAGGTCGCGTGTTCGATC
CACGCTCACCGCA
>Scaffold_2.trna102 Scaffold_2:3453965-3454037 (-) Thr (TGT) 73 bp Sc: 38.5
AGCCTATTAGCTCAATTAGTAGAGCACTTTGTTCTTTGTATGGAGGATGTAGGTTCAAAT
CCTACATAGGCAA
>Scaffold_2.trna103 Scaffold_2:3321384-3321464 (-) Leu (CAG) 81 bp Sc: 70.3
GTCAGGATGGCCGAGTTGGTCTAAGGCGCCAGTTTCAGGTACTGGTCCGAAAGGGCATGG
GTTCGAATCCCATTCCTGACA
>Scaffold_2.trna104 Scaffold_2:3074018-3074090 (-) Ala (AGC) 73 bp Sc: 63.4
GGGGATGTAGCTCAGATGGTAGAGCGCTCGCTTAGCATGCGAGAGGTACGGGGATCGATA
CCCCGCATCTCCA
>Scaffold_2.trna105 Scaffold_2:903212-903293 (-) Ser (GCT) 82 bp Sc: 79.0
GACGCTTTGGCCGAGTGGTTAAGGCGTGTGCCTGCTAAGTACATGGGGTTTCCCCGCGAG
AGTTCGAATCTCTCAGGCGTCG
>Scaffold_2.trna106 Scaffold_2:113045-113116 (-) Pro (TGG) 72 bp Sc: 69.2
GGGCGTTTGGTCTAGTGGTATGATTCTCGCTTTGGGTGCGAGAGGTCCCGAGTTCGATTC
TCGGAACGCCCC
>Scaffold_3.trna1 Scaffold_3:290487-290559 (+) His (GTG) 73 bp Sc: 22.1 Possible pseudogene
GCGCTTGTAGCTCAATGGATAGAATATCTGCATGTGGAGCAGAAGGTTTAAAGTTCGACC
CTTATTGACTGCG
>Scaffold_3.trna2 Scaffold_3:1160204-1160277 (+) Asn (GTT) 74 bp Sc: 84.5
GCTGGAATAGCTCAGTTGGTTAGAGCGTGTGGCTGTTAACCACAAGGTCGGAGGTTCAAG
CCCTCCTTCTAGCG
>Scaffold_3.trna3 Scaffold_3:1429273-1429344 (+) Asp (GTC) 72 bp Sc: 69.8
GTCGTTGTAGTATAGTGGTAAGTATTCCCGCCTGTCACGCGGGTGACCCGGGTTCGATCC
CCGGCAACGGCG
>Scaffold_3.trna4 Scaffold_3:1667063-1667135 (+) Arg (ACG) 73 bp Sc: 71.7
GACTCCATGGCCCAATGGATAAGGCGCTGGTCTACGGAACCAGAGATTCTGGGTTCGATC
CCCAGTGGAGTCG
>Scaffold_3.trna5 Scaffold_3:1667734-1667806 (+) Arg (ACG) 73 bp Sc: 71.7
GACTCCATGGCCCAATGGATAAGGCGCTGGTCTACGGAACCAGAGATTCTGGGTTCGATC
CCCAGTGGAGTCG
>Scaffold_3.trna6 Scaffold_3:1836255-1836326 (+) Thr (TGT) 72 bp Sc: 84.0
GCCCTTATAGCTCAGTGGTAGAGCGCCAGTCTTGTAAACTGGAGGTCCGTAGTTCGATCC
TGCGTGAGGGCA
>Scaffold_3.trna7 Scaffold_3:1885724-1885796 (+) Arg (TCT) 73 bp Sc: 70.0
GCGCTCGTGGCCTAATGGATAAGGCATTTGACTTCTAATCAAAGGATTGTGGGTTCGAGT
CCCACCGAGCGTG
>Scaffold_3.trna8 Scaffold_3:1969650-1969722 (+) His (GTG) 73 bp Sc: 28.7 Possible pseudogene
GCGCTTGTGGCTCAATGGATATAGCATCTGCATGTGGAGCAGAAGGTTTGGGGTTCGACC
CTTACTGAGCGCA
>Scaffold_3.trna9 Scaffold_3:3905841-3905913 (+) Tyr (GTA) 73 bp Sc: 27.9 Possible pseudogene
GCGTTTGTGGCTTAATGGATAGAGCATCTGCACGTAGAGCAGAAGGTTTGGGGTTCGACC
CTTACTGAGCGCA
>Scaffold_3.trna10 Scaffold_3:5315679-5315760 (+) Ser (GCT) 82 bp Sc: 80.5
GTCGCTTTGGCCGAGTGGTTAAGGCGTGTGCCTGCTAAGTACATGGGGTTTCCCCGCGAG
AGTTCGAATCTCTCAGGCGACG
>Scaffold_3.trna11 Scaffold_3:5833228-5833300 (+) His (GTG) 73 bp Sc: 30.3 Possible pseudogene
GCGTTTGTGGCTCAACGGATAGAGTATTTGCATGTGGAGCAGAACGTTTGGGGTTCGACT
CCTACTGGGCGCA
>Scaffold_3.trna12 Scaffold_3:6390468-6390540 (+) Tyr (GTA) 73 bp Sc: 36.3
GCGCTTGTGGCTCAATGGATAGAGCATCTTCATGTAGAGCAGAAGGTTTGGAGTTCGACC
CCCTACTGGCGCA
>Scaffold_3.trna13 Scaffold_3:7648514-7648587 (+) Met (CAT) 74 bp Sc: 39.9
GCATCCATGGCTAAATGGTTAAAGCGCCCAACTCATAATTGGCGAATTTGTAGGTCCAAT
TCCTACTTGATGCA
>Scaffold_3.trna14 Scaffold_3:8844297-8844380 (+) Val (TAC) 84 bp Sc: 37.6
AGCCTATTAGCTCAATTTGGTCGAGCACTGTGTATTTGTACTTACATTGCACAGGGGATG
TAGGTTCAAATCCTACATAGGCTC
>Scaffold_3.trna15 Scaffold_3:9006769-9006842 (+) His (GTG) 74 bp Sc: 39.3
GCGCTTCTGGCTCAATGGATAGAGCATCTGCATGTGGAGCAGAAGGTTTGGGGTTCGACC
CCCTACTAGACGCA
>Scaffold_3.trna16 Scaffold_3:9214011-9214082 (+) Thr (CGT) 72 bp Sc: 81.9
GCCTCCATAGCATAGTGGTAGTGCGTTCGCTTCGTAAGCGAAAGGTCGCGAGTTCGATCC
TCGCTGGGGGCT
>Scaffold_3.trna17 Scaffold_3:9248120-9248193 (+) Ile (AAT) 74 bp Sc: 79.3
GGCCTATTAGCTCAGCTGGTTAGAGCGTCGTGCTAATAACGCGAAGGTCGCAGGTTCGAG
ACCTGCATGGGCCA
>Scaffold_3.trna18 Scaffold_3:9248264-9248336 (+) Ala (TGC) 73 bp Sc: 70.0
GGGGATGTAGCTCAAATGGTAGAGCGCTCGCTTTGCATGCGAGAGGCACGGGGTTCGATC
CCCCGCATCTCCA
>Scaffold_3.trna19 Scaffold_3:9268876-9268949 (+) Asn (GTT) 74 bp Sc: 84.5
GCTGGAATAGCTCAGTTGGTTAGAGCGTGTGGCTGTTAACCACAAGGTCGGAGGTTCAAG
CCCTCCTTCTAGCG
>Scaffold_3.trna20 Scaffold_3:9269829-9269902 (+) Asn (GTT) 74 bp Sc: 84.5
GCTGGAATAGCTCAGTTGGTTAGAGCGTGTGGCTGTTAACCACAAGGTCGGAGGTTCAAG
CCCTCCTTCTAGCG
>Scaffold_3.trna21 Scaffold_3:9882328-9882399 (+) Asp (GTC) 72 bp Sc: 69.8
GTCGTTGTAGTATAGTGGTAAGTATTCCCGCCTGTCACGCGGGTGACCCGGGTTCGATCC
CCGGCAACGGCG
>Scaffold_3.trna22 Scaffold_3:10180813-10180884 (+) Asp (GTC) 72 bp Sc: 69.8
GTCGTTGTAGTATAGTGGTAAGTATTCCCGCCTGTCACGCGGGTGACCCGGGTTCGATCC
CCGGCAACGGCG
>Scaffold_3.trna23 Scaffold_3:10448808-10448879 (+) His (GTG) 72 bp Sc: 36.1 Possible pseudogene
GCTTTTGTAGCTCAATGGATAGAGCATCTGCATGTGGAGCAGAAGGTTAGGGGTTCGACT
CCTACTAAAGGA
>Scaffold_3.trna24 Scaffold_3:10514701-10514773 (+) Met (CAT) 73 bp Sc: 34.9
GCTCCATGACTGAATGGTTAAAGCGCCCAACTCATAATTGACGAATTCGTAGGTTCAATT
CCTACTGGATGCA
>Scaffold_3.trna25 Scaffold_3:10542669-10542742 (+) Asp (GTC) 74 bp Sc: 62.4
GGGATTGTAGTTCAATTGGTTAGAGCACCGCCCTGTCAAGGCGGAAGCTGCGGGTTCGAG
CCCCGTCAGTCCCG
>Scaffold_3.trna26 Scaffold_3:11674653-11674725 (+) His (GTG) 73 bp Sc: 25.2
GTGCTTGTAGCTTAATGGATATACCATCTGCATGTGGAGCAGAATGTGTGGGTTTTGATC
CCTATTGGGTACA
>Scaffold_3.trna27 Scaffold_3:12139444-12139517 (+) Ile (TAT) 74 bp Sc: 85.9
GGTCCCGTAGCTCAGTTGGTTAGAGCGTTGGTCTTATGAGCCGAAGGTCGCGGGTTCGAG
CCCCGCCGGGACCA
>Scaffold_3.trna28 Scaffold_3:12550848-12550920 (+) Tyr (GTA) 73 bp Sc: 25.3 Possible pseudogene
GCGCTTGTAGCTTAATGGATAGAGCATCTGCATGTATAGTAGAATGTTTGGGGTTCGACC
CCTACTGGGCGCA
>Scaffold_3.trna29 Scaffold_3:12646766-12646837 (+) Undet (NNN) 72 bp Sc: 24.6 Possible pseudogene
GTTGTTGTGGTGTAGTGGTTACCACAATGGTTTGCAAACCAAAAGTCCTATGTTCAATTC
AAGCCAACAACA
>Scaffold_3.trna30 Scaffold_3:12710194-12710266 (+) His (GTG) 73 bp Sc: 22.6 Possible pseudogene
TCGCTTATGGCTCAATGGATAGAGCATCTGCATGTGGAGTAGAAGGTTTGGGGTTCGACC
CCTATTCGGCGCA
>Scaffold_3.trna31 Scaffold_3:13168776-13168859 (+) Cys (ACA) 84 bp Sc: 39.9
AGCCTATTAGCTCAATTTGGTAGAGCATTGTGTATCTGTGCTTACATTGCACAGGGGATG
TAGGTTCGAATCCTACATAGGCCC
>Scaffold_3.trna32 Scaffold_3:13177778-13177861 (+) Cys (ACA) 84 bp Sc: 39.9
AGCCTATTAGCTCAATTTGGTAGAGCATTGTGTATCTGTGCTTACATTGCACAGGGGATG
TAGGTTCGAATCCTACATAGGCCC
>Scaffold_3.trna33 Scaffold_3:14070076-14070147 (+) His (GTG) 72 bp Sc: 20.1 Possible pseudogene
GCGTGTGTGGCTCAATGGATAGGCATCTGCATGTGGAGCAGAAGGTTTGGGATTCGACCC
CTACTGGGCGCA
>Scaffold_3.trna34 Scaffold_3:14180215-14180298 (+) Leu (TAA) 84 bp Sc: 73.4
GCTGGTTTGCCCGAGTGGTTAAGGGGGCAGACTTAAGATCTGCTGCACTCAAAGTGCGCG
TGGGTTCGAACCCCACAGCCAGCA
>Scaffold_3.trna35 Scaffold_3:14276001-14276073 (+) His (GTG) 73 bp Sc: 27.4 Possible pseudogene
GCGCTTGTGACTCAATGGATAGAGCATCTGCATGTGGAGCAGAAAATTTGGGTTTCGACC
CCTACCGGGCGCA
>Scaffold_3.trna36 Scaffold_3:15428000-15428083 (+) Thr (TGT) 84 bp Sc: 30.2
AGCCTATTAGCTCAATTTGGTCGAGTACTGTGTATTTGTGTTTACTTTGCACAAGGGATG
TAGGTTCAAATCCTACATAGGCTC
>Scaffold_3.trna37 Scaffold_3:15429961-15430049 (+) Undet (NNN) 89 bp Sc: 23.8 Possible pseudogene
AGCATATTAGCTCAATTCGGTCGAGCACTGTGTAAATTAAATGTGCTTACATTACATAGA
GGTTGTAGGTTCAAATCCTACATAGGCTC
>Scaffold_3.trna38 Scaffold_3:15496241-15496312 (+) Glu (TTC) 72 bp Sc: 73.2
TCCGTTGTCGTCCAGCGGTTAGGATGTCTGGCTTTCACCCAGGAGACCCGGGTTCGATTC
CCGGCAACGGAA
>Scaffold_3.trna39 Scaffold_3:16070923-16070994 (+) Gln (TTG) 72 bp Sc: 73.5
GGTTCTATGGTGTAGTGGTTAGCACTCTGGACTTTGAATCCAGCGACCTGGGTTCGACTC
CCGGTAGGACCT
>Scaffold_3.trna40 Scaffold_3:16088107-16088182 (+) Undet (NNN) 76 bp Sc: 37.2
AGCCTATTAGCTCAATTGGTAGAGCACTCTGTTCTTCTTTATATGGAGGATGTAGGTTCA
AATCTTACATAAGTTA
>Scaffold_3.trna41 Scaffold_3:16106556-16106631 (+) Lys (CTT) 76 bp Sc: 47.2
AGCCTATTAGTTCAATTGGTAGAGCACTATATTCTTCTTTATATGGAGGATGTAGGTTCA
AATCCTACATAGGTTA
>Scaffold_3.trna42 Scaffold_3:17266560-17266632 (+) Undet (NNN) 73 bp Sc: 37.7
AGCCTATTAGCTCAACTTGGTAGAGCATTATGCATTTGCATACACGATGTAGGTTCAAAT
CCTACATAGGCTA
>Scaffold_3.trna43 Scaffold_3:17478647-17478722 (+) Lys (CTT) 76 bp Sc: 44.4
AGCCTATTAGCTCAACTGGCAGAGCACTCTATTCTTCATTGTATAGAGGGTGTAGGTTCA
AATCCTACATAGGCTA
>Scaffold_3.trna44 Scaffold_3:18998648-18998720 (+) Asp (GTC) 73 bp Sc: 22.3 Possible pseudogene
GCGCTTGTGGCTCAATGGATAAAACATCTGCATGTCGAGCAGAAGGTTTAGGGTTTGACT
CCTACTGGACGCA
>Scaffold_3.trna45 Scaffold_3:19098555-19098626 (+) Undet (NNN) 72 bp Sc: 26.9 Possible pseudogene
GTTGTTGTGGTGTAGTGGTTACCACAATGGTTTGCAAACCAAAGGTCCCATGTTCAATTC
AAGCCAACAATA
>Scaffold_3.trna46 Scaffold_3:19236765-19236834 (+) Val (TAC) 70 bp Sc: 25.9 Possible pseudogene
GCATGTGCCCTAGCGGTTGGGCTCTTGGTGTACAACCAAGAGGTCAGCGGTTCGAATCCT
CTCAAAGGCA
>Scaffold_3.trna47 Scaffold_3:19446296-19446371 (+) Lys (CTT) 76 bp Sc: 49.7
AGCCTATTAGCTCAATCGGCAGAGCACTCTATTCTTCATTGCATGGAGGGTGTAGGTTCA
AATCCTACATAGGCTA
>Scaffold_3.trna48 Scaffold_3:20910067-20910139 (+) Asn (ATT) 73 bp Sc: 38.4
AGTCTATTAGCTCAACTTGGTAGAGCGCTATGCATTTGCATAGAGGATGTAGGTTCAACT
CCTACATAGGCTA
>Scaffold_3.trna49 Scaffold_3:21175353-21175425 (+) Ala (TGC) 73 bp Sc: 24.5 Possible pseudogene
GTTGTTGTGGTGTAGTGGTTATCACTATGGTCTTGCAACCCAAAAGTCCCTAGTTCAATC
CAAGCTAAGAACT
>Scaffold_3.trna50 Scaffold_3:21413247-21413317 (+) Undet (NNN) 71 bp Sc: 31.3
AGCCTACTAGCTCAAGGTTAGAGCATTGTGCAAATGCACAAAAGATGTGGGTTCGAATCC
CACGTAGGTTC
>Scaffold_3.trna51 Scaffold_3:22278551-22278621 (+) Undet (NNN) 71 bp Sc: 38.9
AGCCTACTAGCTCAAGGGTAGAGCATTGTGCAAATGCACAAAAGATGTGGGTTCGAATCC
CACGTAGGTTC
>Scaffold_3.trna52 Scaffold_3:22753941-22754013 (+) His (GTG) 73 bp Sc: 22.2 Possible pseudogene
GGGCTTGTAGCTCAATGGATAGAGCATCTGCATGTGGAGTAGAAGGTTTGGGGTTCAACT
CCTACTATACGCA
>Scaffold_3.trna53 Scaffold_3:22959171-22959243 (+) Lys (TTT) 73 bp Sc: 51.6
AGCCTATTAGCTCAATTGGTAGAGCACTCTGTTCTTTATATGGAGGATGTAGGTTCAAAT
CCTACATAGGCTA
>Scaffold_3.trna54 Scaffold_3:24161166-24161238 (+) Asn (GTT) 73 bp Sc: 30.4 Possible pseudogene
GCGCTTGTGGCTCAATGGATGGAGCATCTGTATGTTAAGCAGAAGGTTTGGGGTTCGACC
CCTACTAGGCGCA
>Scaffold_3.trna55 Scaffold_3:24417966-24418038 (+) Val (CAC) 73 bp Sc: 21.0 Possible pseudogene
ATTTGAATAGCACAATTGGTATTGCACTTGACTCACAACCACTATGTCATGGGTTCAAAT
CTTGTTTTAGACA
>Scaffold_3.trna56 Scaffold_3:26300271-26300343 (+) Tyr (GTA) 73 bp Sc: 32.3
GCGCTTGTTGCTCAATGGATAGAGCATCTGCATGTAGAGTAGAAGGTTTATGGTTCGACC
CCTACTAGGCGCA
>Scaffold_3.trna57 Scaffold_3:26865302-26865374 (+) His (GTG) 73 bp Sc: 21.9 Possible pseudogene
GCGCTTGTGGCTCAATGGATAGAGCATCTACATGTGGAGCAGAAGGATTGGGGTTCGACC
CTTACTGGACGCA
>Scaffold_3.trna58 Scaffold_3:27004910-27004982 (+) His (GTG) 73 bp Sc: 29.5 Possible pseudogene
GCGTTTGTGGCTCAATGGATAGAGCATTTGCATGTGGAACAGAAGGTTTGGGGTTCGACC
CCTACTAGGCGCA
>Scaffold_3.trna59 Scaffold_3:27064609-27064680 (+) Leu (CAA) 72 bp Sc: 32.7
AACCTATTAGCTCAAATGGTAGAGCACTATGCAAATGCATAAGGGATATAGGTTCAATTC
CTACATAGGTTA
>Scaffold_3.trna60 Scaffold_3:27068201-27068276 (+) Lys (CTT) 76 bp Sc: 47.9
AGCCTATTAGCTCAATCGGTAGAGCACTCTGTTCTTCATTGCATGGAGGATGTAGGTTCG
AATCCTACATAGGCTA
>Scaffold_3.trna61 Scaffold_3:27174256-27174328 (+) Tyr (GTA) 73 bp Sc: 25.6 Possible pseudogene
GCGCTTATGGCTCAATGAATAGAGCATCTGCATGTAGAGCAGAAACTTCGGGGTTCGAAC
CCTACCGGGTGCA
>Scaffold_3.trna62 Scaffold_3:27354505-27354578 (+) Val (AAC) 74 bp Sc: 72.9
GGTGTCGTGGTGTAGTTGGTTATCACGTCAGTCTAACACACTGAAGGTCTCCGGTTCGAG
TCCGGGCGACGCCA
>Scaffold_3.trna63 Scaffold_3:27455150-27455223 (+) His (GTG) 74 bp Sc: 23.7 Possible pseudogene
GCGCTTGTGGCTCGATGGATAGAGCATTCTGTATGTGGAGCAGAAGGTTTGGGGTTCGAC
CCCTACTAGGCGCA
>Scaffold_3.trna64 Scaffold_3:27968998-27969070 (+) His (GTG) 73 bp Sc: 37.2 Possible pseudogene
GCGTTTGTGGCTCAATGGATAGAGCATTTGTATGTGAAACAGAAGGTTTGAGGTTCGACC
CCTACTGGGCGCA
>Scaffold_3.trna65 Scaffold_3:29740972-29741045 (+) Asn (GTT) 74 bp Sc: 21.6 Possible pseudogene
TGTTTTATAGCTCAATGAATAGAGCATCTGCATGTTGAGCAGAAGATTTAGGGTTCGATC
CTTACTGAACACAG
>Scaffold_3.trna66 Scaffold_3:29880626-29880699 (-) Ile (AAT) 74 bp Sc: 84.9
GGCCCATTAGCTCAGTTGGTTAGAGCGTCGTGCTAATAACGCGAAGGTCGCAGGTTCGAG
ACCTGCATGGGCCA
>Scaffold_3.trna67 Scaffold_3:29823778-29823850 (-) Arg (TCT) 73 bp Sc: 70.6
GCGCCCGTGGCCTAATGGATAAGGCGTCTGACTTCTAATCAGACGATTGTGGGTTCGAGT
CCCACCGGGCGTG
>Scaffold_3.trna68 Scaffold_3:29421627-29421699 (-) His (GTG) 73 bp Sc: 21.9 Possible pseudogene
GCGATTGTGGCTTAATGGATAAAGCATCTGCATGTGGAGCATAAGGTTTGGAGTTCGACT
CCTACTGGACGCA
>Scaffold_3.trna69 Scaffold_3:28208426-28208509 (-) Thr (TGT) 84 bp Sc: 29.2
AGCCTATTAGCTCAATTTGGTCAAGCACTGTGTATTTGTGTTTACATTGCACAGAGGATG
TGGGTTCAAATCCTACATAGGCTC
>Scaffold_3.trna70 Scaffold_3:27068729-27068812 (-) Thr (TGT) 84 bp Sc: 30.3
AGCCTATTAGCTCAATTTGGTCGAGCACTGTGTATTTGTGTTTACTTTGCACAGGGGATG
TAGGTTCAAATCCTACATAAGCTC
>Scaffold_3.trna71 Scaffold_3:27065785-27065868 (-) Thr (TGT) 84 bp Sc: 32.7
AGCCTATTAGCTCAATTTGGTCGAGCATTGTGTATTTGTGTTTACTTTGCACAGGGGATG
TAGGTTCAACTCCTACATAGGCTT
>Scaffold_3.trna72 Scaffold_3:26288133-26288208 (-) Phe (GAA) 76 bp Sc: 69.5
GCGAGGAGGATAGCTCAGTTGGGAGAGCGTCAGACTGAAGATCTGAAGGTCGCGTGTTCG
ATCCACGCTCATCGCA
>Scaffold_3.trna73 Scaffold_3:26286379-26286460 (-) Ser (TGA) 82 bp Sc: 80.7
GTCGATATGTCCGAGTGGTTAAGGAGACAGACTTGAAATCTGTTGGGCTTCGCCCGCGCA
GGTTCGAACCCTGCTGTCGACG
>Scaffold_3.trna74 Scaffold_3:23728947-23729026 (-) Ala (AGC) 80 bp Sc: 34.7 Possible pseudogene
TGGAATGTAGCTCAGATGGTAGAGCGCGTGCTTAGCATGCATGAGGTACGGGGGATCGAT
ACCCTGCATCTGCATTTTAA
>Scaffold_3.trna75 Scaffold_3:23722578-23722650 (-) Ala (AGC) 73 bp Sc: 57.4
GGGGATGTAGCTCATATGGTAGAGCGCGTGCTTAGCATGCACGAGGTACGGGGATCGATA
CCCCGCATCTCCA
>Scaffold_3.trna76 Scaffold_3:23719823-23719894 (-) Ala (AGC) 72 bp Sc: 25.3
GGAATGTAGCTCAGATGGTAGAGCACGTGCTTAGCATGCATGAGGTACGGGGATTGATAC
CCTACATCTGCA
>Scaffold_3.trna77 Scaffold_3:23719330-23719402 (-) Ala (AGC) 73 bp Sc: 48.3
GGGGATGTAGCTCATATGGTAGAGCGCGTGCTTAGCATGCACGAGGTACGGGTATCGATA
CCCCGCATCTCCA
>Scaffold_3.trna78 Scaffold_3:22959506-22959589 (-) Val (TAC) 84 bp Sc: 28.6
AGCCTATTAGCTTAATTTGGTCGAGCACTGTGTATTTGTACTTACATTGCACAGGGGATG
TAGGTTCAAATCCTACGTAGGCTC
>Scaffold_3.trna79 Scaffold_3:22722072-22722144 (-) His (GTG) 73 bp Sc: 28.5 Possible pseudogene
GCGCCTGTGGCTCAATGGATAGAGAATCAGCATGTGGAGCAGAAGGTTTGGGGTTCGACC
CCTACTAGGCGCA
>Scaffold_3.trna80 Scaffold_3:22279544-22279613 (-) Undet (NNN) 70 bp Sc: 41.0
AACCTATTAGCTCAACTGGTAGAGCACTATGCAAATGCATAGAATGTAGGTTCGATTCCT
ACATAGGTTA
>Scaffold_3.trna81 Scaffold_3:20910719-20910792 (-) Undet (NNN) 74 bp Sc: 44.6
TGCCTATTAACTCAATTGGTAGAGTATGCTATGCTAAAGCATGCGAGATGTAGGTTCGAA
TCCTACATAGGCAA
>Scaffold_3.trna82 Scaffold_3:19872493-19872565 (-) His (GTG) 73 bp Sc: 33.0 Possible pseudogene
GCGCTTGTGGTTTAATGGATAGAGCATCTGCATGTGGAGCAGAAGGTTTGGGGTTCAACC
CCTACTAGGCGCA
>Scaffold_3.trna83 Scaffold_3:19513518-19513591 (-) Met (CAT) 74 bp Sc: 40.9
GGGCTTATAGTTTAATTGGTTAAAACATACCGCTCATAACGGTTATATTGTGGGTTCGAG
CGCTACTAAGCCTA
>Scaffold_3.trna84 Scaffold_3:19446509-19446581 (-) Undet (NNN) 73 bp Sc: 39.0
AGGCTATTAGCTCAAATTGGTAGAGCAATATACATTGTTGTATATGATGTGGGTTCGAGT
CCCACATAGCCTA
>Scaffold_3.trna85 Scaffold_3:18755001-18755073 (-) Asn (ATT) 73 bp Sc: 29.1
AGCATATTAGCTCAACTTGGGAGAGCGCTATGCATTTGCATAGAGGATGTAGGTTCAACT
CCTACATAGGCTA
>Scaffold_3.trna86 Scaffold_3:18175161-18175233 (-) Lys (CTT) 73 bp Sc: 31.3
AGACTATTAACTCAACTTGGTAGAGTTCTATGCCTTTGCATAGAGGATGTAGGTTCAACT
CCTACATAGGCTA
>Scaffold_3.trna87 Scaffold_3:17742517-17742589 (-) Arg (ACG) 73 bp Sc: 71.7
GACTCCATGGCCCAATGGATAAGGCGCTGGTCTACGGAACCAGAGATTCTGGGTTCGATC
CCCAGTGGAGTCG
>Scaffold_3.trna88 Scaffold_3:16287575-16287647 (-) His (GTG) 73 bp Sc: 21.5 Possible pseudogene
GTGTTTGTGGCTTAATGGATAGAGCATTTGCATGTGGAGCAGAAAGTTTGGGATTCGACC
CCTACTAGGCGCA
>Scaffold_3.trna89 Scaffold_3:16107317-16107400 (-) Undet (NNN) 84 bp Sc: 24.6
AGCCTATTAGCTCAATTTGGTCGAGTGCTGTGTATTTGTACTTACATTAGACAGGGGATG
TAGGTTCAAATCTTACATAGGCTC
>Scaffold_3.trna90 Scaffold_3:15430800-15430875 (-) Thr (TGT) 76 bp Sc: 33.6
AGCGTATTAGCTCAACTGGTAGAGCACTATGTTCTTCTTTGTATGGAGGATGTAGGTTCA
AATCCTACATAGACTA
>Scaffold_3.trna91 Scaffold_3:15428538-15428613 (-) Lys (CTT) 76 bp Sc: 40.1 Possible pseudogene
AGCCTATTAGCTCAATCGGTAGAGCATTCTATTCTTCATTGCATGGAGGATGTGGGTTCG
AATCCTACGTAGGCTA
>Scaffold_3.trna92 Scaffold_3:15133505-15133576 (-) Pro (TGG) 72 bp Sc: 48.2
AGGCGTTTGGTCTAGTGGTATGATTCTTGCTTTGGGTGCAAGAGATCCTGAGTTTGATTC
TCGGAATGCTCC
>Scaffold_3.trna93 Scaffold_3:14871472-14871543 (-) Undet (NNN) 72 bp Sc: 21.8 Possible pseudogene
GTTGTTGTGGTGTAGTGGTTACCACAATGGTTTGCAAACCAAAATTCCCTAGTTCAATTC
AAGCCAACAACA
>Scaffold_3.trna94 Scaffold_3:14270630-14270693 (-) Phe (GAA) 64 bp Sc: 50.8
GAGCTCAGTTGGGAGAGCGTCAGACTGAAGATCTGAAGGTCGCGTGTTCAATCCACGCTT
ATCG
>Scaffold_3.trna95 Scaffold_3:13430956-13431028 (-) Glu (CTC) 73 bp Sc: 78.9
TCCGTTGTAGTCTAGTTGGTTAGGATACTCGGCTCTCACCCGAGAGACCCGGGTTCAAGT
CCCGGCAACGGAA
>Scaffold_3.trna96 Scaffold_3:13178392-13178467 (-) Lys (CTT) 76 bp Sc: 42.0
AGCATATTAGCTCAATTGGTAGAGCACTCTATTCTTCATTGTATGGAGGATGTAGGTTCA
AATCCTACATAGGCTA
>Scaffold_3.trna97 Scaffold_3:13169393-13169468 (-) Lys (CTT) 76 bp Sc: 38.6
AGCATATTAAGCTCAATTGGTAGAGCACTCTATTCTTCATTTATGGAGGATGTAGGTTCA
AATCCTACATAGGCTA
>Scaffold_3.trna98 Scaffold_3:12643480-12643552 (-) His (ATG) 73 bp Sc: 24.1 Possible pseudogene
ACGCTTGTAGCTCAATGGATATAGCATCTGCATATGGAGCAGAAGGTTTAAGGTTCAACC
CCTACTGGGCACA
>Scaffold_3.trna99 Scaffold_3:9950388-9950459 (-) Glu (TTC) 72 bp Sc: 72.0
TCCGTTGTCGTCCAGCGGTTAGGATATCTGGCTTTCACCCAGGAGACCCGGGTTCGATTC
CCGGCAACGGAA
>Scaffold_3.trna100 Scaffold_3:9536915-9536988 (-) Thr (AGT) 74 bp Sc: 75.3
GCTCTTGTAGCTCAGTTGGTTAGAGCACCCGTTTAGTAAGCGGGAGGTCTTGAGTTCGAC
TCTCAACAAGAGCA
>Scaffold_3.trna101 Scaffold_3:9422517-9422589 (-) His (GTG) 73 bp Sc: 41.9 Possible pseudogene
GCGCTTGTGGCTCAATGGATAGAGCATCTGCATGTGGAGCAGAAGGTTTGGGGTTCGACC
CCTACTAGGCGCA
>Scaffold_3.trna102 Scaffold_3:9289300-9289371 (-) Pro (AGG) 72 bp Sc: 67.4
GGGCATTTGGTCTAGTGGTATGATTCTCGCTTAGGGTGCGAGAGGTCCCGAGTTCAATTC
TCGGAATGCCCC
>Scaffold_3.trna103 Scaffold_3:8844664-8844736 (-) Lys (CTT) 73 bp Sc: 46.9
AGCCTATTAGTTCAATTGGTAGAGCACTCTATTCTTTGTATGGAGGATGTAGGTTCAAAT
CCTACATAGGCTA
>Scaffold_3.trna104 Scaffold_3:8535085-8535155 (-) Gly (GCC) 71 bp Sc: 66.5
GCACCAGTGGTCTAGTGGTAGAATAGTACCCTGCCACGGTACAGACCCGGGTTCGATTCC
CGGCTGGTGCA
>Scaffold_3.trna105 Scaffold_3:8242207-8242279 (-) His (ATG) 73 bp Sc: 21.1 Possible pseudogene
GCACTTGTGGCTCAATGGATAGAACATCTGCATATGGAGCAAAAGATTTAGGGTTCGACC
CCTACTGGGCGCA
>Scaffold_3.trna106 Scaffold_3:6043803-6043874 (-) His (GTG) 72 bp Sc: 24.2 Possible pseudogene
GCGCTTCTGATTTAATGGATAGAGTATCTGCATGTGGAGCAGAAGGTTTCGGTTCGACTC
CTACTAGGCGCA
>Scaffold_3.trna107 Scaffold_3:5043656-5043736 (-) Leu (AAG) 81 bp Sc: 74.0
GTTGAGATGGCCGAGTTGGTCTAAGGCGCCAGATTAAGGTTCTGGTCCGAAAGGGCGTGG
GTTCAAATCCCACTCTCAACA
>Scaffold_3.trna108 Scaffold_3:4318258-4318330 (-) His (GTG) 73 bp Sc: 20.8 Possible pseudogene
GCGCTTGTGGCTCAATGGATAGAGCATTTTCATGTGGAGCAGAAGGTTTGAGGTTCGACC
CTTGCTAAACGCA
>Scaffold_3.trna109 Scaffold_3:4125734-4125805 (-) Asp (GTC) 72 bp Sc: 69.8
GTCGTTGTAGTATAGTGGTAAGTATTCCCGCCTGTCACGCGGGTGACCCGGGTTCGATCC
CCGGCAACGGCG
>Scaffold_3.trna110 Scaffold_3:3694583-3694654 (-) iMet (CAT) 72 bp Sc: 46.1
ATTGGAGTGGCGCAGCGGAAGCGTGGTGGGCCCATAACCCACAGGTCTCAGGATCGAAAC
CTGGCTCTGATA
>Scaffold_3.trna111 Scaffold_3:3084300-3084372 (-) His (GTG) 73 bp Sc: 44.7 Possible pseudogene
GCGCTTGTGGCTCAATGGATAGAGCATCTGCATGTGGAGCAGAAGGTTTGGGGTTCGAAC
CCTACTAGGCGCA
>Scaffold_3.trna112 Scaffold_3:633133-633214 (-) Ser (AGA) 82 bp Sc: 79.4
GTGGACGTGCCGGAGTGGTTATCGGGCATGACTAGAAATCATGTGGGCTTTGCCCGCGCA
GGTTCGAATCCTGCCGTCCACG
>Scaffold_3.trna113 Scaffold_3:466735-466805 (-) His (GTG) 71 bp Sc: 22.1 Possible pseudogene
GCGCTTGTGGCTCAATGGATAGAGCATCTGCATGTGGAGCAGAAAGTTTGGGGTTTGACC
CTACTGGCACT
>Scaffold_4.trna1 Scaffold_4:979930-980002 (+) Asn (ATT) 73 bp Sc: 33.5
AGCCTATTAACTCAACTTGGTAGAGTCCTATGCATTTGCATAGGGGACGTAGGTTCGACT
CCTACATAGGCTA
>Scaffold_4.trna2 Scaffold_4:1095631-1095702 (+) Cys (GCA) 72 bp Sc: 82.1
GGGTCCATAGCTCAGTGGTAGAGCATTTGACTGCAGATCAAGAGGTCACCGGTTCGAACC
CGGTTGGGCCCT
>Scaffold_4.trna3 Scaffold_4:1767216-1767288 (+) Asn (GTT) 73 bp Sc: 22.1 Possible pseudogene
GCGTATGTGGTTCAATGGATAGAGCATTTGTGTGTTAAGTAGAAGGTATGAGGTTCGATC
CCTACTGGACGTA
>Scaffold_4.trna4 Scaffold_4:2028175-2028246 (+) His (GTG) 72 bp Sc: 29.9
GCGCTTGTGGCTCAATGAACAGAGCATCTGCACGTGGAGCATAAGGTTTAGGTTCGACCC
CTACTGGGCACA
>Scaffold_4.trna5 Scaffold_4:2445191-2445264 (+) His (GTG) 74 bp Sc: 23.0 Possible pseudogene
GCGTTTGTGGCTCAATGGATAGAACATTTGCATGTGGAGTAAAAGGTTGAGAGGTTTGAC
CCTTACTGAACGCA
>Scaffold_4.trna6 Scaffold_4:3936271-3936343 (+) Tyr (ATA) 73 bp Sc: 26.8 Possible pseudogene
ATGCTTGTGGCTCAATGGATAGAGCATCTGCACATAGAGCAGAAGGTTAGAGGTTCGACT
CTTATTAGGCGCA
>Scaffold_4.trna7 Scaffold_4:4044015-4044087 (+) iMet (CAT) 73 bp Sc: 52.5
ATCAGAGTGGCGCAGCGGAAGCGTGGTGGGCCCATAACCCACAGGTCCCCAGGATCGAAA
CCTGGCTCTGATA
>Scaffold_4.trna8 Scaffold_4:4342634-4342706 (+) Ala (TGC) 73 bp Sc: 51.0
GGGAATGCAGCTCAAACGGTAGAGCGCTCGCTTTGCATGCGAGTGGTACGGGGTTCAATA
CCCCGCATCTCCA
>Scaffold_4.trna9 Scaffold_4:4984060-4984132 (+) His (GTG) 73 bp Sc: 24.1 Possible pseudogene
GAGCTTGTAGCTCAATAGATAGAGCATCTGCATGTGGAGCAGAAGGTTTGGGGTTCAACC
CCTACTAGGCGCA
>Scaffold_4.trna10 Scaffold_4:4987846-4987917 (+) Undet (NNN) 72 bp Sc: 23.3
GTTGTTGTGGTGTAGTGGTTACTACAATGGTTTGCAAACCAAAGATCCCTTGTTCAATTT
AAGCCAACAACA
>Scaffold_4.trna11 Scaffold_4:6034077-6034149 (+) Ala (AGC) 73 bp Sc: 63.4
GGGGATGTAGCTCAGATGGTAGAGCGCTCGCTTAGCATGCGAGAGGTACGGGGATCGATA
CCCCGCATCTCCA
>Scaffold_4.trna12 Scaffold_4:6811398-6811470 (+) Asn (ATT) 73 bp Sc: 32.9
AGCCTATTAGCTCAACTCGGTAGAGCGCTATGCATTTGCATAGAGGATGTATGTTCAACT
CCTACATAGGCTA
>Scaffold_4.trna13 Scaffold_4:6820090-6820162 (+) His (GTG) 73 bp Sc: 41.9 Possible pseudogene
GCGCTTGTGGCTCAATGGATAGAGCATCTGCATGTGGAGCAGAAGGTTTGGGGTTCGACC
CCTACTAGGCGCA
>Scaffold_4.trna14 Scaffold_4:9440070-9440139 (+) Val (TAC) 70 bp Sc: 20.0 Possible pseudogene
GCATGTGTCCTAGCGGTTGAGCTCTTGGTGTACAACCAAGAGGTCAGCGGTTCGAATCCT
CTCAAAGGCA
>Scaffold_4.trna15 Scaffold_4:9980605-9980677 (+) Phe (GAA) 73 bp Sc: 72.5
GCGGGGATAGCTCAGTTGGGAGAGCGTCAGACTGAAGATCTGAAGGTCGCGTGTTAGATC
CACGCTCACCGCA
>Scaffold_4.trna16 Scaffold_4:11644902-11644985 (+) Thr (TGT) 84 bp Sc: 27.9 Possible pseudogene
AGCCTATTCGCTCAATTTGGTCGAGCATTGTGTATTTGTGCTTACTTTGCACAGGGGATG
TAGGTTCAAATCCTACATAGGCTC
>Scaffold_4.trna17 Scaffold_4:11940383-11940471 (+) Ser (GGA) 89 bp Sc: 26.5
CTGATCTTAGCTGAGTTGGTAGAGCGGAGGACTGGAGTAGGTTGTACTTTCAACTCCTTA
GGTCGCATATTCGAATCTGGCAGGTCGGA
>Scaffold_4.trna18 Scaffold_4:13033639-13033711 (+) Tyr (GTA) 73 bp Sc: 29.3 Possible pseudogene
GCGCTTGTGGCTCAATGGATAGAGCATCTGCATGTAGAGCAGAAGGTTTGGGATTCAACC
CTTACTGGGCGCA
>Scaffold_4.trna19 Scaffold_4:14008265-14008337 (+) Undet (NNN) 73 bp Sc: 40.3
AGTCTATTAGCTCAAGTTGGTAGAGCGCTATGCATTTGCAAAGAGGATGTAGGTTCAACT
CCTACATAGGCTA
>Scaffold_4.trna20 Scaffold_4:17183548-17183623 (+) Lys (CTT) 76 bp Sc: 51.9
AGCCTATTAGCTCAATTGGTAGAGCACTCTATTCTTCATTGTATGGAGGATGTAGGTTCA
AATCCTACATAGGCTA
>Scaffold_4.trna21 Scaffold_4:17344968-17345041 (+) Val (AAC) 74 bp Sc: 71.9
GGTGTCGTGGTGTAGTTGGTTATCACGTCAGTCTAACACACTGAAGGTCTCCGGTTCAAG
TCCGGGCGACGCCA
>Scaffold_4.trna22 Scaffold_4:18319104-18319175 (+) Undet (NNN) 72 bp Sc: 25.2 Possible pseudogene
GTTGTTGTGGTGTAGTGGTTACCACAATGGTTTGCAAACCAAAGATCCCTGTTTCAATTC
AAGCCAACAACA
>Scaffold_4.trna23 Scaffold_4:18954250-18954322 (+) Asn (ATT) 73 bp Sc: 35.7
AGTCTATTAGCTCAACTTGGTAGAGTGCTATGCATTTGCATAGAGGATGTAGGTTCAACT
CCTACATAGGCTA
>Scaffold_4.trna24 Scaffold_4:19412749-19412821 (+) Phe (GAA) 73 bp Sc: 53.9 Possible pseudogene
GCAAGGATAGTTCAGTTGGGAGAGCGTTAGACTGAAGATTGGAAGGTCGCGTGTTCGATC
CACGCTCATTGCA
>Scaffold_4.trna25 Scaffold_4:20664320-20664403 (+) Thr (TGT) 84 bp Sc: 24.2 Possible pseudogene
AGCCTATTAGCTCAATTTGGTCGAGCACTGTGTATTTGTGCTTACATTGCACAGGGGATG
TAGGTTCAAATCCTACATACACTA
>Scaffold_4.trna26 Scaffold_4:21787980-21788055 (+) His (GTG) 76 bp Sc: 20.8 Possible pseudogene
GCGCTTGTGGCTCAATGGATAATAGAGCATCTGCATGTGGAGCAAAAGGTTTGGGATTCG
ATCCATACTGGGCGCA
>Scaffold_4.trna27 Scaffold_4:22069171-22069243 (+) His (GTG) 73 bp Sc: 21.7 Possible pseudogene
ACGTTTGTGACTCAATGGAAAGAGCATCTGCATGTGGAGTAGAAGGTATGGGGTTCGACC
CCTACTGAGCGAA
>Scaffold_4.trna28 Scaffold_4:22169366-22169438 (+) Ala (TGC) 73 bp Sc: 70.0
GGGGATGTAGCTCAAATGGTAGAGCGCTCGCTTTGCATGCGAGAGGCACGGGGTTCGATC
CCCCGCATCTCCA
>Scaffold_4.trna29 Scaffold_4:22327011-22327083 (+) His (GTG) 73 bp Sc: 32.1 Possible pseudogene
GCGCTTGTGGCTCAATGGATAGAGCATTTGCATGTGGAGCAGAGGGTTTGGGGTTCGACC
CCTACTAGACGCA
>Scaffold_4.trna30 Scaffold_4:23455926-23455996 (+) Gly (ACC) 71 bp Sc: 23.5 Possible pseudogene
GCGCCAGTGGTCTAGTGGTAGAATAGTACCCTACCACGATACAGACCGGGGTTTGATTCC
CGACTAGTGTA
>Scaffold_4.trna31 Scaffold_4:24317864-24317937 (+) Asn (GTT) 74 bp Sc: 84.5
GCTGGAATAGCTCAGTTGGTTAGAGCGTGTGGCTGTTAACCACAAGGTCGGAGGTTCAAG
CCCTCCTTCTAGCG
>Scaffold_4.trna32 Scaffold_4:25320851-25320923 (+) His (GTG) 73 bp Sc: 26.6
GCGCTTGTGGCTCAATGGATAGAGCATCTGCATGTGGAGCAGAAAGTTTAGAGTTCGACT
TTTATTGGGCGCA
>Scaffold_4.trna33 Scaffold_4:26469481-26469552 (+) Glu (TTC) 72 bp Sc: 72.0
TCCGTTGTCGTCCAGCGGTTAGGATATCTGGCTTTCACCCAGGAGACCCGGGTTCGATTC
CCGGCAACGGAA
>Scaffold_4.trna34 Scaffold_4:26731839-26731912 (+) Ile (AAT) 74 bp Sc: 81.8
GGCCTATTAGCTCAGTTGGTTAGAGCGTCGTGCTAATAACGCGAAGGTCGCAGGTTCGAG
ACCTGCATGGGCCA
>Scaffold_4.trna35 Scaffold_4:26789997-26790069 (+) His (GTG) 73 bp Sc: 25.4 Possible pseudogene
GCGCTTGTGGTTCAATGGATAGAGCATTTGCATGTGGCGCAAAATGTTTGGGGTTTGACC
CCTACTGGGCGCA
>Scaffold_4.trna36 Scaffold_4:26887569-26887641 (+) Phe (GAA) 73 bp Sc: 78.3
GCGGGGATAGCTCAGTTGGGAGAGCGTCAGACTGAAGATCTGAAGGTCGCGTGTTCGATC
CACGCTCACCGCA
>Scaffold_4.trna37 Scaffold_4:27152424-27152496 (+) Lys (CTT) 73 bp Sc: 79.1
GCCCGTCCAGCTCAGTTGGTAGAGCGCAAGGCTCTTAACCTTGTGGTCGTGGGTTCGAGC
CCCACGGTGGGCG
>Scaffold_4.trna38 Scaffold_4:27339565-27339638 (+) His (GTG) 74 bp Sc: 25.2 Possible pseudogene
GCGATTGTGGCTTAATGGATAAAGCATCTGCATGTGGAGCAGAAGGTTTGGAGTTCGACC
CCTACTTGGACGCA
>Scaffold_4.trna39 Scaffold_4:27376547-27376619 (+) His (GTG) 73 bp Sc: 22.5 Possible pseudogene
ACGCTTGTGGTTCAATGGATAGAGCATCTGCATGTGAAGCAAAAGGTTTGGGGTTCGACT
CCTACTTGGCGCA
>Scaffold_4.trna40 Scaffold_4:27441793-27441866 (+) His (GTG) 74 bp Sc: 30.2 Possible pseudogene
GCACTTGTGGGCTCAATGGATAGAGCATCTGCATGTGGAGCAGAAAATCTGAGGTTCGAC
CCCTACTGGGCGCA
>Scaffold_4.trna41 Scaffold_4:26532074-26532146 (-) Ala (TGC) 73 bp Sc: 70.0
GGGGATGTAGCTCAAATGGTAGAGCGCTCGCTTTGCATGCGAGAGGCACGGGGTTCGATC
CCCCGCATCTCCA
>Scaffold_4.trna42 Scaffold_4:25699254-25699326 (-) Phe (GAA) 73 bp Sc: 78.3
GCGGGGATAGCTCAGTTGGGAGAGCGTCAGACTGAAGATCTGAAGGTCGCGTGTTCGATC
CACGCTCACCGCA
>Scaffold_4.trna43 Scaffold_4:25397364-25397436 (-) His (GTG) 73 bp Sc: 41.9 Possible pseudogene
GCGCTTGTGGCTCAATGGATAGAGCATCTGCATGTGGAGCAGAAGGTTTGGGGTTCGACC
CCTACTAGGCGCA
>Scaffold_4.trna44 Scaffold_4:25050583-25050655 (-) His (GTG) 73 bp Sc: 22.6 Possible pseudogene
GCGCTTGTGGTTCAATGGATAAATCATCTGCATGTGAAGCAGAAGATTTGGGCTTCGACC
CCTACTGGGCGCA
>Scaffold_4.trna45 Scaffold_4:24427104-24427177 (-) Ile (TAT) 74 bp Sc: 33.9
GCATCCATGGTTGAATGGTTAGAGCTCCCAACTTATAATTGGCAAATTCGTAGATTCAAT
TCCTACTGGATGCA
>Scaffold_4.trna46 Scaffold_4:24372773-24372845 (-) His (ATG) 73 bp Sc: 34.5 Possible pseudogene
GCGCTTGTGGCTCAATGGATAGAGCATCTGCATATGAAGCAGAAAGTTTGGAGTTCGACT
CCTACTATGCGCA
>Scaffold_4.trna47 Scaffold_4:24263502-24263572 (-) Tyr (GTA) 71 bp Sc: 20.7 Possible pseudogene
GCATATGGCTCAATGGATAGAGCATTTGTATGTAGAGCAGAAGGTTTGGGGTTCGATCCC
AACTAGGCGCA
>Scaffold_4.trna48 Scaffold_4:24142038-24142110 (-) Ala (TGC) 73 bp Sc: 70.0
GGGGATGTAGCTCAAATGGTAGAGCGCTCGCTTTGCATGCGAGAGGCACGGGGTTCGATC
CCCCGCATCTCCA
>Scaffold_4.trna49 Scaffold_4:24104932-24105003 (-) Asp (GTC) 72 bp Sc: 69.8
GTCGTTGTAGTATAGTGGTAAGTATTCCCGCCTGTCACGCGGGTGACCCGGGTTCGATCC
CCGGCAACGGCG
>Scaffold_4.trna50 Scaffold_4:23937120-23937191 (-) His (GTG) 72 bp Sc: 23.8
GCGCTTGTGGCTTAATGGATAGAGCATCTGCATGTGAAGCAGAAGGTTGGGCTTCGACCT
TTATTAGACGCA
>Scaffold_4.trna51 Scaffold_4:23789800-23789872 (-) Asn (GTT) 73 bp Sc: 20.5 Possible pseudogene
ACGCTCGTAGCTCAATGGATAGAGTATTTGAATGTTGAGCAAAAGGTTTTAAGTTTGACC
CCTATAGAGCGCA
>Scaffold_4.trna52 Scaffold_4:23506358-23506430 (-) His (GTG) 73 bp Sc: 27.6 Possible pseudogene
GCGGTTGTGGCTCAATGGATAGAGCATCTGCATGTGGAGCATAAGGTTTGTAGTTCAACT
CCTATTAAGCGCA
>Scaffold_4.trna53 Scaffold_4:23389664-23389736 (-) His (GTG) 73 bp Sc: 29.6
GCGCTTGTGGCTCAATGGATAGAGCATCTGCATGTGGAGCATAAAGTTTGAGGATCGACC
CCTACTAAGCGTA
>Scaffold_4.trna54 Scaffold_4:23023654-23023726 (-) His (GTG) 73 bp Sc: 44.3 Possible pseudogene
GCATTTGTGGCTCAATGGATAGAGCATCTGCTTGTGGAGCAGAAGGTTTGGGGTTCGACT
CCTATTGAGTGCC
>Scaffold_4.trna55 Scaffold_4:22465676-22465748 (-) Trp (CCA) 73 bp Sc: 69.0
GGATCTGTGGCGCAATGGTAGCGCGTCTGACTCCAGATCAGAAGGGTTGCGTGTTCGATT
CACGTCAGGTTCA
>Scaffold_4.trna56 Scaffold_4:22014871-22014952 (-) Ser (GCT) 82 bp Sc: 80.5
GTCGCTTTGGCCGAGTGGTTAAGGCGTGTGCCTGCTAAGTACATGGGGTTTCCCCGCGAG
AGTTCGAATCTCTCAGGCGACG
>Scaffold_4.trna57 Scaffold_4:21813356-21813429 (-) Thr (AGT) 74 bp Sc: 76.0
GCTCTCGTAGCTCAGTTGGTTAGAGCACCCGTTTAGTAAGCGGGAGGTCTTGAGTTCGAC
TCTCAACGAGAGCA
>Scaffold_4.trna58 Scaffold_4:20962469-20962539 (-) His (GTG) 71 bp Sc: 20.5 Possible pseudogene
GCACTTATGGTTCAATGGATAGAGCATCTGCATGTGGAGCAGAAGGTTTGAGGTTCGATC
CTTACTGGGCA
>Scaffold_4.trna59 Scaffold_4:20856192-20856263 (-) Leu (GAG) 72 bp Sc: 23.8 Possible pseudogene
GCGCTTGTGGCTCAATGGATGGAGCATCTGCATGAGGAGCAGAAGGTTTGGGGTTCGACC
CTATTGGGTGCA
>Scaffold_4.trna60 Scaffold_4:20679360-20679441 (-) Cys (ACA) 82 bp Sc: 25.1
AGCCTATTAGCTCAATTTGGTCGAGCACGTGTATTTGTGCTTACATTGCACAGGATTGTA
GGTTCAAATCCTACATACACTA
>Scaffold_4.trna61 Scaffold_4:19812619-19812691 (-) His (GTG) 73 bp Sc: 47.6
GCGCTTGTGGCTCAATGGATAGAGCATCTGCATGTGGAGCAGAAGGTTTGAGGTTCGACC
CCTACTAAGCGCA
>Scaffold_4.trna62 Scaffold_4:19423153-19423224 (-) Glu (TTC) 72 bp Sc: 72.0
TCCGTTGTCGTCCAGCGGTTAGGATATCTGGCTTTCACCCAGGAGACCCGGGTTCGATTC
CCGGCAACGGAA
>Scaffold_4.trna63 Scaffold_4:18084284-18084355 (-) Undet (NNN) 72 bp Sc: 34.4
GTTGTTGTGGTGTAGTGGTTACTACAATGGTTTGCAAACCAAAGGTCCCTTGTTCAATTC
AAGCCAACAACA
>Scaffold_4.trna64 Scaffold_4:17184125-17184208 (-) Thr (TGT) 84 bp Sc: 43.6
AGCCTATTAGCTCAATTTGGTAGAGCACTGTGTATTTGTGCTTACATTGCACAGGGGATG
TAGGTTCGAATCCTACATAGGCTC
>Scaffold_4.trna65 Scaffold_4:17070845-17070917 (-) Phe (GAA) 73 bp Sc: 73.4
GCGAGGATAGCTCAGTTGGGAGAGCGTTAGACTGAAGATCTGAAGGTCGCGTGTTCGATC
CACGCTCATCGCA
>Scaffold_4.trna66 Scaffold_4:16890660-16890731 (-) Pro (TGG) 72 bp Sc: 68.5
GGGCATTTGGTCTAGTGGTATGATTCTCGCTTTGGGTGCGAGAGGTCCCGAGTTCGATTC
TCGGAATGCCCC
>Scaffold_4.trna67 Scaffold_4:16890238-16890308 (-) Undet (NNN) 71 bp Sc: 34.2
GGGCATTTGGTCTAGTGGCATGATTCTCACTTGGGTGCGAGAGGTCCCGAGTTTAATTCT
CGGAGTGCCCC
>Scaffold_4.trna68 Scaffold_4:16889567-16889638 (-) Pro (TGG) 72 bp Sc: 56.1
GGACATTTGGTCTAGTGGTATGATTCTCGCTTTGGGTGCGAGAGGTCCCGAGTTTGATTC
TCGGAATGCCCC
>Scaffold_4.trna69 Scaffold_4:16888027-16888098 (-) Pro (TGG) 72 bp Sc: 68.5
GGGCATTTGGTCTAGTGGTATGATTCTCGCTTTGGGTGCGAGAGGTCCCGAGTTCGATTC
TCGGAATGCCCC
>Scaffold_4.trna70 Scaffold_4:15993763-15993834 (-) Undet (NNN) 72 bp Sc: 20.6
GTTGTTGTGGTATAGTGGTTACCACAATTGTTTGCAAACAAAAGGTACTTAGTTCAATTC
AAGCCAACAACT
>Scaffold_4.trna71 Scaffold_4:15341519-15341590 (-) Tyr (GTA) 72 bp Sc: 21.5 Possible pseudogene
GCGCTTGTGGCTCAATGGATAGAGCATATGCATGTAGAGCAGAAGGTTTGAGGTTCGACC
CTACTGGGCGCA
>Scaffold_4.trna72 Scaffold_4:14973263-14973334 (-) iMet (CAT) 72 bp Sc: 55.4
ATCAGAGTGGCGCAGCGGAAGCGTGGTGGGCCCATAACCCACAGGTCCCAGGATCGAAAC
CTGGTTCTGATA
>Scaffold_4.trna73 Scaffold_4:14966794-14966865 (-) iMet (CAT) 72 bp Sc: 58.3
ATCAGAGTGGCGCAGCGGAAGCGTGGTGGGCCCATAACCCACAGGTCCCAGGATCGAAAC
CTGGCTCTGATA
>Scaffold_4.trna74 Scaffold_4:14952185-14952256 (-) iMet (CAT) 72 bp Sc: 49.0
ATCAGAGTGGCGCAGCGGAAGCGTGGTGGGCCCATAACCCACAGGTCCCAGGATCGAAAC
CTTGCTCTGATA
>Scaffold_4.trna75 Scaffold_4:14946964-14947035 (-) iMet (CAT) 72 bp Sc: 39.2
ATTAAAGTGGCGCAGCGGAAGCGTGGTGGGCCCATAACCCACAGGTCCCAGGATCGAAAC
CTTACTTTAATA
>Scaffold_4.trna76 Scaffold_4:14008932-14009005 (-) Leu (CAA) 74 bp Sc: 40.4
TGCCTATTAGCTCAATTGGTAGAGCATGCTATGCTTAAGCATACAGGATATAGGTTCAAA
TCCTGCATAGGCAA
>Scaffold_4.trna77 Scaffold_4:13634518-13634601 (-) Undet (NNN) 84 bp Sc: 33.0
AGCCTATTAGCTCAATTTGGTCGAGCATTGTGTATTTGTGCTTATATTACACGGGGGATG
TAGGTTCAAATCCTACATAGGCTC
>Scaffold_4.trna78 Scaffold_4:12381288-12381376 (-) Phe (GAA) 89 bp Sc: 54.8
CCGACCTTAGCTCAGTTGGTAGAGTGGAGGACTGAAGTAGGTTGTACATTCATCTCCTCA
AGTCGCTGGTTCGAATCCGGCAGGTCGAA
>Scaffold_4.trna79 Scaffold_4:11645597-11645672 (-) Lys (CTT) 76 bp Sc: 49.5
AGCCTATTAGCTCAATCGGTAGAGCACTCTATTCTTCTTTGTATGGAGGATGTAGGTTCA
AATCCTACATAGGCTT
>Scaffold_4.trna80 Scaffold_4:8937794-8937866 (-) Tyr (GTA) 73 bp Sc: 29.8 Possible pseudogene
GCGCTTGTAGCTCAATGGATAGAGCATTTGCATGTAGAGCAAAAGGTTTGGGGTTCTACC
CCTACCGGACGCA
>Scaffold_4.trna81 Scaffold_4:8522795-8522868 (-) Thr (AGT) 74 bp Sc: 74.7
GCTTTCATAGCTCAGTTGGTTAGAGCACCCGTTTAGTAAGCGGGAGGTCTTGAGTTCGAC
TCTCAATGAAAGCA
>Scaffold_4.trna82 Scaffold_4:7342041-7342112 (-) Lys (TTT) 72 bp Sc: 92.3
GCCGTCTTAGCTCAGTGGTAGAGCGCGTGGCTTTTAACCACGTGGTCGTGGGTTCGATCC
CCACAGACGGCG
>Scaffold_4.trna83 Scaffold_4:6812065-6812137 (-) Undet (NNN) 73 bp Sc: 46.3
TGCCTATTAGCTCAATTGGTAGAGCATGCTATGCTTAAGCATACAGATGTAGGTTCAAAT
CCTGCATAGGCAA
>Scaffold_4.trna84 Scaffold_4:6588891-6588962 (-) Pro (AGG) 72 bp Sc: 67.4
GGGCATTTGGTCTAGTGGTATGATTCTCGCTTAGGGTGCGAGAGGTCCCGAGTTCAATTC
TCGGAATGCCCC
>Scaffold_4.trna85 Scaffold_4:3716664-3716736 (-) His (GTG) 73 bp Sc: 32.3 Possible pseudogene
GCGCTTGTGGCTCAGTGGATAGAGCATCTGCATGTGGAGCAAAAGGTTTGGGTTTCGACC
CCTACTAGGCACA
>Scaffold_4.trna86 Scaffold_4:2268466-2268538 (-) His (ATG) 73 bp Sc: 22.4 Possible pseudogene
GCACTTGTGGCTCAATGAATAGAGTATCTGCATATGGAGCAAAAGATTTGGGGTTTGATT
CCTACTGAGTGCA
>Scaffold_4.trna87 Scaffold_4:1982746-1982818 (-) Tyr (GTA) 73 bp Sc: 29.0
GCACTTGTTGCTCAATGGATAGAGCATTTGTATGTAGAACAAAAGTTTTGGGGTTCGACC
CCTATTGGGTGCA
>Scaffold_4.trna88 Scaffold_4:333034-333106 (-) Ile (AAT) 73 bp Sc: 28.9 Possible pseudogene
AGCCTATTAACTCAACTTGGTAGAGTCTTATGCAATTGCATAGGGGATGTAGGTTCAACT
CCTACATAGGCTA
>Scaffold_4.trna89 Scaffold_4:244328-244399 (-) Trp (CCA) 72 bp Sc: 75.8
GGATCCGTGGCGCAATGGTAGCGCGTCTGACTCCAGATCAGAAGGTTGCGTGTTCGATTC
ACGTCGGGTTCA
>Scaffold_5.trna1 Scaffold_5:140951-141021 (+) His (ATG) 71 bp Sc: 24.8 Possible pseudogene
GCGTTGTGGCTCAATGGATAGAGCATCTGCATATGGAATAGAAGGTTTGGGTTCGACTCC
TATTAGGCGCA
>Scaffold_5.trna2 Scaffold_5:784132-784204 (+) His (GTG) 73 bp Sc: 21.6 Possible pseudogene
GCGCTTGTGGCTCAATGGATAGAGCATCTGCATGTGAAACAGAAGATTTGAGATTCGACC
CCTACTAAACGTA
>Scaffold_5.trna3 Scaffold_5:2932774-2932860 (+) His (GTG) 87 bp Sc: 20.2
GCTCAGCCCTACTTGTGGCTCAATGGATAGAGCATCTGCTTGTGGAGCAGAACTACAGAA
GGTTTGAGGTTTGACCTTTACTGGGCG
>Scaffold_5.trna4 Scaffold_5:3155846-3155919 (+) Cys (ACA) 74 bp Sc: 46.0
TGGCCTATAGCTCAGAGGTTTAGAGCACGTGGCTACAAACCACGGTGTCGTGGGTTTGAA
TCCCCCTTGCCCAC
>Scaffold_5.trna5 Scaffold_5:3262176-3262249 (+) His (GTG) 74 bp Sc: 23.3 Possible pseudogene
GCGCTTGTGGCTTAATTGATAGAACATCAGCATGTGGAGCTGAAGATTTGGAGTTCGACT
CCCTACTGAACGCA
>Scaffold_5.trna6 Scaffold_5:3588008-3588080 (+) His (GTG) 73 bp Sc: 25.9 Possible pseudogene
GCGCTAGTGGCTCAATGGATAGAGCATCTGCATGTGGTGTAGAAGGTTTGGGGTTTGACC
CCTACTGGGCGCA
>Scaffold_5.trna7 Scaffold_5:3731003-3731075 (+) His (GTG) 73 bp Sc: 21.0 Possible pseudogene
GTGCTTGTGGCTCAATAGATAGAGCATCTGCATGTGGAGCATAAGTTTTGGGGTTTGACC
CCTACTAGGTACA
>Scaffold_5.trna8 Scaffold_5:3859697-3859769 (+) His (GTG) 73 bp Sc: 27.6 Possible pseudogene
GCGTTTGTGGCTCAATGGATAGAGCATCTGCATGTGGAGCAGAGGGTTTGGGGTTCGACC
CCTACTGGGCATA
>Scaffold_5.trna9 Scaffold_5:4175844-4175917 (+) His (GTG) 74 bp Sc: 33.7
GCGCTTGTGGCTCAATGGATAGAGCATTTGCATGTGGAGCAGAAGGTTTGAGGTTCGACC
CCCTAATGGGCACA
>Scaffold_5.trna10 Scaffold_5:5224947-5225019 (+) His (GTG) 73 bp Sc: 22.4 Possible pseudogene
GCGTTTGTCGCTCAATGGATAGAGCATTTGCATGTGGAGCAGAAGGTTTGGGGTTTGACC
CCTACTTGGCGCA
>Scaffold_5.trna11 Scaffold_5:7940863-7940937 (+) Lys (CTT) 75 bp Sc: 38.1
AGCCTATTAGCTCAATTGGTAGAGCACTCTATTCTTGTATATATAGAGGATGTAGGTTAA
ATCCTACATAGGCTA
>Scaffold_5.trna12 Scaffold_5:7941991-7942070 (+) Undet (NNN) 80 bp Sc: 32.4
AACCTATTAGCTCAAATGGTAGAGCACTATGCAAAATTGCAAATGCATAGGGGATGTAGG
TTCAATTCTTACATAGGTTA
>Scaffold_5.trna13 Scaffold_5:7949775-7949849 (+) Lys (CTT) 75 bp Sc: 38.1
AGCCTATTAGCTCAATTGGTAGAGCACTCTATTCTTGTATATATAGAGGATGTAGGTTAA
ATCCTACATAGGCTA
>Scaffold_5.trna14 Scaffold_5:7950906-7950984 (+) Undet (NNN) 79 bp Sc: 31.0
AACCTATTAGCTCAAATGGTAGAGCACTATGCAAAATTGCAAATGCATAGGGATGTAGGT
TCAATTCTTACATAGGTTA
>Scaffold_5.trna15 Scaffold_5:9303014-9303083 (+) Undet (NNN) 70 bp Sc: 24.6
GCGGGTATATAGAAATGGTACAACTTCTCTTCCAAATGAGAAGATGCGGGTTCGATTCCC
GCTATCCGCT
>Scaffold_5.trna16 Scaffold_5:9443404-9443475 (+) Cys (GCA) 72 bp Sc: 31.6
GTTGTTGTGGTGTAGTGATTACCACAATGGTTTGCAAATCAAAGGTTCCTTGTTCAATTC
AAGCCAACAACA
>Scaffold_5.trna17 Scaffold_5:10831400-10831474 (+) Asn (ATT) 75 bp Sc: 37.0
AGCCTATTAGTTCAATTGGTAGAGCACTCTGTTCTTCATTGATGAAGGATGTAGGTTCAA
ATCCTACATAGACTA
>Scaffold_5.trna18 Scaffold_5:12396602-12396674 (+) Tyr (GTA) 73 bp Sc: 25.7 Possible pseudogene
GCGCTTGTGGTTCAATGGATAGAGCATTTGCATGTAGAGTAGAAGGTTTGGGCTTCGACC
CCTACTAGGCGCA
>Scaffold_5.trna19 Scaffold_5:14004382-14004451 (+) His (GTG) 70 bp Sc: 21.4 Possible pseudogene
TCTTGGCTCAATGGATAGAGCATCTGCATGTGGAGCAGAAGGTTTGGGGTTCGACCCCTA
CTAGGCGCAG
>Scaffold_5.trna20 Scaffold_5:14411722-14411794 (+) Asn (ATT) 73 bp Sc: 38.4
AGTCTATTAGCTCAACTTGGTAGAGCGCTATGCATTTGCATAGAGGGTGTAGGTTCAACT
CCTACATAGGCTA
>Scaffold_5.trna21 Scaffold_5:14522427-14522510 (+) Thr (TGT) 84 bp Sc: 35.1
AGCCTATTAGCTCAATTTGGTCGAGCACTGTGTATTTGTGGTTACATTGCACAGGGGATG
TAGGTTCAAATCCTACATAGGCTC
>Scaffold_5.trna22 Scaffold_5:14664322-14664405 (+) Ile (AAT) 84 bp Sc: 36.8
AGCCTATTAGCTCAATTTGGTCGAGCACTGTGTATTTGTGCTTAATTTGCACATGGGATG
TAGGTTCAAATCCTACATAGGCTT
>Scaffold_5.trna23 Scaffold_5:15771192-15771264 (+) Glu (TTC) 73 bp Sc: 26.1
GTTGTTGTGGTGTATTGGTTACCACTATGGTCATTCAAACCAAAGGGCCCAAGTTCAATT
CATGCCAACAACA
>Scaffold_5.trna24 Scaffold_5:17970497-17970574 (+) His (GTG) 78 bp Sc: 23.7 Possible pseudogene
GCATCTGCATGTGGGCTCAATGGATAGAGCATCTGCATGTGGAGCAGAAGGTTTGGGGTT
CGACCCCTACTAGGCGCA
>Scaffold_5.trna25 Scaffold_5:18550518-18550600 (+) Thr (TGT) 83 bp Sc: 30.6
AGCCTATTAGCTCAATTTGGTCGAGCACTGTGTATTTGTGTTTACATTGCACAGAGATGT
GGGTTCAAATCCTACATAGGCTC
>Scaffold_5.trna26 Scaffold_5:18757472-18757544 (+) Phe (AAA) 73 bp Sc: 41.8
AGCCTATTAGCTCAACTTGGTAGAGCACTATGCAAATGCATAGAGGATGTAGGTTCAACT
CCTACATAGGCTA
>Scaffold_5.trna27 Scaffold_5:19808006-19808078 (+) His (GTG) 73 bp Sc: 37.5 Possible pseudogene
GCGCTTGTGGCTCAATGGATAGAGCATCTGCATGTGGAGTAGAAGGTTTGGGGTTCGACC
CCTACTAGGCGCA
>Scaffold_5.trna28 Scaffold_5:21045042-21045117 (+) Arg (CCT) 76 bp Sc: 46.5
AGCCTATTAGCTCAATCGGTAGAGCACTCTGTTCCTCATTGCATGGAGGATGTAGGTTCA
AATCCTACATAGGCTA
>Scaffold_5.trna29 Scaffold_5:21245910-21245981 (+) Trp (CCA) 72 bp Sc: 75.1
GGATCTGTGGCGCAATGGTAGCGCGTCTGACTCCAGATCAGAAGGTTGCGTGTTCGATTC
ACGTCAGGTTCA
>Scaffold_5.trna30 Scaffold_5:21461210-21461283 (+) His (GTG) 74 bp Sc: 21.9 Possible pseudogene
GCGCTTGTGGCTCAATGTATAGAGCATATGCATGTGGAGCAGAAGGTTTGGAGTTCGACC
CCCTACTGGGCGCA
>Scaffold_5.trna31 Scaffold_5:21501541-21501612 (+) His (GTG) 72 bp Sc: 63.0
GTGGCTGTAGTTTAGTGGTAAGAATTCCACGTTGTGGCCGTGGAGACCTGGGCTCGAATC
CCAGCAGCCACA
>Scaffold_5.trna32 Scaffold_5:22063341-22063414 (+) Gln (CTG) 74 bp Sc: 26.1 Possible pseudogene
GCGCTTGTGGCTCAATGGATAAAGCATCTACATCTGGAGCATAAGGTTTTGGGGTTCGAC
CCCTACTGGGCGCA
>Scaffold_5.trna33 Scaffold_5:22502320-22502392 (+) Tyr (GTA) 73 bp Sc: 20.3 Possible pseudogene
GCGTTTGTGGCTCAATGGATAGAGCATCTGCATGTAGAGCGTAAGGTTTGGGGTCTAACC
CCTACATGATGCA
>Scaffold_5.trna34 Scaffold_5:22696694-22696765 (+) Undet (NNN) 72 bp Sc: 31.3
AGCCTATTAGCTCAAATGGAAGAGCATTGTGTAATTGCACAAAGGTTGTGGGTTCAAATC
CTGCATGGGCTA
>Scaffold_5.trna35 Scaffold_5:23603328-23603400 (+) His (GTG) 73 bp Sc: 32.4 Possible pseudogene
GCGCTTGTGGCTCAATGGATAGAGCATCTGCATGTGGAGCAGAAGGTTTGGGGTTCGACA
CATACTGAGCGCA
>Scaffold_5.trna36 Scaffold_5:23832895-23832967 (+) Ala (CGC) 73 bp Sc: 68.3
GGGGGTGTAGCTCATATGGTAGAGCGCTCGCTTCGCATGCGAGAGGCACGGGGTTCGATT
CCCCGCACCTCCA
>Scaffold_5.trna37 Scaffold_5:24150855-24150926 (+) iMet (CAT) 72 bp Sc: 54.9
ATCAGAGTGGCGCAGCGGAAGCGTGGTGGGCCCATAACCCACAGGTCCTAGGATCGAAAC
CTGGCTCTGATA
>Scaffold_5.trna38 Scaffold_5:24259693-24259765 (+) His (GTG) 73 bp Sc: 41.2 Possible pseudogene
GCGCTTGTGGCTCAATGGATAGAGCATCTGCATGTGAAGCAGAAGGTTTGGGGTTCGACT
CCTATTGGGCGCA
>Scaffold_5.trna39 Scaffold_5:24591144-24591215 (+) Gly (TCC) 72 bp Sc: 73.9
GCGTTTGTAGTCCAACGGTTAGGATAATTGCCTTCCAAGCAATAGACCCGGGTTCGACTC
CCGGCAAACGCA
>Scaffold_5.trna40 Scaffold_5:24646825-24646897 (+) His (GTG) 73 bp Sc: 30.1 Possible pseudogene
CCGTCTGTGGCTCAATGGATAGAGCATCTGCATGTGGAGCAAAAGGTTTGAGGTTCGACT
CCTACTAGACGCA
>Scaffold_5.trna41 Scaffold_5:24934916-24934989 (+) Val (CAC) 74 bp Sc: 79.1
GTCTGGGTGGTGTAGTTGGTTATCACGCTAGTCTCACACACTAGAGGTCCCCAGTTCGAA
CCTGGGCTCAGACA
>Scaffold_5.trna42 Scaffold_5:25385692-25385762 (+) Gly (CCC) 71 bp Sc: 66.0
GCGCATCTAGTGTAGTGGTATCATAGTACCCTCCCACGGTACTGACCGGGGTTCGATTCC
CCGGATGCGCA
>Scaffold_5.trna43 Scaffold_5:25385836-25385907 (+) Lys (TTT) 72 bp Sc: 92.3
GCCGTCTTAGCTCAGTGGTAGAGCGCGTGGCTTTTAACCACGTGGTCGTGGGTTCGATCC
CCACAGACGGCG
>Scaffold_5.trna44 Scaffold_5:25418476-25418549 (+) Val (CAC) 74 bp Sc: 82.4
GTCTGGGTGGTGTAGTTGGTTATCACGCTAGTCTCACACACTAGAGGTCCCCGGTTCGAA
CCCGGGCTCAGACA
>Scaffold_5.trna45 Scaffold_5:25582954-25583025 (+) Undet (NNN) 72 bp Sc: 28.4
GTTGTTGTGGTGTAGTGGTTACTACAATGGTTTGCAAACCAAAGATCCCTTGTTCAATTC
AAGCTAACAACA
>Scaffold_5.trna46 Scaffold_5:24867577-24867650 (-) Val (CAC) 74 bp Sc: 79.1
GTCTGGGTGGTGTAGTTGGTTATCACGCTAGTCTCACACACTAGAGGTCCCCAGTTCGAA
CCTGGGCTCAGACA
>Scaffold_5.trna47 Scaffold_5:24719238-24719310 (-) Ala (AGC) 73 bp Sc: 63.4
GGGGATGTAGCTCAGATGGTAGAGCGCTCGCTTAGCATGCGAGAGGAACGGGGATCGATA
CCCCGCATCTCCA
>Scaffold_5.trna48 Scaffold_5:24712916-24712988 (-) Ala (AGC) 73 bp Sc: 63.4
GGGGATGTAGCTCAGATGGTAGAGCGCTCGCTTAGCATGCGAGAGGTACGGGGATCGATA
CCCCGCATCTCCA
>Scaffold_5.trna49 Scaffold_5:24669071-24669154 (-) Leu (CAA) 84 bp Sc: 78.6
GTCAGGATGGCCGAGTGGTCTAAGGCGCCAGACTCAAGTTCTGGTCCTCTAACGAGGGCG
TGGGTTCAAATCCCACTTCTGACA
>Scaffold_5.trna50 Scaffold_5:24609523-24609596 (-) His (GTG) 74 bp Sc: 39.2
GTGTTTGTGGCTCAATGGATAGAGCATCTGCATGTGGAGCAGAAGGTTTGGGGTTCGACC
CCCTATTGGGCGCA
>Scaffold_5.trna51 Scaffold_5:24430192-24430264 (-) His (GTG) 73 bp Sc: 24.9 Possible pseudogene
GCGTTTGTGGCTCAATAGATAGAACATTTGCATGTGGAGCAGAAGGTTTGGGGTTCGACT
CCTACTGAACGCA
>Scaffold_5.trna52 Scaffold_5:24179686-24179759 (-) His (GTG) 74 bp Sc: 27.7 Possible pseudogene
GCGTTTGTGGCTCAATGGATAGAGCATCTGCATGTGGAACAGAAGATTTGGGGTTCGACC
CCTAATTGGGCGCA
>Scaffold_5.trna53 Scaffold_5:23725958-23726030 (-) His (GTG) 73 bp Sc: 25.3 Possible pseudogene
GTGCTTGTGGCTCAATGGATAGAGCATCTGCATGTGGAGCAGAAGGTTTGGGGTTTGACC
CTTACCGGGCGCA
>Scaffold_5.trna54 Scaffold_5:23688307-23688377 (-) Gly (CCC) 71 bp Sc: 66.0
GCGCATCTAGTGTAGTGGTATCATAGTACCCTCCCACGGTACTGACCGGGGTTCGATTCC
CCGGATGCGCA
>Scaffold_5.trna55 Scaffold_5:23557933-23558013 (-) Leu (AAG) 81 bp Sc: 74.0
GTTGAGATGGCCGAGTTGGTCTAAGGCGCCAGATTAAGGTTCTGGTCCGAAAGGGCGTGG
GTTCAAATCCCACTCTCAACA
>Scaffold_5.trna56 Scaffold_5:22407570-22407642 (-) His (GTG) 73 bp Sc: 20.4 Possible pseudogene
GCGGTTGTGGCTTAATGGATAGAGCATCTGCATGTGGAACAGAATGTTTGGGGTTTGATC
CCTACTGAGCGCA
>Scaffold_5.trna57 Scaffold_5:22368284-22368357 (-) Lys (CTT) 74 bp Sc: 81.2
GCCCGTCTAGCTCAGTTGGTAGAGCGCAAGGCTCTTAACCTTGTGGTCGTGGGTTCGAGC
CCCCACGGTGGGCG
>Scaffold_5.trna58 Scaffold_5:21352023-21352096 (-) His (GTG) 74 bp Sc: 22.6 Possible pseudogene
GCGCTTGTGGCTCAATGGATAGAACATCTGCATGTGGAGTAAGAAGGTTTGGGGTTCGAC
CCCTACTAGGCGCA
>Scaffold_5.trna59 Scaffold_5:21045614-21045697 (-) Thr (TGT) 84 bp Sc: 35.7
AGCCTATTAGCTCAATTTGGTCGAGCACTGTGTATTTGTGCTTACATTGCACAGGGGATG
TAGGTTCAAATCCTACATAGGCTC
>Scaffold_5.trna60 Scaffold_5:20558344-20558416 (-) His (GTG) 73 bp Sc: 27.7 Possible pseudogene
GGGCTTGTGGCTCAATGGATAGAGCATCTGCATGTGGAGCAAAAGGTTTGGGGTTCGACC
CCTACTAGGCGCA
>Scaffold_5.trna61 Scaffold_5:19384808-19384882 (-) Undet (NNN) 75 bp Sc: 48.4
AGCCTATTAGCTCAATTGGTAGAGCACTCTGTTCTTTTTTTATGGAGGATGTAGGTTCAA
ATCCTACATAGGCTA
>Scaffold_5.trna62 Scaffold_5:19287324-19287426 (-) Leu (CAA) 103 bp Sc: 21.0
AATGTTAGGATGGCCGAGTGGTCTAAGGCGCCAGACTCAAGTTCTGGTCTTCGTGAAAGG
GCGTGGGTGTATTAGAAATTTATTTTGTATCCCATAAATATTG
>Scaffold_5.trna63 Scaffold_5:18758405-18758479 (-) Tyr (ATA) 75 bp Sc: 33.3
AGGCTATTAGCTCAAAACTGATAGAGCAATGTGCTATAAATGTACATGATGTGGGTTCAA
CTCCCACATAGCCTA
>Scaffold_5.trna64 Scaffold_5:18550916-18550991 (-) Lys (CTT) 76 bp Sc: 52.4
AGCCTATTAGCTCAATTGGTAGAGCACTCTATTCTTCTTTGTATGGAGGATGTAGGTTCA
AATCCTACATAGGCTA
>Scaffold_5.trna65 Scaffold_5:16975817-16975889 (-) His (GTG) 73 bp Sc: 37.0 Possible pseudogene
GCGCTTATGGCTCAATGGATAGAGCATCTGCATGTGGAGCAGGGGGTTTGGGGTTCGACC
CCTACTGGGTGCA
>Scaffold_5.trna66 Scaffold_5:15716621-15716704 (-) Thr (TGT) 84 bp Sc: 34.9
AGCCTATTAGCTCAATTTGGTCGAGCACTGTGTATTTGTGCTTACTTTGCACAGGGGATG
TAGGTTCAACTCCTACATAGGCTT
>Scaffold_5.trna67 Scaffold_5:14665102-14665177 (-) Undet (NNN) 76 bp Sc: 45.1
AGCCTATTAGCTCAATTGGGAGAGCACTCTGTTTTTCTTTGTATAGAGGATGTAGGTTCA
AATCCTACATAGGCTA
>Scaffold_5.trna68 Scaffold_5:14522991-14523066 (-) Lys (CTT) 76 bp Sc: 33.3
AGCCTATTAGCTCAATTAGTAGAGCACTCTGCTCTTTTCTGTATGGAGGGTGAAGGTTCA
AATCCTACATAGGCTA
>Scaffold_5.trna69 Scaffold_5:14503195-14503264 (-) Val (TAC) 70 bp Sc: 26.4 Possible pseudogene
GCATGTGTCCTAGCGGTTGGGCTCTTGGTGTACAACCAAGAGGTCAGCGGTTCGAATCCT
CTCAAAGGCA
>Scaffold_5.trna70 Scaffold_5:14412384-14412457 (-) Leu (CAA) 74 bp Sc: 43.8
TGCCTATTAGCTCAATTGGTAGAGCATGCTATGCTTAAGCATACAAGATGTTGGTTCAAA
TCCTACATAGGCAA
>Scaffold_5.trna71 Scaffold_5:13941648-13941723 (-) Thr (TGT) 76 bp Sc: 50.3
AGCCTATTAGCTCAATTGGTAGAGCACTCTGTACTTCTTTGTATGGAGGATGTAGGTTCA
AATCCTACATAGGCTA
>Scaffold_5.trna72 Scaffold_5:13553778-13553850 (-) His (GTG) 73 bp Sc: 22.5 Possible pseudogene
GCACTTGTGGCTCAATGGATAGAGCATCTGCATGTGGAGCAGAAGGTTTGGGGTTTGACC
CGTACTGAGCGCA
>Scaffold_5.trna73 Scaffold_5:13439301-13439373 (-) Ala (TGC) 73 bp Sc: 32.5
GTTGTTGTGGTGTAGTGGTTACCACTATGGTCTTGCAAACCAAAAGTCCCTAGTTCAATC
CAAGCCAACAATA
>Scaffold_5.trna74 Scaffold_5:12326964-12327036 (-) Ala (TGC) 73 bp Sc: 22.5 Possible pseudogene
GTTGATGTGGTGTAGTGGTTACCACTATGGTCATGCATACCAAAGGTCCCTAGTTCAATT
CAAGCCAACAACA
>Scaffold_5.trna75 Scaffold_5:10897459-10897538 (-) Leu (TAG) 80 bp Sc: 70.9
GACGGTTTGGCCGAGTGGTCTAAGGCGCCAGATTTAGGCTCTGGTCCGAAAGGGCGTGGG
TTCAAATCCCACAGCCGTCA
>Scaffold_5.trna76 Scaffold_5:10888559-10888631 (-) Arg (TCT) 73 bp Sc: 70.2
GCACTCGTGGCCTAATGGATAAGGCATTTGACTTCTAATCAAAGGATTGTGGGTTCGAGT
CCCACCGAGTGTG
>Scaffold_5.trna77 Scaffold_5:9049473-9049545 (-) Sup (CTA) 73 bp Sc: 35.7
GCGCTTGTGGCTCAATGGATAGAGCATCTGCATCTAAAGTAGAAATATTGGGGTTCGACC
CCTATTGGGCGCA
>Scaffold_5.trna78 Scaffold_5:8627950-8628021 (-) Undet (NNN) 72 bp Sc: 26.3 Possible pseudogene
GTTGTTGTGGTGTAGTGGTTACCACAATGGTTTGCAAACCAAAAGTTCTTAGTTCAATTC
AAGGCAACAACA
>Scaffold_5.trna79 Scaffold_5:7951128-7951198 (-) Undet (NNN) 71 bp Sc: 41.1
AGCCTACTAGCTCAAGGGTAGAGCATTGTGCAAATGCACAAAAGATGTGGGTTCGAATCC
CACGTAGGTTT
>Scaffold_5.trna80 Scaffold_5:7942214-7942284 (-) Undet (NNN) 71 bp Sc: 41.1
AGCCTACTAGCTCAAGGGTAGAGCATTGTGCAAATGCACAAAAGATGTGGGTTCGAATCC
CACGTAGGTTT
>Scaffold_5.trna81 Scaffold_5:5589556-5589628 (-) Arg (TCT) 73 bp Sc: 70.2
GCACTCGTGGCCTAATGGATAAGGCATTTGACTTCTAATCAAAGGATTGTGGGTTCGAGT
CCCACCGAGTGTG
>Scaffold_5.trna82 Scaffold_5:3253295-3253366 (-) His (GTG) 72 bp Sc: 23.0 Possible pseudogene
GCGTTTGTGGCTCAATGGATGAGCATCTGCACGTGGAGTAGGCGGTTAGGGGTTCAATTC
CTACTGGGCGCA
>Scaffold_5.trna83 Scaffold_5:2513361-2513433 (-) His (GTG) 73 bp Sc: 21.6
GCGCTTGTGGCTCAATGGATAGAGCATCTGCATGTGGAGCAGAAGGTTTGGAATTCGACA
TTTACTGGGTGCA
>Scaffold_5.trna84 Scaffold_5:1441057-1441129 (-) His (GTG) 73 bp Sc: 24.6 Possible pseudogene
GCGTTTGTGGCTCAATGAATAGAGCATTTGCACGTGGAGCAGAAGATTTGGGGTTCGACC
CCTACTGAGCGCA
>Scaffold_5.trna85 Scaffold_5:1397887-1397959 (-) His (GTG) 73 bp Sc: 20.0 Possible pseudogene
GCGCTTCTGGCTTAATGGATAGAACATCTGCATGTGGAGTAGAAGGTTTTGGATTCGACC
CCTACTAGGCGCA
>Scaffold_5.trna86 Scaffold_5:1388006-1388128 (-) Gln (TTG) 123 bp Sc: 63.3
GCCCGCCTAGCTCAGTGGTAGAGCGCAATATTTGGGTATATAATACCCACCACTCTACAT
GGGTGGTTAGCATTCTAAATCAAAGGGTGATTGTGGTCGTGGGTTCGATTCCCACGGTGG
GCA
>Scaffold_5.trna87 Scaffold_5:434370-434442 (-) His (GTG) 73 bp Sc: 33.2 Possible pseudogene
GCGTTTGTAGCTTAATGGATAGAGCATTTGCATGTGGAGCAGAAGGTTTGGCGTTCGATC
CCTACTGGGCGCA
>Scaffold_5.trna88 Scaffold_5:4155-4228 (-) Met (CAT) 74 bp Sc: 61.9
GCATCCATGGCTGAATGGTTAAAGCGCCCAACTCATAATTGGCGAATTCGTAGGTTCAAT
TCCTACTGGATGCA
>Scaffold_6.trna1 Scaffold_6:372896-372968 (+) Arg (CCT) 73 bp Sc: 73.8
GCGTCTGTAGCTCAGTGGATAGAGCGTCTGTTTCCTAAGCAGAAGGTCGTAGGTTCGACC
CCTACCTGACGCG
>Scaffold_6.trna2 Scaffold_6:679113-679183 (+) Undet (NNN) 71 bp Sc: 30.5
AGCCTACTAGCTCAAGGTTAGAGCATTGCGCAAATGCACAAAAGATGTGGGTTCGAATCC
CACGTAGGTTC
>Scaffold_6.trna3 Scaffold_6:1544792-1544864 (+) His (GTG) 73 bp Sc: 39.5 Possible pseudogene
ACACTTGTGGCTCAATGGATAGAGCATCTGCATGTGGAGCAGAAGGTTTAGAGTTCGAAT
CCTACTGGGTGCA
>Scaffold_6.trna4 Scaffold_6:3134922-3134994 (+) Phe (GAA) 73 bp Sc: 78.3
GCGGGGATAGCTCAGTTGGGAGAGCGTCAGACTGAAGATCTGAAGGTCGCGTGTTCGATC
CACGCTCACCGCA
>Scaffold_6.trna5 Scaffold_6:3240198-3240284 (+) Tyr (GTA) 87 bp Sc: 69.7
CCGACCTTAGCTCAGTTGGCAGAGCGGAAGACTGTAGTTGTAACAACTGAAATCTTTAGG
TCGCTGGTTCGATTCCGGCAGGTCGGA
>Scaffold_6.trna6 Scaffold_6:3245139-3245225 (+) Tyr (GTA) 87 bp Sc: 69.7
CCGACCTTAGCTCAGTTGGCAGAGCGGAAGACTGTAGTTGTCAAAACTGAAATCTTTAGG
TCGCTGGTTCGATTCCGGCAGGTCGGA
>Scaffold_6.trna7 Scaffold_6:3768232-3768303 (+) Undet (NNN) 72 bp Sc: 22.0 Possible pseudogene
GTTGTTGTGGTGTAGTGGTTACCCCAATGGTTTACAAACCAAAGATCCTTTGTTCAATTC
AAGTCAACAACA
>Scaffold_6.trna8 Scaffold_6:4912054-4912126 (+) His (GTG) 73 bp Sc: 23.1 Possible pseudogene
GTGCTTGTAGCTCAATAGATAGAGCATTTGCATGTGGAGTAAAAGGTTTGAGGTTCGATC
CCTACTCGGCGCA
>Scaffold_6.trna9 Scaffold_6:6550952-6551022 (+) Undet (NNN) 71 bp Sc: 38.9
AGCCTACTAGCTCAAGGGTAGAGCATTGTGCAAATGCACAAAAGATGTGGGTTCGAATCC
CACGTAGGTTC
>Scaffold_6.trna10 Scaffold_6:6846506-6846577 (+) Undet (NNN) 72 bp Sc: 26.8 Possible pseudogene
GTTGTTGTGGTGTAGTGGTTACTACAATGGTTTGCAAACCAAAGGTCCCTTGTTCAATTC
ATGCTAACAACA
>Scaffold_6.trna11 Scaffold_6:8316684-8316756 (+) His (GTG) 73 bp Sc: 39.2
GCGCTTGTGGCTCAATGGATAGAGCATCTGCATGTGGAGCAGAAGGTTTGAGGTTTGACC
CCTACTAGGCGCA
>Scaffold_6.trna12 Scaffold_6:8873158-8873241 (+) Cys (ACA) 84 bp Sc: 32.9
AGCCTATTAGCTCAATTTGGTCGAGCAGTGTGTATTTGTGCTTACATTGCACAGGGAATG
TAGGTTCAAATCCTACATAGGCTC
>Scaffold_6.trna13 Scaffold_6:9333318-9333401 (+) Thr (TGT) 84 bp Sc: 21.1
AGTCTATTAGCTCAATTTGGTCGAGCACTGTGTATTTGTGCTTACATTGCATAGGGGATG
TAGTTTCAAATCCTACATAGGCTC
>Scaffold_6.trna14 Scaffold_6:11079542-11079617 (+) Lys (CTT) 76 bp Sc: 33.3
AGCCTATTAGCTCAATCGGCAGAACACTCTATTCTTCATTGTATGGAGGGTGTAGGTTCA
AATCTTACATAGGTTA
>Scaffold_6.trna15 Scaffold_6:11317881-11317964 (+) Thr (TGT) 84 bp Sc: 24.8
AGCCTATTAGCTCAATTTGGTCGAGCACTGTGTATTTGTGCTTACATGGCACAGGGGATG
TAGTTTCAAATCCTACATAGGCTC
>Scaffold_6.trna16 Scaffold_6:11894860-11894932 (+) Thr (TGT) 73 bp Sc: 41.4
AGCCTATTAACTCAATTGGTAGAGCACTCTGTTCTTTGTATGGAGGATGTAGGTTCAAAT
CCTACATAGGCTA
>Scaffold_6.trna17 Scaffold_6:13869218-13869290 (+) His (GTG) 73 bp Sc: 25.6 Possible pseudogene
GCGCTTGTGGCTCAATGGATAGAGCATCTGCATGTGGAGCGAAAGGTTTGGGGTTCGACC
CCTACTAGGCGTA
>Scaffold_6.trna18 Scaffold_6:14191391-14191462 (+) Undet (NNN) 72 bp Sc: 39.1
GTTGTTGTGGTGTAGTGGTTATCACAATGGTTTGCAAACCAAAGGTCTCTTGTTCAATTC
CAGCCAACAACA
>Scaffold_6.trna19 Scaffold_6:14935217-14935289 (+) Ala (AGC) 73 bp Sc: 63.4
GGGGATGTAGCTCAGATGGTAGAGCGCTCGCTTAGCATGCGAGAGGTACGGGGATCGATA
CCCCGCATCTCCA
>Scaffold_6.trna20 Scaffold_6:14950499-14950570 (+) Pro (CGG) 72 bp Sc: 64.8
GGGCGTTTGGTCTAGTGGTATGATTCTCGCTTCGGGTGCGAGAGGTCCCGAGTTCGATTC
CCGGAACGCCCC
>Scaffold_6.trna21 Scaffold_6:15639099-15639171 (+) His (GTG) 73 bp Sc: 30.5 Possible pseudogene
GCGCTTGTGGCTCAATGGATAGAGCATCTGCATGTGGAGCAGAAGGTTTGGGGTTCTACC
CCTACTGGGCGCG
>Scaffold_6.trna22 Scaffold_6:16325837-16325909 (+) Asn (ATT) 73 bp Sc: 38.4
AGTCTATTAGCTCAACTTGGTAGAGCGCTATGCATTTGCATAGAGGATGTAGGTTCAACT
CCTACATAGGCTA
>Scaffold_6.trna23 Scaffold_6:16379715-16379787 (+) Ala (TGC) 73 bp Sc: 45.3
GTTGTTGTGGTGTAGTGGTTACCACTATGGTCTTGCAAACCAAAAGTCCCTTGTTCAATC
CAAGCCAACAACA
>Scaffold_6.trna24 Scaffold_6:16708349-16708421 (+) His (GTG) 73 bp Sc: 27.5 Possible pseudogene
GCACTTGTGGCTTAATGGATAGAGCATCTGCATGTGGAGCAGAATGTTTGAGGTTCGACC
CCTACAGGGCGCA
>Scaffold_6.trna25 Scaffold_6:17283601-17283671 (+) Thr (TGT) 71 bp Sc: 21.4 Possible pseudogene
AGCTATTAGCTCAATTGGTAGAGCACTCTGTTCTTTGTATGGAGGATGTAGGTTCAAATC
TACATAGGCTA
>Scaffold_6.trna26 Scaffold_6:17507614-17507685 (+) Tyr (GTA) 72 bp Sc: 38.0
GCGCTTGTGGCTCAATGGATAGAGCATCTGCATGTAGTGCAGAAGGTTTGGGGTTCGACC
CCTATTGGCGCA
>Scaffold_6.trna27 Scaffold_6:17846701-17846772 (+) Tyr (GTA) 72 bp Sc: 23.1 Possible pseudogene
GCGTTTGTGGCTTAATGGATGAGCATCTGCATGTAAAGTAGAAGGTTCAGGGTTCTACCC
CTACTAGGCGCA
>Scaffold_6.trna28 Scaffold_6:18458034-18458109 (+) Lys (CTT) 76 bp Sc: 52.4
AGCCTATTAGCTCAATTGGTAGAGCACTCTATTCTTCTTTGTATGGAGGATGTAGGTTCA
AATCCTACATAGGCTA
>Scaffold_6.trna29 Scaffold_6:20291758-20291842 (+) Tyr (GTA) 85 bp Sc: 24.4
GCGCTTATGGCTCAATGGATAGAGCATCTGCATGTAGTGCAGAAGGTTTAGGATTCGACT
TGGGGGGGTTTCCTGACTGCGCGCA
>Scaffold_6.trna30 Scaffold_6:20526095-20526176 (+) Ser (TGA) 82 bp Sc: 76.3
GTCAGTATGTCCGAGTGGTTAAGGAGACAGACTTGAAATCTGTTGGGTTTCGCCCGCGCA
GGTTCAAATCCTGCTGCTGACG
>Scaffold_6.trna31 Scaffold_6:21198814-21198895 (+) Ser (GCT) 82 bp Sc: 80.5
GTCGCTTTGGCCGAGTGGTTAAGGCGTGTGCCTGCTAAGTACATGGGGTTTCCCCGCGAG
AGTTCGAATCTCTCAGGCGACG
>Scaffold_6.trna32 Scaffold_6:21346682-21346755 (+) His (GTG) 74 bp Sc: 27.6
GCGCTTGTGGCTCAAAGGATAGAGCATCTGCATGTGGAGCAGAACGTTTGGGGTTCGGCT
CCCTACTGGATGCA
>Scaffold_6.trna33 Scaffold_6:21673648-21673720 (+) His (GTG) 73 bp Sc: 34.6 Possible pseudogene
GCGCTTGTGGCTCAATTGATAGAGCATCTGCATGTGGAGTAGAAGGTTTGGGGTTCGACC
CCTACTAGGCGCA
>Scaffold_6.trna34 Scaffold_6:21893663-21893724 (+) Undet (NNN) 62 bp Sc: 23.6
GCGCTTGTGGCTCAATGGATAGAGCATCGCAAAAGGTTTGGGGTTCGACCCTACTAGGCG
CA
>Scaffold_6.trna35 Scaffold_6:22165152-22165235 (+) Undet (NNN) 84 bp Sc: 39.6
AGCCTATTAGCTCAATTTGGTCGAGCACTGTGTATTTGTGTTTACATTGTACAGAGGATG
TGGGTTCAAATCCCACATAGGCTT
>Scaffold_6.trna36 Scaffold_6:22263494-22263566 (+) Tyr (GTA) 73 bp Sc: 29.8
ACGCTTGTGGCTCAGTAGATAGAGCATCTGCATGTAGAGTAGAAGGTTTGAGGTTCGACC
CCTACTGGGCGTA
>Scaffold_6.trna37 Scaffold_6:22274507-22274581 (+) His (GTG) 75 bp Sc: 20.7 Possible pseudogene
GCGCTTGTGGCTAAATGGATAGAGCATCTGCATGTGGAGCAAAAGGCTTAGGGTATTCGA
CCCCTACTGGGCGCA
>Scaffold_6.trna38 Scaffold_6:22757285-22757356 (+) Trp (CCA) 72 bp Sc: 75.8
GGATCCGTGGCGCAATGGTAGCGCGTCTGACTCCAGATCAGAAGGTTGCGTGTTCGATTC
ACGTCGGGTTCA
>Scaffold_6.trna39 Scaffold_6:22902743-22902814 (+) Pro (TGG) 72 bp Sc: 68.5
GGGCATTTGGTCTAGTGGTATGATTCTCGCTTTGGGTGCGAGAGGTCCCGAGTTCGATTC
TCGGAATGCCCC
>Scaffold_6.trna40 Scaffold_6:23687200-23687272 (+) His (GTG) 73 bp Sc: 24.0 Possible pseudogene
ATGCTTATGGCTCAAGAGATAGAGCATTTGCATGTGGAGCAAAAGGTTTGGGGTTCGACC
CCTACTGGGCACA
>Scaffold_6.trna41 Scaffold_6:24480173-24480246 (+) Undet (NNN) 74 bp Sc: 46.1
TGCCTATTAGCTCAATTGGTAGAGCATGCTATGCTTAAGCATACATGATGTAGGTTCAAA
TCCTGCATAGGCAA
>Scaffold_6.trna42 Scaffold_6:24480841-24480913 (-) Asn (ATT) 73 bp Sc: 38.4
AGTCTATTAGCTCAACTTGGTAGAGCGCTATGCATTTGCATAGAGGATGTAGGTTCAACT
CCTACATAGGCTA
>Scaffold_6.trna43 Scaffold_6:24085344-24085430 (-) Tyr (GTA) 87 bp Sc: 74.4
CCGACCTTAGCTCAGTTGGTAGAGCGGAGGACTGTAGTAGTTATGCAGACAATCCTTAGG
TCGCTGGTTCGAATCCGGCAGGTCGGA
>Scaffold_6.trna44 Scaffold_6:23351323-23351394 (-) iMet (CAT) 72 bp Sc: 58.3
ATCAGAGTGGCGCAGCGGAAGCGTGGTGGGCCCATAACCCACAGGTCCCAGGATCGAAAC
CTGGCTCTGATA
>Scaffold_6.trna45 Scaffold_6:23314541-23314613 (-) Arg (ACG) 73 bp Sc: 71.7
GACTCCATGGCCCAATGGATAAGGCGCTGGTCTACGGAACCAGAGATTCTGGGTTCGATC
CCCAGTGGAGTCG
>Scaffold_6.trna46 Scaffold_6:22165642-22165717 (-) Thr (TGT) 76 bp Sc: 48.3
AGCCTATTAGCTCAATTGGTAGAGCACTTTGTACTTCTTTGTATGGAGGATGTAGGTTCA
AATCCTACATAGGTTA
>Scaffold_6.trna47 Scaffold_6:22037985-22038057 (-) Asn (ATT) 73 bp Sc: 36.9 Possible pseudogene
GCGCTTGTGGCTCAATGGATAGAGTATCTGCATATTGAGCAGAAGGTTTGGGGTTCGACC
CCTATTGGGCGCA
>Scaffold_6.trna48 Scaffold_6:21539920-21539993 (-) His (ATG) 74 bp Sc: 25.4 Possible pseudogene
GCGCTTGTGGCTCAAAGATATAGAGCATCTGTATATGGAGTAGAAGGTTTGGGGTTCGAC
CCCTAGTAGGCGCA
>Scaffold_6.trna49 Scaffold_6:21492489-21492559 (-) Tyr (GTA) 71 bp Sc: 21.1 Possible pseudogene
GCTTGTGGCTCAATGGATAGAGCATCTGCATGTAAAGTAGAAGTTTTGGGGTTCGACCCC
TACTGGACGCA
>Scaffold_6.trna50 Scaffold_6:21214288-21214369 (-) Ser (GCT) 82 bp Sc: 80.5
GTCGCTTTGGCCGAGTGGTTAAGGCGTGTGCCTGCTAAGTACATGGGGTTTCCCCGCGAG
AGTTCGAATCTCTCAGGCGACG
>Scaffold_6.trna51 Scaffold_6:21213871-21213952 (-) Ser (GCT) 82 bp Sc: 80.5
GTCGCTTTGGCCGAGTGGTTAAGGCGTGTGCCTGCTAAGTACATGGGGTTTCCCCGCGAG
AGTTCGAATCTCTCAGGCGACG
>Scaffold_6.trna52 Scaffold_6:20336258-20336330 (-) His (GTG) 73 bp Sc: 39.7
GCGCTTGTAGCTCAATGGATAGAGCATCTGCATGTGGAGCAGAAGGTTTAGGGTTCGTCC
CCTACTGAGCGCA
>Scaffold_6.trna53 Scaffold_6:19292027-19292099 (-) Arg (CCG) 73 bp Sc: 69.2
GTTCGCGTGGCCTAATGGATAAGGCGCTCGCCTCCGGAGCGGGAGATTGTGGGTTCGAGT
CCCACCGTGAACG
>Scaffold_6.trna54 Scaffold_6:18992120-18992192 (-) Ala (TGC) 73 bp Sc: 70.0
GGGGATGTAGCTCAAATGGTAGAGCGCTCGCTTTGCATGCGAGAGGCACGGGGTTCGATC
CCCCGCATCTCCA
>Scaffold_6.trna55 Scaffold_6:18991808-18991880 (-) Ala (TGC) 73 bp Sc: 46.1
GGGGATGTAGCTCAAATGGTAGAGTGCTTCCTTTGCATGCGAGAGGCACAGGGTTCGATC
CCCCGCATCTCCA
>Scaffold_6.trna56 Scaffold_6:18991481-18991553 (-) Ala (TGC) 73 bp Sc: 70.0
GGGGATGTAGCTCAAATGGTAGAGCGCTCGCTTTGCATGCGAGAGGCACGGGGTTCGATC
CCCCGCATCTCCA
>Scaffold_6.trna57 Scaffold_6:18918551-18918622 (-) Asp (GTC) 72 bp Sc: 69.8
GTCGTTGTAGTATAGTGGTGAGTATTCCCGCCTGTCACGCGGGTGACCCGGGTTCGATCC
CCGGCAACGGCG
>Scaffold_6.trna58 Scaffold_6:18458427-18458510 (-) Thr (TGT) 84 bp Sc: 33.3
AGCCTATTAGCTCAATTTGGTCGAGCACTGTGTATTTGTGTTTACATTGCACAGAGGATG
TGGGTTCAAATCCTACATAGGCTC
>Scaffold_6.trna59 Scaffold_6:18135496-18135577 (-) Ser (TGA) 82 bp Sc: 82.9
GTCGATATGTCCGAGTGGTTAAGGAGACAGACTTGAAATCTGTTGGGCTTTGCCCGCGCA
GGTTCGAACCCTGCTGTCGACG
>Scaffold_6.trna60 Scaffold_6:18132176-18132257 (-) Ser (TGA) 82 bp Sc: 80.7
GTCGATATGTCCGAGTGGTTAAGGAGACAGACTTGAAATCTGTTGGGCTTCGCCCGCGCA
GGTTCGAACCCTGCTGTCGACG
>Scaffold_6.trna61 Scaffold_6:18130556-18130637 (-) Ser (TGA) 82 bp Sc: 80.7
GTCGATATGTCCGAGTGGTTAAGGAGACAGACTTGAAATCTGTTGGGCTTCGCCCGCGCA
GGTTCGAACCCTGCTGTCGACG
>Scaffold_6.trna62 Scaffold_6:17283950-17284033 (-) Thr (TGT) 84 bp Sc: 25.5
AGCCTATTAGCTCAATTTGGTCGAGCACTGTGTATTTGTGTTTACATTGCACAGAGGATG
TGAGTTCAAATCCTACATAGGCTC
>Scaffold_6.trna63 Scaffold_6:17241579-17241651 (-) His (ATG) 73 bp Sc: 29.8 Possible pseudogene
GTGTTTGTGGCTCAGTGGATAGAGCATCTGCATATGGAGCAGAAGGTTTGGGGTTCGACC
TCTACTAGGCGCA
>Scaffold_6.trna64 Scaffold_6:16326503-16326576 (-) Undet (NNN) 74 bp Sc: 48.7
TGCCTATTAGCTCAATTGGTAGAGCATGCTATGCTAAAGCATACGAGATGTAGGTTCGAA
TCCTACATAGGCAA
>Scaffold_6.trna65 Scaffold_6:15392687-15392759 (-) Ala (TGC) 73 bp Sc: 70.0
GGGGATGTAGCTCAAATGGTAGAGCGCTCGCTTTGCATGCGAGAGGCACGGGGTTCGATC
CCCCGCATCTCCA
>Scaffold_6.trna66 Scaffold_6:14599429-14599513 (-) Met (CAT) 85 bp Sc: 64.2
GGGGTGGTGGCGCAGTTGGCTAGCGCGTAGGTCTCATAGCTTCTGAGTGATCCTGAGGTC
GAGAGTTCGAGCCTCTCTCACCCCA
>Scaffold_6.trna67 Scaffold_6:12961395-12961467 (-) Thr (TGT) 73 bp Sc: 72.1
GCCCCGTATAGCTCAGTGGTAGAGCGTCAGTCTTGTAAACTGAAGGTCTGTAGTTCGATC
CTGCATGGGGGCA
>Scaffold_6.trna68 Scaffold_6:12451613-12451685 (-) His (GTG) 73 bp Sc: 21.2 Possible pseudogene
GCGCTTTTGGTTTAATGGATATAGCATCTGCATGTGGAGCAGAAGGTTTGAGGTTCTACC
CCTACTAGGCGCA
>Scaffold_6.trna69 Scaffold_6:11895227-11895310 (-) Thr (TGT) 84 bp Sc: 33.3
AGCCTATTAGCTCAATTTGGTCGAGCACTGTGTATTTGTGTTTACATTGCACAGAGGATG
TGGGTTCAAATCCTACATAGGCTC
>Scaffold_6.trna70 Scaffold_6:11318793-11318868 (-) Gln (CTG) 76 bp Sc: 30.3
AGCGTATTACCTCAATTGGTAGAGCACTCTGTTCTTTTCTGTATGGAGGATGTAGGTTCA
AATCCTACATAGGCTA
>Scaffold_6.trna71 Scaffold_6:11079769-11079841 (-) Undet (NNN) 73 bp Sc: 41.0
AGGCTATTAGCTCAAATTGGTAGAGCAATATACATTGTTAAATATGATGTGGGTTCGAGT
CCCACATAGCCTA
>Scaffold_6.trna72 Scaffold_6:9333900-9333975 (-) Ile (TAT) 76 bp Sc: 52.7
AGCCTATTAGCTCAATTGGTAGAGCACTCTATTCTTCTTTATAAGGAGGATGTAGGTTCA
AATCCTACATAGGCTA
>Scaffold_6.trna73 Scaffold_6:9129860-9129934 (-) Undet (NNN) 75 bp Sc: 38.1
AGCCTATTAGCTCAATTGGTAGAGTACTCTGTTCTTCTTTCATGGAGGAGGTAGGTTCAA
ATCCTACATAGACTA
>Scaffold_6.trna74 Scaffold_6:8315365-8315436 (-) Undet (NNN) 72 bp Sc: 21.5 Possible pseudogene
ATTGTTGTGGTGTAGTGGTTACCACGATGGTTTGCAAACCAAAAGTCCCATGTTCAATTC
AAGCCAACAACA
>Scaffold_6.trna75 Scaffold_6:7571150-7571233 (-) Thr (TGT) 84 bp Sc: 37.1
AGCCTATTAGCTCAATTTGGTCGAGAACTGTGTATTTGTACTTACATTGCACAGGGGATG
TAGGTTCAAATCCTACATAGGCTC
>Scaffold_6.trna76 Scaffold_6:6551167-6551238 (-) Phe (AAA) 72 bp Sc: 43.6
AACCTATTAGCTCAAATGGTAGAGCACTATGCAAATGCATAGAGGATGTAGGTTCAATTC
CTACATAGGTTA
>Scaffold_6.trna77 Scaffold_6:5309657-5309729 (-) Phe (GAA) 73 bp Sc: 74.0
GCGAGGATAGCTCAGTTGGGAGAGCGTCAGACTGAAGATCTGAAGATCGCGTGTTCGATT
CACGCTCATCGCA
>Scaffold_6.trna78 Scaffold_6:4782144-4782216 (-) His (GTG) 73 bp Sc: 32.4 Possible pseudogene
TTGCATATGGCTCAATGGATAGAGCATCTGCGTGTGGAGCAGAAGATTTAAGGTTCGACC
CCTACTGTGCGCA
>Scaffold_6.trna79 Scaffold_6:4662040-4662111 (-) Lys (TTT) 72 bp Sc: 92.3
GCCGTCTTAGCTCAGTGGTAGAGCGCGTGGCTTTTAACCACGTGGTCGTGGGTTCGATCC
CCACAGACGGCG
>Scaffold_6.trna80 Scaffold_6:4591288-4591360 (-) Phe (GAA) 73 bp Sc: 78.3
GCGGGGATAGCTCAGTTGGGAGAGCGTCAGACTGAAGATCTGAAGGTCGCGTGTTCGATC
CACGCTCACCGCA
>Scaffold_6.trna81 Scaffold_6:3942899-3942971 (-) His (GTG) 73 bp Sc: 31.0 Possible pseudogene
GCGCATGTGGTTCAATGGATAGAGCATCTGCATGTGGAGCAGAAGGTTTGGGGTTCGACC
CCTACTTGGCGCA
>Scaffold_6.trna82 Scaffold_6:3637855-3637925 (-) Ala (AGC) 71 bp Sc: 50.2
GGGGATGTAGCTCAGATGGTAGAGCGCTCGCTTAGCATGCGAGAGGTACGGGATCGATAC
CCGCATCTCCA
>Scaffold_6.trna83 Scaffold_6:3627702-3627775 (-) Ala (AGC) 74 bp Sc: 60.6
GGGGATGTAGCTCAGATGGTAGAGCGCTCGCTTAGCATGCGAGAGGTACGGGGATCGATA
CCCCCGCATCTCCA
>Scaffold_6.trna84 Scaffold_6:3417839-3417911 (-) Lys (CTT) 73 bp Sc: 87.7
GCCCGTCTAGCTCAGTTGGTAGAGCGCAAGGCTCTTAACCTTGTGGTCGTGGGTTCGAGC
CCCACGGTGGGCG
>Scaffold_6.trna85 Scaffold_6:1952229-1952300 (-) Undet (NNN) 72 bp Sc: 20.4
GTTGTTGTGGTGTAGTGGTTACTACAATGGTTTGCAAACCAAAGATCCCTTGTTCAATTT
AAGCTAACAACA
>Scaffold_6.trna86 Scaffold_6:1424810-1424882 (-) Asn (ATT) 73 bp Sc: 31.7 Possible pseudogene
AGCCTATTAACTCAACCTGGTAGAGTCCTATGCATTTGCATAGAGGATGTAGGTTCAACT
CCTACATAGGCTA
>Scaffold_6.trna87 Scaffold_6:1400285-1400356 (-) Undet (NNN) 72 bp Sc: 20.4
GTTGTTGTGGTGTAGTGGTTACTACAATGGTTTGCAAACCAAAGATCCCTTGTTCAATTT
AAGCTAACAACA
>Scaffold_6.trna88 Scaffold_6:1325518-1325590 (-) His (GTG) 73 bp Sc: 24.1 Possible pseudogene
GCGCTTGTGGCTCAATGGATAGAACATTAGCATGTGGAGCAGAAGGTTTGGGGTTCGACC
CCTACTAGGCGCA
>Scaffold_7.trna1 Scaffold_7:1178137-1178210 (+) Ile (AAT) 74 bp Sc: 79.3
GGCCTATTAGCTCAGCTGGTTAGAGCGTCGTGCTAATAACGCGAAGGTCGCAGGTTCGAG
ACCTGCATGGGCCA
>Scaffold_7.trna2 Scaffold_7:1372983-1373066 (+) Leu (CAA) 84 bp Sc: 78.6
GTCAGGATGGCCGAGTGGTCTAAGGCGCCAGACTCAAGTTCTGGTCCTCTAACGAGGGCG
TGGGTTCAAATCCCACTTCTGACA
>Scaffold_7.trna3 Scaffold_7:1430397-1430480 (+) Thr (TGT) 84 bp Sc: 26.0
AGCCTATTAGCTCAATTTGGTCGAACACTGTGTATTTGTGTTTACATTGCACAGAGGATG
TGGGTTCAAATCCTACATAGGCTC
>Scaffold_7.trna4 Scaffold_7:1793238-1793309 (+) iMet (CAT) 72 bp Sc: 58.3
ATCAGAGTGGCGCAGCGGAAGCGTGGTGGGCCCATAACCCACAGGTCCCAGGATCGAAAC
CTGGCTCTGATA
>Scaffold_7.trna5 Scaffold_7:1807258-1807329 (+) iMet (CAT) 72 bp Sc: 26.6
ATTAGAGTGGCGCAGCGAAAGCGTGGTGGGCCCATAATCCACAGGTCCCAGGATCGAAAC
TTAGCTCTGATA
>Scaffold_7.trna6 Scaffold_7:3130945-3131017 (+) Ser (TGA) 73 bp Sc: 23.5 Possible pseudogene
AGGCTATTAGCTCACATTGGTAGAGCAATATACATTGTTGCATAAGATGTTGGTTTGATT
CCCACATAGCCTA
>Scaffold_7.trna7 Scaffold_7:3556635-3556707 (+) His (GTG) 73 bp Sc: 22.3
ACGCTTGTGGCTCAATGGATAGAGCATCTGCATGTGGTGCAGAAGGTTTGGGGTTTGATC
TCTATTGGGCGTA
>Scaffold_7.trna8 Scaffold_7:4651059-4651132 (+) Undet (NNN) 74 bp Sc: 45.1
TGCCTATTAGCTCAATTGGTAGAGCATACTATGCTTAAGCATACAGGATGTAGGTTCAAA
TCCTGCATAGGCAA
>Scaffold_7.trna9 Scaffold_7:5177130-5177204 (+) Undet (NNN) 75 bp Sc: 49.1
AGCCTATTAGCTCAATTGGTAGAGCACTCTGTACTTTTTGTCTAGAGGATGTAGGTTCAA
ATCCTACATAGGCTA
>Scaffold_7.trna10 Scaffold_7:5703711-5703782 (+) Undet (NNN) 72 bp Sc: 22.5 Possible pseudogene
ATTGTTGTGGTGTAGCGGTTACCACAATGGTTTGCAAACCAAAGGTCCCTAGTTCAATTC
AAGCCAACAACA
>Scaffold_7.trna11 Scaffold_7:5760869-5760944 (+) Lys (CTT) 76 bp Sc: 38.8
AGCCTATTAGCTCAATCGGTAGAGCACTCTGTTCTTCATTGCATGGAGGATGTAGATTCG
AATCCTACATAGGCTA
>Scaffold_7.trna12 Scaffold_7:5798704-5798777 (+) Undet (NNN) 74 bp Sc: 27.6
TGCCTATTAGCACAATTAGTAGAGCATGCTATGCTAAAGCATACGAGATGTAGGTTCAAA
TCCTATATAGGCAA
>Scaffold_7.trna13 Scaffold_7:8558137-8558218 (+) Ser (AGA) 82 bp Sc: 78.7
GTGGACGTGCCGGAGTGGTTATCGGGCATGACTAGAAATCATGTGGGCTCTGCCCGCGCA
GGTTCGAATCCTGCCGTCCACG
>Scaffold_7.trna14 Scaffold_7:9109317-9109388 (+) Cys (GCA) 72 bp Sc: 81.7
GGGTCCATAGCTCAGTGGTAGAGCAATTGACTGCAGATCAATAGGTCACCGGTTCGAACC
CGGTTGGGCCCT
>Scaffold_7.trna15 Scaffold_7:9357117-9357188 (+) Sup (TCA) 72 bp Sc: 34.8
GTTGTTGTGGTGTAGTGGTTACCACAATCGTTTTCAAACCAAAGGTCCCTTGTTCAATTC
AAGCCAACAACA
>Scaffold_7.trna16 Scaffold_7:10913575-10913646 (+) Ala (AGC) 72 bp Sc: 32.6
GGGATGTAGCTCAGATGTTAGGGGGCTCGCTTAGCATGCGAGAGGCACGGGGATCGATAC
CCCGCATCTCCA
>Scaffold_7.trna17 Scaffold_7:11085087-11085158 (+) Undet (NNN) 72 bp Sc: 27.1
GTTATTGTGGTGTAGTGTTTACCACAATGGTTTGCAAACCAAAGGTCCCTTGTTCAATTC
AAGCCAACAACA
>Scaffold_7.trna18 Scaffold_7:11212273-11212344 (+) Gly (TCC) 72 bp Sc: 73.9
GCGTTTGTAGTCCAACGGTTAGGATAATTGCCTTCCAAGCAATAGACCCGGGTTCGACTC
CCGGCAAACGCA
>Scaffold_7.trna19 Scaffold_7:11753992-11754064 (+) Lys (TTT) 73 bp Sc: 23.0
AGCCTATTACCTCAATTGGTAAAATATTATGTTCTTTGTATGGAGGATATAGGTTCAAAT
CCTACATAGGCTA
>Scaffold_7.trna20 Scaffold_7:13654034-13654106 (+) Asn (ATT) 73 bp Sc: 39.2
AGCCTATTAGCTTAACTTGGTAGAGCACTATGCATTTGCATAGAGGATGTAGGTTCAACT
CCTACATAGGCTA
>Scaffold_7.trna21 Scaffold_7:13919980-13920052 (+) His (ATG) 73 bp Sc: 23.6 Possible pseudogene
ATGCTTGTGGCTCAATGGATAGAGCATCTGCATATGGAGCAGAAGGTTTGGGGTTTGACC
CCTACTAGGTGCA
>Scaffold_7.trna22 Scaffold_7:16814785-16814857 (+) His (GTG) 73 bp Sc: 30.6 Possible pseudogene
GCGCTTGTGGCTCAATGGATAGAACATCTGCATGTGGAGCAGAAGATTTGGGATTCGACC
CCAACTGGGCGCA
>Scaffold_7.trna23 Scaffold_7:17813286-17813358 (+) Tyr (GTA) 73 bp Sc: 34.3 Possible pseudogene
GCGCTTGTGGCTCAATGGGTAGAGCATCTGTATGTAGAGCAGAAGGTTTGGGGTTCGACC
CCTACTAGACGCA
>Scaffold_7.trna24 Scaffold_7:17919614-17919689 (+) Undet (NNN) 76 bp Sc: 42.3
AGCCTATTAGCTCAATTGGTAGAGCACTCTGTTCTCTTTTGTATAGAGGATGTAGGTTCA
AATTCTACATAGGCTA
>Scaffold_7.trna25 Scaffold_7:18182467-18182539 (+) Tyr (GTA) 73 bp Sc: 39.2 Possible pseudogene
GCGCTTGTGGCTCAATGGATAGAGCATCTGCATGTAGAGCAGAAGGTTTAGGGTTCGACC
CCTCCTGGGCGCA
>Scaffold_7.trna26 Scaffold_7:18224631-18224704 (+) Val (AAC) 74 bp Sc: 71.9
GGTGTCGTGGTGTAGTTGGTTATCACGTCAGTCTAACACACTGAAGGTCTCCGGTTCAAG
TCCGGGCGACGCCA
>Scaffold_7.trna27 Scaffold_7:18316409-18316481 (+) His (GTG) 73 bp Sc: 41.9 Possible pseudogene
GCGCTTGTGGCTCAATGGATAGAGCATCTGCATGTGGAGCAGAAGGTTTGGGGTTCGACC
CCTACTAGGCGCA
>Scaffold_7.trna28 Scaffold_7:18395140-18395219 (+) Leu (TAG) 80 bp Sc: 67.2
GACAGTTTGGCCGAGTGGTCTAAGGCGCCAGATTTAGGCTCTGGTCCGAAAGGGCATGGG
TTCAAATCCCATAGCTGTCA
>Scaffold_7.trna29 Scaffold_7:18676876-18676948 (+) His (GTG) 73 bp Sc: 20.0 Possible pseudogene
GTGCTTGTGGCTCAATGGATAGAGCATCTGCATGTGGAACAGAAGGTTTGGGATTCGACC
CCTACTGGGCGTA
>Scaffold_7.trna30 Scaffold_7:18702486-18702559 (+) Trp (CCA) 74 bp Sc: 70.1
GCGCTCTTAGTTCAGTTCGGTAGAACGTGGGTCTCCAAAACCCGATGTCGTAGGTTCAAA
TCCTACAGAGCGTG
>Scaffold_7.trna31 Scaffold_7:18705235-18705308 (+) His (GTG) 74 bp Sc: 24.7 Possible pseudogene
GCGCTTGTGGCTCAATGGATAGAGCTTTTGGATGTGGAGCAGAAGGTTTGAGGTTCGACC
CCCTATTGGGCGCA
>Scaffold_7.trna32 Scaffold_7:18737808-18737878 (+) Gly (CCC) 71 bp Sc: 66.0
GCGCATCTAGTGTAGTGGTATCATAGTACCCTCCCACGGTACTGACCGGGGTTCGATTCC
CCGGATGCGCA
>Scaffold_7.trna33 Scaffold_7:20050048-20050119 (+) iMet (CAT) 72 bp Sc: 58.3
ATCAGAGTGGCGCAGCGGAAGCGTGGTGGGCCCATAACCCACAGGTCCCAGGATCGAAAC
CTGGCTCTGATA
>Scaffold_7.trna34 Scaffold_7:20510936-20511008 (+) Ala (TGC) 73 bp Sc: 70.0
GGGGATGTAGCTCAAATGGTAGAGCGCTCGCTTTGCATGCGAGAGGCACGGGGTTCGATC
CCCCGCATCTCCA
>Scaffold_7.trna35 Scaffold_7:20925553-20925644 (+) Ser (TGA) 92 bp Sc: 60.4
GGAGAGATGGCTGAGTGGTTGATAGCTCCGGTCTTGAAAATCGGCATAGTTCTTTTTCAG
AACTATCGAGGGTTCGAATCCCTCTCTCTCCT
>Scaffold_7.trna36 Scaffold_7:20983187-20983270 (+) Leu (CAA) 84 bp Sc: 78.6
GTCAGGATGGCCGAGTGGTCTAAGGCGCCAGACTCAAGTTCTGGTCCTCTAACGAGGGCG
TGGGTTCAAATCCCACTTCTGACA
>Scaffold_7.trna37 Scaffold_7:21386057-21386142 (+) Met (CAT) 86 bp Sc: 64.2
GGGGTGGTGGCGCAGTTGGCTAGCGCGTAGGTCTCATAGCTTAGTGGGTAATCCTGAGGT
CGAGAGTTCGAGCCTCTCTCACCCCA
>Scaffold_7.trna38 Scaffold_7:22097347-22097417 (+) Gly (GCC) 71 bp Sc: 66.5
GCACCAGTGGTCTAGTGGTAGAATAGTACCCTGCCACGGTACAGACCCGGGTTCGATTCC
CGGCTGGTGCA
>Scaffold_7.trna39 Scaffold_7:22389406-22389473 (+) Ile (AAT) 68 bp Sc: 34.0
GGCCTATTAGCTCAGCAGGTTAGAGCGTTGTGCTAATAACGCAAAGGTTGCAAGACCTAC
ATAAGCCA
>Scaffold_7.trna40 Scaffold_7:22950306-22950387 (+) Ser (TGA) 82 bp Sc: 80.7
GTCGATATGTCCGAGTGGTTAAGGAGACAGACTTGAAATCTGTTGGGCTTCGCCCGCGCA
GGTTCGAACCCTGCTGTCGACG
>Scaffold_7.trna41 Scaffold_7:23137109-23137181 (+) His (GTG) 73 bp Sc: 38.6 Possible pseudogene
GCGCTTGTGGCTCAATGGATAGAGCATCTGCATGTGGAGCAGAAGATTTGGGGTTCGACC
CCTACTGGGCGCA
>Scaffold_7.trna42 Scaffold_7:23607114-23607186 (+) His (GTG) 73 bp Sc: 24.9 Possible pseudogene
GTGCTTGCAGCTCAATGGATAGAGCATCTGCATGTGGAGCAGAAGGTTTAGAGTTCGACC
CTTATTAGGTGCA
>Scaffold_7.trna43 Scaffold_7:24113473-24113544 (-) Cys (GCA) 72 bp Sc: 79.9
GGGTCTATAGCTCAGTGGTAGAGCATTTGACTGCAGATCAAGAGGTCACCGGTTCGAACC
CGGTTGGGCCCT
>Scaffold_7.trna44 Scaffold_7:23929996-23930067 (-) Glu (TTC) 72 bp Sc: 72.0
TCCGTTGTCGTCCAGCGGTTAGGATATCTGGCTTTCACCCAGGAGACCCGGGTTCGATTC
CCGGCAACGGAA
>Scaffold_7.trna45 Scaffold_7:23874222-23874292 (-) Gly (GCC) 71 bp Sc: 66.5
GCACCAGTGGTCTAGTGGTAGAATAGTACCCTGCCACGGTACAGACCCGGGTTCGATTCC
CGGCTGGTGCA
>Scaffold_7.trna46 Scaffold_7:22341671-22341738 (-) Ile (AAT) 68 bp Sc: 34.0
GGCCTATTAGCTCAGCAGGTTAGAGCGTTGTGCTAATAACGCAAAGGTTGCAAGACCTAC
ATAAGCCA
>Scaffold_7.trna47 Scaffold_7:21729606-21729678 (-) His (GTG) 73 bp Sc: 22.0 Possible pseudogene
TCGCTTGTGGCTCAATGGATAGAACATCTGCATGTGGAGTAGAAGATTTGGGGTTCGACC
CCTACTAAGCGCA
>Scaffold_7.trna48 Scaffold_7:20863944-20864016 (-) Tyr (GTA) 73 bp Sc: 31.4 Possible pseudogene
GCGCTTGTGGCTCAATGGATAAAGCATCTGCATGTAGAGCAGAAGGTTCGAGGTTTGACC
CCTATTGAGCGTA
>Scaffold_7.trna49 Scaffold_7:20751759-20751831 (-) His (GTG) 73 bp Sc: 45.1
GCGCTTGTGGCTCAATGGATAGAGCATCTGCATGTGAAGCAGAAGGTCTAGGGTTCAACC
CCTACTAGGCGTA
>Scaffold_7.trna50 Scaffold_7:20517320-20517393 (-) Ala (TGC) 74 bp Sc: 65.5
GGGGATGTAGCTCAAATGGTAGAGCGCTCGCTTTGCATGCGAGAGGCACGGGGTTCGATC
CCCCCGCATCTCCA
>Scaffold_7.trna51 Scaffold_7:20003230-20003303 (-) Val (AAC) 74 bp Sc: 72.9
GGTGTCGTGGTGTAGTTGGTTATCACGTCAGTCTAACACACTGAAGGTCTCCGGTTCGAG
TCCGGGCGACGCCA
>Scaffold_7.trna52 Scaffold_7:19555063-19555134 (-) Glu (TTC) 72 bp Sc: 73.2
TCCGTTGTCGTCCAGCGGTTAGGATGTCTGGCTTTCACCCAGGAGACCCGGGTTCGATTC
CCGGCAACGGAA
>Scaffold_7.trna53 Scaffold_7:19049836-19049907 (-) Gln (CTG) 72 bp Sc: 76.3
GGTTCTATGGTCTAGTGGTTAGGACATTGGACTCTGAATCCAATAGCCCGAGTTCAAATC
TCGGTAGAACCT
>Scaffold_7.trna54 Scaffold_7:18734260-18734331 (-) Glu (TTC) 72 bp Sc: 72.0
TCCGTTGTCGTCCAGCGGTTAGGATATCTGGCTTTCACCCAGGAGACCCGGGTTCGATTC
CCGGCAACGGAA
>Scaffold_7.trna55 Scaffold_7:18732974-18733045 (-) Glu (TTC) 72 bp Sc: 72.0
TCCGTTGTCGTCCAGCGGTTAGGATATCTGGCTTTCACCCAGGAGACCCGGGTTCGATTC
CCGGCAACGGAA
>Scaffold_7.trna56 Scaffold_7:18399511-18399591 (-) Leu (AAG) 81 bp Sc: 74.0
GTTGAGATGGCCGAGTTGGTCTAAGGCGCCAGATTAAGGTTCTGGTCCGAAAGGGCGTGG
GTTCAAATCCCACTCTCAACA
>Scaffold_7.trna57 Scaffold_7:18331245-18331316 (-) His (GTG) 72 bp Sc: 28.3
GTGTTTGTGGCTCAATGAATACAGCATCTGCTTGTGGAGCAGAAGGTTTAGGGTTCGATT
CTACTGAGCGCA
>Scaffold_7.trna58 Scaffold_7:18311194-18311266 (-) His (GTG) 73 bp Sc: 20.6 Possible pseudogene
GCGCTTGTGGCTTAATGGATAGAGCATCTGCATGTGGAGTAAAAAGTTTGGGGTTCGACC
CCTACTGAGCGTA
>Scaffold_7.trna59 Scaffold_7:17407828-17407915 (-) Met (CAT) 88 bp Sc: 64.1
GGGGTGGTGGCGCAGTTGGCTAGCGCGTAGGTCTCATAGCTAAAGTTGAGTGATCCTGAG
GTCGAGAGTTCGAGCCTCTCTCACCCCA
>Scaffold_7.trna60 Scaffold_7:15566882-15566954 (-) Tyr (GTA) 73 bp Sc: 35.3 Possible pseudogene
GCGTTTGTGGCTCAATGGATAGAGCATCTGCATGTAAAATAGAAGGTTTAGGGTTCGATC
CCTACTGGGCGCA
>Scaffold_7.trna61 Scaffold_7:15314378-15314451 (-) Ile (AAT) 74 bp Sc: 82.4
GGCCTATTAGCTCAGTTGGTTAGAGCGTCGTGCTAATAACGCGAAGGTCGCAGGTTCGAA
ACCTGCATGGGCCA
>Scaffold_7.trna62 Scaffold_7:14435338-14435410 (-) Glu (TTC) 73 bp Sc: 37.4
TCCGTTGTCATCTAGTCTGGTTAAGATGTCTGGGTTTCTCTCAGGTTCCCGGGTTCAAAT
CCCGGCAACGGAA
>Scaffold_7.trna63 Scaffold_7:13654823-13654896 (-) Undet (NNN) 74 bp Sc: 30.8
AGGCTATTAGCTCAAATATGGTAGAGCAATGTGCAATAGTGTACATGATGTGGGTTCAAG
TCCTACATAGCCTA
>Scaffold_7.trna64 Scaffold_7:13650205-13650280 (-) Lys (CTT) 76 bp Sc: 45.3
AGCCTATTAGCTCAATTGGTAGAGCACTTTGTTCTTCTTTGAATAAAGTATGTAGGTTCA
AATCCTACATAGGCTA
>Scaffold_7.trna65 Scaffold_7:12391508-12391579 (-) Undet (NNN) 72 bp Sc: 30.9 Possible pseudogene
GCTGTTGTGGTGTAGTGGTTACCACAATGGTTTGCAAACCAAAGGTCCATTGTTCAATTC
AAGCCAACAACA
>Scaffold_7.trna66 Scaffold_7:11906612-11906683 (-) Undet (NNN) 72 bp Sc: 27.6
GTTGTTGTGGTGTAGTGGTTACCACAATGGTTTTCAAACCAAATGTCCCTTGTTCAATTT
AAGCCAACAACA
>Scaffold_7.trna67 Scaffold_7:11578716-11578787 (-) Asp (ATC) 72 bp Sc: 33.2 Possible pseudogene
GTCGTTGTAGTATACTGGTAAGTATTGCCGCCTATCACGCGGGTGACCCGGGTTCGATCC
CAGGAAACGGCG
>Scaffold_7.trna68 Scaffold_7:11578344-11578415 (-) Asp (GTC) 72 bp Sc: 69.8
GTCGTTGTAGTATAGTGGTAAGTATTCCCGCCTGTCACGCGGGTGACCCGGGTTCGATCC
CCGGCAACGGCG
>Scaffold_7.trna69 Scaffold_7:11577992-11578063 (-) Asp (GTC) 72 bp Sc: 54.0
GTCGTTGTAGTATAGTGCTAAGTATTCCCGCCTGTCACGCGGGTGACCCGGGTTCGATCC
CAGGCAACGACG
>Scaffold_7.trna70 Scaffold_7:11577622-11577692 (-) Gly (ACC) 71 bp Sc: 42.7
GTCGTTGTAATATAGTGCTAAGTATTCCCGCCTACCACGCGGGTACCCGGGTTCGATCCC
AGGCAACGGCG
>Scaffold_7.trna71 Scaffold_7:11577255-11577325 (-) Asp (GTC) 71 bp Sc: 22.7 Possible pseudogene
GTCGTTGTATTATAGTGGTAAGTATTCGTGCCTGTCACGCGGGTAACCGAGTTCGATCCT
CGGTAACAGCA
>Scaffold_7.trna72 Scaffold_7:11576601-11576671 (-) Undet (NNN) 71 bp Sc: 46.7
GTCGTTGTAGTATAGTGGTAAGTATTCCCGCCTGTAAGCGGGTGACCCGGGTTCGATCCC
CGGCAACTGCG
>Scaffold_7.trna73 Scaffold_7:11576231-11576302 (-) Asp (GTC) 72 bp Sc: 56.3
GTCGTTGTAGTATAGTGGTAAGTATTTCCGCCTGTCACGCAGGTGACCCGGGTTCGATCC
CCGGGAACGGCG
>Scaffold_7.trna74 Scaffold_7:11575859-11575930 (-) Asp (GTC) 72 bp Sc: 51.3
GTCATTGTAGTATAGTGGTAAGTATTCCCGCCTGTCACGCGGGTGACCCGGGTTCGATCC
CCGACAACAGCG
>Scaffold_7.trna75 Scaffold_7:11575488-11575559 (-) Asp (GTC) 72 bp Sc: 23.4 Possible pseudogene
GTCGTTGTAGTATAGTGGTAAGTTTACCCGCCTGTCACGCGGGTGACCCGGGTTCGATCA
CAGGAAACAGTA
>Scaffold_7.trna76 Scaffold_7:11574639-11574710 (-) Asp (GTC) 72 bp Sc: 64.0
GTCGTTGTAGTACAGTGGAAAGTATTCCTGCCTGTCACGCGGGTGACCCGGGTTCAATCC
CCGGCAACGGCA
>Scaffold_7.trna77 Scaffold_7:11574266-11574337 (-) Asp (ATC) 72 bp Sc: 43.3
TTCGTTGTAGTATAGTGGTAAGTATTCCCGCCTATCACGCGGGTGACCCGGGTTTGATCC
CCAACAACGACG
>Scaffold_7.trna78 Scaffold_7:11573889-11573960 (-) Asp (GTC) 72 bp Sc: 48.4
GTCGTTGTAGTATAGTGATTAGTATTTCCGCCTGTCACGCGGGTGATCCGGGTTTGATCC
CCAGCAACGACG
>Scaffold_7.trna79 Scaffold_7:11573518-11573589 (-) Asp (GTC) 72 bp Sc: 35.4
GTCGTTGTATTATATTGGTAAGTATTCCCGCCTGTCACGCAGGTGACCCGGGTTCGATCC
CTGGCAACGGTG
>Scaffold_7.trna80 Scaffold_7:10919329-10919401 (-) Ala (AGC) 73 bp Sc: 58.9
GGGGATGTAGCTCAGATGGTAGAGCGCTCGTTTAGCATGCGAGAGGTACGGGGATCGATA
CCCCGCATCTCCA
>Scaffold_7.trna81 Scaffold_7:10913682-10913753 (-) Gly (TCC) 72 bp Sc: 59.8
GCATTTGTAGTCCAACGATTAGGATAATTGCCTTCCAAGCAATAGACCCGGGTTCGACTC
CCGGCAAACGCA
>Scaffold_7.trna82 Scaffold_7:10810867-10810942 (-) Undet (NNN) 76 bp Sc: 36.4
AGCCTATTAGCTCAATTGGTGGAGCACTCTGTTCTTCTTTATATGGAGGATGTAGGTTCA
AATCCTACGTAGGCTA
>Scaffold_7.trna83 Scaffold_7:9663086-9663158 (-) His (GTG) 73 bp Sc: 28.8 Possible pseudogene
GCGCTTGTAGCTCAATTGATAGAGCATCTGCATGTGAAGCATAAGGTTTAGAGTTCGATC
TCTACTGGGCACA
>Scaffold_7.trna84 Scaffold_7:9250279-9250351 (-) His (GTG) 73 bp Sc: 23.4 Possible pseudogene
CCGCTTGTGGCTCAATGGATAGAGCATCTACATGTGGAGCAGAAGTTTTAGGGTTCAACC
CCTATTGGGCGCA
>Scaffold_7.trna85 Scaffold_7:9039436-9039507 (-) Cys (GCA) 72 bp Sc: 81.7
GGGTCCATAGCTCAGTGGTAGAGCAATTGACTGCAGATCAATAGGTCACCGGTTCGAACC
CGGTTGGGCCCT
>Scaffold_7.trna86 Scaffold_7:9031878-9031949 (-) Cys (GCA) 72 bp Sc: 81.7
GGGTCCATAGCTCAGTGGTAGAGCAATTGACTGCAGATCAATAGGTCACCGGTTCGAACC
CGGTTGGGCCCT
>Scaffold_7.trna87 Scaffold_7:6795531-6795603 (-) Ser (TGA) 73 bp Sc: 24.6 Possible pseudogene
GTTGTTGTGGTGTAGTGGTTACTACAATGGTTTGAAAACCAAAGGGTCCCTTGTTCAATT
CAAGCTAATAACA
>Scaffold_7.trna88 Scaffold_7:6043162-6043233 (-) Undet (NNN) 72 bp Sc: 22.3 Possible pseudogene
GTTGTTGTGGTGTAGTGGTTACCACAATGGTTTGCAAACCAAAAGTCTCATGTTCAATTC
AAGCCAACAACA
>Scaffold_7.trna89 Scaffold_7:5799157-5799229 (-) Asn (ATT) 73 bp Sc: 38.8
AGCCTATTAGCTCAACTCGGTAAAGCGCTATGCATTTGCATAGAGGATGTAGGTTCAACT
CCTACATAGGCTA
>Scaffold_7.trna90 Scaffold_7:5761397-5761480 (-) Thr (TGT) 84 bp Sc: 27.1
AGCCTATTAGCTCAATTTGGTCGAGCATTGTGTATTTGTGTTTACTTTGCACAGGGGATA
TAGGTTCAAATCCTACATAGGCTC
>Scaffold_7.trna91 Scaffold_7:5378568-5378639 (-) Undet (NNN) 72 bp Sc: 25.0 Possible pseudogene
ATTGTTGTGGTGTAGTGGTTACCACAATGGTTTGCAAACCAAAGGTCCCTAGTTCAATTC
AAGCCAACAACA
>Scaffold_7.trna92 Scaffold_7:5177752-5177827 (-) Arg (TCT) 76 bp Sc: 39.8
AGCCTATTAGCTCAATCGGTAGAGCACTATGTTCTTCATTGCATGGAGGGTGTAGATTCA
AATCCTACATAGGCTA
>Scaffold_7.trna93 Scaffold_7:4913245-4913317 (-) Ala (TGC) 73 bp Sc: 27.5
GTTGTTGTGGTGTTGTGGTTACCACTATGGTCTTGCAAACCAAAAGTCCCTAGTTCAATC
CAAGCCAACAACA
>Scaffold_7.trna94 Scaffold_7:3131367-3131445 (-) Thr (TGT) 79 bp Sc: 31.4
AGCCTATTAGCTCAATTGGCAGAGCACTGATATGTTCTTCATTGTATGGAGGGTGTAGAT
TCAAATCCTACATAGGCTA
>Scaffold_7.trna95 Scaffold_7:2965097-2965169 (-) Ala (CGC) 73 bp Sc: 68.3
GGGGGTGTAGCTCATATGGTAGAGCGCTCGCTTCGCATGCGAGAGGCACGGGGTTCGATT
CCCCGCACCTCCA
>Scaffold_7.trna96 Scaffold_7:1946950-1947020 (-) Undet (NNN) 71 bp Sc: 30.6
GTTGTTGTGGTGTAGTGGTTACCACAATGGTTTGCAAACAAAGGTCTCTTGTTCAATTCA
AGCCAACAACA
>Scaffold_7.trna97 Scaffold_7:1539338-1539421 (-) Undet (NNN) 84 bp Sc: 26.9
AGACTATTAGCTCAATTCGGTCGAGCACGGTGTAAATTTGCTTACATTACACAGAGGATG
TAGGTTCAAATCCTACATAGGCTC
>Scaffold_7.trna98 Scaffold_7:1430774-1430846 (-) Thr (TGT) 73 bp Sc: 51.1
AGCCTATTAGCTCAATTGGTAGAGCACTCTGTTCTTTGTATGGAGGATGTAGGTTCAAAT
CCTACATAGGCTA
>Scaffold_8.trna1 Scaffold_8:304268-304349 (+) Ser (GCT) 82 bp Sc: 80.5
GTCGCTTTGGCCGAGTGGTTAAGGCGTGTGCCTGCTAAGTACATGGGGTTTCCCCGCGAG
AGTTCGAATCTCTCAGGCGACG
>Scaffold_8.trna2 Scaffold_8:508470-508541 (+) Undet (NNN) 72 bp Sc: 22.8
GTTGTTGTGGTGTAGTGGTTACCACAATGGTTTGCAAACCAAAGGTCCCTTGTTCAATTT
AAGCCAATAATT
>Scaffold_8.trna3 Scaffold_8:703640-703712 (+) His (GTG) 73 bp Sc: 26.8 Possible pseudogene
GCGCTTGTGGCTCAATGGATAGAGCATCTGCATGTGGAGCAGAAAGTTTGGGGTTCGACC
CCTACTGGGCGAA
>Scaffold_8.trna4 Scaffold_8:961768-961843 (+) Gly (GCC) 76 bp Sc: 58.3
GCACCAGTGGTCTAGTGGTAGAAATGAATAGTACCCTGCCACGGTACAGACCCTGGTTCG
ATTCCAGGCTGGTGCA
>Scaffold_8.trna5 Scaffold_8:963116-963186 (+) Gly (GCC) 71 bp Sc: 66.5
GCACCAGTGGTCTAGTGGTAGAATAGTACCCTGCCACGGTACAGACCCGGGTTCGATTCC
CGGCTGGTGCA
>Scaffold_8.trna6 Scaffold_8:1133218-1133290 (+) Glu (CTC) 73 bp Sc: 78.9
TCCGTTGTAGTCTAGTTGGTTAGGATACTCGGCTCTCACCCGAGAGACCCGGGTTCAAGT
CCCGGCAACGGAA
>Scaffold_8.trna7 Scaffold_8:1139172-1139244 (+) Glu (CTC) 73 bp Sc: 78.9
TCCGTTGTAGTCTAGTTGGTTAGGATACTCGGCTCTCACCCGAGAGACCCGGGTTCAAGT
CCCGGCAACGGAA
>Scaffold_8.trna8 Scaffold_8:1140915-1140987 (+) Glu (CTC) 73 bp Sc: 78.9
TCCGTTGTAGTCTAGTTGGTTAGGATACTCGGCTCTCACCCGAGAGACCCGGGTTCAAGT
CCCGGCAACGGAA
>Scaffold_8.trna9 Scaffold_8:1420494-1420566 (+) His (GTG) 73 bp Sc: 33.2
GTGCTTGTGGCTCAATGGATAGAGCATCTGCATGTGGAGTAGAAAGTTTGGGGTTCGACC
CCTATTAAGCACA
>Scaffold_8.trna10 Scaffold_8:1941460-1941533 (+) Pro (TGG) 74 bp Sc: 24.8
AAGGATGTAGCGCAGCTTGGTAGCGCCTTTGTTTTGGGTAAAGAATGTCACGGGTTCCAA
TCCTGTCATCCCTA
>Scaffold_8.trna11 Scaffold_8:1941707-1941780 (+) Trp (CCA) 74 bp Sc: 61.8
GCGCTCTTAGTTCAGTTCGGTAGAATGTGGGTCTCCAAAACCCAATGTCGTAGGTTCATA
TCCTACAGAGCGTG
>Scaffold_8.trna12 Scaffold_8:2374322-2374404 (+) Leu (TAA) 83 bp Sc: 74.9
GCAGGTTTGCCCGAGTGGTTAAGGGGGAAGACTTAAGATCTTCTGCACTCAAGTGCGCGT
GGGTTCGAACCCCACAGCCTGCA
>Scaffold_8.trna13 Scaffold_8:2388488-2388559 (+) Gln (TTG) 72 bp Sc: 73.5
GGTTCTATGGTGTAGTGGTTAGCACTCTGGACTTTGAATCCAGCGACCTGGGTTCGACTC
CCGGTAGGACCT
>Scaffold_8.trna14 Scaffold_8:3379532-3379604 (+) His (GTG) 73 bp Sc: 25.3 Possible pseudogene
GCGCTTGTGGCTCAATGGATAGAGCATCTGCATGTGGAGCCGAAGGTTCGGTGTTCGACC
CCTACTAGGCGCA
>Scaffold_8.trna15 Scaffold_8:4244879-4244950 (+) Pro (TGG) 72 bp Sc: 68.5
GGGCATTTGGTCTAGTGGTATGATTCTCGCTTTGGGTGCGAGAGGTCCCGAGTTCGATTC
TCGGAATGCCCC
>Scaffold_8.trna16 Scaffold_8:5488878-5488949 (+) Lys (TTT) 72 bp Sc: 23.3 Possible pseudogene
GCGCTTGTAGCTCAATGGATAGAGCACCTGCATTTTGAGCAGAAGGTTTGGATTTGAACC
CTATTGGGCACA
>Scaffold_8.trna17 Scaffold_8:7442715-7442787 (+) His (GTG) 73 bp Sc: 21.7 Possible pseudogene
GCGCTTGTGGCTCAATAGATAGAGTATCTACATGTGGAGCAGAATGTTTGGGGTTCGACC
CCTACTGGGCGCA
>Scaffold_8.trna18 Scaffold_8:7550916-7550997 (+) Ser (CGA) 82 bp Sc: 78.9
GTCGATATGTCCGAGTGGTTAAGGAGACAGACTCGAAATCTGTTGGGCTTTGCCTGCGCA
GGTTCGAATCCTGCTGTCGACG
>Scaffold_8.trna19 Scaffold_8:10190284-10190356 (+) Lys (CTT) 73 bp Sc: 87.7
GCCCGTCTAGCTCAGTTGGTAGAGCGCAAGGCTCTTAACCTTGTGGTCGTGGGTTCGAGC
CCCACGGTGGGCG
>Scaffold_8.trna20 Scaffold_8:10845062-10845134 (+) His (ATG) 73 bp Sc: 24.7 Possible pseudogene
GCGTTTGTGGCTCAATAGATAGAGCATCTGTATATGGAGTAGAAGGTTTAGGGTTCGATC
CCTACTGGGAGCA
>Scaffold_8.trna21 Scaffold_8:12205406-12205478 (+) His (GTG) 73 bp Sc: 25.6
GCGCTTGTGGCTCAATGGATAGAGCATCTGTATGTGGAACAGAAGATTTTGGGTTCCACC
CATACTAGGCGCT
>Scaffold_8.trna22 Scaffold_8:13244232-13244303 (+) His (GTG) 72 bp Sc: 63.0
GTGGCTGTAGTTTAGTGGTAAGAATTCCACGTTGTGGCCGTGGAGACCTGGGCTCGAATC
CCAGCAGCCACA
>Scaffold_8.trna23 Scaffold_8:13872473-13872545 (+) His (GTG) 73 bp Sc: 42.8 Possible pseudogene
GCGCTTATGGCTCAATGGATAGAGCATCTGCATGTGGAGCAGAAGGTTTGGGGTTCGACC
CCTACTGGGCGCA
>Scaffold_8.trna24 Scaffold_8:14180083-14180154 (+) Gly (TCC) 72 bp Sc: 74.1
GCGTCTGTAGTCCAACGGTTAGGATAATTGCCTTCCAAGCAATAGACCCGGGTTCGACTC
CCGGCAGACGCA
>Scaffold_8.trna25 Scaffold_8:14935452-14935527 (+) Undet (NNN) 76 bp Sc: 49.8
AGCCTATTAGCTCAATTGGTAGAGCACTCTGTTCTTTTTTGTATAGAGGATGTAGGTTCA
AATCCTACATAGGCTA
>Scaffold_8.trna26 Scaffold_8:15333885-15333950 (+) Undet (NNN) 66 bp Sc: 41.3
GCTCTTGTAGCTCAGTTGGTTAGAGCAGTAAGCGGGAGGTCTTGAGTTCGACTCTCAACA
AGAGCA
>Scaffold_8.trna27 Scaffold_8:15336282-15336355 (+) Thr (AGT) 74 bp Sc: 72.8
GCTCTTGTAGCTTAGTTGGTTAGAGCACCCGTTTAGTAAGCGGGAGGTCTTGAGTTCGAC
TCTCAACAAGAGCA
>Scaffold_8.trna28 Scaffold_8:15346630-15346703 (+) Thr (AGT) 74 bp Sc: 76.0
GCTCTCGTAGCTCAGTTGGTTAGAGCACCCGTTTAGTAAGCGGGAGGTCTTGAGTTCGAC
TCTCAACGAGAGCA
>Scaffold_8.trna29 Scaffold_8:15540937-15541008 (+) Lys (TTT) 72 bp Sc: 92.3
GCCGTCTTAGCTCAGTGGTAGAGCGCGTGGCTTTTAACCACGTGGTCGTGGGTTCGATCC
CCACAGACGGCG
>Scaffold_8.trna30 Scaffold_8:17020468-17020553 (+) Met (CAT) 86 bp Sc: 64.2
GGGGTGGTGGCGCAGTTGGCTAGCGCGTAGGTCTCATAGCTGTCTGAGTAATCCTGAGGT
CGAGAGTTCGAGCCTCTCTCACCCCA
>Scaffold_8.trna31 Scaffold_8:18399490-18399565 (+) Tyr (ATA) 76 bp Sc: 31.1
AGGCTATTAGCTCAAAACTGATAGAGCAATGTTGCTATAAATGTACATGATGTGGGTTCA
ACTCCCACATAGCCTA
>Scaffold_8.trna32 Scaffold_8:18703163-18703235 (+) Asn (ATT) 73 bp Sc: 30.5
AGTCTATTAGCTCAACTTGGTAGAGCGCTATGCATTTGCATAGAGGATGTAGGTTCAACT
CCTACAAAGGCTA
>Scaffold_8.trna33 Scaffold_8:19131582-19131653 (+) Undet (NNN) 72 bp Sc: 31.6
GTTGTTGTGGTGTAGTGGTTACTACAATGGTTTGCAAACCAAAGGTCCCTTGTTCAATTC
AAGCTAACAACA
>Scaffold_8.trna34 Scaffold_8:19795842-19795926 (+) Thr (TGT) 85 bp Sc: 30.3
AGCCTATTAGCTCAATTTGGTCGAGCACTGTGTATTTGTGTAACACATTGCATAGAGGAT
GTGGGTTCAAATCCTATATAGGCTT
>Scaffold_8.trna35 Scaffold_8:20280137-20280209 (+) His (GTG) 73 bp Sc: 30.0 Possible pseudogene
GCGCTTGTGGCTCAATGGATAGAGCATCTGTATGTGGAGCAGAAGGTTTGAGGTTCGACC
TCTACTTGGCGCA
>Scaffold_8.trna36 Scaffold_8:20918337-20918407 (+) Undet (NNN) 71 bp Sc: 38.9
AGCCTACTAGCTCAAGGGTAGAGCATTGTGCAAATGCACAAAAGATGTGGGTTCGAATCC
CACGTAGGTTC
>Scaffold_8.trna37 Scaffold_8:21252218-21252291 (-) Val (AAC) 74 bp Sc: 71.9
GGTGTCGTGGTGTAGTTGGTTATCACGTCAGTCTAACACACTGAAGGTCTCCGGTTCAAG
TCCGGGCGACGCCA
>Scaffold_8.trna38 Scaffold_8:20918554-20918625 (-) Phe (AAA) 72 bp Sc: 41.6
AACCTATTAGCTCAATTGGTAGAGCACTATGCAAATGCATAGGAGATGTAGGTTCAATTC
CTACATAGGTTA
>Scaffold_8.trna39 Scaffold_8:20401730-20401803 (-) Undet (NNN) 74 bp Sc: 32.5
TGGCTATTAGCTCAATTGGTAGAGCATGCTATGCTAAAGCATACGAGATGTAGGCTCGAA
TCCTACATAGGCAA
>Scaffold_8.trna40 Scaffold_8:20290574-20290646 (-) Thr (TGT) 73 bp Sc: 44.1
AGCCTATTAGCTCAATTGGTAGAGCACTCTGTTCTTTGTATGGAGGATGTAGGTTCAAAT
CCGACATAGGCTA
>Scaffold_8.trna41 Scaffold_8:19796218-19796290 (-) Lys (TTT) 73 bp Sc: 39.5
AGCCTATTAGCTCAATTGGTAGAGCACTATGTTGTTTGTATGGAGGATGTAGGTTCAAAT
CCTAAATAGGCTA
>Scaffold_8.trna42 Scaffold_8:18703816-18703888 (-) Undet (NNN) 73 bp Sc: 36.8
TGCCTATTAGCTCAATTGTAGAGCATGCTATGCTTAAGCATACAGGATGTAGGTTCAAAT
CCTGCATAGGCAA
>Scaffold_8.trna43 Scaffold_8:18400426-18400498 (-) Phe (AAA) 73 bp Sc: 41.8
AGCCTATTAGCTCAACTTGGTAGAGCACTATGCAAATGCATAGAGGATGTAGGTTCAACT
CCTACATAGGCTA
>Scaffold_8.trna44 Scaffold_8:18063690-18063762 (-) His (GTG) 73 bp Sc: 21.3 Possible pseudogene
GCGCTTGTGGCTCAATGGATAGAATATCTGCTTGTGGAGCAGAAGGTTTGGGGTTCGGCT
CCTACTGGTGGCA
>Scaffold_8.trna45 Scaffold_8:17560907-17560979 (-) His (GTG) 73 bp Sc: 37.9
GCGCTTGTGGCTCAATGGATAGAGCATCTGCATGTGGAGCAGAATGTTTAGAGTTCGACC
CCTACTGGGCGCA
>Scaffold_8.trna46 Scaffold_8:16646304-16646383 (-) Leu (TAG) 80 bp Sc: 64.4
GACGGTTTGGCCGAGTGGTCTAAGGCGCCAGATTTAGGCTCTAGTCCGAAAGGGCGTGGG
TTCAAATCCCACAGCCGTCA
>Scaffold_8.trna47 Scaffold_8:16644763-16644842 (-) Leu (TAG) 80 bp Sc: 70.9
GACGGTTTGGCCGAGTGGTCTAAGGCGCCAGATTTAGGCTCTGGTCCGAAAGGGCGTGGG
TTCAAATCCCACAGCCGTCA
>Scaffold_8.trna48 Scaffold_8:16644631-16644702 (-) Pro (TGG) 72 bp Sc: 62.9
GGGCATTTGGTCTAGTGGTATGATTCTCGCTTTGGGTGCGAGAGTTCCCGAGTTCGATTC
TCGGAATGCCCC
>Scaffold_8.trna49 Scaffold_8:16166018-16166091 (-) Asn (GTT) 74 bp Sc: 84.5
GCTGGAATAGCTCAGTTGGTTAGAGCGTGTGGCTGTTAACCACAAGGTCGGAGGTTCAAG
CCCTCCTTCTAGCG
>Scaffold_8.trna50 Scaffold_8:15445738-15445819 (-) Ser (AGA) 82 bp Sc: 77.1
GTGGGCGTGCCGGAGTGGTTATCGGGCATGACTAGAAATCATGTGGGCTCTGCCCGCGCA
GGTTCGAATCCTGCCGCTCACG
>Scaffold_8.trna51 Scaffold_8:15380998-15381085 (-) Tyr (GTA) 88 bp Sc: 58.6
CCGACCTTAGCTCAGTTGGTAGAGCGGAGGACTGTAGTTGTTGAGCAGTTTAATCCTTAG
GTCTCTGGTTTGAATCCGGCAGGTCGGA
>Scaffold_8.trna52 Scaffold_8:15379858-15379953 (-) Tyr (GTA) 96 bp Sc: 22.0 Possible pseudogene
TTGACCTTAGCTCAGTTTTTAGAGTGCAGGACTGTAGTTTGATTACTCTAGAAGTTTAAT
CTCCAGGTCGCTGGTTCGAATCTGGTAGGTCGGAAA
>Scaffold_8.trna53 Scaffold_8:15379533-15379620 (-) Tyr (GTA) 88 bp Sc: 74.4
CCGACCTTAGCTCAGTTGGTAGAGCGGAGGACTGTAGTTGTTGAGCAGTTTAATCCTTAG
GTCGCTGGTTCGAATCCGGCAGGTCGGA
>Scaffold_8.trna54 Scaffold_8:15378761-15378854 (-) Tyr (GTA) 94 bp Sc: 32.8
CTGACCATAGCTCAGGTTATAGAGCGGAGGACTGTAGTTTGATTACTTTAGCAGTTTGAT
CCTTAGGGCGCTGGTTCGAATCTGGCGGGTCTGA
>Scaffold_8.trna55 Scaffold_8:15378499-15378586 (-) Tyr (GTA) 88 bp Sc: 74.4
CCGACCTTAGCTCAGTTGGTAGAGCGGAGGACTGTAGTTGTTGAGCAGTTTAATCCTTAG
GTCGCTGGTTCGAATCCGGCAGGTCGGA
>Scaffold_8.trna56 Scaffold_8:15377826-15377919 (-) Tyr (GTA) 94 bp Sc: 38.5
CCGACCATAGCTCAGTTTGTAGAGCGGAGGACTGTAGTTTGATTACTTTAGTAGTTTAAT
CCTTAGGTCGCTGGTCCGAATCTGGCAGGCTGGA
>Scaffold_8.trna57 Scaffold_8:15377507-15377594 (-) Tyr (GTA) 88 bp Sc: 74.4
CCGACCTTAGCTCAGTTGGTAGAGCGGAGGACTGTAGTTGTTGAGCAGTTTAATCCTTAG
GTCGCTGGTTCGAATCCGGCAGGTCGGA
>Scaffold_8.trna58 Scaffold_8:15376949-15377044 (-) Tyr (GTA) 96 bp Sc: 20.4 Possible pseudogene
TTGACCTTAGCTCAGTTTTTAGAGTGCAGGACTGTAGTTTGATTACTCTAGCAGTTTAAT
CTCTAGGTCGCTGGTTTGAATCTGGCAGGTTGGAAA
>Scaffold_8.trna59 Scaffold_8:15376624-15376711 (-) Tyr (GTA) 88 bp Sc: 74.4
CCGACCTTAGCTCAGTTGGTAGAGCGGAGGACTGTAGTTGTTGAGCAGTTTAATCCTTAG
GTCGCTGGTTCGAATCCGGCAGGTCGGA
>Scaffold_8.trna60 Scaffold_8:15375957-15376050 (-) Tyr (GTA) 94 bp Sc: 33.1
CCGACCATAGTTCAGTTTGTAGAGCGGAGGACTGTAGTTTGATTACTTTAGTAGTTTAAT
CCTTAGGTCGCTGGTCCGAATCTGGCAGGCTGGA
>Scaffold_8.trna61 Scaffold_8:15375638-15375725 (-) Tyr (GTA) 88 bp Sc: 74.4
CCGACCTTAGCTCAGTTGGTAGAGCGGAGGACTGTAGTTGTTGAGCAGTTTAATCCTTAG
GTCGCTGGTTCGAATCCGGCAGGTCGGA
>Scaffold_8.trna62 Scaffold_8:15374653-15374739 (-) Tyr (GTA) 87 bp Sc: 74.4
CCGACCTTAGCTCAGTTGGTAGAGCGGAGGACTGTAGTTGTTGAGTAGTTAATCCTTAGG
TCGCTGGTTCGAATCCGGCAGGTCGGA
>Scaffold_8.trna63 Scaffold_8:15373678-15373765 (-) Tyr (ATA) 88 bp Sc: 65.2
CCGACCTTAGCTCAGTTGGTAGAGCGGAGGACTATAGATGTTCAGCAGTTGAATCCTTAG
GTCGCTGATTCGAATCCGGCAGGTCGGA
>Scaffold_8.trna64 Scaffold_8:15373080-15373167 (-) Tyr (GTA) 88 bp Sc: 59.1
CCGACCTTAGCTCAGTTGGTAGAGCGGAGGACTGTAGTTTGTCAAGCAGAAAATCCTTAG
GTTGCTGGTTTGAATCTGGCAGGTCGGA
>Scaffold_8.trna65 Scaffold_8:15339216-15339303 (-) Tyr (GTA) 88 bp Sc: 74.4
CCGACCTTAGCTCAGTTGGTAGAGCGGAGGACTGTAGTTGATGAAGCAGATGATCCTTAG
GTCGCTGGTTCGAATCCGGCAGGTCGGA
>Scaffold_8.trna66 Scaffold_8:15338408-15338495 (-) Tyr (GTA) 88 bp Sc: 74.4
CCGACCTTAGCTCAGTTGGTAGAGCGGAGGACTGTAGTTGGTCAAACGGATGATCCTTAG
GTCGCTGGTTCGAATCCGGCAGGTCGGA
>Scaffold_8.trna67 Scaffold_8:15336093-15336166 (-) Val (AAC) 74 bp Sc: 72.9
GGTGTCGTGGTGTAGTTGGTTATCACGTCAGTCTAACACACTGAAGGTCTCCGGTTCGAG
TCCGGGCGACGCCA
>Scaffold_8.trna68 Scaffold_8:15335687-15335775 (-) Tyr (GTA) 89 bp Sc: 38.0
CCGACCTTAGCTCAATTGGTAGAGCCGGAGGACTGTAGTTGGTCAAACAGATGGTCCTTG
GGTTGCTGATTCAAATCCGGCAGGTCAGA
>Scaffold_8.trna69 Scaffold_8:15333702-15333775 (-) Val (AAC) 74 bp Sc: 71.9
GGTGTCGTGGTGTAGTTGGTTATCACGTCAGTCTAACACACTGAAGGTCTCCGGTTCAAG
TCCGGGCGACGCCA
>Scaffold_8.trna70 Scaffold_8:15332499-15332572 (-) Val (AAC) 74 bp Sc: 67.4
GGTGTCGTGGTGTAGTTGGTTATCACGTCAGTCTAACACACTGAAGGTCTCCGGTTTGAG
TCCGGGCGACGCCA
>Scaffold_8.trna71 Scaffold_8:15255079-15255152 (-) Val (CAC) 74 bp Sc: 79.1
GTCTGGGTGGTGTAGTTGGTTATCACGCTAGTCTCACACACTAGAGGTCCCCAGTTCGAA
CCTGGGCTCAGACA
>Scaffold_8.trna72 Scaffold_8:13271572-13271644 (-) Gln (TTG) 73 bp Sc: 38.8
GTGGCTGAGGTTTAGTTGGTAAGAATTCCACGTTTTGGCCGTGGAGACCATGGCTCGAAT
TCCAGCAGCCACA
>Scaffold_8.trna73 Scaffold_8:12046237-12046308 (-) Thr (TGT) 72 bp Sc: 79.3
GCCCCTATAGCTCAGTGGTAGAGCGTCAGTCTTGTAAACTGAAGGTCTGTAGTTCGATCC
TGCATGGGGGCA
>Scaffold_8.trna74 Scaffold_8:11674799-11674871 (-) His (GTG) 73 bp Sc: 33.5 Possible pseudogene
GCGCTTGTGTCTCAATGGATAGAGCATCTGCATGTGGAGCAGAAGGTTAGGGGTTCGACC
CCTACTAGGCGCA
>Scaffold_8.trna75 Scaffold_8:11419341-11419413 (-) Leu (GAG) 73 bp Sc: 36.1 Possible pseudogene
GCGCTTGTGGCTCAATGGATAGAGCATCTGCATGAGAAACAGAAGGTTTGGGGTTCGACC
CCTACTAGGCGCA
>Scaffold_8.trna76 Scaffold_8:10404400-10404472 (-) His (GTG) 73 bp Sc: 28.7 Possible pseudogene
GCACTTGTGGCTCAATGGATAGAGCATCTGCATGTGGCGTAGAAGGTTTGGGCTTCAACC
CCTACCGAGCGCA
>Scaffold_8.trna77 Scaffold_8:9973247-9973319 (-) His (GTG) 73 bp Sc: 24.7 Possible pseudogene
GCGCTTGTAGCTCAATGAATAGAGCATCTGCATGTGGAGCAAAAGATTTGGAGTTCGATC
CCTACTGGGCGCA
>Scaffold_8.trna78 Scaffold_8:7399277-7399347 (-) Gly (GCC) 71 bp Sc: 66.5
GCACCAGTGGTCTAGTGGTAGAATAGTACCCTGCCACGGTACAGACCCGGGTTCGATTCC
CGGCTGGTGCA
>Scaffold_8.trna79 Scaffold_8:7395462-7395532 (-) Gly (GCC) 71 bp Sc: 66.5
GCACCAGTGGTCTAGTGGTAGAATAGTACCCTGCCACGGTACAGACCCGGGTTCGATTCC
CGGCTGGTGCA
>Scaffold_8.trna80 Scaffold_8:7036067-7036139 (-) Ala (AGC) 73 bp Sc: 63.4
GGGGATGTAGCTCAGATGGTAGAGCGCTCGCTTAGCATGCGAGAGGTACGGGGATCGATA
CCCCGCATCTCCA
>Scaffold_8.trna81 Scaffold_8:7025882-7025954 (-) Ala (AGC) 73 bp Sc: 57.9
GGGGATGTAGCTCAGATGGTAGAGCGCTCGCTTAGCATGCGAAAGGTACGGGGATCGATA
CCCCGCATCTCCA
>Scaffold_8.trna82 Scaffold_8:7021604-7021676 (-) Ala (AGC) 73 bp Sc: 57.9
GGGGATGTAGCTCAGATGGTAGAGCGCTCGCTTAGCATGCGAAAGGTACGGGGATCGATA
CCCCGCATCTCCA
>Scaffold_8.trna83 Scaffold_8:7017326-7017398 (-) Ala (AGC) 73 bp Sc: 57.9
GGGGATGTAGCTCAGATGGTAGAGCGCTCGCTTAGCATGCGAAAGGTACGGGGATCGATA
CCCCGCATCTCCA
>Scaffold_8.trna84 Scaffold_8:7013057-7013129 (-) Asp (ATC) 73 bp Sc: 29.9 Possible pseudogene
GGGGACGTAGCTCAGATGGTAGAGCGCTCGCTTATCATGCGAGAGGTACAAGGATCGATA
CCCCACATCTCTA
>Scaffold_8.trna85 Scaffold_8:6486107-6486188 (-) Ser (TGA) 82 bp Sc: 80.7
GTCGATATGTCCGAGTGGTTAAGGAGACAGACTTGAAATCTGTTGGGCTTCGCCCGCGCA
GGTTCGAACCCTGCTGTCGACG
>Scaffold_8.trna86 Scaffold_8:5024846-5024912 (-) Val (GAC) 67 bp Sc: 29.1 Possible pseudogene
GGATATAACTCAACGGTAGAGTGTCACCTTGACGTGGTGAATGTCATCAGTTCGAGCCTA
ATTCTCA
>Scaffold_8.trna87 Scaffold_8:4000667-4000739 (-) Undet (NNN) 73 bp Sc: 22.9 Possible pseudogene
GCGCTTGTGGCTCAATGGATAGAGCATCTGCAAGTGGAACAAAAGGTTTGGGGTTCGACC
CCTACTAAGTGCA
>Scaffold_8.trna88 Scaffold_8:3752883-3752955 (-) His (GTG) 73 bp Sc: 39.8 Possible pseudogene
GCGCTTGTGGCTCAATGGTTAGAGCATCTGCATGTGGAGTAGAAGGTTTGGGGTTCGACC
CCTACTGGGCGCA
>Scaffold_8.trna89 Scaffold_8:3749893-3749965 (-) His (GTG) 73 bp Sc: 39.8 Possible pseudogene
GCGCTTGTGGCTCAATGGTTAGAGCATCTGCATGTGGAGTAGAAGGTTTGGGGTTCGACC
CCTACTGGGCGCA
>Scaffold_8.trna90 Scaffold_8:3291253-3291325 (-) His (GTG) 73 bp Sc: 30.3 Possible pseudogene
GCGCTTGTGGCTTAATGGATAGAGCATCTACATGTGAAGCATAAGGTTTAGCGTTCGACT
CCTACTGGGCGCA
>Scaffold_8.trna91 Scaffold_8:2006123-2006206 (-) Leu (CAA) 84 bp Sc: 78.6
GTCAGGATGGCCGAGTGGTCTAAGGCGCCAGACTCAAGTTCTGGTCCTCTAACGAGGGCG
TGGGTTCAAATCCCACTTCTGACA
>Scaffold_8.trna92 Scaffold_8:1594540-1594612 (-) His (ATG) 73 bp Sc: 23.5 Possible pseudogene
GCGCTTGTGGCTTAATGATAGAGCATTTGCATATGGAGTCAAAAGGTTTGGTGTTCGACC
CCTACTGGGCGCA
>Scaffold_8.trna93 Scaffold_8:1307876-1307949 (-) Ile (AAT) 74 bp Sc: 79.3
GGCCTATTAGCTCAGCTGGTTAGAGCGTCGTGCTAATAACGCGAAGGTCGCAGGTTCGAG
ACCTGCATGGGCCA
>Scaffold_8.trna94 Scaffold_8:690882-690954 (-) His (GTG) 73 bp Sc: 27.8 Possible pseudogene
GCGATTGAGACTCAATGGATAGAGCATCTGCTTGTGGAGCAGAAGGTTTGAGGTTCGATC
CCTACTGGACGCG
>Scaffold_8.trna95 Scaffold_8:481472-481545 (-) Asn (ATT) 74 bp Sc: 21.1 Possible pseudogene
ACGCTTATAGTTCAATGGATAGAGCATGTGCATATTGAGCAGAAGGTTTTGGAGTTCGAT
TCTTACTGGGCGCA
>Scaffold_8.trna96 Scaffold_8:112180-112251 (-) Lys (TTT) 72 bp Sc: 92.3
GCCGTCTTAGCTCAGTGGTAGAGCGCGTGGCTTTTAACCACGTGGTCGTGGGTTCGATCC
CCACAGACGGCG
>Scaffold_9.trna1 Scaffold_9:1064381-1064464 (+) Thr (TGT) 84 bp Sc: 34.4
AGCCTATTAGCTCAATTTGGTCGAGCACTGTGTATTTGTGTTTACTTTGCACAGGGGATG
TAGGTTCAACTCCTACATAGGCTT
>Scaffold_9.trna2 Scaffold_9:1073748-1073821 (+) Undet (NNN) 74 bp Sc: 46.7
TGCCTATTAGCTCAATTGGTAGAGCATGCTATGCTTAAGCATACAGGATGTAGGTTCAAA
TCCTGCATAGGCAA
>Scaffold_9.trna3 Scaffold_9:1414685-1414758 (+) Ala (TGC) 74 bp Sc: 29.5
GTTGTTGTGGTGTAGTGGTTACCACTATGGTCTTGCAAACCAAAAGTCCCTAGTTCAATC
CAAGACTAACAACA
>Scaffold_9.trna4 Scaffold_9:2375632-2375704 (+) His (GTG) 73 bp Sc: 23.0 Possible pseudogene
GCGCTTGTGGCTCAATGCATAGAGCATCTGCATGTGAAGTAGAAGGTTTGCGGTTCGACC
CCTACTGGGCACA
>Scaffold_9.trna5 Scaffold_9:4062450-4062531 (+) Ser (AGA) 82 bp Sc: 68.1
GTGGCCGTGCCGGAGTGGTTATCGGGCATGACTAGAAATCATGTGGGCTCTGCCCGCGCA
GGTTCGAATCCTGCCGCTCACG
>Scaffold_9.trna6 Scaffold_9:4433405-4433477 (+) Arg (CCT) 73 bp Sc: 73.8
GCGTCTGTAGCTCAGTGGATAGAGCGTCTGTTTCCTAAGCAGAAGGTCGTAGGTTCGACC
CCTACCTGACGCG
>Scaffold_9.trna7 Scaffold_9:4603040-4603112 (+) His (GTG) 73 bp Sc: 40.1
GCGCTTGTGGCTCAATGGATAGAGCTTCTGCATGTGGAGCAGAACGTTTGGGGTTCAACC
CCTACTAGGCGCA
>Scaffold_9.trna8 Scaffold_9:9278410-9278482 (+) Glu (CTC) 73 bp Sc: 78.9
TCCGTTGTAGTCTAGTTGGTTAGGATACTCGGCTCTCACCCGAGAGACCCGGGTTCAAGT
CCCGGCAACGGAA
>Scaffold_9.trna9 Scaffold_9:10824486-10824557 (+) Undet (NNN) 72 bp Sc: 31.7
GTTGTTGTGGTGTAGTGGTTACTATAATGGTTTGCAAACCAAAGGTCCCTTGTTCAATTC
AAGCCAACAACA
>Scaffold_9.trna10 Scaffold_9:10914205-10914277 (+) His (GTG) 73 bp Sc: 24.5 Possible pseudogene
GCGATTGTGGCTCAATAGATAGAGCATCTGCATGTGAAGTAGAAGGTTTGAAGTTCGATT
CCTACTAAACGCA
>Scaffold_9.trna11 Scaffold_9:11168771-11168845 (+) Ala (TGC) 75 bp Sc: 29.6 Possible pseudogene
GTTGTTGTGGTGTAGTGGTTACCACTATGGTCTTGCAAACCAAAAGTCCCTAGTTCAATC
CTCAAGCCAACAACA
>Scaffold_9.trna12 Scaffold_9:13543336-13543422 (+) Tyr (GTA) 87 bp Sc: 69.7
CCGACCTTAGCTCAGTTGGCAGAGCGGAAGACTGTAGTCGTTGTAACTGAAATCTTTAGG
TCGCTGGTTCGATTCCGGCAGGTCGGA
>Scaffold_9.trna13 Scaffold_9:13543487-13543574 (+) Tyr (GTA) 88 bp Sc: 69.6
CCGACCTTAGCTCAGTTGGCAGAGCGGAAGACTGTAGTTGTTAAAAACTGAAATCTTTAG
GTCGCTGGTTCGATTCCGGCAGGTCGGA
>Scaffold_9.trna14 Scaffold_9:13544743-13544816 (+) Val (AAC) 74 bp Sc: 72.9
GGTGTCGTGGTGTAGTTGGTTATCACGTCAGTCTAACACACTGAAGGTCTCCGGTTCGAG
TCCGGGCGACGCCA
>Scaffold_9.trna15 Scaffold_9:13547195-13547283 (+) Tyr (GTA) 89 bp Sc: 74.3
CCGACCTTAGCTCAGTTGGTAGAGCGGAGGACTGTAGTTGTTCAAGCAGATTAATCCTTA
GGTCGCTGGTTCGAATCCGGCAGGTCGGA
>Scaffold_9.trna16 Scaffold_9:13567517-13567590 (+) Val (AAC) 74 bp Sc: 72.9
GGTGTCGTGGTGTAGTTGGTTATCACGTCAGTCTAACACACTGAAGGTCTCCGGTTCGAG
TCCGGGCGACGCCA
>Scaffold_9.trna17 Scaffold_9:13569544-13569617 (+) Val (AAC) 74 bp Sc: 72.9
GGTGTCGTGGTGTAGTTGGTTATCACGTCAGTCTAACACACTGAAGGTCTCCGGTTCGAG
TCCGGGCGACGCCA
>Scaffold_9.trna18 Scaffold_9:14394849-14394930 (+) Leu (AAG) 82 bp Sc: 67.2
GTTGAGATGGCCGAGTTGGTCTAAGGCGCCCAGATTAAGGTTCTGGTCCGAAAGGGCGTG
GGTTCAAATCCCACTCTCAACA
>Scaffold_9.trna19 Scaffold_9:14396889-14396961 (+) Arg (ACG) 73 bp Sc: 22.9 Possible pseudogene
GCGTTTGTGGCTTAATGGATAGAGCATCTGTATACGAAGCAAAAAATTCAAGGTTCGACT
CCTACTGGGCGCA
>Scaffold_9.trna20 Scaffold_9:14477221-14477292 (+) Pro (TGG) 72 bp Sc: 69.2
GGGCGTTTGGTCTAGTGGTATGATTCTCGCTTTGGGTGCGAGAGGTCCCGAGTTCGATTC
TCGGAACGCCCC
>Scaffold_9.trna21 Scaffold_9:14888415-14888487 (+) His (GTG) 73 bp Sc: 26.0 Possible pseudogene
GCGTTTGTGGCTCAATGGATAGAGCATCTGCATGTGGAGCGGAAGTTTTGGGGTTCGATC
TGTACTGGGCGCA
>Scaffold_9.trna22 Scaffold_9:15786639-15786711 (+) Tyr (GTA) 73 bp Sc: 23.8
GCGCTTGTGACTCAATGGATAGAGAATCTACATGTAGAGCAGAAGGTTTGAGGTTCGACT
CTTATTAAGCGCA
>Scaffold_9.trna23 Scaffold_9:16634924-16634994 (+) Undet (NNN) 71 bp Sc: 31.3
AGCCTACTAGCTCAAGGTTAGAGCATTGTGCAAATGCACAAAAGATGTGGGTTCGAATCC
CACGTAGGTTC
>Scaffold_9.trna24 Scaffold_9:17172631-17172702 (+) Gln (CTG) 72 bp Sc: 73.2
GGTTCTATGGTCTAGTGGTTAGGACATTGGACTCTGAATCCAGTAACCCGAGTTCAAATC
TCGGTAGGACCT
>Scaffold_9.trna25 Scaffold_9:17336985-17337057 (+) Arg (TCT) 73 bp Sc: 70.0
GCGCTCGTGGCCTAATGGATAAGGCATTTGACTTCTAATCAAAGGATTGTGGGTTCGAGT
CCCACCGAGCGTG
>Scaffold_9.trna26 Scaffold_9:18064534-18064607 (+) Arg (TCG) 74 bp Sc: 82.3
GACCGCATAGCGCAGTGGATTAGCGCGTTTGACTTCGGATCAAAAGGTCGTGGGTTCGAC
TCCCACTGTGGTCG
>Scaffold_9.trna27 Scaffold_9:18629828-18629900 (+) Lys (CTT) 73 bp Sc: 87.7
GCCCGTCTAGCTCAGTTGGTAGAGCGCAAGGCTCTTAACCTTGTGGTCGTGGGTTCGAGC
CCCACGGTGGGCG
>Scaffold_9.trna28 Scaffold_9:18719062-18719132 (+) Gly (GCC) 71 bp Sc: 63.5
GCACTAGTGGTCTAGTGGTAGAATAGTACCCTGCCACGGTACAGACCCGGGTTCGATTCC
CGGCTGGTGCA
>Scaffold_9.trna29 Scaffold_9:18981321-18981393 (+) Phe (GAA) 73 bp Sc: 78.3
GCGGGGATAGCTCAGTTGGGAGAGCGTCAGACTGAAGATCTGAAGGTCGCGTGTTCGATC
CACGCTCACCGCA
>Scaffold_9.trna30 Scaffold_9:19337262-19337333 (+) Trp (CCA) 72 bp Sc: 75.8
GGATCCGTGGCGCAATGGTAGCGCGTCTGACTCCAGATCAGAAGGTTGCGTGTTCGATTC
ACGTCGGGTTCA
>Scaffold_9.trna31 Scaffold_9:20961855-20961927 (+) His (GTG) 73 bp Sc: 21.3 Possible pseudogene
GCGCTTGGGGCTCAATAGATAGAGCATCTGTATGTGGAGCAGAAGGTTTGAGGTTCGACC
CCTACTGGGCGCG
>Scaffold_9.trna32 Scaffold_9:21757535-21757602 (+) Tyr (ATA) 68 bp Sc: 22.1
GTGGCTCAATGGATAGAGCATCTGCATATAGAGCAGAAGGTTTAGGGTTTGACCCCTAAT
GGGGCGCA
>Scaffold_9.trna33 Scaffold_9:21933751-21933823 (+) Val (TAC) 73 bp Sc: 77.8
GTTGCTGTGGTGTAGTGGTTATCACGTCAGTCTTACACACTGAAGGTCCCCAGTTCGATC
CTGGGCAGCAACA
>Scaffold_9.trna34 Scaffold_9:22019257-22019329 (+) Phe (GAA) 73 bp Sc: 78.3
GCGGGGATAGCTCAGTTGGGAGAGCGTCAGACTGAAGATCTGAAGGTCGCGTGTTCGATC
CACGCTCACCGCA
>Scaffold_9.trna35 Scaffold_9:22019396-22019468 (+) Phe (GAA) 73 bp Sc: 78.3
GCGGGGATAGCTCAGTTGGGAGAGCGTCAGACTGAAGATCTGAAGGTCGCGTGTTCGATC
CACGCTCACCGCA
>Scaffold_9.trna36 Scaffold_9:22690525-22690597 (+) Val (CAC) 73 bp Sc: 69.8
GGTTCCGTGGTGTAGCGGTTATCACGTCTGCTTCACACGCAGAAGGTCCCCAGTTCGATC
CCGGGCGGAATCA
>Scaffold_9.trna37 Scaffold_9:22690685-22690757 (+) Met (CAT) 73 bp Sc: 79.6
GCCTCGGTAGCGCAGTAGGCAGCGCGTCAGTCTCATAATCTGAAGGCCGTGAGTTCGATC
CTCACCCGGGGCA
>Scaffold_9.trna38 Scaffold_9:22691055-22691136 (+) Leu (TAG) 82 bp Sc: 69.9
GGCAGCGTGGCCGAGCGGTCTAAGGCGCTGGTTTTAGGCACCAGTCTCCCCGGAGACGTG
GGTTCGAATCCCACCGCTGTCA
>Scaffold_9.trna39 Scaffold_9:22690850-22690931 (-) Ser (TGA) 82 bp Sc: 87.3
GCTGCGGTGTCCGAGTGGTTAAGGAGTTGGACTTGAAATCCAATGGGCTCTGCCCGCACA
GGTTCGAACCCTGTCCGCAGCG
>Scaffold_9.trna40 Scaffold_9:22690049-22690120 (-) Arg (TCT) 72 bp Sc: 74.7
GTCCTGTAGCGCAGTGGAAAGCGCGTCGGACTTCTAATCCGAAGGTCGCGGGTTCGATCC
CCGCCAGGGATG
>Scaffold_9.trna41 Scaffold_9:22689866-22689947 (-) Leu (AAG) 82 bp Sc: 74.4
GGTAGCGTGGCCGAGCGGTCTAAGGCGCTGGTTTAAGGCACCAGTCTCCTCGGAGGCGTG
GGTTCGAATCCCACCGCTGCCA
>Scaffold_9.trna42 Scaffold_9:22689674-22689776 (-) Leu (TAA) 103 bp Sc: 76.5
GTCAGGATGGCCGAGTGGTCGAAGGCGCCAGACTTAAGCCATCATCCGGTGTGAGTGTTC
TGGTCCTCGTATGAGGGCGTGGGTTCGAACCCCACTCCTGACA
>Scaffold_9.trna43 Scaffold_9:22689502-22689593 (-) Ile (TAT) 92 bp Sc: 71.7
GCCCCAGTGGCGCAATCGGTTAGCGCACGGTACTTATAGGACAGTTTCTGCGAGCTATGC
CGGGGTTGCGAGTTCGAGCCTCGCCTGGGGCA
>Scaffold_9.trna44 Scaffold_9:22688796-22688867 (-) Ala (CGC) 72 bp Sc: 44.6
GGGGGTGTAGCTCAAATGGTAGAGCGCTCGCTTCGCATGTGAGAGGCACGGGATCGATAC
CCCGCACTTCCA
>Scaffold_9.trna45 Scaffold_9:20569041-20569113 (-) Val (TAC) 73 bp Sc: 78.2
GTTGCTGTGGTGTAGTGGTTATCACGTTAGTCTTACACACTAAAGGTCCCCAGTTCGATC
CTGGGCAGCAACA
>Scaffold_9.trna46 Scaffold_9:20536174-20536243 (-) Asp (GTC) 70 bp Sc: 29.2
GTGGTTGTAGTACAGTGGTAAGTATTCTCGTCTGTCACGCGGGTAACCCGGGTTCAATCC
GGCAACGGCG
>Scaffold_9.trna47 Scaffold_9:20535584-20535655 (-) Asp (GTC) 72 bp Sc: 40.0
GTCGTTGTAGTATAGTGGTAAGTATTCCCGCCTGTCACGAGGGTGACCCGAGTTCGATCT
CCGGCAACGGTG
>Scaffold_9.trna48 Scaffold_9:20535424-20535495 (-) Asp (GTC) 72 bp Sc: 69.8
GTCGTTGTAGTATAGTGGTAAGTATTCCCGCCTGTCACGCGGGTGACCCGGGTTCGATCC
CCGGCAACGGCG
>Scaffold_9.trna49 Scaffold_9:20535265-20535336 (-) Asp (GTC) 72 bp Sc: 69.8
GTCGTTGTAGTATAGTGGTAAGTATTCCCGCCTGTCACGCGGGTGACCCGGGTTCGATCC
CCGGCAACGGCG
>Scaffold_9.trna50 Scaffold_9:20304708-20304779 (-) Gln (CTG) 72 bp Sc: 75.3
GGTCCCATGGTCTAGTGGTTAGGACATTGGACTCTGAATCCAGTAACCCGAGTTCAAATC
TCGGTGGGACCT
>Scaffold_9.trna51 Scaffold_9:20147534-20147606 (-) His (GTG) 73 bp Sc: 22.9 Possible pseudogene
GCACTTGTGGCTCAATGGATTGAGCATCTGCATGTGAAGCAGAAGGTTTGGGGTTCGACC
TCTACTGGGCGCA
>Scaffold_9.trna52 Scaffold_9:19826389-19826460 (-) Asp (GTC) 72 bp Sc: 25.6 Possible pseudogene
GCGTCTGTGGCTCAATGGATAGAGCATCTGCATGTCGAGCAGAAGGTTTGGGTTCTACCC
CTACTCAACGCA
>Scaffold_9.trna53 Scaffold_9:19639972-19640051 (-) Leu (TAG) 80 bp Sc: 70.9
GACGGTTTGGCCGAGTGGTCTAAGGCGCCAGATTTAGGCTCTGGTCCGAAAGGGCGTGGG
TTCAAATCCCACAGCCGTCA
>Scaffold_9.trna54 Scaffold_9:18737849-18737919 (-) Gly (GCC) 71 bp Sc: 63.5
GCACTAGTGGTCTAGTGGTAGAATAGTACCCTGCCACGGTACAGACCCGGGTTCGATTCC
CGGCTGGTGCA
>Scaffold_9.trna55 Scaffold_9:18412406-18412478 (-) Val (TAC) 73 bp Sc: 77.8
GTTGCTGTGGTGTAGTGGTTATCACGTCAGTCTTACACACTGAAGGTCCCCAGTTCGATC
CTGGGCAGCAACA
>Scaffold_9.trna56 Scaffold_9:17181198-17181269 (-) Tyr (GTA) 72 bp Sc: 21.3 Possible pseudogene
GCGCTTGTGACTCAATGGATAGAGCATCTGTATGTAGAGTAGAAGGTTTGAGTTCGACCC
CTACTAGGCGCA
>Scaffold_9.trna57 Scaffold_9:16923601-16923682 (-) Tyr (GTA) 82 bp Sc: 62.1
GGGAGAGTGGCCGAGTGGTTAAAAGCGACAGACTGTAAATCTGTTGAAGTTTTCTATGTA
GGTTCGAATCCTACCTCTCCCA
>Scaffold_9.trna58 Scaffold_9:15429646-15429718 (-) His (GTG) 73 bp Sc: 39.0
GCGCTTGTGGCTCAATGGATAGAGCATCTGCATGTGGAGCAGAAGGTTTGGGATTCGACC
CCTACTAGGCGCA
>Scaffold_9.trna59 Scaffold_9:14614217-14614289 (-) His (GTG) 73 bp Sc: 25.2 Possible pseudogene
GCGCTTGTGGCTCAATGGATAAAGCATCTGCATGTGGAGTAGAAGGTTTGGGGTTCGACC
CTTACTGGGCGCA
>Scaffold_9.trna60 Scaffold_9:13894979-13895055 (-) His (GTG) 77 bp Sc: 26.7 Possible pseudogene
GCGTACGTGGCTCAATGGATAGAGCATCTGCATGTGGAGCAGAAGGTTTGGAGTTCGACC
CCTACTGGTCGCATGTA
>Scaffold_9.trna61 Scaffold_9:13570291-13570377 (-) Tyr (GTA) 87 bp Sc: 74.2
CCGACCTTAGCTCAGTTGGTAGAGCGGAAGACTGTAGTTGGTTCAACTGAAATCTTTAGG
TCGCTGGTTCGATTCCGGCAGGTCGGA
>Scaffold_9.trna62 Scaffold_9:13544291-13544364 (-) Thr (AGT) 74 bp Sc: 76.0
GCTCTCGTAGCTCAGTTGGTTAGAGCACCCGTTTAGTAAGCGGGAGGTCTTGAGTTCGAC
TCTCAACGAGAGCA
>Scaffold_9.trna63 Scaffold_9:13489303-13489375 (-) Leu (AAG) 73 bp Sc: 28.4 Possible pseudogene
GCAGAGATAACTCAGTTGGAAGAACATCAGAATAAGAATCTAAAGGTCGCGTGTTCGATT
CATGCTCATCGCA
>Scaffold_9.trna64 Scaffold_9:11736222-11736290 (-) His (ATG) 69 bp Sc: 30.0
TTGTGGCTCAATGGATAGAGCATCTGCATATGGAGCAGAAGGTTTGGGGTTCGACTCCGC
AGGTATCAA
>Scaffold_9.trna65 Scaffold_9:11689148-11689234 (-) Tyr (GTA) 87 bp Sc: 69.7
CCGACCTTAGCTCAGTTGGCAGAGCGGAAGACTGTAGTTGTAAAAACTGAAATCTTTAGG
TCGCTGGTTCGATTCCGGCAGGTCGGA
>Scaffold_9.trna66 Scaffold_9:11000573-11000644 (-) Lys (TTT) 72 bp Sc: 92.3
GCCGTCTTAGCTCAGTGGTAGAGCGCGTGGCTTTTAACCACGTGGTCGTGGGTTCGATCC
CCACAGACGGCG
>Scaffold_9.trna67 Scaffold_9:9205728-9205798 (-) Phe (AAA) 71 bp Sc: 29.5 Possible pseudogene
AGCCTACTAGCTTAATTGGCAAAGCATTGTGCAAAGGCACAAAGATGTGGGTTCAAATTC
CACGTAGGCTC
>Scaffold_9.trna68 Scaffold_9:8681027-8681099 (-) Asn (ATT) 73 bp Sc: 29.4
AGCCTATTAGCTGAACTTGGTAGAGCGCTATGCATTTGCATAGAGAATGTAGGTTCAACT
CCTACATAGGCTA
>Scaffold_9.trna69 Scaffold_9:8121521-8121592 (-) Undet (NNN) 72 bp Sc: 25.3
GTTGTTGCGGTGTAGTGGTTACCACAATGGTTTGCAAACCAAAGGTCCCTTGTTTAATTC
AAGCCAACAACA
>Scaffold_9.trna70 Scaffold_9:7335720-7335792 (-) His (GTG) 73 bp Sc: 32.3 Possible pseudogene
GCGCTGGTGGCTCAATGGATAGAGCATCTACATGTGGAGTAGAGGGTTTGGGGTTCAATC
CCTACTAGGCGCA
>Scaffold_9.trna71 Scaffold_9:5792980-5793052 (-) His (GTG) 73 bp Sc: 34.3 Possible pseudogene
GCGCTTGTGGCTTAATGGATAGAGCATCTGCATGTGGAGTAGAAGGTTTGGGGTTCGACC
CCTATTAGGCGCA
>Scaffold_9.trna72 Scaffold_9:5680134-5680203 (-) Undet (NNN) 70 bp Sc: 37.1
AACCTATTAGCTCAACTGGTAGAGCACTATGCAAATGCATAGGATGTTGGTTCAATTCCT
ACATAGGTTA
>Scaffold_9.trna73 Scaffold_9:5161395-5161467 (-) Phe (GAA) 73 bp Sc: 61.9
GCGAGGATAGCTCAGTTGGGAGTGCGTCAGACTGAAGATCTGAAGGTCGCGTGTTCGATC
CACGCTCATGGCA
>Scaffold_9.trna74 Scaffold_9:2982006-2982078 (-) His (GTG) 73 bp Sc: 20.6 Possible pseudogene
GCGCTTGTGGCTCAATAGATAGAGCATCTGCATGTGAAGCAGAAGGTTTGAAGTTCGACC
CATATTGAACGCG
>Scaffold_9.trna75 Scaffold_9:1074416-1074488 (-) Asn (ATT) 73 bp Sc: 34.3
AGTCTATTAGCTCAACTTGGTAAAGCGCTATGCATTTGCATAGAGGATGTAGGTTCAACT
CCTACATAGGCTA
>Scaffold_9.trna76 Scaffold_9:1064871-1064942 (-) Phe (AAA) 72 bp Sc: 31.0
AACCTATTAGCTCAAATGGTAGAGCACTATGCAAATGCATAGGGGATGAAGGTTCAATTC
CTACATAGGTTA
>Contig177|quiver|.trna1 Contig177|quiver|:671621-671690 (+) Gly (GCC) 70 bp Sc: 58.4
GCACCAGTGGTCTAGTGGTAGAATAGTACCCTGCCACGGTACAGACCGGGTTCGATTCCC
GGCTGGTGCA
>Contig177|quiver|.trna2 Contig177|quiver|:471761-471833 (-) His (GTG) 73 bp Sc: 20.2 Possible pseudogene
GCGCTTATAGCTCAATGGATAGAGCATTTGCATGTGGAGCAGAAAATTTGGGGTTCTATT
CCTACTTGATGCG
>Contig536|quiver|.trna1 Contig536|quiver|:51427-51498 (+) Val (GAC) 72 bp Sc: 55.3
AGGGATATAACTCAGCGGTAGAGTGTCACCTTGACGTGGTGAAAGTCATCAGTTCGAGCC
TGATTATCCCTA
>Contig590|quiver|.trna1 Contig590|quiver|:15296-15369 (-) His (GTG) 74 bp Sc: 35.0
GCGCTAGTGATTCAATGGATAGAGCATCTGCATGTGGAGCATAAGGTTTGGGGTTCGACT
CCCCTACTAGGGCA
>Contig654|quiver|.trna1 Contig654|quiver|:2363-2435 (-) Phe (GAA) 73 bp Sc: 72.0
GCCGGGATAGCTCAGTTGGTAGAGCAGAGGACTGAAAATCCTCGTGTCACCAGTTCAAAT
CTGGTTCTTGGCA
>Contig143|quiver|.trna1 Contig143|quiver|:5986-6057 (+) Gly (TCC) 72 bp Sc: 71.0
GCGTTTGTAGTCCAACGGTTAGGATAATTGCCTTCCAAGCAATAGACCCGGGTTCGACTC
CCGGCAGACGCA
>Contig286|quiver|.trna1 Contig286|quiver|:7093-7168 (+) Gln (CTG) 76 bp Sc: 47.4
AGCCTATTAGCTCAATTGGTAGAGCACTCTATTCTGGTTTATATAGAGGATGTAGGTTCA
AATCCTCCATAGGCTA
>Contig286|quiver|.trna2 Contig286|quiver|:8098-8181 (-) Thr (TGT) 84 bp Sc: 23.7 Possible pseudogene
AGTCTATTAGCTCAATTTAGTCGAGCACTGTGTATTTGTGTTTACATTGCACAGGGGATG
TAGGTTCAAATCCTACATAAACTT
>Contig266|quiver|.trna1 Contig266|quiver|:6542-6617 (+) Undet (NNN) 76 bp Sc: 42.4
AGTCTATTTGCTCAATTGGTAGAGCACTCTGTACTTCTTTATATGGAGGATGTAGGTTCA
AATCCTACATAGACTA
>Contig266|quiver|.trna2 Contig266|quiver|:6882-6964 (-) Thr (TGT) 83 bp Sc: 43.7
AGCCTATTAGCTCAATTTGGTCGAGCACTGTGTATTTGTGTTTACATGCACAGAGGATGT
GGGTTCAAATCCCACATAGGCTT
>Contig456|quiver|.trna1 Contig456|quiver|:6091-6162 (+) Undet (NNN) 72 bp Sc: 26.9
GTTGTTGTGGTGTAGTGGTTACTACAATGGTTTGTAAACCAAAGATCCCTTGTTCAATTC
AAGCCAACAATA
>Contig310|quiver|.trna1 Contig310|quiver|:146-219 (+) Undet (NNN) 74 bp Sc: 46.7
TGCCTATTAGCTCAATTGGTAGAGCATGCTATGCTTAAGCATACAGGATGTAGGTTCAAA
TCCTGCATAGGCAA
>Contig310|quiver|.trna2 Contig310|quiver|:815-887 (-) Asn (ATT) 73 bp Sc: 32.9
AGCCTATTAGCTCAACTCGGTAGAGCGCTATGCATTTGCATAGAGGATGTATGTTCAACT
CCTACATAGGCTA
>Contig220|quiver|.trna1 Contig220|quiver|:2407-2479 (-) Asn (ATT) 73 bp Sc: 29.4
AGCCTATTAGCTGAACTTGGTAGAGCGCTATGCATTTGCATAGAGAATGTAGGTTCAACT
CCTACATAGGCTA
>Contig302|quiver|.trna1 Contig302|quiver|:183-258 (-) Lys (CTT) 76 bp Sc: 51.9
AGCCTATTAGCTCAATTGGTAGAGCACTCTATTCTTCATTGTATGGAGGATGTAGGTTCA
AATCCTACATAGGCTA
>Contig64|quiver|.trna1 Contig64|quiver|:1348-1420 (+) Ala (CGC) 73 bp Sc: 55.0
GGGGGTGTAGCTCAAATGGTAGAGCGCTCGCTTCGCATGTGAGAGGCACGGGGATCGATA
CCCCGCACTTCCA
>Contig64|quiver|.trna2 Contig64|quiver|:1536-1607 (+) Asp (GTC) 72 bp Sc: 66.1
TCCTCGGTAGTATAGTGGTCAGTATCTCCGCCTGTCACGCGGGAGACCGGGGTTCGATTC
CCCGCCGGGGAG
>Contig64|quiver|.trna3 Contig64|quiver|:2166-2237 (-) iMet (CAT) 72 bp Sc: 60.4
AGCAGAGTGGCGCAGTGGAAGCGTGCTGGGCCCATAACCCAGAGGTCCGAGGATCGAAAC
CTTGCTCTGCTA
>Contig64|quiver|.trna4 Contig64|quiver|:1987-2068 (-) Ser (AGA) 82 bp Sc: 84.3
GCAGTCGTGGCCGAGTGGTTAAGGCGACTGACTAGAAATCAGTTTCCCTCTGGGAGCGTA
GGTTCGAGTCCTACCGACTGCG
>Contig64|quiver|.trna5 Contig64|quiver|:1838-1910 (-) Ala (TGC) 73 bp Sc: 63.3
GGGGGTGTAGCTCAGACGGTAGAGCGCTCGCTTTGCATGCGAGAGGCACGGGGATCGATA
CCCCGCACCTCCA
>Contig64|quiver|.trna6 Contig64|quiver|:1676-1747 (-) Pro (AGG) 72 bp Sc: 69.5
GGTCCGTTGGTCTAGGGGTATGATTCTCGCTTAGGGTGCGAGAGGTCCCGGGTTCAAATC
CCGGACGGACCC
>Contig64|quiver|.trna7 Contig64|quiver|:1016-1088 (-) Arg (TCT) 73 bp Sc: 86.3
GTCCCTGTAGCGCAGTGGAAAGCGCGTCGGACTTCTAATCCGAAGGTCGCGGGTTCGATC
CCCGCCAGGGATG
>Contig64|quiver|.trna8 Contig64|quiver|:834-914 (-) Leu (AAG) 81 bp Sc: 58.8
GGTAGCGTGGCCGAGCGGTCTAAGGCGCTGGTTTAAGGCACCAGTCTCCTCGGAGGCGTG
GTTCGAATCCCACCGCTGCCA
>Contig64|quiver|.trna9 Contig64|quiver|:642-744 (-) Leu (TAA) 103 bp Sc: 76.5
GTCAGGATGGCCGAGTGGTCGAAGGCGCCAGACTTAAGCCATCATCCGGTGTGAGTGTTC
TGGTCCTCGTATGAGGGCGTGGGTTCGAACCCCACTCCTGACA
>Contig64|quiver|.trna10 Contig64|quiver|:470-561 (-) Ile (TAT) 92 bp Sc: 71.7
GCCCCAGTGGCGCAATCGGTTAGCGCACGGTACTTATAGGACAGTTTCTGCGAGCTATGC
CGGGGTTGCGAGTTCGAGCCTCGCCTGGGGCA
>Contig435|quiver|.trna1 Contig435|quiver|:158-230 (+) Arg (ACG) 73 bp Sc: 69.6
GGTCCTGTGGCGCAACGGATAACGCGTCTGACTACGGATCAGAAGATTCCAGGTTCGAAT
CCTGGCAGGATCG
>Contig435|quiver|.trna2 Contig435|quiver|:420-490 (+) Gly (GCC) 71 bp Sc: 80.1
GCATCGGTGGTTCAGTGGTAGAATGCTCGCCTGCCACGCGGGCGGCCCGGGTTCGATTCC
CGGCCGATGCA
>Contig435|quiver|.trna3 Contig435|quiver|:580-652 (+) Asn (GTT) 73 bp Sc: 81.7
GCCTCCGTGGCGCAATGGTTAGCGCGTTCGGCTGTTAACCGAAAGGTTGGTGGTTCGACC
CCACCCGGGGGCG
>Contig435|quiver|.trna4 Contig435|quiver|:820-892 (+) Arg (TCG) 73 bp Sc: 70.8
GACCGTGTGGCCTAATGGATAAGGCGTCGGACTTCGGATCCGAAGATTGCAGGTTCGAGT
CCTGTCACGGTCG
>Contig435|quiver|.trna5 Contig435|quiver|:1371-1442 (-) Gly (TCC) 72 bp Sc: 71.1
GCGACAGTGGTGTAGTGGTTAGCATAGTTGCCTTCCAAGCAGTTGATCCGGGTTCGATTC
CCGGCTGTCGCA
>Contig435|quiver|.trna6 Contig435|quiver|:1125-1197 (-) Val (AAC) 73 bp Sc: 74.8
GATTCCGTGGTGTAGCGGTTATCACATCTGCCTAACACGCAGAAGGTCCCCAGTTCGATC
CTGGGCGGAATCA
>Contig435|quiver|.trna7 Contig435|quiver|:957-1038 (-) Leu (AAG) 82 bp Sc: 74.4
GGTAGCGTGGCCGAGCGGTCTAAGGCGCTGGTTTAAGGCACCAGTCTCCTCGGAGGCGTG
GGTTCGAATCCCACCGCTGCCA
>Contig318|quiver|.trna1 Contig318|quiver|:1-58 (+) Lys (TTT) 58 bp Sc: 55.1
TAGCTCAGTCGGTAGAGCATGGGACTTTTAATCCCAGGGTCGTGGGTTCAAGTCCCAC
>Contig318|quiver|.trna2 Contig318|quiver|:582-663 (+) Ser (AGA) 82 bp Sc: 84.3
GCAGTCGTGGCCGAGTGGTTAAGGCGACTGACTAGAAATCAGTTTCCCTCTGGGAGCGTA
GGTTCGAGTCCTACCGACTGCG
>Contig318|quiver|.trna3 Contig318|quiver|:755-827 (+) Ala (TGC) 73 bp Sc: 63.3
GGGGGTGTAGCTCAGACGGTAGAGCGCTCGCTTTGCATGCGAGAGGCACGGGGATCGATA
CCCCGCACCTCCA
>Contig318|quiver|.trna4 Contig318|quiver|:981-1053 (+) Lys (CTT) 73 bp Sc: 88.0
GCCCGGCTAGCTCAGTCGGTAGAGCATGGGACTCTTAATCCCAGGGTCGTGGGTTCGAGC
CCCACGTTGGGCG
>Contig318|quiver|.trna5 Contig318|quiver|:161-232 (-) His (GTG) 72 bp Sc: 60.0
GCCGTGATCGTATAGTGGTTAGTACCTTGCGTTGTGGCCGCAATAACCCAGGTTCGAATC
CTGGTCACGGCA
>Contig800|quiver|.trna1 Contig800|quiver|:9-80 (+) Glu (TTC) 72 bp Sc: 56.7
GTCCCTTTCGTTCAGTGGTTAGGACATCGTCTTTTCATGTCGAAGACACGGGTTCGATTC
CCGTAAGGGATA
>Contig893|quiver|.trna1 Contig893|quiver|:534-620 (+) Ser (TGA) 87 bp Sc: 60.9
GGATGGATGTCTGAGCGGTTGAAAGAGTCGGTCTTGAAAACCGAAGTATTGATAGGAATA
CCGGGGGTTCGAATCCCTCTCCATCCG
