# Supplementary material for: Conservation and Tandem Duplication of tRNA Genes in Plant Species
Source: Genes (Basel). 2025 Nov 1;16(11):1307. doi: 10.3390/genes16111307 (PMC12652284; doi:10.3390/genes16111307)
Supplement: Supplementary file 1 [file genes-16-01307-s001.zip › tRNA.prediction.out/Ahy/Ahy.tRNA.mfe]

>Scaffold_10.tRNA5-AsnGTT
GCUGGAAUAGCUCAGUUGGUUAGAGCGUGUGGCUGUUAACCACAAGGUCGGAGGUUCAAGCCCUCCUUCUAGCG
(((((((..((((.........)))).(((((.......))))).....(((((.......)))))))))))). (-25.20)
>Scaffold_10.tRNA19-PheGAA
GCCGGGAUAGCUCAGUUGGUAGAGCAGAGGACUGAAAAUCCUCGUGUCACCAGUUCAAAUCUGGUUCUUGGCA
(((((((..((((........)))).(((((.......))))).....(((((.......)))))))))))). (-25.90)
>Scaffold_10.tRNA22-SerGGA
GGAGAGAUGGCCGAGUGGUUGAAGGUGUAGCAUUGGAACUGCUAUGUAGGCUUUUGUUUACCGAGGGUUCGAAUCCCUCUCUUUCCG
(((((((..(((...........)))((((((.......)))))).................(((((.......)))))))))))). (-23.20)
>Scaffold_10.tRNA24-LeuTAG
GACGGUUUGGCCGAGUGGUCUAAGGCGCCAGAUUUAGGCUCUGGUCCGAAAGGGCGUGGGUUCAAAUCCCACAGCCGUCA
(((((((..(((.((....))..)))((((((.......))))))((....))..(((((.......)))))))))))). (-31.20)
>Scaffold_10.tRNA25-AlaAGC
GGGGAUGUAGCUCAGAUGGUAGAGCGCUCGCUUAGCAUGCGAGAGGUACGGGGAUCGAUACCCCCGCAUCUCCA
(((((((..((((........)))).(((((.......))))).....(((((........)))))))))))). (-32.00)
>Scaffold_10.tRNA29-ProAGG
GGGCAUUUGGUCUAGUGGUAUGAUUCUCGCUUAGGGUGCGAGAGGUCCCGAGUUCAAUUCUCGGAAUGCCCC
(((((((..(((.........)))((((((.......))))))....(((((.......)))))))))))). (-25.70)
>Scaffold_10.tRNA31-ProAGG
GGGCAUUUGGUCUAGUGGUAUGAUUCUCGCUUAGGGUGCGAGAGGUCCCGAGUUCAAUUCUCGGAAUGCCCC
(((((((..(((.........)))((((((.......))))))....(((((.......)))))))))))). (-25.70)
>Scaffold_10.tRNA32-LysCTT
GCCCGUCUAGCUCAGUUGGUAGAGCGCAAGGCUCUUAACCUUGUGGUCGUGGGUUCGAGCCCCACGGUGGGCG
(((((((..((((........))))((((((.......))))))....(((((.......)))))))))))). (-28.00)
>Scaffold_10.tRNA33-AspGTC
GUCGUUGUAGUAUAGUGGUAAGUAUUCCCGCCUGUCACGCGGGUGACCCGGGUUCGAUCCCCGGCAACGGCG
(((((((.(((((........)))))(((((.......)))))....(((((.......)))))))))))). (-24.60)
>Scaffold_10.tRNA34-PheGAA
GCGGGGAUAGCUCAGUUGGGAGAGCGUCAGACUGAAGAUCUGAAGGUCGCGUGUUCGAUCCACGCUCACCGCA
((((.((..((((........)))).(((((.......))))).....(((((.......))))))).)))). (-22.50)
>Scaffold_10.tRNA37-GluCTC
UCCGUUGUAGUCUAGUUGGUUAGGAUACUCGGCUCUCACCCGAGAGACCCGGGUUCAAGUCCCGGCAACGGAA
(((((((..((((.........)))).(((((.......)))))....(((((.......)))))))))))). (-24.10)
>Scaffold_10.tRNA39-IleTAT
GGUUCCGUAGCUCAGUUGGUUAGAGCGUUGGUCUUAUGAGCCGAAGGUCGCGGGUUCGAGCCCCGCCGGGACCA
(((((((..((((.........)))).(((((.......))))).....(((((.......)))))))))))). (-26.90)
>Scaffold_10.tRNA42-LeuAAG
GUUGAGAUGGCCGAGUUGGUCUAAGGCGCCAGAUUAAGGUUCUGGUCCGAAAGGGCGUGGGUUCAAAUCCCACUCUCAACA
(((((((..(((.((.....))..)))((((((.......))))))((....))..(((((.......)))))))))))). (-30.80)
>Scaffold_10.tRNA43-LeuAAG
GUUGAGAUGGCCGAGUUGGUCUAAGGCGCUAGAUUAAGGUGUUCUGGUUUAAAAGGGCGUGGGUUCAAAUCCCACUCUCAACA
(((((((..(((.((.....))..)))((((((.........))))))..........(((((.......)))))))))))). (-25.70)
>Scaffold_10.tRNA44-ArgCCT
GCGCCUGUAGCUCAGUGGAUAGAGCGUCUGUUUCCUAAGCAGAAGGUCGUAGGUUCGACCCCUAUCUGGCGCG
(((((....((((........)))).(((((((...))))))).....(((((.......)))))..))))). (-23.20)
>Scaffold_10.tRNA45-LysCTT
GCCCGUCUAGCUCAGUUGGUAGAGCGCAAGGCUCUUAACCUUGUGGUCGUGGGUUCGAGCCCCACGGUGGGCG
(((((((..((((........))))((((((.......))))))....(((((.......)))))))))))). (-28.00)
>Scaffold_10.tRNA48-LysCTT
GCCCGUCUAGCUCAGUUGGUAGAGCGCAAGGCUCUUAACCUUGUGGUCGUGGGUUCGAGCCCCACGGUGGGCG
(((((((..((((........))))((((((.......))))))....(((((.......)))))))))))). (-28.00)
>Scaffold_10.tRNA49-AsnGTT
GCUGGAAUAGCUCAGUUGGUUAGAGCGUGUGGCUGUUAACCACAAGGUCGGAGGUUCAAGCCCUCCUUCUAGCG
(((((((..((((.........)))).(((((.......))))).....(((((.......)))))))))))). (-25.20)
>Scaffold_10.tRNA50-GluCTC
UCCGUUGUAGUCUAGUUGGUUAGGAUACUCGGCUCUCACCCGAGAGACCCGGGUUCAAGUCCCGGCAACGGAA
(((((((..((((.........)))).(((((.......)))))....(((((.......)))))))))))). (-24.10)
>Scaffold_10.tRNA53-AsnGTT
GCUGGAAUAGCUCAGUUGGUUAGAGCGUGUGGCUGUUAACCACAAGGUCGGAGGUUCAAGCCCUCCUUCUAGCG
(((((((..((((.........)))).(((((.......))))).....(((((.......)))))))))))). (-25.20)
>Scaffold_10.tRNA54-GlyTCC
GCGUUUGUAGUCCAACGGUUAGGAUAAUUGCCUUCCAAGCAAUAGACCCGGGUUCGACUCCCGGCAAACGCA
(((((((..((((........)))).(((((.......)))))....(((((.......)))))))))))). (-24.20)
>Scaffold_10.tRNA55-IleAAT
GGCCCAUUAGCUCAGUUGGUUAGAGCGUGGUGCUAAUAACGCCAAGGUCGCAGGUUCGAGACCUGCAUGGGCCA
(((((((..((((.........)))).(((((.......))))).....(((((((...)))))))))))))). (-31.70)
>Scaffold_10.tRNA57-SerAGA
GUGGGCGUGCCGGAGUGGUUAUCGGGCAUGACUAGAAAUCAUGUGGGCUCUGCCCGCGCAGGUUCGAAUCCUGCCGCUCACG
(((((((..((((........))))((((((.......))))))((((...))))..(((((.......)))))))))))). (-32.80)
>Scaffold_10.tRNA58-GlyGCC
GCACCAGUGGUCUAGUGGUAGAAUAGUACCCUGCCACGGUACAGACCCGGGUUCGAUUCCCGGCUGGUGCA
(((((((..................(((((.......)))))....(((((.......)))))))))))). (-25.60)
>Scaffold_10.tRNA59-LysTTT
GCCGUCUUAGCUCAGUGGUAGAGCGCGUGGCUUUUAACCACGUGGUCGUGGGUUCGAUCCCCACAGACGGCA
(((((((..((((.......))))((((((.......))))))....(((((.......)))))))))))). (-32.00)
>Scaffold_10.tRNA60-ValCAC
GUCUGGGUGGUGUAGUUGGUUAUCACGCUAGUCUCACACACUAGAGGUCCCCAGUUCGAACCUGGGCUCAGACA
(((((((..(((...........))).(((((.......))))).....(((((.......)))))))))))). (-20.00)
>Scaffold_10.tRNA62-AsnGTT
GCUGGAAUAGCUCAGUUGGUUAGAGCGUGUGGCUGUUAACCACAAGGUCGGAGGUUCAAGCCCUCCUUCUAGCG
(((((((..((((.........)))).(((((.......))))).....(((((.......)))))))))))). (-25.20)
>Scaffold_10.tRNA63-IleAAT
GGCCCAUUAGCUCAGUUGGUUAGAGCGUGGUGCUAAUAACGCCAAGGUCGCAGGUUCGAGCCCUGCAUGGGCCA
(((((((..((((.........)))).(((((.......))))).....(((((.......)))))))))))). (-29.10)
>Scaffold_10.tRNA65-GlyTCC
GCGUUUGUAGUCCAACGGUUAGGAUAAUUGCCUUCCAAGCAAUAGACCCGGGUUCGACUCCCGGCAAACGCA
(((((((..((((........)))).(((((.......)))))....(((((.......)))))))))))). (-24.20)
>Scaffold_10.tRNA66-ThrAGT
GCUCUCGUAGCUCAGUUGGUUAGAGCACCCGUUUAGUAAGCGGGAGGUCUUGAGUUCGACUCUCAACGAGAGCA
(((((((..((((.........)))).(((((((...))))))).....(((((.......)))))))))))). (-27.90)
>Scaffold_10.tRNA67-ThrAGT
GCUCUCGUAGCUCAGUUGGUUAGAGCACCCGUUUAGUAAGCGGGAGGUCUUGAGUUCGACUCUCAACGAGAGCA
(((((((..((((.........)))).(((((((...))))))).....(((((.......)))))))))))). (-27.90)
>Scaffold_10.tRNA69-ArgTCG
GACCGCAUAGCGCAGUGGAUUAGCGCGUCUGACUUCGGAUCAGAAGGUCGUGGGUUCGACUCCCACUGUGGUCG
(((((((..((((.........)))).((((((....).))))).....(((((.......)))))))))))). (-27.80)
>Scaffold_10.tRNA70-GluCTC
UCCGUUGUAGUCUAGUUGGUUAGGAUACUCGGCUCUCACCCGAGAGACCCGGGUUCAAGUCCCGGCAACGGAA
(((((((..((((.........)))).(((((.......)))))....(((((.......)))))))))))). (-24.10)
>Scaffold_10.tRNA72-MetCAT
GGGGUGGUGGCGCAGUUGGCUAGCGCGUAGGUCUCAUAGCUUAAAGUUGAGUGAUCCUGAGGUCGAGAGUUCGAGCCUCUCUCACCCCA
(((((((..((((((....)).)))).((((((.(.(((((...))))).).)).)))).....(((((.......)))))))))))). (-31.40)
>Scaffold_10.tRNA74-HisGTG
GUGGCUGUAGUUUAGUGGUAAGAAUUCCACGUUGUGGCCGUGGAGACCUGGGCUCGAAUCCCAGCAGCCACA
(((((((..................((((((.......))))))...(((((.......)))))))))))). (-25.30)
>Scaffold_10.tRNA77-LysTTT
GCCGUCUUAGCUCAGUGGUAGAGCGCGUGGCUUUUAACCACGUGGUCGUGGGUUCGAUCCCCACAGACGGCG
(((((((..((((.......))))((((((.......))))))....(((((.......)))))))))))). (-32.00)
>Scaffold_10.tRNA81-AsnGTT
GCUGGAAUAGCUCAGUUGGUUAGAGCGUGUGGCUGUUAACCACAAGGUUGGAGGUUCAAGCCCUCCUUCUAGCG
(((((((..((((.........)))).(((((.......))))).....(((((.......)))))))))))). (-25.00)
>Scaffold_10.tRNA82-AsnGTT
GAUAAAAAUUGGAAUAGCUCAGUUGGUUAGAGCGUGUGGCUGUUAACCACGAGGUCGGAGGUUCAAGCCCUCCUUCUAUCG
((((............((((.........)))).(((((.......))))).....(((((.......)))))...)))). (-17.60)
>Scaffold_10.tRNA87-TrpCCA
GCGCUCUUAGUUCAGUUCGGUAGAACGUGGGUCUCCAAAACCCGAUGUCGUAGGUUCAAAUCCUACAGAGCGUG
(((((((..((((.........)))).(((((.......))))).....(((((.......)))))))))))). (-22.20)
>Scaffold_10.tRNA88-AspGTC
GUCGAUGUAGUAUAGUGGUGAGUAUACCCGCCUGUCACGCGGGUGACCCGGGUUCGAUCCCCGGCAUCGGCG
(((((((..((((........))))((((((.......))))))...(((((.......)))))))))))). (-26.70)
>Scaffold_10.tRNA89-GlyCCC
GCGCAUCUAGUGUAGUGGUAUCAUAGUACCCUCCCACGGUACUGACCGGGGUUCGAUUCCCCGGAUGCGCA
(((((((..(((.........)))((((((.......))))))...(((((.......)))))))))))). (-26.90)
>Scaffold_10.tRNA90-LysTTT
GCCGUCUUAGCUCAGUGGUAGAGCGCGUGGCUUUUAACCACGUGGUCGUGGGUUCGAUCCCCACAGACGGCG
(((((((..((((.......))))((((((.......))))))....(((((.......)))))))))))). (-32.00)
>Scaffold_10.tRNA94-AsnGTT
UCCUCAGUAGCUCAGUGGUAGAGCGGUCGGCUGUUAACCGAUUGGUCGUAGGUUCAAAUCCUACUUGGGGAG
(((((((..((((.......))))((((((.......))))))....(((((.......)))))))))))). (-23.00)
>Scaffold_10.tRNA95-TyrGTA
GGGAGAGUGGCCGAGUGGUUAAAAGCGACAGACUGUAAAUCUGUUGAAGUUUUCUACGUAGGUUCGAAUCCUACCUCUCCCA
(((((((..((.............))((((((.......))))))............(((((.......)))))))))))). (-21.90)
>Scaffold_10.tRNA96-SerGGA
GGAGAGAUGGCCGAGUGGUUUAAGGCGUAGCAUUGGAACUGCUAUGUAGGCUUUUGUUUACCGAGGGUUCUAAUCCCUCUCUUUCCG
(((((((..(((...........)))((((((.......)))))).................(((((.......)))))))))))). (-25.40)
>Scaffold_10.tRNA98-TrpCCA
GCGCUCUUAGUUCAGUUCGGUAGAAUGUGGGUCUCCAAAACCCAAUGUCGUAGGUUCAAAUCCUACAGAGCGUG
(((((((..((((.........)))).(((((.......))))).....(((((.......)))))))))))). (-20.70)
>Scaffold_10.tRNA108-LysTTT
GGGUGUAUAGCUCAGUUGGUAGAGCAUUGGGCUUUUAACCUAAUGGUCGCAGGUUCAAGUCCUGCUAUACCCA
(((((((..((((........))))((((((.......))))))....(((((.......)))))))))))). (-25.90)
>Scaffold_10.tRNA110-PheGAA
GUUCAGGUAGCUCAGCUGGUUAGAGCAAAGGACUGAAAAUCCUUGUGUCAGUGGUUCGAAUCCACUUCUAAGCG
(((.(((..((((.........)))).(((((.......))))).....(((((.......)))))))).))). (-14.20)
>Scaffold_10.tRNA111-ProTGG
CGAGGUGUAGCGCAGUCUGGUCAGCGCAUCUGUUUUGGGUACAGAAGGCCAUAGGUUCGAAUCCUGUCACCUUGA
(((((((..((((.(......).)))).(((((.......))))).....(((((.......)))))))))))). (-22.00)
>Scaffold_10.tRNA113-SerGCT
GGAGAGAUGGCUGAGUGGACGAAAGCGUCGGAUUGCUAAUCCGUUGUACGAGUUAUUCGUACCGAGGGUUCGAAUCCCUCUCUUUCCG
(((((((..(((...........)))..((((((...))))))..((((((.....)))))).(((((.......)))))))))))). (-30.40)
>Scaffold_10.tRNA115-ProAGG
GGGCAUUUGGUCUAGUGGUAUGAUUCUCGCUUAGGGUGCGAGAGGUCCCGAGUUCAAUUCUCGGAAUGCCCC
(((((((..(((.........)))((((((.......))))))....(((((.......)))))))))))). (-25.70)
>Scaffold_11.tRNA14-iMetCAT
AUCAGAGUGGCGCAGCGGAAGCGUGGUGGGCCCAUAACCCACAGGUCCCAGGAUCGAAACCUGGCUCUGAUA
(((((((..((((.......)))).(((((.......))))).....(((((.......)))))))))))). (-25.90)
>Scaffold_11.tRNA18-ArgACG
GACUCCGUGGCCCAAUGGAUAAGGCGCUGGUCUACGGAACCAGAGAUUCUGGGUUCGAUCCCCAGCGGAGUCG
(((((((..(((..........))).((((((....).))))).....(((((.......)))))))))))). (-27.80)
>Scaffold_11.tRNA20-PheGAA
GCGGGGAUAGCUCAGUUGGGAGAGCGUCAGACUGAAGAUCUGAAGGUCGCGUGUUCGAUCCACGCUCACCGCA
((((.((..((((........)))).(((((.......))))).....(((((.......))))))).)))). (-22.50)
>Scaffold_11.tRNA21-PheGAA
GCGGGGAUAGCUCAGUUGGGAGAGCGUCAGACUGAAGAUCUGAAGGUCGCGUGUUCGAUCCACGCUCACCGCA
((((.((..((((........)))).(((((.......))))).....(((((.......))))))).)))). (-22.50)
>Scaffold_11.tRNA24-GlnTTG
GGUUCUAUGGUGUAGUGGUUAGCACUCUGGACUUUGAAUCCAGCGACCUGGGUUCGACUCCCGGUAGGACCU
(((((((.(((((........)))))(((((.......)))))....(((((.......)))))))))))). (-22.40)
>Scaffold_11.tRNA27-AspGTC
GUCGUUGUAGUAUAGUGGUAAGUAUUCCCGCCUGUCACGCGGGUGACCCGGGUUCGAUCCCCGGCAACGGCG
(((((((.(((((........)))))(((((.......)))))....(((((.......)))))))))))). (-24.60)
>Scaffold_11.tRNA28-ThrCGT
GCCUCCGUAGCAUAGUGGUAGUGCGUUCGCUUCGUAAGCGAAAGGUCGCGAGUUCGAUCCUCGCCGGGGGCU
(((((((..((((.......)))).(((((((...))))))).....(((((.......)))))))))))). (-28.20)
>Scaffold_11.tRNA29-LysCTT
GCCCGUCUAGCUCAGUUGGUAGAGCGCAAGGCUCUUAACCUUGUGGUCGUGGGUUCGAGCCCCACGGUGGGGCG
.((((((..((((........))))((((((.......))))))....(((((.......)))))))))))... (-24.30)
>Scaffold_11.tRNA30-GlyGCC
GCACCAGUGGUCUAGUGGUAGAAUAGUACCCUGCCACGGUACAGACCCGGGUUCGAUUCCCGGCUGGUGCA
(((((((..................(((((.......)))))....(((((.......)))))))))))). (-25.60)
>Scaffold_11.tRNA31-HisGTG
GUGGCUGUAGUUUAGUGGUUAGAAUUCCACGUUGUGGCCGUGGAGACCUGGGCUCGAAUCCCAGCAGCCACA
(((((((..................((((((.......))))))...(((((.......)))))))))))). (-25.30)
>Scaffold_11.tRNA33-GluTTC
UCCGUUGUCGUCCAGCGGUUAGGAUGUCUGGCUUUCACCCAGGAGACCCGGGUUCGAUUCCCGGCAACGGAA
(((((((.(((((........)))))(((((.......)))))....(((((.......)))))))))))). (-26.80)
>Scaffold_11.tRNA34-GlyGCC
GCACCAGUGGUCUAGUGGUAGAAUAGUACCCUGCCACGGUACAGACCCGGGUUCGAUUCCCGGCUGGUGCA
(((((((..................(((((.......)))))....(((((.......)))))))))))). (-25.60)
>Scaffold_11.tRNA36-GlyGCC
GCACCAGUGGUCUAGUGGUAGAAUAGUACCCUGCCACGGUACAGACCCCGGGUUCGAUUCCCGGCUGGUGCA
(((((((..................(((((.......))))).....(((((.......)))))))))))). (-25.60)
>Scaffold_11.tRNA37-ProTGG
GGGUAUUUGGUCUAGUGGUAUGAUUCUCGCUUUGGGUGCGAGAGGUCCCGAGUUCGAUUCUCGGAAUGCCCC
(((((((..(((.........)))((((((.......))))))....(((((.......)))))))))))). (-23.70)
>Scaffold_11.tRNA38-ProTGG
GGGCAUUUGGUCUAGUGGUAUGAUUCUCGCUUUGGGUGCGAGAGGUCCCGAGUUCGAUUCUCGGAAUGCCCC
(((((((..(((.........)))((((((.......))))))....(((((.......)))))))))))). (-25.70)
>Scaffold_11.tRNA39-ProTGG
GGGCAUUUGGUCUAGUGGUAUGAUUCUCGCUUUGGGUGCGAGAGGUCCCGAGUUCGAUUCUCGGAAUGCCCC
(((((((..(((.........)))((((((.......))))))....(((((.......)))))))))))). (-25.70)
>Scaffold_11.tRNA40-ProTGG
GGGCAUUUGGUCUAGUGGUAUGAUUCUCGCUUUGGGUGCGAGAGGUCCCGAGUUCGAUUCUCGGAAUGCCCC
(((((((..(((.........)))((((((.......))))))....(((((.......)))))))))))). (-25.70)
>Scaffold_11.tRNA42-ProTGG
GGGCAUUUGGUCUAGUGGUAUGAUUCUCGCUUUGGGUGCGAGAGGUCCCGAGUUCGAUUCUCGGAAUGCCCC
(((((((..(((.........)))((((((.......))))))....(((((.......)))))))))))). (-25.70)
>Scaffold_11.tRNA43-ProTGG
GGGCAUUUGGUCUAGUGGUAUGAUUCUCGCUUUGGGUGCGAGAGGUCCCGAGUUCAAUUCUCGGAAUGCCCC
(((((((..(((.........)))((((((.......))))))....(((((.......)))))))))))). (-25.70)
>Scaffold_11.tRNA44-ProTGG
GGGCAUUUGGUCUAGUGGUAUGAUUCUCGCUUUGGGUGCGAGAGGUCCCGAGUUCGAUUCUCGGAAUGCCCC
(((((((..(((.........)))((((((.......))))))....(((((.......)))))))))))). (-25.70)
>Scaffold_11.tRNA45-ProTGG
GGGCAUUUGGGUCUAGUGGUAUGAUUCUCGCUUUGGGUGCGAGAGGUCCCGAGUUCGAUUCUCGGAAUGCCCC
(((((((...(((.........)))((((((.......))))))....(((((.......)))))))))))). (-25.70)
>Scaffold_11.tRNA46-ProAGG
GGGCAUUUGGUCUAGUGGUAUGAUUCUCGCUUAGGGUGCGAGAGGUCCCGAGUUCAAUUCUCGGAAUGCCCC
(((((((..(((.........)))((((((.......))))))....(((((.......)))))))))))). (-25.70)
>Scaffold_11.tRNA47-ProTGG
GGGCAUUUGGUCUAGUGGUAUGAUUCUCGCUUUGGGUGCGAGAGGUCCCGAGUUCGAUUCUCGGAAUGCCCC
(((((((..(((.........)))((((((.......))))))....(((((.......)))))))))))). (-25.70)
>Scaffold_11.tRNA49-ProCGG
GGGCAUUUGGUCUAGUGGUAUGAUUCUCGCUUCGGGUGCGAGAGGUCCCGAGUUCGAUUCUCGGAAUGCCCC
(((((((..(((.........)))((((((.......))))))....(((((.......)))))))))))). (-25.70)
>Scaffold_11.tRNA50-ProAGG
GGGCAUUUGGUCUAGUGGUAUGAUUCUCGCUUAGGGUGCGAGAGGUCCCGAGUUCAAUUCUCGGAAUGCCCC
(((((((..(((.........)))((((((.......))))))....(((((.......)))))))))))). (-25.70)
>Scaffold_11.tRNA52-ProTGG
GGGCAUUUGGUCUAGUGGUAUGAUUCUCGCUUUGGGUGCGAGAGGUCCCGAGUUCGAUUCUCGGAAUGCCCC
(((((((..(((.........)))((((((.......))))))....(((((.......)))))))))))). (-25.70)
>Scaffold_11.tRNA53-ProAGG
GGGCAUUUGGUCUAGUGGUAUGAUUCUCGCUUAGGGUGCGAGAGGUCCCGAGUUCAAUUCUCGGAAUGCCCC
(((((((..(((.........)))((((((.......))))))....(((((.......)))))))))))). (-25.70)
>Scaffold_11.tRNA54-ProTGG
GGGCAUUUGGUCUAGUGGUAUGAUUCUCGCUUUGGGUGCGAGAGGUCCCGAGUUCGAUUCUCGGAAUGCCCC
(((((((..(((.........)))((((((.......))))))....(((((.......)))))))))))). (-25.70)
>Scaffold_11.tRNA55-ProTGG
GGGCAUUUGGUCUAGUGGUAUGAUUCUCGCUUUGGGUGCGAGAGGUCCCGAGUUCGAUUCUCGGAAUGCCCC
(((((((..(((.........)))((((((.......))))))....(((((.......)))))))))))). (-25.70)
>Scaffold_11.tRNA57-ProTGG
GGGCAUUUGGUCUAGUGGUAUGAUUCUCGCUUUGGGUGCGAGAGGUCCCGAGUUCGAUUCUCGGAAUGCCCC
(((((((..(((.........)))((((((.......))))))....(((((.......)))))))))))). (-25.70)
>Scaffold_11.tRNA58-ProTGG
GGGCAUUUGGUCUAGUGGUAUGAUUCUCGCUUUGGGUGCGAGAGGUCCCGAGUUCGAUUCUCGGAAUGCCCC
(((((((..(((.........)))((((((.......))))))....(((((.......)))))))))))). (-25.70)
>Scaffold_11.tRNA61-ArgTCT
GCGCUCGUGGCCUAAUGGAUAAGGCAUUUGACUUCUAAUCAAAGGAUUGUGGGUUCGAGUCCCACCGAGCGUG
(((((((..((((........)))).(((((.......))))).....(((((.......)))))))))))). (-23.90)
>Scaffold_11.tRNA62-LysTTT
GCCUUCUUAGCUCAGUGGUAGAGCGCACGGCUUUUAACCGUGUGGUCGUGGGUUCGAUCCCCACAGACGGCG
(((.(((..((((.......))))((((((.......))))))....(((((.......)))))))).))). (-26.20)
>Scaffold_11.tRNA65-ProAGG
GGGCAUUUGGUCUAGUGGUAUGAUUCUCGCUUAGGGUGCGAGAGGUCCCGAGUUCAAUUCUCGGAAUGCCCC
(((((((..(((.........)))((((((.......))))))....(((((.......)))))))))))). (-25.70)
>Scaffold_11.tRNA66-PheGAA
GCGGGGAUAGCUCAGUUGGGAGAGCGUCAGACUGAAGAUCUGAAGGUCGCGUGUUCGAUCCACGCUCACCGCA
((((.((..((((........)))).(((((.......))))).....(((((.......))))))).)))). (-22.50)
>Scaffold_11.tRNA68-GlyGCC
GCACCAGUGGUCUAGUGGUAGAAUAGUACCCUGCCACGGUACAGACCCGGGUUCGAUUCCCGGCUGGUGCA
(((((((..................(((((.......)))))....(((((.......)))))))))))). (-25.60)
>Scaffold_11.tRNA69-ThrAGT
GCUCUUGUAGCUCAGUUGGUUAGAGCACCCGUUUAGUAAGCGGGAGGUCUUGAGUUCGACUCUCAACAAGAGCA
(((((((..((((.........)))).(((((((...))))))).....(((((.......)))))))))))). (-26.10)
>Scaffold_11.tRNA70-LysTTT
GCCGUCUUAGCUCAGUGGUAGAGCGCGUGGCUUUUAACCACGUGGUCGUGGGUUCGAUCCCCACAGACGGCG
(((((((..((((.......))))((((((.......))))))....(((((.......)))))))))))). (-32.00)
>Scaffold_11.tRNA72-AlaAGC
GGGGAUGUAGCUCAGAUGGUAGAGCGCUCGCUUAGCAUGCGAGAGGUACGGGGAUCGAUACCCCGCAUCUCCA
(((((((..((((........)))).(((((.......))))).....(((((.......)))))))))))). (-31.10)
>Scaffold_11.tRNA73-iMetCAT
AUCAGAGUGGCGCAGCGGAAGCGUGGUGGGCCCAUAACCCACAGGUCCCAAGAUCGAAACUUGGCUCUGAUA
(((((((..((((.......)))).(((((.......))))).....(((((.......)))))))))))). (-23.50)
>Scaffold_12.tRNA1-LeuCAA
GUCAGGAUGGCCGAGUGGUCUAAGGCGCCAGACUCAAGUUCUGGUCCUCUAACGAGGGCGUGGGUUCAAAUCCCACUUCUGACA
(((((((..(((.((....))..)))((((((.......))))))((((....))))..(((((.......)))))))))))). (-33.00)
>Scaffold_12.tRNA3-GlyTCC
GCGUUUGUAGUCCAACGGUUAGGAUAAUUGCCUUCCAAGCAAUAGACCCGGGUUCGACUCCCGGCAAACGCA
(((((((..((((........)))).(((((.......)))))....(((((.......)))))))))))). (-24.20)
>Scaffold_12.tRNA4-iMetCAT
AUCAGAGUGGCGCAGCGGAAGCGUGGUGGGCCCAUAACCCACAGGUCCCAGGAUCGAAACCUGGCUCUGAUA
(((((((..((((.......)))).(((((.......))))).....(((((.......)))))))))))). (-25.90)
>Scaffold_12.tRNA5-AlaCGC
GGGGGUGUAGCUCAUAUGGUAGAGCGCUCGCUUCGCAUGCGAGAGGCACGGGGUUCGAUUCCCCGCACCUCCA
(((((((..((((........)))).(((((.......))))).....(((((.......)))))))))))). (-33.60)
>Scaffold_12.tRNA6-ArgACG
GGGCCUGUAGCUCAGAGGAUUAGAGCACGUGGCUACGAACCACGGUGUCGGGGGUUCGAAUCCCUCCUCGCCCA
((((.....((((.........)))).(((((.......))))).....(((((.......)))))...)))). (-25.20)
>Scaffold_12.tRNA7-GlnCTG
GGUUCUAUGGUCUAGUGGUUAGGACAUCGGACUCUGAAUCCGAUAGCCCGAGUUCAAGUCUCGGUAGGACCU
(((((((..((((........))))((((((.......))))))...(((((.......)))))))))))). (-23.20)
>Scaffold_12.tRNA8-SerAGA
GUGGACGUGCCGGAGUGGUUAUCGGGCAUGACUAGAAAUCAUGUGGGCUUUGCCCGCGCAGGUUCGAAUCCUGCCGUCCACG
(((((((..((((........))))((((((.......))))))((((...))))..(((((.......)))))))))))). (-33.70)
>Scaffold_12.tRNA10-CysGCA
GGGUCCAUAGCUCAGUGGUAGAGCAAUUGACUGCAGAUCAAUAGGUCACCGGUUCGAACCCGGUUGGGCCCU
(((((((..((((.......)))).(((((.......))))).....(((((.......)))))))))))). (-24.10)
>Scaffold_12.tRNA13-TrpCCA
GGAUCCGUGGCGCAAUGGUAGCGCGUCUGACUCCAGAUCAGAAGGUUGCGUGUUCGAUUCACGUCGGGUUCA
(((((((..((((.......)))).(((((.......))))).....(((((.......)))))))))))). (-22.60)
>Scaffold_12.tRNA14-IleTAT
GGUCCCGUAGCUCAGUUGGUUAGAGCGUUGGUCUUAUGAGCCGAAGGUCGCGGGUUCGAGCCCCGCCGGGACCA
(((((((..((((.........)))).(((((.......))))).....(((((.......)))))))))))). (-29.80)
>Scaffold_12.tRNA15-MetCAT
GGGGUGGUGGCGCAGUUGGCUAGCGCGUAGGUCUCAUAGCUAAGUUGAGUGAUCCUGAGGUCGAGAGUUCGAGCCUCUCUCACCCCA
(((((((..((((((....)).)))).((((((.(.((((...)))).).)).)))).....(((((.......)))))))))))). (-29.80)
>Scaffold_12.tRNA19-ValCAC
GUCUGGGUGGUGUAGUUGGUUAUCACGCUAGUCUCACACACUAGAGGUCCCCAGUUCGAACCUGGGCUCAGACA
(((((((..(((...........))).(((((.......))))).....(((((.......)))))))))))). (-20.00)
>Scaffold_12.tRNA22-AlaAGC
GGGGAUGUAGCUCAGAUGGUAGAGCGCUCGCUUAGCAUGCGAGAGGUACGGGGAUCGAUACCCCGCAUCUCCA
(((((((..((((........)))).(((((.......))))).....(((((.......)))))))))))). (-31.10)
>Scaffold_12.tRNA23-ArgCCT
GCGCCUGUAGCUCAGUGGAUAGAGCGUCUGUUUCCUAAGCAGAAGGUCGUAGGUUCGACCCCUACCUGGCGCG
(((((....((((........)))).(((((((...))))))).....(((((.......)))))..))))). (-25.00)
>Scaffold_12.tRNA24-GluCTC
UCCGUUGUAGUCUAGUUGGUUAGGAUACUCGGCUCUCACCCGAGAGACCCGGGUUCAAGUCCCGGCAACGGAA
(((((((..((((.........)))).(((((.......)))))....(((((.......)))))))))))). (-24.10)
>Scaffold_12.tRNA26-AspGTC
GUCGUUGUAGUAUAGUGGUAAGUAUUCCCGCCUGUCACGCGGGUGACCCGGGUUCGAUCCCCGGCAACGGCG
(((((((.(((((........)))))(((((.......)))))....(((((.......)))))))))))). (-24.60)
>Scaffold_12.tRNA30-AspGTC
GUCGAUGUAGUAUAGUGGUGAGUAUAUCCGCCUGUCACGCGGAUGACCCGGGUUCGAUCCCCGGCAUCGGCG
(((((((..((((........))))((((((.......))))))...(((((.......)))))))))))). (-24.70)
>Scaffold_12.tRNA36-ProAGG
GGGCAUUUGGUCUAGUGGUAUGAUUCUCGCUUAGGGUGCGAGAGGUCCCGAGUUCAAUUCUCGGAAUGCCCC
(((((((..(((.........)))((((((.......))))))....(((((.......)))))))))))). (-25.70)
>Scaffold_12.tRNA39-AlaTGC
GGGGAUGUAGCUCAAAUGGUAGAGCGCUCGCUUUGCAUGCGAGAGGCACGGGGUUCGAUCCCCCGCAUCUCCA
(((((((..((((........)))).(((((.......))))).....(((((.......)))))))))))). (-31.00)
>Scaffold_12.tRNA40-SerGCT
GUCGCUUUGGCCGAGUGGUUAAGGCGUGUGCCUGCUAAGUACAUGGGGUUUCCCCGCGAGAGUUCGAAUCUCUCAGGCGACG
(((((((..(((..........)))((((((.......))))))((((...))))..(((((.......)))))))))))). (-30.80)
>Scaffold_12.tRNA42-LeuTAA
GCUGGUUUGCCCGAGUGGUUAAGGGGGCAGACUUAAGAUCUGCUGCACAUAAGUGCGCGUGGGUUCGAACCCCACAGCCAGCA
(((((((..(((..........)))((((((.......))))))((((....))))..(((((.......)))))))))))). (-33.80)
>Scaffold_12.tRNA44-iMetCAT
AUCAGAGUGGCGCAGCGGAAGCGUGGUGGGCCCAUAACCCACAGGUCCCAGGAUCGAAACCUGGCUCUGAUA
(((((((..((((.......)))).(((((.......))))).....(((((.......)))))))))))). (-25.90)
>Scaffold_12.tRNA45-AlaTGC
GGGGAUGUAGCUCAAAUGGUAGAGCGCUCGCUUUGCAUGCGAGAGGCACGGGGUUCGAUCCCCCGCAUCUCCA
(((((((..((((........)))).(((((.......))))).....(((((.......)))))))))))). (-31.00)
>Scaffold_12.tRNA47-AspGTC
GUCGUUGUAGUAUAGUGGUAAGUAUUCCCGCCUGUCACGCGGGUGACCCGGGUUCGAUCCCCGGCAACGGCG
(((((((.(((((........)))))(((((.......)))))....(((((.......)))))))))))). (-24.60)
>Scaffold_12.tRNA48-AsnGTT
GCUGGAAUAGCUCAGUUGGUUAGAGCGUGUGGCUGUUAACCACAAGGUCGGAGGUUCAAGCCCUCCUUCUAGCG
(((((((..((((.........)))).(((((.......))))).....(((((.......)))))))))))). (-25.20)
>Scaffold_12.tRNA50-CysGCA
GGGUCCAUAGCUCAGUGGUAGAGCAAUUGACUGCAGAUCAAUAGGUCACCGGUUCGAACCCGGUUGGGCCCU
(((((((..((((.......)))).(((((.......))))).....(((((.......)))))))))))). (-24.10)
>Scaffold_12.tRNA51-CysGCA
GGGUCCAUAGCUCAGUGGUAGAGCAAUUGACUGCAGAUCAAUAGGUCACCGGUUCGAACCCGGUUGGGCCCU
(((((((..((((.......)))).(((((.......))))).....(((((.......)))))))))))). (-24.10)
>Scaffold_12.tRNA52-PheGAA
CCGGGGAUAGCUCAGUUGGGAGAGCGUCAGACUGAAGAUCUGAAGGUCGCGUGUUCGAUCCACGCUCACCGCA
.(((.((..((((........)))).(((((.......))))).....(((((.......))))))).))).. (-18.10)
>Scaffold_12.tRNA53-ThrTGT
GCCCUUAUAGCUCAGUGGUAGAGCGUCAGUCUUGUAAACUGAAGGUCUGUAGUUCGAUCCUGCAUGAGGGCA
(((((((..((((.......)))).(((((.......))))).....(((((.......)))))))))))). (-21.60)
>Scaffold_12.tRNA54-ThrTGT
GCCCCUAUAGCUCAGUGGUAGAGCGUUAGUCUUGUAAACUGAAGGUCUGUAGUUCGAUCCUGCAUGGGGGCA
(((((((..((((.......)))).(((((.......))))).....(((((.......)))))))))))). (-21.40)
>Scaffold_12.tRNA57-AlaAGC
GGGGAUGUAGCUCAGAUGGUAGAGCGCUCGCUUAGCAUGCGAGAGGUACGGGGAUCGAUACCCCGCAUCUCCA
(((((((..((((........)))).(((((.......))))).....(((((.......)))))))))))). (-31.10)
>Scaffold_12.tRNA58-AlaAGC
GGGGAUGUAGCUCAGAUGGUAGAGCGCUCGCUUAGCAUGCGAGAGGUACGGGGAUCGAUACCCCGCAUCUCCA
(((((((..((((........)))).(((((.......))))).....(((((.......)))))))))))). (-31.10)
>Scaffold_12.tRNA59-AlaAGC
GGGGAUGUAGCUCAGAUGGUAGAGCGCUCGCUUAGCAUGCGAGAGGUACGGGGAUCGAUACCCCGCAUCUCCA
(((((((..((((........)))).(((((.......))))).....(((((.......)))))))))))). (-31.10)
>Scaffold_12.tRNA60-AlaAGC
GGGGAUGUAGCUCAGAUGGUAGAGCGCUCGCUUAGCAUGCGAGAGGUACGGGGAUCGAUACCCCGCAUCUCCA
(((((((..((((........)))).(((((.......))))).....(((((.......)))))))))))). (-31.10)
>Scaffold_13.tRNA6-PheGAA
GCGAGGAUAGCUCAGUUGGGAGAGCGUCAGACUGAAGAUCUGAAGGUCGCGUGUUCGAUCCACGCUCAUCGCA
((((.((..((((........)))).(((((.......))))).....(((((.......))))))).)))). (-20.90)
>Scaffold_13.tRNA7-ValAAC
GGUGUCGUGGUGUAGUUGGUUAUCACGUCAGUCUAACACACUGAAGGUCUCCGGUUCGAGUCCGGGCGACGCCA
(((((((..(((...........))).(((((.......))))).....(((((.......)))))))))))). (-21.70)
>Scaffold_13.tRNA8-GlyGCC
GCACCAGUGGUCUAGUGGUAGAAUAGUACCCUGCCACGGUACAGACCCGGGUUCGAUUCCCGGCUGGUGCA
(((((((..................(((((.......)))))....(((((.......)))))))))))). (-25.60)
>Scaffold_13.tRNA10-ValAAC
GGUGUCGUGGUGUAGUUGGUUAUCACGUCAGUCUAACACACUGAAGGUCUCCGGUUCGAGUCCGGGCGACGCCA
(((((((..(((...........))).(((((.......))))).....(((((.......)))))))))))). (-21.70)
>Scaffold_13.tRNA17-ProAGG
GGGCAUUUGGUCUAGUGGUAUGAUUCUCGCUUAGGGUGCGAGAGGUCCCGAGUUCAAUUCUCGGAAUGCCCC
(((((((..(((.........)))((((((.......))))))....(((((.......)))))))))))). (-25.70)
>Scaffold_13.tRNA19-GlnTTG
GGUUCUAUGGUGUAGUGGUUAGCACUCUGGACUUUGAAUCCAGCGACCUGGGUUCGACUCCCGGUAGGACCU
(((((((.(((((........)))))(((((.......)))))....(((((.......)))))))))))). (-22.40)
>Scaffold_13.tRNA20-iMetCAT
AUCAGAGUGGCGCAGCGGAAGCGUGGUGGGCCCAUAACCCACAGGUCCCAGGAUCGAAACCUGGCUCUGAUA
(((((((..((((.......)))).(((((.......))))).....(((((.......)))))))))))). (-25.90)
>Scaffold_13.tRNA23-TrpCCA
GGAUCCGUGGCGCAAUGGUAGCGCGUCUGACUCCAGAUCAGAAGGUUGCGUGUUCGAUUCACGUCGGGUUCA
(((((((..((((.......)))).(((((.......))))).....(((((.......)))))))))))). (-22.60)
>Scaffold_13.tRNA24-CysGCA
GGGUCCAUAGCUCAGUGGUAGAGCAUUUGACUGCAGAUCAAGAGGUCACCGGUUCGAACCCGGUUGGGCCCU
(((((((..((((.......))))..((((.......))))......(((((.......)))))))))))). (-23.00)
>Scaffold_13.tRNA25-CysGCA
GGGUCCAUAGCUCAGUGGUAGAGCAUUUGACUGCAGAUCAAGAGGUCACCGGUUCGAACCCGGUUGGGCCCU
(((((((..((((.......))))..((((.......))))......(((((.......)))))))))))). (-23.00)
>Scaffold_13.tRNA28-LysTTT
GCCGUCUUAGCUCAGUGGUAGAGCGCGUGGCUUUUAACCACGUGGUCGUGGGUUCGAUCCCCACAGACGGCG
(((((((..((((.......))))((((((.......))))))....(((((.......)))))))))))). (-32.00)
>Scaffold_13.tRNA31-SerGCT
GUCGCUUUGGCCGAGUGGUUAAGGCGUGUGCCUGCUAAGUACAUGGGGUUUCCCCGCGAGAGUUCGAAUCUCUCAGGCGACG
(((((((..(((..........)))((((((.......))))))((((...))))..(((((.......)))))))))))). (-30.80)
>Scaffold_13.tRNA34-LeuAAG
GUUGAGAUGGCCGAGUUGGUCUAAGGCGCCAGAUUAAGGUUCUGGUCCGAAAGGGCGUGGGUUCAAAUCCCACUCUCAACA
(((((((..(((.((.....))..)))((((((.......))))))((....))..(((((.......)))))))))))). (-30.80)
>Scaffold_13.tRNA35-GlyCCC
GCGCAUCUAGUGUAGUGGUAUCAUAGUACCCUCCCACGGUACUGACCGGGGUUCGAUUCCCCGGAUGCGCA
(((((((..(((.........)))((((((.......))))))...(((((.......)))))))))))). (-26.90)
>Scaffold_14.tRNA8-ArgCCT
GCGUCUGUAGCUCAGUGGAUAGAGCGUCUGUUUCCUAAGCAGAAGGUCGUAGGUUCGACCCCUACCUGACGCG
(((((....((((........)))).(((((((...))))))).....(((((.......)))))..))))). (-22.90)
>Scaffold_14.tRNA9-ArgCCT
GCGUCUGUAGCUCAGUGGAUAGAGCGUCUGUUUCCUAAGCAGAAGGUCGUAGGUUUGACCCCUACCUGACGCG
(((((....((((........)))).(((((((...))))))).....(((((.......)))))..))))). (-22.90)
>Scaffold_14.tRNA10-SerAGA
GUGGGCGUGCCGGAGUGGUUAUCGGGCAUGACUAGAAAUCAUGUGGGCUUUGCCCGCGCAGGUUCGAAUCCUGCCGCUCACG
(((((((..((((........))))((((((.......))))))((((...))))..(((((.......)))))))))))). (-32.80)
>Scaffold_14.tRNA18-TyrGTA
CCGACCUUAGCUCAGUUGGUAGAGCGGAAGACUGUAGUUGUAUAACAGACAAUCUUUAGGUCGCUGGUUCGAUUCCGGCAGGUCGGA
(((((((..((((........)))).(((((.(((.(((....)))..))).))))).....(((((.......)))))))))))). (-29.40)
>Scaffold_14.tRNA19-TyrGTA
CCGACCUUAGCUCAGUUGGUAGAGCGGAAGACUGUAGUUGUAUAACAGAUAAUCUUUAGGUCGCUGGUUCGAUUCCGGCAGGUCGGA
(((((((..((((........)))).(((((((((.........))))....))))).....(((((.......)))))))))))). (-27.50)
>Scaffold_14.tRNA20-ValAAC
GGUGUCGUGGUGUAGUUGGUUAUCACGUCAGUCUAACACACUGAAGGUCUCCGGUUCGAGUCCGGGCGACGCCA
(((((((..(((...........))).(((((.......))))).....(((((.......)))))))))))). (-21.70)
>Scaffold_14.tRNA21-TyrGTA
CCGACCUUAGCUCAGUUGGUAGAGCGGAGGACUGUAGUUGGCUAGCAGAUUAAUCCUUAGGUCGCUGGUUCCAAUCCGGCAUGUCGGA
(((((....((((........)))).(((((((((((....)).)))).....))))).....(((((.......)))))..))))). (-25.80)
>Scaffold_14.tRNA22-ValAAC
GGUGUCGUGGUGUAGUUGGUUAUCACGUCAGUCUAACACACUGAAGGUCUCCGGUUCGAGUCCGGGCGACGCCA
(((((((..(((...........))).(((((.......))))).....(((((.......)))))))))))). (-21.70)
>Scaffold_14.tRNA23-ValAAC
GGUGUCGUGGUGUAGUUGGUUAUCACGUCAGUCUAACACACUGAAGGUCUCCGGUUCAAGUCCGGGCGACGCCA
(((((((..(((...........))).(((((.......))))).....(((((.......)))))))))))). (-21.70)
>Scaffold_14.tRNA24-TyrGTA
CCGACCUUAGCUCAGUUGGUAGAGCGGAGGACUGUAGUUGUCAAACAGUUAAUCCUUAGGUCGCUGGUUCGAAUCCGGCAGGUCGGA
(((((((..((((........)))).(((((((((.........))))....))))).....(((((.......)))))))))))). (-29.90)
>Scaffold_14.tRNA33-ThrCGT
GCCUCCAUAGCAUAGUGGUAGUGCGUUCGCUUCGUAAGCGAAAGGUCGCGAGUUCGAUCCUCGCUGGGGGCU
(((((((..((((.......)))).(((((((...))))))).....(((((.......)))))))))))). (-27.50)
>Scaffold_14.tRNA34-ArgTCG
GACCGCAUAGCGCAGUGGAUUAGCGCGUUUGACUUCGGAUCAAAAGGUCGUGGGUUCGACUCCCACUGUGGUCG
(((((((..((((.........)))).((((((....).))))).....(((((.......)))))))))))). (-25.10)
>Scaffold_14.tRNA35-ThrAGT
GCUUUCAUAGCUCAGUUGGUUAGAGCACCCGUUUAGUAAGCGGGAGGUCUUGAGUUCGACUCUCAAUGAAAGCA
(((((((..((((.........)))).(((((((...))))))).....(((((.......)))))))))))). (-24.00)
>Scaffold_14.tRNA38-IleAAT
GGCCUAUUAGCUCAGCUGGUUAGAGCGUCGUGCUAAUAACGCGAAGGUCGCAGGUUCGAGACCUGCAUGGGCCA
(((((((..((((.........)))).(((((.......))))).....(((((((...)))))))))))))). (-28.80)
>Scaffold_14.tRNA39-TrpCCA
GGAUCCAUGGCGCAAUGGUAGCGCGUCUGACUCCAGAUCAGAAGGUUGCGUGUUCGAUUCACGUUGGGUUCA
(((((((..((((.......)))).(((((.......))))).....(((((.......)))))))))))). (-21.90)
>Scaffold_14.tRNA43-ValTAC
GUUGCUGUGGUGUAGUGGUUAUCACGUCAGUCUUACACACUGAAGGUCCCCAGUUCGAUCCUGGGCAGCAACA
(((((((..(((..........))).(((((.......))))).....(((((.......)))))))))))). (-20.60)
>Scaffold_14.tRNA44-PheGAA
GCGGGGAUAGCUCAGUUGGGAGAGCGUCAGACUGAAGAUCUGAAGGUCGCGUGUUCGAUCCACGCUCACCGCA
((((.((..((((........)))).(((((.......))))).....(((((.......))))))).)))). (-22.50)
>Scaffold_14.tRNA45-MetCAT
GGGGUGGUGGCGCAGUUGGCUAGCGCGUAGGUCUCAUAGCUUGUUGAGUGAUCCUGAGGUCGAGAGUUCGAGCCUCUCUCACCCCA
(((((((..((((((....)).)))).((((.((((........))))....)))).....(((((.......)))))))))))). (-29.30)
>Scaffold_14.tRNA47-LeuTAG
GACGGUUUGGCCGAGUGGUCUAAGGCGCCAGAUUUAGGCUCUGGUCCGAAAGGGCGUGGGUUCAAAUCCCACAGCCGUCA
(((((((..(((.((....))..)))((((((.......))))))((....))..(((((.......)))))))))))). (-31.20)
>Scaffold_14.tRNA48-ValTAC
GUUGCUGUGGUGUAGUGGUUAUCACGUCAGUCUUACACACUGAAGGUCCCCAGUUCGAUCCUGGGCAGCAACA
(((((((..(((..........))).(((((.......))))).....(((((.......)))))))))))). (-20.60)
>Scaffold_14.tRNA49-LeuCAG
GUCAAGAUGGCCGAGCGGUCUAAGGCGCCAGUUUCAGGUACUGGUCCGAAAGGGCGUGGGUUCAAAUCCCACUCUUGAAA
.((((((..(((...........)))((((((.......))))))((....))..(((((.......))))))))))).. (-26.30)
>Scaffold_14.tRNA50-PheGAA
GCGGGGAUAGCUCAGUUGGGAGAGCGUCAGACUGAAGAUCUGAAGGUCGCGUGUUCGAUCCACGCUCACCGCA
((((.((..((((........)))).(((((.......))))).....(((((.......))))))).)))). (-22.50)
>Scaffold_14.tRNA58-ThrAGT
GCUCUUGUAGCUCAGUUGGUUAGAGCACCCGUUUAGUAAGCGGGAGGUCUUGAGUUCGACUCUCAACAAGAGCA
(((((((..((((.........)))).(((((((...))))))).....(((((.......)))))))))))). (-26.10)
>Scaffold_14.tRNA59-ThrAGT
GCUCUUGUAGCUCAGUUGGUUAGAGCACCCGUUUAGUAAGCGGGAGGUCUUGAGUUCGACUCUCAACAAGAGCA
(((((((..((((.........)))).(((((((...))))))).....(((((.......)))))))))))). (-26.10)
>Scaffold_14.tRNA64-GlyTCC
GCGUUUGUAGUCCAACGGUUAGGAUAAUUGCCUUCCAAGCAAUAGACCCGGGUUCGACUCCCGGCAAACGCA
(((((((..((((........)))).(((((.......)))))....(((((.......)))))))))))). (-24.20)
>Scaffold_15.tRNA2-SerGCT
GUCGCUUUGGCCGAGUGGUUAAGGCGUGUGCCUGCUAAGUACAUGGGGUUUCCCCGCGAGAGUUCGAAUCUCUCAGGCGACG
(((((((..(((..........)))((((((.......))))))((((...))))..(((((.......)))))))))))). (-30.80)
>Scaffold_15.tRNA3-GlyGCC
GCACCAGUGGUCUAGUGGUAGAAUAGUACCCUGCCACGGUACAGACCCGGGUUCGAUUCCCGGCUGGUGCA
(((((((..................(((((.......)))))....(((((.......)))))))))))). (-25.60)
>Scaffold_15.tRNA13-GlyGCC
GCACCAGUGGUCUAGUGGUAGAAUAGUACCCUGCCACGGUACAGACCCGGGUUCGAUUCCCGGCUGGUGCA
(((((((..................(((((.......)))))....(((((.......)))))))))))). (-25.60)
>Scaffold_15.tRNA14-GlyGCC
GCACCAGUGGUCUAGUGGUAGAAUAGUACCCUGCCACGGUACAGACCCGGGUUCGAUUCCCGGCUGGUGCA
(((((((..................(((((.......)))))....(((((.......)))))))))))). (-25.60)
>Scaffold_15.tRNA20-ThrTGT
GCCCCUAUAGCUCAGUGGUAGAGCGUCAGUCUUGUAAACUGAAGGUCUGUAGUUCGAUCCUGCAUGGGGGCA
(((((((..((((.......)))).(((((.......))))).....(((((.......)))))))))))). (-23.60)
>Scaffold_15.tRNA21-ThrTGT
GCCCUUAUAGCUCAGUGGUAGAGCGUCAGUCUUGUAAACUGAAGGUCCGUAGUUCAAUCCUGCGUGAGGGCA
(((((((..((((.......)))).(((((.......))))).....(((((.......)))))))))))). (-22.60)
>Scaffold_15.tRNA32-ThrTGT
GCCCCCUAUAGCUCAGUGGUAGAGCGUCAGUCUUGUAAACUGAAGGUCUGUAGUUCGAUCCUGCAUGGGGGCA
((((((....((((.......)))).(((((.......))))).....(((((.......))))).)))))). (-24.90)
>Scaffold_15.tRNA34-LysCTT
GCCCGUCUAGCUCAGUUGGUAGAGCGCAAGGCUCUUAACCUUGUGGUCGUGGGUUCGAGCCCCACGGUGGGCG
(((((((..((((........))))((((((.......))))))....(((((.......)))))))))))). (-28.00)
>Scaffold_15.tRNA38-GlnCTG
GGUCCCAUGGUCUAGUGGUUAGGACAUUGGACUCUGAAUCCAGUAACCCGAGUUCAAAUCUCGGUGGGACCU
(((((((..((((........))))((((((.......))))))...(((((.......)))))))))))). (-26.30)
>Scaffold_15.tRNA40-HisGTG
GUGGCUGUAGUUUAGUGGUGAGAAUUCCACGUUGUGGCCGUGGAGACCUGGGCUCGAAUCCCAGCAGCCACA
(((((((..................((((((.......))))))...(((((.......)))))))))))). (-25.30)
>Scaffold_15.tRNA42-LeuCAG
GUCAAGAUGGCCGAGUUGGUCUAAGGCGCCAGUUUCAGGUACUGGUCCGAAAGGGCAUGGGUUCGAAUCCCAUUCUUGACA
(((((((..(((.((.....))..)))((((((.......))))))((....))..(((((.......)))))))))))). (-27.90)
>Scaffold_15.tRNA45-LysCTT
GCCCGUCUAGCUCAGUUGGUAGAGCGCAAGGCUCUUAACCUUGUGGUCGUGGGUUCGAGCCCCACGGUGGGCG
(((((((..((((........))))((((((.......))))))....(((((.......)))))))))))). (-28.00)
>Scaffold_15.tRNA49-GlnTTG
GGUUCUAUGGUGUAGUGGUUAGCACUCUGGACUUUGAAUCCAGCGACCUGGGUUCGACUCCCGGUAGGACCU
(((((((.(((((........)))))(((((.......)))))....(((((.......)))))))))))). (-22.40)
>Scaffold_15.tRNA50-LeuCAA
GUCAGGAUGGCCGAGUGGUCUAAGGCGCCAGACUCAAGUUCUGGUCCUCUAACGAGGGCGUGGGUUCAAAUCCCACUUCUGACA
(((((((..(((.((....))..)))((((((.......))))))((((....))))..(((((.......)))))))))))). (-33.00)
>Scaffold_15.tRNA51-LeuTAG
GACGGUUUGGCCGAGUGGUCUAAGGCGCCAGAUUUAGGCUCUGGUCCGAAAGGGCGUGGGUUCAAAUCCCACAGCCGUCA
(((((((..(((.((....))..)))((((((.......))))))((....))..(((((.......)))))))))))). (-31.20)
>Scaffold_15.tRNA55-LysTTT
GCCGUCUUAGCUCAGUGGUAGAGCGCGUGGCUUUUAACCACGUGGUCGUGGGUUCGAUCCCCACAGACGGCG
(((((((..((((.......))))((((((.......))))))....(((((.......)))))))))))). (-32.00)
>Scaffold_16.tRNA1-GluCTC
UCCGUUGUAGUCUAGUUGGUUAGGAUACUCGGCUCUCACCCGAGAGACCCGGGUUCAAGUCCCGGCAACGGAA
(((((((..((((.........)))).(((((.......)))))....(((((.......)))))))))))). (-24.10)
>Scaffold_16.tRNA4-GluCTC
UCCGUUGUAGUCUAGUUGGUUAGGAUACUCGGCUCUCACCCGAGAGACCCGGGUUCAAGUCCCGGCAACGGAA
(((((((..((((.........)))).(((((.......)))))....(((((.......)))))))))))). (-24.10)
>Scaffold_16.tRNA7-AsnGTT
GCUGGAAUAGCUCAGUUGGUUAGAGCGUGUGGCUGUUAACCACAAGGUCGGAGGUUCAAGCCCUCCUUCUAGCG
(((((((..((((.........)))).(((((.......))))).....(((((.......)))))))))))). (-25.20)
>Scaffold_16.tRNA9-LysCTT
GCCCGUCUAGCUCAGUUGGUAGAGCGCAAGGCUCUUAACCUUGUGGUCGUGGGUUCGAGCCCCACGGUGGGCG
(((((((..((((........))))((((((.......))))))....(((((.......)))))))))))). (-28.00)
>Scaffold_16.tRNA10-LysTTT
GCCGUCUUAGCUCAGUGGUAGAGCGCGUGGCUUUUAACCACGUGGUCGUGGGUUCGAUCCCCACAGACGGCG
(((((((..((((.......))))((((((.......))))))....(((((.......)))))))))))). (-32.00)
>Scaffold_16.tRNA12-LysCTT
GCCCGUCUAGCUCAGUUGGUAGAGCGCAAGGCUCUUAACCUUGUGGUCGUGGGUUCGAGCCCCACGGUGGGCG
(((((((..((((........))))((((((.......))))))....(((((.......)))))))))))). (-28.00)
>Scaffold_16.tRNA13-LysCTT
GCCCGUCUAGCUCAGUUGGUAGAGCGCAAGGCUCUUAACCUUGUGGUCGUGGGUUCGAGCCCCACGGUGGGCG
(((((((..((((........))))((((((.......))))))....(((((.......)))))))))))). (-28.00)
>Scaffold_16.tRNA14-GlyTCC
GCGUUUGUAGUCCAACGGUUAGGAUAAUUGCCUUCCAAGCAAUAGACCCGGGUUCGACUCCCGGCAAACGCA
(((((((..((((........)))).(((((.......)))))....(((((.......)))))))))))). (-24.20)
>Scaffold_16.tRNA17-IleAAT
GGCCCAUUAGCUCAGUUGGUUAGAGAGUGGUGCUAAUAACGCCAAGGUCGCAGGUUCGAGCCCUGCAUGGGCCA
(((((((...(((.........)))..(((((.......))))).....(((((.......)))))))))))). (-25.60)
>Scaffold_16.tRNA19-GlyTCC
GCGUUUGUAGUCCAACGGUUAGGAUAAUUGCCUUCCAAGCAAUAGACCCGGGUUCGACUCCCGGCAAACGCA
(((((((..((((........)))).(((((.......)))))....(((((.......)))))))))))). (-24.20)
>Scaffold_16.tRNA23-ArgCCG
GAUCGCGUGGCCUAAUGGAUAAGGCGCUCGCCUCCGGAGCGGGAGAUUGUGGGUUCGAAUCCCACCGUGAUCG
(((((((..((((........)))).((((((....).))))).....(((((.......)))))))))))). (-29.40)
>Scaffold_16.tRNA26-AspGTC
GUCGUUGUAGUAUAGUGGUAAGUAUUCCCGCCUGUCACGCGGGUGACCCGGGUUCGAUCCCCGGCAACGGCG
(((((((.(((((........)))))(((((.......)))))....(((((.......)))))))))))). (-24.60)
>Scaffold_16.tRNA29-ArgTCG
GACCGCAUAGCGCAGUGGAUUAGCGCGUCUGACUUCGGAUCAGAAGGUCGUGGGUUCGACUCCCACUGUGGUCG
(((((((..((((.........)))).((((((....).))))).....(((((.......)))))))))))). (-27.80)
>Scaffold_16.tRNA32-HisGTG
GUGGCUGUAGUUUAGUGGUGAGAAUUCCACGUUGUGGCCGUGGAGACCUGGGCUCGAAUCCCAGCAGCCACA
(((((((..................((((((.......))))))...(((((.......)))))))))))). (-25.30)
>Scaffold_16.tRNA40-ArgCCG
GAUCGCAUAGCGGAGUGGAUAUCGCGUUAGAUUCCGAAUCUAAAGGUCGUGGGUUCGAAUCCCACUGUGAUCG
(((((((..((((........)))).(((((((...))))))).....(((((.......)))))))))))). (-22.20)
>Scaffold_16.tRNA42-TyrGTA
CCGACCUUAGCUCAGUUGGUAGAGCGGAAGACUGUAGUUGUUUCAACUGAAAUCUUUAGGUCGCUGGUUCGAUUCCGGCAGGUCGGA
(((((((..((((........)))).(((((...((((((...))))))...))))).....(((((.......)))))))))))). (-31.40)
>Scaffold_16.tRNA43-GluCTC
UCCGUUGUAGUCUAGUUGGUUAGGAUACUCGGCUCUCACCCGAGAGACCCGGGUUCAAGUCCCGGCAACGGAA
(((((((..((((.........)))).(((((.......)))))....(((((.......)))))))))))). (-24.10)
>Scaffold_16.tRNA44-LeuAAG
GUUGAGAUGGCCGAGUUGGUCUAAGGCGCCAGAUUAAGGUUCUGGUCCGAAAGGGCGUGGGUUCAAAUCCCACUCUCAACA
(((((((..(((.((.....))..)))((((((.......))))))((....))..(((((.......)))))))))))). (-30.80)
>Scaffold_16.tRNA45-LeuAAG
GUUGAGAUGGCCGAGUUGGUCUAAGGCGCCAGAUUAAGGUUCUGGUCCGAAAGGGCGUGGGUUCAAAUCCCACUCUCAACA
(((((((..(((.((.....))..)))((((((.......))))))((....))..(((((.......)))))))))))). (-30.80)
>Scaffold_16.tRNA46-ArgCCT
GCGCCUGUAGCUCAGUGGAUAGAGCGUCUGUUUCCUAAGCAGAAGGUCGUAGGUUCGACCCCUACCUGGCGCG
(((((....((((........)))).(((((((...))))))).....(((((.......)))))..))))). (-25.00)
>Scaffold_16.tRNA48-LysCTT
GCCCGUCUAGCUCAGUUGGUAGAGCGCAAGGCUCUUAACCUUGUGGUCGUGGGUUCGAGCCCCACGGUGGGCG
(((((((..((((........))))((((((.......))))))....(((((.......)))))))))))). (-28.00)
>Scaffold_16.tRNA52-ValCAC
GUCUGGGUGGUGUAGUUGGUUAUCACGCUAGUCUCACACACUAGAGGUCCCCAGUUCGAACCUGGGCUCAGACA
(((((((..(((...........))).(((((.......))))).....(((((.......)))))))))))). (-20.00)
>Scaffold_16.tRNA54-AsnGTT
GCUGGAAUAGCUCAGUUGGUUAGAGCGUGUGGCUGUUAACCACAAGGUCGGAGGUUCAAGCCUUCCUUCUAGCG
(((((((..((((.........)))).(((((.......))))).....(((((.......)))))))))))). (-22.50)
>Scaffold_16.tRNA56-AsnGTT
GCUGGAAUAGCUCAGUUGGUUAGAGCGUGUGGCUGUUAACCACAAGGUCGGAGGUUCAAGCCCUCCUUCUAGCG
(((((((..((((.........)))).(((((.......))))).....(((((.......)))))))))))). (-25.20)
>Scaffold_16.tRNA59-ValTAC
GUUGCUGUGGUGUAGUGGUUAUCACGUCAGUCUUACACACUGAAGGUCCCCAGUUCGAUCCUGGGCAGCAACA
(((((((..(((..........))).(((((.......))))).....(((((.......)))))))))))). (-20.60)
>Scaffold_1.tRNA1-TyrGTA
CCGACCUUAGCUCAGUUGGUAGAGCGGAGGACUGUAGUUGGUAAGCAGAUUAAUCCUUAGGUCGCUGGUUCGAAUCCGGCAGGUCGGA
(((((((..((((........)))).(((((((((.........)))).....))))).....(((((.......)))))))))))). (-29.80)
>Scaffold_1.tRNA2-TyrGTA
CCGACCUUAGCUCAGUUGGUAGAGCGGAGGACUGUAGUUGGUAAGCAGAUUAAUCCUUAGGUCGCUGGUUCGAAUCCGGCAGGUCGGA
(((((((..((((........)))).(((((((((.........)))).....))))).....(((((.......)))))))))))). (-29.80)
>Scaffold_1.tRNA3-TyrGTA
CCGACCUUAGCUCAGUUGGUAGAGCGGAGGACUGUAGUUGUUAAGCAGUUUAAUCCUUAGGUCGCUGGUUCGAAUCCGGCAGGUCGGA
(((((((..((((........)))).(((((((((.........)))).....))))).....(((((.......)))))))))))). (-29.80)
>Scaffold_1.tRNA4-TyrGTA
CCGACCUUAGCUCAGUUGGUAGAGCGGAGGACUGUAGUUGGUAGUAAGCAGAUCAAUCCUUAGGUCGCUGGUUCGAAUCCGGCAGGUCGGA
(((((((..((((........)))).(((((.((...(((........)))..)).))))).....(((((.......)))))))))))). (-30.10)
>Scaffold_1.tRNA5-TyrGTA
CCGACCUUAGCUCAGUUGGUAGAGCGGAGGACUGUAGUUGUUAAGCAGUGUAAUCCUUAGGUCGCUGGUUCGAAUCCGGCAGGUAGGA
((.((((..((((........)))).(((((((((.........)))).....))))).....(((((.......))))))))).)). (-23.80)
>Scaffold_1.tRNA6-TyrGTA
CCGACCUUAGCUCAGUUGGUAGAGCGGAGGACUGUAGUUGCUCAAACAGAUAUCCUUAGGUCGCUGGUUCGAAUCCGGCAGGUCGGA
(((((((..((((........)))).(((((((((..........))))...))))).....(((((.......)))))))))))). (-30.20)
>Scaffold_1.tRNA12-ProTGG
GGGCAUUUGGUCUAGUGGUAUGAUUCUCGCUUUGGGUGCGAGAGGUCCCGAGUUCGAUUCUCGGAAUGCCCC
(((((((..(((.........)))((((((.......))))))....(((((.......)))))))))))). (-25.70)
>Scaffold_1.tRNA17-AsnGTT
GCUGGAAUAGCUCAGUUGGUUAGAGCGUGUGGCUGUUAACCACAAGGUCGGAGGUUCAAGCCCUCCUUCUAGCG
(((((((..((((.........)))).(((((.......))))).....(((((.......)))))))))))). (-25.20)
>Scaffold_1.tRNA18-SerCGA
GUCGAUAUGUCCGAGUGGUUAAGGAGACAGACUCGAAAUCUGUUGGGCUUUGCCUGCGCAGGUUCGAAUCCUGCUGUCGACG
(((((((..(((..........)))((((((.......))))))((((...))))..(((((.......)))))))))))). (-26.60)
>Scaffold_1.tRNA19-IleAAT
GGCCUAUUAGCUCAGUUGGUUAGAGCGUCGUGCUAAUAACGCGAAGGUCGCAGGUUCGAGACCUGCAUGGGCCA
(((((((..((((.........)))).(((((.......))))).....(((((((...)))))))))))))). (-28.80)
>Scaffold_1.tRNA20-LeuCAA
GUCAGGAUGGCCGAGUGGUCUAAGGCGCCAGACUCAAGUUCUGGUCUUCGUGAGAGGGCGUGGGUUCAAAUCCCACUUCUGACA
(((((((..(((.((....))..)))((((((.......))))))((((....))))..(((((.......)))))))))))). (-31.20)
>Scaffold_1.tRNA21-GluTTC
UCCGUUGUCGUCCAGCGGUUAGGAUGUCUGGCUUUCACCCAGGAGACCCGGGUUCGAUUCCCGGCAACGGAA
(((((((.(((((........)))))(((((.......)))))....(((((.......)))))))))))). (-26.80)
>Scaffold_1.tRNA22-GlnCTG
GGUCCUAUGGUCUAGUGGUUAGGACAUUGGACUCUGAAUCCAGUAACCCGAGUUCAAAUCUCGGUAGGACCU
(((((((..((((........))))((((((.......))))))...(((((.......)))))))))))). (-24.30)
>Scaffold_1.tRNA23-MetCAT
GGGGUGGUGGCGCAGUUGGCUAGCGCGUAGGUCUCAUAGCUUCUGAGUAAUCCUGAGGUCGAGAGUUCGAGCCUCUCUCACCCCC
(((((((..((((((....)).)))).((((.((((.......))))....)))).....(((((.......)))))))))))). (-27.00)
>Scaffold_1.tRNA26-MetCAT
GGGGUGGUGGCGCAGUUGGCUAGCGCGUAGGUCUCAUAGCUUUACUGAGAAAUCCUGAGGUCGAGAGUUCGAGCCUCUCUCACCCCA
(((((((..((((((....)).)))).(((((((((.........)))))...)))).....(((((.......)))))))))))). (-30.00)
>Scaffold_1.tRNA27-SerTGA
GUCGAUAUGUCCGAGUGGUUAAGGAGACAGACUUGAAAUCUGUUGGGCUUCGCCCGCGCAGGUUCGAACCCUGCUGUCGACG
(((((((..(((..........)))((((((.......))))))((((...))))..(((((.......)))))))))))). (-28.40)
>Scaffold_1.tRNA28-LysTTT
GCCGUCUUAGCUCAGUGGUAGAGCGCGUGGCUUUUAACCACGUGGUCGUGGGUUCGAUCCCCACAGACGGCG
(((((((..((((.......))))((((((.......))))))....(((((.......)))))))))))). (-32.00)
>Scaffold_1.tRNA29-LysTTT
GCCGUCUUAGCACAGUGAUAGAGCGCGUGGCUUUUAACCACGUGGUUGUGGGUUCGACCCCCACAGACGGCG
(((((((..((...........))((((((.......))))))....(((((.......)))))))))))). (-26.90)
>Scaffold_1.tRNA33-SerAGA
GUGGACGUGCCGGAGUGGUUAUCGGGCAUGACUAGAAAUCAUGUGGGCUCUGCCCGCGCAGGUUCGAAUCCUGCCGUCCACG
(((((((..((((........))))((((((.......))))))((((...))))..(((((.......)))))))))))). (-33.70)
>Scaffold_1.tRNA41-IleAAT
GGCCCAUUAGGUCAGUUGGUUAGAGGGUGGUGCUAAUAACGCCAAGGUCGUAGGUUCGAGACCUACAUGGGCCA
(((((((....................(((((.......))))).....(((((((...)))))))))))))). (-24.40)
>Scaffold_1.tRNA46-IleTAT
GGUCCCGUAGCUCAGUUGGUUAGAGCGUUGGUCUUAUGAGCCGAAGGUCGCGGGUUCGAGCCCCGCCGGGACCA
(((((((..((((.........)))).(((((.......))))).....(((((.......)))))))))))). (-29.80)
>Scaffold_1.tRNA65-AspGTC
GUCGUUGUAGUAUAGUGGUAAGUAUUCCCGCCUGUCACGCGGGUGACCCGGGUUCGAUCCCCGGCAACGGCG
(((((((.(((((........)))))(((((.......)))))....(((((.......)))))))))))). (-24.60)
>Scaffold_1.tRNA66-LeuAAG
GUUGAGAUGGCCGAGUUGGUCUAAGGCGCCAGAUUAAGGUUCUGGUCCGAAAGGGCGUGGGUUCAAAUCCCACUCUCAACA
(((((((..(((.((.....))..)))((((((.......))))))((....))..(((((.......)))))))))))). (-30.80)
>Scaffold_1.tRNA70-IleAAT
GGCCCAUUAGCUCAGUUGGUUAGAGCGUGGUGCUAAUAACGCCAAGGUCGCAGGUUCGAGACCUGCAUGGGCCA
(((((((..((((.........)))).(((((.......))))).....(((((((...)))))))))))))). (-31.70)
>Scaffold_1.tRNA71-HisGTG
GUGGCUGUAGUUUAGUGGUAAGAAUUCCACGUUGUGGCCGUGGAGACCUGGGCUCGAAUCCCAGCAGCCACA
(((((((..................((((((.......))))))...(((((.......)))))))))))). (-25.30)
>Scaffold_1.tRNA72-HisGTG
GUGGCUGUAGUUUAGUGGUAAGAAUUCCACGUUGUGGCCGUGGAGACCUGGGCUCGAAUCCCAGCAGCCACA
(((((((..................((((((.......))))))...(((((.......)))))))))))). (-25.30)
>Scaffold_1.tRNA73-LeuCAA
GUCAGGAUGGCCGAGUGGUCUAAGGCGCCAGACUCAAGUUCUGGUCCUCUAACGAGGGCGUGGGUUCAAAUCCCACUUCUGACA
(((((((..(((.((....))..)))((((((.......))))))((((....))))..(((((.......)))))))))))). (-33.00)
>Scaffold_1.tRNA75-ArgACG
GACUCCAUGGCCCAAUGGAUAAGGCGCUGGUCUACGGAACCAGAGAUUCUGGGUUCGAUCCCCAGUGGAGUCG
(((((((..(((..........))).((((((....).))))).....(((((.......)))))))))))). (-26.70)
>Scaffold_1.tRNA76-SerAGA
GUGGACGUGCCGGAGUGGUUAUCGGGCAUGACUAGAAAUCAUGUGGGCUCUGCCCGCGCAGGUUCGAAUCCUGCCGUCCACG
(((((((..((((........))))((((((.......))))))((((...))))..(((((.......)))))))))))). (-33.70)
>Scaffold_1.tRNA77-GlyGCC
GCACCAGUGGUCUAGUGGUAGAAUAGUACCCUGCCACGGUACAGACCCGGGUUCGAUUCCCGGCUGGUGCA
(((((((..................(((((.......)))))....(((((.......)))))))))))). (-25.60)
>Scaffold_1.tRNA78-TrpCCA
GGAUCCGUGGCGCAAUGGUAGCGCGUCUGACUCCAGAUCAGAAGGUUGCGUGUUCGAUUCACGUCGGGUUCA
(((((((..((((.......)))).(((((.......))))).....(((((.......)))))))))))). (-22.60)
>Scaffold_1.tRNA79-GlyGCC
GCACCAGUGGUCUAGUGGUAGAAUAGUACCCUGCCACGGUACAGACCCGGGUUCGAUUCCCGGCUGGUGCA
(((((((..................(((((.......)))))....(((((.......)))))))))))). (-25.60)
>Scaffold_1.tRNA80-TrpCCA
GGAUCCGUGGCGCAAUGGUAGCGCGUCUGACUCCAGAUCAGAAGGUUGCGUGUUCGAUUCACGUCGGGUUCA
(((((((..((((.......)))).(((((.......))))).....(((((.......)))))))))))). (-22.60)
>Scaffold_1.tRNA81-IleAAT
GGCCCAUUAGCUCAGUUGGUUAGAGCGUGGUGCUAAUAACGCCAAGGUCGCAGGUUCGAGACCUGCAUGGGCCA
(((((((..((((.........)))).(((((.......))))).....(((((((...)))))))))))))). (-31.70)
>Scaffold_1.tRNA82-IleAAT
GGCCCAUUAGCUCAGUUGGUUAGAGCGUGGUGCUAAUAACGCCAAGGUCGCAGGUUCGAGACCUGCAUGGGCCA
(((((((..((((.........)))).(((((.......))))).....(((((((...)))))))))))))). (-31.70)
>Scaffold_1.tRNA84-TrpCCA
GGAUCUGUGGCGCAAUGGUAGCGCGUCUGACUCCAGAUCAGAAGGUUGCGUGUUCGAUUCACGUCAGGUUCA
(((((((..((((.......)))).(((((.......))))).....(((((.......)))))))))))). (-21.10)
>Scaffold_1.tRNA86-AspGTC
GUCGUUGUAGUAUAGUGGUAAGUAUUCCCGCCUGUCACGCGGGUGACCCGGGUUCGAUCCCCGGCAACGGCG
(((((((.(((((........)))))(((((.......)))))....(((((.......)))))))))))). (-24.60)
>Scaffold_1.tRNA88-GlnTTG
GGUUCUAUGGUGUAGUGGUUAGCACUCUGGACUUUGAAUCCAGCGACCUGGGUUCGACUCCCGGUAGGACCU
(((((((.(((((........)))))(((((.......)))))....(((((.......)))))))))))). (-22.40)
>Scaffold_1.tRNA90-ArgTCG
GACCGCAUAGCGCAGUGGAUUAGCGCGUUUGACUUCGGAUCAAAAGGUCGUGGGUUCGACUCCCACUGUGGUCG
(((((((..((((.........)))).((((((....).))))).....(((((.......)))))))))))). (-25.10)
>Scaffold_1.tRNA93-ProTGG
GGGCGUUUGGUCUAGUGGUAUGAUUCUCGCUUUGGGUGCGAGAGGUCCCGAGUUCGAUUCUCGGAACGCCCC
(((((((..(((.........)))((((((.......))))))....(((((.......)))))))))))). (-27.10)
>Scaffold_1.tRNA95-SerAGA
GUGGACGUGCCGGAGUGGUUAUCGGGCAUGACUAGAAAUCAUGUGGGCUCUGCCCGCGCAGGUUCGAAUCCUGCCGUCCACG
(((((((..((((........))))((((((.......))))))((((...))))..(((((.......)))))))))))). (-33.70)
>Scaffold_1.tRNA102-MetCAT
GGGGUGGUGGCGCAGUUGGCUAGCGCGUAGGUCUCAUAGCUAAAGUUGAGUAAUCCUGAGGUCGAGAGUUCGAGCCUCUCUCACCCCA
(((((((..((((((....)).)))).((((.((((..........))))....)))).....(((((.......)))))))))))). (-28.30)
>Scaffold_1.tRNA103-GlyGCC
GCACCAGUGGUCUAGUGGUAGAAUAGUACCCUGCCACGGUACAGACCCGGGUUCGAUUCCCGGCUGGUGCA
(((((((..................(((((.......)))))....(((((.......)))))))))))). (-25.60)
>Scaffold_1.tRNA104-ValAAC
GGUGUCGUGGUGUAGUUGGUUAUCACGUCAGUCUAACACACUGAAGGUCUCCGGUUCGAGUCCGGGCGACGCCA
(((((((..(((...........))).(((((.......))))).....(((((.......)))))))))))). (-21.70)
>Scaffold_1.tRNA105-GluTTC
UCCGUUGUCGUCCAGCGGUUAGGAUAUCUGGCUUUCACCCAGGAGACCCGGGUUCGAUUCCCGGCAACGGAA
(((((((..((((........))))..((((.......)))).....(((((.......)))))))))))). (-24.70)
>Scaffold_1.tRNA111-SerAGA
GUGGACGUGCCGGAGUGGUUAUCGGGCAUGACUAGAAAUCAUGUGGGCUUUGCCCGCGCAGGUUCGAAUCCUGCCGUUCACG
(((((((..((((........))))((((((.......))))))((((...))))..(((((.......)))))))))))). (-30.80)
>Scaffold_1.tRNA112-SerAGA
GUGGACGUGCCGGAGUGGUUAUCGGGCAUGACUAGAAAUCAUGUGGGCUUUGCCCGCGCAGGUUCGAAUCCUGCCGUUCACG
(((((((..((((........))))((((((.......))))))((((...))))..(((((.......)))))))))))). (-30.80)
>Scaffold_1.tRNA113-SerAGA
GUGGACGUGCCGGAGUGGUUAUCGGGCAUGACUAGAAAUCAUGUGGGCUUUGCCCGCGCAGGUUCGAAUCCUGCCGUCCACG
(((((((..((((........))))((((((.......))))))((((...))))..(((((.......)))))))))))). (-33.70)
>Scaffold_1.tRNA115-ArgACG
GACUCCAUGGCCCAAUGGAUAAGGCGCUGGUCUACGGAACCAGAGAUUCUGGGUUCGAUCCCCAGUGGAGUCG
(((((((..(((..........))).((((((....).))))).....(((((.......)))))))))))). (-26.70)
>Scaffold_1.tRNA116-IleAAT
GGCCUAUUAGCUCAGUUAGUUAGAGCGUCGUGCUAAUAACGCGAAGGUCGCAGGUUCCAGACUUGCAUGGGCCA
(((((((..((((.........)))).(((((.......))))).....(((((((...)))))))))))))). (-26.10)
>Scaffold_1.tRNA117-LeuCAA
GUCAGGAUGGCCGAGUGGUCUAAGGCGCCAGACUCAAGUUCUGGUCUUCGUGAGAGGGCGUGGGUUCAAAUCCCACUUCUGACA
(((((((..(((.((....))..)))((((((.......))))))((((....))))..(((((.......)))))))))))). (-31.20)
>Scaffold_1.tRNA118-AsnGTT
GCUGGAAUAGCUCAGUUGGUUAGAGCGUGUGGCUGUUAACCACAAGGUCGGAGGUUCAAGCCCUCCUUCUAGCG
(((((((..((((.........)))).(((((.......))))).....(((((.......)))))))))))). (-25.20)
>Scaffold_1.tRNA119-SerCGA
GUCGAUAUGUCCGAGUGGUUAAGGAGACAGACUCGAAAUCUGUUGGGCUUUGCCUGCGCAGGUUCGAAUCCUGCUGUCGACG
(((((((..(((..........)))((((((.......))))))((((...))))..(((((.......)))))))))))). (-26.60)
>Scaffold_1.tRNA120-ArgTCG
GACCGCAUAGCGCAGUGGAUUAGCGCGUUUGACUUCGGAUCAAAAGGUCGUGGGUUCGACUCCCACUGUGGUCG
(((((((..((((.........)))).((((((....).))))).....(((((.......)))))))))))). (-25.10)
>Scaffold_1.tRNA121-AspGTC
GUCGUUGUAGUAUAGUGGUAAGUAUUCCCGCCUGUCACGCGGGUGACCCGGGUUUGAUCCCCGGCAACGGCG
(((((((.(((((........)))))(((((.......)))))....(((((.......)))))))))))). (-24.60)
>Scaffold_1.tRNA122-LeuCAA
GUCAGGAUGGCCGAGUGGUCUAAGGCGCCAGACUCAAGUUCUGGUCUUCGUGAGAGGGCGUGGGUUCAAAUCCCACUUCUGACA
(((((((..(((.((....))..)))((((((.......))))))((((....))))..(((((.......)))))))))))). (-31.20)
>Scaffold_1.tRNA123-HisGTG
GUGGCUGUAGUUUAGUGGUAAGAAUUCCACGUUGUGGCCGUGGAGACCUGGGCUCGAAUCCCAGCAGCCACA
(((((((..................((((((.......))))))...(((((.......)))))))))))). (-25.30)
>Scaffold_1.tRNA124-GlnCTG
GGUCCUAUGGUCUAGUGGUUAGGACAUUGGACUCUGAAUCCAGUAACCCGAGUUCAAAUCUCGGUAGGACCU
(((((((..((((........))))((((((.......))))))...(((((.......)))))))))))). (-24.30)
>Scaffold_1.tRNA125-MetCAT
GGGGUGGUGGCGCAGUUGGCUAGCGCGUAGGUCUCAUAGCUUCUGAGUGAUCCUGAGGUCGAGAGUUCGAGCCUCUCUCACCCCA
(((((((..((((((....)).)))).((((..((((..(....).)))).)))).....(((((.......)))))))))))). (-28.90)
>Scaffold_1.tRNA126-MetCAT
GGGGUGGUGGCGCAGUUGGCUAGCGCGUAGGUCUCAUAGCUUCUGAGUAAUCCUGAGGUCGAGAGUUCGAGCCUCUCUCACCCCA
(((((((..((((((....)).)))).((((.((((.......))))....)))).....(((((.......)))))))))))). (-27.90)
>Scaffold_1.tRNA128-IleAAT
GGCCCAUUAGCUCAGUUGGUUAGAGCGUGGUGCUAAUAACGCCAAGGUCGCAGGUUCGAGCCCUGCAUGGGCCA
(((((((..((((.........)))).(((((.......))))).....(((((.......)))))))))))). (-29.10)
>Scaffold_1.tRNA129-IleAAT
GGCCCAUUAGCUCAGUUGGUUAGAGCGUGGUGCUAAUAACGCCAAGGUCGCAGGUUCGAGACCUGCAUGGGCCA
(((((((..((((.........)))).(((((.......))))).....(((((((...)))))))))))))). (-31.70)
>Scaffold_1.tRNA131-GluCTC
UCCGUUGUAGUCUAGUUGGUUAGGAUACUCGGCUCUCACCCGAGAGACCCGGGUUCAAGUCCCGGCAACGGAA
(((((((..((((.........)))).(((((.......)))))....(((((.......)))))))))))). (-24.10)
>Scaffold_1.tRNA132-GlnCTG
GGUCCUAUGGUCUAGUGGUUAGGACAUUGGACUCUGAAUCCAGUAACCCGAGUUCAAAUCUCGGUAGGACCU
(((((((..((((........))))((((((.......))))))...(((((.......)))))))))))). (-24.30)
>Scaffold_1.tRNA133-ProCGG
GGGCGUUUGGUCUAGUGGUAUGAUUCUCGCUUCGGGUGCGAGAGGUCCCGAGUUCGAUUCUCGGAACGCCCC
(((((((..(((.........)))((((((.......))))))....(((((.......)))))))))))). (-27.10)
>Scaffold_1.tRNA135-GluCTC
UCCGUUGUAGUCUAGUUGGUUAGGAUACUCGGCUCUCACCCGAGAGACCCGGGUUCAAGUCCCGGCAACGGAA
(((((((..((((.........)))).(((((.......)))))....(((((.......)))))))))))). (-24.10)
>Scaffold_1.tRNA136-GlyTCC
GCGUUUGUAGUCCAACGGUUAGGAUAAUUGCCUUCCAAGCAAUAGACCCGGGUUCGACUCCCGGCAAACGCA
(((((((..((((........)))).(((((.......)))))....(((((.......)))))))))))). (-24.20)
>Scaffold_1.tRNA137-GlyTCC
GCGUUUGUAGUCCAACGGUUAGGAUAAUUGCCUUCCAAGCAAUAGACCCGGGUUCGACUCCCGGCAAACGCA
(((((((..((((........)))).(((((.......)))))....(((((.......)))))))))))). (-24.20)
>Scaffold_1.tRNA139-IleTAT
GGUCCCGUAGCUCAGUUGGUUAGAGCGUUGGUCUUAUGAGCCGAAGGUCGCGGGUUCGAGCCCCGCCGGGACCA
(((((((..((((.........)))).(((((.......))))).....(((((.......)))))))))))). (-29.80)
>Scaffold_1.tRNA140-LeuTAA
GCUGGUUUGCCCGAGUGGUUAAGGGGGCAGACUUAAGAUCUGCUGCACACAAGUGCGCGUGGGUUCGAACCCCACAGCCAGCA
(((((((..(((..........)))((((((.......))))))((((....))))..(((((.......)))))))))))). (-33.80)
>Scaffold_1.tRNA141-LeuTAA
GCUGGUUUGCCCGAGUGGUUAAGGGGGCAGACUUAAGAUCUGCUGUACAAUAAGUACGCGUGGGUUCGAACCCCACAGCCAGCA
(((((((..(((..........)))((((((.......))))))((((.....))))..(((((.......)))))))))))). (-31.70)
>Scaffold_1.tRNA142-ArgTCT
GCGCCCGUGGCCUAAUGGAUAAGGCGUCUGACUUCUAAUCAGACGAUUGUGGGUUCGAGUCCCACCGGGCGUG
(((((((..((((........))))((((((.......))))))....(((((.......)))))))))))). (-32.30)
>Scaffold_1.tRNA164-IleAAT
GGCCCAUUAGCUCAGUUGGUUAGAGCGUGGUGCUAAUAACGCCAAGGUCGUAGGUUCGAGACUUGCAUGGGCCA
(((((((..((((.........)))).(((((.......))))).....(((((((...)))))))))))))). (-27.00)
>Scaffold_1.tRNA165-ArgTCT
GCGUCCGUGGCCUAAUGGAUAAGGCGUCUGACUUCUAAUCAGACAAUUGUGGGUUCAAGUCCCACCGGGCGUG
(((((((..((((........))))((((((.......))))))....(((((.......)))))))))))). (-29.60)
>Scaffold_1.tRNA170-ValTAC
GUUGCUGUGGUGUAGUGGUUAUCACGUCAGUCUUACACACUGAAGGUCCCCAGUUCGAUCCUGGGCAGCAACA
(((((((..(((..........))).(((((.......))))).....(((((.......)))))))))))). (-20.60)
>Scaffold_1.tRNA172-GluTTC
UCCGUUGUCGUCCAGCGGUUAGGAUAUCUGGCUUUCACCCAGGAGACCCGGGUUCGAUUCCCGGCAACGGAA
(((((((..((((........))))..((((.......)))).....(((((.......)))))))))))). (-24.70)
>Scaffold_1.tRNA173-ArgACG
GACUUCAUGGCCCAAUGGAUAAGGCGCUGGUCUACGGAACCAGAGAUUCUGGGUUCGAUCCCCAGUGAAGUCG
(((((((..(((..........))).((((((....).))))).....(((((.......)))))))))))). (-24.30)
>Scaffold_1.tRNA175-LeuTAA
GCUGGUUUGCCCGAGUGGUUAAGGGGGCAGACUUAAGAUCUGCUGCACAUAAGUGCGCGUGGGUUCGAACCCCACAGCCAGCA
(((((((..(((..........)))((((((.......))))))((((....))))..(((((.......)))))))))))). (-33.80)
>Scaffold_1.tRNA176-LeuTAA
GUUGGUUUGCCCGAGUGGUUAAGGGGGUAGACUUAAGACCUGCUGCACAUAAGUGCGCGUGGGUUCGAAUCCCACAGCUAGCA
(((((((..(((..........)))(((((.........)))))((((....))))..(((((.......)))))))))))). (-26.30)
>Scaffold_1.tRNA177-AspGTC
GUCGUUGUAGUAUAGUGGUAAGUAUUCCCGCCUGUCACGCGGGUGACCCGGGUUCGAUCCCCGGCAACGGCG
(((((((.(((((........)))))(((((.......)))))....(((((.......)))))))))))). (-24.60)
>Scaffold_1.tRNA178-AspGTC
GUCGUUGUAGUAUAGUGGUAAGUAUUCCCGCCUGUCACGCGGGUGACCCGGGUUCGAUCCCCGGCAACGGCG
(((((((.(((((........)))))(((((.......)))))....(((((.......)))))))))))). (-24.60)
>Scaffold_1.tRNA181-ThrAGT
GCUCUCGUAGCUCAGUUGGUUAGAGAACCCGUUUAGUAAGCGGGAGGUCUUGAGUUCGACUCUCAACGAGAGCA
(((((((...(((.........)))..(((((((...))))))).....(((((.......)))))))))))). (-24.30)
>Scaffold_2.tRNA1-LeuTAG
GACAGUUUGGCCGAGUGGUCUAAGGCGCCAGAUUUAGGCUCUGGUCCGAAAGGGCGUGGGUUCAAAUCCCACAGCUGUCA
(((((((..(((.((....))..)))((((((.......))))))((....))..(((((.......)))))))))))). (-29.70)
>Scaffold_2.tRNA2-ArgTCT
GCGCUCGUGGCCUAAUGGAUAAGGCAUUUGACUUCUAAUCAAAGGAUUGUGGGUUCGAGUCCCACCGAGCGUG
(((((((..((((........)))).(((((.......))))).....(((((.......)))))))))))). (-23.90)
>Scaffold_2.tRNA3-ProAGG
GGGCAUUUGGUCUAGUGGUAUGAUUCUCGCUUAGGGUGCGAGAGGUCCCGAGUUCAAUUCUCGGAAUGCCCC
(((((((..(((.........)))((((((.......))))))....(((((.......)))))))))))). (-25.70)
>Scaffold_2.tRNA4-ProTGG
GGGCAUUUGGUCUAGUGGUAUGAUUCUCGCUUUGGGUGCGAGAGGUCCCGAGUUCGAUUCUCGGAAUGCCCC
(((((((..(((.........)))((((((.......))))))....(((((.......)))))))))))). (-25.70)
>Scaffold_2.tRNA7-GlyGCC
GCACCAGUGGUCUAGUGGUAGAAUAGUACCCCUGCCACGGUACAGACCCGGGUUCGAUUCCCGGCUGGUGCA
(((((((..................((((.(.......)))))....(((((.......)))))))))))). (-21.80)
>Scaffold_2.tRNA8-LysTTT
GCCGUCUUAGCUCAGUGGUAGAGCGCGUGGCUUUUAACCACGUGGUCGUGGGUUCGAUCCCCACAGACGGCG
(((((((..((((.......))))((((((.......))))))....(((((.......)))))))))))). (-32.00)
>Scaffold_2.tRNA10-PheGAA
GCGGGGAUAGCUCAGUUGGGAGAGCGUCAGACUGAAGAUCUGAAGGUCGCGUGUUCGAUCCACGCUCACCGCA
((((.((..((((........)))).(((((.......))))).....(((((.......))))))).)))). (-22.50)
>Scaffold_2.tRNA11-HisGTG
GUGGCUGUAGUUUAGUGGUAAGAAUUCCACGUUGUGGCCGUGGAGACCUGGGCUCGAAUCCCAGCAGCCACA
(((((((..................((((((.......))))))...(((((.......)))))))))))). (-25.30)
>Scaffold_2.tRNA12-TyrGTA
CCGACCUUAGCUCAGUUGGUAGAGCGGAGGACUGUAGUUGUUUGCAUCAGCUAUCCUUAGGUCGCUGGUUCGAAUCCGGCAGGUCGGA
(((((((..((((........)))).(((((...((((((.......))))))))))).....(((((.......)))))))))))). (-33.50)
>Scaffold_2.tRNA16-GlnTTG
GGUUCUAUGGUGUAGUGGUUAGCACUCUGGACUUUGAAUCCAGCGACCUGGGUUCGACUCCCGGUAGGACCU
(((((((.(((((........)))))(((((.......)))))....(((((.......)))))))))))). (-22.40)
>Scaffold_2.tRNA18-AlaAGC
GGGGAUGUAGCUCAGAUGGUAGAGCGCUCGCUUAGCAUGCGAGAGGUACGGGGAUCGAUACCCCGCAUCUCCA
(((((((..((((........)))).(((((.......))))).....(((((.......)))))))))))). (-31.10)
>Scaffold_2.tRNA23-MetCAT
GGGGUGGUGGCGCAGUUGGCUAGCGCGUAGGUCUCAUAGCUAUCUGAGUAAUCCUGAGGUCGAGAGUUCGAGCCUCUCUCACCCCA
(((((((..((((((....)).)))).((((.((((........))))....)))).....(((((.......)))))))))))). (-28.40)
>Scaffold_2.tRNA27-TrpCCA
GCGCUCUUAGUUCAGUUCGGUAGAAUGUGGGUCUCCAAAACCCAAUGUCGUAGGUUCAAAUCCUACAGAGCGUG
(((((((..((((.........)))).(((((.......))))).....(((((.......)))))))))))). (-20.70)
>Scaffold_2.tRNA31-TrpCCA
GGAUCUGUGGCGCAAUGGUAGCGCGUCUGACUCCAGAUUAGAAGGUUGCGUGUUCGAUUCACGUCAGGUUCA
(((((((..((((.......)))).(((((.......))))).....(((((.......)))))))))))). (-18.90)
>Scaffold_2.tRNA34-SerTGA
GUCGAUAUGUCCGAGUGGUUAAGGAGACAGACUUGAAAUCUGUUGGGCUUCGCCCGCGCAGGUUCGAACCCUGCUGUCGACG
(((((((..(((..........)))((((((.......))))))((((...))))..(((((.......)))))))))))). (-28.40)
>Scaffold_2.tRNA40-GlnTTG
GGUUCUAUGGUGUAGUGGUUAGCACUCUGGACUUUGAAUCCAGCGACCUGGGUUCGACUCCCGGUAGGACCU
(((((((.(((((........)))))(((((.......)))))....(((((.......)))))))))))). (-22.40)
>Scaffold_2.tRNA41-GluCTC
UCCGUUGUAGUCUAGUUGGUUAGGAUACUCGGCUCUCACCCGAGAGAACCGGGUUGAAAUCCCGGCAACGGAA
(((((((..((((.........)))).(((((.......)))))....(((((.......)))))))))))). (-24.50)
>Scaffold_2.tRNA43-AspGTC
GUCGUUGUAGUAUAGUGGUAAGUAUUCCCGCCUGUCACGCGGGUGACCCGGGUUCGAUCCCCGGCAACGGCG
(((((((.(((((........)))))(((((.......)))))....(((((.......)))))))))))). (-24.60)
>Scaffold_2.tRNA44-AsnGTT
GCUGGAAUAGCUCAGUUGGUUAGAGCGUGUGGCUGUUAACCACAAGGUCGGAGGUUCAAGCCCUCCUUCUAGCG
(((((((..((((.........)))).(((((.......))))).....(((((.......)))))))))))). (-25.20)
>Scaffold_2.tRNA48-iMetCAT
AUCAGAGUGGCGCAGCGGAAGCAUGGUGGGCCCAUAACCCACAGGUCCCAGGAUCGAAACCUGGCUCUGAUA
(((((((....((.......))...(((((.......))))).....(((((.......)))))))))))). (-22.20)
>Scaffold_2.tRNA50-iMetCAT
AUCAGAGUGGCGCAGCGGAAGCGUGGUGGGCCCAUAACCCACAGGUCCCAGGAUCGAAACCUGGCUCUGAUA
(((((((..((((.......)))).(((((.......))))).....(((((.......)))))))))))). (-25.90)
>Scaffold_2.tRNA52-ValAAC
GGUGUCGUGGUGUAGUUGGUUAUCACGUCAGUCUAACACACUGAAGGUCUCCGGUUCGAGUCCGGGCGACGCCA
(((((((..(((...........))).(((((.......))))).....(((((.......)))))))))))). (-21.70)
>Scaffold_2.tRNA53-LeuAAG
GUUGAGAUGGCCGAGUUGGUCUAAGGCGCCAGAUUAAGGUUCUGGUCCGAAAGGGCGUGGGUUCAAAUCCCACUCUCAACA
(((((((..(((.((.....))..)))((((((.......))))))((....))..(((((.......)))))))))))). (-30.80)
>Scaffold_2.tRNA56-ThrTGT
GCCCCUAUAGCUCAGUGGUAGAGCGUCAGUCUUGUAAACUGAAGGUCUGUAGUUCGAUCCUGCAUGGGGGCA
(((((((..((((.......)))).(((((.......))))).....(((((.......)))))))))))). (-23.60)
>Scaffold_2.tRNA57-AspGTC
GUCGUUGUAGUAUAGUGGUAAGUAUUCCCGCCUGUCACGCGGGUGACCCGGGUUCGAUCCCCGGCAACGGCG
(((((((.(((((........)))))(((((.......)))))....(((((.......)))))))))))). (-24.60)
>Scaffold_2.tRNA58-AspGTC
GCCUGUUUGUUGUAGUACAGUGGUAAGUAUUCCUGCCUGUCACGCGGGUGACUCGGGUUCGAUCCCCGGCAACGGCG
(((.....((((.(((((........)))))(((((.......)))))....(((((.......)))))))))))). (-18.20)
>Scaffold_2.tRNA61-SerAGA
GUGGACGUGCCGGAGUGGUUAUCGGGCAUGACUAGAAAUCAUGUGGGCUUUGCCCGCGCAGGUUCGAAUCCUGCCGUCCACG
(((((((..((((........))))((((((.......))))))((((...))))..(((((.......)))))))))))). (-33.70)
>Scaffold_2.tRNA63-GlyTCC
GCGUUUGUAGUCCAACGGUUAGGAUAAUUGCCUUCCAAGCAAUAGACCCGGGUUCGACUCCCGGCAAACGCA
(((((((..((((........)))).(((((.......)))))....(((((.......)))))))))))). (-24.20)
>Scaffold_2.tRNA64-CysGCA
GGGUCCAUAGCUCAGUGGUAGAGCAAUUGACUGCAGAUCAAUAGGUCAUCGGUUCGAACCCGGUUGGGCCCU
(((((((..((((.......)))).(((((.......))))).....(((((.......)))))))))))). (-21.50)
>Scaffold_2.tRNA69-GlyGCC
GCACCAGUGGUCUAGUGGUAGAAUAGUACCCUGCCACGGUACAGACCCGGGUUCGAUUCCCGGCUGGUGCA
(((((((..................(((((.......)))))....(((((.......)))))))))))). (-25.60)
>Scaffold_2.tRNA73-SerGCT
GUCGCUUUGGCCGAGUGGUUAAGGCGUGUGCCUGCUAAGUACAUGGGGUUUCCCCCGCGAGAGUUCGAAUCUCUCAGGCGACG
(((((((..(((..........)))((((((.......))))))((((....))))..(((((.......)))))))))))). (-31.60)
>Scaffold_2.tRNA74-HisGTG
GUGGCUGUAGUUUAGUGGUGAGAAUUCCACGUUGUGGCCGUGGAGACCUGGGCUCGAAUCCCAGCAGCCACA
(((((((..................((((((.......))))))...(((((.......)))))))))))). (-25.30)
>Scaffold_2.tRNA76-GlyGCC
GCACCAGUGGUCUAGUGGUAGAAUAGUACCCUGCCACGGUACAGACCCGGGUUCGAUUCCCGGCUGGUGCA
(((((((..................(((((.......)))))....(((((.......)))))))))))). (-25.60)
>Scaffold_2.tRNA79-AlaCGC
GGGGGUGUAGCUCAUAUGGUAGAGCGCUCGCUUCGCAUGCGAGAGGCACGGGGUUCGAUUCCCCGCACCUCCA
(((((((..((((........)))).(((((.......))))).....(((((.......)))))))))))). (-33.60)
>Scaffold_2.tRNA81-GluTTC
UCCGUUGUCGUCCAGCGGUUAGGAUGUCUGGCUUUCACCCAGGAGACCCGGGUUCGAUUCCCGGCAACGGAA
(((((((.(((((........)))))(((((.......)))))....(((((.......)))))))))))). (-26.80)
>Scaffold_2.tRNA82-iMetCAT
AUCAGAGUGGCGCAGCGGAAGCGUGGUGGGCCCAUAACCCACAGGUCCCAGGAUCGAAACCUGGCUCUGAUA
(((((((..((((.......)))).(((((.......))))).....(((((.......)))))))))))). (-25.90)
>Scaffold_2.tRNA83-MetCAT
GGGGUGGUGGCGCAGUUGGCUAGCGCGUAGGUCUCAUAGCUACUGAGUGAUCCUGAGGUCGAGAGUUCGAGCCUCUCUCACCCCC
(((((((..((((((....)).)))).((((..((((..(....).)))).)))).....(((((.......)))))))))))). (-28.00)
>Scaffold_2.tRNA84-ArgACG
GACUCCAUGGCCCAAUGGAUAAGGCGCUGGUCUACGGAACCAGAGAUUCUGGGUUCGAUCCCCAGUGGAGUCG
(((((((..(((..........))).((((((....).))))).....(((((.......)))))))))))). (-26.70)
>Scaffold_2.tRNA86-LeuAAG
GUUGAGAUGGCCGAGUUGGUCUAAGGCUCCAGAUUAAGGUUCUGGUCCGAAAGGGCGUGGGUUCAAAUCCCACUCUCAACA
(((((((.((((.((.....))..))))(((((.......)))))(((....))).(((((.......)))))))))))). (-29.50)
>Scaffold_2.tRNA87-GlnTTG
GGUUCUAUGGUGUAGUGGUUAGCACUCUGGACUUUGAAUCCAGCGACCUGGUUCGACUCCCGGUAGGACCU
(((((((.(((((........)))))(((((.......)))))...((.((.......)).))))))))). (-18.50)
>Scaffold_2.tRNA99-AspGTC
GUCGUUGUAGUAUAGUGGUAAGUAUUCCCGCCUGUCACGCGGGUGACCCGGGUUCGAUCCCCGGCAACGGCG
(((((((.(((((........)))))(((((.......)))))....(((((.......)))))))))))). (-24.60)
>Scaffold_2.tRNA100-GluCTC
UCCGUUGUAGUCUAGUUGGUUAGGAUACUCGGCUCUCACCCGAGAGACCCGGGUUCAAGUCCCGGCAACGGAA
(((((((..((((.........)))).(((((.......)))))....(((((.......)))))))))))). (-24.10)
>Scaffold_2.tRNA101-PheGAA
GCGGGGAUAGCUCAGUUGGGAGAGCGUCAGACUGAAGAUCUGAAGGUCGCGUGUUCGAUCCACGCUCACCGCA
((((.((..((((........)))).(((((.......))))).....(((((.......))))))).)))). (-22.50)
>Scaffold_2.tRNA103-LeuCAG
GUCAGGAUGGCCGAGUUGGUCUAAGGCGCCAGUUUCAGGUACUGGUCCGAAAGGGCAUGGGUUCGAAUCCCAUUCCUGACA
(((((((..(((.((.....))..)))((((((.......))))))((....))..(((((.......)))))))))))). (-30.30)
>Scaffold_2.tRNA104-AlaAGC
GGGGAUGUAGCUCAGAUGGUAGAGCGCUCGCUUAGCAUGCGAGAGGUACGGGGAUCGAUACCCCGCAUCUCCA
(((((((..((((........)))).(((((.......))))).....(((((.......)))))))))))). (-31.10)
>Scaffold_2.tRNA105-SerGCT
GACGCUUUGGCCGAGUGGUUAAGGCGUGUGCCUGCUAAGUACAUGGGGUUUCCCCGCGAGAGUUCGAAUCUCUCAGGCGUCG
(((((((..(((..........)))((((((.......))))))((((...))))..(((((.......)))))))))))). (-30.80)
>Scaffold_2.tRNA106-ProTGG
GGGCGUUUGGUCUAGUGGUAUGAUUCUCGCUUUGGGUGCGAGAGGUCCCGAGUUCGAUUCUCGGAACGCCCC
(((((((..(((.........)))((((((.......))))))....(((((.......)))))))))))). (-27.10)
>Scaffold_3.tRNA2-AsnGTT
GCUGGAAUAGCUCAGUUGGUUAGAGCGUGUGGCUGUUAACCACAAGGUCGGAGGUUCAAGCCCUCCUUCUAGCG
(((((((..((((.........)))).(((((.......))))).....(((((.......)))))))))))). (-25.20)
>Scaffold_3.tRNA3-AspGTC
GUCGUUGUAGUAUAGUGGUAAGUAUUCCCGCCUGUCACGCGGGUGACCCGGGUUCGAUCCCCGGCAACGGCG
(((((((.(((((........)))))(((((.......)))))....(((((.......)))))))))))). (-24.60)
>Scaffold_3.tRNA4-ArgACG
GACUCCAUGGCCCAAUGGAUAAGGCGCUGGUCUACGGAACCAGAGAUUCUGGGUUCGAUCCCCAGUGGAGUCG
(((((((..(((..........))).((((((....).))))).....(((((.......)))))))))))). (-26.70)
>Scaffold_3.tRNA5-ArgACG
GACUCCAUGGCCCAAUGGAUAAGGCGCUGGUCUACGGAACCAGAGAUUCUGGGUUCGAUCCCCAGUGGAGUCG
(((((((..(((..........))).((((((....).))))).....(((((.......)))))))))))). (-26.70)
>Scaffold_3.tRNA6-ThrTGT
GCCCUUAUAGCUCAGUGGUAGAGCGCCAGUCUUGUAAACUGGAGGUCCGUAGUUCGAUCCUGCGUGAGGGCA
(((((((..((((.......)))).(((((.......))))).....(((((.......)))))))))))). (-24.50)
>Scaffold_3.tRNA7-ArgTCT
GCGCUCGUGGCCUAAUGGAUAAGGCAUUUGACUUCUAAUCAAAGGAUUGUGGGUUCGAGUCCCACCGAGCGUG
(((((((..((((........)))).(((((.......))))).....(((((.......)))))))))))). (-23.90)
>Scaffold_3.tRNA10-SerGCT
GUCGCUUUGGCCGAGUGGUUAAGGCGUGUGCCUGCUAAGUACAUGGGGUUUCCCCGCGAGAGUUCGAAUCUCUCAGGCGACG
(((((((..(((..........)))((((((.......))))))((((...))))..(((((.......)))))))))))). (-30.80)
>Scaffold_3.tRNA16-ThrCGT
GCCUCCAUAGCAUAGUGGUAGUGCGUUCGCUUCGUAAGCGAAAGGUCGCGAGUUCGAUCCUCGCUGGGGGCU
(((((((..((((.......)))).(((((((...))))))).....(((((.......)))))))))))). (-27.50)
>Scaffold_3.tRNA17-IleAAT
GGCCUAUUAGCUCAGCUGGUUAGAGCGUCGUGCUAAUAACGCGAAGGUCGCAGGUUCGAGACCUGCAUGGGCCA
(((((((..((((.........)))).(((((.......))))).....(((((((...)))))))))))))). (-28.80)
>Scaffold_3.tRNA18-AlaTGC
GGGGAUGUAGCUCAAAUGGUAGAGCGCUCGCUUUGCAUGCGAGAGGCACGGGGUUCGAUCCCCCGCAUCUCCA
(((((((..((((........)))).(((((.......))))).....(((((.......)))))))))))). (-31.00)
>Scaffold_3.tRNA19-AsnGTT
GCUGGAAUAGCUCAGUUGGUUAGAGCGUGUGGCUGUUAACCACAAGGUCGGAGGUUCAAGCCCUCCUUCUAGCG
(((((((..((((.........)))).(((((.......))))).....(((((.......)))))))))))). (-25.20)
>Scaffold_3.tRNA20-AsnGTT
GCUGGAAUAGCUCAGUUGGUUAGAGCGUGUGGCUGUUAACCACAAGGUCGGAGGUUCAAGCCCUCCUUCUAGCG
(((((((..((((.........)))).(((((.......))))).....(((((.......)))))))))))). (-25.20)
>Scaffold_3.tRNA21-AspGTC
GUCGUUGUAGUAUAGUGGUAAGUAUUCCCGCCUGUCACGCGGGUGACCCGGGUUCGAUCCCCGGCAACGGCG
(((((((.(((((........)))))(((((.......)))))....(((((.......)))))))))))). (-24.60)
>Scaffold_3.tRNA22-AspGTC
GUCGUUGUAGUAUAGUGGUAAGUAUUCCCGCCUGUCACGCGGGUGACCCGGGUUCGAUCCCCGGCAACGGCG
(((((((.(((((........)))))(((((.......)))))....(((((.......)))))))))))). (-24.60)
>Scaffold_3.tRNA27-IleTAT
GGUCCCGUAGCUCAGUUGGUUAGAGCGUUGGUCUUAUGAGCCGAAGGUCGCGGGUUCGAGCCCCGCCGGGACCA
(((((((..((((.........)))).(((((.......))))).....(((((.......)))))))))))). (-29.80)
>Scaffold_3.tRNA34-LeuTAA
GCUGGUUUGCCCGAGUGGUUAAGGGGGCAGACUUAAGAUCUGCUGCACUCAAAGUGCGCGUGGGUUCGAACCCCACAGCCAGCA
(((((((..(((..........)))((((((.......))))))(((((...)))))..(((((.......)))))))))))). (-34.10)
>Scaffold_3.tRNA38-GluTTC
UCCGUUGUCGUCCAGCGGUUAGGAUGUCUGGCUUUCACCCAGGAGACCCGGGUUCGAUUCCCGGCAACGGAA
(((((((.(((((........)))))(((((.......)))))....(((((.......)))))))))))). (-26.80)
>Scaffold_3.tRNA39-GlnTTG
GGUUCUAUGGUGUAGUGGUUAGCACUCUGGACUUUGAAUCCAGCGACCUGGGUUCGACUCCCGGUAGGACCU
(((((((.(((((........)))))(((((.......)))))....(((((.......)))))))))))). (-22.40)
>Scaffold_3.tRNA62-ValAAC
GGUGUCGUGGUGUAGUUGGUUAUCACGUCAGUCUAACACACUGAAGGUCUCCGGUUCGAGUCCGGGCGACGCCA
(((((((..(((...........))).(((((.......))))).....(((((.......)))))))))))). (-21.70)
>Scaffold_3.tRNA66-IleAAT
GGCCCAUUAGCUCAGUUGGUUAGAGCGUCGUGCUAAUAACGCGAAGGUCGCAGGUUCGAGACCUGCAUGGGCCA
(((((((..((((.........)))).(((((.......))))).....(((((((...)))))))))))))). (-31.10)
>Scaffold_3.tRNA67-ArgTCT
GCGCCCGUGGCCUAAUGGAUAAGGCGUCUGACUUCUAAUCAGACGAUUGUGGGUUCGAGUCCCACCGGGCGUG
(((((((..((((........))))((((((.......))))))....(((((.......)))))))))))). (-32.30)
>Scaffold_3.tRNA72-PheGAA
GCGAGGAGGAUAGCUCAGUUGGGAGAGCGUCAGACUGAAGAUCUGAAGGUCGCGUGUUCGAUCCACGCUCAUCGCA
((((.((.....((((........)))).(((((.......))))).....(((((.......))))))).)))). (-21.10)
>Scaffold_3.tRNA73-SerTGA
GUCGAUAUGUCCGAGUGGUUAAGGAGACAGACUUGAAAUCUGUUGGGCUUCGCCCGCGCAGGUUCGAACCCUGCUGUCGACG
(((((((..(((..........)))((((((.......))))))((((...))))..(((((.......)))))))))))). (-28.40)
>Scaffold_3.tRNA75-AlaAGC
GGGGAUGUAGCUCAUAUGGUAGAGCGCGUGCUUAGCAUGCACGAGGUACGGGGAUCGAUACCCCGCAUCUCCA
(((((((..((((........)))).(((((.......))))).....(((((.......)))))))))))). (-30.90)
>Scaffold_3.tRNA87-ArgACG
GACUCCAUGGCCCAAUGGAUAAGGCGCUGGUCUACGGAACCAGAGAUUCUGGGUUCGAUCCCCAGUGGAGUCG
(((((((..(((..........))).((((((....).))))).....(((((.......)))))))))))). (-26.70)
>Scaffold_3.tRNA94-PheGAA
GAGCUCAGUUGGGAGAGCGUCAGACUGAAGAUCUGAAGGUCGCGUGUUCAAUCCACGCUUAUCG
..((((........)))).(((((.......))))).....(((((.......)))))...... (-15.20)
>Scaffold_3.tRNA95-GluCTC
UCCGUUGUAGUCUAGUUGGUUAGGAUACUCGGCUCUCACCCGAGAGACCCGGGUUCAAGUCCCGGCAACGGAA
(((((((..((((.........)))).(((((.......)))))....(((((.......)))))))))))). (-24.10)
>Scaffold_3.tRNA99-GluTTC
UCCGUUGUCGUCCAGCGGUUAGGAUAUCUGGCUUUCACCCAGGAGACCCGGGUUCGAUUCCCGGCAACGGAA
(((((((..((((........))))..((((.......)))).....(((((.......)))))))))))). (-24.70)
>Scaffold_3.tRNA100-ThrAGT
GCUCUUGUAGCUCAGUUGGUUAGAGCACCCGUUUAGUAAGCGGGAGGUCUUGAGUUCGACUCUCAACAAGAGCA
(((((((..((((.........)))).(((((((...))))))).....(((((.......)))))))))))). (-26.10)
>Scaffold_3.tRNA102-ProAGG
GGGCAUUUGGUCUAGUGGUAUGAUUCUCGCUUAGGGUGCGAGAGGUCCCGAGUUCAAUUCUCGGAAUGCCCC
(((((((..(((.........)))((((((.......))))))....(((((.......)))))))))))). (-25.70)
>Scaffold_3.tRNA104-GlyGCC
GCACCAGUGGUCUAGUGGUAGAAUAGUACCCUGCCACGGUACAGACCCGGGUUCGAUUCCCGGCUGGUGCA
(((((((..................(((((.......)))))....(((((.......)))))))))))). (-25.60)
>Scaffold_3.tRNA107-LeuAAG
GUUGAGAUGGCCGAGUUGGUCUAAGGCGCCAGAUUAAGGUUCUGGUCCGAAAGGGCGUGGGUUCAAAUCCCACUCUCAACA
(((((((..(((.((.....))..)))((((((.......))))))((....))..(((((.......)))))))))))). (-30.80)
>Scaffold_3.tRNA109-AspGTC
GUCGUUGUAGUAUAGUGGUAAGUAUUCCCGCCUGUCACGCGGGUGACCCGGGUUCGAUCCCCGGCAACGGCG
(((((((.(((((........)))))(((((.......)))))....(((((.......)))))))))))). (-24.60)
>Scaffold_3.tRNA112-SerAGA
GUGGACGUGCCGGAGUGGUUAUCGGGCAUGACUAGAAAUCAUGUGGGCUUUGCCCGCGCAGGUUCGAAUCCUGCCGUCCACG
(((((((..((((........))))((((((.......))))))((((...))))..(((((.......)))))))))))). (-33.70)
>Scaffold_4.tRNA2-CysGCA
GGGUCCAUAGCUCAGUGGUAGAGCAUUUGACUGCAGAUCAAGAGGUCACCGGUUCGAACCCGGUUGGGCCCU
(((((((..((((.......))))..((((.......))))......(((((.......)))))))))))). (-23.00)
>Scaffold_4.tRNA7-iMetCAT
AUCAGAGUGGCGCAGCGGAAGCGUGGUGGGCCCAUAACCCACAGGUCCCCAGGAUCGAAACCUGGCUCUGAUA
(((((((..((((.......)))).(((((.......)))))......(((((.......)))))))))))). (-25.90)
>Scaffold_4.tRNA8-AlaTGC
GGGAAUGCAGCUCAAACGGUAGAGCGCUCGCUUUGCAUGCGAGUGGUACGGGGUUCAAUACCCCGCAUCUCCA
(((.(((..((((........))))((((((.......))))))....((((((.....))))))))).))). (-28.50)
>Scaffold_4.tRNA11-AlaAGC
GGGGAUGUAGCUCAGAUGGUAGAGCGCUCGCUUAGCAUGCGAGAGGUACGGGGAUCGAUACCCCGCAUCUCCA
(((((((..((((........)))).(((((.......))))).....(((((.......)))))))))))). (-31.10)
>Scaffold_4.tRNA15-PheGAA
GCGGGGAUAGCUCAGUUGGGAGAGCGUCAGACUGAAGAUCUGAAGGUCGCGUGUUAGAUCCACGCUCACCGCA
((((.((..((((........)))).(((((.......))))).....(((((.......))))))).)))). (-22.50)
>Scaffold_4.tRNA21-ValAAC
GGUGUCGUGGUGUAGUUGGUUAUCACGUCAGUCUAACACACUGAAGGUCUCCGGUUCAAGUCCGGGCGACGCCA
(((((((..(((...........))).(((((.......))))).....(((((.......)))))))))))). (-21.70)
>Scaffold_4.tRNA28-AlaTGC
GGGGAUGUAGCUCAAAUGGUAGAGCGCUCGCUUUGCAUGCGAGAGGCACGGGGUUCGAUCCCCCGCAUCUCCA
(((((((..((((........)))).(((((.......))))).....(((((.......)))))))))))). (-31.00)
>Scaffold_4.tRNA31-AsnGTT
GCUGGAAUAGCUCAGUUGGUUAGAGCGUGUGGCUGUUAACCACAAGGUCGGAGGUUCAAGCCCUCCUUCUAGCG
(((((((..((((.........)))).(((((.......))))).....(((((.......)))))))))))). (-25.20)
>Scaffold_4.tRNA33-GluTTC
UCCGUUGUCGUCCAGCGGUUAGGAUAUCUGGCUUUCACCCAGGAGACCCGGGUUCGAUUCCCGGCAACGGAA
(((((((..((((........))))..((((.......)))).....(((((.......)))))))))))). (-24.70)
>Scaffold_4.tRNA34-IleAAT
GGCCUAUUAGCUCAGUUGGUUAGAGCGUCGUGCUAAUAACGCGAAGGUCGCAGGUUCGAGACCUGCAUGGGCCA
(((((((..((((.........)))).(((((.......))))).....(((((((...)))))))))))))). (-28.80)
>Scaffold_4.tRNA36-PheGAA
GCGGGGAUAGCUCAGUUGGGAGAGCGUCAGACUGAAGAUCUGAAGGUCGCGUGUUCGAUCCACGCUCACCGCA
((((.((..((((........)))).(((((.......))))).....(((((.......))))))).)))). (-22.50)
>Scaffold_4.tRNA37-LysCTT
GCCCGUCCAGCUCAGUUGGUAGAGCGCAAGGCUCUUAACCUUGUGGUCGUGGGUUCGAGCCCCACGGUGGGCG
(((((((..((((........))))((((((.......))))))....(((((.......)))))))))))). (-27.70)
>Scaffold_4.tRNA41-AlaTGC
GGGGAUGUAGCUCAAAUGGUAGAGCGCUCGCUUUGCAUGCGAGAGGCACGGGGUUCGAUCCCCCGCAUCUCCA
(((((((..((((........)))).(((((.......))))).....(((((.......)))))))))))). (-31.00)
>Scaffold_4.tRNA42-PheGAA
GCGGGGAUAGCUCAGUUGGGAGAGCGUCAGACUGAAGAUCUGAAGGUCGCGUGUUCGAUCCACGCUCACCGCA
((((.((..((((........)))).(((((.......))))).....(((((.......))))))).)))). (-22.50)
>Scaffold_4.tRNA48-AlaTGC
GGGGAUGUAGCUCAAAUGGUAGAGCGCUCGCUUUGCAUGCGAGAGGCACGGGGUUCGAUCCCCCGCAUCUCCA
(((((((..((((........)))).(((((.......))))).....(((((.......)))))))))))). (-31.00)
>Scaffold_4.tRNA49-AspGTC
GUCGUUGUAGUAUAGUGGUAAGUAUUCCCGCCUGUCACGCGGGUGACCCGGGUUCGAUCCCCGGCAACGGCG
(((((((.(((((........)))))(((((.......)))))....(((((.......)))))))))))). (-24.60)
>Scaffold_4.tRNA55-TrpCCA
GGAUCUGUGGCGCAAUGGUAGCGCGUCUGACUCCAGAUCAGAAGGGUUGCGUGUUCGAUUCACGUCAGGUUCA
(((((((..((((.......)))).(((((.......)))))......(((((.......)))))))))))). (-21.10)
>Scaffold_4.tRNA56-SerGCT
GUCGCUUUGGCCGAGUGGUUAAGGCGUGUGCCUGCUAAGUACAUGGGGUUUCCCCGCGAGAGUUCGAAUCUCUCAGGCGACG
(((((((..(((..........)))((((((.......))))))((((...))))..(((((.......)))))))))))). (-30.80)
>Scaffold_4.tRNA57-ThrAGT
GCUCUCGUAGCUCAGUUGGUUAGAGCACCCGUUUAGUAAGCGGGAGGUCUUGAGUUCGACUCUCAACGAGAGCA
(((((((..((((.........)))).(((((((...))))))).....(((((.......)))))))))))). (-27.90)
>Scaffold_4.tRNA62-GluTTC
UCCGUUGUCGUCCAGCGGUUAGGAUAUCUGGCUUUCACCCAGGAGACCCGGGUUCGAUUCCCGGCAACGGAA
(((((((..((((........))))..((((.......)))).....(((((.......)))))))))))). (-24.70)
>Scaffold_4.tRNA65-PheGAA
GCGAGGAUAGCUCAGUUGGGAGAGCGUUAGACUGAAGAUCUGAAGGUCGCGUGUUCGAUCCACGCUCAUCGCA
((((.((..((((........)))).(((((.......))))).....(((((.......))))))).)))). (-18.70)
>Scaffold_4.tRNA66-ProTGG
GGGCAUUUGGUCUAGUGGUAUGAUUCUCGCUUUGGGUGCGAGAGGUCCCGAGUUCGAUUCUCGGAAUGCCCC
(((((((..(((.........)))((((((.......))))))....(((((.......)))))))))))). (-25.70)
>Scaffold_4.tRNA68-ProTGG
GGACAUUUGGUCUAGUGGUAUGAUUCUCGCUUUGGGUGCGAGAGGUCCCGAGUUUGAUUCUCGGAAUGCCCC
((.((((..(((.........)))((((((.......))))))....(((((.......))))))))).)). (-18.50)
>Scaffold_4.tRNA69-ProTGG
GGGCAUUUGGUCUAGUGGUAUGAUUCUCGCUUUGGGUGCGAGAGGUCCCGAGUUCGAUUCUCGGAAUGCCCC
(((((((..(((.........)))((((((.......))))))....(((((.......)))))))))))). (-25.70)
>Scaffold_4.tRNA72-iMetCAT
AUCAGAGUGGCGCAGCGGAAGCGUGGUGGGCCCAUAACCCACAGGUCCCAGGAUCGAAACCUGGUUCUGAUA
(((((((..((((.......)))).(((((.......))))).....(((((.......)))))))))))). (-23.70)
>Scaffold_4.tRNA73-iMetCAT
AUCAGAGUGGCGCAGCGGAAGCGUGGUGGGCCCAUAACCCACAGGUCCCAGGAUCGAAACCUGGCUCUGAUA
(((((((..((((.......)))).(((((.......))))).....(((((.......)))))))))))). (-25.90)
>Scaffold_4.tRNA78-PheGAA
CCGACCUUAGCUCAGUUGGUAGAGUGGAGGACUGAAGUAGGUUGUACAUUCAUCUCCUCAAGUCGCUGGUUCGAAUCCGGCAGGUCGAA
.((((((..((((........)))).(((((.(((((((.....))).))))..))))).....(((((.......))))))))))).. (-29.10)
>Scaffold_4.tRNA81-ThrAGT
GCUUUCAUAGCUCAGUUGGUUAGAGCACCCGUUUAGUAAGCGGGAGGUCUUGAGUUCGACUCUCAAUGAAAGCA
(((((((..((((.........)))).(((((((...))))))).....(((((.......)))))))))))). (-24.00)
>Scaffold_4.tRNA82-LysTTT
GCCGUCUUAGCUCAGUGGUAGAGCGCGUGGCUUUUAACCACGUGGUCGUGGGUUCGAUCCCCACAGACGGCG
(((((((..((((.......))))((((((.......))))))....(((((.......)))))))))))). (-32.00)
>Scaffold_4.tRNA84-ProAGG
GGGCAUUUGGUCUAGUGGUAUGAUUCUCGCUUAGGGUGCGAGAGGUCCCGAGUUCAAUUCUCGGAAUGCCCC
(((((((..(((.........)))((((((.......))))))....(((((.......)))))))))))). (-25.70)
>Scaffold_4.tRNA89-TrpCCA
GGAUCCGUGGCGCAAUGGUAGCGCGUCUGACUCCAGAUCAGAAGGUUGCGUGUUCGAUUCACGUCGGGUUCA
(((((((..((((.......)))).(((((.......))))).....(((((.......)))))))))))). (-22.60)
>Scaffold_5.tRNA29-TrpCCA
GGAUCUGUGGCGCAAUGGUAGCGCGUCUGACUCCAGAUCAGAAGGUUGCGUGUUCGAUUCACGUCAGGUUCA
(((((((..((((.......)))).(((((.......))))).....(((((.......)))))))))))). (-21.10)
>Scaffold_5.tRNA31-HisGTG
GUGGCUGUAGUUUAGUGGUAAGAAUUCCACGUUGUGGCCGUGGAGACCUGGGCUCGAAUCCCAGCAGCCACA
(((((((..................((((((.......))))))...(((((.......)))))))))))). (-25.30)
>Scaffold_5.tRNA36-AlaCGC
GGGGGUGUAGCUCAUAUGGUAGAGCGCUCGCUUCGCAUGCGAGAGGCACGGGGUUCGAUUCCCCGCACCUCCA
(((((((..((((........)))).(((((.......))))).....(((((.......)))))))))))). (-33.60)
>Scaffold_5.tRNA37-iMetCAT
AUCAGAGUGGCGCAGCGGAAGCGUGGUGGGCCCAUAACCCACAGGUCCUAGGAUCGAAACCUGGCUCUGAUA
(((((((..((((.......)))).(((((.......))))).....(((((.......)))))))))))). (-23.60)
>Scaffold_5.tRNA39-GlyTCC
GCGUUUGUAGUCCAACGGUUAGGAUAAUUGCCUUCCAAGCAAUAGACCCGGGUUCGACUCCCGGCAAACGCA
(((((((..((((........)))).(((((.......)))))....(((((.......)))))))))))). (-24.20)
>Scaffold_5.tRNA41-ValCAC
GUCUGGGUGGUGUAGUUGGUUAUCACGCUAGUCUCACACACUAGAGGUCCCCAGUUCGAACCUGGGCUCAGACA
(((((((..(((...........))).(((((.......))))).....(((((.......)))))))))))). (-20.00)
>Scaffold_5.tRNA42-GlyCCC
GCGCAUCUAGUGUAGUGGUAUCAUAGUACCCUCCCACGGUACUGACCGGGGUUCGAUUCCCCGGAUGCGCA
(((((((..(((.........)))((((((.......))))))...(((((.......)))))))))))). (-26.90)
>Scaffold_5.tRNA43-LysTTT
GCCGUCUUAGCUCAGUGGUAGAGCGCGUGGCUUUUAACCACGUGGUCGUGGGUUCGAUCCCCACAGACGGCG
(((((((..((((.......))))((((((.......))))))....(((((.......)))))))))))). (-32.00)
>Scaffold_5.tRNA44-ValCAC
GUCUGGGUGGUGUAGUUGGUUAUCACGCUAGUCUCACACACUAGAGGUCCCCGGUUCGAACCCGGGCUCAGACA
(((((((..(((...........))).(((((.......))))).....(((((.......)))))))))))). (-21.50)
>Scaffold_5.tRNA46-ValCAC
GUCUGGGUGGUGUAGUUGGUUAUCACGCUAGUCUCACACACUAGAGGUCCCCAGUUCGAACCUGGGCUCAGACA
(((((((..(((...........))).(((((.......))))).....(((((.......)))))))))))). (-20.00)
>Scaffold_5.tRNA47-AlaAGC
GGGGAUGUAGCUCAGAUGGUAGAGCGCUCGCUUAGCAUGCGAGAGGAACGGGGAUCGAUACCCCGCAUCUCCA
(((((((..((((........)))).(((((.......))))).....(((((.......)))))))))))). (-31.10)
>Scaffold_5.tRNA48-AlaAGC
GGGGAUGUAGCUCAGAUGGUAGAGCGCUCGCUUAGCAUGCGAGAGGUACGGGGAUCGAUACCCCGCAUCUCCA
(((((((..((((........)))).(((((.......))))).....(((((.......)))))))))))). (-31.10)
>Scaffold_5.tRNA49-LeuCAA
GUCAGGAUGGCCGAGUGGUCUAAGGCGCCAGACUCAAGUUCUGGUCCUCUAACGAGGGCGUGGGUUCAAAUCCCACUUCUGACA
(((((((..(((.((....))..)))((((((.......))))))((((....))))..(((((.......)))))))))))). (-33.00)
>Scaffold_5.tRNA54-GlyCCC
GCGCAUCUAGUGUAGUGGUAUCAUAGUACCCUCCCACGGUACUGACCGGGGUUCGAUUCCCCGGAUGCGCA
(((((((..(((.........)))((((((.......))))))...(((((.......)))))))))))). (-26.90)
>Scaffold_5.tRNA55-LeuAAG
GUUGAGAUGGCCGAGUUGGUCUAAGGCGCCAGAUUAAGGUUCUGGUCCGAAAGGGCGUGGGUUCAAAUCCCACUCUCAACA
(((((((..(((.((.....))..)))((((((.......))))))((....))..(((((.......)))))))))))). (-30.80)
>Scaffold_5.tRNA57-LysCTT
GCCCGUCUAGCUCAGUUGGUAGAGCGCAAGGCUCUUAACCUUGUGGUCGUGGGUUCGAGCCCCCACGGUGGGCG
(((((((..((((........))))((((((.......))))))....(((((........)))))))))))). (-28.50)
>Scaffold_5.tRNA75-LeuTAG
GACGGUUUGGCCGAGUGGUCUAAGGCGCCAGAUUUAGGCUCUGGUCCGAAAGGGCGUGGGUUCAAAUCCCACAGCCGUCA
(((((((..(((.((....))..)))((((((.......))))))((....))..(((((.......)))))))))))). (-31.20)
>Scaffold_5.tRNA76-ArgTCT
GCACUCGUGGCCUAAUGGAUAAGGCAUUUGACUUCUAAUCAAAGGAUUGUGGGUUCGAGUCCCACCGAGUGUG
(((((((..((((........)))).(((((.......))))).....(((((.......)))))))))))). (-22.40)
>Scaffold_5.tRNA81-ArgTCT
GCACUCGUGGCCUAAUGGAUAAGGCAUUUGACUUCUAAUCAAAGGAUUGUGGGUUCGAGUCCCACCGAGUGUG
(((((((..((((........)))).(((((.......))))).....(((((.......)))))))))))). (-22.40)
>Scaffold_6.tRNA1-ArgCCT
GCGUCUGUAGCUCAGUGGAUAGAGCGUCUGUUUCCUAAGCAGAAGGUCGUAGGUUCGACCCCUACCUGACGCG
(((((....((((........)))).(((((((...))))))).....(((((.......)))))..))))). (-22.90)
>Scaffold_6.tRNA4-PheGAA
GCGGGGAUAGCUCAGUUGGGAGAGCGUCAGACUGAAGAUCUGAAGGUCGCGUGUUCGAUCCACGCUCACCGCA
((((.((..((((........)))).(((((.......))))).....(((((.......))))))).)))). (-22.50)
>Scaffold_6.tRNA5-TyrGTA
CCGACCUUAGCUCAGUUGGCAGAGCGGAAGACUGUAGUUGUAACAACUGAAAUCUUUAGGUCGCUGGUUCGAUUCCGGCAGGUCGGA
(((((((..((((........)))).(((((...((((((...))))))...))))).....(((((.......)))))))))))). (-31.40)
>Scaffold_6.tRNA6-TyrGTA
CCGACCUUAGCUCAGUUGGCAGAGCGGAAGACUGUAGUUGUCAAAACUGAAAUCUUUAGGUCGCUGGUUCGAUUCCGGCAGGUCGGA
(((((((..((((........)))).(((((...(((((.....)))))...))))).....(((((.......)))))))))))). (-30.50)
>Scaffold_6.tRNA19-AlaAGC
GGGGAUGUAGCUCAGAUGGUAGAGCGCUCGCUUAGCAUGCGAGAGGUACGGGGAUCGAUACCCCGCAUCUCCA
(((((((..((((........)))).(((((.......))))).....(((((.......)))))))))))). (-31.10)
>Scaffold_6.tRNA20-ProCGG
GGGCGUUUGGUCUAGUGGUAUGAUUCUCGCUUCGGGUGCGAGAGGUCCCGAGUUCGAUUCCCGGAACGCCCC
(((((((..(((.........)))((((((.......))))))....(((.(.......).)))))))))). (-22.30)
>Scaffold_6.tRNA30-SerTGA
GUCAGUAUGUCCGAGUGGUUAAGGAGACAGACUUGAAAUCUGUUGGGUUUCGCCCGCGCAGGUUCAAAUCCUGCUGCUGACG
(((((((..(((..........)))((((((.......)))))).((......))..(((((.......)))))))))))). (-23.90)
>Scaffold_6.tRNA31-SerGCT
GUCGCUUUGGCCGAGUGGUUAAGGCGUGUGCCUGCUAAGUACAUGGGGUUUCCCCGCGAGAGUUCGAAUCUCUCAGGCGACG
(((((((..(((..........)))((((((.......))))))((((...))))..(((((.......)))))))))))). (-30.80)
>Scaffold_6.tRNA38-TrpCCA
GGAUCCGUGGCGCAAUGGUAGCGCGUCUGACUCCAGAUCAGAAGGUUGCGUGUUCGAUUCACGUCGGGUUCA
(((((((..((((.......)))).(((((.......))))).....(((((.......)))))))))))). (-22.60)
>Scaffold_6.tRNA39-ProTGG
GGGCAUUUGGUCUAGUGGUAUGAUUCUCGCUUUGGGUGCGAGAGGUCCCGAGUUCGAUUCUCGGAAUGCCCC
(((((((..(((.........)))((((((.......))))))....(((((.......)))))))))))). (-25.70)
>Scaffold_6.tRNA43-TyrGTA
CCGACCUUAGCUCAGUUGGUAGAGCGGAGGACUGUAGUAGUUAUGCAGACAAUCCUUAGGUCGCUGGUUCGAAUCCGGCAGGUCGGA
(((((((..((((........)))).(((((.(((.(((....)))..))).))))).....(((((.......)))))))))))). (-33.10)
>Scaffold_6.tRNA44-iMetCAT
AUCAGAGUGGCGCAGCGGAAGCGUGGUGGGCCCAUAACCCACAGGUCCCAGGAUCGAAACCUGGCUCUGAUA
(((((((..((((.......)))).(((((.......))))).....(((((.......)))))))))))). (-25.90)
>Scaffold_6.tRNA45-ArgACG
GACUCCAUGGCCCAAUGGAUAAGGCGCUGGUCUACGGAACCAGAGAUUCUGGGUUCGAUCCCCAGUGGAGUCG
(((((((..(((..........))).((((((....).))))).....(((((.......)))))))))))). (-26.70)
>Scaffold_6.tRNA50-SerGCT
GUCGCUUUGGCCGAGUGGUUAAGGCGUGUGCCUGCUAAGUACAUGGGGUUUCCCCGCGAGAGUUCGAAUCUCUCAGGCGACG
(((((((..(((..........)))((((((.......))))))((((...))))..(((((.......)))))))))))). (-30.80)
>Scaffold_6.tRNA51-SerGCT
GUCGCUUUGGCCGAGUGGUUAAGGCGUGUGCCUGCUAAGUACAUGGGGUUUCCCCGCGAGAGUUCGAAUCUCUCAGGCGACG
(((((((..(((..........)))((((((.......))))))((((...))))..(((((.......)))))))))))). (-30.80)
>Scaffold_6.tRNA53-ArgCCG
GUUCGCGUGGCCUAAUGGAUAAGGCGCUCGCCUCCGGAGCGGGAGAUUGUGGGUUCGAGUCCCACCGUGAACG
(((((((..((((........)))).((((((....).))))).....(((((.......)))))))))))). (-29.00)
>Scaffold_6.tRNA54-AlaTGC
GGGGAUGUAGCUCAAAUGGUAGAGCGCUCGCUUUGCAUGCGAGAGGCACGGGGUUCGAUCCCCCGCAUCUCCA
(((((((..((((........)))).(((((.......))))).....(((((.......)))))))))))). (-31.00)
>Scaffold_6.tRNA56-AlaTGC
GGGGAUGUAGCUCAAAUGGUAGAGCGCUCGCUUUGCAUGCGAGAGGCACGGGGUUCGAUCCCCCGCAUCUCCA
(((((((..((((........)))).(((((.......))))).....(((((.......)))))))))))). (-31.00)
>Scaffold_6.tRNA57-AspGTC
GUCGUUGUAGUAUAGUGGUGAGUAUUCCCGCCUGUCACGCGGGUGACCCGGGUUCGAUCCCCGGCAACGGCG
(((((((.(((((........)))))(((((.......)))))....(((((.......)))))))))))). (-24.60)
>Scaffold_6.tRNA59-SerTGA
GUCGAUAUGUCCGAGUGGUUAAGGAGACAGACUUGAAAUCUGUUGGGCUUUGCCCGCGCAGGUUCGAACCCUGCUGUCGACG
(((((((..(((..........)))((((((.......))))))((((...))))..(((((.......)))))))))))). (-28.40)
>Scaffold_6.tRNA60-SerTGA
GUCGAUAUGUCCGAGUGGUUAAGGAGACAGACUUGAAAUCUGUUGGGCUUCGCCCGCGCAGGUUCGAACCCUGCUGUCGACG
(((((((..(((..........)))((((((.......))))))((((...))))..(((((.......)))))))))))). (-28.40)
>Scaffold_6.tRNA61-SerTGA
GUCGAUAUGUCCGAGUGGUUAAGGAGACAGACUUGAAAUCUGUUGGGCUUCGCCCGCGCAGGUUCGAACCCUGCUGUCGACG
(((((((..(((..........)))((((((.......))))))((((...))))..(((((.......)))))))))))). (-28.40)
>Scaffold_6.tRNA65-AlaTGC
GGGGAUGUAGCUCAAAUGGUAGAGCGCUCGCUUUGCAUGCGAGAGGCACGGGGUUCGAUCCCCCGCAUCUCCA
(((((((..((((........)))).(((((.......))))).....(((((.......)))))))))))). (-31.00)
>Scaffold_6.tRNA66-MetCAT
GGGGUGGUGGCGCAGUUGGCUAGCGCGUAGGUCUCAUAGCUUCUGAGUGAUCCUGAGGUCGAGAGUUCGAGCCUCUCUCACCCCA
(((((((..((((((....)).)))).((((..((((..(....).)))).)))).....(((((.......)))))))))))). (-28.90)
>Scaffold_6.tRNA67-ThrTGT
GCCCCGUAUAGCUCAGUGGUAGAGCGUCAGUCUUGUAAACUGAAGGUCUGUAGUUCGAUCCUGCAUGGGGGCA
(((((.....((((.......)))).(((((.......))))).....(((((.......)))))..))))). (-22.00)
>Scaffold_6.tRNA77-PheGAA
GCGAGGAUAGCUCAGUUGGGAGAGCGUCAGACUGAAGAUCUGAAGAUCGCGUGUUCGAUUCACGCUCAUCGCA
((((.((..((((........)))).(((((.......))))).....(((((.......))))))).)))). (-21.50)
>Scaffold_6.tRNA79-LysTTT
GCCGUCUUAGCUCAGUGGUAGAGCGCGUGGCUUUUAACCACGUGGUCGUGGGUUCGAUCCCCACAGACGGCG
(((((((..((((.......))))((((((.......))))))....(((((.......)))))))))))). (-32.00)
>Scaffold_6.tRNA80-PheGAA
GCGGGGAUAGCUCAGUUGGGAGAGCGUCAGACUGAAGAUCUGAAGGUCGCGUGUUCGAUCCACGCUCACCGCA
((((.((..((((........)))).(((((.......))))).....(((((.......))))))).)))). (-22.50)
>Scaffold_6.tRNA82-AlaAGC
GGGGAUGUAGCUCAGAUGGUAGAGCGCUCGCUUAGCAUGCGAGAGGUACGGGAUCGAUACCCGCAUCUCCA
(((((((..((((........)))).(((((.......))))).....((((.......))))))))))). (-27.80)
>Scaffold_6.tRNA83-AlaAGC
GGGGAUGUAGCUCAGAUGGUAGAGCGCUCGCUUAGCAUGCGAGAGGUACGGGGAUCGAUACCCCCGCAUCUCCA
(((((((..((((........)))).(((((.......))))).....(((((........)))))))))))). (-32.00)
>Scaffold_6.tRNA84-LysCTT
GCCCGUCUAGCUCAGUUGGUAGAGCGCAAGGCUCUUAACCUUGUGGUCGUGGGUUCGAGCCCCACGGUGGGCG
(((((((..((((........))))((((((.......))))))....(((((.......)))))))))))). (-28.00)
>Scaffold_7.tRNA1-IleAAT
GGCCUAUUAGCUCAGCUGGUUAGAGCGUCGUGCUAAUAACGCGAAGGUCGCAGGUUCGAGACCUGCAUGGGCCA
(((((((..((((.........)))).(((((.......))))).....(((((((...)))))))))))))). (-28.80)
>Scaffold_7.tRNA2-LeuCAA
GUCAGGAUGGCCGAGUGGUCUAAGGCGCCAGACUCAAGUUCUGGUCCUCUAACGAGGGCGUGGGUUCAAAUCCCACUUCUGACA
(((((((..(((.((....))..)))((((((.......))))))((((....))))..(((((.......)))))))))))). (-33.00)
>Scaffold_7.tRNA4-iMetCAT
AUCAGAGUGGCGCAGCGGAAGCGUGGUGGGCCCAUAACCCACAGGUCCCAGGAUCGAAACCUGGCUCUGAUA
(((((((..((((.......)))).(((((.......))))).....(((((.......)))))))))))). (-25.90)
>Scaffold_7.tRNA13-SerAGA
GUGGACGUGCCGGAGUGGUUAUCGGGCAUGACUAGAAAUCAUGUGGGCUCUGCCCGCGCAGGUUCGAAUCCUGCCGUCCACG
(((((((..((((........))))((((((.......))))))((((...))))..(((((.......)))))))))))). (-33.70)
>Scaffold_7.tRNA14-CysGCA
GGGUCCAUAGCUCAGUGGUAGAGCAAUUGACUGCAGAUCAAUAGGUCACCGGUUCGAACCCGGUUGGGCCCU
(((((((..((((.......)))).(((((.......))))).....(((((.......)))))))))))). (-24.10)
>Scaffold_7.tRNA18-GlyTCC
GCGUUUGUAGUCCAACGGUUAGGAUAAUUGCCUUCCAAGCAAUAGACCCGGGUUCGACUCCCGGCAAACGCA
(((((((..((((........)))).(((((.......)))))....(((((.......)))))))))))). (-24.20)
>Scaffold_7.tRNA26-ValAAC
GGUGUCGUGGUGUAGUUGGUUAUCACGUCAGUCUAACACACUGAAGGUCUCCGGUUCAAGUCCGGGCGACGCCA
(((((((..(((...........))).(((((.......))))).....(((((.......)))))))))))). (-21.70)
>Scaffold_7.tRNA28-LeuTAG
GACAGUUUGGCCGAGUGGUCUAAGGCGCCAGAUUUAGGCUCUGGUCCGAAAGGGCAUGGGUUCAAAUCCCAUAGCUGUCA
(((((((..(((.((....))..)))((((((.......))))))((....))..(((((.......)))))))))))). (-27.30)
>Scaffold_7.tRNA30-TrpCCA
GCGCUCUUAGUUCAGUUCGGUAGAACGUGGGUCUCCAAAACCCGAUGUCGUAGGUUCAAAUCCUACAGAGCGUG
(((((((..((((.........)))).(((((.......))))).....(((((.......)))))))))))). (-22.20)
>Scaffold_7.tRNA32-GlyCCC
GCGCAUCUAGUGUAGUGGUAUCAUAGUACCCUCCCACGGUACUGACCGGGGUUCGAUUCCCCGGAUGCGCA
(((((((..(((.........)))((((((.......))))))...(((((.......)))))))))))). (-26.90)
>Scaffold_7.tRNA33-iMetCAT
AUCAGAGUGGCGCAGCGGAAGCGUGGUGGGCCCAUAACCCACAGGUCCCAGGAUCGAAACCUGGCUCUGAUA
(((((((..((((.......)))).(((((.......))))).....(((((.......)))))))))))). (-25.90)
>Scaffold_7.tRNA34-AlaTGC
GGGGAUGUAGCUCAAAUGGUAGAGCGCUCGCUUUGCAUGCGAGAGGCACGGGGUUCGAUCCCCCGCAUCUCCA
(((((((..((((........)))).(((((.......))))).....(((((.......)))))))))))). (-31.00)
>Scaffold_7.tRNA36-LeuCAA
GUCAGGAUGGCCGAGUGGUCUAAGGCGCCAGACUCAAGUUCUGGUCCUCUAACGAGGGCGUGGGUUCAAAUCCCACUUCUGACA
(((((((..(((.((....))..)))((((((.......))))))((((....))))..(((((.......)))))))))))). (-33.00)
>Scaffold_7.tRNA37-MetCAT
GGGGUGGUGGCGCAGUUGGCUAGCGCGUAGGUCUCAUAGCUUAGUGGGUAAUCCUGAGGUCGAGAGUUCGAGCCUCUCUCACCCCA
(((((((..((((((....)).)))).((((.(((((......)))))....)))).....(((((.......)))))))))))). (-29.20)
>Scaffold_7.tRNA38-GlyGCC
GCACCAGUGGUCUAGUGGUAGAAUAGUACCCUGCCACGGUACAGACCCGGGUUCGAUUCCCGGCUGGUGCA
(((((((..................(((((.......)))))....(((((.......)))))))))))). (-25.60)
>Scaffold_7.tRNA40-SerTGA
GUCGAUAUGUCCGAGUGGUUAAGGAGACAGACUUGAAAUCUGUUGGGCUUCGCCCGCGCAGGUUCGAACCCUGCUGUCGACG
(((((((..(((..........)))((((((.......))))))((((...))))..(((((.......)))))))))))). (-28.40)
>Scaffold_7.tRNA43-CysGCA
GGGUCUAUAGCUCAGUGGUAGAGCAUUUGACUGCAGAUCAAGAGGUCACCGGUUCGAACCCGGUUGGGCCCU
(((((((..((((.......))))..((((.......))))......(((((.......)))))))))))). (-20.70)
>Scaffold_7.tRNA44-GluTTC
UCCGUUGUCGUCCAGCGGUUAGGAUAUCUGGCUUUCACCCAGGAGACCCGGGUUCGAUUCCCGGCAACGGAA
(((((((..((((........))))..((((.......)))).....(((((.......)))))))))))). (-24.70)
>Scaffold_7.tRNA45-GlyGCC
GCACCAGUGGUCUAGUGGUAGAAUAGUACCCUGCCACGGUACAGACCCGGGUUCGAUUCCCGGCUGGUGCA
(((((((..................(((((.......)))))....(((((.......)))))))))))). (-25.60)
>Scaffold_7.tRNA50-AlaTGC
GGGGAUGUAGCUCAAAUGGUAGAGCGCUCGCUUUGCAUGCGAGAGGCACGGGGUUCGAUCCCCCCGCAUCUCCA
(((((((..((((........)))).(((((.......)))))......((((.......))))..))))))). (-28.60)
>Scaffold_7.tRNA51-ValAAC
GGUGUCGUGGUGUAGUUGGUUAUCACGUCAGUCUAACACACUGAAGGUCUCCGGUUCGAGUCCGGGCGACGCCA
(((((((..(((...........))).(((((.......))))).....(((((.......)))))))))))). (-21.70)
>Scaffold_7.tRNA52-GluTTC
UCCGUUGUCGUCCAGCGGUUAGGAUGUCUGGCUUUCACCCAGGAGACCCGGGUUCGAUUCCCGGCAACGGAA
(((((((.(((((........)))))(((((.......)))))....(((((.......)))))))))))). (-26.80)
>Scaffold_7.tRNA53-GlnCTG
GGUUCUAUGGUCUAGUGGUUAGGACAUUGGACUCUGAAUCCAAUAGCCCGAGUUCAAAUCUCGGUAGAACCU
(((((((..((((........))))((((((.......))))))...(((((.......)))))))))))). (-21.90)
>Scaffold_7.tRNA54-GluTTC
UCCGUUGUCGUCCAGCGGUUAGGAUAUCUGGCUUUCACCCAGGAGACCCGGGUUCGAUUCCCGGCAACGGAA
(((((((..((((........))))..((((.......)))).....(((((.......)))))))))))). (-24.70)
>Scaffold_7.tRNA55-GluTTC
UCCGUUGUCGUCCAGCGGUUAGGAUAUCUGGCUUUCACCCAGGAGACCCGGGUUCGAUUCCCGGCAACGGAA
(((((((..((((........))))..((((.......)))).....(((((.......)))))))))))). (-24.70)
>Scaffold_7.tRNA56-LeuAAG
GUUGAGAUGGCCGAGUUGGUCUAAGGCGCCAGAUUAAGGUUCUGGUCCGAAAGGGCGUGGGUUCAAAUCCCACUCUCAACA
(((((((..(((.((.....))..)))((((((.......))))))((....))..(((((.......)))))))))))). (-30.80)
>Scaffold_7.tRNA59-MetCAT
GGGGUGGUGGCGCAGUUGGCUAGCGCGUAGGUCUCAUAGCUAAAGUUGAGUGAUCCUGAGGUCGAGAGUUCGAGCCUCUCUCACCCCA
(((((((..((((((....)).)))).((((((.(.((((....)))).).)).)))).....(((((.......)))))))))))). (-30.60)
>Scaffold_7.tRNA61-IleAAT
GGCCUAUUAGCUCAGUUGGUUAGAGCGUCGUGCUAAUAACGCGAAGGUCGCAGGUUCGAAACCUGCAUGGGCCA
(((((((..((((.........)))).(((((.......))))).....(((((((...)))))))))))))). (-28.40)
>Scaffold_7.tRNA68-AspGTC
GUCGUUGUAGUAUAGUGGUAAGUAUUCCCGCCUGUCACGCGGGUGACCCGGGUUCGAUCCCCGGCAACGGCG
(((((((.(((((........)))))(((((.......)))))....(((((.......)))))))))))). (-24.60)
>Scaffold_7.tRNA69-AspGTC
GUCGUUGUAGUAUAGUGCUAAGUAUUCCCGCCUGUCACGCGGGUGACCCGGGUUCGAUCCCAGGCAACGACG
(((((((.(((((........)))))(((((.......)))))....((.((.......)).))))))))). (-19.00)
>Scaffold_7.tRNA73-AspGTC
GUCGUUGUAGUAUAGUGGUAAGUAUUUCCGCCUGUCACGCAGGUGACCCGGGUUCGAUCCCCGGGAACGGCG
((((((..(((((........)))))...((.......))......((((((.......)))))))))))). (-17.60)
>Scaffold_7.tRNA74-AspGTC
GUCAUUGUAGUAUAGUGGUAAGUAUUCCCGCCUGUCACGCGGGUGACCCGGGUUCGAUCCCCGACAACAGCG
((..(((((((((........)))))(((((.......))))).....((((.......))))))))..)). (-15.20)
>Scaffold_7.tRNA76-AspGTC
GUCGUUGUAGUACAGUGGAAAGUAUUCCUGCCUGUCACGCGGGUGACCCGGGUUCAAUCCCCGGCAACGGCA
(((((((.(((((........)))))(((((.......)))))....(((((.......)))))))))))). (-24.20)
>Scaffold_7.tRNA80-AlaAGC
GGGGAUGUAGCUCAGAUGGUAGAGCGCUCGUUUAGCAUGCGAGAGGUACGGGGAUCGAUACCCCGCAUCUCCA
(((((((..((((........)))).(((((.......))))).....(((((.......)))))))))))). (-29.00)
>Scaffold_7.tRNA81-GlyTCC
GCAUUUGUAGUCCAACGAUUAGGAUAAUUGCCUUCCAAGCAAUAGACCCGGGUUCGACUCCCGGCAAACGCA
((.((((..((((........)))).(((((.......)))))....(((((.......))))))))).)). (-18.40)
>Scaffold_7.tRNA85-CysGCA
GGGUCCAUAGCUCAGUGGUAGAGCAAUUGACUGCAGAUCAAUAGGUCACCGGUUCGAACCCGGUUGGGCCCU
(((((((..((((.......)))).(((((.......))))).....(((((.......)))))))))))). (-24.10)
>Scaffold_7.tRNA86-CysGCA
GGGUCCAUAGCUCAGUGGUAGAGCAAUUGACUGCAGAUCAAUAGGUCACCGGUUCGAACCCGGUUGGGCCCU
(((((((..((((.......)))).(((((.......))))).....(((((.......)))))))))))). (-24.10)
>Scaffold_7.tRNA95-AlaCGC
GGGGGUGUAGCUCAUAUGGUAGAGCGCUCGCUUCGCAUGCGAGAGGCACGGGGUUCGAUUCCCCGCACCUCCA
(((((((..((((........)))).(((((.......))))).....(((((.......)))))))))))). (-33.60)
>Scaffold_8.tRNA1-SerGCT
GUCGCUUUGGCCGAGUGGUUAAGGCGUGUGCCUGCUAAGUACAUGGGGUUUCCCCGCGAGAGUUCGAAUCUCUCAGGCGACG
(((((((..(((..........)))((((((.......))))))((((...))))..(((((.......)))))))))))). (-30.80)
>Scaffold_8.tRNA5-GlyGCC
GCACCAGUGGUCUAGUGGUAGAAUAGUACCCUGCCACGGUACAGACCCGGGUUCGAUUCCCGGCUGGUGCA
(((((((..................(((((.......)))))....(((((.......)))))))))))). (-25.60)
>Scaffold_8.tRNA6-GluCTC
UCCGUUGUAGUCUAGUUGGUUAGGAUACUCGGCUCUCACCCGAGAGACCCGGGUUCAAGUCCCGGCAACGGAA
(((((((..((((.........)))).(((((.......)))))....(((((.......)))))))))))). (-24.10)
>Scaffold_8.tRNA7-GluCTC
UCCGUUGUAGUCUAGUUGGUUAGGAUACUCGGCUCUCACCCGAGAGACCCGGGUUCAAGUCCCGGCAACGGAA
(((((((..((((.........)))).(((((.......)))))....(((((.......)))))))))))). (-24.10)
>Scaffold_8.tRNA8-GluCTC
UCCGUUGUAGUCUAGUUGGUUAGGAUACUCGGCUCUCACCCGAGAGACCCGGGUUCAAGUCCCGGCAACGGAA
(((((((..((((.........)))).(((((.......)))))....(((((.......)))))))))))). (-24.10)
>Scaffold_8.tRNA12-LeuTAA
GCAGGUUUGCCCGAGUGGUUAAGGGGGAAGACUUAAGAUCUUCUGCACUCAAGUGCGCGUGGGUUCGAACCCCACAGCCUGCA
(((((((..(((..........)))((((((.......))))))((((....))))..(((((.......)))))))))))). (-31.10)
>Scaffold_8.tRNA13-GlnTTG
GGUUCUAUGGUGUAGUGGUUAGCACUCUGGACUUUGAAUCCAGCGACCUGGGUUCGACUCCCGGUAGGACCU
(((((((.(((((........)))))(((((.......)))))....(((((.......)))))))))))). (-22.40)
>Scaffold_8.tRNA15-ProTGG
GGGCAUUUGGUCUAGUGGUAUGAUUCUCGCUUUGGGUGCGAGAGGUCCCGAGUUCGAUUCUCGGAAUGCCCC
(((((((..(((.........)))((((((.......))))))....(((((.......)))))))))))). (-25.70)
>Scaffold_8.tRNA18-SerCGA
GUCGAUAUGUCCGAGUGGUUAAGGAGACAGACUCGAAAUCUGUUGGGCUUUGCCUGCGCAGGUUCGAAUCCUGCUGUCGACG
(((((((..(((..........)))((((((.......))))))((((...))))..(((((.......)))))))))))). (-26.60)
>Scaffold_8.tRNA19-LysCTT
GCCCGUCUAGCUCAGUUGGUAGAGCGCAAGGCUCUUAACCUUGUGGUCGUGGGUUCGAGCCCCACGGUGGGCG
(((((((..((((........))))((((((.......))))))....(((((.......)))))))))))). (-28.00)
>Scaffold_8.tRNA22-HisGTG
GUGGCUGUAGUUUAGUGGUAAGAAUUCCACGUUGUGGCCGUGGAGACCUGGGCUCGAAUCCCAGCAGCCACA
(((((((..................((((((.......))))))...(((((.......)))))))))))). (-25.30)
>Scaffold_8.tRNA24-GlyTCC
GCGUCUGUAGUCCAACGGUUAGGAUAAUUGCCUUCCAAGCAAUAGACCCGGGUUCGACUCCCGGCAGACGCA
(((((((..((((........)))).(((((.......)))))....(((((.......)))))))))))). (-26.90)
>Scaffold_8.tRNA27-ThrAGT
GCUCUUGUAGCUUAGUUGGUUAGAGCACCCGUUUAGUAAGCGGGAGGUCUUGAGUUCGACUCUCAACAAGAGCA
(((((((..((((.........)))).(((((((...))))))).....(((((.......)))))))))))). (-24.00)
>Scaffold_8.tRNA28-ThrAGT
GCUCUCGUAGCUCAGUUGGUUAGAGCACCCGUUUAGUAAGCGGGAGGUCUUGAGUUCGACUCUCAACGAGAGCA
(((((((..((((.........)))).(((((((...))))))).....(((((.......)))))))))))). (-27.90)
>Scaffold_8.tRNA29-LysTTT
GCCGUCUUAGCUCAGUGGUAGAGCGCGUGGCUUUUAACCACGUGGUCGUGGGUUCGAUCCCCACAGACGGCG
(((((((..((((.......))))((((((.......))))))....(((((.......)))))))))))). (-32.00)
>Scaffold_8.tRNA30-MetCAT
GGGGUGGUGGCGCAGUUGGCUAGCGCGUAGGUCUCAUAGCUGUCUGAGUAAUCCUGAGGUCGAGAGUUCGAGCCUCUCUCACCCCA
(((((((..((((((....)).)))).((((.((((........))))....)))).....(((((.......)))))))))))). (-28.40)
>Scaffold_8.tRNA37-ValAAC
GGUGUCGUGGUGUAGUUGGUUAUCACGUCAGUCUAACACACUGAAGGUCUCCGGUUCAAGUCCGGGCGACGCCA
(((((((..(((...........))).(((((.......))))).....(((((.......)))))))))))). (-21.70)
>Scaffold_8.tRNA46-LeuTAG
GACGGUUUGGCCGAGUGGUCUAAGGCGCCAGAUUUAGGCUCUAGUCCGAAAGGGCGUGGGUUCAAAUCCCACAGCCGUCA
(((((((..(((.((....))..)))((.(((.......))).))((....))..(((((.......)))))))))))). (-24.60)
>Scaffold_8.tRNA47-LeuTAG
GACGGUUUGGCCGAGUGGUCUAAGGCGCCAGAUUUAGGCUCUGGUCCGAAAGGGCGUGGGUUCAAAUCCCACAGCCGUCA
(((((((..(((.((....))..)))((((((.......))))))((....))..(((((.......)))))))))))). (-31.20)
>Scaffold_8.tRNA48-ProTGG
GGGCAUUUGGUCUAGUGGUAUGAUUCUCGCUUUGGGUGCGAGAGUUCCCGAGUUCGAUUCUCGGAAUGCCCC
(((((((..(((.........)))((((((.......))))))....(((((.......)))))))))))). (-25.70)
>Scaffold_8.tRNA49-AsnGTT
GCUGGAAUAGCUCAGUUGGUUAGAGCGUGUGGCUGUUAACCACAAGGUCGGAGGUUCAAGCCCUCCUUCUAGCG
(((((((..((((.........)))).(((((.......))))).....(((((.......)))))))))))). (-25.20)
>Scaffold_8.tRNA50-SerAGA
GUGGGCGUGCCGGAGUGGUUAUCGGGCAUGACUAGAAAUCAUGUGGGCUCUGCCCGCGCAGGUUCGAAUCCUGCCGCUCACG
(((((((..((((........))))((((((.......))))))((((...))))..(((((.......)))))))))))). (-32.80)
>Scaffold_8.tRNA51-TyrGTA
CCGACCUUAGCUCAGUUGGUAGAGCGGAGGACUGUAGUUGUUGAGCAGUUUAAUCCUUAGGUCUCUGGUUUGAAUCCGGCAGGUCGGA
(((((((..((((........)))).(((((((((.........)))).....)))))......((((.......)))).))))))). (-25.40)
>Scaffold_8.tRNA53-TyrGTA
CCGACCUUAGCUCAGUUGGUAGAGCGGAGGACUGUAGUUGUUGAGCAGUUUAAUCCUUAGGUCGCUGGUUCGAAUCCGGCAGGUCGGA
(((((((..((((........)))).(((((((((.........)))).....))))).....(((((.......)))))))))))). (-29.80)
>Scaffold_8.tRNA55-TyrGTA
CCGACCUUAGCUCAGUUGGUAGAGCGGAGGACUGUAGUUGUUGAGCAGUUUAAUCCUUAGGUCGCUGGUUCGAAUCCGGCAGGUCGGA
(((((((..((((........)))).(((((((((.........)))).....))))).....(((((.......)))))))))))). (-29.80)
>Scaffold_8.tRNA57-TyrGTA
CCGACCUUAGCUCAGUUGGUAGAGCGGAGGACUGUAGUUGUUGAGCAGUUUAAUCCUUAGGUCGCUGGUUCGAAUCCGGCAGGUCGGA
(((((((..((((........)))).(((((((((.........)))).....))))).....(((((.......)))))))))))). (-29.80)
>Scaffold_8.tRNA59-TyrGTA
CCGACCUUAGCUCAGUUGGUAGAGCGGAGGACUGUAGUUGUUGAGCAGUUUAAUCCUUAGGUCGCUGGUUCGAAUCCGGCAGGUCGGA
(((((((..((((........)))).(((((((((.........)))).....))))).....(((((.......)))))))))))). (-29.80)
>Scaffold_8.tRNA61-TyrGTA
CCGACCUUAGCUCAGUUGGUAGAGCGGAGGACUGUAGUUGUUGAGCAGUUUAAUCCUUAGGUCGCUGGUUCGAAUCCGGCAGGUCGGA
(((((((..((((........)))).(((((((((.........)))).....))))).....(((((.......)))))))))))). (-29.80)
>Scaffold_8.tRNA62-TyrGTA
CCGACCUUAGCUCAGUUGGUAGAGCGGAGGACUGUAGUUGUUGAGUAGUUAAUCCUUAGGUCGCUGGUUCGAAUCCGGCAGGUCGGA
(((((((..((((........)))).(((((...((.((...)).)).....))))).....(((((.......)))))))))))). (-27.00)
>Scaffold_8.tRNA63-TyrATA
CCGACCUUAGCUCAGUUGGUAGAGCGGAGGACUAUAGAUGUUCAGCAGUUGAAUCCUUAGGUCGCUGAUUCGAAUCCGGCAGGUCGGA
(((((((..((((........)))).(((((.......(((...)))......))))).....((((.........))))))))))). (-24.60)
>Scaffold_8.tRNA64-TyrGTA
CCGACCUUAGCUCAGUUGGUAGAGCGGAGGACUGUAGUUUGUCAAGCAGAAAAUCCUUAGGUUGCUGGUUUGAAUCUGGCAGGUCGGA
(((((((..((((........)))).(((((((((..........))))....))))).....(((((.......)))))))))))). (-27.20)
>Scaffold_8.tRNA65-TyrGTA
CCGACCUUAGCUCAGUUGGUAGAGCGGAGGACUGUAGUUGAUGAAGCAGAUGAUCCUUAGGUCGCUGGUUCGAAUCCGGCAGGUCGGA
(((((((..((((........)))).(((((((((..........))))....))))).....(((((.......)))))))))))). (-30.10)
>Scaffold_8.tRNA66-TyrGTA
CCGACCUUAGCUCAGUUGGUAGAGCGGAGGACUGUAGUUGGUCAAACGGAUGAUCCUUAGGUCGCUGGUUCGAAUCCGGCAGGUCGGA
(((((((..((((........)))).((((((....(((.....)))....).))))).....(((((.......)))))))))))). (-30.10)
>Scaffold_8.tRNA67-ValAAC
GGUGUCGUGGUGUAGUUGGUUAUCACGUCAGUCUAACACACUGAAGGUCUCCGGUUCGAGUCCGGGCGACGCCA
(((((((..(((...........))).(((((.......))))).....(((((.......)))))))))))). (-21.70)
>Scaffold_8.tRNA69-ValAAC
GGUGUCGUGGUGUAGUUGGUUAUCACGUCAGUCUAACACACUGAAGGUCUCCGGUUCAAGUCCGGGCGACGCCA
(((((((..(((...........))).(((((.......))))).....(((((.......)))))))))))). (-21.70)
>Scaffold_8.tRNA70-ValAAC
GGUGUCGUGGUGUAGUUGGUUAUCACGUCAGUCUAACACACUGAAGGUCUCCGGUUUGAGUCCGGGCGACGCCA
(((((((..(((...........))).(((((.......))))).....(((((.......)))))))))))). (-21.70)
>Scaffold_8.tRNA71-ValCAC
GUCUGGGUGGUGUAGUUGGUUAUCACGCUAGUCUCACACACUAGAGGUCCCCAGUUCGAACCUGGGCUCAGACA
(((((((..(((...........))).(((((.......))))).....(((((.......)))))))))))). (-20.00)
>Scaffold_8.tRNA73-ThrTGT
GCCCCUAUAGCUCAGUGGUAGAGCGUCAGUCUUGUAAACUGAAGGUCUGUAGUUCGAUCCUGCAUGGGGGCA
(((((((..((((.......)))).(((((.......))))).....(((((.......)))))))))))). (-23.60)
>Scaffold_8.tRNA78-GlyGCC
GCACCAGUGGUCUAGUGGUAGAAUAGUACCCUGCCACGGUACAGACCCGGGUUCGAUUCCCGGCUGGUGCA
(((((((..................(((((.......)))))....(((((.......)))))))))))). (-25.60)
>Scaffold_8.tRNA79-GlyGCC
GCACCAGUGGUCUAGUGGUAGAAUAGUACCCUGCCACGGUACAGACCCGGGUUCGAUUCCCGGCUGGUGCA
(((((((..................(((((.......)))))....(((((.......)))))))))))). (-25.60)
>Scaffold_8.tRNA80-AlaAGC
GGGGAUGUAGCUCAGAUGGUAGAGCGCUCGCUUAGCAUGCGAGAGGUACGGGGAUCGAUACCCCGCAUCUCCA
(((((((..((((........)))).(((((.......))))).....(((((.......)))))))))))). (-31.10)
>Scaffold_8.tRNA81-AlaAGC
GGGGAUGUAGCUCAGAUGGUAGAGCGCUCGCUUAGCAUGCGAAAGGUACGGGGAUCGAUACCCCGCAUCUCCA
(((((((..((((........))))..((((.......))))......(((((.......)))))))))))). (-28.20)
>Scaffold_8.tRNA82-AlaAGC
GGGGAUGUAGCUCAGAUGGUAGAGCGCUCGCUUAGCAUGCGAAAGGUACGGGGAUCGAUACCCCGCAUCUCCA
(((((((..((((........))))..((((.......))))......(((((.......)))))))))))). (-28.20)
>Scaffold_8.tRNA83-AlaAGC
GGGGAUGUAGCUCAGAUGGUAGAGCGCUCGCUUAGCAUGCGAAAGGUACGGGGAUCGAUACCCCGCAUCUCCA
(((((((..((((........))))..((((.......))))......(((((.......)))))))))))). (-28.20)
>Scaffold_8.tRNA85-SerTGA
GUCGAUAUGUCCGAGUGGUUAAGGAGACAGACUUGAAAUCUGUUGGGCUUCGCCCGCGCAGGUUCGAACCCUGCUGUCGACG
(((((((..(((..........)))((((((.......))))))((((...))))..(((((.......)))))))))))). (-28.40)
>Scaffold_8.tRNA91-LeuCAA
GUCAGGAUGGCCGAGUGGUCUAAGGCGCCAGACUCAAGUUCUGGUCCUCUAACGAGGGCGUGGGUUCAAAUCCCACUUCUGACA
(((((((..(((.((....))..)))((((((.......))))))((((....))))..(((((.......)))))))))))). (-33.00)
>Scaffold_8.tRNA93-IleAAT
GGCCUAUUAGCUCAGCUGGUUAGAGCGUCGUGCUAAUAACGCGAAGGUCGCAGGUUCGAGACCUGCAUGGGCCA
(((((((..((((.........)))).(((((.......))))).....(((((((...)))))))))))))). (-28.80)
>Scaffold_8.tRNA96-LysTTT
GCCGUCUUAGCUCAGUGGUAGAGCGCGUGGCUUUUAACCACGUGGUCGUGGGUUCGAUCCCCACAGACGGCG
(((((((..((((.......))))((((((.......))))))....(((((.......)))))))))))). (-32.00)
>Scaffold_9.tRNA5-SerAGA
GUGGCCGUGCCGGAGUGGUUAUCGGGCAUGACUAGAAAUCAUGUGGGCUCUGCCCGCGCAGGUUCGAAUCCUGCCGCUCACG
((((.((..((((........))))((((((.......))))))((((...))))..(((((.......))))))).)))). (-26.10)
>Scaffold_9.tRNA6-ArgCCT
GCGUCUGUAGCUCAGUGGAUAGAGCGUCUGUUUCCUAAGCAGAAGGUCGUAGGUUCGACCCCUACCUGACGCG
(((((....((((........)))).(((((((...))))))).....(((((.......)))))..))))). (-22.90)
>Scaffold_9.tRNA8-GluCTC
UCCGUUGUAGUCUAGUUGGUUAGGAUACUCGGCUCUCACCCGAGAGACCCGGGUUCAAGUCCCGGCAACGGAA
(((((((..((((.........)))).(((((.......)))))....(((((.......)))))))))))). (-24.10)
>Scaffold_9.tRNA12-TyrGTA
CCGACCUUAGCUCAGUUGGCAGAGCGGAAGACUGUAGUCGUUGUAACUGAAAUCUUUAGGUCGCUGGUUCGAUUCCGGCAGGUCGGA
(((((((..((((........)))).(((((...((((.......))))...))))).....(((((.......)))))))))))). (-28.00)
>Scaffold_9.tRNA13-TyrGTA
CCGACCUUAGCUCAGUUGGCAGAGCGGAAGACUGUAGUUGUUAAAAACUGAAAUCUUUAGGUCGCUGGUUCGAUUCCGGCAGGUCGGA
(((((((..((((........)))).(((((...(((((......)))))...))))).....(((((.......)))))))))))). (-30.80)
>Scaffold_9.tRNA14-ValAAC
GGUGUCGUGGUGUAGUUGGUUAUCACGUCAGUCUAACACACUGAAGGUCUCCGGUUCGAGUCCGGGCGACGCCA
(((((((..(((...........))).(((((.......))))).....(((((.......)))))))))))). (-21.70)
>Scaffold_9.tRNA15-TyrGTA
CCGACCUUAGCUCAGUUGGUAGAGCGGAGGACUGUAGUUGUUCAAGCAGAUUAAUCCUUAGGUCGCUGGUUCGAAUCCGGCAGGUCGGA
(((((((..((((........)))).(((((((((..........)))).....))))).....(((((.......)))))))))))). (-29.70)
>Scaffold_9.tRNA16-ValAAC
GGUGUCGUGGUGUAGUUGGUUAUCACGUCAGUCUAACACACUGAAGGUCUCCGGUUCGAGUCCGGGCGACGCCA
(((((((..(((...........))).(((((.......))))).....(((((.......)))))))))))). (-21.70)
>Scaffold_9.tRNA17-ValAAC
GGUGUCGUGGUGUAGUUGGUUAUCACGUCAGUCUAACACACUGAAGGUCUCCGGUUCGAGUCCGGGCGACGCCA
(((((((..(((...........))).(((((.......))))).....(((((.......)))))))))))). (-21.70)
>Scaffold_9.tRNA18-LeuAAG
GUUGAGAUGGCCGAGUUGGUCUAAGGCGCCCAGAUUAAGGUUCUGGUCCGAAAGGGCGUGGGUUCAAAUCCCACUCUCAACA
(((((((..(((.((.....))..)))..(((((.......)))))(((....))).(((((.......)))))))))))). (-29.30)
>Scaffold_9.tRNA20-ProTGG
GGGCGUUUGGUCUAGUGGUAUGAUUCUCGCUUUGGGUGCGAGAGGUCCCGAGUUCGAUUCUCGGAACGCCCC
(((((((..(((.........)))((((((.......))))))....(((((.......)))))))))))). (-27.10)
>Scaffold_9.tRNA24-GlnCTG
GGUUCUAUGGUCUAGUGGUUAGGACAUUGGACUCUGAAUCCAGUAACCCGAGUUCAAAUCUCGGUAGGACCU
(((((((..((((........))))((((((.......))))))...(((((.......)))))))))))). (-21.40)
>Scaffold_9.tRNA25-ArgTCT
GCGCUCGUGGCCUAAUGGAUAAGGCAUUUGACUUCUAAUCAAAGGAUUGUGGGUUCGAGUCCCACCGAGCGUG
(((((((..((((........)))).(((((.......))))).....(((((.......)))))))))))). (-23.90)
>Scaffold_9.tRNA26-ArgTCG
GACCGCAUAGCGCAGUGGAUUAGCGCGUUUGACUUCGGAUCAAAAGGUCGUGGGUUCGACUCCCACUGUGGUCG
(((((((..((((.........)))).((((((....).))))).....(((((.......)))))))))))). (-25.10)
>Scaffold_9.tRNA27-LysCTT
GCCCGUCUAGCUCAGUUGGUAGAGCGCAAGGCUCUUAACCUUGUGGUCGUGGGUUCGAGCCCCACGGUGGGCG
(((((((..((((........))))((((((.......))))))....(((((.......)))))))))))). (-28.00)
>Scaffold_9.tRNA28-GlyGCC
GCACUAGUGGUCUAGUGGUAGAAUAGUACCCUGCCACGGUACAGACCCGGGUUCGAUUCCCGGCUGGUGCA
(((((((..................(((((.......)))))....(((((.......)))))))))))). (-23.30)
>Scaffold_9.tRNA29-PheGAA
GCGGGGAUAGCUCAGUUGGGAGAGCGUCAGACUGAAGAUCUGAAGGUCGCGUGUUCGAUCCACGCUCACCGCA
((((.((..((((........)))).(((((.......))))).....(((((.......))))))).)))). (-22.50)
>Scaffold_9.tRNA30-TrpCCA
GGAUCCGUGGCGCAAUGGUAGCGCGUCUGACUCCAGAUCAGAAGGUUGCGUGUUCGAUUCACGUCGGGUUCA
(((((((..((((.......)))).(((((.......))))).....(((((.......)))))))))))). (-22.60)
>Scaffold_9.tRNA33-ValTAC
GUUGCUGUGGUGUAGUGGUUAUCACGUCAGUCUUACACACUGAAGGUCCCCAGUUCGAUCCUGGGCAGCAACA
(((((((..(((..........))).(((((.......))))).....(((((.......)))))))))))). (-20.60)
>Scaffold_9.tRNA34-PheGAA
GCGGGGAUAGCUCAGUUGGGAGAGCGUCAGACUGAAGAUCUGAAGGUCGCGUGUUCGAUCCACGCUCACCGCA
((((.((..((((........)))).(((((.......))))).....(((((.......))))))).)))). (-22.50)
>Scaffold_9.tRNA35-PheGAA
GCGGGGAUAGCUCAGUUGGGAGAGCGUCAGACUGAAGAUCUGAAGGUCGCGUGUUCGAUCCACGCUCACCGCA
((((.((..((((........)))).(((((.......))))).....(((((.......))))))).)))). (-22.50)
>Scaffold_9.tRNA36-ValCAC
GGUUCCGUGGUGUAGCGGUUAUCACGUCUGCUUCACACGCAGAAGGUCCCCAGUUCGAUCCCGGGCGGAAUCA
(((((((..(((..........))).(((((.......))))).....(((...........)))))))))). (-17.90)
>Scaffold_9.tRNA37-MetCAT
GCCUCGGUAGCGCAGUAGGCAGCGCGUCAGUCUCAUAAUCUGAAGGCCGUGAGUUCGAUCCUCACCCGGGGCA
(((((((..((((........)))).((((.........)))).....(((((.......)))))))))))). (-26.60)
>Scaffold_9.tRNA38-LeuTAG
GGCAGCGUGGCCGAGCGGUCUAAGGCGCUGGUUUUAGGCACCAGUCUCCCCGGAGACGUGGGUUCGAAUCCCACCGCUGUCA
(((((((..(((...........)))((((((.......))))))(((....)))..(((((.......)))))))))))). (-31.30)
>Scaffold_9.tRNA39-SerTGA
GCUGCGGUGUCCGAGUGGUUAAGGAGUUGGACUUGAAAUCCAAUGGGCUCUGCCCGCACAGGUUCGAACCCUGUCCGCAGCG
(((((((..(((..........)))((((((.......))))))((((...))))..(((((.......)))))))))))). (-31.20)
>Scaffold_9.tRNA40-ArgTCT
GUCCUGUAGCGCAGUGGAAAGCGCGUCGGACUUCUAAUCCGAAGGUCGCGGGUUCGAUCCCCGCCAGGGAUG
(((((...((((........)))).(((((.......))))).....(((((.......)))))..))))). (-23.70)
>Scaffold_9.tRNA41-LeuAAG
GGUAGCGUGGCCGAGCGGUCUAAGGCGCUGGUUUAAGGCACCAGUCUCCUCGGAGGCGUGGGUUCGAAUCCCACCGCUGCCA
(((((((..(((...........)))((((((.......))))))(((....)))..(((((.......)))))))))))). (-34.10)
>Scaffold_9.tRNA42-LeuTAA
GUCAGGAUGGCCGAGUGGUCGAAGGCGCCAGACUUAAGCCAUCAUCCGGUGUGAGUGUUCUGGUCCUCGUAUGAGGGCGUGGGUUCGAACCCCACUCCUGACA
(((((((..(((...........)))((((((((((.(((.......))).))))...))))))((((....))))..(((((.......)))))))))))). (-40.80)
>Scaffold_9.tRNA43-IleTAT
GCCCCAGUGGCGCAAUCGGUUAGCGCACGGUACUUAUAGGACAGUUUCUGCGAGCUAUGCCGGGGUUGCGAGUUCGAGCCUCGCCUGGGGCA
(((((((..((((.........)))).((((((((.(((((....))))).)))...))))).....(((((.......)))))))))))). (-35.40)
>Scaffold_9.tRNA45-ValTAC
GUUGCUGUGGUGUAGUGGUUAUCACGUUAGUCUUACACACUAAAGGUCCCCAGUUCGAUCCUGGGCAGCAACA
(((((((..(((..........))).(((((.......))))).....(((((.......)))))))))))). (-18.30)
>Scaffold_9.tRNA48-AspGTC
GUCGUUGUAGUAUAGUGGUAAGUAUUCCCGCCUGUCACGCGGGUGACCCGGGUUCGAUCCCCGGCAACGGCG
(((((((.(((((........)))))(((((.......)))))....(((((.......)))))))))))). (-24.60)
>Scaffold_9.tRNA49-AspGTC
GUCGUUGUAGUAUAGUGGUAAGUAUUCCCGCCUGUCACGCGGGUGACCCGGGUUCGAUCCCCGGCAACGGCG
(((((((.(((((........)))))(((((.......)))))....(((((.......)))))))))))). (-24.60)
>Scaffold_9.tRNA50-GlnCTG
GGUCCCAUGGUCUAGUGGUUAGGACAUUGGACUCUGAAUCCAGUAACCCGAGUUCAAAUCUCGGUGGGACCU
(((((((..((((........))))((((((.......))))))...(((((.......)))))))))))). (-26.30)
>Scaffold_9.tRNA53-LeuTAG
GACGGUUUGGCCGAGUGGUCUAAGGCGCCAGAUUUAGGCUCUGGUCCGAAAGGGCGUGGGUUCAAAUCCCACAGCCGUCA
(((((((..(((.((....))..)))((((((.......))))))((....))..(((((.......)))))))))))). (-31.20)
>Scaffold_9.tRNA54-GlyGCC
GCACUAGUGGUCUAGUGGUAGAAUAGUACCCUGCCACGGUACAGACCCGGGUUCGAUUCCCGGCUGGUGCA
(((((((..................(((((.......)))))....(((((.......)))))))))))). (-23.30)
>Scaffold_9.tRNA55-ValTAC
GUUGCUGUGGUGUAGUGGUUAUCACGUCAGUCUUACACACUGAAGGUCCCCAGUUCGAUCCUGGGCAGCAACA
(((((((..(((..........))).(((((.......))))).....(((((.......)))))))))))). (-20.60)
>Scaffold_9.tRNA61-TyrGTA
CCGACCUUAGCUCAGUUGGUAGAGCGGAAGACUGUAGUUGGUUCAACUGAAAUCUUUAGGUCGCUGGUUCGAUUCCGGCAGGUCGGA
(((((((..((((........)))).(((((...((((((...))))))...))))).....(((((.......)))))))))))). (-31.40)
>Scaffold_9.tRNA62-ThrAGT
GCUCUCGUAGCUCAGUUGGUUAGAGCACCCGUUUAGUAAGCGGGAGGUCUUGAGUUCGACUCUCAACGAGAGCA
(((((((..((((.........)))).(((((((...))))))).....(((((.......)))))))))))). (-27.90)
>Scaffold_9.tRNA65-TyrGTA
CCGACCUUAGCUCAGUUGGCAGAGCGGAAGACUGUAGUUGUAAAAACUGAAAUCUUUAGGUCGCUGGUUCGAUUCCGGCAGGUCGGA
(((((((..((((........)))).(((((...(((((.....)))))...))))).....(((((.......)))))))))))). (-30.50)
>Scaffold_9.tRNA66-LysTTT
GCCGUCUUAGCUCAGUGGUAGAGCGCGUGGCUUUUAACCACGUGGUCGUGGGUUCGAUCCCCACAGACGGCG
(((((((..((((.......))))((((((.......))))))....(((((.......)))))))))))). (-32.00)
>Contig177|quiver|.tRNA1-GlyGCC
GCACCAGUGGUCUAGUGGUAGAAUAGUACCCUGCCACGGUACAGACCGGGUUCGAUUCCCGGCUGGUGCA
(((((((..................(((((.......)))))...(((((.......)))))))))))). (-26.00)
>Contig654|quiver|.tRNA1-PheGAA
GCCGGGAUAGCUCAGUUGGUAGAGCAGAGGACUGAAAAUCCUCGUGUCACCAGUUCAAAUCUGGUUCUUGGCA
(((((((..((((........)))).(((((.......))))).....(((((.......)))))))))))). (-25.90)
>Contig143|quiver|.tRNA1-GlyTCC
GCGUUUGUAGUCCAACGGUUAGGAUAAUUGCCUUCCAAGCAAUAGACCCGGGUUCGACUCCCGGCAGACGCA
(((((((..((((........)))).(((((.......)))))....(((((.......)))))))))))). (-24.30)
>Contig64|quiver|.tRNA1-AlaCGC
GGGGGUGUAGCUCAAAUGGUAGAGCGCUCGCUUCGCAUGUGAGAGGCACGGGGAUCGAUACCCCGCACUUCCA
(((((((..((((........)))).(((((.......))))).....(((((.......)))))))))))). (-28.40)
>Contig64|quiver|.tRNA2-AspGTC
UCCUCGGUAGUAUAGUGGUCAGUAUCUCCGCCUGUCACGCGGGAGACCGGGGUUCGAUUCCCCGCCGGGGAG
(((((((..((((........)))).(((((.......)))))....(((((.......)))))))))))). (-24.80)
>Contig64|quiver|.tRNA3-iMetCAT
AGCAGAGUGGCGCAGUGGAAGCGUGCUGGGCCCAUAACCCAGAGGUCCGAGGAUCGAAACCUUGCUCUGCUA
(((((((..((((.......)))).(((((.......))))).....(((((.......)))))))))))). (-25.00)
>Contig64|quiver|.tRNA4-SerAGA
GCAGUCGUGGCCGAGUGGUUAAGGCGACUGACUAGAAAUCAGUUUCCCUCUGGGAGCGUAGGUUCGAGUCCUACCGACUGCG
(((((((..(((..........)))((((((.......))))))((((...))))..(((((.......)))))))))))). (-30.60)
>Contig64|quiver|.tRNA5-AlaTGC
GGGGGUGUAGCUCAGACGGUAGAGCGCUCGCUUUGCAUGCGAGAGGCACGGGGAUCGAUACCCCGCACCUCCA
(((((((..((((........)))).(((((.......))))).....(((((.......)))))))))))). (-33.10)
>Contig64|quiver|.tRNA6-ProAGG
GGUCCGUUGGUCUAGGGGUAUGAUUCUCGCUUAGGGUGCGAGAGGUCCCGGGUUCAAAUCCCGGACGGACCC
(((((((..(((.........)))((((((.......))))))....(((((.......)))))))))))). (-29.50)
>Contig64|quiver|.tRNA7-ArgTCT
GUCCCUGUAGCGCAGUGGAAAGCGCGUCGGACUUCUAAUCCGAAGGUCGCGGGUUCGAUCCCCGCCAGGGAUG
(((((((..((((........)))).(((((.......))))).....(((((.......)))))))))))). (-30.10)
>Contig64|quiver|.tRNA8-LeuAAG
GGUAGCGUGGCCGAGCGGUCUAAGGCGCUGGUUUAAGGCACCAGUCUCCUCGGAGGCGUGGUUCGAAUCCCACCGCUGCCA
(((((((..(((...........)))((((((.......))))))(((....)))..((((........))))))))))). (-30.70)
>Contig64|quiver|.tRNA9-LeuTAA
GUCAGGAUGGCCGAGUGGUCGAAGGCGCCAGACUUAAGCCAUCAUCCGGUGUGAGUGUUCUGGUCCUCGUAUGAGGGCGUGGGUUCGAACCCCACUCCUGACA
(((((((..(((...........)))((((((((((.(((.......))).))))...))))))((((....))))..(((((.......)))))))))))). (-40.80)
>Contig64|quiver|.tRNA10-IleTAT
GCCCCAGUGGCGCAAUCGGUUAGCGCACGGUACUUAUAGGACAGUUUCUGCGAGCUAUGCCGGGGUUGCGAGUUCGAGCCUCGCCUGGGGCA
(((((((..((((.........)))).((((((((.(((((....))))).)))...))))).....(((((.......)))))))))))). (-35.40)
>Contig435|quiver|.tRNA1-ArgACG
GGUCCUGUGGCGCAACGGAUAACGCGUCUGACUACGGAUCAGAAGAUUCCAGGUUCGAAUCCUGGCAGGAUCG
(((((((..(((..........))).((((((....).))))).....(((((.......)))))))))))). (-23.70)
>Contig435|quiver|.tRNA2-GlyGCC
GCAUCGGUGGUUCAGUGGUAGAAUGCUCGCCUGCCACGCGGGCGGCCCGGGUUCGAUUCCCGGCCGAUGCA
(((((((..((((.......))))((((((.......))))))...(((((.......)))))))))))). (-30.30)
>Contig435|quiver|.tRNA3-AsnGTT
GCCUCCGUGGCGCAAUGGUUAGCGCGUUCGGCUGUUAACCGAAAGGUUGGUGGUUCGACCCCACCCGGGGGCG
(((((((..((((........)))).(((((.......))))).....(((((.......)))))))))))). (-30.90)
>Contig435|quiver|.tRNA4-ArgTCG
GACCGUGUGGCCUAAUGGAUAAGGCGUCGGACUUCGGAUCCGAAGAUUGCAGGUUCGAGUCCUGUCACGGUCG
(((((((..((((........)))).((((((....).))))).....(((((.......)))))))))))). (-27.80)
>Contig435|quiver|.tRNA5-GlyTCC
GCGACAGUGGUGUAGUGGUUAGCAUAGUUGCCUUCCAAGCAGUUGAUCCGGGUUCGAUUCCCGGCUGUCGCA
(((((((..((((........))))..((((.......)))).....(((((.......)))))))))))). (-22.90)
>Contig435|quiver|.tRNA6-ValAAC
GAUUCCGUGGUGUAGCGGUUAUCACAUCUGCCUAACACGCAGAAGGUCCCCAGUUCGAUCCUGGGCGGAAUCA
(((((((..(((..........))).(((((.......))))).....(((((.......)))))))))))). (-22.30)
>Contig435|quiver|.tRNA7-LeuAAG
GGUAGCGUGGCCGAGCGGUCUAAGGCGCUGGUUUAAGGCACCAGUCUCCUCGGAGGCGUGGGUUCGAAUCCCACCGCUGCCA
(((((((..(((...........)))((((((.......))))))(((....)))..(((((.......)))))))))))). (-34.10)
>Contig318|quiver|.tRNA1-LysTTT
UAGCUCAGUCGGUAGAGCAUGGGACUUUUAAUCCCAGGGUCGUGGGUUCAAGUCCCAC
..((((........)))).(((((.......))))).....(((((.......))))) (-17.70)
>Contig318|quiver|.tRNA2-SerAGA
GCAGUCGUGGCCGAGUGGUUAAGGCGACUGACUAGAAAUCAGUUUCCCUCUGGGAGCGUAGGUUCGAGUCCUACCGACUGCG
(((((((..(((..........)))((((((.......))))))((((...))))..(((((.......)))))))))))). (-30.60)
>Contig318|quiver|.tRNA3-AlaTGC
GGGGGUGUAGCUCAGACGGUAGAGCGCUCGCUUUGCAUGCGAGAGGCACGGGGAUCGAUACCCCGCACCUCCA
(((((((..((((........)))).(((((.......))))).....(((((.......)))))))))))). (-33.10)
>Contig318|quiver|.tRNA4-LysCTT
GCCCGGCUAGCUCAGUCGGUAGAGCAUGGGACUCUUAAUCCCAGGGUCGUGGGUUCGAGCCCCACGUUGGGCG
(((((((..((((........)))).(((((.......))))).....(((((.......)))))))))))). (-30.10)
>Contig318|quiver|.tRNA5-HisGTG
GCCGUGAUCGUAUAGUGGUUAGUACCUUGCGUUGUGGCCGCAAUAACCCAGGUUCGAAUCCUGGUCACGGCA
(((((((..((((........)))).(((((.......)))))....(((((.......)))))))))))). (-24.40)
