# Supplementary material for: Conservation and Tandem Duplication of tRNA Genes in Plant Species
Source: Genes (Basel). 2025 Nov 1;16(11):1307. doi: 10.3390/genes16111307 (PMC12652284; doi:10.3390/genes16111307)
Supplement: Supplementary file 1 [file genes-16-01307-s001.zip › tRNA.prediction.out/Ahy/Ahy.tRNA.ss]

Scaffold_10.trna1 (152616-152685)	Length: 70 bp
Type: Undet	Anticodon: NNN at 0-0 (0-0)	Score: 29.1
HMM Sc=18.20	Sec struct Sc=10.90
         *    |    *    |    *    |    *    |    *    |    *    |    *    
Seq: AACCTATTAGCTCAACTGGTAGAGCacTATGCAAATGCATAGGaTGTTGGTTCAATTTCTACATAGGTTA
Str: >>>>>>>..>>>>........<<<<...>>>>....<<<<.....>>.>>.......<<.<<<<<<<<<.

Scaffold_10.trna2 (155265-155335)	Length: 71 bp
Type: Undet	Anticodon: NNN at 0-0 (0-0)	Score: 38.9
HMM Sc=25.30	Sec struct Sc=13.60
         *    |    *    |    *    |    *    |    *    |    *    |    *    |
Seq: AGCCTACTAGCTCAAGGGTAGAGCATTGTGcaaatgcacaAAAGaTGTGGGTTCGAATCCCACGTAGGTTC
Str: >>>>>>>..>>>>.......<<<<.>...............<....>>>>>.......<<<<<<<<<<<<.

Scaffold_10.trna3 (1708849-1708922)	Length: 74 bp
Type: Undet	Anticodon: NNN at 0-0 (0-0)	Score: 49.8
HMM Sc=31.30	Sec struct Sc=18.50
         *    |    *    |    *    |    *    |    *    |    *    |    *    |   
Seq: TGCCTATTAGCTCAATTGGTAGAGCatGTTATGCTTAAGCATACAGGaTGTAGGTTCAAATCCTACATAGGCAA
Str: >>>>>>>..>>>>........<<<<...>...........<........>>>>>.......<<<<<<<<<<<<.

Scaffold_10.trna4 (2793938-2794010)	Length: 73 bp
Type: Ala	Anticodon: TGC at 34-36 (2793971-2793973)	Score: 42.3
HMM Sc=36.80	Sec struct Sc=5.50
         *    |    *    |    *    |    *    |    *    |    *    |    *    |  
Seq: GTTGTTGTGGTGTAGTGGTcAGCACTATGGTCTTGCAAACCAAAAGtCCCTAGTTCAATCCAAGCCTACAACA
Str: >>>>>.>..>>>>........<<<<..>>>>.......<<<<.......>>.>.......<.<<.<.<<<<<.

Scaffold_10.trna5 (3021903-3021976)	Length: 74 bp
Type: Asn	Anticodon: GTT at 35-37 (3021937-3021939)	Score: 84.5
HMM Sc=59.40	Sec struct Sc=25.10
         *    |    *    |    *    |    *    |    *    |    *    |    *    |   
Seq: GCTGGAATAGCTCAGTTGGTtAGAGCGTGTGGCTGTTAACCACAAGGtCGGAGGTTCAAGCCCTCCTTCTAGCG
Str: >>>>>>>..>>>>.........<<<<.>>>>>.......<<<<<.....>>>>>.......<<<<<<<<<<<<.

Scaffold_10.trna6 (3211960-3212031)	Length: 72 bp
Type: Undet	Anticodon: NNN at 0-0 (0-0)	Score: 25.0
HMM Sc=15.20	Sec struct Sc=9.80
         *    |    *    |    *    |    *    |    *    |    *    |    *    | 
Seq: GTTGTTGGGGTGTAGTGGTTACtACAATGGTTTGCAAACCAAAGGcCCCTTGTTCAATTCAAGCCAACAACA
Str: >>>>>>>..>>>>.......<<.<<..>>>........<<<.......>>>>.......<<<<.<<<<<<<.

Scaffold_10.trna7 (5397660-5397733)	Length: 74 bp
Type: Met	Anticodon: CAT at 34-36 (5397693-5397695)	Score: 61.9
HMM Sc=36.10	Sec struct Sc=25.80
         *    |    *    |    *    |    *    |    *    |    *    |    *    |   
Seq: GCATCCATGGCTGAATGGTtAAAGCGCCCAACTCATAATTGGcGAATTCGTAGGTTCAATTCCTACTGGATGCA
Str: >>>>>>>..>>>..........<<<.>>>>>.......<<<<.<.....>>>>>.......<<<<<<<<<<<<.

Scaffold_10.trna8 (5620033-5620104)	Length: 72 bp
Type: Arg	Anticodon: TCT at 34-36 (5620066-5620068)	Score: 54.4
HMM Sc=34.70	Sec struct Sc=19.70
         *    |    *    |    *    |    *    |    *    |    *    |    *    | 
Seq: GCGTCCATAGTCTAATGGAtAGGACATGGGTCTTCTAAACCTTGGGTATAGGTTCAAATCCTATTGGACGCA
Str: >>>>>>>..>>>>........<<<<..>>>>.......<<<<.....>>>>>.......<<<<<<<<<<<<.

Scaffold_10.trna9 (5667386-5667455)	Length: 70 bp
Type: Gly	Anticodon: GCC at 33-35 (5667418-5667420)	Score: 45.5
HMM Sc=26.90	Sec struct Sc=18.60
         *    |    *    |    *    |    *    |    *    |    *    |    *    
Seq: GCGGATATAGTCGAATGGTAAAATTTCTCTTTGCCAAGGAGAAGaCGCGGTTCGATTcCCGCTATCCGCT
Str: >>>>>>>..>>...........<<.>>>>>.......<<<<<....>>>>........<<<<<<<<<<<.

Scaffold_10.trna10 (5727745-5727818)	Length: 74 bp
Type: Met	Anticodon: CAT at 35-37 (5727779-5727781)	Score: 43.2
HMM Sc=24.90	Sec struct Sc=18.30
         *    |    *    |    *    |    *    |    *    |    *    |    *    |   
Seq: AGCGGGGTAGAGTAATAGGTtAACTCATTAGGCTCATGCCCTGAAGAtTTCAGGTTCGAATCCTGCCCCCGCCT
Str: .>>>>>>..>>>>.........<<<<.>>>>>.......<<<<<......>>>>.......<<<<.<<<<<<..

Scaffold_10.trna11 (5745919-5745990)	Length: 72 bp
Type: Met	Anticodon: CAT at 33-35 (5745951-5745953)	Score: 26.5
HMM Sc=14.10	Sec struct Sc=12.40
         *    |    *    |    *    |    *    |    *    |    *    |    *    | 
Seq: CGGGGTAGAGTAATAGGTtAACTCATTAGGCTCATGCCCTGAAGAtTTCAGGTTCGAATCCTGCCGCTAAGA
Str: >>>.>..>>>>.........<<<<.>>>>>.......<<<<<......>>>>.......<<<<.<.<<..<.

Scaffold_10.trna12 (5786590-5786663)	Length: 74 bp
Type: His	Anticodon: GTG at 35-37 (5786624-5786626)	Score: 49.4
HMM Sc=34.40	Sec struct Sc=15.00
         *    |    *    |    *    |    *    |    *    |    *    |    *    |   
Seq: GCGGATGTAGCCAAGTGGAtcAAGGCAGTGGATTGTGAATCCAcCACGCGCGGGTTCAATCCCCGTCGTTCGCC
Str: >>>>>>>..>>>...........<<<.>>>>>.......<<<<.<....>>>>>.......<<<<<<<<<<<<.

Scaffold_10.trna13 (5793649-5793727)	Length: 79 bp
Type: Undet	Anticodon: NNN at 0-0 (0-0)	Score: 29.8
HMM Sc=24.20	Sec struct Sc=5.60
         *    |    *    |    *    |    *    |    *    |    *    |    *    |    *   
Seq: GCATCCATGGCCGAATGCTtAAAGCGCGAAAcctataacaaaaggggttAATtCGTAGGTTCGATTCCTGCTGGATGCA
Str: >>>>>>>..>>............<<.............................>>>>>.......<<<<<<<<<<<<.

Scaffold_10.trna14 (5831796-5831867)	Length: 72 bp
Type: Glu	Anticodon: TTC at 34-36 (5831829-5831831)	Score: 56.7
HMM Sc=36.20	Sec struct Sc=20.50
         *    |    *    |    *    |    *    |    *    |    *    |    *    | 
Seq: GTCCCTTTCGTTCAGTGGTtAGGACATCGTCTTTTCATGTCGAAGaCACGGGTTCGATTCCCGTAAGGGATA
Str: >>>>>>>..>>>>........<<<<.>>>.>.......<.<<<....>>>>>.......<<<<<<<<<<<<.

Scaffold_10.trna15 (5839643-5839729)	Length: 87 bp
Type: Ser	Anticodon: TGA at 35-37 (5839677-5839679)	Score: 60.9
HMM Sc=30.90	Sec struct Sc=30.00
         *    |    *    |    *    |    *    |    *    |    *    |    *    |    *    |    * 
Seq: GGATGGATGTCTGAGCGGTtgAAAGAGTCGGTCTTGAAAACCGAAGTATTGATAGGAATACCGGGGGTTCGAATCCCTCTCCATCCG
Str: >>>>>>>..>>>...........<<<.>>>>>.......<<<<<.>>>>>......<<<<<.>>>>>.......<<<<<<<<<<<<.

Scaffold_10.trna16 (5846259-5846329)	Length: 71 bp
Type: Glu	Anticodon: TTC at 33-35 (5846291-5846293)	Score: 38.7
HMM Sc=28.30	Sec struct Sc=10.40
         *    |    *    |    *    |    *    |    *    |    *    |    *    |
Seq: GTCCCTTTCGTTCAGTGGTtAGGACATGTCTTTTCATGTCGAAGaCACGGGTTCGATTCCCGTAAGGGATA
Str: >>>>>>>..>>>>........<<<<.>>.>.......<.<<.....>>>>>.......<<<<<<<<<<<<.

Scaffold_10.trna17 (6099123-6099203)	Length: 81 bp
Type: Leu	Anticodon: CAA at 34-36 (6099156-6099158)	Score: 62.2
HMM Sc=36.60	Sec struct Sc=25.60
         *    |    *    |    *    |    *    |    *    |    *    |    *    |    *    |
Seq: GCCTTGGTGGTGAAATGGTaGACACGCGAGACTCAAAATCTCGTGCTCAAGAGCGTGGAGGTTCGAGTCCTCTTCAAGGCA
Str: >>>>>>>..>>>..........<<<.>>>>>.......<<<<<.>>>>..<<<<..>>>>>.......<<<<<<<<<<<<.

Scaffold_10.trna18 (6270753-6270824)	Length: 72 bp
Type: Cys	Anticodon: GCA at 33-35 (6270785-6270787)	Score: 64.2
HMM Sc=40.80	Sec struct Sc=23.40
         *    |    *    |    *    |    *    |    *    |    *    |    *    | 
Seq: GGCGACATGGCCGAGTGGTAAGGCAGAGGACTGCAAATCCTTTTTtCCCCAGTTCAAATCCGGGTGTCGCCC
Str: >>>>>>>..>>>.........<<<.>>>>>.......<<<<<.....>>>.>.......<.<<<<<<<<<<.

Scaffold_10.trna19 (6342986-6343058)	Length: 73 bp
Type: Phe	Anticodon: GAA at 34-36 (6343019-6343021)	Score: 72.0
HMM Sc=48.00	Sec struct Sc=24.00
         *    |    *    |    *    |    *    |    *    |    *    |    *    |  
Seq: GCCGGGATAGCTCAGTTGGTAGAGCAGAGGACTGAAAATCCTCGTGtCACCAGTTCAAATCTGGTTCTTGGCA
Str: >>>>>>>..>>>>........<<<<.>>>>>.......<<<<<.....>>>>>.......<<<<<<<<<<<<.

Scaffold_10.trna20 (7271546-7271618)	Length: 73 bp
Type: Met	Anticodon: CAT at 34-36 (7271579-7271581)	Score: 51.1
HMM Sc=23.70	Sec struct Sc=27.40
         *    |    *    |    *    |    *    |    *    |    *    |    *    |  
Seq: ACCTACTTAACTCAGCGGTtAGAGTACTGCTTTCATACGGCGGGAGtCATTGGTTCAAATCCAATAGTAGGTA
Str: >>>>>>>..>>>>........<<<<.>>>>>.......<<<<<.....>>>>>.......<<<<<<<<<<<<.

Scaffold_10.trna21 (7527869-7527940)	Length: 72 bp
Type: Undet	Anticodon: NNN at 0-0 (0-0)	Score: 24.4
Possible pseudogene: HMM Sc=22.90	Sec struct Sc=1.50
         *    |    *    |    *    |    *    |    *    |    *    |    *    | 
Seq: GTTATTGTGGTGTAGTGGTTACtACAATGGTTTGCAAACCAAAGGtCCTTTGTTCAATTCAAGCTAACAACA
Str: >>>.>>>..>>>>.......<<.<<..>>>........<<<.......>>>>.......<<<<.<<<.<<<.

Scaffold_10.trna22 (7936735-7936821)	Length: 87 bp
Type: Ser	Anticodon: GGA at 35-37 (7936769-7936771)	Score: 61.8
HMM Sc=32.30	Sec struct Sc=29.50
         *    |    *    |    *    |    *    |    *    |    *    |    *    |    *    |    * 
Seq: GGAGAGATGGCCGAGTGGTtgAAGGTGTAGCATTGGAACTGCTATGTAGGCTTttgTTTAcCGAGGGTTCGAATCCCTCTCTTTCCG
Str: >>>>>>>..>>>...........<<<.>>>>>.......<<<<<...>>.......<<....>>>>>.......<<<<<<<<<<<<.

Scaffold_10.trna23 (8390899-8390968)	Length: 70 bp
Type: Undet	Anticodon: NNN at 0-0 (0-0)	Score: 27.7
Possible pseudogene: HMM Sc=0.00	Sec struct Sc=27.70
         *    |    *    |    *    |    *    |    *    |    *    |    *    
Seq: AGGCTATTAGCTCAACAtaGATAGAGCAATGTAgttggacATGGTGTGGGTTCAAGTCCCACATAGCCTA
Str: >>>>>>>..>>>>..........<<<<..................>>>>>.......<<<<<<<<<<<<.

Scaffold_10.trna24 (11495526-11495605)	Length: 80 bp
Type: Leu	Anticodon: TAG at 35-37 (11495560-11495562)	Score: 70.9
HMM Sc=50.70	Sec struct Sc=20.20
         *    |    *    |    *    |    *    |    *    |    *    |    *    |    *    
Seq: GACGGTTTGGCCGAGTGGTctAAGGCGCCAGATTTAGGCTCTGGTccgaaaGGgCGTGGGTTCAAATCCCACAGCCGTCA
Str: >>>>>>>..>>>...........<<<.>>>>>.......<<<<<...........>>>>>.......<<<<<<<<<<<<.

Scaffold_10.trna25 (11822471-11822544)	Length: 74 bp
Type: Ala	Anticodon: AGC at 34-36 (11822504-11822506)	Score: 60.6
HMM Sc=35.60	Sec struct Sc=25.00
         *    |    *    |    *    |    *    |    *    |    *    |    *    |   
Seq: GGGGATGTAGCTCAGATGGTAGAGCGCTCGCTTAGCATGCGAGAGGtACGGGGATCGATaCCCCCGCATCTCCA
Str: >>>>>>>..>>>>........<<<<.>>>>>.......<<<<<.....>>>>>........<<<<<<<<<<<<.

Scaffold_10.trna26 (13620064-13620143)	Length: 80 bp
Type: His	Anticodon: GTG at 34-36 (13620097-13620099)	Score: 24.7
HMM Sc=15.20	Sec struct Sc=9.50
         *    |    *    |    *    |    *    |    *    |    *    |    *    |    *    
Seq: GCGTTTGTAGCTCAATGGAtAGAGCATCTGCATGTGGAGCAGAAAATTTGgAGTTCGAcaaTCGACCCGTACTGAGTGCA
Str: >>>>>>>..>>>>........<<<<.>>>>>.......<<<<<.........>>.>>..........<<.<<<<<<<<<.

Scaffold_10.trna27 (13623064-13623136)	Length: 73 bp
Type: Arg	Anticodon: GCG at 34-36 (13623097-13623099)	Score: 36.0
Possible pseudogene: HMM Sc=35.60	Sec struct Sc=0.40
         *    |    *    |    *    |    *    |    *    |    *    |    *    |  
Seq: GCGCTTGTGGCTCAATGGAtAGAGCATCTGCATGCGGAGTAGAAGGTTTGgGGTTCGACCCCTACTGGGCGCA
Str: >>>>>>>..>>>>........<<<<.>>>>>.......<<<<<.....>>.>>.......<<<<.<<<<<<<.

Scaffold_10.trna28 (14363356-14363428)	Length: 73 bp
Type: Sup	Anticodon: TTA at 34-36 (14363389-14363391)	Score: 54.8
HMM Sc=29.00	Sec struct Sc=25.80
         *    |    *    |    *    |    *    |    *    |    *    |    *    |  
Seq: GTCAGGATAGCTCAAGTGGTAGAGCAGAGGATCTTAATTCCTCAAGcCGCCAGTTCAAATCTGGTTCCTGACT
Str: >>>>>>>..>>>>........<<<<.>>>>>.......<<<<<.....>>>>>.......<<<<<<<<<<<<.

Scaffold_10.trna29 (14380677-14380748)	Length: 72 bp
Type: Pro	Anticodon: AGG at 33-35 (14380709-14380711)	Score: 67.4
HMM Sc=34.70	Sec struct Sc=32.70
         *    |    *    |    *    |    *    |    *    |    *    |    *    | 
Seq: GGGCATTTGGTCTAGTGGTATGATTCTCGCTTAGGGTGCGAGAGGtCCCGAGTTCAATTCTCGGAATGCCCC
Str: >>>>>>>..>>>.........<<<.>>>>>.......<<<<<.....>>>>>.......<<<<<<<<<<<<.

Scaffold_10.trna30 (14401650-14401722)	Length: 73 bp
Type: Sup	Anticodon: TTA at 34-36 (14401683-14401685)	Score: 54.8
HMM Sc=29.00	Sec struct Sc=25.80
         *    |    *    |    *    |    *    |    *    |    *    |    *    |  
Seq: GTCAGGATAGCTCAAGTGGTAGAGCAGAGGATCTTAATTCCTCAAGcCGCCAGTTCAAATCTGGTTCCTGACT
Str: >>>>>>>..>>>>........<<<<.>>>>>.......<<<<<.....>>>>>.......<<<<<<<<<<<<.

Scaffold_10.trna31 (14406631-14406702)	Length: 72 bp
Type: Pro	Anticodon: AGG at 33-35 (14406663-14406665)	Score: 67.4
HMM Sc=34.70	Sec struct Sc=32.70
         *    |    *    |    *    |    *    |    *    |    *    |    *    | 
Seq: GGGCATTTGGTCTAGTGGTATGATTCTCGCTTAGGGTGCGAGAGGtCCCGAGTTCAATTCTCGGAATGCCCC
Str: >>>>>>>..>>>.........<<<.>>>>>.......<<<<<.....>>>>>.......<<<<<<<<<<<<.

Scaffold_10.trna32 (15708812-15708884)	Length: 73 bp
Type: Lys	Anticodon: CTT at 34-36 (15708845-15708847)	Score: 87.7
HMM Sc=67.60	Sec struct Sc=20.10
         *    |    *    |    *    |    *    |    *    |    *    |    *    |  
Seq: GCCCGTCTAGCTCAGTTGGTAGAGCGCAAGGCTCTTAACCTTGTGGtCGTGGGTTCGAGCCCCACGGTGGGCG
Str: >>>>>>>..>>>>........<<<<.>>>>>.......<<<<<.....>>>>>.......<<<<<<<<<<<<.

Scaffold_10.trna33 (15948829-15948900)	Length: 72 bp
Type: Asp	Anticodon: GTC at 34-36 (15948862-15948864)	Score: 69.8
HMM Sc=46.80	Sec struct Sc=23.00
         *    |    *    |    *    |    *    |    *    |    *    |    *    | 
Seq: GTCGTTGTAGTATAGTGGTaAGTATTCCCGCCTGTCACGCGGGTGaCCCGGGTTCGATCCCCGGCAACGGCG
Str: >>>>>>>..>>>>........<<<<.>>>>>.......<<<<<....>>>>>.......<<<<<<<<<<<<.

Scaffold_10.trna34 (16352181-16352253)	Length: 73 bp
Type: Phe	Anticodon: GAA at 34-36 (16352214-16352216)	Score: 78.3
HMM Sc=58.40	Sec struct Sc=19.90
         *    |    *    |    *    |    *    |    *    |    *    |    *    |  
Seq: GCGGGGATAGCTCAGTTGGGAGAGCGTCAGACTGAAGATCTGAAGGtCGCGTGTTCGATCCACGCTCACCGCA
Str: >>>>.>>..>>>>........<<<<.>>>>>.......<<<<<.....>>>>>.......<<<<<<<.<<<<.

Scaffold_10.trna35 (16443547-16443619)	Length: 73 bp
Type: His	Anticodon: GTG at 34-36 (16443580-16443582)	Score: 22.2
Possible pseudogene: HMM Sc=24.80	Sec struct Sc=-2.60
         *    |    *    |    *    |    *    |    *    |    *    |    *    |  
Seq: GCACTTGTAGCTCAATGGAtAAAGCATTTAAATGTGGAGCAAAAGGTTTGGaGTTCGACTCCTAATGAGTACA
Str: >.>>>>>..>>>..........<<<.>>>...........<<<....>>>>.>.......<<<<<<<<<<.<.

Scaffold_10.trna36 (17385052-17385122)	Length: 71 bp
Type: Tyr	Anticodon: GTA at 34-36 (17385085-17385087)	Score: 24.9
Possible pseudogene: HMM Sc=21.40	Sec struct Sc=3.50
         *    |    *    |    *    |    *    |    *    |    *    |    *    |
Seq: GCCTTTTTGGCTCAATGGAtAGAGCATCTACATGTAGAGCAGAAGGtTTGGGGTTCGACTCTTATGGGGCA
Str: >>>>>.>..>>>>........<<<<.>>>.>.......<.<<<.......>>>.......<<<<.<<<<<.

Scaffold_10.trna37 (17489818-17489890)	Length: 73 bp
Type: Glu	Anticodon: CTC at 35-37 (17489852-17489854)	Score: 78.9
HMM Sc=53.10	Sec struct Sc=25.80
         *    |    *    |    *    |    *    |    *    |    *    |    *    |  
Seq: TCCGTTGTAGTCTAGTTGGTtAGGATACTCGGCTCTCACCCGAGAGaCCCGGGTTCAAGTCCCGGCAACGGAA
Str: >>>>>>>..>>>>.........<<<<.>>>>>.......<<<<<....>>>>>.......<<<<<<<<<<<<.

Scaffold_10.trna38 (17637251-17637323)	Length: 73 bp
Type: His	Anticodon: GTG at 34-36 (17637284-17637286)	Score: 35.8
Possible pseudogene: HMM Sc=31.40	Sec struct Sc=4.40
         *    |    *    |    *    |    *    |    *    |    *    |    *    |  
Seq: GCGCTTGTGGCTCAATGGAtAGAGCATCTGCATGTGGAGTAGAAGaTTTGgGGTTCGACCCCTACTAGGCGCA
Str: >>>>>>>..>>>>........<<<<.>>>>>.......<<<<<.....>>.>>.......<<<<.<<<<<<<.

Scaffold_10.trna39 (17886914-17886987)	Length: 74 bp
Type: Ile	Anticodon: TAT at 35-37 (17886948-17886950)	Score: 84.5
HMM Sc=70.30	Sec struct Sc=14.20
         *    |    *    |    *    |    *    |    *    |    *    |    *    |   
Seq: GGTTCCGTAGCTCAGTTGGTtAGAGCGTTGGTCTTATGAGCCGAAGGtCGCGGGTTCGAGCCCCGCCGGGACCA
Str: >>>>>>>..>>>>.........<<<<.>>>>>.......<<<<<.....>>>>>.......<<<<<<<<<<<<.

Scaffold_10.trna40 (18156359-18156431)	Length: 73 bp
Type: His	Anticodon: GTG at 34-36 (18156392-18156394)	Score: 32.4
Possible pseudogene: HMM Sc=30.40	Sec struct Sc=2.00
         *    |    *    |    *    |    *    |    *    |    *    |    *    |  
Seq: GCGTTTGTGGCTCAATGGAtAGAGCATCTGTATGTGGAGTAGAAGGTTTGgGGTTCGACCCCTACTAAGCGCT
Str: >>>>>>>..>>>>........<<<<.>>>>>.......<<<<<.....>>.>>.......<<<<.<<<<<<<.

Scaffold_10.trna41 (18658413-18658485)	Length: 73 bp
Type: His	Anticodon: GTG at 37-39 (18658449-18658451)	Score: 33.6
HMM Sc=24.70	Sec struct Sc=8.90
         *    |    *    |    *    |    *    |    *    |    *    |    *    |  
Seq: GCGCTTGTGGCTCAATGGAtAGAGCatcATCTGCATGTGGAGCAGAAGGTGGGTTCGACCCCTATTGGGCGCA
Str: >>>>>>>..>>>>........<<<<....>>>>>.......<<<<<..>>>>>.......<<<<<<<<<<<<.

Scaffold_10.trna42 (18788936-18789016)	Length: 81 bp
Type: Leu	Anticodon: AAG at 36-38 (18788971-18788973)	Score: 74.0
HMM Sc=52.20	Sec struct Sc=21.80
         *    |    *    |    *    |    *    |    *    |    *    |    *    |    *    |
Seq: GTTGAGATGGCCGAGTTGGTctAAGGCGCCAGATTAAGGTTCTGGTccgaaaGGgCGTGGGTTCAAATCCCACTCTCAACA
Str: >>>>>>>..>>>............<<<.>>>>>.......<<<<<...........>>>>>.......<<<<<<<<<<<<.

Scaffold_10.trna43 (18844422-18844504)	Length: 83 bp
Type: Leu	Anticodon: AAG at 36-38 (18844457-18844459)	Score: 63.5
HMM Sc=49.30	Sec struct Sc=14.20
         *    |    *    |    *    |    *    |    *    |    *    |    *    |    *    |  
Seq: GTTGAGATGGCCGAGTTGGTctAAGGCGCTAGATTAAGGtgTTCTGGTttaaaaGGgCGTGGGTTCAAATCCCACTCTCAACA
Str: >>>>>>>..>>>............<<<.>>>>>.........<<<<<...........>>>>>.......<<<<<<<<<<<<.

Scaffold_10.trna44 (19008591-19008663)	Length: 73 bp
Type: Arg	Anticodon: CCT at 34-36 (19008624-19008626)	Score: 71.3
HMM Sc=54.20	Sec struct Sc=17.10
         *    |    *    |    *    |    *    |    *    |    *    |    *    |  
Seq: GCGCCTGTAGCTCAGTGGAtAGAGCGTCTGTTTCCTAAGCAGAAGGtCGTAGGTTCGACCCCTATCTGGCGCG
Str: >>>>>.>..>>>>........<<<<.>>>>>.......<<<<<.....>>>>>.......<<<<<<.<<<<<.

Scaffold_10.trna45 (19469151-19469223)	Length: 73 bp
Type: Lys	Anticodon: CTT at 34-36 (19469184-19469186)	Score: 87.7
HMM Sc=67.60	Sec struct Sc=20.10
         *    |    *    |    *    |    *    |    *    |    *    |    *    |  
Seq: GCCCGTCTAGCTCAGTTGGTAGAGCGCAAGGCTCTTAACCTTGTGGtCGTGGGTTCGAGCCCCACGGTGGGCG
Str: >>>>>>>..>>>>........<<<<.>>>>>.......<<<<<.....>>>>>.......<<<<<<<<<<<<.

Scaffold_10.trna46 (19954084-19954156)	Length: 73 bp
Type: His	Anticodon: GTG at 34-36 (19954117-19954119)	Score: 24.2
Possible pseudogene: HMM Sc=29.80	Sec struct Sc=-5.60
         *    |    *    |    *    |    *    |    *    |    *    |    *    |  
Seq: GCGTATGTGGCTTAATGGAtTGAGCATCTGCATGTGGAGCAGAAGGTTTGgGGTTCGACCCCTATTGGGCGCG
Str: >>>>.>>..>>>>........<<<<.>>>>>.......<<<<<.....>>.>>.......<<<<.<<.<<<<.

Scaffold_10.trna47 (19997111-19997182)	Length: 72 bp
Type: Tyr	Anticodon: GTA at 34-36 (19997144-19997146)	Score: 23.1
Possible pseudogene: HMM Sc=28.40	Sec struct Sc=-5.30
         *    |    *    |    *    |    *    |    *    |    *    |    *    | 
Seq: GTTGTTGTAGTGTAGTGGTtACCACAATGGTTTGTAAAGCAAAAGtCCCATGTTCAATTCAAGCTAGCAACA
Str: >>>>>>>..>>>..........<<<..>.>>.......<<.<......>.>>.......<<.<.<<<<<<<.

Scaffold_10.trna48 (20811004-20811076)	Length: 73 bp
Type: Lys	Anticodon: CTT at 34-36 (20811037-20811039)	Score: 87.7
HMM Sc=67.60	Sec struct Sc=20.10
         *    |    *    |    *    |    *    |    *    |    *    |    *    |  
Seq: GCCCGTCTAGCTCAGTTGGTAGAGCGCAAGGCTCTTAACCTTGTGGtCGTGGGTTCGAGCCCCACGGTGGGCG
Str: >>>>>>>..>>>>........<<<<.>>>>>.......<<<<<.....>>>>>.......<<<<<<<<<<<<.

Scaffold_10.trna49 (21089140-21089213)	Length: 74 bp
Type: Asn	Anticodon: GTT at 35-37 (21089174-21089176)	Score: 84.5
HMM Sc=59.40	Sec struct Sc=25.10
         *    |    *    |    *    |    *    |    *    |    *    |    *    |   
Seq: GCTGGAATAGCTCAGTTGGTtAGAGCGTGTGGCTGTTAACCACAAGGtCGGAGGTTCAAGCCCTCCTTCTAGCG
Str: >>>>>>>..>>>>.........<<<<.>>>>>.......<<<<<.....>>>>>.......<<<<<<<<<<<<.

Scaffold_10.trna50 (21331733-21331805)	Length: 73 bp
Type: Glu	Anticodon: CTC at 35-37 (21331767-21331769)	Score: 78.9
HMM Sc=53.10	Sec struct Sc=25.80
         *    |    *    |    *    |    *    |    *    |    *    |    *    |  
Seq: TCCGTTGTAGTCTAGTTGGTtAGGATACTCGGCTCTCACCCGAGAGaCCCGGGTTCAAGTCCCGGCAACGGAA
Str: >>>>>>>..>>>>.........<<<<.>>>>>.......<<<<<....>>>>>.......<<<<<<<<<<<<.

Scaffold_10.trna51 (21411920-21411988)	Length: 69 bp
Type: His	Anticodon: GTG at 30-32 (21411949-21411951)	Score: 27.0
HMM Sc=10.50	Sec struct Sc=16.50
         *    |    *    |    *    |    *    |    *    |    *    |    *   
Seq: TtgTGGCATAATGGAtAGAGCATCTGCATGTGGAGTAGAAGGtTTGGGGTTCGATCCCCCAGGTATCAA
Str: >....>>.>........<.<<.>>>>>.......<<<<<.....>>>>>.......<<<<<......<.

Scaffold_10.trna52 (21587956-21588030)	Length: 75 bp
Type: Tyr	Anticodon: GTA at 36-38 (21587991-21587993)	Score: 37.1
HMM Sc=31.30	Sec struct Sc=5.80
         *    |    *    |    *    |    *    |    *    |    *    |    *    |    
Seq: GCGCTTGTGGCTCAATGGAtatAGAGCATCTGCATGTAGAGTAGAAGGTTTAgGGTTCAACTCCTACTGAGTGCA
Str: >>>>>>>..>>>>..........<<<<.>>>>>.......<<<<<.....>>.>>.......<<<<.<<<<<<<.

Scaffold_10.trna53 (21740172-21740245)	Length: 74 bp
Type: Asn	Anticodon: GTT at 35-37 (21740206-21740208)	Score: 84.5
HMM Sc=59.40	Sec struct Sc=25.10
         *    |    *    |    *    |    *    |    *    |    *    |    *    |   
Seq: GCTGGAATAGCTCAGTTGGTtAGAGCGTGTGGCTGTTAACCACAAGGtCGGAGGTTCAAGCCCTCCTTCTAGCG
Str: >>>>>>>..>>>>.........<<<<.>>>>>.......<<<<<.....>>>>>.......<<<<<<<<<<<<.

Scaffold_10.trna54 (22412653-22412724)	Length: 72 bp
Type: Gly	Anticodon: TCC at 34-36 (22412686-22412688)	Score: 73.9
HMM Sc=46.20	Sec struct Sc=27.70
         *    |    *    |    *    |    *    |    *    |    *    |    *    | 
Seq: GCGTTTGTAGTCCAACGGTtAGGATAATTGCCTTCCAAGCAATAGaCCCGGGTTCGACTCCCGGCAAACGCA
Str: >>>>>>>..>>>>........<<<<.>>>>>.......<<<<<....>>>>>.......<<<<<<<<<<<<.

Scaffold_10.trna55 (21963431-21963358)	Length: 74 bp
Type: Ile	Anticodon: AAT at 35-37 (21963397-21963395)	Score: 84.0
HMM Sc=56.60	Sec struct Sc=27.40
         *    |    *    |    *    |    *    |    *    |    *    |    *    |   
Seq: GGCCCATTAGCTCAGTTGGTtAGAGCGTGGTGCTAATAACGCCAAGGtCGCAGGTTCGAGACCTGCATGGGCCA
Str: >>>>>>>..>>>>.........<<<<.>>>>>.......<<<<<.....>>>>>.......<<<<<<<<<<<<.

Scaffold_10.trna56 (21806033-21805961)	Length: 73 bp
Type: Tyr	Anticodon: GTA at 34-36 (21806000-21805998)	Score: 24.1
Possible pseudogene: HMM Sc=19.80	Sec struct Sc=4.30
         *    |    *    |    *    |    *    |    *    |    *    |    *    |  
Seq: GTGCTTGTGGCTCAATGAAtAGAGCATCTGCATGTAGAGCAGAAGGTTTgAGGTTCGACCTCTACTAGGCGCA
Str: >>>>>>>..>>>>........<<<<.>>>>>.......<<<<<.....>.>>>.......<<<<.<<<<<<<.

Scaffold_10.trna57 (21740375-21740294)	Length: 82 bp
Type: Ser	Anticodon: AGA at 34-36 (21740342-21740340)	Score: 77.1
HMM Sc=42.80	Sec struct Sc=34.30
         *    |    *    |    *    |    *    |    *    |    *    |    *    |    *    | 
Seq: GTGGGCGTGCCGGAGTGGTtATCGGGCATGACTAGAAATCATGTGGGCTCTGCCCGCGCAGGTTCGAATCCTGCCGCTCACG
Str: >>>>>>>..>>>>........<<<<.>>>>>.......<<<<<.>>>>...<<<<..>>>>>.......<<<<<<<<<<<<.

Scaffold_10.trna58 (21386524-21386454)	Length: 71 bp
Type: Gly	Anticodon: GCC at 33-35 (21386492-21386490)	Score: 66.5
HMM Sc=44.80	Sec struct Sc=21.70
         *    |    *    |    *    |    *    |    *    |    *    |    *    |
Seq: GCACCAGTGGTCTAGTGGTAGAATAGTACCCTGCCACGGTACAGaCCCGGGTTCGATTCCCGGCTGGTGCA
Str: >>>>>>>..>>.>.......<.<<.>>>>>.......<<<<<....>>>>>.......<<<<<<<<<<<<.

Scaffold_10.trna59 (20880340-20880269)	Length: 72 bp
Type: Lys	Anticodon: TTT at 33-35 (20880308-20880306)	Score: 93.5
HMM Sc=69.80	Sec struct Sc=23.70
         *    |    *    |    *    |    *    |    *    |    *    |    *    | 
Seq: GCCGTCTTAGCTCAGTGGTAGAGCGCGTGGCTTTTAACCACGTGGtCGTGGGTTCGATCCCCACAGACGGCA
Str: >>>>>>>..>>>>.......<<<<.>>>>>.......<<<<<.....>>>>>.......<<<<<<<<<<<<.

Scaffold_10.trna60 (20765819-20765746)	Length: 74 bp
Type: Val	Anticodon: CAC at 35-37 (20765785-20765783)	Score: 79.1
HMM Sc=48.00	Sec struct Sc=31.10
         *    |    *    |    *    |    *    |    *    |    *    |    *    |   
Seq: GTCTGGGTGGTGTAGTTGGTtATCACGCTAGTCTCACACACTAGAGGtCCCCAGTTCGAACCTGGGCTCAGACA
Str: >>>>>>>..>>>...........<<<.>>>>>.......<<<<<.....>>>>>.......<<<<<<<<<<<<.

Scaffold_10.trna61 (20424067-20423995)	Length: 73 bp
Type: His	Anticodon: GTG at 34-36 (20424034-20424032)	Score: 24.6
Possible pseudogene: HMM Sc=31.60	Sec struct Sc=-7.00
         *    |    *    |    *    |    *    |    *    |    *    |    *    |  
Seq: GGGCATGTGGCTCAATGGAcAGAGCATCTGCATGTGGAGCAGAAGGTTTGGaGTTCGACCCCTACTAAGCACA
Str: >.>>.>>..>>>>........<<<<.>>>>>.......<<<<<.....>>>.>.......<<<<.<<.<<.<.

Scaffold_10.trna62 (19898970-19898897)	Length: 74 bp
Type: Asn	Anticodon: GTT at 35-37 (19898936-19898934)	Score: 84.5
HMM Sc=59.40	Sec struct Sc=25.10
         *    |    *    |    *    |    *    |    *    |    *    |    *    |   
Seq: GCTGGAATAGCTCAGTTGGTtAGAGCGTGTGGCTGTTAACCACAAGGtCGGAGGTTCAAGCCCTCCTTCTAGCG
Str: >>>>>>>..>>>>.........<<<<.>>>>>.......<<<<<.....>>>>>.......<<<<<<<<<<<<.

Scaffold_10.trna63 (19558165-19558092)	Length: 74 bp
Type: Ile	Anticodon: AAT at 35-37 (19558131-19558129)	Score: 87.5
HMM Sc=60.10	Sec struct Sc=27.40
         *    |    *    |    *    |    *    |    *    |    *    |    *    |   
Seq: GGCCCATTAGCTCAGTTGGTtAGAGCGTGGTGCTAATAACGCCAAGGtCGCAGGTTCGAGCCCTGCATGGGCCA
Str: >>>>>>>..>>>>.........<<<<.>>>>>.......<<<<<.....>>>>>.......<<<<<<<<<<<<.

Scaffold_10.trna64 (19522752-19522680)	Length: 73 bp
Type: His	Anticodon: GTG at 34-36 (19522719-19522717)	Score: 30.4
Possible pseudogene: HMM Sc=26.90	Sec struct Sc=3.50
         *    |    *    |    *    |    *    |    *    |    *    |    *    |  
Seq: GCGCTTGTGGCTCAATGGAtAGAGCATCTACATGTGGAGCAGACGGTTTGGGaTTCGATCCCTACTGGGCGCA
Str: >>>>>>>..>>>>........<<<<.>>>.>.......<.<<<.....>>>>........<<<<.<<<<<<<.

Scaffold_10.trna65 (19467480-19467409)	Length: 72 bp
Type: Gly	Anticodon: TCC at 34-36 (19467447-19467445)	Score: 73.9
HMM Sc=46.20	Sec struct Sc=27.70
         *    |    *    |    *    |    *    |    *    |    *    |    *    | 
Seq: GCGTTTGTAGTCCAACGGTtAGGATAATTGCCTTCCAAGCAATAGaCCCGGGTTCGACTCCCGGCAAACGCA
Str: >>>>>>>..>>>>........<<<<.>>>>>.......<<<<<....>>>>>.......<<<<<<<<<<<<.

Scaffold_10.trna66 (18384559-18384486)	Length: 74 bp
Type: Thr	Anticodon: AGT at 35-37 (18384525-18384523)	Score: 76.0
HMM Sc=48.40	Sec struct Sc=27.60
         *    |    *    |    *    |    *    |    *    |    *    |    *    |   
Seq: GCTCTCGTAGCTCAGTTGGTtAGAGCACCCGTTTAGTAAGCGGGAGGtCTTGAGTTCGACTCTCAACGAGAGCA
Str: >>>>>>>..>>>>.........<<<<.>>>>>.......<<<<<.....>>>>>.......<<<<<<<<<<<<.

Scaffold_10.trna67 (18374184-18374111)	Length: 74 bp
Type: Thr	Anticodon: AGT at 35-37 (18374150-18374148)	Score: 76.0
HMM Sc=48.40	Sec struct Sc=27.60
         *    |    *    |    *    |    *    |    *    |    *    |    *    |   
Seq: GCTCTCGTAGCTCAGTTGGTtAGAGCACCCGTTTAGTAAGCGGGAGGtCTTGAGTTCGACTCTCAACGAGAGCA
Str: >>>>>>>..>>>>.........<<<<.>>>>>.......<<<<<.....>>>>>.......<<<<<<<<<<<<.

Scaffold_10.trna68 (18009240-18009168)	Length: 73 bp
Type: Gln	Anticodon: TTG at 35-37 (18009206-18009204)	Score: 25.9
Possible pseudogene: HMM Sc=24.10	Sec struct Sc=1.80
         *    |    *    |    *    |    *    |    *    |    *    |    *    |  
Seq: GCCTATATGGCTTAGTTGGTaAAAGtCTAGGTGTTTGACAGCTTGGgCATGAGTTCAAGCCTCAATAAAGACA
Str: >.>>.>>..>>>>.........<<<.<.>>...........<<......>>>>.......<<<<.<<.<<.<.

Scaffold_10.trna69 (17427184-17427111)	Length: 74 bp
Type: Arg	Anticodon: TCG at 35-37 (17427150-17427148)	Score: 81.9
HMM Sc=60.40	Sec struct Sc=21.50
         *    |    *    |    *    |    *    |    *    |    *    |    *    |   
Seq: GACCGCATAGCGCAGTGGAttAGCGCGTCTGACTTCGGATCAGAAGGtCGTGGGTTCGACTCCCACTGTGGTCG
Str: >>>>>>>..>>>>.........<<<<.>>>>>.......<<<<<.....>>>>>.......<<<<<<<<<<<<.

Scaffold_10.trna70 (16906573-16906501)	Length: 73 bp
Type: Glu	Anticodon: CTC at 35-37 (16906539-16906537)	Score: 78.9
HMM Sc=53.10	Sec struct Sc=25.80
         *    |    *    |    *    |    *    |    *    |    *    |    *    |  
Seq: TCCGTTGTAGTCTAGTTGGTtAGGATACTCGGCTCTCACCCGAGAGaCCCGGGTTCAAGTCCCGGCAACGGAA
Str: >>>>>>>..>>>>.........<<<<.>>>>>.......<<<<<....>>>>>.......<<<<<<<<<<<<.

Scaffold_10.trna71 (16790348-16790277)	Length: 72 bp
Type: His	Anticodon: ATG at 34-36 (16790315-16790313)	Score: 21.3
Possible pseudogene: HMM Sc=18.20	Sec struct Sc=3.10
         *    |    *    |    *    |    *    |    *    |    *    |    *    | 
Seq: GCGCTTGTGGCTCAATGGAtAGAGCATCTGCATATGGAGTAGAAGAaTTGGGGTTCGACCCTATTGGaCGCA
Str: >>>>>.>..>>>>........<<<<.>>>>>.......<<<<<.....>>>>>.....<<<<<<.<<.<<<.

Scaffold_10.trna72 (16615126-16615038)	Length: 89 bp
Type: Met	Anticodon: CAT at 35-37 (16615092-16615090)	Score: 64.1
Possible intron: 39-53 (16615088-16615074)
HMM Sc=40.60	Sec struct Sc=23.50
         *    |    *    |    *    |    *    |    *    |    *    |    *    |    *    |    *   
Seq: GGGGTGGTGGCGCAGTTGGCtAGCGCGTAGGTCTCATAgcttaaagttgagtgATCCTGAGGtCGAGAGTTCGAGCCTCTCTCACCCCA
Str: >>>>>>>..>>>>.........<<<<.>>>>........................<<<<.....>>>>>.......<<<<<<<<<<<<.

Scaffold_10.trna73 (15117654-15117581)	Length: 74 bp
Type: Gln	Anticodon: CTG at 34-36 (15117621-15117619)	Score: 37.2
HMM Sc=27.90	Sec struct Sc=9.30
         *    |    *    |    *    |    *    |    *    |    *    |    *    |   
Seq: ACATTTGTGGCTCAATGGAtAGAGCATCTGCATCTGGAGCAGAAGGtTTGGGGTTCAACCCCCTACtAAGCGCA
Str: .>.>>>>..>>>>........<<<<.>>>>>.......<<<<<.....>>>>>.......<<<<<<.<<<.<..

Scaffold_10.trna74 (14811462-14811391)	Length: 72 bp
Type: His	Anticodon: GTG at 34-36 (14811429-14811427)	Score: 63.0
HMM Sc=33.70	Sec struct Sc=29.30
         *    |    *    |    *    |    *    |    *    |    *    |    *    | 
Seq: GTGGCTGTAGTTTAGTGGTaAGAATTCCACGTTGTGGCCGTGGAGaCCTGGGCTCGAATCCCAGCAGCCACA
Str: >>>>>>>..>>>>........<<<<.>>>>>.......<<<<<....>>>>>.......<<<<<<<<<<<<.

Scaffold_10.trna75 (12081787-12081716)	Length: 72 bp
Type: His	Anticodon: GTG at 34-36 (12081754-12081752)	Score: 27.3
HMM Sc=12.50	Sec struct Sc=14.80
         *    |    *    |    *    |    *    |    *    |    *    |    *    | 
Seq: GCGCTTGTGGCTCAATAGAtAGAGCATTTGCATGTGGAGCAGAACGtTTAGGGTTCGACCTCTACTAGCGCA
Str: >>>>>.>..>>>>........<<<<.>>>>>.......<<<<<.....>>>>>......<<<<<<.<<<<<.

Scaffold_10.trna76 (11704141-11704071)	Length: 71 bp
Type: Undet	Anticodon: NNN at 0-0 (0-0)	Score: 31.3
HMM Sc=17.80	Sec struct Sc=13.50
         *    |    *    |    *    |    *    |    *    |    *    |    *    |
Seq: AGCCTACTAGCTCAAGGTTAGAGCATTGTGcaaatgcacaAAAGaTGTGGGTTCGAATCCCACGTAGGTTC
Str: >>>>>>>..>>>>.......<<<<.>...............<....>>>>>.......<<<<<<<<<<<<.

Scaffold_10.trna77 (11265243-11265172)	Length: 72 bp
Type: Lys	Anticodon: TTT at 33-35 (11265211-11265209)	Score: 92.3
HMM Sc=68.60	Sec struct Sc=23.70
         *    |    *    |    *    |    *    |    *    |    *    |    *    | 
Seq: GCCGTCTTAGCTCAGTGGTAGAGCGCGTGGCTTTTAACCACGTGGtCGTGGGTTCGATCCCCACAGACGGCG
Str: >>>>>>>..>>>>.......<<<<.>>>>>.......<<<<<.....>>>>>.......<<<<<<<<<<<<.

Scaffold_10.trna78 (10128434-10128361)	Length: 74 bp
Type: Undet	Anticodon: NNN at 0-0 (0-0)	Score: 30.8
HMM Sc=12.50	Sec struct Sc=18.30
         *    |    *    |    *    |    *    |    *    |    *    |    *    |   
Seq: AGGCTATTAGCTCAaatATGGTAGAGCAATGTGcaATAGTGTACATGaTGTGGGTTCAAGTCCTACATAGCCTA
Str: >>>>>>>..>>>>..........<<<<.>.......<.>>>><<<<...>>>>>.......<<<<<<<<<<<<.

Scaffold_10.trna79 (9433696-9433623)	Length: 74 bp
Type: Asn	Anticodon: GTT at 35-37 (9433662-9433660)	Score: 41.3
Possible pseudogene: HMM Sc=53.30	Sec struct Sc=-12.00
         *    |    *    |    *    |    *    |    *    |    *    |    *    |   
Seq: TCTAGAATAGTTTAGTTGGTtAGAGCATGTGGCTGTTAACCAGAAGGtCGGAGGTTCAAGCCCTACATCTAGCA
Str: .>>>>>...>>>>.........<<<<.>.>>>.......<<<.<.....>.>>>.......<<<.<.<<<<<..

Scaffold_10.trna80 (9432636-9432562)	Length: 75 bp
Type: Asn	Anticodon: GTT at 35-37 (9432602-9432600)	Score: 49.6
HMM Sc=39.70	Sec struct Sc=9.90
         *    |    *    |    *    |    *    |    *    |    *    |    *    |    
Seq: GCTGGAATACCTCAGTTGGTtAGAGCGTGTGGCTGTTAaCCCACAAGGtCGGATGTTCAAGCCCTTCTTCTAGTG
Str: >>>>>>>...>>>.........<<<..>>>>>........<<<<<.....>>>.>.......<.<<<<<<<<<<.

Scaffold_10.trna81 (9431577-9431504)	Length: 74 bp
Type: Asn	Anticodon: GTT at 35-37 (9431543-9431541)	Score: 82.0
HMM Sc=56.90	Sec struct Sc=25.10
         *    |    *    |    *    |    *    |    *    |    *    |    *    |   
Seq: GCTGGAATAGCTCAGTTGGTtAGAGCGTGTGGCTGTTAACCACAAGGtTGGAGGTTCAAGCCCTCCTTCTAGCG
Str: >>>>>>>..>>>>.........<<<<.>>>>>.......<<<<<.....>>>>>.......<<<<<<<<<<<<.

Scaffold_10.trna82 (9430085-9430005)	Length: 81 bp
Type: Asn	Anticodon: GTT at 42-44 (9430044-9430042)	Score: 69.3
HMM Sc=51.20	Sec struct Sc=18.10
         *    |    *    |    *    |    *    |    *    |    *    |    *    |    *    |
Seq: GATAaaaattgGAATAGCTCAGTTGGTtAGAGCGTGTGGCTGTTAACCACGAGGtCGGAGGTTCAAGCCCTCCTTCTATCG
Str: >>>>.......>>>..>>>>.........<<<<.>>>>>.......<<<<<.....>>>>>.......<<<<<<<<<<<<.

Scaffold_10.trna83 (9424448-9424373)	Length: 76 bp
Type: Asn	Anticodon: GTT at 37-39 (9424412-9424410)	Score: 39.7
Possible truncation: HMM Sc=34.20	Sec struct Sc=5.50
         *    |    *    |    *    |    *    |    *    |    *    |    *    |    *
Seq: AATCttGAATAGCTCAGTTGGTtAAAGCGTGTGGCCGTTAACCACAAGGtCGGAGATTAAAACCCTCCTTCTATCG
Str: .>>...>>>..>>>...........<<<.>>>>>.......<<<<<.....>>>>.........<<<<<<<.<<..

Scaffold_10.trna84 (9023358-9023286)	Length: 73 bp
Type: Asn	Anticodon: ATT at 34-36 (9023325-9023323)	Score: 39.0
HMM Sc=20.10	Sec struct Sc=18.90
         *    |    *    |    *    |    *    |    *    |    *    |    *    |  
Seq: AGCCTATTAGCTCAACTtGGTAGAGCATTATGCATTTGcATAGACGaTGTAGGTTCAAATCCTACATAGGCTA
Str: >>>>>>>..>>>>.........<<<<.>>>..........<<<.....>>>>>.......<<<<<<<<<<<<.

Scaffold_10.trna85 (7390197-7390127)	Length: 71 bp
Type: His	Anticodon: GTG at 33-35 (7390165-7390163)	Score: 26.9
HMM Sc=20.30	Sec struct Sc=6.60
         *    |    *    |    *    |    *    |    *    |    *    |    *    |
Seq: CCGCTAGTGGCTCAATGGATGAGCATCTGCATGTGGAGCAGAAGGTTAGGGgTTCGACCTCTGCTAGTGGC
Str: >>>>>>>..>>>>.......<<<<.>>>>>.......<<<<<....>>>>.........<<<<<<<<<<<.

Scaffold_10.trna86 (7020589-7020516)	Length: 74 bp
Type: Pro	Anticodon: TGG at 35-37 (7020555-7020553)	Score: 59.4
HMM Sc=32.20	Sec struct Sc=27.20
         *    |    *    |    *    |    *    |    *    |    *    |    *    |   
Seq: AGGGATGTAGCGCAGCTtGGTAGCGCGTTTGTTTTGGGTACAAAATGtCACGGGTTCAAATCCTGTCATCCCTA
Str: >>>>>>>..>>>>.........<<<<.>>>>>.......<<<<<.....>>>>>.......<<<<<<<<<<<<.

Scaffold_10.trna87 (7020327-7020254)	Length: 74 bp
Type: Trp	Anticodon: CCA at 35-37 (7020293-7020291)	Score: 70.1
HMM Sc=43.00	Sec struct Sc=27.10
         *    |    *    |    *    |    *    |    *    |    *    |    *    |   
Seq: GCGCTCTTAGTTCAGTTcGGTAGAACGTGGGTCTCCAAAACCCGATGtCGTAGGTTCAAATCCTACAGAGCGTG
Str: >>>>>>>..>>>>.........<<<<.>>>>>.......<<<<<.....>>>>>.......<<<<<<<<<<<<.

Scaffold_10.trna88 (6770277-6770206)	Length: 72 bp
Type: Asp	Anticodon: GTC at 34-36 (6770244-6770242)	Score: 69.5
HMM Sc=46.40	Sec struct Sc=23.10
         *    |    *    |    *    |    *    |    *    |    *    |    *    | 
Seq: GTCGATGTAGTATAGTGGTgAGTATACCCGCCTGTCACGCGGGTGaCCCGGGTTCGATCCCCGGCATCGGCG
Str: >>>>>>>..>>>>........<<<<.>>>>>.......<<<<<....>>>>>.......<<<<<<<<<<<<.

Scaffold_10.trna89 (6661481-6661411)	Length: 71 bp
Type: Gly	Anticodon: CCC at 33-35 (6661449-6661447)	Score: 66.0
HMM Sc=29.20	Sec struct Sc=36.80
         *    |    *    |    *    |    *    |    *    |    *    |    *    |
Seq: GCGCATCTAGTGTAGTGGTATCATAGTACCCTCCCACGGTACTGaCCGGGGTTCGATTCCCCGGATGCGCA
Str: >>>>>>>..>>>.........<<<.>>>>>.......<<<<<....>>>>>.......<<<<<<<<<<<<.

Scaffold_10.trna90 (6661345-6661274)	Length: 72 bp
Type: Lys	Anticodon: TTT at 33-35 (6661313-6661311)	Score: 92.3
HMM Sc=68.60	Sec struct Sc=23.70
         *    |    *    |    *    |    *    |    *    |    *    |    *    | 
Seq: GCCGTCTTAGCTCAGTGGTAGAGCGCGTGGCTTTTAACCACGTGGtCGTGGGTTCGATCCCCACAGACGGCG
Str: >>>>>>>..>>>>.......<<<<.>>>>>.......<<<<<.....>>>>>.......<<<<<<<<<<<<.

Scaffold_10.trna91 (6252966-6252895)	Length: 72 bp
Type: Gly	Anticodon: GCC at 33-35 (6252934-6252932)	Score: 64.4
HMM Sc=41.50	Sec struct Sc=22.90
         *    |    *    |    *    |    *    |    *    |    *    |    *    | 
Seq: GCGGAAATAGCTTAATGGTAGAGCATAGCCTTGCCAAGGCTAAGGtTGAGGGTTCAAGTCCCTCCTTCCGCT
Str: >>>>>>...>>>>.......<<<<.>>>>>.......<<<<<.....>>>>>.......<<<<<.<<<<<<.

Scaffold_10.trna92 (6250981-6250910)	Length: 72 bp
Type: Gln	Anticodon: TTG at 33-35 (6250949-6250947)	Score: 50.5
HMM Sc=17.00	Sec struct Sc=33.50
         *    |    *    |    *    |    *    |    *    |    *    |    *    | 
Seq: TGGAGTATAGCCAAGTGGTAAGGCATCGGTTTTTGGTACCGGCATgCAAAGGTTCGAATCCTTTTACTCCAG
Str: >>>>>>>..>>>.........<<<.>>>>>.......<<<<<.....>>>>>.......<<<<<<<<<<<<.

Scaffold_10.trna93 (6249456-6249386)	Length: 71 bp
Type: Cys	Anticodon: GCA at 33-35 (6249424-6249422)	Score: 46.3
HMM Sc=23.70	Sec struct Sc=22.60
         *    |    *    |    *    |    *    |    *    |    *    |    *    |
Seq: GGCTAGGTAACATAATGGAAATGTATCGGACTGCAAATCCTGGAaTGACGGTTCGACCCCGTCCTTGGCCT
Str: >>>>>>>..>>>>.......<<<<.>.>>>.......<<<.<....>>>>>.......<<<<<<<<<<<<.

Scaffold_10.trna94 (6248145-6248074)	Length: 72 bp
Type: Asn	Anticodon: GTT at 33-35 (6248113-6248111)	Score: 82.3
HMM Sc=59.70	Sec struct Sc=22.60
         *    |    *    |    *    |    *    |    *    |    *    |    *    | 
Seq: TCCTCAGTAGCTCAGTGGTAGAGCGGTCGGCTGTTAACCGATTGGtCGTAGGTTCAAATCCTACTTGGGGAG
Str: >>>>>>>..>>>>.......<<<<.>>>>>.......<<<<<.....>>>>>.......<<<<<<<<<<<<.

Scaffold_10.trna95 (6247462-6247381)	Length: 82 bp
Type: Tyr	Anticodon: GTA at 35-37 (6247428-6247426)	Score: 64.7
HMM Sc=45.00	Sec struct Sc=19.70
         *    |    *    |    *    |    *    |    *    |    *    |    *    |    *    | 
Seq: GGGAGAGTGGCCGAGTGGTtaAAAGCGACAGACTGTAAATCTGTTGAAGTTTTCTaCGTAGGTTCGAATCCTACCTCTCCCA
Str: >>>>>>>..>>.............<<.>>>>>.......<<<<<.>>>...<<<...>>>>>.......<<<<<<<<<<<<.

Scaffold_10.trna96 (6210041-6209955)	Length: 87 bp
Type: Ser	Anticodon: GGA at 35-37 (6210007-6210005)	Score: 55.9
HMM Sc=26.10	Sec struct Sc=29.80
         *    |    *    |    *    |    *    |    *    |    *    |    *    |    *    |    * 
Seq: GGAGAGATGGCCGAGTGGTttAAGGCGTAGCATTGGAACTGCTATGTAGGCTTttgTTTAcCGAGGGTTCTAATCCCTCTCTTTCCG
Str: >>>>>>>..>>>...........<<<.>>>>>.......<<<<<...>>.......<<....>>>>>.......<<<<<<<<<<<<.

Scaffold_10.trna97 (6144069-6143996)	Length: 74 bp
Type: Pro	Anticodon: TGG at 35-37 (6144035-6144033)	Score: 24.8
HMM Sc=10.60	Sec struct Sc=14.20
         *    |    *    |    *    |    *    |    *    |    *    |    *    |   
Seq: AAGGATGTAGCGCAGCTtGGTAGCGCCTTTGTTTTGGGTAAAGAATGtCACGGGTTCCAATCCTGTCATCCCTA
Str: >.>>>>>..>>>>.........<<<<.>>>.>.......<.<<<.....>>>>>.......<<<<<<<<<<.<.

Scaffold_10.trna98 (6143822-6143749)	Length: 74 bp
Type: Trp	Anticodon: CCA at 35-37 (6143788-6143786)	Score: 69.6
HMM Sc=40.40	Sec struct Sc=29.20
         *    |    *    |    *    |    *    |    *    |    *    |    *    |   
Seq: GCGCTCTTAGTTCAGTTcGGTAGAATGTGGGTCTCCAAAACCCAATGtCGTAGGTTCAAATCCTACAGAGCGTG
Str: >>>>>>>..>>>>.........<<<<.>>>>>.......<<<<<.....>>>>>.......<<<<<<<<<<<<.

Scaffold_10.trna99 (6125631-6125558)	Length: 74 bp
Type: Met	Anticodon: CAT at 35-37 (6125597-6125595)	Score: 51.2
HMM Sc=32.30	Sec struct Sc=18.90
         *    |    *    |    *    |    *    |    *    |    *    |    *    |   
Seq: GGGCTTATAGTTTAATTGGTtAAAACGTACCGCTCATAACGGTTATAtTGTGGGTTCGAGCCCTACTAAGCCTA
Str: >>>>>>>..>>>>.........<<<<..>>>>.......<<<<......>>>>>.......<<<<<<<<<<<<.

Scaffold_10.trna100 (5864917-5864844)	Length: 74 bp
Type: Asp	Anticodon: GTC at 35-37 (5864883-5864881)	Score: 61.5
HMM Sc=43.00	Sec struct Sc=18.50
         *    |    *    |    *    |    *    |    *    |    *    |    *    |   
Seq: GGGATTGTAGTTCAATCGGTtAGAGCACCGCCCTGTCAAGGCGGAAGcTGCGGGTTCGAGCCCCGTCAGTCCCG
Str: >>>>>>>..>>>>.........<<<<.>>>>>.......<<<<<.....>>>>>.......<<<<<<<<<<<<.

Scaffold_10.trna101 (5851267-5851181)	Length: 87 bp
Type: Ser	Anticodon: TGA at 35-37 (5851233-5851231)	Score: 60.9
HMM Sc=30.90	Sec struct Sc=30.00
         *    |    *    |    *    |    *    |    *    |    *    |    *    |    *    |    * 
Seq: GGATGGATGTCTGAGCGGTtgAAAGAGTCGGTCTTGAAAACCGAAGTATTGATAGGAATACCGGGGGTTCGAATCCCTCTCCATCCG
Str: >>>>>>>..>>>...........<<<.>>>>>.......<<<<<.>>>>>......<<<<<.>>>>>.......<<<<<<<<<<<<.

Scaffold_10.trna102 (5844620-5844549)	Length: 72 bp
Type: Glu	Anticodon: TTC at 34-36 (5844587-5844585)	Score: 56.7
HMM Sc=36.20	Sec struct Sc=20.50
         *    |    *    |    *    |    *    |    *    |    *    |    *    | 
Seq: GTCCCTTTCGTTCAGTGGTtAGGACATCGTCTTTTCATGTCGAAGaCACGGGTTCGATTCCCGTAAGGGATA
Str: >>>>>>>..>>>>........<<<<.>>>.>.......<.<<<....>>>>>.......<<<<<<<<<<<<.

Scaffold_10.trna103 (5828869-5828796)	Length: 74 bp
Type: His	Anticodon: GTG at 35-37 (5828835-5828833)	Score: 49.4
HMM Sc=34.40	Sec struct Sc=15.00
         *    |    *    |    *    |    *    |    *    |    *    |    *    |   
Seq: GCGGATGTAGCCAAGTGGAtcAAGGCAGTGGATTGTGAATCCAcCACGCGCGGGTTCAATCCCCGTCGTTCGCC
Str: >>>>>>>..>>>...........<<<.>>>>>.......<<<<.<....>>>>>.......<<<<<<<<<<<<.

Scaffold_10.trna104 (5822284-5822211)	Length: 74 bp
Type: His	Anticodon: GTG at 35-37 (5822250-5822248)	Score: 49.4
HMM Sc=34.40	Sec struct Sc=15.00
         *    |    *    |    *    |    *    |    *    |    *    |    *    |   
Seq: GCGGATGTAGCCAAGTGGAtcAAGGCAGTGGATTGTGAATCCAcCACGCGCGGGTTCAATCCCCGTCGTTCGCC
Str: >>>>>>>..>>>...........<<<.>>>>>.......<<<<.<....>>>>>.......<<<<<<<<<<<<.

Scaffold_10.trna105 (5815355-5815283)	Length: 73 bp
Type: Cys	Anticodon: GCA at 34-36 (5815322-5815320)	Score: 49.5
HMM Sc=27.00	Sec struct Sc=22.50
         *    |    *    |    *    |    *    |    *    |    *    |    *    |  
Seq: GGAACCGTAGCCAAGTGGCtAAGGCATGAGTCTGCAAAACTtCTATtCGTCGGTTCGAATCCGACCGGTTCCT
Str: >>>>>>>..>>>..........<<<..>>>>.......<<<.<.....>>>>>.......<<<<<<<<<<<<.

Scaffold_10.trna106 (5784968-5784897)	Length: 72 bp
Type: Glu	Anticodon: TTC at 34-36 (5784935-5784933)	Score: 56.7
HMM Sc=36.20	Sec struct Sc=20.50
         *    |    *    |    *    |    *    |    *    |    *    |    *    | 
Seq: GTCCCTTTCGTTCAGTGGTtAGGACATCGTCTTTTCATGTCGAAGaCACGGGTTCGATTCCCGTAAGGGATA
Str: >>>>>>>..>>>>........<<<<.>>>.>.......<.<<<....>>>>>.......<<<<<<<<<<<<.

Scaffold_10.trna107 (5783706-5783634)	Length: 73 bp
Type: Met	Anticodon: CAT at 34-36 (5783673-5783671)	Score: 54.9
HMM Sc=24.10	Sec struct Sc=30.80
         *    |    *    |    *    |    *    |    *    |    *    |    *    |  
Seq: ACCTACTTGACTCAGCGGTtAGAGTATCGCTTTCATACGGCGAGAGtCATTGGTTCAAATCCAATAGTAGGTA
Str: >>>>>>>..>>>>........<<<<.>>>>>.......<<<<<.....>>>>>.......<<<<<<<<<<<<.

Scaffold_10.trna108 (5783401-5783329)	Length: 73 bp
Type: Lys	Anticodon: TTT at 34-36 (5783368-5783366)	Score: 80.3
HMM Sc=61.50	Sec struct Sc=18.80
         *    |    *    |    *    |    *    |    *    |    *    |    *    |  
Seq: GGGTGTATAGCTCAGTTGGTAGAGCATTGGGCTTTTAACCTAATGGtCGCAGGTTCAAGTCCTGCTATACCCA
Str: >>>>>>>..>>>>........<<<<.>>>>>.......<<<<<.....>>>>>.......<<<<<<<<<<<<.

Scaffold_10.trna109 (5768459-5768372)	Length: 88 bp
Type: Ser	Anticodon: GCT at 35-37 (5768425-5768423)	Score: 43.5
HMM Sc=30.60	Sec struct Sc=12.90
         *    |    *    |    *    |    *    |    *    |    *    |    *    |    *    |    *  
Seq: GGAGGTATGGCTGAGTGGCttAAGGCATTGGTTTGCTAAATCGACATACAaGAAGATTGTATCATGGGTTCGAATCCCATTTCCTCCG
Str: >>>>>.>..>>>...........<<<.>>>>>.......<<<<<.>>>>>.......<<<<<.>>>>>.......<<<<<<.<<<<<.

Scaffold_10.trna110 (5767998-5767925)	Length: 74 bp
Type: Phe	Anticodon: GAA at 35-37 (5767964-5767962)	Score: 61.5
HMM Sc=43.60	Sec struct Sc=17.90
         *    |    *    |    *    |    *    |    *    |    *    |    *    |   
Seq: GTTCAGGTAGCTCAGCTGGTtAGAGCAAAGGACTGAAAATCCTTGTGtCAGTGGTTCGAATCCACTTCTAAGCG
Str: >>>.>>>..>>>>.........<<<<.>>>>>.......<<<<<.....>>>>>.......<<<<<<<<.<<<.

Scaffold_10.trna111 (5767843-5767769)	Length: 75 bp
Type: Pro	Anticodon: TGG at 36-38 (5767808-5767806)	Score: 65.3
HMM Sc=35.30	Sec struct Sc=30.00
         *    |    *    |    *    |    *    |    *    |    *    |    *    |    
Seq: CGAGGTGTAGCGCAGTCtGGTcAGCGCATCTGTTTTGGGTACAGAAGGcCATAGGTTCGAATCCTGTCACCTTGA
Str: >>>>>>>..>>>>..........<<<<.>>>>>.......<<<<<.....>>>>>.......<<<<<<<<<<<<.

Scaffold_10.trna112 (5722059-5721987)	Length: 73 bp
Type: Met	Anticodon: CAT at 35-37 (5722025-5722023)	Score: 37.0
HMM Sc=15.90	Sec struct Sc=21.10
         *    |    *    |    *    |    *    |    *    |    *    |    *    |  
Seq: AGCGGGGTAGAGTAATAGGTtAACTCATTAGGCTCATGCCCTGAAGATTTCAGGTTCGAATCCTGCCCCGCCT
Str: .>>>>>>..>>>>.........<<<<.>>>>>.......<<<<<......>>>>.......<<<<<<<<<<..

Scaffold_10.trna113 (5618473-5618386)	Length: 88 bp
Type: Ser	Anticodon: GCT at 35-37 (5618439-5618437)	Score: 61.7
HMM Sc=39.10	Sec struct Sc=22.60
         *    |    *    |    *    |    *    |    *    |    *    |    *    |    *    |    *  
Seq: GGAGAGATGGCTGAGTGGAcgAAAGCGTCGGATTGCTAATCCGTTGTACGAGTTATTCGTACCGAGGGTTCGAATCCCTCTCTTTCCG
Str: >>>>>>>..>>>...........<<<..>>>>.......<<<<..>>>>>>>...<<<<<<<.>>>>>.......<<<<<<<<<<<<.

Scaffold_10.trna114 (4300635-4300564)	Length: 72 bp
Type: Undet	Anticodon: NNN at 0-0 (0-0)	Score: 35.4
HMM Sc=23.00	Sec struct Sc=12.40
         *    |    *    |    *    |    *    |    *    |    *    |    *    | 
Seq: GTTGTTGTGGTGTAGTGGTtACCACAATGGTTTGCAAACCAAAGGtCTCTTGTTCAATTCAAGCCAACAACA
Str: >>>>>>>..>>>..........<<<..>>>........<<<.......>>>>.......<<<<.<<<<<<<.

Scaffold_10.trna115 (4077646-4077575)	Length: 72 bp
Type: Pro	Anticodon: AGG at 33-35 (4077614-4077612)	Score: 67.4
HMM Sc=34.70	Sec struct Sc=32.70
         *    |    *    |    *    |    *    |    *    |    *    |    *    | 
Seq: GGGCATTTGGTCTAGTGGTATGATTCTCGCTTAGGGTGCGAGAGGtCCCGAGTTCAATTCTCGGAATGCCCC
Str: >>>>>>>..>>>.........<<<.>>>>>.......<<<<<.....>>>>>.......<<<<<<<<<<<<.

Scaffold_10.trna116 (2401727-2401655)	Length: 73 bp
Type: Ala	Anticodon: TGC at 34-36 (2401694-2401692)	Score: 29.3
HMM Sc=21.70	Sec struct Sc=7.60
         *    |    *    |    *    |    *    |    *    |    *    |    *    |  
Seq: GTTGTTGTGGTGTAGTTGTTACCACTATGGTCTTGCAAACCAAAAGtCCCTAGTTCAATCCAAGCCAACAACA
Str: >>>>>>>..>>>..........<<<..>>>>.......<<<<.......>>.>.......<.<<.<<<<<<<.

Scaffold_10.trna117 (1709582-1709510)	Length: 73 bp
Type: Asn	Anticodon: ATT at 34-36 (1709549-1709547)	Score: 43.0
HMM Sc=21.70	Sec struct Sc=21.30
         *    |    *    |    *    |    *    |    *    |    *    |    *    |  
Seq: AGCCTATTAGCTCAACTtGGTAGAGCGCTATGCATTTGcATAGAGGgTGTAGGTTCAACTCCTACATAGGCTA
Str: >>>>>>>..>>>>.........<<<<.>>>..........<<<.....>>>>>.......<<<<<<<<<<<<.

Scaffold_10.trna118 (155561-155492)	Length: 70 bp
Type: Undet	Anticodon: NNN at 0-0 (0-0)	Score: 29.1
HMM Sc=18.20	Sec struct Sc=10.90
         *    |    *    |    *    |    *    |    *    |    *    |    *    
Seq: AACCTATTAGCTCAACTGGTAGAGCacTATGCAAATGCATAGGaTGTTGGTTCAATTTCTACATAGGTTA
Str: >>>>>>>..>>>>........<<<<...>>>>....<<<<.....>>.>>.......<<.<<<<<<<<<.

Scaffold_11.trna1 (55986-56058)	Length: 73 bp
Type: Lys	Anticodon: TTT at 34-36 (56019-56021)	Score: 43.0
HMM Sc=15.20	Sec struct Sc=27.80
         *    |    *    |    *    |    *    |    *    |    *    |    *    |  
Seq: AGCCTATTAACTCAACTtGGTAGAGTCCTATGCTTTTAcATAGTGGaTGTAGGTTCAAGTCCTACATAGGCTA
Str: >>>>>>>..>>>>.........<<<<.>>>..........<<<.....>>>>>.......<<<<<<<<<<<<.

Scaffold_11.trna2 (1474576-1474647)	Length: 72 bp
Type: His	Anticodon: ATG at 34-36 (1474609-1474611)	Score: 36.2
HMM Sc=12.60	Sec struct Sc=23.60
         *    |    *    |    *    |    *    |    *    |    *    |    *    | 
Seq: AGGCTATTAGCTCAaATTGGTAGAGCAATATACATGTTGTATATGaTGTAGGTTCGAGTCCCACATAGCCTA
Str: >>>>>>>..>>>>.........<<<<.>>>>>.....<<<<<.....>>.>>.......<<.<<<<<<<<<.

Scaffold_11.trna3 (1489009-1489079)	Length: 71 bp
Type: Undet	Anticodon: NNN at 0-0 (0-0)	Score: 31.3
HMM Sc=17.80	Sec struct Sc=13.50
         *    |    *    |    *    |    *    |    *    |    *    |    *    |
Seq: AGCCTACTAGCTCAAGGTTAGAGCATTGTGcaaatgcacaAAAGaTGTGGGTTCGAATCCCACGTAGGTTC
Str: >>>>>>>..>>>>.......<<<<.>...............<....>>>>>.......<<<<<<<<<<<<.

Scaffold_11.trna4 (1490590-1490660)	Length: 71 bp
Type: Undet	Anticodon: NNN at 0-0 (0-0)	Score: 39.2
HMM Sc=26.30	Sec struct Sc=12.90
         *    |    *    |    *    |    *    |    *    |    *    |    *    |
Seq: AGCCTACTAGCTCAAGGGTAGAGCATTGTAcaaatgcacaAAAGaTGTGGGTTCGAATCCCACGTAGGTTC
Str: >>>>>>>..>>>>.......<<<<.>...............<....>>>>>.......<<<<<<<<<<<<.

Scaffold_11.trna5 (1967756-1967828)	Length: 73 bp
Type: Ser	Anticodon: TGA at 34-36 (1967789-1967791)	Score: 26.8
Possible pseudogene: HMM Sc=26.70	Sec struct Sc=0.10
         *    |    *    |    *    |    *    |    *    |    *    |    *    |  
Seq: GTTGTTGTAGTGTAGTGGTtACCACTATAGTCTTGAAAACCAAAAGtCCCTAGTTCAATCCAAGCCAACAACT
Str: >>>>>>>..>>>..........<<<..>.>>.......<<.<.......>>.>.......<.<<.<<<<<<<.

Scaffold_11.trna6 (2158322-2158393)	Length: 72 bp
Type: Undet	Anticodon: NNN at 0-0 (0-0)	Score: 33.6
HMM Sc=19.50	Sec struct Sc=14.10
         *    |    *    |    *    |    *    |    *    |    *    |    *    | 
Seq: TACCTATTAGCTCAAATGGTAGAGCATCGtGTAAACacaCGAATAaTGTGGGTTCGATTCCCTCATAGGTAT
Str: >>>>>>>..>>>>........<<<<.>>>.>....<...<<<.....>.>>>.......<<<.<<<<<<<<.

Scaffold_11.trna7 (2546666-2546741)	Length: 76 bp
Type: Thr	Anticodon: TGT at 40-42 (2546705-2546707)	Score: 26.7
HMM Sc=10.80	Sec struct Sc=15.90
         *    |    *    |    *    |    *    |    *    |    *    |    *    |    *
Seq: AGCCTATTAGCTCAATCGGTAGAGCACtctattTTTCTTTGTGTGGAGGATGTAGGTACAAATTCTACATAGGCTT
Str: >>>>>>>..>>>>........<<<<........>>>>.......<<<<...>>>>>.......<<<<<<<<<<<<.

Scaffold_11.trna8 (2571736-2571811)	Length: 76 bp
Type: Thr	Anticodon: TGT at 40-42 (2571775-2571777)	Score: 25.6
HMM Sc=18.20	Sec struct Sc=7.40
         *    |    *    |    *    |    *    |    *    |    *    |    *    |    *
Seq: AGCCTACTAGCTCCATCGGTAGGGCACtctattTTTCTTTGTGTGGAGGATGTAGGTTCAAATCCTACATAGGCTT
Str: >>>>>>...>>>>........<<<<........>>>>.......<<<<...>>>>>.......<<<<<.<<<<<<.

Scaffold_11.trna9 (2922514-2922586)	Length: 73 bp
Type: His	Anticodon: GTG at 34-36 (2922547-2922549)	Score: 38.4
Possible pseudogene: HMM Sc=37.90	Sec struct Sc=0.50
         *    |    *    |    *    |    *    |    *    |    *    |    *    |  
Seq: GCCCTTGTGGCTCAATTGATAGAGCATCTGCATGTGGAGCAGAAGGGTtaGGGTTCGACCCCTACTAAGTGCA
Str: >>.>>>>..>>>>........<<<<.>>>>>.......<<<<<...>>..>>>.......<<<<<<<<<.<<.

Scaffold_11.trna10 (5100975-5101058)	Length: 84 bp
Type: Thr	Anticodon: TGT at 37-39 (5101011-5101013)	Score: 43.6
Possible intron: 41-46 (5101015-5101020)
HMM Sc=21.00	Sec struct Sc=22.60
         *    |    *    |    *    |    *    |    *    |    *    |    *    |    *    |   
Seq: AGCCTATTAGCTCAATTtGGTAGAGCACTGtGtATTTGTGcttacaTTgCaCAGGGGaTGTAGGTTCGAATCCTACATAGGCTC
Str: >>>>>>>..>>>>.........<<<<.>>>.>.>.............<.<.<<<.....>>>>>.......<<<<<<<<<<<<.

Scaffold_11.trna11 (5143307-5143378)	Length: 72 bp
Type: Met	Anticodon: CAT at 35-37 (5143341-5143343)	Score: 27.6
HMM Sc=11.60	Sec struct Sc=16.00
         *    |    *    |    *    |    *    |    *    |    *    |    *    | 
Seq: AGCGGGGTAGAGTAATAGGTtAACTCATTAGGCTCATGCCCTGAAGAtTTCAGGTTCGAATCCTGCCTGTTA
Str: >>>>..>..>>>>.........<<<<.>>>>>.......<<<<<......>>>>.......<<<<.<<<<<.

Scaffold_11.trna12 (5232105-5232176)	Length: 72 bp
Type: Met	Anticodon: CAT at 35-37 (5232139-5232141)	Score: 22.6
Possible pseudogene: HMM Sc=9.40	Sec struct Sc=13.20
         *    |    *    |    *    |    *    |    *    |    *    |    *    | 
Seq: AGCGAGGTAGAGTAATAGGTtAACTCATTAGGCTCATGCCCTGAAGAtTTCAGGTTCAAATCCTGCCTGTTA
Str: >>>>..>..>>>>.........<<<<.>>>>>.......<<<<<......>>>>.......<<<<.<<<<<.

Scaffold_11.trna13 (6470806-6470877)	Length: 72 bp
Type: iMet	Anticodon: CAT at 33-35 (6470838-6470840)	Score: 45.6
HMM Sc=21.30	Sec struct Sc=24.30
         *    |    *    |    *    |    *    |    *    |    *    |    *    | 
Seq: ATCAGAGTGGCGCAGCGGAAGCGTGGTGGGCCCATAATCCACAGGtCCCAGGATCGAAATCTGGCTCTGATA
Str: >>>>>>>..>>>>.......<<<<.>>>>>.......<<<<<.....>>>>>.......<<<<<<<<<<<<.

Scaffold_11.trna14 (6471420-6471491)	Length: 72 bp
Type: iMet	Anticodon: CAT at 33-35 (6471452-6471454)	Score: 58.3
HMM Sc=28.10	Sec struct Sc=30.20
         *    |    *    |    *    |    *    |    *    |    *    |    *    | 
Seq: ATCAGAGTGGCGCAGCGGAAGCGTGGTGGGCCCATAACCCACAGGtCCCAGGATCGAAACCTGGCTCTGATA
Str: >>>>>>>..>>>>.......<<<<.>>>>>.......<<<<<.....>>>>>.......<<<<<<<<<<<<.

Scaffold_11.trna15 (7067029-7067104)	Length: 76 bp
Type: Thr	Anticodon: TGT at 40-42 (7067068-7067070)	Score: 50.3
HMM Sc=27.10	Sec struct Sc=23.20
         *    |    *    |    *    |    *    |    *    |    *    |    *    |    *
Seq: AGCCTATTAGCTCAATTGGTAGAGCACtctgtaCTTCTTTGTATGGAGGATGTAGGTTCAAATCCTACATAGGCTA
Str: >>>>>>>..>>>>........<<<<........>>>>.......<<<<...>>>>>.......<<<<<<<<<<<<.

Scaffold_11.trna16 (10207868-10207940)	Length: 73 bp
Type: His	Anticodon: GTG at 34-36 (10207901-10207903)	Score: 40.4
Possible pseudogene: HMM Sc=40.10	Sec struct Sc=0.30
         *    |    *    |    *    |    *    |    *    |    *    |    *    |  
Seq: GCGCTTGTGGCTCAATGGAtAGAGTATCTGCATGTGGAGCAGAAGGTTTGgGGTTCGATCCCTACTGGGCGCA
Str: >>>>>>>..>>>>........<<<<.>>>>>.......<<<<<.....>>.>>.......<<<<.<<<<<<<.

Scaffold_11.trna17 (10835628-10835700)	Length: 73 bp
Type: His	Anticodon: GTG at 36-38 (10835663-10835665)	Score: 21.9
Possible pseudogene: HMM Sc=23.00	Sec struct Sc=-1.10
         *    |    *    |    *    |    *    |    *    |    *    |    *    |  
Seq: TCCCGTTTgtGGCTCAATGGAtAGAGCATCTGCATGTGGAGCAGAAGGtTTGGGGTTCGACACCTATTGGGCA
Str: .>>>>.>....>>>>........<<<<.>>>>>.......<<<<<.......>>>.......<<<<.<<<<..

Scaffold_11.trna18 (11940983-11941055)	Length: 73 bp
Type: Arg	Anticodon: ACG at 34-36 (11941016-11941018)	Score: 72.0
HMM Sc=49.70	Sec struct Sc=22.30
         *    |    *    |    *    |    *    |    *    |    *    |    *    |  
Seq: GACTCCGTGGCCCAATGGAtAAGGCGCTGGTCTACGGAACCAGAGAtTCTGGGTTCGATCCCCAGCGGAGTCG
Str: >>>>>>>..>>>..........<<<.>>>>>.......<<<<<.....>>>>>.......<<<<<<<<<<<<.

Scaffold_11.trna19 (14347291-14347364)	Length: 74 bp
Type: Asn	Anticodon: GTT at 35-37 (14347325-14347327)	Score: 57.3
HMM Sc=40.60	Sec struct Sc=16.70
         *    |    *    |    *    |    *    |    *    |    *    |    *    |   
Seq: GCTCGAATAGTTCAATTGGTtCGAGCGTGTGGCTGTTAACCACAAGGtCGGAGGTTCAAGCTCTCCTTCTAGCG
Str: >>>.>>>..>>>>.........<<<<.>>>>>.......<<<<<.....>>>>>.......<<<<<<<<.<<<.

Scaffold_11.trna20 (14404136-14404208)	Length: 73 bp
Type: Phe	Anticodon: GAA at 34-36 (14404169-14404171)	Score: 78.3
HMM Sc=58.40	Sec struct Sc=19.90
         *    |    *    |    *    |    *    |    *    |    *    |    *    |  
Seq: GCGGGGATAGCTCAGTTGGGAGAGCGTCAGACTGAAGATCTGAAGGtCGCGTGTTCGATCCACGCTCACCGCA
Str: >>>>.>>..>>>>........<<<<.>>>>>.......<<<<<.....>>>>>.......<<<<<<<.<<<<.

Scaffold_11.trna21 (14542858-14542930)	Length: 73 bp
Type: Phe	Anticodon: GAA at 34-36 (14542891-14542893)	Score: 78.3
HMM Sc=58.40	Sec struct Sc=19.90
         *    |    *    |    *    |    *    |    *    |    *    |    *    |  
Seq: GCGGGGATAGCTCAGTTGGGAGAGCGTCAGACTGAAGATCTGAAGGtCGCGTGTTCGATCCACGCTCACCGCA
Str: >>>>.>>..>>>>........<<<<.>>>>>.......<<<<<.....>>>>>.......<<<<<<<.<<<<.

Scaffold_11.trna22 (15034792-15034864)	Length: 73 bp
Type: His	Anticodon: GTG at 34-36 (15034825-15034827)	Score: 20.5
HMM Sc=15.50	Sec struct Sc=5.00
         *    |    *    |    *    |    *    |    *    |    *    |    *    |  
Seq: GCGTTTGTGGCTCAATCGATAGAGTATCTGCATGTGAAGCAGAAGGTTTGCGGTTTGACTTTTACCGGGCGCA
Str: >>>>>>>..>>>>........<<<<.>>>>>.......<<<<<........>>.......<...<<<<<<<<.

Scaffold_11.trna23 (15433798-15433870)	Length: 73 bp
Type: His	Anticodon: GTG at 34-36 (15433831-15433833)	Score: 39.1
Possible pseudogene: HMM Sc=39.40	Sec struct Sc=-0.30
         *    |    *    |    *    |    *    |    *    |    *    |    *    |  
Seq: GCGCTTGTGGCTCAATGGAtAGAGCATCTGCTTGTGGAGCAGAAGGTTTGgGGTTCGACACCTACTGGGCGTA
Str: >>>>>>>..>>>>........<<<<.>>>>>.......<<<<<.....>>.>>.......<<<<.<<<<<<<.

Scaffold_11.trna24 (15494104-15494175)	Length: 72 bp
Type: Gln	Anticodon: TTG at 34-36 (15494137-15494139)	Score: 73.5
HMM Sc=53.70	Sec struct Sc=19.80
         *    |    *    |    *    |    *    |    *    |    *    |    *    | 
Seq: GGTTCTATGGTGTAGTGGTtAGCACTCTGGACTTTGAATCCAGCGaCCTGGGTTCGACTCCCGGTAGGACCT
Str: >>>>>>>..>>>>........<<<<.>>>>>.......<<<<<....>>>>>.......<<<<<<<<<<<<.

Scaffold_11.trna25 (15738045-15738117)	Length: 73 bp
Type: His	Anticodon: GTG at 34-36 (15738078-15738080)	Score: 25.9
Possible pseudogene: HMM Sc=30.60	Sec struct Sc=-4.70
         *    |    *    |    *    |    *    |    *    |    *    |    *    |  
Seq: GTGCTTGTGGCTCAATAGAtAGAGCATTTGCATGTGGAGCAGAAGGTTTGgGGTTCGATCCCTACTGAGCGTA
Str: >>>>>>>..>>>>........<<<<.>>>>>.......<<<<<.....>>.>>.......<<<<.<<<<<<<.

Scaffold_11.trna26 (15997607-15997679)	Length: 73 bp
Type: His	Anticodon: GTG at 34-36 (15997640-15997642)	Score: 30.0
Possible pseudogene: HMM Sc=29.20	Sec struct Sc=0.80
         *    |    *    |    *    |    *    |    *    |    *    |    *    |  
Seq: GTGCTTGTGGCTTAATGGAtAGAGCATCTGCATGTGGAGCAGAAGGTTTgAGGTTCGACCCCTATTGGGCGTA
Str: >>>>>>>..>>>>........<<<<.>>>>>.......<<<<<.....>.>>>.......<<<<.<<<<<<<.

Scaffold_11.trna27 (16708722-16708793)	Length: 72 bp
Type: Asp	Anticodon: GTC at 34-36 (16708755-16708757)	Score: 69.8
HMM Sc=46.80	Sec struct Sc=23.00
         *    |    *    |    *    |    *    |    *    |    *    |    *    | 
Seq: GTCGTTGTAGTATAGTGGTaAGTATTCCCGCCTGTCACGCGGGTGaCCCGGGTTCGATCCCCGGCAACGGCG
Str: >>>>>>>..>>>>........<<<<.>>>>>.......<<<<<....>>>>>.......<<<<<<<<<<<<.

Scaffold_11.trna28 (16904959-16905030)	Length: 72 bp
Type: Thr	Anticodon: CGT at 33-35 (16904991-16904993)	Score: 82.2
HMM Sc=57.60	Sec struct Sc=24.60
         *    |    *    |    *    |    *    |    *    |    *    |    *    | 
Seq: GCCTCCGTAGCATAGTGGTAGTGCGTTCGCTTCGTAAGCGAAAGGtCGCGAGTTCGATCCTCGCCGGGGGCT
Str: >>>>>>>..>>>>.......<<<<.>>>>>.......<<<<<.....>>>>>.......<<<<<<<<<<<<.

Scaffold_11.trna29 (17013582-17013655)	Length: 74 bp
Type: Lys	Anticodon: CTT at 34-36 (17013615-17013617)	Score: 81.0
HMM Sc=64.00	Sec struct Sc=17.00
         *    |    *    |    *    |    *    |    *    |    *    |    *    |   
Seq: GCCCGTCTAGCTCAGTTGGTAGAGCGCAAGGCTCTTAACCTTGTGGtCGTGGGTTCGAGCCCCACGGTGGGgCG
Str: >>>>>>>..>>>>........<<<<.>>>>>.......<<<<<.....>>>>>.......<<<<<<<<<<<.<.

Scaffold_11.trna30 (17014778-17014848)	Length: 71 bp
Type: Gly	Anticodon: GCC at 33-35 (17014810-17014812)	Score: 66.5
HMM Sc=44.80	Sec struct Sc=21.70
         *    |    *    |    *    |    *    |    *    |    *    |    *    |
Seq: GCACCAGTGGTCTAGTGGTAGAATAGTACCCTGCCACGGTACAGaCCCGGGTTCGATTCCCGGCTGGTGCA
Str: >>>>>>>..>>.>.......<.<<.>>>>>.......<<<<<....>>>>>.......<<<<<<<<<<<<.

Scaffold_11.trna31 (18364676-18364747)	Length: 72 bp
Type: His	Anticodon: GTG at 34-36 (18364709-18364711)	Score: 63.0
HMM Sc=33.70	Sec struct Sc=29.30
         *    |    *    |    *    |    *    |    *    |    *    |    *    | 
Seq: GTGGCTGTAGTTTAGTGGTtAGAATTCCACGTTGTGGCCGTGGAGaCCTGGGCTCGAATCCCAGCAGCCACA
Str: >>>>>>>..>>>>........<<<<.>>>>>.......<<<<<....>>>>>.......<<<<<<<<<<<<.

Scaffold_11.trna32 (18822514-18822583)	Length: 70 bp
Type: Pro	Anticodon: TGG at 33-35 (18822546-18822548)	Score: 21.3
Possible pseudogene: HMM Sc=19.90	Sec struct Sc=1.40
         *    |    *    |    *    |    *    |    *    |    *    |    *    
Seq: GCGCTTGTGGCTCAATGGAtTGAGCATCTGCATGGAGCAGATGTTTGGGGTTCGACCCCTACTGGGCGCA
Str: >>>>>>>..>>>>........<<<<.>>>>>.....<<<<<......>>>.......<<<..<<<<<<<.

Scaffold_11.trna33 (19275273-19275344)	Length: 72 bp
Type: Glu	Anticodon: TTC at 34-36 (19275306-19275308)	Score: 73.2
HMM Sc=48.70	Sec struct Sc=24.50
         *    |    *    |    *    |    *    |    *    |    *    |    *    | 
Seq: TCCGTTGTCGTCCAGCGGTtAGGATGTCTGGCTTTCACCCAGGAGaCCCGGGTTCGATTCCCGGCAACGGAA
Str: >>>>>>>..>>>>........<<<<.>>>>>.......<<<<<....>>>>>.......<<<<<<<<<<<<.

Scaffold_11.trna34 (20206220-20206290)	Length: 71 bp
Type: Gly	Anticodon: GCC at 33-35 (20206252-20206254)	Score: 66.5
HMM Sc=44.80	Sec struct Sc=21.70
         *    |    *    |    *    |    *    |    *    |    *    |    *    |
Seq: GCACCAGTGGTCTAGTGGTAGAATAGTACCCTGCCACGGTACAGaCCCGGGTTCGATTCCCGGCTGGTGCA
Str: >>>>>>>..>>.>.......<.<<.>>>>>.......<<<<<....>>>>>.......<<<<<<<<<<<<.

Scaffold_11.trna35 (20437554-20437626)	Length: 73 bp
Type: His	Anticodon: GTG at 34-36 (20437587-20437589)	Score: 27.7
Possible pseudogene: HMM Sc=27.50	Sec struct Sc=0.20
         *    |    *    |    *    |    *    |    *    |    *    |    *    |  
Seq: GCGCTTGTGGTTCAATGGAtAGAGCATCTGCATGTGGAGTAGAAAGTttgGGGTTCGACCCCTACTAGGCGCA
Str: >>>>>>>..>>>>........<<<<.>>>>>.......<<<<<..>>...>>>.......<<<<<<<<<<<<.

Scaffold_11.trna36 (20694021-20694092)	Length: 72 bp
Type: Gly	Anticodon: GCC at 33-35 (20694053-20694055)	Score: 66.1
HMM Sc=45.20	Sec struct Sc=20.90
         *    |    *    |    *    |    *    |    *    |    *    |    *    | 
Seq: GCACCAGTGGTCTAGTGGTAGAATAGTACCCTGCCACGGTACAGAcCCCGGGTTCGATTCCCGGCTGGTGCA
Str: >>>>>>>..>>.>.......<.<<.>>>>>.......<<<<<.....>>>>>.......<<<<<<<<<<<<.

Scaffold_11.trna37 (20835211-20835282)	Length: 72 bp
Type: Pro	Anticodon: TGG at 33-35 (20835243-20835245)	Score: 67.0
HMM Sc=35.40	Sec struct Sc=31.60
         *    |    *    |    *    |    *    |    *    |    *    |    *    | 
Seq: GGGTATTTGGTCTAGTGGTATGATTCTCGCTTTGGGTGCGAGAGGtCCCGAGTTCGATTCTCGGAATGCCCC
Str: >>>>>>>..>>>.........<<<.>>>>>.......<<<<<.....>>>>>.......<<<<<<<<<<<<.

Scaffold_11.trna38 (20835458-20835529)	Length: 72 bp
Type: Pro	Anticodon: TGG at 33-35 (20835490-20835492)	Score: 68.5
HMM Sc=35.70	Sec struct Sc=32.80
         *    |    *    |    *    |    *    |    *    |    *    |    *    | 
Seq: GGGCATTTGGTCTAGTGGTATGATTCTCGCTTTGGGTGCGAGAGGtCCCGAGTTCGATTCTCGGAATGCCCC
Str: >>>>>>>..>>>.........<<<.>>>>>.......<<<<<.....>>>>>.......<<<<<<<<<<<<.

Scaffold_11.trna39 (20835809-20835880)	Length: 72 bp
Type: Pro	Anticodon: TGG at 33-35 (20835841-20835843)	Score: 68.5
HMM Sc=35.70	Sec struct Sc=32.80
         *    |    *    |    *    |    *    |    *    |    *    |    *    | 
Seq: GGGCATTTGGTCTAGTGGTATGATTCTCGCTTTGGGTGCGAGAGGtCCCGAGTTCGATTCTCGGAATGCCCC
Str: >>>>>>>..>>>.........<<<.>>>>>.......<<<<<.....>>>>>.......<<<<<<<<<<<<.

Scaffold_11.trna40 (20837406-20837477)	Length: 72 bp
Type: Pro	Anticodon: TGG at 33-35 (20837438-20837440)	Score: 68.5
HMM Sc=35.70	Sec struct Sc=32.80
         *    |    *    |    *    |    *    |    *    |    *    |    *    | 
Seq: GGGCATTTGGTCTAGTGGTATGATTCTCGCTTTGGGTGCGAGAGGtCCCGAGTTCGATTCTCGGAATGCCCC
Str: >>>>>>>..>>>.........<<<.>>>>>.......<<<<<.....>>>>>.......<<<<<<<<<<<<.

Scaffold_11.trna41 (20838816-20838887)	Length: 72 bp
Type: Pro	Anticodon: TGG at 33-35 (20838848-20838850)	Score: 39.3
HMM Sc=27.30	Sec struct Sc=12.00
         *    |    *    |    *    |    *    |    *    |    *    |    *    | 
Seq: GGACATTTGGTCAAGTGGTATGGTTCTCGCTTTGGGTGCGAGAGGtCCTAAGTTTGATTCTCGGAGTGTCCC
Str: >>>>>>>..>>>>.......<<<<.>>>>>.......<<<<<.....>>.>>.......<<.<<<<<<<<<.

Scaffold_11.trna42 (20839141-20839212)	Length: 72 bp
Type: Pro	Anticodon: TGG at 33-35 (20839173-20839175)	Score: 68.5
HMM Sc=35.70	Sec struct Sc=32.80
         *    |    *    |    *    |    *    |    *    |    *    |    *    | 
Seq: GGGCATTTGGTCTAGTGGTATGATTCTCGCTTTGGGTGCGAGAGGtCCCGAGTTCGATTCTCGGAATGCCCC
Str: >>>>>>>..>>>.........<<<.>>>>>.......<<<<<.....>>>>>.......<<<<<<<<<<<<.

Scaffold_11.trna43 (20839491-20839562)	Length: 72 bp
Type: Pro	Anticodon: TGG at 33-35 (20839523-20839525)	Score: 67.4
HMM Sc=34.70	Sec struct Sc=32.70
         *    |    *    |    *    |    *    |    *    |    *    |    *    | 
Seq: GGGCATTTGGTCTAGTGGTATGATTCTCGCTTTGGGTGCGAGAGGtCCCGAGTTCAATTCTCGGAATGCCCC
Str: >>>>>>>..>>>.........<<<.>>>>>.......<<<<<.....>>>>>.......<<<<<<<<<<<<.

Scaffold_11.trna44 (20840970-20841041)	Length: 72 bp
Type: Pro	Anticodon: TGG at 33-35 (20841002-20841004)	Score: 68.5
HMM Sc=35.70	Sec struct Sc=32.80
         *    |    *    |    *    |    *    |    *    |    *    |    *    | 
Seq: GGGCATTTGGTCTAGTGGTATGATTCTCGCTTTGGGTGCGAGAGGtCCCGAGTTCGATTCTCGGAATGCCCC
Str: >>>>>>>..>>>.........<<<.>>>>>.......<<<<<.....>>>>>.......<<<<<<<<<<<<.

Scaffold_11.trna45 (20847710-20847782)	Length: 73 bp
Type: Pro	Anticodon: TGG at 34-36 (20847743-20847745)	Score: 64.3
HMM Sc=31.50	Sec struct Sc=32.80
         *    |    *    |    *    |    *    |    *    |    *    |    *    |  
Seq: GGGCATTTgGGTCTAGTGGTATGATTCTCGCTTTGGGTGCGAGAGGtCCCGAGTTCGATTCTCGGAATGCCCC
Str: >>>>>>>...>>>.........<<<.>>>>>.......<<<<<.....>>>>>.......<<<<<<<<<<<<.

Scaffold_11.trna46 (20847849-20847920)	Length: 72 bp
Type: Pro	Anticodon: AGG at 33-35 (20847881-20847883)	Score: 67.4
HMM Sc=34.70	Sec struct Sc=32.70
         *    |    *    |    *    |    *    |    *    |    *    |    *    | 
Seq: GGGCATTTGGTCTAGTGGTATGATTCTCGCTTAGGGTGCGAGAGGtCCCGAGTTCAATTCTCGGAATGCCCC
Str: >>>>>>>..>>>.........<<<.>>>>>.......<<<<<.....>>>>>.......<<<<<<<<<<<<.

Scaffold_11.trna47 (20852253-20852324)	Length: 72 bp
Type: Pro	Anticodon: TGG at 33-35 (20852285-20852287)	Score: 68.5
HMM Sc=35.70	Sec struct Sc=32.80
         *    |    *    |    *    |    *    |    *    |    *    |    *    | 
Seq: GGGCATTTGGTCTAGTGGTATGATTCTCGCTTTGGGTGCGAGAGGtCCCGAGTTCGATTCTCGGAATGCCCC
Str: >>>>>>>..>>>.........<<<.>>>>>.......<<<<<.....>>>>>.......<<<<<<<<<<<<.

Scaffold_11.trna48 (20852392-20852463)	Length: 72 bp
Type: Pro	Anticodon: AGG at 34-36 (20852425-20852427)	Score: 48.1
HMM Sc=29.00	Sec struct Sc=19.10
         *    |    *    |    *    |    *    |    *    |    *    |    *    | 
Seq: AGGGCATTtGGTCTAGTGGTATGATTCTCGCTTAGGGTGCGAGAGGTCCGAGTTCAATTCTCGAATGCCCCT
Str: .>>>>>>...>>>.........<<<.>>>>>.......<<<<<.....>>>>.......<<<<.<<<<<<..

Scaffold_11.trna49 (20853074-20853145)	Length: 72 bp
Type: Pro	Anticodon: CGG at 33-35 (20853106-20853108)	Score: 68.4
HMM Sc=35.70	Sec struct Sc=32.70
         *    |    *    |    *    |    *    |    *    |    *    |    *    | 
Seq: GGGCATTTGGTCTAGTGGTATGATTCTCGCTTCGGGTGCGAGAGGtCCCGAGTTCGATTCTCGGAATGCCCC
Str: >>>>>>>..>>>.........<<<.>>>>>.......<<<<<.....>>>>>.......<<<<<<<<<<<<.

Scaffold_11.trna50 (20854261-20854332)	Length: 72 bp
Type: Pro	Anticodon: AGG at 33-35 (20854293-20854295)	Score: 67.4
HMM Sc=34.70	Sec struct Sc=32.70
         *    |    *    |    *    |    *    |    *    |    *    |    *    | 
Seq: GGGCATTTGGTCTAGTGGTATGATTCTCGCTTAGGGTGCGAGAGGtCCCGAGTTCAATTCTCGGAATGCCCC
Str: >>>>>>>..>>>.........<<<.>>>>>.......<<<<<.....>>>>>.......<<<<<<<<<<<<.

Scaffold_11.trna51 (20854970-20855046)	Length: 77 bp
Type: Leu	Anticodon: TAG at 35-37 (20855004-20855006)	Score: 21.7
Possible pseudogene: HMM Sc=0.00	Sec struct Sc=21.70
         *    |    *    |    *    |    *    |    *    |    *    |    *    |    * 
Seq: CGGAATATggGGTCTAGTGGTATGATTCTCGCTTTAGGTGCGAGAAGgCCCAAGTTAAATTCTTGAAATTCCccaGA
Str: >>>>>>.....>>>.........<<<.>>>>>.......<<<<<......>>>>.......<<<<..<<<<<...<.

Scaffold_11.trna52 (20855382-20855453)	Length: 72 bp
Type: Pro	Anticodon: TGG at 33-35 (20855414-20855416)	Score: 68.5
HMM Sc=35.70	Sec struct Sc=32.80
         *    |    *    |    *    |    *    |    *    |    *    |    *    | 
Seq: GGGCATTTGGTCTAGTGGTATGATTCTCGCTTTGGGTGCGAGAGGtCCCGAGTTCGATTCTCGGAATGCCCC
Str: >>>>>>>..>>>.........<<<.>>>>>.......<<<<<.....>>>>>.......<<<<<<<<<<<<.

Scaffold_11.trna53 (20855523-20855594)	Length: 72 bp
Type: Pro	Anticodon: AGG at 33-35 (20855555-20855557)	Score: 67.4
HMM Sc=34.70	Sec struct Sc=32.70
         *    |    *    |    *    |    *    |    *    |    *    |    *    | 
Seq: GGGCATTTGGTCTAGTGGTATGATTCTCGCTTAGGGTGCGAGAGGtCCCGAGTTCAATTCTCGGAATGCCCC
Str: >>>>>>>..>>>.........<<<.>>>>>.......<<<<<.....>>>>>.......<<<<<<<<<<<<.

Scaffold_11.trna54 (20855935-20856006)	Length: 72 bp
Type: Pro	Anticodon: TGG at 33-35 (20855967-20855969)	Score: 68.5
HMM Sc=35.70	Sec struct Sc=32.80
         *    |    *    |    *    |    *    |    *    |    *    |    *    | 
Seq: GGGCATTTGGTCTAGTGGTATGATTCTCGCTTTGGGTGCGAGAGGtCCCGAGTTCGATTCTCGGAATGCCCC
Str: >>>>>>>..>>>.........<<<.>>>>>.......<<<<<.....>>>>>.......<<<<<<<<<<<<.

Scaffold_11.trna55 (20856265-20856336)	Length: 72 bp
Type: Pro	Anticodon: TGG at 33-35 (20856297-20856299)	Score: 68.5
HMM Sc=35.70	Sec struct Sc=32.80
         *    |    *    |    *    |    *    |    *    |    *    |    *    | 
Seq: GGGCATTTGGTCTAGTGGTATGATTCTCGCTTTGGGTGCGAGAGGtCCCGAGTTCGATTCTCGGAATGCCCC
Str: >>>>>>>..>>>.........<<<.>>>>>.......<<<<<.....>>>>>.......<<<<<<<<<<<<.

Scaffold_11.trna56 (20858875-20858952)	Length: 78 bp
Type: Leu	Anticodon: TAG at 33-35 (20858907-20858909)	Score: 20.9
Possible pseudogene: HMM Sc=21.90	Sec struct Sc=-1.00
         *    |    *    |    *    |    *    |    *    |    *    |    *    |    *  
Seq: AGGCATTTGGTCTAGTGGTATCATTCTCGCTTTAGGTGTGACAGGtCCCGAGTTTGATTCTCGGagtcggAATGCCCC
Str: .>>>>>>..>>...........<<..>>>>.......<<<<......>>>>>.......<<<<<......<<<<<<..

Scaffold_11.trna57 (20859440-20859511)	Length: 72 bp
Type: Pro	Anticodon: TGG at 33-35 (20859472-20859474)	Score: 68.5
HMM Sc=35.70	Sec struct Sc=32.80
         *    |    *    |    *    |    *    |    *    |    *    |    *    | 
Seq: GGGCATTTGGTCTAGTGGTATGATTCTCGCTTTGGGTGCGAGAGGtCCCGAGTTCGATTCTCGGAATGCCCC
Str: >>>>>>>..>>>.........<<<.>>>>>.......<<<<<.....>>>>>.......<<<<<<<<<<<<.

Scaffold_11.trna58 (20859804-20859875)	Length: 72 bp
Type: Pro	Anticodon: TGG at 33-35 (20859836-20859838)	Score: 68.5
HMM Sc=35.70	Sec struct Sc=32.80
         *    |    *    |    *    |    *    |    *    |    *    |    *    | 
Seq: GGGCATTTGGTCTAGTGGTATGATTCTCGCTTTGGGTGCGAGAGGtCCCGAGTTCGATTCTCGGAATGCCCC
Str: >>>>>>>..>>>.........<<<.>>>>>.......<<<<<.....>>>>>.......<<<<<<<<<<<<.

Scaffold_11.trna59 (21020559-21020630)	Length: 72 bp
Type: Undet	Anticodon: NNN at 0-0 (0-0)	Score: 24.1
Possible pseudogene: HMM Sc=0.00	Sec struct Sc=24.10
         *    |    *    |    *    |    *    |    *    |    *    |    *    | 
Seq: GCTGCAGTAGCATACTGGAattaATCGTAATTGGtcgatttaAAAaCCCAGGTTCAAATCCTGGCTGCAGCA
Str: >>>>>>>..>>...............<<...................>>>>>.......<<<<<<<<<<<<.

Scaffold_11.trna60 (21574298-21574370)	Length: 73 bp
Type: His	Anticodon: ATG at 34-36 (21574331-21574333)	Score: 27.8
Possible pseudogene: HMM Sc=32.00	Sec struct Sc=-4.20
         *    |    *    |    *    |    *    |    *    |    *    |    *    |  
Seq: GCGTTTGTGGCTCAATGGAtAAAGCATCTGCATATGGAGCAAAAGtTTTGgGGTTCGACCCCTACTAGGCGCA
Str: >>>>>>>..>>>..........<<<.>.>>>.......<<<.<.....>>.>>.......<<<<.<<<<<<<.

Scaffold_11.trna61 (21859229-21859157)	Length: 73 bp
Type: Arg	Anticodon: TCT at 34-36 (21859196-21859194)	Score: 70.0
HMM Sc=49.90	Sec struct Sc=20.10
         *    |    *    |    *    |    *    |    *    |    *    |    *    |  
Seq: GCGCTCGTGGCCTAATGGAtAAGGCATTTGACTTCTAATCAAAGGAtTGTGGGTTCGAGTCCCACCGAGCGTG
Str: >>>>>>>..>>>>........<<<<.>>>>>.......<<<<<.....>>>>>.......<<<<<<<<<<<<.

Scaffold_11.trna62 (21329298-21329227)	Length: 72 bp
Type: Lys	Anticodon: TTT at 33-35 (21329266-21329264)	Score: 81.6
HMM Sc=66.10	Sec struct Sc=15.50
         *    |    *    |    *    |    *    |    *    |    *    |    *    | 
Seq: GCCTTCTTAGCTCAGTGGTAGAGCGCACGGCTTTTAACCGTGTGGtCGTGGGTTCGATCCCCACAGACGGCG
Str: >>>.>>>..>>>>.......<<<<.>>>>>.......<<<<<.....>>>>>.......<<<<<<<<.<<<.

Scaffold_11.trna63 (21273925-21273853)	Length: 73 bp
Type: His	Anticodon: GTG at 34-36 (21273892-21273890)	Score: 37.6
Possible pseudogene: HMM Sc=42.40	Sec struct Sc=-4.80
         *    |    *    |    *    |    *    |    *    |    *    |    *    |  
Seq: GCGCTTGTGGCTCAATGGAtAGAGCATCTGCATGTGGAGCAGAAGGTTTGgGGTTCGATTCCTACTGGATGCA
Str: >>>.>>>..>>>>........<<<<.>>>>>.......<<<<<.....>>.>>.......<<<<.<<<.<<<.

Scaffold_11.trna64 (21207785-21207715)	Length: 71 bp
Type: Asn	Anticodon: GTT at 33-35 (21207753-21207751)	Score: 43.0
HMM Sc=19.80	Sec struct Sc=23.20
         *    |    *    |    *    |    *    |    *    |    *    |    *    |
Seq: TACCTATTAGCTCAAATGGTAGAGCATCGTGTGTTACACGAACGaTGTGGGTTCGATTCCCACATAGGTAT
Str: >>>>>>>..>>>>........<<<<.>>>.........<<<.....>>>>>.......<<<<<<<<<<<<.

Scaffold_11.trna65 (21205881-21205810)	Length: 72 bp
Type: Pro	Anticodon: AGG at 33-35 (21205849-21205847)	Score: 67.4
HMM Sc=34.70	Sec struct Sc=32.70
         *    |    *    |    *    |    *    |    *    |    *    |    *    | 
Seq: GGGCATTTGGTCTAGTGGTATGATTCTCGCTTAGGGTGCGAGAGGtCCCGAGTTCAATTCTCGGAATGCCCC
Str: >>>>>>>..>>>.........<<<.>>>>>.......<<<<<.....>>>>>.......<<<<<<<<<<<<.

Scaffold_11.trna66 (20775248-20775176)	Length: 73 bp
Type: Phe	Anticodon: GAA at 34-36 (20775215-20775213)	Score: 78.3
HMM Sc=58.40	Sec struct Sc=19.90
         *    |    *    |    *    |    *    |    *    |    *    |    *    |  
Seq: GCGGGGATAGCTCAGTTGGGAGAGCGTCAGACTGAAGATCTGAAGGtCGCGTGTTCGATCCACGCTCACCGCA
Str: >>>>.>>..>>>>........<<<<.>>>>>.......<<<<<.....>>>>>.......<<<<<<<.<<<<.

Scaffold_11.trna67 (20578603-20578532)	Length: 72 bp
Type: His	Anticodon: GTG at 34-36 (20578570-20578568)	Score: 34.4
Possible pseudogene: HMM Sc=34.30	Sec struct Sc=0.10
         *    |    *    |    *    |    *    |    *    |    *    |    *    | 
Seq: GCGCTTGTGGCTCAATGGAtAGAGCATCTGCATGTGGAACAGAAGGTTggGGTTCGACCCCAACTAGGCGCA
Str: >>>>>>>..>>>>........<<<<.>>>>.........<<<<..>>>..>>.......<<<<<<<<<<<<.

Scaffold_11.trna68 (19785217-19785147)	Length: 71 bp
Type: Gly	Anticodon: GCC at 33-35 (19785185-19785183)	Score: 66.5
HMM Sc=44.80	Sec struct Sc=21.70
         *    |    *    |    *    |    *    |    *    |    *    |    *    |
Seq: GCACCAGTGGTCTAGTGGTAGAATAGTACCCTGCCACGGTACAGaCCCGGGTTCGATTCCCGGCTGGTGCA
Str: >>>>>>>..>>.>.......<.<<.>>>>>.......<<<<<....>>>>>.......<<<<<<<<<<<<.

Scaffold_11.trna69 (19627935-19627862)	Length: 74 bp
Type: Thr	Anticodon: AGT at 35-37 (19627901-19627899)	Score: 75.3
HMM Sc=47.40	Sec struct Sc=27.90
         *    |    *    |    *    |    *    |    *    |    *    |    *    |   
Seq: GCTCTTGTAGCTCAGTTGGTtAGAGCACCCGTTTAGTAAGCGGGAGGtCTTGAGTTCGACTCTCAACAAGAGCA
Str: >>>>>>>..>>>>.........<<<<.>>>>>.......<<<<<.....>>>>>.......<<<<<<<<<<<<.

Scaffold_11.trna70 (18926938-18926867)	Length: 72 bp
Type: Lys	Anticodon: TTT at 33-35 (18926906-18926904)	Score: 92.3
HMM Sc=68.60	Sec struct Sc=23.70
         *    |    *    |    *    |    *    |    *    |    *    |    *    | 
Seq: GCCGTCTTAGCTCAGTGGTAGAGCGCGTGGCTTTTAACCACGTGGtCGTGGGTTCGATCCCCACAGACGGCG
Str: >>>>>>>..>>>>.......<<<<.>>>>>.......<<<<<.....>>>>>.......<<<<<<<<<<<<.

Scaffold_11.trna71 (18587319-18587247)	Length: 73 bp
Type: His	Anticodon: GTG at 34-36 (18587286-18587284)	Score: 23.8
Possible pseudogene: HMM Sc=20.20	Sec struct Sc=3.60
         *    |    *    |    *    |    *    |    *    |    *    |    *    |  
Seq: GCGCTTGTGGCTCAATGGAtAGAGCATTTGCATGTGGAGCAGAAAaTTTGGGaTTCGATCtCTACTGGGCGCG
Str: >>>>>>>..>>>>........<<<<.>>>>>.......<<<<<.....>>>..........<<<.<<<<<<<.

Scaffold_11.trna72 (18325194-18325122)	Length: 73 bp
Type: Ala	Anticodon: AGC at 34-36 (18325161-18325159)	Score: 63.4
HMM Sc=38.20	Sec struct Sc=25.20
         *    |    *    |    *    |    *    |    *    |    *    |    *    |  
Seq: GGGGATGTAGCTCAGATGGTAGAGCGCTCGCTTAGCATGCGAGAGGtACGGGGATCGATACCCCGCATCTCCA
Str: >>>>>>>..>>>>........<<<<.>>>>>.......<<<<<.....>>>>>.......<<<<<<<<<<<<.

Scaffold_11.trna73 (11835063-11834992)	Length: 72 bp
Type: iMet	Anticodon: CAT at 33-35 (11835031-11835029)	Score: 55.0
HMM Sc=21.60	Sec struct Sc=33.40
         *    |    *    |    *    |    *    |    *    |    *    |    *    | 
Seq: ATCAGAGTGGCGCAGCGGAAGCGTGGTGGGCCCATAACCCACAGGtCCCAAGATCGAAACTTGGCTCTGATA
Str: >>>>>>>..>>>>.......<<<<.>>>>>.......<<<<<.....>>>>>.......<<<<<<<<<<<<.

Scaffold_11.trna74 (11203450-11203372)	Length: 79 bp
Type: His	Anticodon: GTG at 34-36 (11203417-11203415)	Score: 21.9
Possible pseudogene: HMM Sc=27.70	Sec struct Sc=-5.80
         *    |    *    |    *    |    *    |    *    |    *    |    *    |    *   
Seq: GGGCTTGTGGCTCAATGGAtAGAGCATCTGCATGTGAAGCAGAAGAtTTGGGGTTTGAtccctACTCCTACTGGGCgCA
Str: >>.>>.>..>>>>........<<<<.>>>>>.......<<<<<.....>>>>>............<<<<<<.<<.<.<.

Scaffold_11.trna75 (8039942-8039871)	Length: 72 bp
Type: Undet	Anticodon: NNN at 0-0 (0-0)	Score: 31.2
Possible pseudogene: HMM Sc=27.90	Sec struct Sc=3.30
         *    |    *    |    *    |    *    |    *    |    *    |    *    | 
Seq: GTTCTTGTGGTGTAGTGGTtACCACAATGGTTTGCAAACCAAAGGtCCCTTGTTCAATTCAAGCCAACAACA
Str: >>>.>>>..>>>..........<<<..>>>........<<<.......>>>>.......<<<<.<<<.<<<.

Scaffold_11.trna76 (7726954-7726885)	Length: 70 bp
Type: Undet	Anticodon: NNN at 0-0 (0-0)	Score: 26.8
HMM Sc=12.60	Sec struct Sc=14.20
         *    |    *    |    *    |    *    |    *    |    *    |    *    
Seq: AGCCTACTAGCTCAGGTtAGAGCATTGTGcaaatgcacaAAAGaTGTGGGTTCAAATCCCACGTAGGTTC
Str: >>>>>>>..>>>>......<<<<.>...............<....>>>>>.......<<<<<<<<<<<<.

Scaffold_11.trna77 (7339752-7339681)	Length: 72 bp
Type: Undet	Anticodon: NNN at 0-0 (0-0)	Score: 23.1
HMM Sc=13.50	Sec struct Sc=9.60
         *    |    *    |    *    |    *    |    *    |    *    |    *    | 
Seq: GTTGTTGTGGTGTAGTGATtACCACAATGGTTTGCAAACCAAAGGgCCCTTATTCAATTCAAGCCAACAACA
Str: >>>>>>>..>>>..........<<<..>>>........<<<.......>>>.........<<<.<<<<<<<.

Scaffold_11.trna78 (7067449-7067367)	Length: 83 bp
Type: Thr	Anticodon: TGT at 37-39 (7067413-7067411)	Score: 43.7
Possible intron: 41-45 (7067409-7067405)
HMM Sc=25.50	Sec struct Sc=18.20
         *    |    *    |    *    |    *    |    *    |    *    |    *    |    *    |  
Seq: AGCCTATTAGCTCAATTtGGTCGAGCACTGtGtATTTGTGtttacATgCaCAGAGGaTGTGGGTTCAAATCCCACATAGGCTT
Str: >>>>>>>..>>>>.........<<<<.>>>.>.>............<.<.<<<.....>>>>>.......<<<<<<<<<<<<.

Scaffold_11.trna79 (5495089-5495017)	Length: 73 bp
Type: Asn	Anticodon: ATT at 34-36 (5495056-5495054)	Score: 31.6
HMM Sc=13.80	Sec struct Sc=17.80
         *    |    *    |    *    |    *    |    *    |    *    |    *    |  
Seq: AGCCTATTAGCTCAACTtGGTAGAGCGCTATGCATTTGcATAGAGGgTGTAGGCTCAACTCCTGCATAGGCTA
Str: >>>>>>>..>>>>.........<<<<.>>>..........<<<.....>>>>>.......<<<<<<<<<<<<.

Scaffold_11.trna80 (5101669-5101594)	Length: 76 bp
Type: Lys	Anticodon: CTT at 34-36 (5101636-5101634)	Score: 32.9
Possible intron: 38-42 (5101632-5101628)
HMM Sc=20.60	Sec struct Sc=12.30
         *    |    *    |    *    |    *    |    *    |    *    |    *    |    *
Seq: AGCCTATTAGCTCAATTGGTAGAGCACTCTATTCTTCattgtATGGAGGATGTAGGTTCACATCCTACATAGCCTA
Str: >>.>>>>..>>>>........<<<<.>>>>>............<<<<<...>>>>>.......<<<<<<<<<.<<.

Scaffold_11.trna81 (3989746-3989658)	Length: 89 bp
Type: Ser	Anticodon: GGA at 34-36 (3989713-3989711)	Score: 26.5
Possible intron: 38-53 (3989709-3989694)
HMM Sc=19.60	Sec struct Sc=6.90
         *    |    *    |    *    |    *    |    *    |    *    |    *    |    *    |    *   
Seq: CTGATCTTAGCTGAGTTGGTAGAGCGGAGGACTGGAGtaggttgtactttcaaCTCCTTAGGtCGCaTATTCGAATcTGGCAGGTCGGA
Str: >>>>>>>..>>>..........<<<.>>>>>.......................<<<<<.....>>.>>........<<<<<<<<<<<.

Scaffold_11.trna82 (3709244-3709173)	Length: 72 bp
Type: Cys	Anticodon: GCA at 34-36 (3709211-3709209)	Score: 41.4
HMM Sc=21.70	Sec struct Sc=19.70
         *    |    *    |    *    |    *    |    *    |    *    |    *    | 
Seq: GTTATTGTGGTGTAGTGGTTACaACAATGGTTTGCAAAATCAAAGGTCCTTGTTCAATTCAAGGCAATAACA
Str: >>>>>>>..>>>>.......<<.<<..>>>>.......<<<<.....>>>>>.......<<<<<<<<<<<<.

Scaffold_11.trna83 (1490873-1490802)	Length: 72 bp
Type: Leu	Anticodon: CAA at 33-35 (1490841-1490839)	Score: 44.8
HMM Sc=27.10	Sec struct Sc=17.70
         *    |    *    |    *    |    *    |    *    |    *    |    *    | 
Seq: AACCTATTAGCTCAATTGGTAGAGCACTATGCCAATGcATAGGAGaTGTAGGTTCAATTCCTACATAGGTTA
Str: >>>>>>>..>>>>........<<<<.>>>..........<<<.....>>>>>.......<<<<<<<<<<<<.

Scaffold_11.trna84 (1474860-1474785)	Length: 76 bp
Type: Lys	Anticodon: CTT at 34-36 (1474827-1474825)	Score: 44.4
Possible intron: 38-42 (1474823-1474819)
HMM Sc=27.80	Sec struct Sc=16.60
         *    |    *    |    *    |    *    |    *    |    *    |    *    |    *
Seq: AGCCTATTAGCTCAATCGGCAGAGCACTCTGTTCTTCattgcATGGAGGGTGTAGGTTCAAATCCTACATAGGCTA
Str: >>>>>>>..>>>>........<<<<.>>>>>............<<<<<...>>>>>.......<<<<<<<<<<<<.

Scaffold_12.trna1 (458227-458310)	Length: 84 bp
Type: Leu	Anticodon: CAA at 35-37 (458261-458263)	Score: 78.6
HMM Sc=55.60	Sec struct Sc=23.00
         *    |    *    |    *    |    *    |    *    |    *    |    *    |    *    |   
Seq: GTCAGGATGGCCGAGTGGTctAAGGCGCCAGACTCAAGTTCTGGTCCTCTAACGAGGGCGTGGGTTCAAATCCCACTTCTGACA
Str: >>>>>>>..>>>...........<<<.>>>>>.......<<<<<.>>>>....<<<<..>>>>>.......<<<<<<<<<<<<.

Scaffold_12.trna2 (462286-462368)	Length: 83 bp
Type: Undet	Anticodon: NNN at 0-0 (0-0)	Score: 59.6
HMM Sc=51.10	Sec struct Sc=8.50
         *    |    *    |    *    |    *    |    *    |    *    |    *    |    *    |  
Seq: GTCAGGATGGCCGAGTGGTctAAGGCGCCAGActcaagtttggtcctctaaCGAGGgCGTGGGTTCAAATCCCACTTCTGACA
Str: >>>>>>>..>>>...........<<<.>........................<.....>>>>>.......<<<<<<<<<<<<.

Scaffold_12.trna3 (489175-489246)	Length: 72 bp
Type: Gly	Anticodon: TCC at 34-36 (489208-489210)	Score: 73.9
HMM Sc=46.20	Sec struct Sc=27.70
         *    |    *    |    *    |    *    |    *    |    *    |    *    | 
Seq: GCGTTTGTAGTCCAACGGTtAGGATAATTGCCTTCCAAGCAATAGaCCCGGGTTCGACTCCCGGCAAACGCA
Str: >>>>>>>..>>>>........<<<<.>>>>>.......<<<<<....>>>>>.......<<<<<<<<<<<<.

Scaffold_12.trna4 (633263-633334)	Length: 72 bp
Type: iMet	Anticodon: CAT at 33-35 (633295-633297)	Score: 58.3
HMM Sc=28.10	Sec struct Sc=30.20
         *    |    *    |    *    |    *    |    *    |    *    |    *    | 
Seq: ATCAGAGTGGCGCAGCGGAAGCGTGGTGGGCCCATAACCCACAGGtCCCAGGATCGAAACCTGGCTCTGATA
Str: >>>>>>>..>>>>.......<<<<.>>>>>.......<<<<<.....>>>>>.......<<<<<<<<<<<<.

Scaffold_12.trna5 (1104051-1104123)	Length: 73 bp
Type: Ala	Anticodon: CGC at 34-36 (1104084-1104086)	Score: 68.3
HMM Sc=44.10	Sec struct Sc=24.20
         *    |    *    |    *    |    *    |    *    |    *    |    *    |  
Seq: GGGGGTGTAGCTCAtATGGTAGAGCGCTCGCTTCGCATGCGAGAGGcACGGGGTTCGATTCCCCGCACCTCCA
Str: >>>>>>>..>>>>........<<<<.>>>>>.......<<<<<.....>>>>>.......<<<<<<<<<<<<.

Scaffold_12.trna6 (1119384-1119457)	Length: 74 bp
Type: Arg	Anticodon: ACG at 35-37 (1119418-1119420)	Score: 56.2
HMM Sc=44.90	Sec struct Sc=11.30
         *    |    *    |    *    |    *    |    *    |    *    |    *    |   
Seq: GGGCCTGTAGCTCAGAGGAttAGAGCACGTGGCTACGAACCACGGTGtCGGGGGTTCGAATCCCTCCTCGCCCA
Str: >>>>..>..>>>>.........<<<<.>>>>>.......<<<<<.....>>>>>.......<<<<<<..<<<<.

Scaffold_12.trna7 (1198231-1198302)	Length: 72 bp
Type: Gln	Anticodon: CTG at 34-36 (1198264-1198266)	Score: 74.8
HMM Sc=49.50	Sec struct Sc=25.30
         *    |    *    |    *    |    *    |    *    |    *    |    *    | 
Seq: GGTTCTATGGTCTAGTGGTtAGGACATCGGACTCTGAATCCGATAgCCCGAGTTCAAGTCTCGGTAGGACCT
Str: >>>>>>>..>>>>........<<<<.>>>>>.......<<<<<....>>>>>.......<<<<<<<<<<<<.

Scaffold_12.trna8 (2753793-2753874)	Length: 82 bp
Type: Ser	Anticodon: AGA at 34-36 (2753826-2753828)	Score: 79.4
HMM Sc=43.10	Sec struct Sc=36.30
         *    |    *    |    *    |    *    |    *    |    *    |    *    |    *    | 
Seq: GTGGACGTGCCGGAGTGGTtATCGGGCATGACTAGAAATCATGTGGGCTTTGCCCGCGCAGGTTCGAATCCTGCCGTCCACG
Str: >>>>>>>..>>>>........<<<<.>>>>>.......<<<<<.>>>>...<<<<..>>>>>.......<<<<<<<<<<<<.

Scaffold_12.trna9 (3426675-3426747)	Length: 73 bp
Type: His	Anticodon: GTG at 34-36 (3426708-3426710)	Score: 24.3
Possible pseudogene: HMM Sc=19.60	Sec struct Sc=4.70
         *    |    *    |    *    |    *    |    *    |    *    |    *    |  
Seq: GCGCTTGTGGCTCAATGGAtAGAGCATATGCATGTGAAGCAgAAAGTTTGgCGTTCGATTTTTACTGGGCGCA
Str: >>>>>>>..>>>>........<<<<.>.>>>.......<<<..<........>>.........<<<<<<<<<.

Scaffold_12.trna10 (4064998-4065069)	Length: 72 bp
Type: Cys	Anticodon: GCA at 33-35 (4065030-4065032)	Score: 81.7
HMM Sc=56.10	Sec struct Sc=25.60
         *    |    *    |    *    |    *    |    *    |    *    |    *    | 
Seq: GGGTCCATAGCTCAGTGGTAGAGCAATTGACTGCAGATCAATAGGtCACCGGTTCGAACCCGGTTGGGCCCT
Str: >>>>>>>..>>>>.......<<<<.>>>>>.......<<<<<.....>>>>>.......<<<<<<<<<<<<.

Scaffold_12.trna11 (4372439-4372541)	Length: 103 bp
Type: Ser	Anticodon: CGA at 76-78 (4372514-4372516)	Score: 24.3
Possible pseudogene: HMM Sc=20.20	Sec struct Sc=4.10
         *    |    *    |    *    |    *    |    *    |    *    |    *    |    *    |    *    |    *    |  
Seq: GGAAAGATGGCTGAGTGGTtgATAGCTCCGTTCTTGAAaatcgacatagttcttttttgagaaAAAcCAAGGGTTCGAATCCCTCTCTcctattgcttgTTCA
Str: >>>.>>>..>>>>.........<<<<...........................................>>>>.......<<<<.<<<...........<<<.

Scaffold_12.trna12 (4494433-4494505)	Length: 73 bp
Type: His	Anticodon: GTG at 34-36 (4494466-4494468)	Score: 26.6
Possible pseudogene: HMM Sc=28.50	Sec struct Sc=-1.90
         *    |    *    |    *    |    *    |    *    |    *    |    *    |  
Seq: GCGCTTGTGGCTCAATAGAtAGAGCATCTGCATGTGGAGCAGAAGaTTTGgGGTTCGACCCCTACTTGGCACA
Str: >.>>>.>..>>>>........<<<<.>>>>>.......<<<<<.....>>.>>.......<<<<.<.<<<.<.

Scaffold_12.trna13 (4794489-4794560)	Length: 72 bp
Type: Trp	Anticodon: CCA at 33-35 (4794521-4794523)	Score: 75.8
HMM Sc=51.20	Sec struct Sc=24.60
         *    |    *    |    *    |    *    |    *    |    *    |    *    | 
Seq: GGATCCGTGGCGCAATGGTAGCGCGTCTGACTCCAGATCAGAAGGtTGCGTGTTCGATTCACGTCGGGTTCA
Str: >>>>>>>..>>>>.......<<<<.>>>>>.......<<<<<.....>>>>>.......<<<<<<<<<<<<.

Scaffold_12.trna14 (5533666-5533739)	Length: 74 bp
Type: Ile	Anticodon: TAT at 35-37 (5533700-5533702)	Score: 85.9
HMM Sc=70.60	Sec struct Sc=15.30
         *    |    *    |    *    |    *    |    *    |    *    |    *    |   
Seq: GGTCCCGTAGCTCAGTTGGTtAGAGCGTTGGTCTTATGAGCCGAAGGtCGCGGGTTCGAGCCCCGCCGGGACCA
Str: >>>>>>>..>>>>.........<<<<.>>>>>.......<<<<<.....>>>>>.......<<<<<<<<<<<<.

Scaffold_12.trna15 (5887240-5887326)	Length: 87 bp
Type: Met	Anticodon: CAT at 35-37 (5887274-5887276)	Score: 64.2
Possible intron: 39-51 (5887278-5887290)
HMM Sc=40.70	Sec struct Sc=23.50
         *    |    *    |    *    |    *    |    *    |    *    |    *    |    *    |    * 
Seq: GGGGTGGTGGCGCAGTTGGCtAGCGCGTAGGTCTCATAgctaagttgagtgATCCTGAGGtCGAGAGTTCGAGCCTCTCTCACCCCA
Str: >>>>>>>..>>>>.........<<<<.>>>>......................<<<<.....>>>>>.......<<<<<<<<<<<<.

Scaffold_12.trna16 (6080799-6080871)	Length: 73 bp
Type: His	Anticodon: GTG at 34-36 (6080832-6080834)	Score: 21.0
Possible pseudogene: HMM Sc=18.00	Sec struct Sc=3.00
         *    |    *    |    *    |    *    |    *    |    *    |    *    |  
Seq: GCGCTAGTGGCTCAATGGAtAAAGCATCTGCATGTGGAGCAGAAAGtTTGAGGTTCGACCTTTACTAGgCGCA
Str: >>>>>>>..>>>..........<<<.>>>>>.......<<<<<.....>>>>>......<<<<<<<<<.<<<.

Scaffold_12.trna17 (6122401-6122473)	Length: 73 bp
Type: Asn	Anticodon: GTT at 34-36 (6122434-6122436)	Score: 37.0
Possible pseudogene: HMM Sc=39.70	Sec struct Sc=-2.70
         *    |    *    |    *    |    *    |    *    |    *    |    *    |  
Seq: GCGCTTGTGGCTCAATGGAtAGAACATCTGCATGTTGAGCAGAAGGTTTAgGGTTCGATCCCTACTGGGTGCG
Str: >>>>>>>..>.>>........<<.<.>>>>>.......<<<<<.....>>.>>.......<<<<.<<<<<<<.

Scaffold_12.trna18 (6409521-6409604)	Length: 84 bp
Type: Thr	Anticodon: TGT at 37-39 (6409557-6409559)	Score: 23.8
Possible intron: 41-46 (6409561-6409566)
HMM Sc=11.70	Sec struct Sc=12.10
         *    |    *    |    *    |    *    |    *    |    *    |    *    |    *    |   
Seq: AGCCTATTAGCTCAATTtGGTCGGGCACTGtGtATTTGTGcttacaTTgCaCAGGGGaTGTAGGTTCAAATCCTACAAAGGCTC
Str: >>>>>.>..>>>>.........<<<<.>>>.>.>.............<.<.<<<.....>>>>>.......<<<<<<.<<<<<.

Scaffold_12.trna19 (7144722-7144795)	Length: 74 bp
Type: Val	Anticodon: CAC at 35-37 (7144756-7144758)	Score: 79.1
HMM Sc=48.00	Sec struct Sc=31.10
         *    |    *    |    *    |    *    |    *    |    *    |    *    |   
Seq: GTCTGGGTGGTGTAGTTGGTtATCACGCTAGTCTCACACACTAGAGGtCCCCAGTTCGAACCTGGGCTCAGACA
Str: >>>>>>>..>>>...........<<<.>>>>>.......<<<<<.....>>>>>.......<<<<<<<<<<<<.

Scaffold_12.trna20 (7685174-7685246)	Length: 73 bp
Type: His	Anticodon: GTG at 34-36 (7685207-7685209)	Score: 29.1
Possible pseudogene: HMM Sc=34.60	Sec struct Sc=-5.50
         *    |    *    |    *    |    *    |    *    |    *    |    *    |  
Seq: GCGATTGTGGCTCAATGGAtAGAGCATCTGCATGTGGAGCAGAAGGtTTGGGGTTCGACCCTTACTGagCGCA
Str: >>>.>.>..>>>>........<<<<.>>>>>.......<<<<<.....>>>>>......<<<<<<.<..<<<.

Scaffold_12.trna21 (8522637-8522709)	Length: 73 bp
Type: Arg	Anticodon: GCG at 34-36 (8522670-8522672)	Score: 20.9
Possible pseudogene: HMM Sc=26.00	Sec struct Sc=-5.10
         *    |    *    |    *    |    *    |    *    |    *    |    *    |  
Seq: GCACTTGTGGCTCAATGGAtAGAGCATCTGCATGCGGAGCAGAAGGTTTAGGGTaCGACTCTTACTGGGCGCA
Str: >>.>>>>..>>>>........<<<<.>>>>>.......<<<<<.....>>>>........<<<<.<<<<.<<.

Scaffold_12.trna22 (9703077-9703149)	Length: 73 bp
Type: Ala	Anticodon: AGC at 34-36 (9703110-9703112)	Score: 63.4
HMM Sc=38.20	Sec struct Sc=25.20
         *    |    *    |    *    |    *    |    *    |    *    |    *    |  
Seq: GGGGATGTAGCTCAGATGGTAGAGCGCTCGCTTAGCATGCGAGAGGtACGGGGATCGATACCCCGCATCTCCA
Str: >>>>>>>..>>>>........<<<<.>>>>>.......<<<<<.....>>>>>.......<<<<<<<<<<<<.

Scaffold_12.trna23 (10874734-10874806)	Length: 73 bp
Type: Arg	Anticodon: CCT at 34-36 (10874767-10874769)	Score: 74.8
HMM Sc=55.90	Sec struct Sc=18.90
         *    |    *    |    *    |    *    |    *    |    *    |    *    |  
Seq: GCGCCTGTAGCTCAGTGGAtAGAGCGTCTGTTTCCTAAGCAGAAGGtCGTAGGTTCGACCCCTACCTGGCGCG
Str: >>>>>.>..>>>>........<<<<.>>>>>.......<<<<<.....>>>>>.......<<<<<<.<<<<<.

Scaffold_12.trna24 (11485941-11486013)	Length: 73 bp
Type: Glu	Anticodon: CTC at 35-37 (11485975-11485977)	Score: 78.9
HMM Sc=53.10	Sec struct Sc=25.80
         *    |    *    |    *    |    *    |    *    |    *    |    *    |  
Seq: TCCGTTGTAGTCTAGTTGGTtAGGATACTCGGCTCTCACCCGAGAGaCCCGGGTTCAAGTCCCGGCAACGGAA
Str: >>>>>>>..>>>>.........<<<<.>>>>>.......<<<<<....>>>>>.......<<<<<<<<<<<<.

Scaffold_12.trna25 (15399384-15399455)	Length: 72 bp
Type: Trp	Anticodon: CCA at 34-36 (15399417-15399419)	Score: 30.8
HMM Sc=21.00	Sec struct Sc=9.80
         *    |    *    |    *    |    *    |    *    |    *    |    *    | 
Seq: GTTGTTGTGGTGTAGTGGTtACCACAATTGTTTCCAAACCAAAGGtCCCTTGTTAAATTCAAGCCAACTACA
Str: >>.>>>>..>>>..........<<<..>>>.........<<<......>>>>.......<<<<.<<<<.<<.

Scaffold_12.trna26 (16548168-16548239)	Length: 72 bp
Type: Asp	Anticodon: GTC at 34-36 (16548201-16548203)	Score: 69.8
HMM Sc=46.80	Sec struct Sc=23.00
         *    |    *    |    *    |    *    |    *    |    *    |    *    | 
Seq: GTCGTTGTAGTATAGTGGTaAGTATTCCCGCCTGTCACGCGGGTGaCCCGGGTTCGATCCCCGGCAACGGCG
Str: >>>>>>>..>>>>........<<<<.>>>>>.......<<<<<....>>>>>.......<<<<<<<<<<<<.

Scaffold_12.trna27 (16828326-16828400)	Length: 75 bp
Type: Undet	Anticodon: NNN at 0-0 (0-0)	Score: 42.8
HMM Sc=26.30	Sec struct Sc=16.50
         *    |    *    |    *    |    *    |    *    |    *    |    *    |    
Seq: AGCCTATTAGTTCAACGGTAGAGCACTCTAttcttctttgaatgAAGGaTGTAGGTTCAAATCCTACATAGGCTA
Str: >>>>>>>..>>>>.......<<<<..........................>>>>>.......<<<<<<<<<<<<.

Scaffold_12.trna28 (17422361-17422433)	Length: 73 bp
Type: His	Anticodon: GTG at 34-36 (17422394-17422396)	Score: 21.1
Possible pseudogene: HMM Sc=25.70	Sec struct Sc=-4.60
         *    |    *    |    *    |    *    |    *    |    *    |    *    |  
Seq: GCATTTGTGGCTCAATGGAtAGAGTATCTGCATGTGGAGCAGAAGcTTTGGGgTTCGATCCCTATTGGTcGTA
Str: >>>>>.>..>>>>........<<<<.>>>>>.......<<<<<....>.>>.........<<.<<.<<<.<<.

Scaffold_12.trna29 (18957256-18957327)	Length: 72 bp
Type: Undet	Anticodon: NNN at 0-0 (0-0)	Score: 34.0
HMM Sc=22.20	Sec struct Sc=11.80
         *    |    *    |    *    |    *    |    *    |    *    |    *    | 
Seq: GTTGTTGTGGTGTAGTGGTtACCACAATGGTTTGCAAACCAAAGGtCCCTTGTTTAATTCAAGCCAACAACA
Str: >>>>>>>..>>>..........<<<..>>>........<<<.......>>>>.......<<<<.<<<<<<<.

Scaffold_12.trna30 (19684347-19684418)	Length: 72 bp
Type: Asp	Anticodon: GTC at 34-36 (19684380-19684382)	Score: 69.8
HMM Sc=46.80	Sec struct Sc=23.00
         *    |    *    |    *    |    *    |    *    |    *    |    *    | 
Seq: GTCGATGTAGTATAGTGGTgAGTATATCCGCCTGTCACGCGGATGaCCCGGGTTCGATCCCCGGCATCGGCG
Str: >>>>>>>..>>>>........<<<<.>>>>>.......<<<<<....>>>>>.......<<<<<<<<<<<<.

Scaffold_12.trna31 (20223487-20223560)	Length: 74 bp
Type: Undet	Anticodon: NNN at 0-0 (0-0)	Score: 38.9
HMM Sc=31.40	Sec struct Sc=7.50
         *    |    *    |    *    |    *    |    *    |    *    |    *    |   
Seq: TACCTATTAGCTCAATTGGTAGAGCatGTTATGCTTAAGCATATAGGaTGTAGGTTCAAATCCTGCATAGGCAA
Str: >.>>>>>..>>>>........<<<<...>...........<........>>>>>.......<<<<<<<<<<.<.

Scaffold_12.trna32 (20545400-20545474)	Length: 75 bp
Type: Lys	Anticodon: TTT at 38-40 (20545437-20545439)	Score: 35.1
HMM Sc=22.90	Sec struct Sc=12.20
         *    |    *    |    *    |    *    |    *    |    *    |    *    |    
Seq: AGCCTATTAGTTCAATTGGTAGAGCACtctgTTCTTCTTTGATGGAAGaTGTAGGTTCAAATCCTACATAGACTA
Str: >>.>>>>..>>>>........<<<<......>>>.........<<<....>>>>>.......<<<<<<<<<.<<.

Scaffold_12.trna33 (20665732-20665806)	Length: 75 bp
Type: His	Anticodon: GTG at 36-38 (20665767-20665769)	Score: 23.7
Possible pseudogene: HMM Sc=22.50	Sec struct Sc=1.20
         *    |    *    |    *    |    *    |    *    |    *    |    *    |    
Seq: CCGCTTGTGGCTCAATGGAtttAGAGCTTCTGCATGTGGAGCAGATTGTAtggGGTTCGACTCCTACTAGGCACA
Str: ..>>>>>..>>>>..........<<<<.>>>>>.......<<<<<..>>>...>>.......<<<<<<<<<<...

Scaffold_12.trna34 (21613109-21613180)	Length: 72 bp
Type: His	Anticodon: GTG at 34-36 (21613142-21613144)	Score: 31.1
Possible pseudogene: HMM Sc=28.60	Sec struct Sc=2.50
         *    |    *    |    *    |    *    |    *    |    *    |    *    | 
Seq: GCGCTTGTGGCTCAATGGAtAGAGCATCTGCATGTGGAGCAGAAGGtTGGGGTTCGACCTCTATTGGGCGCA
Str: >>>>>>>..>>>>........<<<<.>>>>>.......<<<<<.....>>>>.......<<<.<<<<<<<<.

Scaffold_12.trna35 (21407289-21407205)	Length: 85 bp
Type: Asp	Anticodon: GTC at 42-44 (21407248-21407246)	Score: 24.5
Possible pseudogene: HMM Sc=28.80	Sec struct Sc=-4.30
         *    |    *    |    *    |    *    |    *    |    *    |    *    |    *    |    
Seq: GTCATTAaagactttTGGCTCAATGGAtAGAGCATTTGCATGTCGAGCAGAAGGTTTgAGGTTCGATCCCTACTGAgcgtgGGCA
Str: >>>.>>>..........>>>>........<<<<.>>>>>.......<<<<<.....>.>>>.......<<<<.<<<.....<<<.

Scaffold_12.trna36 (20323340-20323269)	Length: 72 bp
Type: Pro	Anticodon: AGG at 33-35 (20323308-20323306)	Score: 67.4
HMM Sc=34.70	Sec struct Sc=32.70
         *    |    *    |    *    |    *    |    *    |    *    |    *    | 
Seq: GGGCATTTGGTCTAGTGGTATGATTCTCGCTTAGGGTGCGAGAGGtCCCGAGTTCAATTCTCGGAATGCCCC
Str: >>>>>>>..>>>.........<<<.>>>>>.......<<<<<.....>>>>>.......<<<<<<<<<<<<.

Scaffold_12.trna37 (20224223-20224151)	Length: 73 bp
Type: Asn	Anticodon: ATT at 34-36 (20224190-20224188)	Score: 38.4
HMM Sc=20.10	Sec struct Sc=18.30
         *    |    *    |    *    |    *    |    *    |    *    |    *    |  
Seq: AGTCTATTAGCTCAACTtGGTAGAGCGCTATGCATTTGcATAGAGGaTGTAGGTTCAACTCCTACATAGGCTA
Str: >>>>>>>..>>>>.........<<<<.>>>..........<<<.....>>>>>.......<<<<<<<<<<<<.

Scaffold_12.trna38 (19768095-19768024)	Length: 72 bp
Type: Undet	Anticodon: NNN at 0-0 (0-0)	Score: 24.0
Possible pseudogene: HMM Sc=8.60	Sec struct Sc=15.40
         *    |    *    |    *    |    *    |    *    |    *    |    *    | 
Seq: ATTGTTGTGGTGTAGTGGTtACCACAATGGTTTGCAAACCAAAGGtCTCTTGTTCAATGCAAGCCAACAATA
Str: >>>>>>>..>>>..........<<<..>>>........<<<.......>>>>.......<<<<.<<<<<<<.

Scaffold_12.trna39 (16603678-16603606)	Length: 73 bp
Type: Ala	Anticodon: TGC at 34-36 (16603645-16603643)	Score: 70.0
HMM Sc=45.30	Sec struct Sc=24.70
         *    |    *    |    *    |    *    |    *    |    *    |    *    |  
Seq: GGGGATGTAGCTCAAATGGTAGAGCGCTCGCTTTGCATGCGAGAGGcACGGGGTTCGATCCCCCGCATCTCCA
Str: >>>>>>>..>>>>........<<<<.>>>>>.......<<<<<.....>>>>>.......<<<<<<<<<<<<.

Scaffold_12.trna40 (14544117-14544036)	Length: 82 bp
Type: Ser	Anticodon: GCT at 34-36 (14544084-14544082)	Score: 80.5
HMM Sc=45.20	Sec struct Sc=35.30
         *    |    *    |    *    |    *    |    *    |    *    |    *    |    *    | 
Seq: GTCGCTTTGGCCGAGTGGTtAAGGCGTGTGCCTGCTAAGTACATGGGGTTTCCCCGCGAGAGTTCGAATCTCTCAGGCGACG
Str: >>>>>>>..>>>..........<<<.>>>>>.......<<<<<.>>>>...<<<<..>>>>>.......<<<<<<<<<<<<.

Scaffold_12.trna41 (13910051-13909981)	Length: 71 bp
Type: Tyr	Anticodon: GTA at 32-34 (13910020-13910018)	Score: 20.4
Possible pseudogene: HMM Sc=22.00	Sec struct Sc=-1.60
         *    |    *    |    *    |    *    |    *    |    *    |    *    |
Seq: GCTtGTAGCTCAATGAAtAGAGCATCTGTATGTAGAGCAGAAGGTTTGgGGTTCAACTCCTACTGGAAGCA
Str: >>>.>..>>>>........<<<<.>>>>>.......<<<<<.....>>.>>.......<<<<.<...<<<.

Scaffold_12.trna42 (9361059-9360977)	Length: 83 bp
Type: Leu	Anticodon: TAA at 34-36 (9361026-9361024)	Score: 77.8
HMM Sc=41.30	Sec struct Sc=36.50
         *    |    *    |    *    |    *    |    *    |    *    |    *    |    *    |  
Seq: GCTGGTTTGCCCGAGTGGTtAAGGGGGCAGACTTAAGATCTGCTGCACATAAGTGCGCGTGGGTTCGAACCCCACAGCCAGCA
Str: >>>>>>>..>>>..........<<<.>>>>>.......<<<<<.>>>>....<<<<..>>>>>.......<<<<<<<<<<<<.

Scaffold_12.trna43 (8665374-8665304)	Length: 71 bp
Type: His	Anticodon: GTG at 32-34 (8665343-8665341)	Score: 22.0
HMM Sc=14.00	Sec struct Sc=8.00
         *    |    *    |    *    |    *    |    *    |    *    |    *    |
Seq: CGTtGTAGCTCAATTGAAAAAGCATCTGTTTGTGGAGCAGAAGGtTTGGAGTTCGACCCCCTACTGAGCGT
Str: >>>.>..>>>..........<<<.>>>>>.......<<<<<.....>>>.>.......<.<<<<...<<<.

Scaffold_12.trna44 (6734776-6734705)	Length: 72 bp
Type: iMet	Anticodon: CAT at 33-35 (6734744-6734742)	Score: 58.3
HMM Sc=28.10	Sec struct Sc=30.20
         *    |    *    |    *    |    *    |    *    |    *    |    *    | 
Seq: ATCAGAGTGGCGCAGCGGAAGCGTGGTGGGCCCATAACCCACAGGtCCCAGGATCGAAACCTGGCTCTGATA
Str: >>>>>>>..>>>>.......<<<<.>>>>>.......<<<<<.....>>>>>.......<<<<<<<<<<<<.

Scaffold_12.trna45 (6369533-6369461)	Length: 73 bp
Type: Ala	Anticodon: TGC at 34-36 (6369500-6369498)	Score: 70.0
HMM Sc=45.30	Sec struct Sc=24.70
         *    |    *    |    *    |    *    |    *    |    *    |    *    |  
Seq: GGGGATGTAGCTCAAATGGTAGAGCGCTCGCTTTGCATGCGAGAGGcACGGGGTTCGATCCCCCGCATCTCCA
Str: >>>>>>>..>>>>........<<<<.>>>>>.......<<<<<.....>>>>>.......<<<<<<<<<<<<.

Scaffold_12.trna46 (6235280-6235209)	Length: 72 bp
Type: His	Anticodon: GTG at 34-36 (6235247-6235245)	Score: 24.2
Possible pseudogene: HMM Sc=23.30	Sec struct Sc=0.90
         *    |    *    |    *    |    *    |    *    |    *    |    *    | 
Seq: AGCCTTGTGGCTCAATAGAtAGAGCATTTGCATGTGGAGTAAAAGGtTTGGGGTTCGATCCCTACTGGGCGC
Str: .>>>>.>..>>>>........<<<<.>>>>>.......<<<<<.....>>>>>......<<<<<<.<<<<..

Scaffold_12.trna47 (6222416-6222345)	Length: 72 bp
Type: Asp	Anticodon: GTC at 34-36 (6222383-6222381)	Score: 69.8
HMM Sc=46.80	Sec struct Sc=23.00
         *    |    *    |    *    |    *    |    *    |    *    |    *    | 
Seq: GTCGTTGTAGTATAGTGGTaAGTATTCCCGCCTGTCACGCGGGTGaCCCGGGTTCGATCCCCGGCAACGGCG
Str: >>>>>>>..>>>>........<<<<.>>>>>.......<<<<<....>>>>>.......<<<<<<<<<<<<.

Scaffold_12.trna48 (6142542-6142469)	Length: 74 bp
Type: Asn	Anticodon: GTT at 35-37 (6142508-6142506)	Score: 84.5
HMM Sc=59.40	Sec struct Sc=25.10
         *    |    *    |    *    |    *    |    *    |    *    |    *    |   
Seq: GCTGGAATAGCTCAGTTGGTtAGAGCGTGTGGCTGTTAACCACAAGGtCGGAGGTTCAAGCCCTCCTTCTAGCG
Str: >>>>>>>..>>>>.........<<<<.>>>>>.......<<<<<.....>>>>>.......<<<<<<<<<<<<.

Scaffold_12.trna49 (4575882-4575810)	Length: 73 bp
Type: His	Anticodon: GTG at 34-36 (4575849-4575847)	Score: 24.2
Possible pseudogene: HMM Sc=39.80	Sec struct Sc=-15.60
         *    |    *    |    *    |    *    |    *    |    *    |    *    |  
Seq: GCGCTTGTAGTTCAATGGAtAGAGCATTTGCTTGTGGAGTAGAAGGtTCGGGGTTTGATCCCTATTGGACGCA
Str: >>>.>>>..>>>>........<<<<.>>>>>.......<<<<<.......>>>.......<<<..<<<.<<<.

Scaffold_12.trna50 (3681925-3681854)	Length: 72 bp
Type: Cys	Anticodon: GCA at 33-35 (3681893-3681891)	Score: 81.7
HMM Sc=56.10	Sec struct Sc=25.60
         *    |    *    |    *    |    *    |    *    |    *    |    *    | 
Seq: GGGTCCATAGCTCAGTGGTAGAGCAATTGACTGCAGATCAATAGGtCACCGGTTCGAACCCGGTTGGGCCCT
Str: >>>>>>>..>>>>.......<<<<.>>>>>.......<<<<<.....>>>>>.......<<<<<<<<<<<<.

Scaffold_12.trna51 (3680847-3680776)	Length: 72 bp
Type: Cys	Anticodon: GCA at 33-35 (3680815-3680813)	Score: 81.7
HMM Sc=56.10	Sec struct Sc=25.60
         *    |    *    |    *    |    *    |    *    |    *    |    *    | 
Seq: GGGTCCATAGCTCAGTGGTAGAGCAATTGACTGCAGATCAATAGGtCACCGGTTCGAACCCGGTTGGGCCCT
Str: >>>>>>>..>>>>.......<<<<.>>>>>.......<<<<<.....>>>>>.......<<<<<<<<<<<<.

Scaffold_12.trna52 (3085840-3085768)	Length: 73 bp
Type: Phe	Anticodon: GAA at 34-36 (3085807-3085805)	Score: 68.2
HMM Sc=54.40	Sec struct Sc=13.80
         *    |    *    |    *    |    *    |    *    |    *    |    *    |  
Seq: CCGGGGATAGCTCAGTTGGGAGAGCGTCAGACTGAAGATCTGAAGGtCGCGTGTTCGATCCACGCTCACCGCA
Str: .>>>.>>..>>>>........<<<<.>>>>>.......<<<<<.....>>>>>.......<<<<<<<.<<<..

Scaffold_12.trna53 (1444090-1444019)	Length: 72 bp
Type: Thr	Anticodon: TGT at 33-35 (1444058-1444056)	Score: 79.0
HMM Sc=48.80	Sec struct Sc=30.20
         *    |    *    |    *    |    *    |    *    |    *    |    *    | 
Seq: GCCCTTATAGCTCAGTGGTAGAGCGTCAGTCTTGTAAACTGAAGGtCTGTAGTTCGATCCTGCATGAGGGCA
Str: >>>>>>>..>>>>.......<<<<.>>>>>.......<<<<<.....>>>>>.......<<<<<<<<<<<<.

Scaffold_12.trna54 (1442926-1442855)	Length: 72 bp
Type: Thr	Anticodon: TGT at 33-35 (1442894-1442892)	Score: 75.9
HMM Sc=49.70	Sec struct Sc=26.20
         *    |    *    |    *    |    *    |    *    |    *    |    *    | 
Seq: GCCCCTATAGCTCAGTGGTAGAGCGTTAGTCTTGTAAACTGAAGGtCTGTAGTTCGATCCTGCATGGGGGCA
Str: >>>>>>>..>>>>.......<<<<.>>>>>.......<<<<<.....>>>>>.......<<<<<<<<<<<<.

Scaffold_12.trna55 (381390-381316)	Length: 75 bp
Type: His	Anticodon: GTG at 33-35 (381358-381356)	Score: 29.0
Possible intron: 37-39 (381354-381352)
Possible pseudogene: HMM Sc=35.70	Sec struct Sc=-6.70
         *    |    *    |    *    |    *    |    *    |    *    |    *    |    
Seq: GCGCTTGTGGCTCAATGGTAGAGCATCTGCATGTGGatcCGCAGAAGGtTTGGGGTTCGACCCCTGCTGGaCGCA
Str: >>>>>.>..>>>>.......<<<<.>>>>>..........<<<<<.....>>>>>......<<<<<<.<<.<<<.

Scaffold_12.trna56 (219834-219762)	Length: 73 bp
Type: His	Anticodon: GTG at 34-36 (219801-219799)	Score: 39.9
HMM Sc=34.10	Sec struct Sc=5.80
         *    |    *    |    *    |    *    |    *    |    *    |    *    |  
Seq: GCGCTTATGGCTCAATGGAtAGAGCATCTGCATGTGGAGTAGAAGGTTTGgGGTTCGACCCCTACTAGGCGCA
Str: >>>>>>>..>>>>........<<<<.>>>>>.......<<<<<.....>>.>>.......<<<<.<<<<<<<.

Scaffold_12.trna57 (126373-126301)	Length: 73 bp
Type: Ala	Anticodon: AGC at 34-36 (126340-126338)	Score: 63.4
HMM Sc=38.20	Sec struct Sc=25.20
         *    |    *    |    *    |    *    |    *    |    *    |    *    |  
Seq: GGGGATGTAGCTCAGATGGTAGAGCGCTCGCTTAGCATGCGAGAGGtACGGGGATCGATACCCCGCATCTCCA
Str: >>>>>>>..>>>>........<<<<.>>>>>.......<<<<<.....>>>>>.......<<<<<<<<<<<<.

Scaffold_12.trna58 (125203-125131)	Length: 73 bp
Type: Ala	Anticodon: AGC at 34-36 (125170-125168)	Score: 63.4
HMM Sc=38.20	Sec struct Sc=25.20
         *    |    *    |    *    |    *    |    *    |    *    |    *    |  
Seq: GGGGATGTAGCTCAGATGGTAGAGCGCTCGCTTAGCATGCGAGAGGtACGGGGATCGATACCCCGCATCTCCA
Str: >>>>>>>..>>>>........<<<<.>>>>>.......<<<<<.....>>>>>.......<<<<<<<<<<<<.

Scaffold_12.trna59 (124707-124635)	Length: 73 bp
Type: Ala	Anticodon: AGC at 34-36 (124674-124672)	Score: 63.4
HMM Sc=38.20	Sec struct Sc=25.20
         *    |    *    |    *    |    *    |    *    |    *    |    *    |  
Seq: GGGGATGTAGCTCAGATGGTAGAGCGCTCGCTTAGCATGCGAGAGGtACGGGGATCGATACCCCGCATCTCCA
Str: >>>>>>>..>>>>........<<<<.>>>>>.......<<<<<.....>>>>>.......<<<<<<<<<<<<.

Scaffold_12.trna60 (124266-124194)	Length: 73 bp
Type: Ala	Anticodon: AGC at 34-36 (124233-124231)	Score: 63.4
HMM Sc=38.20	Sec struct Sc=25.20
         *    |    *    |    *    |    *    |    *    |    *    |    *    |  
Seq: GGGGATGTAGCTCAGATGGTAGAGCGCTCGCTTAGCATGCGAGAGGtACGGGGATCGATACCCCGCATCTCCA
Str: >>>>>>>..>>>>........<<<<.>>>>>.......<<<<<.....>>>>>.......<<<<<<<<<<<<.

Scaffold_13.trna1 (1338855-1338927)	Length: 73 bp
Type: Tyr	Anticodon: GTA at 34-36 (1338888-1338890)	Score: 27.9
Possible pseudogene: HMM Sc=27.40	Sec struct Sc=0.50
         *    |    *    |    *    |    *    |    *    |    *    |    *    |  
Seq: ACGCTTGTGGTTCAATAGAtAGAGTATTTGCATGTAGAGCAAAAGAtTTTGGGTTCGATCCCTACTGAGTGCA
Str: .>>>>>>..>>>>........<<<<.>>>>>.......<<<<<......>>>>.......<<<<.<<<<<<..

Scaffold_13.trna2 (4132374-4132446)	Length: 73 bp
Type: Asn	Anticodon: ATT at 34-36 (4132407-4132409)	Score: 28.4
HMM Sc=13.40	Sec struct Sc=15.00
         *    |    *    |    *    |    *    |    *    |    *    |    *    |  
Seq: AACCTATTAGCTCAACTtGGTAGAGCGCTATGCATTTGcATAGAGGaTGTAGGTTAAACTCCTACATAGGCTA
Str: >.>>>>>..>>>>.........<<<<.>>>..........<<<.....>>>>>.......<<<<<<<<<<.<.

Scaffold_13.trna3 (5720957-5721027)	Length: 71 bp
Type: Asn	Anticodon: GTT at 33-35 (5720989-5720991)	Score: 40.6
HMM Sc=21.90	Sec struct Sc=18.70
         *    |    *    |    *    |    *    |    *    |    *    |    *    |
Seq: TACCTATTAGCTCAAATGGTAGAGCATCGTGTGTTACACGAATGaTGTGGGTTCGATTCCCACATGGGTAT
Str: >>>>>>>..>>>>........<<<<.>>>.........<<<.....>>>>>.......<<<<<<<<<<<<.

Scaffold_13.trna4 (5848047-5848119)	Length: 73 bp
Type: Asn	Anticodon: ATT at 34-36 (5848080-5848082)	Score: 38.4
HMM Sc=20.10	Sec struct Sc=18.30
         *    |    *    |    *    |    *    |    *    |    *    |    *    |  
Seq: AGTCTATTAGCTCAACTtGGTAGAGCGCTATGCATTTGcATAGAGGaTGTAGGTTCAACTCCTACATAGGCTA
Str: >>>>>>>..>>>>.........<<<<.>>>..........<<<.....>>>>>.......<<<<<<<<<<<<.

Scaffold_13.trna5 (6194148-6194221)	Length: 74 bp
Type: His	Anticodon: GTG at 34-36 (6194181-6194183)	Score: 24.7
Possible pseudogene: HMM Sc=22.00	Sec struct Sc=2.70
         *    |    *    |    *    |    *    |    *    |    *    |    *    |   
Seq: GCGTTTGTAGCTCAATTGATCGAGCATCTGCATGTGGAGCAGAAGGtTTGGGGtTTCGACCCCTACtGGACGCA
Str: >>>>>>>..>>>>........<<<<.>>>>>.......<<<<<.....>>>>.........<<<<<.<<<<<<.

Scaffold_13.trna6 (7036845-7036917)	Length: 73 bp
Type: Phe	Anticodon: GAA at 34-36 (7036878-7036880)	Score: 76.9
HMM Sc=56.20	Sec struct Sc=20.70
         *    |    *    |    *    |    *    |    *    |    *    |    *    |  
Seq: GCGAGGATAGCTCAGTTGGGAGAGCGTCAGACTGAAGATCTGAAGGtCGCGTGTTCGATCCACGCTCATCGCA
Str: >>>>.>>..>>>>........<<<<.>>>>>.......<<<<<.....>>>>>.......<<<<<<<.<<<<.

Scaffold_13.trna7 (9304082-9304155)	Length: 74 bp
Type: Val	Anticodon: AAC at 35-37 (9304116-9304118)	Score: 72.9
HMM Sc=48.60	Sec struct Sc=24.30
         *    |    *    |    *    |    *    |    *    |    *    |    *    |   
Seq: GGTGTCGTGGTGTAGTTGGTtATCACGTCAGTCTAACACACTGAAGGtCTCCGGTTCGAGTCCGGGCGACGCCA
Str: >>>>>>>..>>>...........<<<.>>>>>.......<<<<<.....>>>>>.......<<<<<<<<<<<<.

Scaffold_13.trna8 (9703508-9703578)	Length: 71 bp
Type: Gly	Anticodon: GCC at 33-35 (9703540-9703542)	Score: 66.5
HMM Sc=44.80	Sec struct Sc=21.70
         *    |    *    |    *    |    *    |    *    |    *    |    *    |
Seq: GCACCAGTGGTCTAGTGGTAGAATAGTACCCTGCCACGGTACAGaCCCGGGTTCGATTCCCGGCTGGTGCA
Str: >>>>>>>..>>.>.......<.<<.>>>>>.......<<<<<....>>>>>.......<<<<<<<<<<<<.

Scaffold_13.trna9 (10764626-10764702)	Length: 77 bp
Type: His	Anticodon: GTG at 38-40 (10764663-10764665)	Score: 27.2
Possible pseudogene: HMM Sc=33.20	Sec struct Sc=-6.00
         *    |    *    |    *    |    *    |    *    |    *    |    *    |    * 
Seq: GGTTTGGgttgTGGCTCAATGGAtAGAGCATCTGCATGTGGAGCAGAAGGtTTGGGGTTCGACCCCTACTAGGCaCA
Str: >>>>>>>......>>>>........<<<<.>>>>>.......<<<<<.....>>>>>......<<<<<<<<<<<.<.

Scaffold_13.trna10 (10919764-10919837)	Length: 74 bp
Type: Val	Anticodon: AAC at 35-37 (10919798-10919800)	Score: 72.9
HMM Sc=48.60	Sec struct Sc=24.30
         *    |    *    |    *    |    *    |    *    |    *    |    *    |   
Seq: GGTGTCGTGGTGTAGTTGGTtATCACGTCAGTCTAACACACTGAAGGtCTCCGGTTCGAGTCCGGGCGACGCCA
Str: >>>>>>>..>>>...........<<<.>>>>>.......<<<<<.....>>>>>.......<<<<<<<<<<<<.

Scaffold_13.trna11 (12404901-12404973)	Length: 73 bp
Type: Tyr	Anticodon: GTA at 34-36 (12404934-12404936)	Score: 21.2
Possible pseudogene: HMM Sc=22.10	Sec struct Sc=-0.90
         *    |    *    |    *    |    *    |    *    |    *    |    *    |  
Seq: GCGCTTGTGGCTCGATGGAtAGAGCATCTGTATGTAGAGCAGGAGGTTTGgAGTTCAACCCTTATTGGGCGCA
Str: >>>>>>>..>>>>........<<<<.>>>>>.......<<<<<.....>>.>>.......<<<<.<<<<<<<.

Scaffold_13.trna12 (12554458-12554530)	Length: 73 bp
Type: His	Anticodon: GTG at 34-36 (12554491-12554493)	Score: 28.7
Possible pseudogene: HMM Sc=29.00	Sec struct Sc=-0.30
         *    |    *    |    *    |    *    |    *    |    *    |    *    |  
Seq: GCGCTTGTGGTTCAATGGAtAGAGCATCTGCACGTGGAGTAGAAGGTTTGgGGTTCGACCCCTACTGAGCGCA
Str: >>>>>>>..>>>>........<<<<.>>>>>.......<<<<<.....>>.>>.......<<<<.<<<<<<<.

Scaffold_13.trna13 (13935920-13935992)	Length: 73 bp
Type: His	Anticodon: GTG at 34-36 (13935953-13935955)	Score: 39.0
HMM Sc=30.90	Sec struct Sc=8.10
         *    |    *    |    *    |    *    |    *    |    *    |    *    |  
Seq: GCGTTTGTGGCTCAATGGAtAGAGCATCTGCATGTGGAGTAGAAGaTTTAgGGTTCGACCCCTACTGAGCGCA
Str: >>>>>>>..>>>>........<<<<.>>>>>.......<<<<<.....>>.>>.......<<<<.<<<<<<<.

Scaffold_13.trna14 (14696569-14696641)	Length: 73 bp
Type: His	Anticodon: ATG at 34-36 (14696602-14696604)	Score: 32.4
Possible pseudogene: HMM Sc=36.30	Sec struct Sc=-3.90
         *    |    *    |    *    |    *    |    *    |    *    |    *    |  
Seq: GTGATTGTGGCTCAATGGAtAGAGCATTTGCATATGGAGCAAAAGGtTTAGGGTTCGACCCCTACTGggCGCA
Str: >>>.>.>..>>>>........<<<<.>>>>>.......<<<<<.....>>>>>......<<<<<<.<..<<<.

Scaffold_13.trna15 (16055885-16055957)	Length: 73 bp
Type: Tyr	Anticodon: GTA at 34-36 (16055918-16055920)	Score: 29.1
Possible pseudogene: HMM Sc=28.50	Sec struct Sc=0.60
         *    |    *    |    *    |    *    |    *    |    *    |    *    |  
Seq: GCGTTTGTGGCTCAATGGAtAGAGTATCTGCATGTAGAGCAGAAGaTTTGgGGTTTGACTCCTACTGGGCGCA
Str: >>>>>>>..>>>>........<<<<.>>>>>.......<<<<<.....>>.>>.......<<<<.<<<<<<<.

Scaffold_13.trna16 (16306105-16306177)	Length: 73 bp
Type: Asn	Anticodon: GTT at 34-36 (16306138-16306140)	Score: 22.8
Possible pseudogene: HMM Sc=25.70	Sec struct Sc=-2.90
         *    |    *    |    *    |    *    |    *    |    *    |    *    |  
Seq: GCACTTGTGGCTCAATGGAtAGAGCATCTACATGTTGAGCAGAAGGTTTGGGaTTCAACCCCTACTGGGCGCA
Str: >>.>>>>..>>>>........<<<<.>>>.>.......<.<<<.....>>>>........<<<<.<<<<.<<.

Scaffold_13.trna17 (16504007-16504078)	Length: 72 bp
Type: Pro	Anticodon: AGG at 33-35 (16504039-16504041)	Score: 67.4
HMM Sc=34.70	Sec struct Sc=32.70
         *    |    *    |    *    |    *    |    *    |    *    |    *    | 
Seq: GGGCATTTGGTCTAGTGGTATGATTCTCGCTTAGGGTGCGAGAGGtCCCGAGTTCAATTCTCGGAATGCCCC
Str: >>>>>>>..>>>.........<<<.>>>>>.......<<<<<.....>>>>>.......<<<<<<<<<<<<.

Scaffold_13.trna18 (17362626-17362698)	Length: 73 bp
Type: His	Anticodon: GTG at 34-36 (17362659-17362661)	Score: 24.6
Possible pseudogene: HMM Sc=34.40	Sec struct Sc=-9.80
         *    |    *    |    *    |    *    |    *    |    *    |    *    |  
Seq: GCGCTTGTGGCTCAATGGAtAAAGCATTTGCATGTGGAGTAGAAGGTTTGGGGTTCGATCCTTACTGGGCGCA
Str: >>>>>>>..>>>..........<<<.>>>>>.......<<<<<........>>.......<...<<<<<<<<.

Scaffold_13.trna19 (17980325-17980396)	Length: 72 bp
Type: Gln	Anticodon: TTG at 34-36 (17980358-17980360)	Score: 73.5
HMM Sc=53.70	Sec struct Sc=19.80
         *    |    *    |    *    |    *    |    *    |    *    |    *    | 
Seq: GGTTCTATGGTGTAGTGGTtAGCACTCTGGACTTTGAATCCAGCGaCCTGGGTTCGACTCCCGGTAGGACCT
Str: >>>>>>>..>>>>........<<<<.>>>>>.......<<<<<....>>>>>.......<<<<<<<<<<<<.

Scaffold_13.trna20 (18257687-18257758)	Length: 72 bp
Type: iMet	Anticodon: CAT at 33-35 (18257719-18257721)	Score: 58.3
HMM Sc=28.10	Sec struct Sc=30.20
         *    |    *    |    *    |    *    |    *    |    *    |    *    | 
Seq: ATCAGAGTGGCGCAGCGGAAGCGTGGTGGGCCCATAACCCACAGGtCCCAGGATCGAAACCTGGCTCTGATA
Str: >>>>>>>..>>>>.......<<<<.>>>>>.......<<<<<.....>>>>>.......<<<<<<<<<<<<.

Scaffold_13.trna21 (18458838-18458910)	Length: 73 bp
Type: His	Anticodon: GTG at 34-36 (18458871-18458873)	Score: 28.9
Possible pseudogene: HMM Sc=27.00	Sec struct Sc=1.90
         *    |    *    |    *    |    *    |    *    |    *    |    *    |  
Seq: GCGCTTGTAGCTCAATGGAtAGAGCATCTGCATGTGGAGTAGAAGGtTTGGGGTTCGGCCCCTACtGGGCGCA
Str: >>>>>>>..>>>>........<<<<.>>>>>.......<<<<<.....>>>>>......<<<<<<.<<<<<<.

Scaffold_13.trna22 (19131337-19131407)	Length: 71 bp
Type: Undet	Anticodon: NNN at 0-0 (0-0)	Score: 38.9
HMM Sc=25.30	Sec struct Sc=13.60
         *    |    *    |    *    |    *    |    *    |    *    |    *    |
Seq: AGCCTACTAGCTCAAGGGTAGAGCATTGTGcaaatgcacaAAAGaTGTGGGTTCGAATCCCACGTAGGTTC
Str: >>>>>>>..>>>>.......<<<<.>...............<....>>>>>.......<<<<<<<<<<<<.

Scaffold_13.trna23 (20369513-20369584)	Length: 72 bp
Type: Trp	Anticodon: CCA at 33-35 (20369545-20369547)	Score: 75.8
HMM Sc=51.20	Sec struct Sc=24.60
         *    |    *    |    *    |    *    |    *    |    *    |    *    | 
Seq: GGATCCGTGGCGCAATGGTAGCGCGTCTGACTCCAGATCAGAAGGtTGCGTGTTCGATTCACGTCGGGTTCA
Str: >>>>>>>..>>>>.......<<<<.>>>>>.......<<<<<.....>>>>>.......<<<<<<<<<<<<.

Scaffold_13.trna24 (19909710-19909639)	Length: 72 bp
Type: Cys	Anticodon: GCA at 33-35 (19909678-19909676)	Score: 82.1
HMM Sc=59.90	Sec struct Sc=22.20
         *    |    *    |    *    |    *    |    *    |    *    |    *    | 
Seq: GGGTCCATAGCTCAGTGGTAGAGCATTTGACTGCAGATCAAGAGGtCACCGGTTCGAACCCGGTTGGGCCCT
Str: >>>>>>>..>>>>.......<<<<.>>>>>.......<<<<<.....>>>>>.......<<<<<<<<<<<<.

Scaffold_13.trna25 (19909185-19909114)	Length: 72 bp
Type: Cys	Anticodon: GCA at 33-35 (19909153-19909151)	Score: 82.1
HMM Sc=59.90	Sec struct Sc=22.20
         *    |    *    |    *    |    *    |    *    |    *    |    *    | 
Seq: GGGTCCATAGCTCAGTGGTAGAGCATTTGACTGCAGATCAAGAGGtCACCGGTTCGAACCCGGTTGGGCCCT
Str: >>>>>>>..>>>>.......<<<<.>>>>>.......<<<<<.....>>>>>.......<<<<<<<<<<<<.

Scaffold_13.trna26 (19452298-19452226)	Length: 73 bp
Type: His	Anticodon: GTG at 34-36 (19452265-19452263)	Score: 26.3
Possible pseudogene: HMM Sc=28.00	Sec struct Sc=-1.70
         *    |    *    |    *    |    *    |    *    |    *    |    *    |  
Seq: GCGTTTGTGGTTTAATGGGtAGAGCGTTTGCATGTGGAGCAGAAGaTTTGGGaTTCAATCCCCATTGAGCGAA
Str: .>>>>>>..>>>>........<<<<.>>>>>.......<<<<<.....>>>>........<<<<.<<<<<<..

Scaffold_13.trna27 (19131624-19131553)	Length: 72 bp
Type: Phe	Anticodon: AAA at 33-35 (19131592-19131590)	Score: 41.6
HMM Sc=24.10	Sec struct Sc=17.50
         *    |    *    |    *    |    *    |    *    |    *    |    *    | 
Seq: AACCTATTAGCTCAATTGGTAGAGCACTATGCAAATGcATAGGAGaTGTAGGTTCAATTCCTACATAGGTTA
Str: >>>>>>>..>>>>........<<<<.>>>..........<<<.....>>>>>.......<<<<<<<<<<<<.

Scaffold_13.trna28 (19075075-19075004)	Length: 72 bp
Type: Lys	Anticodon: TTT at 33-35 (19075043-19075041)	Score: 92.3
HMM Sc=68.60	Sec struct Sc=23.70
         *    |    *    |    *    |    *    |    *    |    *    |    *    | 
Seq: GCCGTCTTAGCTCAGTGGTAGAGCGCGTGGCTTTTAACCACGTGGtCGTGGGTTCGATCCCCACAGACGGCG
Str: >>>>>>>..>>>>.......<<<<.>>>>>.......<<<<<.....>>>>>.......<<<<<<<<<<<<.

Scaffold_13.trna29 (18591090-18591010)	Length: 81 bp
Type: His	Anticodon: GTG at 42-44 (18591049-18591047)	Score: 26.4
Possible pseudogene: HMM Sc=28.20	Sec struct Sc=-1.80
         *    |    *    |    *    |    *    |    *    |    *    |    *    |    *    |
Seq: GCGCTTGTGGCTCAATGGAtAGAGCatctgcaaTTCTGCATGTGGAGCAGAAGGtTTGGGGTTCGACCCCTACTAGaCGCA
Str: >>>>>.>..>>>>........<<<<.........>>>>>.......<<<<<.....>>>>>......<<<<<<.<<.<<<.

Scaffold_13.trna30 (18250589-18250515)	Length: 75 bp
Type: Ile	Anticodon: TAT at 36-38 (18250554-18250552)	Score: 80.2
HMM Sc=71.10	Sec struct Sc=9.10
         *    |    *    |    *    |    *    |    *    |    *    |    *    |    
Seq: GGTCCcCGTAGCTCAGTTGGTtAGAGCGTTGGTCTTATGAGCCGAAGGtCGCGGGTTCGAGCCCCGCCGGGACCA
Str: >>>>>.>>..>>>>.........<<<<.>>>>>.......<<<<<.....>>>>>.......<<<<<<<<<<<<.

Scaffold_13.trna31 (17981479-17981398)	Length: 82 bp
Type: Ser	Anticodon: GCT at 34-36 (17981446-17981444)	Score: 80.5
HMM Sc=45.20	Sec struct Sc=35.30
         *    |    *    |    *    |    *    |    *    |    *    |    *    |    *    | 
Seq: GTCGCTTTGGCCGAGTGGTtAAGGCGTGTGCCTGCTAAGTACATGGGGTTTCCCCGCGAGAGTTCGAATCTCTCAGGCGACG
Str: >>>>>>>..>>>..........<<<.>>>>>.......<<<<<.>>>>...<<<<..>>>>>.......<<<<<<<<<<<<.

Scaffold_13.trna32 (15664816-15664739)	Length: 78 bp
Type: His	Anticodon: GTG at 34-36 (15664783-15664781)	Score: 21.6
Possible intron: 38-44 (15664779-15664773)
Possible pseudogene: HMM Sc=19.40	Sec struct Sc=2.20
         *    |    *    |    *    |    *    |    *    |    *    |    *    |    *  
Seq: GCGATTGTGGCTCAATGGAtAGAGCATCTGCATGTGGattgtggAGCAGAAGGtTTGGGGTTCGACCCTACTGGTGCA
Str: >>>.>.>..>>>>........<<<<.>>>>>..............<<<<<.....>>>>>.....<<<<<<.<.<<<.

Scaffold_13.trna33 (14693627-14693555)	Length: 73 bp
Type: His	Anticodon: GTG at 34-36 (14693594-14693592)	Score: 24.1
Possible pseudogene: HMM Sc=28.10	Sec struct Sc=-4.00
         *    |    *    |    *    |    *    |    *    |    *    |    *    |  
Seq: GCGCTTGTGGCTCAATGGAtAGAGCATTTGCATGTGGAGCAGAAGGTTTGGGGTTCCACCCTTACTAGGCGCA
Str: >>>>>>>..>>>>........<<<<.>>>>>.......<<<<<........>>.......<...<<<<<<<<.

Scaffold_13.trna34 (10978744-10978664)	Length: 81 bp
Type: Leu	Anticodon: AAG at 36-38 (10978709-10978707)	Score: 74.0
HMM Sc=52.20	Sec struct Sc=21.80
         *    |    *    |    *    |    *    |    *    |    *    |    *    |    *    |
Seq: GTTGAGATGGCCGAGTTGGTctAAGGCGCCAGATTAAGGTTCTGGTccgaaaGGgCGTGGGTTCAAATCCCACTCTCAACA
Str: >>>>>>>..>>>............<<<.>>>>>.......<<<<<...........>>>>>.......<<<<<<<<<<<<.

Scaffold_13.trna35 (10704401-10704331)	Length: 71 bp
Type: Gly	Anticodon: CCC at 33-35 (10704369-10704367)	Score: 66.0
HMM Sc=29.20	Sec struct Sc=36.80
         *    |    *    |    *    |    *    |    *    |    *    |    *    |
Seq: GCGCATCTAGTGTAGTGGTATCATAGTACCCTCCCACGGTACTGaCCGGGGTTCGATTCCCCGGATGCGCA
Str: >>>>>>>..>>>.........<<<.>>>>>.......<<<<<....>>>>>.......<<<<<<<<<<<<.

Scaffold_13.trna36 (7609752-7609680)	Length: 73 bp
Type: His	Anticodon: GTG at 34-36 (7609719-7609717)	Score: 32.0
Possible pseudogene: HMM Sc=33.60	Sec struct Sc=-1.60
         *    |    *    |    *    |    *    |    *    |    *    |    *    |  
Seq: GCGCTTGTGGCTCAATGGAtAGAGCATTTGCATGTGGAGCAGAATGTTTAgGGTTCGACCCCTACTGGGCACA
Str: >.>>>>>..>>>>........<<<<.>>>>>.......<<<<<.....>>.>>.......<<<<.<<<<<.<.

Scaffold_13.trna37 (7409321-7409249)	Length: 73 bp
Type: His	Anticodon: GTG at 34-36 (7409288-7409286)	Score: 39.0
Possible pseudogene: HMM Sc=35.90	Sec struct Sc=3.10
         *    |    *    |    *    |    *    |    *    |    *    |    *    |  
Seq: GCGCTTGTGGCTCAATTGATAGAGCATCTGCATGTGGAGCAGAAGGTTTGgGGTTCGACCCCTACTAGGCGCA
Str: >>>>>>>..>>>>........<<<<.>>>>>.......<<<<<.....>>.>>.......<<<<.<<<<<<<.

Scaffold_13.trna38 (7409119-7409047)	Length: 73 bp
Type: His	Anticodon: GTG at 34-36 (7409086-7409084)	Score: 39.0
Possible pseudogene: HMM Sc=35.90	Sec struct Sc=3.10
         *    |    *    |    *    |    *    |    *    |    *    |    *    |  
Seq: GCGCTTGTGGCTCAATTGATAGAGCATCTGCATGTGGAGCAGAAGGTTTGgGGTTCGACCCCTACTAGGCGCA
Str: >>>>>>>..>>>>........<<<<.>>>>>.......<<<<<.....>>.>>.......<<<<.<<<<<<<.

Scaffold_13.trna39 (6244391-6244319)	Length: 73 bp
Type: His	Anticodon: GTG at 34-36 (6244358-6244356)	Score: 31.3
Possible pseudogene: HMM Sc=34.70	Sec struct Sc=-3.40
         *    |    *    |    *    |    *    |    *    |    *    |    *    |  
Seq: GCGCTTGTGGCTCAATGGAtAGAGCATCTTCATGTGGAGCAGAAGGTTTGgGGTTCGACCCCTACTAGGCGCA
Str: >>>>>>>..>>>>........<<<<.>>>.>.......<.<<<.....>>.>>.......<<<<.<<<<<<<.

Scaffold_13.trna40 (6244189-6244117)	Length: 73 bp
Type: His	Anticodon: GTG at 34-36 (6244156-6244154)	Score: 39.0
Possible pseudogene: HMM Sc=35.90	Sec struct Sc=3.10
         *    |    *    |    *    |    *    |    *    |    *    |    *    |  
Seq: GCGCTTGTGGCTCAATTGATAGAGCATCTGCATGTGGAGCAGAAGGTTTGgGGTTCGACCCCTACTAGGCGCA
Str: >>>>>>>..>>>>........<<<<.>>>>>.......<<<<<.....>>.>>.......<<<<.<<<<<<<.

Scaffold_13.trna41 (6123995-6123924)	Length: 72 bp
Type: Undet	Anticodon: NNN at 0-0 (0-0)	Score: 39.4
HMM Sc=25.90	Sec struct Sc=13.50
         *    |    *    |    *    |    *    |    *    |    *    |    *    | 
Seq: GTTGTTGTGGTGTAGTGGTtACCACAATGGTTTGCAAACCAAAGGtCACTTGTTCAATTCAAGCCAACAACA
Str: >>>>>>>..>>>..........<<<..>>>........<<<.......>>>>.......<<<<.<<<<<<<.

Scaffold_13.trna42 (6091556-6091484)	Length: 73 bp
Type: His	Anticodon: GTG at 34-36 (6091523-6091521)	Score: 24.7
Possible pseudogene: HMM Sc=29.60	Sec struct Sc=-4.90
         *    |    *    |    *    |    *    |    *    |    *    |    *    |  
Seq: GCGCTTGTGGCTCAATGGAtAGAACATCTACATGTGGAGCAGAAGGTTtggGGTTCGACCCCGACTAGGCGCT
Str: >>>>>>>..>.>>........<<.<.>>>.>.......<.<<<..>>>...>>.......<<<<<<<<<<<<.

Scaffold_13.trna43 (5848789-5848716)	Length: 74 bp
Type: Undet	Anticodon: NNN at 0-0 (0-0)	Score: 47.0
HMM Sc=32.00	Sec struct Sc=15.00
         *    |    *    |    *    |    *    |    *    |    *    |    *    |   
Seq: TGCCTATTAGCTCAATTGGTAGAGCatGTTATGCTTAAGCATACAGGaTGTAGGTTCAAATCCTGCATAGGCAA
Str: >>>>>>>..>>>>........<<<<...>...........<........>>>>>.......<<<<<<<<<<<<.

Scaffold_13.trna44 (5143310-5143227)	Length: 84 bp
Type: Cys	Anticodon: ACA at 44-46 (5143267-5143265)	Score: 28.9
HMM Sc=14.70	Sec struct Sc=14.20
         *    |    *    |    *    |    *    |    *    |    *    |    *    |    *    |   
Seq: AGCCTATTAACTCAATTtGGTCGAGCaccgtgtatTTGTGCTTACATTGCACAGGGgaTGTAGGTTCAAATCCTACATAGGCTA
Str: >>>>>>>...>>>.........<<<...........>>>>>.......<<<<<......>>>>>.......<<<<<<<<<<<<.

Scaffold_13.trna45 (4133390-4133318)	Length: 73 bp
Type: Undet	Anticodon: NNN at 0-0 (0-0)	Score: 22.3
HMM Sc=11.20	Sec struct Sc=11.10
         *    |    *    |    *    |    *    |    *    |    *    |    *    |  
Seq: AGCCTATAAGCTCAACTtGGTAGAGCAATATGcatttgcatagAAGGTGTAGGTTCAACTCCTACGTAGGCTA
Str: >>>>>>>..>>>>.........<<<<......................>>>>>.......<<<<<<<<<<<<.

Scaffold_13.trna46 (3823931-3823861)	Length: 71 bp
Type: Asn	Anticodon: GTT at 33-35 (3823899-3823897)	Score: 33.1
HMM Sc=14.60	Sec struct Sc=18.50
         *    |    *    |    *    |    *    |    *    |    *    |    *    |
Seq: TACCTATTAGCTCAAATGGTAGAGCATCGTGTGTTACACGAATGaTGTGGGTTTGATTCCCACATAAGTAT
Str: >>>.>>>..>>>>........<<<<.>>>.........<<<.....>>>>>.......<<<<<<<<.<<<.

Scaffold_13.trna47 (1811936-1811851)	Length: 86 bp
Type: Met	Anticodon: CAT at 35-37 (1811902-1811900)	Score: 33.6
Possible intron: 39-50 (1811898-1811887)
Possible pseudogene: HMM Sc=30.50	Sec struct Sc=3.10
         *    |    *    |    *    |    *    |    *    |    *    |    *    |    *    |    *
Seq: GGGGTGGTGGCACAGCTGGCtAGCACGTAGGTCTCATAgattagtgggttTTCCAAAGGtCGAGAGTTCGAGCCTCTCTCACCCAA
Str: .>>>>>>..>..>.........<..<.>.>>.....................<<.<.....>>>>>.......<<<<<<<<<<<..

Scaffold_14.trna1 (379144-379216)	Length: 73 bp
Type: Lys	Anticodon: CTT at 34-36 (379177-379179)	Score: 42.3
HMM Sc=15.30	Sec struct Sc=27.00
         *    |    *    |    *    |    *    |    *    |    *    |    *    |  
Seq: AGCCTATTAACTCAATTtGGTAGAGTTCTATGCCTTTGcATAGAGGaTGTAGGTTCAACTCCTACATAGGCTA
Str: >>>>>>>..>>>>.........<<<<.>>>..........<<<.....>>>>>.......<<<<<<<<<<<<.

Scaffold_14.trna2 (1053121-1053194)	Length: 74 bp
Type: Leu	Anticodon: CAA at 57-59 (1053177-1053179)	Score: 39.3
HMM Sc=31.20	Sec struct Sc=8.10
         *    |    *    |    *    |    *    |    *    |    *    |    *    |   
Seq: TGCCTATTAGCTCAATTGGTAGAGCatGCTATGCTTAAGCATACAGGaTGTAGGTTCAAATCCTGCATAGGAAA
Str: >.>>>>>..>>>>........<<<<........................>>>>>.......<<<<<<<<<<.<.

Scaffold_14.trna3 (1944075-1944158)	Length: 84 bp
Type: Thr	Anticodon: TGT at 37-39 (1944111-1944113)	Score: 29.8
Possible intron: 41-46 (1944115-1944120)
HMM Sc=15.60	Sec struct Sc=14.20
         *    |    *    |    *    |    *    |    *    |    *    |    *    |    *    |   
Seq: AGCCTATTAGCTCAATTtGGTCGAGCACTGtGtATTTGTActtacaTTgCaCAGAGGaTGTGGGTTTAAATCCTACATAGGCTC
Str: >>>>>>>..>>>>.........<<<<.>>>.>.>.............<.<.<<<.....>>>>>.......<<<<<<<<<<<<.

Scaffold_14.trna4 (2310988-2311060)	Length: 73 bp
Type: Lys	Anticodon: TTT at 35-37 (2311022-2311024)	Score: 52.3
HMM Sc=27.90	Sec struct Sc=24.40
         *    |    *    |    *    |    *    |    *    |    *    |    *    |  
Seq: AGCTTATTAGCTCAATTGGTAGAGCACtCTGTTCTTTGTACGGAGGaTGTAGGTTCAAATCCTACATAGGCTA
Str: >>>>>>>..>>>>........<<<<...>>>>.......<<<<.....>>>>>.......<<<<<<<<<<<<.

Scaffold_14.trna5 (2343700-2343770)	Length: 71 bp
Type: Undet	Anticodon: NNN at 0-0 (0-0)	Score: 26.5
HMM Sc=14.20	Sec struct Sc=12.30
         *    |    *    |    *    |    *    |    *    |    *    |    *    |
Seq: AGCCTACTAGCTCAAGGTTAGAGCCTTGCGcaaatgcacaAAAGaTGTGGGTTCGAATCCCACGTAGGTTC
Str: >>>>>>>..>>>>.......<<<<.>...............<....>>>>>.......<<<<<<<<<<<<.

Scaffold_14.trna6 (3756905-3756975)	Length: 71 bp
Type: Undet	Anticodon: NNN at 0-0 (0-0)	Score: 38.5
HMM Sc=22.90	Sec struct Sc=15.60
         *    |    *    |    *    |    *    |    *    |    *    |    *    |
Seq: AACCTACTAGCTCAAGGGTAGAGCATTGTGcacatgcacaAAAGaTGTGGGTTCGAATCCCACGTAGGTTC
Str: >>>>>>>..>>>>.......<<<<.>...............<....>>>>>.......<<<<<<<<<<<<.

Scaffold_14.trna7 (3764976-3765051)	Length: 76 bp
Type: Thr	Anticodon: TGT at 40-42 (3765015-3765017)	Score: 40.0
HMM Sc=25.50	Sec struct Sc=14.50
         *    |    *    |    *    |    *    |    *    |    *    |    *    |    *
Seq: AGCCTATTAGCTGAATTGGTAGAGCACtctgtaCTTCTTTGTATGGAGGATGTAGGTTCAAATCCTACATAGGCTA
Str: >>>>>>>..>>>..........<<<........>>>>.......<<<<...>>>>>.......<<<<<<<<<<<<.

Scaffold_14.trna8 (4283549-4283621)	Length: 73 bp
Type: Arg	Anticodon: CCT at 34-36 (4283582-4283584)	Score: 73.8
HMM Sc=54.30	Sec struct Sc=19.50
         *    |    *    |    *    |    *    |    *    |    *    |    *    |  
Seq: GCGTCTGTAGCTCAGTGGAtAGAGCGTCTGTTTCCTAAGCAGAAGGtCGTAGGTTCGACCCCTACCTGACGCG
Str: >>>>>.>..>>>>........<<<<.>>>>>.......<<<<<.....>>>>>.......<<<<<<.<<<<<.

Scaffold_14.trna9 (4285072-4285144)	Length: 73 bp
Type: Arg	Anticodon: CCT at 34-36 (4285105-4285107)	Score: 68.3
HMM Sc=48.80	Sec struct Sc=19.50
         *    |    *    |    *    |    *    |    *    |    *    |    *    |  
Seq: GCGTCTGTAGCTCAGTGGAtAGAGCGTCTGTTTCCTAAGCAGAAGGtCGTAGGTTTGACCCCTACCTGACGCG
Str: >>>>>.>..>>>>........<<<<.>>>>>.......<<<<<.....>>>>>.......<<<<<<.<<<<<.

Scaffold_14.trna10 (4459830-4459911)	Length: 82 bp
Type: Ser	Anticodon: AGA at 34-36 (4459863-4459865)	Score: 77.8
HMM Sc=43.40	Sec struct Sc=34.40
         *    |    *    |    *    |    *    |    *    |    *    |    *    |    *    | 
Seq: GTGGGCGTGCCGGAGTGGTtATCGGGCATGACTAGAAATCATGTGGGCTTTGCCCGCGCAGGTTCGAATCCTGCCGCTCACG
Str: >>>>>>>..>>>>........<<<<.>>>>>.......<<<<<.>>>>...<<<<..>>>>>.......<<<<<<<<<<<<.

Scaffold_14.trna11 (5053955-5054027)	Length: 73 bp
Type: Undet	Anticodon: NNN at 0-0 (0-0)	Score: 26.0
Possible pseudogene: HMM Sc=22.90	Sec struct Sc=3.10
         *    |    *    |    *    |    *    |    *    |    *    |    *    |  
Seq: TGCCTACTAGCTCAAGGGTAGAGCATTGTGtaaatgcataAAAGaTGTGGGTTCGAATCCCACATAAGttCAT
Str: >>>.>>...>>>>.......<<<<.>...............<....>>>>>.......<<<<<.<<.<..<<.

Scaffold_14.trna12 (5057486-5057558)	Length: 73 bp
Type: Undet	Anticodon: NNN at 0-0 (0-0)	Score: 26.0
Possible pseudogene: HMM Sc=22.90	Sec struct Sc=3.10
         *    |    *    |    *    |    *    |    *    |    *    |    *    |  
Seq: TGCCTACTAGCTCAAGGGTAGAGCATTGTGtaaatgcataAAAGaTGTGGGTTCGAATCCCACATAAGttCAT
Str: >>>.>>...>>>>.......<<<<.>...............<....>>>>>.......<<<<<.<<.<..<<.

Scaffold_14.trna13 (6516840-6516912)	Length: 73 bp
Type: Asn	Anticodon: ATT at 34-36 (6516873-6516875)	Score: 43.0
HMM Sc=21.70	Sec struct Sc=21.30
         *    |    *    |    *    |    *    |    *    |    *    |    *    |  
Seq: AGCCTATTAGCTCAACTtGGTAGAGCGCTATGCATTTGcATAGAGGgTGTAGGTTCAACTCCTACATAGGCTA
Str: >>>>>>>..>>>>.........<<<<.>>>..........<<<.....>>>>>.......<<<<<<<<<<<<.

Scaffold_14.trna14 (7299370-7299442)	Length: 73 bp
Type: His	Anticodon: GTG at 34-36 (7299403-7299405)	Score: 21.8
Possible pseudogene: HMM Sc=34.80	Sec struct Sc=-13.00
         *    |    *    |    *    |    *    |    *    |    *    |    *    |  
Seq: GCGCTTGTGGCTCAATGGAtAGAGCATCTGTATGTGGAGCAGAAGGTTAGGAgTTCGACCCCTACTGGaCACA
Str: >.>>>.>..>>>>........<<<<.>>>>>.......<<<<<....>>>>.........<<<<<.<<.<.<.

Scaffold_14.trna15 (9355682-9355755)	Length: 74 bp
Type: His	Anticodon: GTG at 34-36 (9355715-9355717)	Score: 39.3
HMM Sc=31.10	Sec struct Sc=8.20
         *    |    *    |    *    |    *    |    *    |    *    |    *    |   
Seq: GCGCTTGTGGCTCAATGGAtTGAGCATCTGCATGTGGAGCAGAAGGGTttgGGGTTCGACCCCTACTAGGCGCA
Str: >>>>>>>..>>>>........<<<<.>>>>>.......<<<<<...>>...>>>.......<<<<<<<<<<<<.

Scaffold_14.trna16 (10227458-10227530)	Length: 73 bp
Type: His	Anticodon: GTG at 34-36 (10227491-10227493)	Score: 38.9
Possible pseudogene: HMM Sc=36.90	Sec struct Sc=2.00
         *    |    *    |    *    |    *    |    *    |    *    |    *    |  
Seq: GCGCTTGTGGCTCAATGGAtAGAGCATCTGCATGTGGAGCAGAAGGTTtgaGGTTCGACCCCAACTGGGCGCA
Str: >>>>>>>..>>>>........<<<<.>>>>>.......<<<<<..>>>...>>.......<<<<<<<<<<<<.

Scaffold_14.trna17 (10654833-10654905)	Length: 73 bp
Type: Undet	Anticodon: NNN at 0-0 (0-0)	Score: 28.9
HMM Sc=10.00	Sec struct Sc=18.90
         *    |    *    |    *    |    *    |    *    |    *    |    *    |  
Seq: GGCCTATTAACTCAACCTGTtAGAGTACTGTGcacttgcgtAGAGAaTGTAGGTTCAATTCCTACATAGGCTA
Str: >>>>>>>..>>>>.........<<<<.>..............<.....>>>>>.......<<<<<<<<<<<<.

Scaffold_14.trna18 (10880151-10880237)	Length: 87 bp
Type: Tyr	Anticodon: GTA at 34-36 (10880184-10880186)	Score: 74.2
Possible intron: 38-51 (10880188-10880201)
HMM Sc=42.40	Sec struct Sc=31.80
         *    |    *    |    *    |    *    |    *    |    *    |    *    |    *    |    * 
Seq: CCGACCTTAGCTCAGTTGGTAGAGCGGAAGACTGTAGttgtataacagacaATCTTTAGGtCGCTGGTTCGATTCCGGCAGGTCGGA
Str: >>>>>>>..>>>>........<<<<.>>>>>.....................<<<<<.....>>>>>.......<<<<<<<<<<<<.

Scaffold_14.trna19 (10880307-10880393)	Length: 87 bp
Type: Tyr	Anticodon: GTA at 34-36 (10880340-10880342)	Score: 74.2
Possible intron: 38-51 (10880344-10880357)
HMM Sc=42.50	Sec struct Sc=31.70
         *    |    *    |    *    |    *    |    *    |    *    |    *    |    *    |    * 
Seq: CCGACCTTAGCTCAGTTGGTAGAGCGGAAGACTGTAGttgtataacagataATCTTTAGGtCGCTGGTTCGATTCCGGCAGGTCGGA
Str: >>>>>>>..>>>>........<<<<.>>>>>.....................<<<<<.....>>>>>.......<<<<<<<<<<<<.

Scaffold_14.trna20 (10891952-10892025)	Length: 74 bp
Type: Val	Anticodon: AAC at 35-37 (10891986-10891988)	Score: 72.9
HMM Sc=48.60	Sec struct Sc=24.30
         *    |    *    |    *    |    *    |    *    |    *    |    *    |   
Seq: GGTGTCGTGGTGTAGTTGGTtATCACGTCAGTCTAACACACTGAAGGtCTCCGGTTCGAGTCCGGGCGACGCCA
Str: >>>>>>>..>>>...........<<<.>>>>>.......<<<<<.....>>>>>.......<<<<<<<<<<<<.

Scaffold_14.trna21 (10896413-10896500)	Length: 88 bp
Type: Tyr	Anticodon: GTA at 34-36 (10896446-10896448)	Score: 58.7
Possible intron: 38-52 (10896450-10896464)
HMM Sc=35.10	Sec struct Sc=23.60
         *    |    *    |    *    |    *    |    *    |    *    |    *    |    *    |    *  
Seq: CCGACCTTAGCTCAGTTGGTAGAGCGGAGGACTGTAGttggctagcagattaATCCTTAGGtCGCTGGTTCCAATCCGGCATGTCGGA
Str: >>>>>.>..>>>>........<<<<.>>>>>......................<<<<<.....>>>>>.......<<<<<<.<<<<<.

Scaffold_14.trna22 (10901964-10902037)	Length: 74 bp
Type: Val	Anticodon: AAC at 35-37 (10901998-10902000)	Score: 72.9
HMM Sc=48.60	Sec struct Sc=24.30
         *    |    *    |    *    |    *    |    *    |    *    |    *    |   
Seq: GGTGTCGTGGTGTAGTTGGTtATCACGTCAGTCTAACACACTGAAGGtCTCCGGTTCGAGTCCGGGCGACGCCA
Str: >>>>>>>..>>>...........<<<.>>>>>.......<<<<<.....>>>>>.......<<<<<<<<<<<<.

Scaffold_14.trna23 (10903136-10903209)	Length: 74 bp
Type: Val	Anticodon: AAC at 35-37 (10903170-10903172)	Score: 71.9
HMM Sc=47.60	Sec struct Sc=24.30
         *    |    *    |    *    |    *    |    *    |    *    |    *    |   
Seq: GGTGTCGTGGTGTAGTTGGTtATCACGTCAGTCTAACACACTGAAGGtCTCCGGTTCAAGTCCGGGCGACGCCA
Str: >>>>>>>..>>>...........<<<.>>>>>.......<<<<<.....>>>>>.......<<<<<<<<<<<<.

Scaffold_14.trna24 (10905497-10905583)	Length: 87 bp
Type: Tyr	Anticodon: GTA at 34-36 (10905530-10905532)	Score: 74.4
Possible intron: 38-51 (10905534-10905547)
HMM Sc=43.00	Sec struct Sc=31.40
         *    |    *    |    *    |    *    |    *    |    *    |    *    |    *    |    * 
Seq: CCGACCTTAGCTCAGTTGGTAGAGCGGAGGACTGTAGttgtcaaacagttaATCCTTAGGtCGCTGGTTCGAATCCGGCAGGTCGGA
Str: >>>>>>>..>>>>........<<<<.>>>>>.....................<<<<<.....>>>>>.......<<<<<<<<<<<<.

Scaffold_14.trna25 (11066681-11066753)	Length: 73 bp
Type: Ala	Anticodon: TGC at 34-36 (11066714-11066716)	Score: 31.7
HMM Sc=24.20	Sec struct Sc=7.50
         *    |    *    |    *    |    *    |    *    |    *    |    *    |  
Seq: GTTGTTGTGGTGTAGTGGTtACCACTATGGTCTTGCAAACCAAAAAtCCCTAGTTCAATCCAAGTCAACAACA
Str: >>>>>>>..>>>..........<<<..>>>>.......<<<<.......>>.>.......<.<<.<<<<<<<.

Scaffold_14.trna26 (11729623-11729694)	Length: 72 bp
Type: Ser	Anticodon: CGA at 55-57 (11729677-11729679)	Score: 23.6
HMM Sc=10.30	Sec struct Sc=13.30
         *    |    *    |    *    |    *    |    *    |    *    |    *    | 
Seq: AGTTTGTTAGCTTAATTGATAGAGCACTATGCAATTGCATATAAAcTGTAGGTTCGACTCCTACATTGACTA
Str: >>>>.>>..>>>>........<<<<......................>>>>>.......<<<<<<<.<<<<.

Scaffold_14.trna27 (12768347-12768419)	Length: 73 bp
Type: His	Anticodon: GTG at 34-36 (12768380-12768382)	Score: 20.6
Possible pseudogene: HMM Sc=27.50	Sec struct Sc=-6.90
         *    |    *    |    *    |    *    |    *    |    *    |    *    |  
Seq: GCGCTTGTGGCTCCATGGAtAGAACATCTGCATGTGGAGCAGAAGGTCTGgGGTTCGACCCCTACTGAACACA
Str: >.>.>>>..>.>>........<<.<.>>>>>.......<<<<<.....>>.>>.......<<<<.<<<.<.<.

Scaffold_14.trna28 (12996537-12996609)	Length: 73 bp
Type: His	Anticodon: GTG at 34-36 (12996570-12996572)	Score: 22.4
Possible pseudogene: HMM Sc=28.40	Sec struct Sc=-6.00
         *    |    *    |    *    |    *    |    *    |    *    |    *    |  
Seq: GCACTTGTTGCTCAATGGAtAGAGCATCTGCATGTGGAGCAGAAGGTTTGGGGTTCGACCCTTACTGAGCGCA
Str: >>.>>>>..>>>>........<<<<.>>>>>.......<<<<<........>>.......<...<<<<<.<<.

Scaffold_14.trna29 (14925670-14925741)	Length: 72 bp
Type: His	Anticodon: GTG at 33-35 (14925702-14925704)	Score: 36.1
Possible pseudogene: HMM Sc=33.60	Sec struct Sc=2.50
         *    |    *    |    *    |    *    |    *    |    *    |    *    | 
Seq: GCGCTTGTGGCTCAATGGATAAGCATCTGCATGTGGAGCAGAAGGTTTGgGGTTTGATTCCCACTAGGTGCA
Str: >>>>>>>..>>>.........<<<.>>>>>.......<<<<<.....>>.>>.......<<<<.<<<<<<<.

Scaffold_14.trna30 (15280525-15280597)	Length: 73 bp
Type: His	Anticodon: GTG at 34-36 (15280558-15280560)	Score: 29.8
Possible pseudogene: HMM Sc=34.50	Sec struct Sc=-4.70
         *    |    *    |    *    |    *    |    *    |    *    |    *    |  
Seq: ACGCTTGTGGCTCAATGGAtAGAGCATCTGCATGTGGAGCAGAAGGtTAGGGGTTCGACTCTTACTAGGCGCA
Str: .>>>>>>..>>>>........<<<<.>>>>>.......<<<<<.......>>>.......<<<..<<<<<<..

Scaffold_14.trna31 (16569820-16569892)	Length: 73 bp
Type: His	Anticodon: ATG at 34-36 (16569853-16569855)	Score: 22.6
Possible pseudogene: HMM Sc=21.40	Sec struct Sc=1.20
         *    |    *    |    *    |    *    |    *    |    *    |    *    |  
Seq: GTATTTGTAGCTCAATGGAtAGAGCATCTGCATATGGAGCAGAAGaTTTAAGaTTCGACCCCTACTGAACGCA
Str: >>.>>>>..>>>>........<<<<.>>>>>.......<<<<<.....>>.>........<.<<.<<<<.<<.

Scaffold_14.trna32 (17262466-17262538)	Length: 73 bp
Type: His	Anticodon: GTG at 34-36 (17262499-17262501)	Score: 27.3
Possible pseudogene: HMM Sc=30.70	Sec struct Sc=-3.40
         *    |    *    |    *    |    *    |    *    |    *    |    *    |  
Seq: GCGCATGTGGCTCAAGGGTtAGAGCATCTGCACGTGGAGCAGAAGGTTTAgGGTTCGACCCCTACTGAACGCA
Str: >>>..>>..>>>>........<<<<.>>>>>.......<<<<<.....>>.>>.......<<<<.<<..<<<.

Scaffold_14.trna33 (17650001-17650072)	Length: 72 bp
Type: Thr	Anticodon: CGT at 33-35 (17650033-17650035)	Score: 81.9
HMM Sc=56.90	Sec struct Sc=25.00
         *    |    *    |    *    |    *    |    *    |    *    |    *    | 
Seq: GCCTCCATAGCATAGTGGTAGTGCGTTCGCTTCGTAAGCGAAAGGtCGCGAGTTCGATCCTCGCTGGGGGCT
Str: >>>>>>>..>>>>.......<<<<.>>>>>.......<<<<<.....>>>>>.......<<<<<<<<<<<<.

Scaffold_14.trna34 (17684329-17684402)	Length: 74 bp
Type: Arg	Anticodon: TCG at 35-37 (17684363-17684365)	Score: 82.3
HMM Sc=61.00	Sec struct Sc=21.30
         *    |    *    |    *    |    *    |    *    |    *    |    *    |   
Seq: GACCGCATAGCGCAGTGGAttAGCGCGTTTGACTTCGGATCAAAAGGtCGTGGGTTCGACTCCCACTGTGGTCG
Str: >>>>>>>..>>>>.........<<<<.>>>>>.......<<<<<.....>>>>>.......<<<<<<<<<<<<.

Scaffold_14.trna35 (17756840-17756913)	Length: 74 bp
Type: Thr	Anticodon: AGT at 35-37 (17756874-17756876)	Score: 74.7
HMM Sc=46.20	Sec struct Sc=28.50
         *    |    *    |    *    |    *    |    *    |    *    |    *    |   
Seq: GCTTTCATAGCTCAGTTGGTtAGAGCACCCGTTTAGTAAGCGGGAGGtCTTGAGTTCGACTCTCAATGAAAGCA
Str: >>>>>>>..>>>>.........<<<<.>>>>>.......<<<<<.....>>>>>.......<<<<<<<<<<<<.

Scaffold_14.trna36 (18028120-18028191)	Length: 72 bp
Type: Undet	Anticodon: NNN at 0-0 (0-0)	Score: 28.4
HMM Sc=21.20	Sec struct Sc=7.20
         *    |    *    |    *    |    *    |    *    |    *    |    *    | 
Seq: GTTGTTGTGGTGTAGTGGTTACtACAATGGTTTGCAAACCAAAGAtCCCTTGTTCAATTCAAGCTAACAACA
Str: >>>>>>>..>>>>.......<<.<<..>>>........<<<.......>>>>.......<<<<.<<<<<<<.

Scaffold_14.trna37 (18078301-18078373)	Length: 73 bp
Type: Lys	Anticodon: CTT at 34-36 (18078334-18078336)	Score: 62.2
HMM Sc=57.30	Sec struct Sc=4.90
         *    |    *    |    *    |    *    |    *    |    *    |    *    |  
Seq: GCCCGTCTAGCTCAGTTGGTAGAGCGCAAGGCTCTTAACCTTGTGAaCGTCGGTTTGAGCCCCACGCTGGGCA
Str: >>>>>.>..>>>>........<<<<.>>>>>.......<<<<<.....>>.>>.......<<.<<<.<<<<<.

Scaffold_14.trna38 (18306057-18306130)	Length: 74 bp
Type: Ile	Anticodon: AAT at 35-37 (18306091-18306093)	Score: 79.3
HMM Sc=55.80	Sec struct Sc=23.50
         *    |    *    |    *    |    *    |    *    |    *    |    *    |   
Seq: GGCCTATTAGCTCAGCTGGTtAGAGCGTCGTGCTAATAACGCGAAGGtCGCAGGTTCGAGACCTGCATGGGCCA
Str: >>>>>>>..>>>>.........<<<<.>>>>>.......<<<<<.....>>>>>.......<<<<<<<<<<<<.

Scaffold_14.trna39 (18388835-18388906)	Length: 72 bp
Type: Trp	Anticodon: CCA at 33-35 (18388867-18388869)	Score: 75.5
HMM Sc=50.60	Sec struct Sc=24.90
         *    |    *    |    *    |    *    |    *    |    *    |    *    | 
Seq: GGATCCATGGCGCAATGGTAGCGCGTCTGACTCCAGATCAGAAGGtTGCGTGTTCGATTCACGTTGGGTTCA
Str: >>>>>>>..>>>>.......<<<<.>>>>>.......<<<<<.....>>>>>.......<<<<<<<<<<<<.

Scaffold_14.trna40 (18810378-18810450)	Length: 73 bp
Type: Tyr	Anticodon: GTA at 34-36 (18810411-18810413)	Score: 21.8
Possible pseudogene: HMM Sc=22.00	Sec struct Sc=-0.20
         *    |    *    |    *    |    *    |    *    |    *    |    *    |  
Seq: GCGCTTGTGGCTCAATAaaTAGAGCATCTGCATGTAGAGCAGAAGGTATGgGGTTCGATCCTTACTGGGCACA
Str: >.>>>>>..>>>>........<<<<.>>>>>.......<<<<<.....>>.>>.......<<<<.<<<<<.<.

Scaffold_14.trna41 (18839445-18839517)	Length: 73 bp
Type: Sup	Anticodon: TTA at 34-36 (18839478-18839480)	Score: 28.9
Possible pseudogene: HMM Sc=27.90	Sec struct Sc=1.00
         *    |    *    |    *    |    *    |    *    |    *    |    *    |  
Seq: GCGCTTGTGGCTTAATGGAtAGAGCATCTGCATTTAGAGCAGAAGGTATGgGGTTCAACCCTTACTGGGCGCC
Str: >>>>>>>..>>>>........<<<<.>>>>>.......<<<<<.....>>.>>.......<<<<.<<<<<<<.

Scaffold_14.trna42 (19560484-19560556)	Length: 73 bp
Type: His	Anticodon: GTG at 34-36 (19560517-19560519)	Score: 25.6
Possible pseudogene: HMM Sc=26.10	Sec struct Sc=-0.50
         *    |    *    |    *    |    *    |    *    |    *    |    *    |  
Seq: ACGCTTGTGGCTCAATGGAtAGAGTATTTGCATGTGGAGCAGAAAGTttgGGGTTCGACCCCTACTGAGCGCG
Str: .>>>>>>..>>>>........<<<<.>>>>>.......<<<<<..>>...>>>.......<<<<<<<<<<<..

Scaffold_14.trna43 (19810285-19810357)	Length: 73 bp
Type: Val	Anticodon: TAC at 34-36 (19810318-19810320)	Score: 77.8
HMM Sc=43.10	Sec struct Sc=34.70
         *    |    *    |    *    |    *    |    *    |    *    |    *    |  
Seq: GTTGCTGTGGTGTAGTGGTtATCACGTCAGTCTTACACACTGAAGGtCCCCAGTTCGATCCTGGGCAGCAACA
Str: >>>>>>>..>>>..........<<<.>>>>>.......<<<<<.....>>>>>.......<<<<<<<<<<<<.

Scaffold_14.trna44 (19855147-19855219)	Length: 73 bp
Type: Phe	Anticodon: GAA at 34-36 (19855180-19855182)	Score: 78.3
HMM Sc=58.40	Sec struct Sc=19.90
         *    |    *    |    *    |    *    |    *    |    *    |    *    |  
Seq: GCGGGGATAGCTCAGTTGGGAGAGCGTCAGACTGAAGATCTGAAGGtCGCGTGTTCGATCCACGCTCACCGCA
Str: >>>>.>>..>>>>........<<<<.>>>>>.......<<<<<.....>>>>>.......<<<<<<<.<<<<.

Scaffold_14.trna45 (19519834-19519749)	Length: 86 bp
Type: Met	Anticodon: CAT at 35-37 (19519800-19519798)	Score: 64.2
Possible intron: 39-50 (19519796-19519785)
HMM Sc=40.70	Sec struct Sc=23.50
         *    |    *    |    *    |    *    |    *    |    *    |    *    |    *    |    *
Seq: GGGGTGGTGGCGCAGTTGGCtAGCGCGTAGGTCTCATAgcttgttgagtgATCCTGAGGtCGAGAGTTCGAGCCTCTCTCACCCCA
Str: >>>>>>>..>>>>.........<<<<.>>>>.....................<<<<.....>>>>>.......<<<<<<<<<<<<.

Scaffold_14.trna46 (19220726-19220654)	Length: 73 bp
Type: His	Anticodon: ATG at 34-36 (19220693-19220691)	Score: 36.9
HMM Sc=29.00	Sec struct Sc=7.90
         *    |    *    |    *    |    *    |    *    |    *    |    *    |  
Seq: GCGCTTGTGGCTCAATGGGtAGAGCATCTGCATATGGAGCAGAAGGTTTgAGGCTCGACCCCTACTAGGCGCA
Str: >>>>>>>..>>>>........<<<<.>>>>>.......<<<<<.....>.>>>.......<<<<.<<<<<<<.

Scaffold_14.trna47 (18478425-18478346)	Length: 80 bp
Type: Leu	Anticodon: TAG at 35-37 (18478391-18478389)	Score: 70.9
HMM Sc=50.70	Sec struct Sc=20.20
         *    |    *    |    *    |    *    |    *    |    *    |    *    |    *    
Seq: GACGGTTTGGCCGAGTGGTctAAGGCGCCAGATTTAGGCTCTGGTccgaaaGGgCGTGGGTTCAAATCCCACAGCCGTCA
Str: >>>>>>>..>>>...........<<<.>>>>>.......<<<<<...........>>>>>.......<<<<<<<<<<<<.

Scaffold_14.trna48 (17905881-17905809)	Length: 73 bp
Type: Val	Anticodon: TAC at 34-36 (17905848-17905846)	Score: 77.8
HMM Sc=43.10	Sec struct Sc=34.70
         *    |    *    |    *    |    *    |    *    |    *    |    *    |  
Seq: GTTGCTGTGGTGTAGTGGTtATCACGTCAGTCTTACACACTGAAGGtCCCCAGTTCGATCCTGGGCAGCAACA
Str: >>>>>>>..>>>..........<<<.>>>>>.......<<<<<.....>>>>>.......<<<<<<<<<<<<.

Scaffold_14.trna49 (17802156-17802077)	Length: 80 bp
Type: Leu	Anticodon: CAG at 35-37 (17802122-17802120)	Score: 58.7
HMM Sc=44.00	Sec struct Sc=14.70
         *    |    *    |    *    |    *    |    *    |    *    |    *    |    *    
Seq: GTCAAGATGGCCGAGCGGTctAAGGCGCCAGTTTCAGGTACTGGTccgaaaGGgCGTGGGTTCAAATCCCACTCTTGAAA
Str: .>>>>>>..>>>...........<<<.>>>>>.......<<<<<...........>>>>>.......<<<<<<<<<<<..

Scaffold_14.trna50 (17640637-17640565)	Length: 73 bp
Type: Phe	Anticodon: GAA at 34-36 (17640604-17640602)	Score: 78.3
HMM Sc=58.40	Sec struct Sc=19.90
         *    |    *    |    *    |    *    |    *    |    *    |    *    |  
Seq: GCGGGGATAGCTCAGTTGGGAGAGCGTCAGACTGAAGATCTGAAGGtCGCGTGTTCGATCCACGCTCACCGCA
Str: >>>>.>>..>>>>........<<<<.>>>>>.......<<<<<.....>>>>>.......<<<<<<<.<<<<.

Scaffold_14.trna51 (17564816-17564744)	Length: 73 bp
Type: His	Anticodon: ATG at 34-36 (17564783-17564781)	Score: 24.2
Possible pseudogene: HMM Sc=29.10	Sec struct Sc=-4.90
         *    |    *    |    *    |    *    |    *    |    *    |    *    |  
Seq: GCGCTTGTGGTTTAATGGAtAGAGCATCTGCATATGGAGCAAAAGGTTTGGGaTTCGACCCCTACTAGGCGCA
Str: >>>>>>>..>>>>........<<<<.>.>>>.......<<<.<.....>>>>........<<<<.<<<<<<<.

Scaffold_14.trna52 (16564591-16564511)	Length: 81 bp
Type: His	Anticodon: ATG at 42-44 (16564550-16564548)	Score: 26.2
Possible pseudogene: HMM Sc=25.60	Sec struct Sc=0.60
         *    |    *    |    *    |    *    |    *    |    *    |    *    |    *    |
Seq: GCGCTTGTGGCTCGATGGAtAGAGCatttggccATCTGCATATGAAGCAGAAGGTTTGgGGTTCGACCCCTACCGGGCGCA
Str: >>>>>>>..>>>>........<<<<.........>>>>>.......<<<<<.....>>.>>.......<<<<.<<<<<<<.

Scaffold_14.trna53 (16187964-16187893)	Length: 72 bp
Type: His	Anticodon: GTG at 34-36 (16187931-16187929)	Score: 26.6
HMM Sc=19.70	Sec struct Sc=6.90
         *    |    *    |    *    |    *    |    *    |    *    |    *    | 
Seq: GTGCTTGTGGCTCAATGGAtAGAGCATCTGCATGTGGAGCAGAAGGtTTTGGGTTGAACtCCTACTGGAACG
Str: >>.>>.>..>>>>........<<<<.>>>>>.......<<<<<.....>.>>........<<.<<.<<.<<.

Scaffold_14.trna54 (15453484-15453412)	Length: 73 bp
Type: Asn	Anticodon: GTT at 34-36 (15453451-15453449)	Score: 28.7
Possible pseudogene: HMM Sc=33.80	Sec struct Sc=-5.10
         *    |    *    |    *    |    *    |    *    |    *    |    *    |  
Seq: ACGCTTGTGGCTCAATGGAtAGAGCATTTGCATGTTGAGCAGAAGGTTTGgGGTTCGATCCTTATCGGGCGCA
Str: .>>>>>>..>>>>........<<<<.>>>>>.......<<<<<.....>>.>>.......<<<<.<<<<<<..

Scaffold_14.trna55 (13650276-13650204)	Length: 73 bp
Type: His	Anticodon: GTG at 34-36 (13650243-13650241)	Score: 21.8
Possible pseudogene: HMM Sc=29.50	Sec struct Sc=-7.70
         *    |    *    |    *    |    *    |    *    |    *    |    *    |  
Seq: GCGTTTGTGGCTCAATGGAaAGAGCATCTGCACGTGGAGCAAAAGGTTTGgGGTTTGACCCCTACTGGGCGCA
Str: >>>>>>>..>>>>........<<<<.>.>>>.......<<<.<.....>>.>>.......<<<<.<<<<<<<.

Scaffold_14.trna56 (13236134-13236061)	Length: 74 bp
Type: His	Anticodon: GTG at 34-36 (13236101-13236099)	Score: 30.2
Possible pseudogene: HMM Sc=35.60	Sec struct Sc=-5.40
         *    |    *    |    *    |    *    |    *    |    *    |    *    |   
Seq: GCGCTTGTGGCTTAATGGAaAGAGCATCCGCATGTGGAGCAGAAGGttTGGGGGTTCAACCCCTACTGGGCGCA
Str: >>>>>>>..>>>>........<<<<.>>.>>.......<<.<<......>.>>>.......<<<.<<<<<<<<.

Scaffold_14.trna57 (12807063-12806988)	Length: 76 bp
Type: Undet	Anticodon: NNN at 0-0 (0-0)	Score: 25.0
Possible pseudogene: HMM Sc=21.20	Sec struct Sc=3.80
         *    |    *    |    *    |    *    |    *    |    *    |    *    |    *
Seq: AGCATATTAGCTCAATTGGTGGAGCACTCTGttcttctttatatAGAGGaTGTAGGTTCAAATCCTACATAGACTA
Str: >>..>>>..>>>>........<<<<.>..................<.....>>>>>.......<<<<<<<<..<<.

Scaffold_14.trna58 (10904324-10904251)	Length: 74 bp
Type: Thr	Anticodon: AGT at 35-37 (10904290-10904288)	Score: 75.3
HMM Sc=47.40	Sec struct Sc=27.90
         *    |    *    |    *    |    *    |    *    |    *    |    *    |   
Seq: GCTCTTGTAGCTCAGTTGGTtAGAGCACCCGTTTAGTAAGCGGGAGGtCTTGAGTTCGACTCTCAACAAGAGCA
Str: >>>>>>>..>>>>.........<<<<.>>>>>.......<<<<<.....>>>>>.......<<<<<<<<<<<<.

Scaffold_14.trna59 (10898085-10898012)	Length: 74 bp
Type: Thr	Anticodon: AGT at 35-37 (10898051-10898049)	Score: 75.3
HMM Sc=47.40	Sec struct Sc=27.90
         *    |    *    |    *    |    *    |    *    |    *    |    *    |   
Seq: GCTCTTGTAGCTCAGTTGGTtAGAGCACCCGTTTAGTAAGCGGGAGGtCTTGAGTTCGACTCTCAACAAGAGCA
Str: >>>>>>>..>>>>.........<<<<.>>>>>.......<<<<<.....>>>>>.......<<<<<<<<<<<<.

Scaffold_14.trna60 (9282974-9282903)	Length: 72 bp
Type: Asp	Anticodon: GTC at 34-36 (9282941-9282939)	Score: 40.0
HMM Sc=31.10	Sec struct Sc=8.90
         *    |    *    |    *    |    *    |    *    |    *    |    *    | 
Seq: ACCAATGTAGTATAGTGGTaAGTATTCCTGCTTGTCACGCGGGTGaCCCGGGTTCGCTCCCCGGCAACGGCG
Str: .>>..>>..>>>>........<<<<.>>>>>.......<<<<<....>>>>>.......<<<<<<<..<<..

Scaffold_14.trna61 (9125210-9125138)	Length: 73 bp
Type: Ala	Anticodon: TGC at 34-36 (9125177-9125175)	Score: 31.9
HMM Sc=26.20	Sec struct Sc=5.70
         *    |    *    |    *    |    *    |    *    |    *    |    *    |  
Seq: GTTGTTATGGTGTAGTGGTtACCACTATAGTCTTGCAAATTAATGAtCCCTAGTTCAATCCAAGCTGACAACA
Str: >>>>>>>..>>>..........<<<..>>>>.......<<<<.......>>.>.......<.<<.<<<<<<<.

Scaffold_14.trna62 (8334368-8334296)	Length: 73 bp
Type: His	Anticodon: GTG at 34-36 (8334335-8334333)	Score: 22.3
Possible pseudogene: HMM Sc=26.30	Sec struct Sc=-4.00
         *    |    *    |    *    |    *    |    *    |    *    |    *    |  
Seq: GCGCTTGTGGCTCAATGAAtAGAGCATATGCATGTGGAGCAGAAGGTTTGGtGTTCGACCCCTACCGGGTGCA
Str: >>>>>>>..>>>>........<<<<.>.>>>.......<<<.<.....>>>.>.......<<<<.<<<<<<<.

Scaffold_14.trna63 (7764146-7764073)	Length: 74 bp
Type: His	Anticodon: ATG at 34-36 (7764113-7764111)	Score: 34.2
Possible pseudogene: HMM Sc=38.90	Sec struct Sc=-4.70
         *    |    *    |    *    |    *    |    *    |    *    |    *    |   
Seq: GCGCATGTGGCTCAATGGAtAGAGCATTTGCATATGGAGCAGAAGGaTAGGGGTTCAACCCCCAACTTGgTGCA
Str: >>>>>.>..>>>>........<<<<.>>>>>.......<<<<<.......>>>.......<<<..<.<<.<<<.

Scaffold_14.trna64 (7267202-7267131)	Length: 72 bp
Type: Gly	Anticodon: TCC at 34-36 (7267169-7267167)	Score: 73.9
HMM Sc=46.20	Sec struct Sc=27.70
         *    |    *    |    *    |    *    |    *    |    *    |    *    | 
Seq: GCGTTTGTAGTCCAACGGTtAGGATAATTGCCTTCCAAGCAATAGaCCCGGGTTCGACTCCCGGCAAACGCA
Str: >>>>>>>..>>>>........<<<<.>>>>>.......<<<<<....>>>>>.......<<<<<<<<<<<<.

Scaffold_14.trna65 (6517571-6517498)	Length: 74 bp
Type: Undet	Anticodon: NNN at 0-0 (0-0)	Score: 50.2
HMM Sc=32.80	Sec struct Sc=17.40
         *    |    *    |    *    |    *    |    *    |    *    |    *    |   
Seq: TGCCTATTAGCTCAATTGGTAGAGCatGCTATGCTTAAGCATGTAGGaTGTAGGTTCAAATCCTACATAGGCAA
Str: >>>>>>>..>>>>........<<<<........................>>>>>.......<<<<<<<<<<<<.

Scaffold_14.trna66 (6012132-6012060)	Length: 73 bp
Type: His	Anticodon: GTG at 34-36 (6012099-6012097)	Score: 21.9
Possible pseudogene: HMM Sc=30.30	Sec struct Sc=-8.40
         *    |    *    |    *    |    *    |    *    |    *    |    *    |  
Seq: GCGCTTGTGGCTGAATGGAtAGAGCATCTGCATGTGGAGTAGAAGGTTTGGGGTTCGACCCTTACTGAGCGCA
Str: >>>>>>>..>>>..........<<<.>>>>>.......<<<<<........>>.......<...<<<<<<<<.

Scaffold_14.trna67 (5365677-5365602)	Length: 76 bp
Type: Thr	Anticodon: TGT at 40-42 (5365638-5365636)	Score: 47.7
HMM Sc=30.50	Sec struct Sc=17.20
         *    |    *    |    *    |    *    |    *    |    *    |    *    |    *
Seq: AGCCTATTAGCTCAATCGGTAGAGCattgtgTTCTTCTTTGTATGGAGGATGTAGGTTCAAATCCTACATAGGCTA
Str: >>>>>>>..>>>>........<<<<.......>>>>>.......<<<<<..>>>>>.......<<<<<<<<<<<<.

Scaffold_14.trna68 (5057786-5057717)	Length: 70 bp
Type: Undet	Anticodon: NNN at 0-0 (0-0)	Score: 42.7
HMM Sc=25.90	Sec struct Sc=16.80
         *    |    *    |    *    |    *    |    *    |    *    |    *    
Seq: AACCTATTAGCTCAACTGGTAGAGCacTATGCAAATGCATAGGaTGTAGGTTCAATTCCTACATAGGTTA
Str: >>>>>>>..>>>>........<<<<...>>>>....<<<<.....>>>>>.......<<<<<<<<<<<<.

Scaffold_14.trna69 (5054255-5054186)	Length: 70 bp
Type: Undet	Anticodon: NNN at 0-0 (0-0)	Score: 42.7
HMM Sc=25.90	Sec struct Sc=16.80
         *    |    *    |    *    |    *    |    *    |    *    |    *    
Seq: AACCTATTAGCTCAACTGGTAGAGCacTATGCAAATGCATAGGaTGTAGGTTCAATTCCTACATAGGTTA
Str: >>>>>>>..>>>>........<<<<...>>>>....<<<<.....>>>>>.......<<<<<<<<<<<<.

Scaffold_14.trna70 (3757194-3757123)	Length: 72 bp
Type: Phe	Anticodon: AAA at 33-35 (3757162-3757160)	Score: 34.9
HMM Sc=18.70	Sec struct Sc=16.20
         *    |    *    |    *    |    *    |    *    |    *    |    *    | 
Seq: AACTTATTAGCTCAAATGGTAGAGCACTATGCAAATGcATAGGAGaTGTAGGTTCAATTCCTACATAGGTTA
Str: >>>>>>>..>>>>........<<<<.>>>..........<<<.....>>>>>.......<<<<<<<<<<<<.

Scaffold_14.trna71 (3596201-3596130)	Length: 72 bp
Type: Undet	Anticodon: NNN at 0-0 (0-0)	Score: 23.0
Possible pseudogene: HMM Sc=18.60	Sec struct Sc=4.40
         *    |    *    |    *    |    *    |    *    |    *    |    *    | 
Seq: GTTGTTGTGTTGTAGTGGTTACtACAATGGTTTGCAAACCAAAGGtCCCTTGTTCAATTCAAGCTAACAACA
Str: >>>>>>>...>>>.......<<.<...>>>........<<<.......>>>>.......<<<<.<<<<<<<.

Scaffold_14.trna72 (2311436-2311353)	Length: 84 bp
Type: Thr	Anticodon: TGT at 37-39 (2311400-2311398)	Score: 35.8
Possible intron: 41-46 (2311396-2311391)
HMM Sc=20.80	Sec struct Sc=15.00
         *    |    *    |    *    |    *    |    *    |    *    |    *    |    *    |   
Seq: AGCTTATTAGCTCAATTtGGTTGAGCACTGtGtATTTGTAtttacaTTgCaCAGAGGaTGTGGGTTCAAATCCTACATAGGCTC
Str: >>>>>>>..>>>>.........<<<<.>>>.>.>.............<.<.<<<.....>>>>>.......<<<<<<<<<<<<.

Scaffold_14.trna73 (1944534-1944459)	Length: 76 bp
Type: Undet	Anticodon: NNN at 0-0 (0-0)	Score: 40.5
HMM Sc=17.60	Sec struct Sc=22.90
         *    |    *    |    *    |    *    |    *    |    *    |    *    |    *
Seq: AGCCTATTAGCTCAATTGCTAGAGCACTCTGttcttttttgtatAGAGGaTGTAGGTTCAAATCCTACATAGGCTA
Str: >>>>>>>..>>>>........<<<<.>..................<.....>>>>>.......<<<<<<<<<<<<.

Scaffold_14.trna74 (1734305-1734233)	Length: 73 bp
Type: Ala	Anticodon: TGC at 34-36 (1734272-1734270)	Score: 22.8
Possible pseudogene: HMM Sc=21.80	Sec struct Sc=1.00
         *    |    *    |    *    |    *    |    *    |    *    |    *    |  
Seq: GTTGTTGTGGTATAGTGGTtACCACTATGGTCTTGCAAACCAAAAGtCTCTAGTTCAATCCAAGCCTATAACA
Str: >>>>>.>..>>............<<..>>>>.......<<<<.......>>.>.......<.<<.<.<<<<<.

Scaffold_14.trna75 (1053835-1053763)	Length: 73 bp
Type: Asn	Anticodon: ATT at 34-36 (1053802-1053800)	Score: 38.4
HMM Sc=20.10	Sec struct Sc=18.30
         *    |    *    |    *    |    *    |    *    |    *    |    *    |  
Seq: AGTCTATTAGCTCAACTtGGTAGAGCGCTATGCATTTGcATAGAGGcTGTAGGTTCAACTCCTACATAGGCTA
Str: >>>>>>>..>>>>.........<<<<.>>>..........<<<.....>>>>>.......<<<<<<<<<<<<.

Scaffold_15.trna1 (26022-26094)	Length: 73 bp
Type: His	Anticodon: GTG at 34-36 (26055-26057)	Score: 26.4
Possible pseudogene: HMM Sc=28.60	Sec struct Sc=-2.20
         *    |    *    |    *    |    *    |    *    |    *    |    *    |  
Seq: GCGCTTGTGGCTCAATAGAtAGAGCATCTGCATGTGGAACAGAAGaTTTGgGGTTCGACTCCTACTGAGTGCA
Str: >>>>>>>..>>>>........<<<<.>>>>.........<<<<.....>>.>>.......<<<<.<<<<<<<.

Scaffold_15.trna2 (317018-317099)	Length: 82 bp
Type: Ser	Anticodon: GCT at 34-36 (317051-317053)	Score: 80.5
HMM Sc=45.20	Sec struct Sc=35.30
         *    |    *    |    *    |    *    |    *    |    *    |    *    |    *    | 
Seq: GTCGCTTTGGCCGAGTGGTtAAGGCGTGTGCCTGCTAAGTACATGGGGTTTCCCCGCGAGAGTTCGAATCTCTCAGGCGACG
Str: >>>>>>>..>>>..........<<<.>>>>>.......<<<<<.>>>>...<<<<..>>>>>.......<<<<<<<<<<<<.

Scaffold_15.trna3 (650824-650894)	Length: 71 bp
Type: Gly	Anticodon: GCC at 33-35 (650856-650858)	Score: 66.5
HMM Sc=44.80	Sec struct Sc=21.70
         *    |    *    |    *    |    *    |    *    |    *    |    *    |
Seq: GCACCAGTGGTCTAGTGGTAGAATAGTACCCTGCCACGGTACAGaCCCGGGTTCGATTCCCGGCTGGTGCA
Str: >>>>>>>..>>.>.......<.<<.>>>>>.......<<<<<....>>>>>.......<<<<<<<<<<<<.

Scaffold_15.trna4 (1332345-1332417)	Length: 73 bp
Type: His	Anticodon: GTG at 34-36 (1332378-1332380)	Score: 28.7
Possible pseudogene: HMM Sc=25.90	Sec struct Sc=2.80
         *    |    *    |    *    |    *    |    *    |    *    |    *    |  
Seq: GCGCTTGTGGCTCAATAGAtAGAGCATCTACATGTGAAGCAGAAGAtTTTGAGTTCGATCCCTACTAGGCGCA
Str: >>>>>>>..>>>>........<<<<.>>>.>.......<.<<<......>>.>.......<.<<.<<<<<<<.

Scaffold_15.trna5 (1726713-1726785)	Length: 73 bp
Type: Tyr	Anticodon: GTA at 34-36 (1726746-1726748)	Score: 22.6
Possible pseudogene: HMM Sc=23.20	Sec struct Sc=-0.60
         *    |    *    |    *    |    *    |    *    |    *    |    *    |  
Seq: GCGCTTGTGGCTCAATGGAtAGAGCATCTGTATGTAGAGCAGAAAgTTTGGGgTTCGACCgCTACTGGGCGCA
Str: >>>>>>>..>>>>........<<<<.>>>>>.......<<<<<.....>>>..........<<<.<<<<<<<.

Scaffold_15.trna6 (2286845-2286917)	Length: 73 bp
Type: His	Anticodon: GTG at 34-36 (2286878-2286880)	Score: 21.9
Possible pseudogene: HMM Sc=29.50	Sec struct Sc=-7.60
         *    |    *    |    *    |    *    |    *    |    *    |    *    |  
Seq: GCGTTTGTGGCTCAATGGAtAGAGCATCTGCATGTGGAACAGAAAgTTTGgGGTTCGATCCTTATTGGGCGCA
Str: >>>>>>>..>>>>........<<<<.>>>>.........<<<<.....>>.>>.......<<<<.<<<<<<<.

Scaffold_15.trna7 (2757969-2758041)	Length: 73 bp
Type: His	Anticodon: GTG at 34-36 (2758002-2758004)	Score: 24.2
Possible pseudogene: HMM Sc=32.30	Sec struct Sc=-8.10
         *    |    *    |    *    |    *    |    *    |    *    |    *    |  
Seq: GCGCTTGTGGCTCAATGGAtAGAATATTTGCATGTGGAGTAGAAGGTTTGgGGTTCGACCCCTACTGAGTGCA
Str: >>>>>>>..>.>>........<<.<.>>>>>.......<<<<<.....>>.>>.......<<<<.<<<<<<<.

Scaffold_15.trna8 (2947415-2947487)	Length: 73 bp
Type: His	Anticodon: GTG at 34-36 (2947448-2947450)	Score: 27.6
Possible pseudogene: HMM Sc=34.90	Sec struct Sc=-7.30
         *    |    *    |    *    |    *    |    *    |    *    |    *    |  
Seq: GCGCTTGTGGCTCAATGGAtAGAGCATCTGTATGTGGAGCAGAAGGTTTGgGGTTCGACCCCTACTAGGCTCA
Str: >.>>>>>..>>>>........<<<<.>>>>>.......<<<<<.....>>.>>.......<<<<.<<<<<.<.

Scaffold_15.trna9 (3724868-3724940)	Length: 73 bp
Type: Thr	Anticodon: TGT at 37-39 (3724904-3724906)	Score: 51.1
HMM Sc=27.70	Sec struct Sc=23.40
         *    |    *    |    *    |    *    |    *    |    *    |    *    |  
Seq: AGCCTATTAGCTCAATTGGTAGAGCACTctgTTCTTTGTATGGAGGaTGTAGGTTCAAATCCTACATAGGCTA
Str: >>>>>>>..>>>>........<<<<......>>>.......<<<....>>>>>.......<<<<<<<<<<<<.

Scaffold_15.trna10 (4671453-4671524)	Length: 72 bp
Type: Undet	Anticodon: NNN at 0-0 (0-0)	Score: 39.5
HMM Sc=27.70	Sec struct Sc=11.80
         *    |    *    |    *    |    *    |    *    |    *    |    *    | 
Seq: GTTGTTGTGGTGTAGTGGTtACCACAATGGTTTGCAAACCAAAGGtCCCTTGTTCAATTCAAGCCAACAACA
Str: >>>>>>>..>>>..........<<<..>>>........<<<.......>>>>.......<<<<.<<<<<<<.

Scaffold_15.trna11 (7703278-7703350)	Length: 73 bp
Type: Tyr	Anticodon: GTA at 34-36 (7703311-7703313)	Score: 31.0
Possible pseudogene: HMM Sc=28.40	Sec struct Sc=2.60
         *    |    *    |    *    |    *    |    *    |    *    |    *    |  
Seq: GTGCTTGTGGCTCAATGGAtAGAGCATCTGCATGTAGAGTAGAAAgCTTGgGGTTCGACCCCTACCAGGTGCA
Str: >>>>>>>..>>>>........<<<<.>>>>>.......<<<<<.....>>.>>.......<<<<.<<<<<<<.

Scaffold_15.trna12 (8866908-8866980)	Length: 73 bp
Type: Ala	Anticodon: TGC at 34-36 (8866941-8866943)	Score: 20.0
Possible pseudogene: HMM Sc=15.10	Sec struct Sc=4.90
         *    |    *    |    *    |    *    |    *    |    *    |    *    |  
Seq: GTTGTTGTGTTGTAATGGTtACCACTATGGTCTTGCAAACCAAAAGtCCCTAGTTTAATCCAAGCCAACAACA
Str: >>>>>>>...>>..........<<...>>>>.......<<<<.......>>.>.......<.<<.<<<<<<<.

Scaffold_15.trna13 (8972937-8973007)	Length: 71 bp
Type: Gly	Anticodon: GCC at 33-35 (8972969-8972971)	Score: 66.5
HMM Sc=44.80	Sec struct Sc=21.70
         *    |    *    |    *    |    *    |    *    |    *    |    *    |
Seq: GCACCAGTGGTCTAGTGGTAGAATAGTACCCTGCCACGGTACAGaCCCGGGTTCGATTCCCGGCTGGTGCA
Str: >>>>>>>..>>.>.......<.<<.>>>>>.......<<<<<....>>>>>.......<<<<<<<<<<<<.

Scaffold_15.trna14 (8983989-8984059)	Length: 71 bp
Type: Gly	Anticodon: GCC at 33-35 (8984021-8984023)	Score: 66.5
HMM Sc=44.80	Sec struct Sc=21.70
         *    |    *    |    *    |    *    |    *    |    *    |    *    |
Seq: GCACCAGTGGTCTAGTGGTAGAATAGTACCCTGCCACGGTACAGaCCCGGGTTCGATTCCCGGCTGGTGCA
Str: >>>>>>>..>>.>.......<.<<.>>>>>.......<<<<<....>>>>>.......<<<<<<<<<<<<.

Scaffold_15.trna15 (9789263-9789335)	Length: 73 bp
Type: His	Anticodon: GTG at 34-36 (9789296-9789298)	Score: 25.3
Possible pseudogene: HMM Sc=30.70	Sec struct Sc=-5.40
         *    |    *    |    *    |    *    |    *    |    *    |    *    |  
Seq: GCGCTTGTGGCTCAATGGAtAGAGCATCTGCATGTGGAATAGAAGGTTTGgGGTTCGAACCCTACTGAGCATA
Str: >.>>>>>..>>>>........<<<<.>>>>.........<<<<.....>>.>>.......<<<<.<<<<<.<.

Scaffold_15.trna16 (10460144-10460216)	Length: 73 bp
Type: Asn	Anticodon: ATT at 34-36 (10460177-10460179)	Score: 28.4
Possible pseudogene: HMM Sc=0.00	Sec struct Sc=28.40
         *    |    *    |    *    |    *    |    *    |    *    |    *    |  
Seq: AGCCTATTAACTCAATTtGATAGAGTCCTATGCATTTGcATAGGGGaTGTAGGTTCAAATCCTACATAGGCTA
Str: >>>>>>>..>>>>.........<<<<.>>>..........<<<.....>>>>>.......<<<<<<<<<<<<.

Scaffold_15.trna17 (10509940-10510011)	Length: 72 bp
Type: Leu	Anticodon: CAA at 33-35 (10509972-10509974)	Score: 43.3
HMM Sc=24.00	Sec struct Sc=19.30
         *    |    *    |    *    |    *    |    *    |    *    |    *    | 
Seq: AATCTATTAGCTCAATTGGTAGAGCACTATGTCAATGcATAGGGGaTGTAGGTTCAATTCCTACATAGGTTA
Str: >>>>>>>..>>>>........<<<<.>>>..........<<<.....>>>>>.......<<<<<<<<<<<<.

Scaffold_15.trna18 (11114306-11114377)	Length: 72 bp
Type: His	Anticodon: ATG at 34-36 (11114339-11114341)	Score: 44.6
HMM Sc=14.60	Sec struct Sc=30.00
         *    |    *    |    *    |    *    |    *    |    *    |    *    | 
Seq: AGGCTATTAGCTCAaATTGGTAGAGCAATATACATGTTGTATATGaTGTGGGTTCGAGTCCCACATAGCCTA
Str: >>>>>>>..>>>>.........<<<<.>>>>>.....<<<<<.....>>>>>.......<<<<<<<<<<<<.

Scaffold_15.trna19 (11715043-11715114)	Length: 72 bp
Type: Undet	Anticodon: NNN at 0-0 (0-0)	Score: 24.0
HMM Sc=17.30	Sec struct Sc=6.70
         *    |    *    |    *    |    *    |    *    |    *    |    *    | 
Seq: GTTGTTGTGGTGTAGTGGTTACtACAATGGTTTGCAAACCAAAGGtCCCTTGATCAATTCAAGTTAACAACA
Str: >>>>>>>..>>>>.......<<.<<..>>>........<<<.......>>>>.......<<<<.<<<<<<<.

Scaffold_15.trna20 (14463807-14463878)	Length: 72 bp
Type: Thr	Anticodon: TGT at 33-35 (14463839-14463841)	Score: 79.3
HMM Sc=49.30	Sec struct Sc=30.00
         *    |    *    |    *    |    *    |    *    |    *    |    *    | 
Seq: GCCCCTATAGCTCAGTGGTAGAGCGTCAGTCTTGTAAACTGAAGGtCTGTAGTTCGATCCTGCATGGGGGCA
Str: >>>>>>>..>>>>.......<<<<.>>>>>.......<<<<<.....>>>>>.......<<<<<<<<<<<<.

Scaffold_15.trna21 (15295988-15296059)	Length: 72 bp
Type: Thr	Anticodon: TGT at 33-35 (15296020-15296022)	Score: 83.2
HMM Sc=57.00	Sec struct Sc=26.20
         *    |    *    |    *    |    *    |    *    |    *    |    *    | 
Seq: GCCCTTATAGCTCAGTGGTAGAGCGTCAGTCTTGTAAACTGAAGGtCCGTAGTTCAATCCTGCGTGAGGGCA
Str: >>>>>>>..>>>>.......<<<<.>>>>>.......<<<<<.....>>>>>.......<<<<<<<<<<<<.

Scaffold_15.trna22 (15768138-15768212)	Length: 75 bp
Type: Lys	Anticodon: CTT at 34-36 (15768171-15768173)	Score: 46.6
Possible intron: 38-41 (15768175-15768178)
HMM Sc=28.40	Sec struct Sc=18.20
         *    |    *    |    *    |    *    |    *    |    *    |    *    |    
Seq: AGCCTATTAGCTCAATTGGTAGAGCACTCTGTTCTTTttgtATGGAGGATGTAGGTTCAAATCCTACATAGGCTA
Str: >>>>>>>..>>>>........<<<<.>>>>>...........<<<<<...>>>>>.......<<<<<<<<<<<<.

Scaffold_15.trna23 (15768542-15768459)	Length: 84 bp
Type: Thr	Anticodon: TGT at 37-39 (15768506-15768504)	Score: 33.3
Possible intron: 41-46 (15768502-15768497)
HMM Sc=19.80	Sec struct Sc=13.50
         *    |    *    |    *    |    *    |    *    |    *    |    *    |    *    |   
Seq: AGCCTATTAGCTCAATTtGGTCGAGCACTGtGtATTTGTGtttacaTTgCaCAGAGGaTGTGGGTTCAAATCCTACATAGGCTC
Str: >>>>>>>..>>>>.........<<<<.>>>.>.>.............<.<.<<<.....>>>>>.......<<<<<<<<<<<<.

Scaffold_15.trna24 (12075338-12075267)	Length: 72 bp
Type: His	Anticodon: GTG at 34-36 (12075305-12075303)	Score: 24.7
Possible pseudogene: HMM Sc=22.30	Sec struct Sc=2.40
         *    |    *    |    *    |    *    |    *    |    *    |    *    | 
Seq: GTGCTTGTGGCTCAATAaaTAGAGCATCTGCATGTGAAGCAGAAGGTTAgGGTTCGACCCCTACTAGGCGCA
Str: >>>>>>>..>>>>........<<<<.>>>>>.......<<<<<....>>.>>.......<<<<.<<<<<<<.

Scaffold_15.trna25 (11114590-11114515)	Length: 76 bp
Type: Lys	Anticodon: CTT at 34-36 (11114557-11114555)	Score: 42.6
Possible intron: 38-42 (11114553-11114549)
HMM Sc=28.70	Sec struct Sc=13.90
         *    |    *    |    *    |    *    |    *    |    *    |    *    |    *
Seq: AGCCCATTAGCTCAATCGGCAGAGCACTCTATTCTTCattgcATGGAGGGTGTAGGTTCAAATCCTACATAGGCTA
Str: >>>>.>>..>>>>........<<<<.>>>>>............<<<<<...>>>>>.......<<<<<<<.<<<<.

Scaffold_15.trna26 (10517221-10517151)	Length: 71 bp
Type: Undet	Anticodon: NNN at 0-0 (0-0)	Score: 20.0
Possible pseudogene: HMM Sc=19.30	Sec struct Sc=0.70
         *    |    *    |    *    |    *    |    *    |    *    |    *    |
Seq: AGCCTACTACCTCAAGGGTAGAGCATTGTGcaaatgcacaAAAGaTGTGGGTTCGAATCCCACATAAGTTC
Str: >>>.>>....>>>.......<<<..>...............<....>>>>>.......<<<<<.<<.<<<.

Scaffold_15.trna27 (10510225-10510155)	Length: 71 bp
Type: Undet	Anticodon: NNN at 0-0 (0-0)	Score: 39.2
HMM Sc=26.30	Sec struct Sc=12.90
         *    |    *    |    *    |    *    |    *    |    *    |    *    |
Seq: AGCCTACTAGCTCAAGGGTAGAGCATTGTAcaaatgcacaAAAGaTGTGGGTTCGAATCCCACGTAGGTTC
Str: >>>>>>>..>>>>.......<<<<.>...............<....>>>>>.......<<<<<<<<<<<<.

Scaffold_15.trna28 (10495464-10495393)	Length: 72 bp
Type: Undet	Anticodon: NNN at 0-0 (0-0)	Score: 33.9
Possible pseudogene: HMM Sc=29.30	Sec struct Sc=4.60
         *    |    *    |    *    |    *    |    *    |    *    |    *    | 
Seq: GTTGTTGTGGCGTAGTGGTtACCACAATGGTTTGCAAACCAAAGGtCCCTTGTTCAATTCAAGCCAACAACA
Str: >>>>>>>..>.>..........<.<..>>>........<<<.......>>>>.......<<<<.<<<<<<<.

Scaffold_15.trna29 (9316324-9316252)	Length: 73 bp
Type: Gln	Anticodon: CTG at 34-36 (9316291-9316289)	Score: 34.1
Possible pseudogene: HMM Sc=38.80	Sec struct Sc=-4.70
         *    |    *    |    *    |    *    |    *    |    *    |    *    |  
Seq: GCGCTTGTGGCTGAATGGAtAGAGCATCTGCATCTGAAGCAGAAGGTTTGgGGTTCGACCCCTACTGAGCGCA
Str: >>>>>>>..>>>..........<<<.>>>>>.......<<<<<.....>>.>>.......<<<<.<<<<<<<.

Scaffold_15.trna30 (8055456-8055385)	Length: 72 bp
Type: Undet	Anticodon: NNN at 0-0 (0-0)	Score: 27.0
HMM Sc=21.80	Sec struct Sc=5.20
         *    |    *    |    *    |    *    |    *    |    *    |    *    | 
Seq: GTTGTTGTGGTGTAGTGGTtACCACAATGGTTTGCAACCCAAAGGtCCTTTGTTTAATTCAAGCCAACAACA
Str: >>>>>>>..>>>..........<<<..>>>........<<<.......>>>>.......<<<<.<<<<<<<.

Scaffold_15.trna31 (7630120-7630049)	Length: 72 bp
Type: His	Anticodon: GTG at 34-36 (7630087-7630085)	Score: 27.2
Possible pseudogene: HMM Sc=29.40	Sec struct Sc=-2.20
         *    |    *    |    *    |    *    |    *    |    *    |    *    | 
Seq: GTGCTTGTGGTTCAATGGAtAGAGCATCTGCATGTGAAATAGAAGGTTTGGGTTCGACCCCTATTGAGCGCA
Str: >>>>>>>..>>>>........<<<<.>>>>.........<<<<.....>>>>.......<<<<.<<<<<<<.

Scaffold_15.trna32 (7186553-7186481)	Length: 73 bp
Type: Thr	Anticodon: TGT at 34-36 (7186520-7186518)	Score: 74.3
HMM Sc=45.30	Sec struct Sc=29.00
         *    |    *    |    *    |    *    |    *    |    *    |    *    |  
Seq: GCCCCCtATAGCTCAGTGGTAGAGCGTCAGTCTTGTAAACTGAAGGtCTGTAGTTCGATCCTGCATGGGGGCA
Str: >>>>>>.>..>>>>.......<<<<.>>>>>.......<<<<<.....>>>>>.......<<<<<<<<<<<<.

Scaffold_15.trna33 (6700579-6700507)	Length: 73 bp
Type: His	Anticodon: GTG at 34-36 (6700546-6700544)	Score: 27.0
Possible pseudogene: HMM Sc=37.10	Sec struct Sc=-10.10
         *    |    *    |    *    |    *    |    *    |    *    |    *    |  
Seq: GCGCTTGTGGCTCAATGGAtAAAACATCTGCATGTGGAGCAGAAGGTTCGgCGTTCGATTCCTACTAGGCGCA
Str: >>>>>>>..>.>..........<.<.>>>>>.......<<<<<.........>.......<....<<<<<<<.

Scaffold_15.trna34 (6580486-6580414)	Length: 73 bp
Type: Lys	Anticodon: CTT at 34-36 (6580453-6580451)	Score: 87.7
HMM Sc=67.60	Sec struct Sc=20.10
         *    |    *    |    *    |    *    |    *    |    *    |    *    |  
Seq: GCCCGTCTAGCTCAGTTGGTAGAGCGCAAGGCTCTTAACCTTGTGGtCGTGGGTTCGAGCCCCACGGTGGGCG
Str: >>>>>>>..>>>>........<<<<.>>>>>.......<<<<<.....>>>>>.......<<<<<<<<<<<<.

Scaffold_15.trna35 (6261771-6261700)	Length: 72 bp
Type: His	Anticodon: GTG at 34-36 (6261738-6261736)	Score: 25.7
Possible pseudogene: HMM Sc=32.80	Sec struct Sc=-7.10
         *    |    *    |    *    |    *    |    *    |    *    |    *    | 
Seq: GCGCTTGTGGCGCAATGGAtAGAGCATCTGCATGTGGAGCACAAGGtTTGGGGTTCGATCCCTACTGGCGCA
Str: >>>>>.>..>>.>........<.<<.>.>>>.......<<<.<.....>>>>>......<<<<<<.<<<<<.

Scaffold_15.trna36 (6224847-6224775)	Length: 73 bp
Type: His	Anticodon: GTG at 34-36 (6224814-6224812)	Score: 36.1
HMM Sc=26.20	Sec struct Sc=9.90
         *    |    *    |    *    |    *    |    *    |    *    |    *    |  
Seq: GCGTTTGTGGCTCAATGGAtAGAGCATCTACATGTGGAGTAGAAGGTATGgGGTTCGACCCCTACTGGACGCA
Str: >>>>>>>..>>>>........<<<<.>>>>>.......<<<<<.....>>.>>.......<<<<.<<<<<<<.

Scaffold_15.trna37 (5839661-5839589)	Length: 73 bp
Type: Tyr	Anticodon: GTA at 34-36 (5839628-5839626)	Score: 41.8
Possible pseudogene: HMM Sc=40.40	Sec struct Sc=1.40
         *    |    *    |    *    |    *    |    *    |    *    |    *    |  
Seq: GCGCTTGTGGCTCAATGGAtAGAGCATTTGCATGTAGAGCAGAAGGTTTAtGGTTCGATCCCTACTGGGCGCA
Str: >>>>>>>..>>>>........<<<<.>>>>>.......<<<<<.....>>.>>.......<<<<.<<<<<<<.

Scaffold_15.trna38 (5277024-5276953)	Length: 72 bp
Type: Gln	Anticodon: CTG at 34-36 (5276991-5276989)	Score: 75.3
HMM Sc=51.20	Sec struct Sc=24.10
         *    |    *    |    *    |    *    |    *    |    *    |    *    | 
Seq: GGTCCCATGGTCTAGTGGTtAGGACATTGGACTCTGAATCCAGTAaCCCGAGTTCAAATCTCGGTGGGACCT
Str: >>>>>>>..>>>>........<<<<.>>>>>.......<<<<<....>>>>>.......<<<<<<<<<<<<.

Scaffold_15.trna39 (3725315-3725232)	Length: 84 bp
Type: Thr	Anticodon: TGT at 37-39 (3725279-3725277)	Score: 33.3
Possible intron: 41-46 (3725275-3725270)
HMM Sc=19.80	Sec struct Sc=13.50
         *    |    *    |    *    |    *    |    *    |    *    |    *    |    *    |   
Seq: AGCCTATTAGCTCAATTtGGTCGAGCACTGtGtATTTGTGtttacaTTgCaCAGAGGaTGTGGGTTCAAATCCTACATAGGCTC
Str: >>>>>>>..>>>>.........<<<<.>>>.>.>.............<.<.<<<.....>>>>>.......<<<<<<<<<<<<.

Scaffold_15.trna40 (3477647-3477576)	Length: 72 bp
Type: His	Anticodon: GTG at 34-36 (3477614-3477612)	Score: 63.0
HMM Sc=33.70	Sec struct Sc=29.30
         *    |    *    |    *    |    *    |    *    |    *    |    *    | 
Seq: GTGGCTGTAGTTTAGTGGTgAGAATTCCACGTTGTGGCCGTGGAGaCCTGGGCTCGAATCCCAGCAGCCACA
Str: >>>>>>>..>>>>........<<<<.>>>>>.......<<<<<....>>>>>.......<<<<<<<<<<<<.

Scaffold_15.trna41 (3061804-3061729)	Length: 76 bp
Type: His	Anticodon: GTG at 34-36 (3061771-3061769)	Score: 21.6
Possible pseudogene: HMM Sc=28.70	Sec struct Sc=-7.10
         *    |    *    |    *    |    *    |    *    |    *    |    *    |    *
Seq: GCGCTTGTGGCTCAATGGAtAGAGCATCTGCATGTGAAGCAGAAGGTTTGgGGTTCGACCTCTACCGGGTcagGTA
Str: >>>>>>>..>>>>........<<<<.>>>>>.......<<<<<.....>>.>>.......<<<<.<<<<<...<<.

Scaffold_15.trna42 (3000024-2999944)	Length: 81 bp
Type: Leu	Anticodon: CAG at 36-38 (2999989-2999987)	Score: 69.5
HMM Sc=46.80	Sec struct Sc=22.70
         *    |    *    |    *    |    *    |    *    |    *    |    *    |    *    |
Seq: GTCAAGATGGCCGAGTTGGTctAAGGCGCCAGTTTCAGGTACTGGTccgaaaGGgCATGGGTTCGAATCCCATTCTTGACA
Str: >>>>>>>..>>>............<<<.>>>>>.......<<<<<...........>>>>>.......<<<<<<<<<<<<.

Scaffold_15.trna43 (2329272-2329199)	Length: 74 bp
Type: Cys	Anticodon: GCA at 36-38 (2329237-2329235)	Score: 31.3
HMM Sc=23.20	Sec struct Sc=8.10
         *    |    *    |    *    |    *    |    *    |    *    |    *    |   
Seq: GCGCTTGTGGCTCAATGGAtagAGAGCATCTGCATGCAGAGCAGAAGGtTTGGGGTTTGACCCCTACTAGGGCG
Str: >>.>>.>..>>>>..........<<<<.>>>>>.......<<<<<.....>>>>>......<<<<<<.<<.<<.

Scaffold_15.trna44 (2213302-2213231)	Length: 72 bp
Type: His	Anticodon: GTG at 34-36 (2213269-2213267)	Score: 21.2
Possible pseudogene: HMM Sc=21.40	Sec struct Sc=-0.20
         *    |    *    |    *    |    *    |    *    |    *    |    *    | 
Seq: GCGCTTGTGGCTCAATGGAtAGAGCATCTGCATGTGGGGCAGAAGGTTTGGGgTTCGATCCAACTGGGCACA
Str: >.>>>>>..>>>>........<<<<.>>>>>.......<<<<<.....>.>.........<.<.<<<<<.<.

Scaffold_15.trna45 (1768842-1768770)	Length: 73 bp
Type: Lys	Anticodon: CTT at 34-36 (1768809-1768807)	Score: 87.7
HMM Sc=67.60	Sec struct Sc=20.10
         *    |    *    |    *    |    *    |    *    |    *    |    *    |  
Seq: GCCCGTCTAGCTCAGTTGGTAGAGCGCAAGGCTCTTAACCTTGTGGtCGTGGGTTCGAGCCCCACGGTGGGCG
Str: >>>>>>>..>>>>........<<<<.>>>>>.......<<<<<.....>>>>>.......<<<<<<<<<<<<.

Scaffold_15.trna46 (1707108-1707036)	Length: 73 bp
Type: His	Anticodon: GTG at 34-36 (1707075-1707073)	Score: 29.6
Possible pseudogene: HMM Sc=35.30	Sec struct Sc=-5.70
         *    |    *    |    *    |    *    |    *    |    *    |    *    |  
Seq: GCGCTTGTGGCTCAATGGAtAAAGCATCTGCATGTGGAGCAGAAGGTTTgAGGTTCGACCCCTACTGGGCCCA
Str: >.>>>>>..>>>..........<<<.>>>>>.......<<<<<.....>.>>>.......<<<<.<<<<<.<.

Scaffold_15.trna47 (1703678-1703591)	Length: 88 bp
Type: His	Anticodon: GTG at 42-44 (1703637-1703635)	Score: 20.3
Possible pseudogene: HMM Sc=33.30	Sec struct Sc=-13.00
         *    |    *    |    *    |    *    |    *    |    *    |    *    |    *    |    *  
Seq: GTACcaaaagcgTTGTGGCTCAATGGAtAAAGCATCTGCATGTGGAGCAGAAGGTGCAGGTTCGATCccataCTGggcCCAAGTAtCA
Str: >>>>........>>>..>>>..........<<<.>>>>>.......<<<<<....>>>>.............<<<...<<<<<<<.<.

Scaffold_15.trna48 (1693546-1693474)	Length: 73 bp
Type: His	Anticodon: GTG at 34-36 (1693513-1693511)	Score: 29.6
Possible pseudogene: HMM Sc=35.30	Sec struct Sc=-5.70
         *    |    *    |    *    |    *    |    *    |    *    |    *    |  
Seq: GCGCTTGTGGCTCAATGGAtAAAGCATCTGCATGTGGAGCAGAAGGTTTgAGGTTCGACCCCTACTGGGCCCA
Str: >.>>>>>..>>>..........<<<.>>>>>.......<<<<<.....>.>>>.......<<<<.<<<<<.<.

Scaffold_15.trna49 (1533959-1533888)	Length: 72 bp
Type: Gln	Anticodon: TTG at 34-36 (1533926-1533924)	Score: 73.5
HMM Sc=53.70	Sec struct Sc=19.80
         *    |    *    |    *    |    *    |    *    |    *    |    *    | 
Seq: GGTTCTATGGTGTAGTGGTtAGCACTCTGGACTTTGAATCCAGCGaCCTGGGTTCGACTCCCGGTAGGACCT
Str: >>>>>>>..>>>>........<<<<.>>>>>.......<<<<<....>>>>>.......<<<<<<<<<<<<.

Scaffold_15.trna50 (1329258-1329175)	Length: 84 bp
Type: Leu	Anticodon: CAA at 35-37 (1329224-1329222)	Score: 78.6
HMM Sc=55.60	Sec struct Sc=23.00
         *    |    *    |    *    |    *    |    *    |    *    |    *    |    *    |   
Seq: GTCAGGATGGCCGAGTGGTctAAGGCGCCAGACTCAAGTTCTGGTCCTCTAACGAGGGCGTGGGTTCAAATCCCACTTCTGACA
Str: >>>>>>>..>>>...........<<<.>>>>>.......<<<<<.>>>>....<<<<..>>>>>.......<<<<<<<<<<<<.

Scaffold_15.trna51 (1044390-1044311)	Length: 80 bp
Type: Leu	Anticodon: TAG at 35-37 (1044356-1044354)	Score: 70.9
HMM Sc=50.70	Sec struct Sc=20.20
         *    |    *    |    *    |    *    |    *    |    *    |    *    |    *    
Seq: GACGGTTTGGCCGAGTGGTctAAGGCGCCAGATTTAGGCTCTGGTccgaaaGGgCGTGGGTTCAAATCCCACAGCCGTCA
Str: >>>>>>>..>>>...........<<<.>>>>>.......<<<<<...........>>>>>.......<<<<<<<<<<<<.

Scaffold_15.trna52 (1025519-1025447)	Length: 73 bp
Type: His	Anticodon: GTG at 34-36 (1025486-1025484)	Score: 30.5
Possible pseudogene: HMM Sc=31.80	Sec struct Sc=-1.30
         *    |    *    |    *    |    *    |    *    |    *    |    *    |  
Seq: GCGCTTGTAGCTCAATGGAtAGAGAATCTGCATGTGGAGCAGAAGGTTTGgGGTTCGACCCCTATTAGGTGCA
Str: >>>>>>>...>>>........<<<..>>>>>.......<<<<<.....>>.>>.......<<<<.<<<<<<<.

Scaffold_15.trna53 (928925-928854)	Length: 72 bp
Type: His	Anticodon: GTG at 34-36 (928892-928890)	Score: 22.1
Possible pseudogene: HMM Sc=21.90	Sec struct Sc=0.20
         *    |    *    |    *    |    *    |    *    |    *    |    *    | 
Seq: GCGTTTGTGGCTCAATAGAtAGAACATCTGCATGTGGAACAGAAAaTTTGGGTTCGACCCCTACTAAGCGCA
Str: >>>>>>>..>.>>........<<.<.>>>>.........<<<<.....>>>>.......<<<<.<<<<<<<.

Scaffold_15.trna54 (870368-870296)	Length: 73 bp
Type: His	Anticodon: GTG at 34-36 (870335-870333)	Score: 28.4
Possible pseudogene: HMM Sc=26.80	Sec struct Sc=1.60
         *    |    *    |    *    |    *    |    *    |    *    |    *    |  
Seq: GCGCTTGTGGCTTAATGAAtAGAGCATCTGCATGTGAAGCAGAAGGtTTTGGGTTCGTTTCCTACTGGGTGTA
Str: >>>>>>>..>>>>........<<<<.>>>>>.......<<<<<......>>>>.......<<<<.<<<<<<<.

Scaffold_15.trna55 (176611-176540)	Length: 72 bp
Type: Lys	Anticodon: TTT at 33-35 (176579-176577)	Score: 92.3
HMM Sc=68.60	Sec struct Sc=23.70
         *    |    *    |    *    |    *    |    *    |    *    |    *    | 
Seq: GCCGTCTTAGCTCAGTGGTAGAGCGCGTGGCTTTTAACCACGTGGtCGTGGGTTCGATCCCCACAGACGGCG
Str: >>>>>>>..>>>>.......<<<<.>>>>>.......<<<<<.....>>>>>.......<<<<<<<<<<<<.

Scaffold_16.trna1 (507863-507935)	Length: 73 bp
Type: Glu	Anticodon: CTC at 35-37 (507897-507899)	Score: 78.9
HMM Sc=53.10	Sec struct Sc=25.80
         *    |    *    |    *    |    *    |    *    |    *    |    *    |  
Seq: TCCGTTGTAGTCTAGTTGGTtAGGATACTCGGCTCTCACCCGAGAGaCCCGGGTTCAAGTCCCGGCAACGGAA
Str: >>>>>>>..>>>>.........<<<<.>>>>>.......<<<<<....>>>>>.......<<<<<<<<<<<<.

Scaffold_16.trna2 (749678-749751)	Length: 74 bp
Type: His	Anticodon: GTG at 34-36 (749711-749713)	Score: 41.2
HMM Sc=35.20	Sec struct Sc=6.00
         *    |    *    |    *    |    *    |    *    |    *    |    *    |   
Seq: GCGCTTGTGGCTCAATGGAtAGAGCATCTGCATGTGGAGCAGAAGATTTGGGGGTTCGACCCCTACTAGGCGCA
Str: >>>>>>>..>>>>........<<<<.>>>>>.......<<<<<......>.>>>.......<<<.<<<<<<<<.

Scaffold_16.trna3 (961519-961591)	Length: 73 bp
Type: His	Anticodon: GTG at 34-36 (961552-961554)	Score: 33.7
Possible pseudogene: HMM Sc=37.10	Sec struct Sc=-3.40
         *    |    *    |    *    |    *    |    *    |    *    |    *    |  
Seq: GCTCCTGTGGCTCAATGGAtAGAGCATCTGCATGTGGAGCAGAAGGTTTgAGGTTCGACCCCTACTGGGCACA
Str: >..>>>>..>>>>........<<<<.>>>>>.......<<<<<.....>.>>>.......<<<<.<<<<..<.

Scaffold_16.trna4 (1336171-1336243)	Length: 73 bp
Type: Glu	Anticodon: CTC at 35-37 (1336205-1336207)	Score: 78.9
HMM Sc=53.10	Sec struct Sc=25.80
         *    |    *    |    *    |    *    |    *    |    *    |    *    |  
Seq: TCCGTTGTAGTCTAGTTGGTtAGGATACTCGGCTCTCACCCGAGAGaCCCGGGTTCAAGTCCCGGCAACGGAA
Str: >>>>>>>..>>>>.........<<<<.>>>>>.......<<<<<....>>>>>.......<<<<<<<<<<<<.

Scaffold_16.trna5 (1657670-1657742)	Length: 73 bp
Type: His	Anticodon: GTG at 34-36 (1657703-1657705)	Score: 28.7
HMM Sc=21.10	Sec struct Sc=7.60
         *    |    *    |    *    |    *    |    *    |    *    |    *    |  
Seq: GCGCTTGTGGCTCAATGAAtAGAGCATCTGCATGTGGAGCAGAAGtTTTGgGGTTTGACCCCTACTGAGCGCA
Str: >>>>>>>..>>>>........<<<<.>>>>>.......<<<<<.....>>.>>.......<<<<.<<<<<<<.

Scaffold_16.trna6 (1700968-1701039)	Length: 72 bp
Type: His	Anticodon: ATG at 32-34 (1700999-1701001)	Score: 22.1
Possible pseudogene: HMM Sc=17.80	Sec struct Sc=4.30
         *    |    *    |    *    |    *    |    *    |    *    |    *    | 
Seq: GCTTGTGGTTCAATGGAtAGAGCATCTACATATGAAACAGAAGGtTTGGGGTTCGACCCCCTACTGGACgCA
Str: >>>.>..>>>>........<<<<.>>>...........<<<.....>>>>>.......<<<<<<.<<...<.

Scaffold_16.trna7 (2116433-2116506)	Length: 74 bp
Type: Asn	Anticodon: GTT at 35-37 (2116467-2116469)	Score: 84.5
HMM Sc=59.40	Sec struct Sc=25.10
         *    |    *    |    *    |    *    |    *    |    *    |    *    |   
Seq: GCTGGAATAGCTCAGTTGGTtAGAGCGTGTGGCTGTTAACCACAAGGtCGGAGGTTCAAGCCCTCCTTCTAGCG
Str: >>>>>>>..>>>>.........<<<<.>>>>>.......<<<<<.....>>>>>.......<<<<<<<<<<<<.

Scaffold_16.trna8 (2319362-2319433)	Length: 72 bp
Type: Tyr	Anticodon: ATA at 33-35 (2319394-2319396)	Score: 24.8
Possible pseudogene: HMM Sc=30.20	Sec struct Sc=-5.40
         *    |    *    |    *    |    *    |    *    |    *    |    *    | 
Seq: GCTTTGTAGCTCAATGGAtAGAGTATTTGCATATAGAGCAGAAGGCTTGgGGTTCGACCCCTACTGGATGCA
Str: >>>>>>..>>>>........<<<<.>>>>>.......<<<<<.....>>.>>.......<<<<.<<<<.<<.

Scaffold_16.trna9 (2334326-2334398)	Length: 73 bp
Type: Lys	Anticodon: CTT at 34-36 (2334359-2334361)	Score: 87.7
HMM Sc=67.60	Sec struct Sc=20.10
         *    |    *    |    *    |    *    |    *    |    *    |    *    |  
Seq: GCCCGTCTAGCTCAGTTGGTAGAGCGCAAGGCTCTTAACCTTGTGGtCGTGGGTTCGAGCCCCACGGTGGGCG
Str: >>>>>>>..>>>>........<<<<.>>>>>.......<<<<<.....>>>>>.......<<<<<<<<<<<<.

Scaffold_16.trna10 (2444822-2444893)	Length: 72 bp
Type: Lys	Anticodon: TTT at 33-35 (2444854-2444856)	Score: 92.3
HMM Sc=68.60	Sec struct Sc=23.70
         *    |    *    |    *    |    *    |    *    |    *    |    *    | 
Seq: GCCGTCTTAGCTCAGTGGTAGAGCGCGTGGCTTTTAACCACGTGGtCGTGGGTTCGATCCCCACAGACGGCG
Str: >>>>>>>..>>>>.......<<<<.>>>>>.......<<<<<.....>>>>>.......<<<<<<<<<<<<.

Scaffold_16.trna11 (2553899-2553971)	Length: 73 bp
Type: His	Anticodon: GTG at 34-36 (2553932-2553934)	Score: 20.4
Possible pseudogene: HMM Sc=25.40	Sec struct Sc=-5.00
         *    |    *    |    *    |    *    |    *    |    *    |    *    |  
Seq: GCGCTTGTGGCTTAATGGAtAGAGCATCTGCATGTGGGGCAGAAGGTCTGgGGTTCGACTCTTATTGGGCGTA
Str: >>>>>>>..>>>>........<<<<.>>>>>.......<<<<<.....>>.>>.......<<<<.<<<<<<<.

Scaffold_16.trna12 (2975655-2975727)	Length: 73 bp
Type: Lys	Anticodon: CTT at 34-36 (2975688-2975690)	Score: 87.7
HMM Sc=67.60	Sec struct Sc=20.10
         *    |    *    |    *    |    *    |    *    |    *    |    *    |  
Seq: GCCCGTCTAGCTCAGTTGGTAGAGCGCAAGGCTCTTAACCTTGTGGtCGTGGGTTCGAGCCCCACGGTGGGCG
Str: >>>>>>>..>>>>........<<<<.>>>>>.......<<<<<.....>>>>>.......<<<<<<<<<<<<.

Scaffold_16.trna13 (2975831-2975903)	Length: 73 bp
Type: Lys	Anticodon: CTT at 34-36 (2975864-2975866)	Score: 87.7
HMM Sc=67.60	Sec struct Sc=20.10
         *    |    *    |    *    |    *    |    *    |    *    |    *    |  
Seq: GCCCGTCTAGCTCAGTTGGTAGAGCGCAAGGCTCTTAACCTTGTGGtCGTGGGTTCGAGCCCCACGGTGGGCG
Str: >>>>>>>..>>>>........<<<<.>>>>>.......<<<<<.....>>>>>.......<<<<<<<<<<<<.

Scaffold_16.trna14 (3009268-3009339)	Length: 72 bp
Type: Gly	Anticodon: TCC at 34-36 (3009301-3009303)	Score: 73.9
HMM Sc=46.20	Sec struct Sc=27.70
         *    |    *    |    *    |    *    |    *    |    *    |    *    | 
Seq: GCGTTTGTAGTCCAACGGTtAGGATAATTGCCTTCCAAGCAATAGaCCCGGGTTCGACTCCCGGCAAACGCA
Str: >>>>>>>..>>>>........<<<<.>>>>>.......<<<<<....>>>>>.......<<<<<<<<<<<<.

Scaffold_16.trna15 (3091985-3092057)	Length: 73 bp
Type: Sup	Anticodon: TTA at 34-36 (3092018-3092020)	Score: 39.3
HMM Sc=32.10	Sec struct Sc=7.20
         *    |    *    |    *    |    *    |    *    |    *    |    *    |  
Seq: GCGCTCGTGGCTCAATGGAtAGAGCATCTGCATTTAGAGTAGAAGaTTTGgGGTTCGACCCCTACTGAGCGCA
Str: >>>>>>>..>>>>........<<<<.>>>>>.......<<<<<.....>>.>>.......<<<<.<<<<<<<.

Scaffold_16.trna16 (4391466-4391538)	Length: 73 bp
Type: His	Anticodon: GTG at 34-36 (4391499-4391501)	Score: 41.9
Possible pseudogene: HMM Sc=38.70	Sec struct Sc=3.20
         *    |    *    |    *    |    *    |    *    |    *    |    *    |  
Seq: GCGCTTGTGGCTCAATGGAcAGAGCATCTGCATGTGGAGCAGAAGGTTTGgGGTTCGACCCCTACTAGGCGCA
Str: >>>>>>>..>>>>........<<<<.>>>>>.......<<<<<.....>>.>>.......<<<<.<<<<<<<.

Scaffold_16.trna17 (4453128-4453201)	Length: 74 bp
Type: Ile	Anticodon: AAT at 35-37 (4453162-4453164)	Score: 78.2
HMM Sc=54.40	Sec struct Sc=23.80
         *    |    *    |    *    |    *    |    *    |    *    |    *    |   
Seq: GGCCCATTAGCTCAGTTGGTtAGAGAGTGGTGCTAATAACGCCAAGGtCGCAGGTTCGAGCCCTGCATGGGCCA
Str: >>>>>>>...>>>.........<<<..>>>>>.......<<<<<.....>>>>>.......<<<<<<<<<<<<.

Scaffold_16.trna18 (4621133-4621200)	Length: 68 bp
Type: Glu	Anticodon: TTC at 32-34 (4621164-4621166)	Score: 21.6
HMM Sc=15.60	Sec struct Sc=6.00
         *    |    *    |    *    |    *    |    *    |    *    |    *  
Seq: GTAcATAGTCGAACGGTtAGGATAATTGCCTTTCAAGCAATAGaCCCGGGTTTGACTCTCGGCAAACG
Str: >......>>>..........<<<.>>>>>.......<<<<<....>>>>>.......<<<<<....<.

Scaffold_16.trna19 (4622486-4622557)	Length: 72 bp
Type: Gly	Anticodon: TCC at 34-36 (4622519-4622521)	Score: 73.9
HMM Sc=46.20	Sec struct Sc=27.70
         *    |    *    |    *    |    *    |    *    |    *    |    *    | 
Seq: GCGTTTGTAGTCCAACGGTtAGGATAATTGCCTTCCAAGCAATAGaCCCGGGTTCGACTCCCGGCAAACGCA
Str: >>>>>>>..>>>>........<<<<.>>>>>.......<<<<<....>>>>>.......<<<<<<<<<<<<.

Scaffold_16.trna20 (4832249-4832321)	Length: 73 bp
Type: His	Anticodon: GTG at 34-36 (4832282-4832284)	Score: 22.6
Possible pseudogene: HMM Sc=19.00	Sec struct Sc=3.60
         *    |    *    |    *    |    *    |    *    |    *    |    *    |  
Seq: GCGCCTGTGGCTCGATGGAtAGAGCATTTGCATGTGGAGCAGAAGGtTTGGGGTTTGTCCCCTACtAGGCGCA
Str: >>>>>>>..>>>>........<<<<.>>>>>.......<<<<<.....>>>>>......<<<<<<.<<<<<<.

Scaffold_16.trna21 (5231456-5231527)	Length: 72 bp
Type: Gln	Anticodon: TTG at 33-35 (5231488-5231490)	Score: 20.7
Possible pseudogene: HMM Sc=23.20	Sec struct Sc=-2.50
         *    |    *    |    *    |    *    |    *    |    *    |    *    | 
Seq: GCGCTTGTGGCTCAGTGGATGAACATCTGCATTTGTAGCAGAAGGTTTGGaGTTCGACCCCTACTAGGCGTA
Str: >>>>>>>..>.>>.......<<.<.>>>>>.......<<<<<.....>>>.>.......<<<<.<<<<<<<.

Scaffold_16.trna22 (5542136-5542208)	Length: 73 bp
Type: Tyr	Anticodon: GTA at 34-36 (5542169-5542171)	Score: 26.2
Possible pseudogene: HMM Sc=23.90	Sec struct Sc=2.30
         *    |    *    |    *    |    *    |    *    |    *    |    *    |  
Seq: GCGCTTGTGGCTCAATGGAtAAAGCATCTACATGTAAAGTAGAAGGTTTgAGGTTTGATCCCTACTGGACGCA
Str: >>>.>>>..>>>..........<<<.>>>>>.......<<<<<.....>.>>>.......<<<<.<<<.<<<.

Scaffold_16.trna23 (5913938-5914010)	Length: 73 bp
Type: Arg	Anticodon: CCG at 34-36 (5913971-5913973)	Score: 68.4
HMM Sc=49.70	Sec struct Sc=18.70
         *    |    *    |    *    |    *    |    *    |    *    |    *    |  
Seq: GATCGCGTGGCCTAATGGAtAAGGCGCTCGCCTCCGGAGCGGGAGAtTGTGGGTTCGAATCCCACCGTGATCG
Str: >>>>>>>..>>>>........<<<<.>>>>>.......<<<<<.....>>>>>.......<<<<<<<<<<<<.

Scaffold_16.trna24 (6603619-6603693)	Length: 75 bp
Type: Gln	Anticodon: TTG at 34-36 (6603652-6603654)	Score: 23.0
Possible pseudogene: HMM Sc=23.20	Sec struct Sc=-0.20
         *    |    *    |    *    |    *    |    *    |    *    |    *    |    
Seq: GCGCTTGTGGCTTAATAGAtAGAGCATCTGTATTTGAAGCAGAAAgTTTGcccGGTTCAATCCCTATTGAGTGCA
Str: >>>>>>>..>>>>........<<<<.>>>>>.......<<<<<.....>>...>>.......<<<<.<<<<<<<.

Scaffold_16.trna25 (6922684-6922755)	Length: 72 bp
Type: His	Anticodon: GTG at 32-34 (6922715-6922717)	Score: 31.8
HMM Sc=21.70	Sec struct Sc=10.10
         *    |    *    |    *    |    *    |    *    |    *    |    *    | 
Seq: GCTtGTGGCTCAATGGAtAGAGCATCTGCATGTGGAGTAGAAGGtTTGGGGTTCAACCCCCTACTGCGcGCA
Str: >>>.>..>>>>........<<<<.>>>>>.......<<<<<.....>>>>>.......<<<<<<...<.<<.

Scaffold_16.trna26 (6933318-6933389)	Length: 72 bp
Type: Asp	Anticodon: GTC at 34-36 (6933351-6933353)	Score: 69.8
HMM Sc=46.80	Sec struct Sc=23.00
         *    |    *    |    *    |    *    |    *    |    *    |    *    | 
Seq: GTCGTTGTAGTATAGTGGTaAGTATTCCCGCCTGTCACGCGGGTGaCCCGGGTTCGATCCCCGGCAACGGCG
Str: >>>>>>>..>>>>........<<<<.>>>>>.......<<<<<....>>>>>.......<<<<<<<<<<<<.

Scaffold_16.trna27 (6995897-6995967)	Length: 71 bp
Type: Sup	Anticodon: TCA at 33-35 (6995929-6995931)	Score: 31.3
HMM Sc=20.10	Sec struct Sc=11.20
         *    |    *    |    *    |    *    |    *    |    *    |    *    |
Seq: GTTGTTGTGGTGTAATGGTtACCACAATGGTTTCAAATCAAaGGtCCCTTGTTCAATTCAAGCCAACAACA
Str: >>>>>>>..>>>..........<<<..>>>.......<<<.......>>>>.......<<<<.<<<<<<<.

Scaffold_16.trna28 (7900276-7900348)	Length: 73 bp
Type: His	Anticodon: ATG at 34-36 (7900309-7900311)	Score: 34.9
Possible pseudogene: HMM Sc=33.60	Sec struct Sc=1.30
         *    |    *    |    *    |    *    |    *    |    *    |    *    |  
Seq: GCGCTGGTGGCTCAATGGAtAGAGCATCTGCATATGGAGCAGAAGGTTTGGGcTTCGACCCCTACTAGgTGCA
Str: >>>>>>>..>>>>........<<<<.>>>>>.......<<<<<....>.>>.........<<.<<<<<.<<<.

Scaffold_16.trna29 (8569227-8569300)	Length: 74 bp
Type: Arg	Anticodon: TCG at 35-37 (8569261-8569263)	Score: 81.9
HMM Sc=60.40	Sec struct Sc=21.50
         *    |    *    |    *    |    *    |    *    |    *    |    *    |   
Seq: GACCGCATAGCGCAGTGGAttAGCGCGTCTGACTTCGGATCAGAAGGtCGTGGGTTCGACTCCCACTGTGGTCG
Str: >>>>>>>..>>>>.........<<<<.>>>>>.......<<<<<.....>>>>>.......<<<<<<<<<<<<.

Scaffold_16.trna30 (10729740-10729815)	Length: 76 bp
Type: Thr	Anticodon: TGT at 40-42 (10729779-10729781)	Score: 47.4
HMM Sc=30.70	Sec struct Sc=16.70
         *    |    *    |    *    |    *    |    *    |    *    |    *    |    *
Seq: AGCCTATTAGCTCAATTGGTAGAGCTCtttgttCTTCTTTGTATGGAGGATGTAGGTTCAAATCCTGCATAGGCTA
Str: >>>>>>>..>>>>........<<<<........>>>>.......<<<<...>>>>>.......<<<<<<<<<<<<.

Scaffold_16.trna31 (11309733-11309808)	Length: 76 bp
Type: Undet	Anticodon: NNN at 0-0 (0-0)	Score: 48.9
HMM Sc=29.30	Sec struct Sc=19.60
         *    |    *    |    *    |    *    |    *    |    *    |    *    |    *
Seq: AGCCTATTAGCTCAATTGGTAGAGCACTCTGTTCTTCTTTGTGGGGAGGaTGTAGGTTCAAATCCTACATAGGCTA
Str: >>>>>>>..>>>>........<<<<........>>>>>>...<<<<<<...>>>>>.......<<<<<<<<<<<<.

Scaffold_16.trna32 (11555561-11555632)	Length: 72 bp
Type: His	Anticodon: GTG at 34-36 (11555594-11555596)	Score: 63.0
HMM Sc=33.70	Sec struct Sc=29.30
         *    |    *    |    *    |    *    |    *    |    *    |    *    | 
Seq: GTGGCTGTAGTTTAGTGGTgAGAATTCCACGTTGTGGCCGTGGAGaCCTGGGCTCGAATCCCAGCAGCCACA
Str: >>>>>>>..>>>>........<<<<.>>>>>.......<<<<<....>>>>>.......<<<<<<<<<<<<.

Scaffold_16.trna33 (14743563-14743634)	Length: 72 bp
Type: Undet	Anticodon: NNN at 0-0 (0-0)	Score: 37.0
HMM Sc=21.80	Sec struct Sc=15.20
         *    |    *    |    *    |    *    |    *    |    *    |    *    | 
Seq: AGCCTACTAGCTCAATAGGTAGAGCATTGTGcaagtgcataAAAGaTGTGGGTTCGAATCCCATGTAGGTTT
Str: >>>>>>>..>>>>........<<<<.>...............<....>>>>>.......<<<<<<<<<<<<.

Scaffold_16.trna34 (15935104-15935176)	Length: 73 bp
Type: Asn	Anticodon: ATT at 34-36 (15935137-15935139)	Score: 30.6
Possible pseudogene: HMM Sc=9.40	Sec struct Sc=21.20
         *    |    *    |    *    |    *    |    *    |    *    |    *    |  
Seq: AGCCTATTAGCTTAACTtCGTAGAGCACTATGCATTTGcATAGAGGaTGTAGGTTCAACTCCTACATAGGCTA
Str: >>>>>>>..>>>>.........<<<<.>>>..........<<<.....>>>>>.......<<<<<<<<<<<<.

Scaffold_16.trna35 (16511424-16511352)	Length: 73 bp
Type: His	Anticodon: GTG at 34-36 (16511391-16511389)	Score: 31.3
Possible pseudogene: HMM Sc=32.80	Sec struct Sc=-1.50
         *    |    *    |    *    |    *    |    *    |    *    |    *    |  
Seq: GCGCTTGTGGCTCAATGGAtAGAGCATCTGCATGTGGAGCAGAAAGTttgGGGTTCGACCCCTACTGGACGCA
Str: >>>.>>>..>>>>........<<<<.>>>>>.......<<<<<..>>...>>>.......<<<<<<<<.<<<.

Scaffold_16.trna36 (15951863-15951790)	Length: 74 bp
Type: Undet	Anticodon: NNN at 0-0 (0-0)	Score: 21.6
Possible pseudogene: HMM Sc=0.00	Sec struct Sc=21.60
         *    |    *    |    *    |    *    |    *    |    *    |    *    |   
Seq: AGCCTATTAGCTTAACTtCGTAGAGaCACTAAGcatttgcatAGAGGaTGTAGGTTCAACTCCTACATAGGCTA
Str: >>>>>>>..>>>>.........<<<.<.>..............<.....>>>>>.......<<<<<<<<<<<<.

Scaffold_16.trna37 (15369759-15369687)	Length: 73 bp
Type: Ala	Anticodon: TGC at 34-36 (15369726-15369724)	Score: 29.3
HMM Sc=21.30	Sec struct Sc=8.00
         *    |    *    |    *    |    *    |    *    |    *    |    *    |  
Seq: GTTGTTGTGGTGTAGTGGTtACCACTATGGTCTTGCAAACCAAAAGtCCCTAGTTCAATCTAAGCCAACAACA
Str: >>>>>>>..>>>..........<<<..>>>>.......<<<<.......>>.>.......<.<<.<<<<<<<.

Scaffold_16.trna38 (14745363-14745293)	Length: 71 bp
Type: Undet	Anticodon: NNN at 0-0 (0-0)	Score: 34.9
HMM Sc=20.10	Sec struct Sc=14.80
         *    |    *    |    *    |    *    |    *    |    *    |    *    |
Seq: AACCTATTAGCTCAAGTGGTAGAGCACTTTGcggatgcatAGAGGTGTAGGTTCAATTCTTACATAGGTTA
Str: >>>>>>>..>>>>........<<<<.>..............<....>>>>>.......<<<<<<<<<<<<.

Scaffold_16.trna39 (11310822-11310739)	Length: 84 bp
Type: Thr	Anticodon: TGT at 37-39 (11310786-11310784)	Score: 24.5
Possible intron: 41-46 (11310782-11310777)
HMM Sc=11.10	Sec struct Sc=13.40
         *    |    *    |    *    |    *    |    *    |    *    |    *    |    *    |   
Seq: AGCCTATTAGGTCAATTtGGTcgAGCACTGTGTATTTGTGcttacaTTGCACAGGAGaTGTAGGTTCAAATCCTACATAGGCTT
Str: >>>>>>>..>..>...........<..<.>>>>>.............<<<<<.......>>>>>.......<<<<<<<<<<<<.

Scaffold_16.trna40 (10764532-10764460)	Length: 73 bp
Type: Arg	Anticodon: CCG at 34-36 (10764499-10764497)	Score: 78.4
HMM Sc=57.60	Sec struct Sc=20.80
         *    |    *    |    *    |    *    |    *    |    *    |    *    |  
Seq: GATCGCATAGCGGAGTGGAtATCGCGTTAGATTCCGAATCTAAAGGtCGTGGGTTCGAATCCCACTGTGATCG
Str: >>>>>>>..>>>>........<<<<.>>>>>.......<<<<<.....>>>>>.......<<<<<<<<<<<<.

Scaffold_16.trna41 (10377920-10377848)	Length: 73 bp
Type: His	Anticodon: GTG at 34-36 (10377887-10377885)	Score: 23.6
Possible pseudogene: HMM Sc=25.30	Sec struct Sc=-1.70
         *    |    *    |    *    |    *    |    *    |    *    |    *    |  
Seq: GCGTTTGTGGCTCAATGCAtAGAGTATCTGCATGTGGAGCAGAAGGCTTGgGGTTCGACTCCTACTGGGTGTA
Str: >>>>>>>..>>>>........<<<<.>>>>>.......<<<<<.....>>.>>.......<<<<.<<<<<<<.

Scaffold_16.trna42 (10188985-10188899)	Length: 87 bp
Type: Tyr	Anticodon: GTA at 34-36 (10188952-10188950)	Score: 74.2
Possible intron: 38-51 (10188948-10188935)
HMM Sc=42.50	Sec struct Sc=31.70
         *    |    *    |    *    |    *    |    *    |    *    |    *    |    *    |    * 
Seq: CCGACCTTAGCTCAGTTGGTAGAGCGGAAGACTGTAGttgtttcaactgaaATCTTTAGGtCGCTGGTTCGATTCCGGCAGGTCGGA
Str: >>>>>>>..>>>>........<<<<.>>>>>.....................<<<<<.....>>>>>.......<<<<<<<<<<<<.

Scaffold_16.trna43 (8515741-8515669)	Length: 73 bp
Type: Glu	Anticodon: CTC at 35-37 (8515707-8515705)	Score: 78.9
HMM Sc=53.10	Sec struct Sc=25.80
         *    |    *    |    *    |    *    |    *    |    *    |    *    |  
Seq: TCCGTTGTAGTCTAGTTGGTtAGGATACTCGGCTCTCACCCGAGAGaCCCGGGTTCAAGTCCCGGCAACGGAA
Str: >>>>>>>..>>>>.........<<<<.>>>>>.......<<<<<....>>>>>.......<<<<<<<<<<<<.

Scaffold_16.trna44 (6062871-6062791)	Length: 81 bp
Type: Leu	Anticodon: AAG at 36-38 (6062836-6062834)	Score: 74.0
HMM Sc=52.20	Sec struct Sc=21.80
         *    |    *    |    *    |    *    |    *    |    *    |    *    |    *    |
Seq: GTTGAGATGGCCGAGTTGGTctAAGGCGCCAGATTAAGGTTCTGGTccgaaaGGgCGTGGGTTCAAATCCCACTCTCAACA
Str: >>>>>>>..>>>............<<<.>>>>>.......<<<<<...........>>>>>.......<<<<<<<<<<<<.

Scaffold_16.trna45 (5932864-5932784)	Length: 81 bp
Type: Leu	Anticodon: AAG at 36-38 (5932829-5932827)	Score: 74.0
HMM Sc=52.20	Sec struct Sc=21.80
         *    |    *    |    *    |    *    |    *    |    *    |    *    |    *    |
Seq: GTTGAGATGGCCGAGTTGGTctAAGGCGCCAGATTAAGGTTCTGGTccgaaaGGgCGTGGGTTCAAATCCCACTCTCAACA
Str: >>>>>>>..>>>............<<<.>>>>>.......<<<<<...........>>>>>.......<<<<<<<<<<<<.

Scaffold_16.trna46 (5664303-5664231)	Length: 73 bp
Type: Arg	Anticodon: CCT at 34-36 (5664270-5664268)	Score: 74.8
HMM Sc=55.90	Sec struct Sc=18.90
         *    |    *    |    *    |    *    |    *    |    *    |    *    |  
Seq: GCGCCTGTAGCTCAGTGGAtAGAGCGTCTGTTTCCTAAGCAGAAGGtCGTAGGTTCGACCCCTACCTGGCGCG
Str: >>>>>.>..>>>>........<<<<.>>>>>.......<<<<<.....>>>>>.......<<<<<<.<<<<<.

Scaffold_16.trna47 (5625490-5625420)	Length: 71 bp
Type: Tyr	Anticodon: GTA at 34-36 (5625457-5625455)	Score: 34.7
HMM Sc=24.60	Sec struct Sc=10.10
         *    |    *    |    *    |    *    |    *    |    *    |    *    |
Seq: GCACTTGTGGCTCAATGGAtAGAGCATCTGCATGTAGAGCAGAAGGtTTGGGGTTCGACCCCATGGGCGCA
Str: >>.>>>>..>>>>........<<<<.>>>>>.......<<<<<.....>>>>>.....<<<<<<<<<.<<.

Scaffold_16.trna48 (4619120-4619048)	Length: 73 bp
Type: Lys	Anticodon: CTT at 34-36 (4619087-4619085)	Score: 87.7
HMM Sc=67.60	Sec struct Sc=20.10
         *    |    *    |    *    |    *    |    *    |    *    |    *    |  
Seq: GCCCGTCTAGCTCAGTTGGTAGAGCGCAAGGCTCTTAACCTTGTGGtCGTGGGTTCGAGCCCCACGGTGGGCG
Str: >>>>>>>..>>>>........<<<<.>>>>>.......<<<<<.....>>>>>.......<<<<<<<<<<<<.

Scaffold_16.trna49 (4180372-4180300)	Length: 73 bp
Type: His	Anticodon: GTG at 34-36 (4180339-4180337)	Score: 38.1
HMM Sc=31.00	Sec struct Sc=7.10
         *    |    *    |    *    |    *    |    *    |    *    |    *    |  
Seq: GCGCTTGTGGCTTAATGGAtAGAGCATCTGCATGTGGAGCAGAAAgTTTAgGGTTCGACCCCTACTAGGCGCA
Str: >>>>>>>..>>>>........<<<<.>>>>>.......<<<<<.....>>.>>.......<<<<.<<<<<<<.

Scaffold_16.trna50 (3019821-3019749)	Length: 73 bp
Type: His	Anticodon: ATG at 34-36 (3019788-3019786)	Score: 24.8
Possible pseudogene: HMM Sc=25.30	Sec struct Sc=-0.50
         *    |    *    |    *    |    *    |    *    |    *    |    *    |  
Seq: GCGCTTGTGGTTTAATGGGtAGAGTATCTGCACATGGAGCAAAAGTGTTGGTgtTCGATTCCTACTGGGCGCA
Str: >>>>>>>..>>>>........<<<<.>.>>>.......<<<.<...>>.>>.........<<.<<<<<<<<<.

Scaffold_16.trna51 (2943484-2943412)	Length: 73 bp
Type: His	Anticodon: GTG at 34-36 (2943451-2943449)	Score: 31.6
Possible pseudogene: HMM Sc=33.30	Sec struct Sc=-1.70
         *    |    *    |    *    |    *    |    *    |    *    |    *    |  
Seq: GCACTTGTGGCTCAATGGAtAGAGCATCTGCATGTGGAGCAGAAAGTttgGGGTTCGACCCCTACTGGATGCA
Str: >>>.>>>..>>>>........<<<<.>>>>>.......<<<<<..>>...>>>.......<<<<<<<<.<<<.

Scaffold_16.trna52 (2942848-2942775)	Length: 74 bp
Type: Val	Anticodon: CAC at 35-37 (2942814-2942812)	Score: 79.1
HMM Sc=48.00	Sec struct Sc=31.10
         *    |    *    |    *    |    *    |    *    |    *    |    *    |   
Seq: GTCTGGGTGGTGTAGTTGGTtATCACGCTAGTCTCACACACTAGAGGtCCCCAGTTCGAACCTGGGCTCAGACA
Str: >>>>>>>..>>>...........<<<.>>>>>.......<<<<<.....>>>>>.......<<<<<<<<<<<<.

Scaffold_16.trna53 (2730822-2730750)	Length: 73 bp
Type: His	Anticodon: GTG at 34-36 (2730789-2730787)	Score: 25.9
Possible pseudogene: HMM Sc=33.10	Sec struct Sc=-7.20
         *    |    *    |    *    |    *    |    *    |    *    |    *    |  
Seq: GCGCTTGTGGCTCAATGGAtAAAGCATTTACATGTGGAGCAGAAGGTTTGgGGTTCGACCCCTACTGGGCGCA
Str: >>>>>>>..>>>..........<<<.>>>.>.......<.<<<.....>>.>>.......<<<<.<<<<<<<.

Scaffold_16.trna54 (2130320-2130247)	Length: 74 bp
Type: Asn	Anticodon: GTT at 35-37 (2130286-2130284)	Score: 77.3
HMM Sc=56.10	Sec struct Sc=21.20
         *    |    *    |    *    |    *    |    *    |    *    |    *    |   
Seq: GCTGGAATAGCTCAGTTGGTtAGAGCGTGTGGCTGTTAACCACAAGGtCGGAGGTTCAAGCCTTCCTTCTAGCG
Str: >>>>>>>..>>>>.........<<<<.>>>>>.......<<<<<.....>>>>>.......<<<<<<<<<<<<.

Scaffold_16.trna55 (1169604-1169532)	Length: 73 bp
Type: His	Anticodon: ATG at 34-36 (1169571-1169569)	Score: 25.5
Possible pseudogene: HMM Sc=27.20	Sec struct Sc=-1.70
         *    |    *    |    *    |    *    |    *    |    *    |    *    |  
Seq: GCGCTTATAGTTCAATGGAtAGAGCATCTGCATATGGAGTAGAAGATTTGGGGTTCGACTCTTACTGGGCGCA
Str: >>>>>>>..>>>>........<<<<.>>>>>.......<<<<<........>>.......<...<<<<<<<<.

Scaffold_16.trna56 (1036056-1035983)	Length: 74 bp
Type: Asn	Anticodon: GTT at 35-37 (1036022-1036020)	Score: 84.5
HMM Sc=59.40	Sec struct Sc=25.10
         *    |    *    |    *    |    *    |    *    |    *    |    *    |   
Seq: GCTGGAATAGCTCAGTTGGTtAGAGCGTGTGGCTGTTAACCACAAGGtCGGAGGTTCAAGCCCTCCTTCTAGCG
Str: >>>>>>>..>>>>.........<<<<.>>>>>.......<<<<<.....>>>>>.......<<<<<<<<<<<<.

Scaffold_16.trna57 (878822-878752)	Length: 71 bp
Type: His	Anticodon: GTG at 34-36 (878789-878787)	Score: 23.8
Possible pseudogene: HMM Sc=20.80	Sec struct Sc=3.00
         *    |    *    |    *    |    *    |    *    |    *    |    *    |
Seq: GCTCATGTGGCTCAATGGAtAGAGCATCTGCATGTGGAGCAGAAGGtTTGAGGTTCAACCTCtACTGGGCG
Str: >>>>>.>..>>>>........<<<<.>>>>>.......<<<<<.....>>>>>.....<<<<.<<<<<<<.

Scaffold_16.trna58 (850999-850927)	Length: 73 bp
Type: Tyr	Anticodon: GTA at 34-36 (850966-850964)	Score: 25.4
Possible pseudogene: HMM Sc=36.80	Sec struct Sc=-11.40
         *    |    *    |    *    |    *    |    *    |    *    |    *    |  
Seq: GTGCTTGTGGCTCAATGGAtATAGCATCTGCATGTAGAGCAGAAGGtTTGGGGTTCGATCCCTACTGGaCGCA
Str: >>>>>.>..>>>..........<<<.>>>>>.......<<<<<.....>>>>>......<<<<<<.<<.<<<.

Scaffold_16.trna59 (433175-433103)	Length: 73 bp
Type: Val	Anticodon: TAC at 34-36 (433142-433140)	Score: 77.8
HMM Sc=43.10	Sec struct Sc=34.70
         *    |    *    |    *    |    *    |    *    |    *    |    *    |  
Seq: GTTGCTGTGGTGTAGTGGTtATCACGTCAGTCTTACACACTGAAGGtCCCCAGTTCGATCCTGGGCAGCAACA
Str: >>>>>>>..>>>..........<<<.>>>>>.......<<<<<.....>>>>>.......<<<<<<<<<<<<.

Scaffold_1.trna1 (550933-551020)	Length: 88 bp
Type: Tyr	Anticodon: GTA at 34-36 (550966-550968)	Score: 74.4
Possible intron: 38-52 (550970-550984)
HMM Sc=42.90	Sec struct Sc=31.50
         *    |    *    |    *    |    *    |    *    |    *    |    *    |    *    |    *  
Seq: CCGACCTTAGCTCAGTTGGTAGAGCGGAGGACTGTAGttggtaagcagattaATCCTTAGGtCGCTGGTTCGAATCCGGCAGGTCGGA
Str: >>>>>>>..>>>>........<<<<.>>>>>......................<<<<<.....>>>>>.......<<<<<<<<<<<<.

Scaffold_1.trna2 (551363-551450)	Length: 88 bp
Type: Tyr	Anticodon: GTA at 34-36 (551396-551398)	Score: 74.4
Possible intron: 38-52 (551400-551414)
HMM Sc=42.90	Sec struct Sc=31.50
         *    |    *    |    *    |    *    |    *    |    *    |    *    |    *    |    *  
Seq: CCGACCTTAGCTCAGTTGGTAGAGCGGAGGACTGTAGttggtaagcagattaATCCTTAGGtCGCTGGTTCGAATCCGGCAGGTCGGA
Str: >>>>>>>..>>>>........<<<<.>>>>>......................<<<<<.....>>>>>.......<<<<<<<<<<<<.

Scaffold_1.trna3 (551753-551840)	Length: 88 bp
Type: Tyr	Anticodon: GTA at 34-36 (551786-551788)	Score: 74.4
Possible intron: 38-52 (551790-551804)
HMM Sc=43.00	Sec struct Sc=31.40
         *    |    *    |    *    |    *    |    *    |    *    |    *    |    *    |    *  
Seq: CCGACCTTAGCTCAGTTGGTAGAGCGGAGGACTGTAGttgttaagcagtttaATCCTTAGGtCGCTGGTTCGAATCCGGCAGGTCGGA
Str: >>>>>>>..>>>>........<<<<.>>>>>......................<<<<<.....>>>>>.......<<<<<<<<<<<<.

Scaffold_1.trna4 (553175-553265)	Length: 91 bp
Type: Tyr	Anticodon: GTA at 34-36 (553208-553210)	Score: 74.3
Possible intron: 38-55 (553212-553229)
HMM Sc=42.80	Sec struct Sc=31.50
         *    |    *    |    *    |    *    |    *    |    *    |    *    |    *    |    *    |
Seq: CCGACCTTAGCTCAGTTGGTAGAGCGGAGGACTGTAGttggtagtaagcagatcaATCCTTAGGtCGCTGGTTCGAATCCGGCAGGTCGGA
Str: >>>>>>>..>>>>........<<<<.>>>>>.........................<<<<<.....>>>>>.......<<<<<<<<<<<<.

Scaffold_1.trna5 (553541-553628)	Length: 88 bp
Type: Tyr	Anticodon: GTA at 34-36 (553574-553576)	Score: 69.6
Possible intron: 38-52 (553578-553592)
HMM Sc=44.30	Sec struct Sc=25.30
         *    |    *    |    *    |    *    |    *    |    *    |    *    |    *    |    *  
Seq: CCGACCTTAGCTCAGTTGGTAGAGCGGAGGACTGTAGttgttaagcagtgtaATCCTTAGGtCGCTGGTTCGAATCCGGCAGGTAGGA
Str: >>.>>>>..>>>>........<<<<.>>>>>......................<<<<<.....>>>>>.......<<<<<<<<<.<<.

Scaffold_1.trna6 (554453-554539)	Length: 87 bp
Type: Tyr	Anticodon: GTA at 34-36 (554486-554488)	Score: 74.4
Possible intron: 38-51 (554490-554503)
HMM Sc=42.90	Sec struct Sc=31.50
         *    |    *    |    *    |    *    |    *    |    *    |    *    |    *    |    * 
Seq: CCGACCTTAGCTCAGTTGGTAGAGCGGAGGACTGTAGttgctcaaacagatATCCTTAGGtCGCTGGTTCGAATCCGGCAGGTCGGA
Str: >>>>>>>..>>>>........<<<<.>>>>>.....................<<<<<.....>>>>>.......<<<<<<<<<<<<.

Scaffold_1.trna7 (554967-555061)	Length: 95 bp
Type: His	Anticodon: GTG at 35-37 (555001-555003)	Score: 27.3
Possible intron: 39-53 (555005-555019)
Possible pseudogene: HMM Sc=29.20	Sec struct Sc=-1.90
         *    |    *    |    *    |    *    |    *    |    *    |    *    |    *    |    *    |    
Seq: ACCGATctTAGCTCAGTTGGTAGAGCAGAGGACTGTGGtgggtcaagcagaggATCCTTAGGtCGCTGGTTTGAatctgTTCCATCCaATTGAAA
Str: ..>>>>....>>>>........<<<<.>>>>>......................<<<<<.....>.>>>............<<<.<..<<<<...

Scaffold_1.trna8 (986386-986458)	Length: 73 bp
Type: His	Anticodon: GTG at 34-36 (986419-986421)	Score: 25.3
Possible pseudogene: HMM Sc=32.10	Sec struct Sc=-6.80
         *    |    *    |    *    |    *    |    *    |    *    |    *    |  
Seq: GCGCTTGTGGCTCAATGGAtATAGCATCTGCATGTGGAGCAGAAGGTCTGGGaTTCGACCCTTACTGGGTGCA
Str: >>>>>>>..>>>..........<<<.>>>>>.......<<<<<.....>>>>........<<<<.<<<<<<<.

Scaffold_1.trna9 (1250515-1250587)	Length: 73 bp
Type: His	Anticodon: GTG at 34-36 (1250548-1250550)	Score: 27.4
Possible pseudogene: HMM Sc=25.10	Sec struct Sc=2.30
         *    |    *    |    *    |    *    |    *    |    *    |    *    |  
Seq: GCGCTTGTGGCTCAATGAAtAGAGCATTTGCATGTGGAGTAGAAGGTTTgAGGTTCGACCCCTATTGGGCGCA
Str: >>>>>>>..>>>>........<<<<.>>>>>.......<<<<<.....>.>>>.......<<<<.<<<<<<<.

Scaffold_1.trna10 (1845300-1845372)	Length: 73 bp
Type: His	Anticodon: ATG at 34-36 (1845333-1845335)	Score: 20.9
Possible pseudogene: HMM Sc=22.40	Sec struct Sc=-1.50
         *    |    *    |    *    |    *    |    *    |    *    |    *    |  
Seq: GCGCATGTGGCTCAATGGAtAGAGCATCTGCATATGGAGCAGAAAGTttgAGGTTTGACCCTTACTGGGCGCA
Str: >>>>.>>..>>>>........<<<<.>>>>>.......<<<<<..>>...>>>.......<<<<<<<.<<<<.

Scaffold_1.trna11 (2134459-2134531)	Length: 73 bp
Type: His	Anticodon: GTG at 34-36 (2134492-2134494)	Score: 38.0
Possible pseudogene: HMM Sc=37.40	Sec struct Sc=0.60
         *    |    *    |    *    |    *    |    *    |    *    |    *    |  
Seq: GCGCTTGTGGCTCAATGGAtAGAGCATCTGCATGTGGAGCAGAAGGtTTGGGGTTCGACCCCTACTAGaCGCA
Str: >>>>>.>..>>>>........<<<<.>>>>>.......<<<<<.....>>>>>......<<<<<<.<<.<<<.

Scaffold_1.trna12 (2686912-2686983)	Length: 72 bp
Type: Pro	Anticodon: TGG at 33-35 (2686944-2686946)	Score: 68.5
HMM Sc=35.70	Sec struct Sc=32.80
         *    |    *    |    *    |    *    |    *    |    *    |    *    | 
Seq: GGGCATTTGGTCTAGTGGTATGATTCTCGCTTTGGGTGCGAGAGGtCCCGAGTTCGATTCTCGGAATGCCCC
Str: >>>>>>>..>>>.........<<<.>>>>>.......<<<<<.....>>>>>.......<<<<<<<<<<<<.

Scaffold_1.trna13 (2875359-2875431)	Length: 73 bp
Type: His	Anticodon: GTG at 35-37 (2875393-2875395)	Score: 22.4
Possible pseudogene: HMM Sc=22.00	Sec struct Sc=0.40
         *    |    *    |    *    |    *    |    *    |    *    |    *    |  
Seq: AGCGcTTGTGGCTCAATGGAtAGAGCATCTGCATGTGGAACAGAAGAtTTAGGGTTCAACCCCTACTACGCGA
Str: .>>>.>.>..>>>>........<<<<.>>>>.........<<<<.....>>>>>......<<<<<<.<<<<..

Scaffold_1.trna14 (3076045-3076117)	Length: 73 bp
Type: His	Anticodon: GTG at 34-36 (3076078-3076080)	Score: 28.6
Possible pseudogene: HMM Sc=24.90	Sec struct Sc=3.70
         *    |    *    |    *    |    *    |    *    |    *    |    *    |  
Seq: GCGCTTGTAACTCAATGGAtAGAGCATCTGCATGTGGAGTAGAAGGTATGgGGTTCGACCCCTATTGGACGCA
Str: >>>.>>>...>>>........<<<..>>>>>.......<<<<<....>>>.>>.......<<<<<<<<.<<<.

Scaffold_1.trna15 (3433849-3433921)	Length: 73 bp
Type: Arg	Anticodon: ACG at 34-36 (3433882-3433884)	Score: 29.0
Possible pseudogene: HMM Sc=28.70	Sec struct Sc=0.30
         *    |    *    |    *    |    *    |    *    |    *    |    *    |  
Seq: GCACTTGTGGCTCAATGGAtAGAGCATCTGCATACGGAGCAGAAGGTTTGGGGTTCCACCCTTACTGAGTGCA
Str: >>>>>>>..>>>>........<<<<.>>>>>.......<<<<<........>>.......<...<<<<<<<<.

Scaffold_1.trna16 (3566162-3566233)	Length: 72 bp
Type: Undet	Anticodon: NNN at 0-0 (0-0)	Score: 25.5
HMM Sc=18.00	Sec struct Sc=7.50
         *    |    *    |    *    |    *    |    *    |    *    |    *    | 
Seq: AGTTTGTTAGATCAATTGGTAGAGCATTATGCAATTGCTTAGAAGaTGTAGGTTCGACTCCTACATAAGTTA
Str: >>>>>>>..>.>>........<<.<.>.....<.>>......<<...>>>>>.......<<<<<<<<<<<<.

Scaffold_1.trna17 (3792010-3792083)	Length: 74 bp
Type: Asn	Anticodon: GTT at 35-37 (3792044-3792046)	Score: 84.5
HMM Sc=59.40	Sec struct Sc=25.10
         *    |    *    |    *    |    *    |    *    |    *    |    *    |   
Seq: GCTGGAATAGCTCAGTTGGTtAGAGCGTGTGGCTGTTAACCACAAGGtCGGAGGTTCAAGCCCTCCTTCTAGCG
Str: >>>>>>>..>>>>.........<<<<.>>>>>.......<<<<<.....>>>>>.......<<<<<<<<<<<<.

Scaffold_1.trna18 (4909940-4910021)	Length: 82 bp
Type: Ser	Anticodon: CGA at 34-36 (4909973-4909975)	Score: 78.9
HMM Sc=46.60	Sec struct Sc=32.30
         *    |    *    |    *    |    *    |    *    |    *    |    *    |    *    | 
Seq: GTCGATATGTCCGAGTGGTtAAGGAGACAGACTCGAAATCTGTTGGGCTTTGCCTGCGCAGGTTCGAATCCTGCTGTCGACG
Str: >>>>>>>..>>>..........<<<.>>>>>.......<<<<<.>>>>...<<<<..>>>>>.......<<<<<<<<<<<<.

Scaffold_1.trna19 (5053511-5053584)	Length: 74 bp
Type: Ile	Anticodon: AAT at 35-37 (5053545-5053547)	Score: 81.8
HMM Sc=58.30	Sec struct Sc=23.50
         *    |    *    |    *    |    *    |    *    |    *    |    *    |   
Seq: GGCCTATTAGCTCAGTTGGTtAGAGCGTCGTGCTAATAACGCGAAGGtCGCAGGTTCGAGACCTGCATGGGCCA
Str: >>>>>>>..>>>>.........<<<<.>>>>>.......<<<<<.....>>>>>.......<<<<<<<<<<<<.

Scaffold_1.trna20 (5343900-5343983)	Length: 84 bp
Type: Leu	Anticodon: CAA at 35-37 (5343934-5343936)	Score: 77.7
HMM Sc=54.90	Sec struct Sc=22.80
         *    |    *    |    *    |    *    |    *    |    *    |    *    |    *    |   
Seq: GTCAGGATGGCCGAGTGGTctAAGGCGCCAGACTCAAGTTCTGGTCTTCGTGAGAGGGCGTGGGTTCAAATCCCACTTCTGACA
Str: >>>>>>>..>>>...........<<<.>>>>>.......<<<<<.>>>>....<<<<..>>>>>.......<<<<<<<<<<<<.

Scaffold_1.trna21 (5470277-5470348)	Length: 72 bp
Type: Glu	Anticodon: TTC at 34-36 (5470310-5470312)	Score: 73.2
HMM Sc=48.70	Sec struct Sc=24.50
         *    |    *    |    *    |    *    |    *    |    *    |    *    | 
Seq: TCCGTTGTCGTCCAGCGGTtAGGATGTCTGGCTTTCACCCAGGAGaCCCGGGTTCGATTCCCGGCAACGGAA
Str: >>>>>>>..>>>>........<<<<.>>>>>.......<<<<<....>>>>>.......<<<<<<<<<<<<.

Scaffold_1.trna22 (6581096-6581167)	Length: 72 bp
Type: Gln	Anticodon: CTG at 34-36 (6581129-6581131)	Score: 74.6
HMM Sc=50.10	Sec struct Sc=24.50
         *    |    *    |    *    |    *    |    *    |    *    |    *    | 
Seq: GGTCCTATGGTCTAGTGGTtAGGACATTGGACTCTGAATCCAGTAaCCCGAGTTCAAATCTCGGTAGGACCT
Str: >>>>>>>..>>>>........<<<<.>>>>>.......<<<<<....>>>>>.......<<<<<<<<<<<<.

Scaffold_1.trna23 (6584210-6584294)	Length: 85 bp
Type: Met	Anticodon: CAT at 35-37 (6584244-6584246)	Score: 60.1
Possible intron: 39-49 (6584248-6584258)
HMM Sc=36.70	Sec struct Sc=23.40
         *    |    *    |    *    |    *    |    *    |    *    |    *    |    *    |    
Seq: GGGGTGGTGGCGCAGTTGGCtAGCGCGTAGGTCTCATAgcttctgagtaATCCTGAGGtCGAGAGTTCGAGCCTCTCTCACCCCC
Str: >>>>>>>..>>>>.........<<<<.>>>>....................<<<<.....>>>>>.......<<<<<<<<<<<<.

Scaffold_1.trna24 (6748729-6748800)	Length: 72 bp
Type: Undet	Anticodon: NNN at 0-0 (0-0)	Score: 31.6
Possible pseudogene: HMM Sc=27.10	Sec struct Sc=4.50
         *    |    *    |    *    |    *    |    *    |    *    |    *    | 
Seq: GTTGTTGTGGTGTAGTGGTtACCACAATGGTTTGCAAACCAAAGGtCCCTTGTTCAATTCAAACCAACAACA
Str: >>>>>>>..>>>..........<<<..>>>........<<<........>>>.......<<<..<<<<<<<.

Scaffold_1.trna25 (7080934-7081006)	Length: 73 bp
Type: His	Anticodon: GTG at 34-36 (7080967-7080969)	Score: 30.4
Possible pseudogene: HMM Sc=34.30	Sec struct Sc=-3.90
         *    |    *    |    *    |    *    |    *    |    *    |    *    |  
Seq: GTGCTTGTGGCTCAATGGAtAGAGCATCTGCATGTGGAGCAGAAGGTTTGgGGTTCGACCCCTACTGGGCGTA
Str: >>>>>>>..>>>>........<<<<.>>>>>.......<<<<<.....>>.>>.......<<<<.<<<<<<<.

Scaffold_1.trna26 (7948695-7948781)	Length: 87 bp
Type: Met	Anticodon: CAT at 35-37 (7948729-7948731)	Score: 64.2
Possible intron: 39-51 (7948733-7948745)
HMM Sc=40.70	Sec struct Sc=23.50
         *    |    *    |    *    |    *    |    *    |    *    |    *    |    *    |    * 
Seq: GGGGTGGTGGCGCAGTTGGCtAGCGCGTAGGTCTCATAgctttactgagaaATCCTGAGGtCGAGAGTTCGAGCCTCTCTCACCCCA
Str: >>>>>>>..>>>>.........<<<<.>>>>......................<<<<.....>>>>>.......<<<<<<<<<<<<.

Scaffold_1.trna27 (8039382-8039463)	Length: 82 bp
Type: Ser	Anticodon: TGA at 34-36 (8039415-8039417)	Score: 80.7
HMM Sc=46.10	Sec struct Sc=34.60
         *    |    *    |    *    |    *    |    *    |    *    |    *    |    *    | 
Seq: GTCGATATGTCCGAGTGGTtAAGGAGACAGACTTGAAATCTGTTGGGCTTCGCCCGCGCAGGTTCGAACCCTGCTGTCGACG
Str: >>>>>>>..>>>..........<<<.>>>>>.......<<<<<.>>>>...<<<<..>>>>>.......<<<<<<<<<<<<.

Scaffold_1.trna28 (8040283-8040354)	Length: 72 bp
Type: Lys	Anticodon: TTT at 33-35 (8040315-8040317)	Score: 92.3
HMM Sc=68.60	Sec struct Sc=23.70
         *    |    *    |    *    |    *    |    *    |    *    |    *    | 
Seq: GCCGTCTTAGCTCAGTGGTAGAGCGCGTGGCTTTTAACCACGTGGtCGTGGGTTCGATCCCCACAGACGGCG
Str: >>>>>>>..>>>>.......<<<<.>>>>>.......<<<<<.....>>>>>.......<<<<<<<<<<<<.

Scaffold_1.trna29 (8041011-8041082)	Length: 72 bp
Type: Lys	Anticodon: TTT at 33-35 (8041043-8041045)	Score: 69.8
HMM Sc=52.10	Sec struct Sc=17.70
         *    |    *    |    *    |    *    |    *    |    *    |    *    | 
Seq: GCCGTCTTAGCACAGTGATAGAGCGCGTGGCTTTTAACCACGTGGtTGTGGGTTCGACCCCCACAGACGGCG
Str: >>>>>>>..>>.>.......<.<<.>>>>>.......<<<<<.....>>>>>.......<<<<<<<<<<<<.

Scaffold_1.trna30 (8041736-8041798)	Length: 63 bp
Type: Undet	Anticodon: NNN at 0-0 (0-0)	Score: 21.2
Possible truncation: HMM Sc=10.30	Sec struct Sc=10.90
         *    |    *    |    *    |    *    |    *    |    *    |  
Seq: GTCGTCTTAGCTAGCGCGTGGCTTTTAACCACGTGGtCGTGGGTTCGATCCCCACAGGCGAAT
Str: .>>>>>>.........>>>>>.......<<<<<.....>>>>>.......<<<<<<<<<<<..

Scaffold_1.trna31 (8445614-8445694)	Length: 81 bp
Type: Thr	Anticodon: TGT at 36-38 (8445649-8445651)	Score: 33.1
Possible intron: 40-44 (8445653-8445657)
HMM Sc=15.80	Sec struct Sc=17.30
         *    |    *    |    *    |    *    |    *    |    *    |    *    |    *    |
Seq: AGCCTATTAGCTCAATTTGTCGAGCAcTGTGtATTTGTAgttacATtCACAGGGaTGTAGGTTCAAATCCTACATAGGCTC
Str: >>>>>>>..>>>>........<<<<..>>>>.>............<.<<<<.....>>>>>.......<<<<<<<<<<<<.

Scaffold_1.trna32 (9026272-9026342)	Length: 71 bp
Type: Undet	Anticodon: NNN at 0-0 (0-0)	Score: 40.7
HMM Sc=25.60	Sec struct Sc=15.10
         *    |    *    |    *    |    *    |    *    |    *    |    *    |
Seq: AGCCTACTAGCTCAAGGGTAGAGCATTGTGtaaatgcacaAAAGaTGTGGGTTCGAATCCCACGTAGGTTT
Str: >>>>>>>..>>>>.......<<<<.>...............<....>>>>>.......<<<<<<<<<<<<.

Scaffold_1.trna33 (9176854-9176935)	Length: 82 bp
Type: Ser	Anticodon: AGA at 34-36 (9176887-9176889)	Score: 78.7
HMM Sc=42.50	Sec struct Sc=36.20
         *    |    *    |    *    |    *    |    *    |    *    |    *    |    *    | 
Seq: GTGGACGTGCCGGAGTGGTtATCGGGCATGACTAGAAATCATGTGGGCTCTGCCCGCGCAGGTTCGAATCCTGCCGTCCACG
Str: >>>>>>>..>>>>........<<<<.>>>>>.......<<<<<.>>>>...<<<<..>>>>>.......<<<<<<<<<<<<.

Scaffold_1.trna34 (9339237-9339308)	Length: 72 bp
Type: Undet	Anticodon: NNN at 0-0 (0-0)	Score: 31.2
Possible pseudogene: HMM Sc=31.50	Sec struct Sc=-0.30
         *    |    *    |    *    |    *    |    *    |    *    |    *    | 
Seq: GTTGTTGTGGTGCAGTGGTtACCACAATGGCTTGCAAACCAAAAGtCCCATGTTCAATTCAAGCCAACAACA
Str: >>>>>>>..>>>..........<<<..>>>........<<<.......>.>>.......<<.<.<<<<<<<.

Scaffold_1.trna35 (9979596-9979679)	Length: 84 bp
Type: Cys	Anticodon: ACA at 44-46 (9979639-9979641)	Score: 27.0
HMM Sc=15.40	Sec struct Sc=11.60
         *    |    *    |    *    |    *    |    *    |    *    |    *    |    *    |   
Seq: AGCCTATTAGCTCAGTTtGGTAGAGCactgtgcatTTGTGCTTACATTGCACATGGaaTGCATGTTCGAATCCTACATAGGCTC
Str: >>>>>>>..>>>>.........<<<<..........>>>>>.......<<<<<......>.>.>.......<.<.<<<<<<<<.

Scaffold_1.trna36 (12902468-12902540)	Length: 73 bp
Type: His	Anticodon: GTG at 34-36 (12902501-12902503)	Score: 28.4
Possible pseudogene: HMM Sc=36.20	Sec struct Sc=-7.80
         *    |    *    |    *    |    *    |    *    |    *    |    *    |  
Seq: GCGCTTGTGGCTCAATGGAaAGAGTATCTGCATGTGGAGTAGAAGGtTCGGGGTTCGACCCCTACTTGGCACA
Str: >.>>>.>..>>>>........<<<<.>>>>>.......<<<<<.......>>>.......<<<..<.<<<.<.

Scaffold_1.trna37 (14033573-14033645)	Length: 73 bp
Type: His	Anticodon: GTG at 34-36 (14033606-14033608)	Score: 20.6
Possible pseudogene: HMM Sc=20.80	Sec struct Sc=-0.20
         *    |    *    |    *    |    *    |    *    |    *    |    *    |  
Seq: GCTCTTGTGGCTCAATGGAtAGAGCATCTTTATGTGGAACAGAAGGTTTGGGcTTCGACCCCTAATGGGCGCA
Str: >>.>>>>..>>>>........<<<<.>>>.>.......<.<<<....>>>>>........<<<<<<<<<.<<.

Scaffold_1.trna38 (14126149-14126222)	Length: 74 bp
Type: Ile	Anticodon: AAT at 35-37 (14126183-14126185)	Score: 40.2
HMM Sc=21.40	Sec struct Sc=18.80
         *    |    *    |    *    |    *    |    *    |    *    |    *    |   
Seq: GGCCCATTATCTCAAATGGTtAGAGCTTGGTGCTAATAACGCCATGGtCGCACGTGCAAGACCTGTATGGGCCA
Str: >>>>>>>...>>>.........<<<..>>>>>.......<<<<<.....>>>.>.......<.<<<<<<<<<<.

Scaffold_1.trna39 (14129525-14129602)	Length: 78 bp
Type: Ile	Anticodon: AAT at 35-37 (14129559-14129561)	Score: 53.9
Possible pseudogene: HMM Sc=49.30	Sec struct Sc=4.60
         *    |    *    |    *    |    *    |    *    |    *    |    *    |    *  
Seq: GGCACATTAGCTCAGTTGGTtAGAGCGTGGTGCTAATAACGCCAAGGtCGCAGGTTTAAGACCTGCATAggGcatCCA
Str: >>>..>>..>>>>.........<<<<.>>>>>.......<<<<<.....>>>>>.......<<<<<<<...<...<<.

Scaffold_1.trna40 (14146592-14146659)	Length: 68 bp
Type: Undet	Anticodon: NNN at 0-0 (0-0)	Score: 44.7
HMM Sc=33.90	Sec struct Sc=10.80
         *    |    *    |    *    |    *    |    *    |    *    |    *  
Seq: GACCCATTAGCTCAGTTGGTtAGAGCGTGGTGCTAATAAGGtTGCAGGTTCGAGACCTGCAAGGGTCA
Str: >>>>>.>..>>>>.........<<<<.>.........<.....>>>>>.......<<<<<<.<<<<<.

Scaffold_1.trna41 (14147488-14147561)	Length: 74 bp
Type: Ile	Anticodon: AAT at 35-37 (14147522-14147524)	Score: 62.6
HMM Sc=42.70	Sec struct Sc=19.90
         *    |    *    |    *    |    *    |    *    |    *    |    *    |   
Seq: GGCCCATTAGGTCAGTTGGTtAGAGGGTGGTGCTAATAACGCCAAGGtCGTAGGTTCGAGACCTACATGGGCCA
Str: >>>>>>>....>>.........<<...>>>>>.......<<<<<.....>>>>>.......<<<<<<<<<<<<.

Scaffold_1.trna42 (14764713-14764782)	Length: 70 bp
Type: Undet	Anticodon: NNN at 0-0 (0-0)	Score: 25.9
HMM Sc=20.90	Sec struct Sc=5.00
         *    |    *    |    *    |    *    |    *    |    *    |    *    
Seq: AACCTATTAGCTCAACTGGTAGAGCacTATGCAAATGCATAGGaTGTAGGTTTAATTCCCACATAAGTTA
Str: >>>.>>>..>>>>........<<<<...>>>>....<<<<.....>>.>>.......<<.<<<<<.<<<.

Scaffold_1.trna43 (15634337-15634410)	Length: 74 bp
Type: Undet	Anticodon: NNN at 0-0 (0-0)	Score: 46.7
HMM Sc=31.60	Sec struct Sc=15.10
         *    |    *    |    *    |    *    |    *    |    *    |    *    |   
Seq: TGCCTATTAGCTCAATTGGTAGAGCatGCTATGCTTAAGCATACAGGaTGTAGGTTCAAATCCTGCATAGGCAA
Str: >>>>>>>..>>>>........<<<<........................>>>>>.......<<<<<<<<<<<<.

Scaffold_1.trna44 (18877607-18877690)	Length: 84 bp
Type: Met	Anticodon: CAT at 37-39 (18877643-18877645)	Score: 39.3
Possible intron: 41-46 (18877647-18877652)
HMM Sc=21.30	Sec struct Sc=18.00
         *    |    *    |    *    |    *    |    *    |    *    |    *    |    *    |   
Seq: AGCCTATTAGCTCAATTtGGTCGAGCACTGtGtATTCATGcttttaTTgCaCAGGGGaTGTAGGTTCAAATCCTACATAGGCTA
Str: >>>>>>>..>>>>.........<<<<.>>>.>.>.............<.<.<<<.....>>>>>.......<<<<<<<<<<<<.

Scaffold_1.trna45 (19201116-19201191)	Length: 76 bp
Type: Lys	Anticodon: CTT at 34-36 (19201149-19201151)	Score: 44.1
Possible intron: 38-42 (19201153-19201157)
HMM Sc=27.10	Sec struct Sc=17.00
         *    |    *    |    *    |    *    |    *    |    *    |    *    |    *
Seq: AGCCTATTAGTTCAATTGGTAGAGCACTCTGTTCTTTtctgtATGGAGGGTGTAGGTTCAAATCCTACATAGGCTA
Str: >>>>>>>..>>>>........<<<<.>>>>>............<<<<<...>>>>>.......<<<<<<<<<<<<.

Scaffold_1.trna46 (19250272-19250345)	Length: 74 bp
Type: Ile	Anticodon: TAT at 35-37 (19250306-19250308)	Score: 85.9
HMM Sc=70.60	Sec struct Sc=15.30
         *    |    *    |    *    |    *    |    *    |    *    |    *    |   
Seq: GGTCCCGTAGCTCAGTTGGTtAGAGCGTTGGTCTTATGAGCCGAAGGtCGCGGGTTCGAGCCCCGCCGGGACCA
Str: >>>>>>>..>>>>.........<<<<.>>>>>.......<<<<<.....>>>>>.......<<<<<<<<<<<<.

Scaffold_1.trna47 (19536075-19536147)	Length: 73 bp
Type: Undet	Anticodon: NNN at 0-0 (0-0)	Score: 38.6
HMM Sc=16.20	Sec struct Sc=22.40
         *    |    *    |    *    |    *    |    *    |    *    |    *    |  
Seq: AGGCTATTAGCTCAaATTGGTAGAGCAATATAcattgttgcatATGaTGTGGGTTCGATTCCCACATAGCCTA
Str: >>>>>>>..>>>>.........<<<<......................>>>>>.......<<<<<<<<<<<<.

Scaffold_1.trna48 (19664278-19664349)	Length: 72 bp
Type: Undet	Anticodon: NNN at 0-0 (0-0)	Score: 28.4
HMM Sc=21.20	Sec struct Sc=7.20
         *    |    *    |    *    |    *    |    *    |    *    |    *    | 
Seq: GTTGTTGTGGTGTAGTGGTTACtACAATGGTTTGCAAACCAAAGAtCCCTTGTTCAATTCAAGCTAACAACA
Str: >>>>>>>..>>>>.......<<.<<..>>>........<<<.......>>>>.......<<<<.<<<<<<<.

Scaffold_1.trna49 (19698087-19698159)	Length: 73 bp
Type: Undet	Anticodon: NNN at 0-0 (0-0)	Score: 49.5
HMM Sc=28.80	Sec struct Sc=20.70
         *    |    *    |    *    |    *    |    *    |    *    |    *    |  
Seq: AGCCTATTAGCTCAATTGGTAGAGCACTctGCTCTTTGTATGGAGGaTGTAGGTTCAAATCCTACATAGGCTA
Str: >>>>>>>..>>>>........<<<<......>.........<......>>>>>.......<<<<<<<<<<<<.

Scaffold_1.trna50 (20209899-20209971)	Length: 73 bp
Type: Ala	Anticodon: TGC at 35-37 (20209933-20209935)	Score: 23.4
Possible pseudogene: HMM Sc=18.80	Sec struct Sc=4.60
         *    |    *    |    *    |    *    |    *    |    *    |    *    |  
Seq: GTTCCTGTGTTGTAGTGGGTaATCACGTTGGTCTTGCACACTGAAGGTCTTCATTCGATCCTGGGCAGCAACA
Str: >>>.>>>...>>...........<<..>>>>>.......<<<<<....>>>...........<<<<<<.<<<.

Scaffold_1.trna51 (20299390-20299473)	Length: 84 bp
Type: Thr	Anticodon: TGT at 37-39 (20299426-20299428)	Score: 33.3
Possible intron: 41-46 (20299430-20299435)
HMM Sc=19.80	Sec struct Sc=13.50
         *    |    *    |    *    |    *    |    *    |    *    |    *    |    *    |   
Seq: AGCCTATTAGCTCAATTtGGTCGAGCACTGtGtATTTGTGtttacaTTgCaCAGAGGaTGTGGGTTCAAATCCTACATAGGCTC
Str: >>>>>>>..>>>>.........<<<<.>>>.>.>.............<.<.<<<.....>>>>>.......<<<<<<<<<<<<.

Scaffold_1.trna52 (20317304-20317387)	Length: 84 bp
Type: Thr	Anticodon: TGT at 37-39 (20317340-20317342)	Score: 33.3
Possible intron: 41-46 (20317344-20317349)
HMM Sc=19.80	Sec struct Sc=13.50
         *    |    *    |    *    |    *    |    *    |    *    |    *    |    *    |   
Seq: AGCCTATTAGCTCAATTtGGTCGAGCACTGtGtATTTGTGtttacaTTgCaCAGAGGaTGTGGGTTCAAATCCTACATAGGCTC
Str: >>>>>>>..>>>>.........<<<<.>>>.>.>.............<.<.<<<.....>>>>>.......<<<<<<<<<<<<.

Scaffold_1.trna53 (20532114-20532185)	Length: 72 bp
Type: Cys	Anticodon: GCA at 34-36 (20532147-20532149)	Score: 27.2
HMM Sc=19.80	Sec struct Sc=7.40
         *    |    *    |    *    |    *    |    *    |    *    |    *    | 
Seq: GTTGTTGTGGTGTAGTGGTtACCACAATAGTTTGCAAACCAAAGGtCCCTTGTTCTATTCAAGCCAACAACA
Str: >>>>>>>..>>>..........<<<..>.>.........<.<......>>>>.......<<<<.<<<<<<<.

Scaffold_1.trna54 (20955909-20955985)	Length: 77 bp
Type: Arg	Anticodon: TCT at 34-36 (20955942-20955944)	Score: 36.3
Possible intron: 39-43 (20955947-20955951)
Possible pseudogene: HMM Sc=34.20	Sec struct Sc=2.10
         *    |    *    |    *    |    *    |    *    |    *    |    *    |    * 
Seq: AGCcCTATTAGCTCAATTGGTAGAACACTATGCTCTTTtctgtATGGAGGaTGTAGGTTCAAATCCTACATAGGCTA
Str: >>>.>>>>..>.>>........<<.<.>>>..............<<<.....>>>>>.......<<<<<<<<<<<<.

Scaffold_1.trna55 (21797622-21797697)	Length: 76 bp
Type: Thr	Anticodon: TGT at 40-42 (21797661-21797663)	Score: 35.9
HMM Sc=22.00	Sec struct Sc=13.90
         *    |    *    |    *    |    *    |    *    |    *    |    *    |    *
Seq: AGCCTATTAGCTCAATTGGTAGAGCACtatgttCTTCTTTGTATGGAGGATGTAGGCTCAAATCCTACGTAGGCTA
Str: >>>>>>>..>>>>........<<<<........>>>>.......<<<<...>>>>>.......<<<<<<<<<<<<.

Scaffold_1.trna56 (21815473-21815548)	Length: 76 bp
Type: Thr	Anticodon: TGT at 40-42 (21815512-21815514)	Score: 35.9
HMM Sc=22.00	Sec struct Sc=13.90
         *    |    *    |    *    |    *    |    *    |    *    |    *    |    *
Seq: AGCCTATTAGCTCAATTGGTAGAGCACtatgttCTTCTTTGTATGGAGGATGTAGGCTCAAATCCTACGTAGGCTA
Str: >>>>>>>..>>>>........<<<<........>>>>.......<<<<...>>>>>.......<<<<<<<<<<<<.

Scaffold_1.trna57 (21984637-21984720)	Length: 84 bp
Type: Cys	Anticodon: ACA at 44-46 (21984680-21984682)	Score: 41.8
HMM Sc=19.00	Sec struct Sc=22.80
         *    |    *    |    *    |    *    |    *    |    *    |    *    |    *    |   
Seq: AGCCTATTAGCTCAATTtGGTTGAGCattgtgtaTTTGcGCTTACAATGCaCAGAGGaTGTAGGTTCAAATCCTACATAGGCTC
Str: >>>>>>>..>>>>.........<<<<.........>>>.>>.......<<.<<<.....>>>>>.......<<<<<<<<<<<<.

Scaffold_1.trna58 (22455534-22455609)	Length: 76 bp
Type: Glu	Anticodon: TTC at 35-37 (22455568-22455570)	Score: 46.8
Possible intron: 39-41 (22455572-22455574)
HMM Sc=22.90	Sec struct Sc=23.90
         *    |    *    |    *    |    *    |    *    |    *    |    *    |    *
Seq: AGCCTATTAGCTCAATCGGTAGAGCAcTCTGTTTTTCTttgTACAGAAGaTGTAGGTTCAAATCCTACATAGGCTT
Str: >>>>>>>..>>>>........<<<<..>>>>>..........<<<<<....>>>>>.......<<<<<<<<<<<<.

Scaffold_1.trna59 (22459160-22459235)	Length: 76 bp
Type: Glu	Anticodon: TTC at 35-37 (22459194-22459196)	Score: 46.8
Possible intron: 39-41 (22459198-22459200)
HMM Sc=22.90	Sec struct Sc=23.90
         *    |    *    |    *    |    *    |    *    |    *    |    *    |    *
Seq: AGCCTATTAGCTCAATCGGTAGAGCAcTCTGTTTTTCTttgTACAGAAGaTGTAGGTTCAAATCCTACATAGGCTT
Str: >>>>>>>..>>>>........<<<<..>>>>>..........<<<<<....>>>>>.......<<<<<<<<<<<<.

Scaffold_1.trna60 (22588811-22588883)	Length: 73 bp
Type: His	Anticodon: GTG at 34-36 (22588844-22588846)	Score: 28.2
Possible pseudogene: HMM Sc=27.20	Sec struct Sc=1.00
         *    |    *    |    *    |    *    |    *    |    *    |    *    |  
Seq: GCGCTTATGGCTCAATGGAtAGAGCATCTGCATGTGGAGTAGGGGGTTTGgGGTTTGACCCCTACTGGGCGCA
Str: >>>>>>>..>>>>........<<<<.>>>>>.......<<<<<.....>>.>>.......<<<<.<<<<<<<.

Scaffold_1.trna61 (23450858-23450929)	Length: 72 bp
Type: Undet	Anticodon: NNN at 0-0 (0-0)	Score: 32.0
HMM Sc=23.00	Sec struct Sc=9.00
         *    |    *    |    *    |    *    |    *    |    *    |    *    | 
Seq: GTTGTTATGGTGTAGTGGTTACtACAATGGTTTGCAAACCAAGGGtCCCTTGTTCAATTCAAGCTAACAACA
Str: >>>>>>>..>>>>.......<<.<<..>>>........<<<.......>>>>.......<<<<.<<<<<<<.

Scaffold_1.trna62 (24872912-24872984)	Length: 73 bp
Type: His	Anticodon: GTG at 34-36 (24872945-24872947)	Score: 27.4
Possible pseudogene: HMM Sc=31.70	Sec struct Sc=-4.30
         *    |    *    |    *    |    *    |    *    |    *    |    *    |  
Seq: GCGTTTGTGGCTCAATGGAtAGAGTATTTGTTTGTGGATTAGAAGGTTTgAGGTTCGATTTCTATTGGGTGCA
Str: >>>>>>>..>>>>........<<<<.>>>>.........<<<<.....>.>>>.......<<<<.<<<<<<<.

Scaffold_1.trna63 (25029728-25029800)	Length: 73 bp
Type: His	Anticodon: GTG at 34-36 (25029761-25029763)	Score: 25.6
Possible pseudogene: HMM Sc=29.30	Sec struct Sc=-3.70
         *    |    *    |    *    |    *    |    *    |    *    |    *    |  
Seq: GCGCTTGTGGCTCAATGGAtAGAGCATCTGTATGTGGAGCAAAAAgTATGGGTgTCGATCCCTACTAGACGCA
Str: >>>.>>>..>>>>........<<<<.>.>>>.......<<<.<.....>>>>........<<<<.<<<.<<<.

Scaffold_1.trna64 (26470362-26470433)	Length: 72 bp
Type: Phe	Anticodon: AAA at 33-35 (26470394-26470396)	Score: 36.8
HMM Sc=16.20	Sec struct Sc=20.60
         *    |    *    |    *    |    *    |    *    |    *    |    *    | 
Seq: AACCTATTAGCTCAAATGGTTGAGCACTATGCAAATGcATAGGGGaTGTAGGTTCAATTCCTACATAGGTTA
Str: >>>>>>>..>>>>........<<<<.>>>..........<<<.....>>>>>.......<<<<<<<<<<<<.

Scaffold_1.trna65 (26813292-26813363)	Length: 72 bp
Type: Asp	Anticodon: GTC at 34-36 (26813325-26813327)	Score: 69.8
HMM Sc=46.80	Sec struct Sc=23.00
         *    |    *    |    *    |    *    |    *    |    *    |    *    | 
Seq: GTCGTTGTAGTATAGTGGTaAGTATTCCCGCCTGTCACGCGGGTGaCCCGGGTTCGATCCCCGGCAACGGCG
Str: >>>>>>>..>>>>........<<<<.>>>>>.......<<<<<....>>>>>.......<<<<<<<<<<<<.

Scaffold_1.trna66 (26833750-26833830)	Length: 81 bp
Type: Leu	Anticodon: AAG at 36-38 (26833785-26833787)	Score: 74.0
HMM Sc=52.20	Sec struct Sc=21.80
         *    |    *    |    *    |    *    |    *    |    *    |    *    |    *    |
Seq: GTTGAGATGGCCGAGTTGGTctAAGGCGCCAGATTAAGGTTCTGGTccgaaaGGgCGTGGGTTCAAATCCCACTCTCAACA
Str: >>>>>>>..>>>............<<<.>>>>>.......<<<<<...........>>>>>.......<<<<<<<<<<<<.

Scaffold_1.trna67 (27113015-27113086)	Length: 72 bp
Type: Undet	Anticodon: NNN at 0-0 (0-0)	Score: 21.0
HMM Sc=13.70	Sec struct Sc=7.30
         *    |    *    |    *    |    *    |    *    |    *    |    *    | 
Seq: AGTCTATTAGCTCAATTGGTAAAGCACTACGCAATTGCGTAGAAGaTGTAGGTTCGACTTCTGCATATACTA
Str: >>>.>>>..>>>..........<<<.>>>>........<<<<.....>>>>>.......<<<<<<<<.<<<.

Scaffold_1.trna68 (27292534-27292607)	Length: 74 bp
Type: His	Anticodon: GTG at 34-36 (27292567-27292569)	Score: 33.0
Possible pseudogene: HMM Sc=28.10	Sec struct Sc=4.90
         *    |    *    |    *    |    *    |    *    |    *    |    *    |   
Seq: GCGCTTGTGGCTCAATTGATAGAGCATCTGCATGTGGAGCAGAAGGTTTAaGaGTTCGACTCCTATTGGGCGCA
Str: >>>>>>>..>>>>........<<<<.>>>>>.......<<<<<.....>>.>.>.......<<<<.<<<<<<<.

Scaffold_1.trna69 (28232973-28233040)	Length: 68 bp
Type: Asn	Anticodon: ATT at 30-32 (28233002-28233004)	Score: 21.8
HMM Sc=15.10	Sec struct Sc=6.70
         *    |    *    |    *    |    *    |    *    |    *    |    *  
Seq: GCGCTTGTGGCTCAATAGAGCATCTGCATATTGAGCAGAAGGTTTGGGTTCGACCCCTACCGGACGCG
Str: >>>.>>>..>>>>....<<<<.>>>>>.......<<<<<.....>>>>.......<<<<.<<<.<<<.

Scaffold_1.trna70 (29022711-29022784)	Length: 74 bp
Type: Ile	Anticodon: AAT at 35-37 (29022745-29022747)	Score: 84.0
HMM Sc=56.60	Sec struct Sc=27.40
         *    |    *    |    *    |    *    |    *    |    *    |    *    |   
Seq: GGCCCATTAGCTCAGTTGGTtAGAGCGTGGTGCTAATAACGCCAAGGtCGCAGGTTCGAGACCTGCATGGGCCA
Str: >>>>>>>..>>>>.........<<<<.>>>>>.......<<<<<.....>>>>>.......<<<<<<<<<<<<.

Scaffold_1.trna71 (29219285-29219356)	Length: 72 bp
Type: His	Anticodon: GTG at 34-36 (29219318-29219320)	Score: 63.0
HMM Sc=33.70	Sec struct Sc=29.30
         *    |    *    |    *    |    *    |    *    |    *    |    *    | 
Seq: GTGGCTGTAGTTTAGTGGTaAGAATTCCACGTTGTGGCCGTGGAGaCCTGGGCTCGAATCCCAGCAGCCACA
Str: >>>>>>>..>>>>........<<<<.>>>>>.......<<<<<....>>>>>.......<<<<<<<<<<<<.

Scaffold_1.trna72 (29235416-29235487)	Length: 72 bp
Type: His	Anticodon: GTG at 34-36 (29235449-29235451)	Score: 63.0
HMM Sc=33.70	Sec struct Sc=29.30
         *    |    *    |    *    |    *    |    *    |    *    |    *    | 
Seq: GTGGCTGTAGTTTAGTGGTaAGAATTCCACGTTGTGGCCGTGGAGaCCTGGGCTCGAATCCCAGCAGCCACA
Str: >>>>>>>..>>>>........<<<<.>>>>>.......<<<<<....>>>>>.......<<<<<<<<<<<<.

Scaffold_1.trna73 (29737355-29737438)	Length: 84 bp
Type: Leu	Anticodon: CAA at 35-37 (29737389-29737391)	Score: 78.6
HMM Sc=55.60	Sec struct Sc=23.00
         *    |    *    |    *    |    *    |    *    |    *    |    *    |    *    |   
Seq: GTCAGGATGGCCGAGTGGTctAAGGCGCCAGACTCAAGTTCTGGTCCTCTAACGAGGGCGTGGGTTCAAATCCCACTTCTGACA
Str: >>>>>>>..>>>...........<<<.>>>>>.......<<<<<.>>>>....<<<<..>>>>>.......<<<<<<<<<<<<.

Scaffold_1.trna74 (30023679-30023751)	Length: 73 bp
Type: His	Anticodon: GTG at 34-36 (30023712-30023714)	Score: 20.9
Possible pseudogene: HMM Sc=26.30	Sec struct Sc=-5.40
         *    |    *    |    *    |    *    |    *    |    *    |    *    |  
Seq: GTGCTTGTGGCTTGATGGAtAGAGCATTTGCATGTGGAGCAGAAGGTTTAaGGTTCGACTCCTACTGGACGCA
Str: >>>.>>>..>>>>........<<<<.>>>>>.......<<<<<.....>>.>>.......<<<<.<<<.<<<.

Scaffold_1.trna75 (30793952-30794024)	Length: 73 bp
Type: Arg	Anticodon: ACG at 34-36 (30793985-30793987)	Score: 71.7
HMM Sc=49.10	Sec struct Sc=22.60
         *    |    *    |    *    |    *    |    *    |    *    |    *    |  
Seq: GACTCCATGGCCCAATGGAtAAGGCGCTGGTCTACGGAACCAGAGAtTCTGGGTTCGATCCCCAGTGGAGTCG
Str: >>>>>>>..>>>..........<<<.>>>>>.......<<<<<.....>>>>>.......<<<<<<<<<<<<.

Scaffold_1.trna76 (31322273-31322354)	Length: 82 bp
Type: Ser	Anticodon: AGA at 34-36 (31322306-31322308)	Score: 78.7
HMM Sc=42.50	Sec struct Sc=36.20
         *    |    *    |    *    |    *    |    *    |    *    |    *    |    *    | 
Seq: GTGGACGTGCCGGAGTGGTtATCGGGCATGACTAGAAATCATGTGGGCTCTGCCCGCGCAGGTTCGAATCCTGCCGTCCACG
Str: >>>>>>>..>>>>........<<<<.>>>>>.......<<<<<.>>>>...<<<<..>>>>>.......<<<<<<<<<<<<.

Scaffold_1.trna77 (31641977-31642047)	Length: 71 bp
Type: Gly	Anticodon: GCC at 33-35 (31642009-31642011)	Score: 66.5
HMM Sc=44.80	Sec struct Sc=21.70
         *    |    *    |    *    |    *    |    *    |    *    |    *    |
Seq: GCACCAGTGGTCTAGTGGTAGAATAGTACCCTGCCACGGTACAGaCCCGGGTTCGATTCCCGGCTGGTGCA
Str: >>>>>>>..>>.>.......<.<<.>>>>>.......<<<<<....>>>>>.......<<<<<<<<<<<<.

Scaffold_1.trna78 (31642124-31642195)	Length: 72 bp
Type: Trp	Anticodon: CCA at 33-35 (31642156-31642158)	Score: 75.8
HMM Sc=51.20	Sec struct Sc=24.60
         *    |    *    |    *    |    *    |    *    |    *    |    *    | 
Seq: GGATCCGTGGCGCAATGGTAGCGCGTCTGACTCCAGATCAGAAGGtTGCGTGTTCGATTCACGTCGGGTTCA
Str: >>>>>>>..>>>>.......<<<<.>>>>>.......<<<<<.....>>>>>.......<<<<<<<<<<<<.

Scaffold_1.trna79 (31645673-31645743)	Length: 71 bp
Type: Gly	Anticodon: GCC at 33-35 (31645705-31645707)	Score: 66.5
HMM Sc=44.80	Sec struct Sc=21.70
         *    |    *    |    *    |    *    |    *    |    *    |    *    |
Seq: GCACCAGTGGTCTAGTGGTAGAATAGTACCCTGCCACGGTACAGaCCCGGGTTCGATTCCCGGCTGGTGCA
Str: >>>>>>>..>>.>.......<.<<.>>>>>.......<<<<<....>>>>>.......<<<<<<<<<<<<.

Scaffold_1.trna80 (31645820-31645891)	Length: 72 bp
Type: Trp	Anticodon: CCA at 33-35 (31645852-31645854)	Score: 75.8
HMM Sc=51.20	Sec struct Sc=24.60
         *    |    *    |    *    |    *    |    *    |    *    |    *    | 
Seq: GGATCCGTGGCGCAATGGTAGCGCGTCTGACTCCAGATCAGAAGGtTGCGTGTTCGATTCACGTCGGGTTCA
Str: >>>>>>>..>>>>.......<<<<.>>>>>.......<<<<<.....>>>>>.......<<<<<<<<<<<<.

Scaffold_1.trna81 (31695340-31695413)	Length: 74 bp
Type: Ile	Anticodon: AAT at 35-37 (31695374-31695376)	Score: 84.0
HMM Sc=56.60	Sec struct Sc=27.40
         *    |    *    |    *    |    *    |    *    |    *    |    *    |   
Seq: GGCCCATTAGCTCAGTTGGTtAGAGCGTGGTGCTAATAACGCCAAGGtCGCAGGTTCGAGACCTGCATGGGCCA
Str: >>>>>>>..>>>>.........<<<<.>>>>>.......<<<<<.....>>>>>.......<<<<<<<<<<<<.

Scaffold_1.trna82 (31710046-31710119)	Length: 74 bp
Type: Ile	Anticodon: AAT at 35-37 (31710080-31710082)	Score: 84.0
HMM Sc=56.60	Sec struct Sc=27.40
         *    |    *    |    *    |    *    |    *    |    *    |    *    |   
Seq: GGCCCATTAGCTCAGTTGGTtAGAGCGTGGTGCTAATAACGCCAAGGtCGCAGGTTCGAGACCTGCATGGGCCA
Str: >>>>>>>..>>>>.........<<<<.>>>>>.......<<<<<.....>>>>>.......<<<<<<<<<<<<.

Scaffold_1.trna83 (31778018-31778090)	Length: 73 bp
Type: His	Anticodon: GTG at 34-36 (31778051-31778053)	Score: 31.5
HMM Sc=19.00	Sec struct Sc=12.50
         *    |    *    |    *    |    *    |    *    |    *    |    *    |  
Seq: GCGCTTGTGGCTCAATGGAtAGAGTATCTGCATGTGGAGCAGAAAgTTTGGGaTTCGACCCCTAATGAATGCA
Str: >>>.>>>..>>>>........<<<<.>>>>>.......<<<<<....>>>>>........<<<<<<<<.<<<.

Scaffold_1.trna84 (33201944-33202015)	Length: 72 bp
Type: Trp	Anticodon: CCA at 33-35 (33201976-33201978)	Score: 75.1
HMM Sc=50.10	Sec struct Sc=25.00
         *    |    *    |    *    |    *    |    *    |    *    |    *    | 
Seq: GGATCTGTGGCGCAATGGTAGCGCGTCTGACTCCAGATCAGAAGGtTGCGTGTTCGATTCACGTCAGGTTCA
Str: >>>>>>>..>>>>.......<<<<.>>>>>.......<<<<<.....>>>>>.......<<<<<<<<<<<<.

Scaffold_1.trna85 (33266415-33266487)	Length: 73 bp
Type: His	Anticodon: GTG at 34-36 (33266448-33266450)	Score: 28.9
Possible pseudogene: HMM Sc=34.80	Sec struct Sc=-5.90
         *    |    *    |    *    |    *    |    *    |    *    |    *    |  
Seq: GCGATTCTGGCTCAGTGGAtAGAGCATCTGCATGTGGAGCAGAAGGTATGGaGTTCGACTCCTACTTGGCGCA
Str: >>>.>....>>>>........<<<<.>>>>>.......<<<<<.....>>>.>.......<<<<...<.<<<.

Scaffold_1.trna86 (33359831-33359902)	Length: 72 bp
Type: Asp	Anticodon: GTC at 34-36 (33359864-33359866)	Score: 69.8
HMM Sc=46.80	Sec struct Sc=23.00
         *    |    *    |    *    |    *    |    *    |    *    |    *    | 
Seq: GTCGTTGTAGTATAGTGGTaAGTATTCCCGCCTGTCACGCGGGTGaCCCGGGTTCGATCCCCGGCAACGGCG
Str: >>>>>>>..>>>>........<<<<.>>>>>.......<<<<<....>>>>>.......<<<<<<<<<<<<.

Scaffold_1.trna87 (33532837-33532908)	Length: 72 bp
Type: Gln	Anticodon: TTG at 34-36 (33532870-33532872)	Score: 49.5
Possible pseudogene: HMM Sc=49.00	Sec struct Sc=0.50
         *    |    *    |    *    |    *    |    *    |    *    |    *    | 
Seq: TGTTCCATGGTGTAGTGGTtAGCACTCTGGACTTTGAATCCAGCGaCATGGGTTCGACTCCCGGTAGGACCT
Str: .>>>>.>..>>>>........<<<<.>>>>>.......<<<<<.....>>>>.......<<<<.<.<<<<..

Scaffold_1.trna88 (33541233-33541304)	Length: 72 bp
Type: Gln	Anticodon: TTG at 34-36 (33541266-33541268)	Score: 73.5
HMM Sc=53.70	Sec struct Sc=19.80
         *    |    *    |    *    |    *    |    *    |    *    |    *    | 
Seq: GGTTCTATGGTGTAGTGGTtAGCACTCTGGACTTTGAATCCAGCGaCCTGGGTTCGACTCCCGGTAGGACCT
Str: >>>>>>>..>>>>........<<<<.>>>>>.......<<<<<....>>>>>.......<<<<<<<<<<<<.

Scaffold_1.trna89 (33556592-33556664)	Length: 73 bp
Type: Tyr	Anticodon: GTA at 34-36 (33556625-33556627)	Score: 23.7
Possible pseudogene: HMM Sc=19.50	Sec struct Sc=4.20
         *    |    *    |    *    |    *    |    *    |    *    |    *    |  
Seq: GCCTTTGTGGCTTAATGGAtAGAGTATTTACATGTAAAGTAGAAGaTTTgAGGTTCGACCTCTACTGAGGGCA
Str: >>>>>>>..>>>>........<<<<.>>>>>.......<<<<<.....>.>>>.......<<<<.<<<<<<<.

Scaffold_1.trna90 (33611747-33611820)	Length: 74 bp
Type: Arg	Anticodon: TCG at 35-37 (33611781-33611783)	Score: 82.3
HMM Sc=61.00	Sec struct Sc=21.30
         *    |    *    |    *    |    *    |    *    |    *    |    *    |   
Seq: GACCGCATAGCGCAGTGGAttAGCGCGTTTGACTTCGGATCAAAAGGtCGTGGGTTCGACTCCCACTGTGGTCG
Str: >>>>>>>..>>>>.........<<<<.>>>>>.......<<<<<.....>>>>>.......<<<<<<<<<<<<.

Scaffold_1.trna91 (34952577-34952652)	Length: 76 bp
Type: Undet	Anticodon: NNN at 0-0 (0-0)	Score: 49.8
HMM Sc=27.00	Sec struct Sc=22.80
         *    |    *    |    *    |    *    |    *    |    *    |    *    |    *
Seq: AGCCTATTAGCTCAATTGGTAGAGCACTCTGttcttttttgtatAGAGGaTGTAGGTTCAAATCCTACATAGGCTA
Str: >>>>>>>..>>>>........<<<<.>..................<.....>>>>>.......<<<<<<<<<<<<.

Scaffold_1.trna92 (35189766-35189836)	Length: 71 bp
Type: His	Anticodon: GTG at 32-34 (35189797-35189799)	Score: 28.6
Possible truncation, pseudogene: HMM Sc=30.80	Sec struct Sc=-2.20
         *    |    *    |    *    |    *    |    *    |    *    |    *    |
Seq: GCTTGTGGCTCAATGGAtAGAGCATCTGCATGTGGAGCAGAAGGtTTGGGGTTCGACCCCTACTAGGCgCA
Str: >>>.>..>>>>........<<<<.>>>>>.......<<<<<.....>>>>>......<<<<<<.<<...<.

Scaffold_1.trna93 (35501416-35501487)	Length: 72 bp
Type: Pro	Anticodon: TGG at 33-35 (35501448-35501450)	Score: 69.2
HMM Sc=36.90	Sec struct Sc=32.30
         *    |    *    |    *    |    *    |    *    |    *    |    *    | 
Seq: GGGCGTTTGGTCTAGTGGTATGATTCTCGCTTTGGGTGCGAGAGGtCCCGAGTTCGATTCTCGGAACGCCCC
Str: >>>>>>>..>>>.........<<<.>>>>>.......<<<<<.....>>>>>.......<<<<<<<<<<<<.

Scaffold_1.trna94 (36128363-36128435)	Length: 73 bp
Type: His	Anticodon: GTG at 34-36 (36128396-36128398)	Score: 25.1
Possible pseudogene: HMM Sc=28.10	Sec struct Sc=-3.00
         *    |    *    |    *    |    *    |    *    |    *    |    *    |  
Seq: GCGCTTGTGGCTTAATGGAtAAAGCATCTGCATGTGGAGCAAAAGaTTTGgGGTTTGACCCCTACTGAGCGCA
Str: >>>>>>>..>>>>........<<<<.>.>>>.......<<<.<.....>>.>>.......<<<<.<<<<<<<.

Scaffold_1.trna95 (36308833-36308914)	Length: 82 bp
Type: Ser	Anticodon: AGA at 34-36 (36308866-36308868)	Score: 78.7
HMM Sc=42.50	Sec struct Sc=36.20
         *    |    *    |    *    |    *    |    *    |    *    |    *    |    *    | 
Seq: GTGGACGTGCCGGAGTGGTtATCGGGCATGACTAGAAATCATGTGGGCTCTGCCCGCGCAGGTTCGAATCCTGCCGTCCACG
Str: >>>>>>>..>>>>........<<<<.>>>>>.......<<<<<.>>>>...<<<<..>>>>>.......<<<<<<<<<<<<.

Scaffold_1.trna96 (36327326-36327398)	Length: 73 bp
Type: Tyr	Anticodon: GTA at 34-36 (36327359-36327361)	Score: 34.3
Possible pseudogene: HMM Sc=37.80	Sec struct Sc=-3.50
         *    |    *    |    *    |    *    |    *    |    *    |    *    |  
Seq: GCGTTTGTGGCTCAATGGAtAGAGCATTTGCATGTAGAGCAGAAGGTTTGgGGTTCGATCCCTACTGGACGTA
Str: >>>>>>>..>>>>........<<<<.>>>>>.......<<<<<.....>>.>>.......<<<<.<<<<<<<.

Scaffold_1.trna97 (36422514-36422586)	Length: 73 bp
Type: His	Anticodon: GTG at 34-36 (36422547-36422549)	Score: 22.7
Possible pseudogene: HMM Sc=25.80	Sec struct Sc=-3.10
         *    |    *    |    *    |    *    |    *    |    *    |    *    |  
Seq: GCGCTTGTGGCTCAATGGAtAGAGAATTTGCATGTGGAGCACAAGGTTTGGGGTTCGACCCAAACTAAGCGCA
Str: >>>>>>>...>>>........<<<..>.>>>.......<<<.<........>>.......<...<<<<<<<<.

Scaffold_1.trna98 (36798630-36798707)	Length: 78 bp
Type: Gln	Anticodon: CTG at 34-36 (36798663-36798665)	Score: 20.5
Possible intron: 38-43 (36798667-36798672)
Possible pseudogene: HMM Sc=21.70	Sec struct Sc=-1.20
         *    |    *    |    *    |    *    |    *    |    *    |    *    |    *  
Seq: GCGCTTGTGGCTGAATGGAtAGAGCATCTGCATCTGTatgtggAGCAGAAGGtTTGGGGTTCGACCCCTACTGGCGCA
Str: >>>>>.>..>>>..........<<<.>>>>>.............<<<<<.....>>>>>......<<<<<<.<<<<<.

Scaffold_1.trna99 (36854711-36854782)	Length: 72 bp
Type: Phe	Anticodon: AAA at 33-35 (36854743-36854745)	Score: 34.2
HMM Sc=12.20	Sec struct Sc=22.00
         *    |    *    |    *    |    *    |    *    |    *    |    *    | 
Seq: AACCTATTAGCTCAATCGGCAGATCACTATGCAAATGcATAGAGGaTGTAGGTTCAATTCCTACATAGGTTA
Str: >>>>>>>..>.>>........<<.<.>>>..........<<<.....>>>>>.......<<<<<<<<<<<<.

Scaffold_1.trna100 (36855766-36855837)	Length: 72 bp
Type: Phe	Anticodon: AAA at 33-35 (36855798-36855800)	Score: 43.4
HMM Sc=19.00	Sec struct Sc=24.40
         *    |    *    |    *    |    *    |    *    |    *    |    *    | 
Seq: AACCTATTAGCTCAATCGGCAGAGCACTATGCAAATGcATAGAGGaTGTAGGTTCAATTCCTACATAGGTTA
Str: >>>>>>>..>>>>........<<<<.>>>..........<<<.....>>>>>.......<<<<<<<<<<<<.

Scaffold_1.trna101 (36901889-36901996)	Length: 108 bp
Type: Leu	Anticodon: TAA at 34-36 (36901922-36901924)	Score: 35.4
Possible intron: 38-71 (36901926-36901959)
Possible pseudogene: HMM Sc=0.00	Sec struct Sc=35.40
         *    |    *    |    *    |    *    |    *    |    *    |    *    |    *    |    *    |    *    |    *  
Seq: CCGGCCTTAACTCAAATGGAAGAGTGAGAGATTTAACagcttggttgagtttgatccttcgccttgcttaaATCTTTTtGGtTGCTGGTTCGAATCCAGCAGGCTGGT
Str: >>>>>>>..>>>>........<<<<.>>>>>.........................................<<<<<......>>>>>.......<<<<<<<<<<<<.

Scaffold_1.trna102 (37205701-37205788)	Length: 88 bp
Type: Met	Anticodon: CAT at 35-37 (37205735-37205737)	Score: 64.1
Possible intron: 39-52 (37205739-37205752)
HMM Sc=40.70	Sec struct Sc=23.40
         *    |    *    |    *    |    *    |    *    |    *    |    *    |    *    |    *  
Seq: GGGGTGGTGGCGCAGTTGGCtAGCGCGTAGGTCTCATAgctaaagttgagtaATCCTGAGGtCGAGAGTTCGAGCCTCTCTCACCCCA
Str: >>>>>>>..>>>>.........<<<<.>>>>.......................<<<<.....>>>>>.......<<<<<<<<<<<<.

Scaffold_1.trna103 (37486634-37486704)	Length: 71 bp
Type: Gly	Anticodon: GCC at 33-35 (37486666-37486668)	Score: 66.5
HMM Sc=44.80	Sec struct Sc=21.70
         *    |    *    |    *    |    *    |    *    |    *    |    *    |
Seq: GCACCAGTGGTCTAGTGGTAGAATAGTACCCTGCCACGGTACAGaCCCGGGTTCGATTCCCGGCTGGTGCA
Str: >>>>>>>..>>.>.......<.<<.>>>>>.......<<<<<....>>>>>.......<<<<<<<<<<<<.

Scaffold_1.trna104 (37608037-37608110)	Length: 74 bp
Type: Val	Anticodon: AAC at 35-37 (37608071-37608073)	Score: 72.9
HMM Sc=48.60	Sec struct Sc=24.30
         *    |    *    |    *    |    *    |    *    |    *    |    *    |   
Seq: GGTGTCGTGGTGTAGTTGGTtATCACGTCAGTCTAACACACTGAAGGtCTCCGGTTCGAGTCCGGGCGACGCCA
Str: >>>>>>>..>>>...........<<<.>>>>>.......<<<<<.....>>>>>.......<<<<<<<<<<<<.

Scaffold_1.trna105 (37694019-37694090)	Length: 72 bp
Type: Glu	Anticodon: TTC at 34-36 (37694052-37694054)	Score: 72.0
HMM Sc=47.50	Sec struct Sc=24.50
         *    |    *    |    *    |    *    |    *    |    *    |    *    | 
Seq: TCCGTTGTCGTCCAGCGGTtAGGATATCTGGCTTTCACCCAGGAGaCCCGGGTTCGATTCCCGGCAACGGAA
Str: >>>>>>>..>>>>........<<<<.>>>>>.......<<<<<....>>>>>.......<<<<<<<<<<<<.

Scaffold_1.trna106 (37878312-37878240)	Length: 73 bp
Type: His	Anticodon: GTG at 34-36 (37878279-37878277)	Score: 27.3
Possible pseudogene: HMM Sc=26.20	Sec struct Sc=1.10
         *    |    *    |    *    |    *    |    *    |    *    |    *    |  
Seq: GCGCTTGTGGCTCAATAGAtAGAGCATCTGCATGTGGAGCAGAAGGTTTAgGGTTCAACCCCTACTGGGCATA
Str: >.>>>>>..>>>>........<<<<.>>>>>.......<<<<<.....>>.>>.......<<<<.<<<<<.<.

Scaffold_1.trna107 (37681229-37681156)	Length: 74 bp
Type: His	Anticodon: GTG at 34-36 (37681196-37681194)	Score: 49.9
HMM Sc=34.40	Sec struct Sc=15.50
         *    |    *    |    *    |    *    |    *    |    *    |    *    |   
Seq: GCGCTTGTGGCTCAATGGAtAGAGCATCTGCATGTGGAGCAGAAGGcTTGGGGTTCGACCCCCTACtAGGCGCA
Str: >>>>>>>..>>>>........<<<<.>>>>>.......<<<<<.....>>>>>.......<<<<<<.<<<<<<.

Scaffold_1.trna108 (37012296-37012224)	Length: 73 bp
Type: His	Anticodon: GTG at 34-36 (37012263-37012261)	Score: 40.2
Possible pseudogene: HMM Sc=35.50	Sec struct Sc=4.70
         *    |    *    |    *    |    *    |    *    |    *    |    *    |  
Seq: GCGCTTGTGGCTCAATGGAtAGAGCATCTGCATGTGGAGCAGAAGaTTTGgGGTTCGACCCCTACTAGGCGCA
Str: >>>>>>>..>>>>........<<<<.>>>>>.......<<<<<.....>>.>>.......<<<<.<<<<<<<.

Scaffold_1.trna109 (36856209-36856139)	Length: 71 bp
Type: Undet	Anticodon: NNN at 0-0 (0-0)	Score: 31.4
HMM Sc=18.20	Sec struct Sc=13.20
         *    |    *    |    *    |    *    |    *    |    *    |    *    |
Seq: AGCCTACTAGCTCAAGAGTAGAGCATTGTGcaaatgcacaAAAGaTGTGGGTTCGAATCCCACGTAGGTTC
Str: >>>>>>>..>>>>.......<<<<.>...............<....>>>>>.......<<<<<<<<<<<<.

Scaffold_1.trna110 (36855155-36855085)	Length: 71 bp
Type: Undet	Anticodon: NNN at 0-0 (0-0)	Score: 38.9
HMM Sc=25.30	Sec struct Sc=13.60
         *    |    *    |    *    |    *    |    *    |    *    |    *    |
Seq: AGCCTACTAGCTCAAGGGTAGAGCATTGTGcaaatgcacaAAAGaTGTGGGTTCGAATCCCACGTAGGTTC
Str: >>>>>>>..>>>>.......<<<<.>...............<....>>>>>.......<<<<<<<<<<<<.

Scaffold_1.trna111 (36621938-36621857)	Length: 82 bp
Type: Ser	Anticodon: AGA at 34-36 (36621905-36621903)	Score: 77.0
HMM Sc=42.20	Sec struct Sc=34.80
         *    |    *    |    *    |    *    |    *    |    *    |    *    |    *    | 
Seq: GTGGACGTGCCGGAGTGGTtATCGGGCATGACTAGAAATCATGTGGGCTTTGCCCGCGCAGGTTCGAATCCTGCCGTTCACG
Str: >>>>>>>..>>>>........<<<<.>>>>>.......<<<<<.>>>>...<<<<..>>>>>.......<<<<<<<<<<<<.

Scaffold_1.trna112 (36620718-36620637)	Length: 82 bp
Type: Ser	Anticodon: AGA at 34-36 (36620685-36620683)	Score: 77.0
HMM Sc=42.20	Sec struct Sc=34.80
         *    |    *    |    *    |    *    |    *    |    *    |    *    |    *    | 
Seq: GTGGACGTGCCGGAGTGGTtATCGGGCATGACTAGAAATCATGTGGGCTTTGCCCGCGCAGGTTCGAATCCTGCCGTTCACG
Str: >>>>>>>..>>>>........<<<<.>>>>>.......<<<<<.>>>>...<<<<..>>>>>.......<<<<<<<<<<<<.

Scaffold_1.trna113 (36618477-36618396)	Length: 82 bp
Type: Ser	Anticodon: AGA at 34-36 (36618444-36618442)	Score: 79.4
HMM Sc=43.10	Sec struct Sc=36.30
         *    |    *    |    *    |    *    |    *    |    *    |    *    |    *    | 
Seq: GTGGACGTGCCGGAGTGGTtATCGGGCATGACTAGAAATCATGTGGGCTTTGCCCGCGCAGGTTCGAATCCTGCCGTCCACG
Str: >>>>>>>..>>>>........<<<<.>>>>>.......<<<<<.>>>>...<<<<..>>>>>.......<<<<<<<<<<<<.

Scaffold_1.trna114 (35390334-35390263)	Length: 72 bp
Type: Ala	Anticodon: AGC at 33-35 (35390302-35390300)	Score: 21.5
HMM Sc=15.30	Sec struct Sc=6.20
         *    |    *    |    *    |    *    |    *    |    *    |    *    | 
Seq: GcaagTAGCAgCAGATGGTAGAGCGCTCGCTTAGCATGTGGGAGGtGCGGGGATCGATACCCCGCATCTCCA
Str: >......>>..>........<.<<.>>>>>.......<<<<<.....>>>>>.......<<<<<......<.

Scaffold_1.trna115 (35390253-35390181)	Length: 73 bp
Type: Arg	Anticodon: ACG at 34-36 (35390220-35390218)	Score: 71.7
HMM Sc=49.10	Sec struct Sc=22.60
         *    |    *    |    *    |    *    |    *    |    *    |    *    |  
Seq: GACTCCATGGCCCAATGGAtAAGGCGCTGGTCTACGGAACCAGAGAtTCTGGGTTCGATCCCCAGTGGAGTCG
Str: >>>>>>>..>>>..........<<<.>>>>>.......<<<<<.....>>>>>.......<<<<<<<<<<<<.

Scaffold_1.trna116 (34922580-34922507)	Length: 74 bp
Type: Ile	Anticodon: AAT at 35-37 (34922546-34922544)	Score: 59.3
HMM Sc=40.10	Sec struct Sc=19.20
         *    |    *    |    *    |    *    |    *    |    *    |    *    |   
Seq: GGCCTATTAGCTCAGTTAGTtAGAGCGTCGTGCTAATAACGCGAAGGtCGCAGGTTCCAGACTTGCATGGGCCA
Str: >>>>>>>..>>>>.........<<<<.>>>>>.......<<<<<.....>>>>>.......<<<<<<<<<<<<.

Scaffold_1.trna117 (34474205-34474122)	Length: 84 bp
Type: Leu	Anticodon: CAA at 35-37 (34474171-34474169)	Score: 77.7
HMM Sc=54.90	Sec struct Sc=22.80
         *    |    *    |    *    |    *    |    *    |    *    |    *    |    *    |   
Seq: GTCAGGATGGCCGAGTGGTctAAGGCGCCAGACTCAAGTTCTGGTCTTCGTGAGAGGGCGTGGGTTCAAATCCCACTTCTGACA
Str: >>>>>>>..>>>...........<<<.>>>>>.......<<<<<.>>>>....<<<<..>>>>>.......<<<<<<<<<<<<.

Scaffold_1.trna118 (34243409-34243336)	Length: 74 bp
Type: Asn	Anticodon: GTT at 35-37 (34243375-34243373)	Score: 84.5
HMM Sc=59.40	Sec struct Sc=25.10
         *    |    *    |    *    |    *    |    *    |    *    |    *    |   
Seq: GCTGGAATAGCTCAGTTGGTtAGAGCGTGTGGCTGTTAACCACAAGGtCGGAGGTTCAAGCCCTCCTTCTAGCG
Str: >>>>>>>..>>>>.........<<<<.>>>>>.......<<<<<.....>>>>>.......<<<<<<<<<<<<.

Scaffold_1.trna119 (34158193-34158112)	Length: 82 bp
Type: Ser	Anticodon: CGA at 34-36 (34158160-34158158)	Score: 78.9
HMM Sc=46.60	Sec struct Sc=32.30
         *    |    *    |    *    |    *    |    *    |    *    |    *    |    *    | 
Seq: GTCGATATGTCCGAGTGGTtAAGGAGACAGACTCGAAATCTGTTGGGCTTTGCCTGCGCAGGTTCGAATCCTGCTGTCGACG
Str: >>>>>>>..>>>..........<<<.>>>>>.......<<<<<.>>>>...<<<<..>>>>>.......<<<<<<<<<<<<.

Scaffold_1.trna120 (33384795-33384722)	Length: 74 bp
Type: Arg	Anticodon: TCG at 35-37 (33384761-33384759)	Score: 82.3
HMM Sc=61.00	Sec struct Sc=21.30
         *    |    *    |    *    |    *    |    *    |    *    |    *    |   
Seq: GACCGCATAGCGCAGTGGAttAGCGCGTTTGACTTCGGATCAAAAGGtCGTGGGTTCGACTCCCACTGTGGTCG
Str: >>>>>>>..>>>>.........<<<<.>>>>>.......<<<<<.....>>>>>.......<<<<<<<<<<<<.

Scaffold_1.trna121 (33262238-33262167)	Length: 72 bp
Type: Asp	Anticodon: GTC at 34-36 (33262205-33262203)	Score: 64.2
HMM Sc=41.30	Sec struct Sc=22.90
         *    |    *    |    *    |    *    |    *    |    *    |    *    | 
Seq: GTCGTTGTAGTATAGTGGTaAGTATTCCCGCCTGTCACGCGGGTGaCCCGGGTTTGATCCCCGGCAACGGCG
Str: >>>>>>>..>>>>........<<<<.>>>>>.......<<<<<....>>>>>.......<<<<<<<<<<<<.

Scaffold_1.trna122 (33096724-33096641)	Length: 84 bp
Type: Leu	Anticodon: CAA at 35-37 (33096690-33096688)	Score: 77.7
HMM Sc=54.90	Sec struct Sc=22.80
         *    |    *    |    *    |    *    |    *    |    *    |    *    |    *    |   
Seq: GTCAGGATGGCCGAGTGGTctAAGGCGCCAGACTCAAGTTCTGGTCTTCGTGAGAGGGCGTGGGTTCAAATCCCACTTCTGACA
Str: >>>>>>>..>>>...........<<<.>>>>>.......<<<<<.>>>>....<<<<..>>>>>.......<<<<<<<<<<<<.

Scaffold_1.trna123 (32905741-32905670)	Length: 72 bp
Type: His	Anticodon: GTG at 34-36 (32905708-32905706)	Score: 63.0
HMM Sc=33.70	Sec struct Sc=29.30
         *    |    *    |    *    |    *    |    *    |    *    |    *    | 
Seq: GTGGCTGTAGTTTAGTGGTaAGAATTCCACGTTGTGGCCGTGGAGaCCTGGGCTCGAATCCCAGCAGCCACA
Str: >>>>>>>..>>>>........<<<<.>>>>>.......<<<<<....>>>>>.......<<<<<<<<<<<<.

Scaffold_1.trna124 (31997614-31997543)	Length: 72 bp
Type: Gln	Anticodon: CTG at 34-36 (31997581-31997579)	Score: 74.6
HMM Sc=50.10	Sec struct Sc=24.50
         *    |    *    |    *    |    *    |    *    |    *    |    *    | 
Seq: GGTCCTATGGTCTAGTGGTtAGGACATTGGACTCTGAATCCAGTAaCCCGAGTTCAAATCTCGGTAGGACCT
Str: >>>>>>>..>>>>........<<<<.>>>>>.......<<<<<....>>>>>.......<<<<<<<<<<<<.

Scaffold_1.trna125 (31996776-31996692)	Length: 85 bp
Type: Met	Anticodon: CAT at 35-37 (31996742-31996740)	Score: 64.2
Possible intron: 39-49 (31996738-31996728)
HMM Sc=40.80	Sec struct Sc=23.40
         *    |    *    |    *    |    *    |    *    |    *    |    *    |    *    |    
Seq: GGGGTGGTGGCGCAGTTGGCtAGCGCGTAGGTCTCATAgcttctgagtgATCCTGAGGtCGAGAGTTCGAGCCTCTCTCACCCCA
Str: >>>>>>>..>>>>.........<<<<.>>>>....................<<<<.....>>>>>.......<<<<<<<<<<<<.

Scaffold_1.trna126 (31995321-31995237)	Length: 85 bp
Type: Met	Anticodon: CAT at 35-37 (31995287-31995285)	Score: 64.3
Possible intron: 39-49 (31995283-31995273)
HMM Sc=40.80	Sec struct Sc=23.50
         *    |    *    |    *    |    *    |    *    |    *    |    *    |    *    |    
Seq: GGGGTGGTGGCGCAGTTGGCtAGCGCGTAGGTCTCATAgcttctgagtaATCCTGAGGtCGAGAGTTCGAGCCTCTCTCACCCCA
Str: >>>>>>>..>>>>.........<<<<.>>>>....................<<<<.....>>>>>.......<<<<<<<<<<<<.

Scaffold_1.trna127 (31883502-31883429)	Length: 74 bp
Type: His	Anticodon: GTG at 34-36 (31883469-31883467)	Score: 24.7
Possible pseudogene: HMM Sc=28.90	Sec struct Sc=-4.20
         *    |    *    |    *    |    *    |    *    |    *    |    *    |   
Seq: GTGCTTGTGGCTCAATGGAtAGAGCATCTGCATGTGGAGCAGAAGGtTTGGGGTTTGACCCCTACAAGGGggCA
Str: >>.>>>>..>>>>........<<<<.>>>>>.......<<<<<.....>>>>>......<<<<<<<<<.<..<.

Scaffold_1.trna128 (31404098-31404025)	Length: 74 bp
Type: Ile	Anticodon: AAT at 35-37 (31404064-31404062)	Score: 87.5
HMM Sc=60.10	Sec struct Sc=27.40
         *    |    *    |    *    |    *    |    *    |    *    |    *    |   
Seq: GGCCCATTAGCTCAGTTGGTtAGAGCGTGGTGCTAATAACGCCAAGGtCGCAGGTTCGAGCCCTGCATGGGCCA
Str: >>>>>>>..>>>>.........<<<<.>>>>>.......<<<<<.....>>>>>.......<<<<<<<<<<<<.

Scaffold_1.trna129 (31385283-31385210)	Length: 74 bp
Type: Ile	Anticodon: AAT at 35-37 (31385249-31385247)	Score: 84.0
HMM Sc=56.60	Sec struct Sc=27.40
         *    |    *    |    *    |    *    |    *    |    *    |    *    |   
Seq: GGCCCATTAGCTCAGTTGGTtAGAGCGTGGTGCTAATAACGCCAAGGtCGCAGGTTCGAGACCTGCATGGGCCA
Str: >>>>>>>..>>>>.........<<<<.>>>>>.......<<<<<.....>>>>>.......<<<<<<<<<<<<.

Scaffold_1.trna130 (31291386-31291315)	Length: 72 bp
Type: His	Anticodon: GTG at 34-36 (31291353-31291351)	Score: 35.8
Possible pseudogene: HMM Sc=31.50	Sec struct Sc=4.30
         *    |    *    |    *    |    *    |    *    |    *    |    *    | 
Seq: GTGCTTGTAGCTCAATGGAaAGAGCATCTGCATGTGGAGCAGAAGGtTTGGGGTTCGATCCCTACTTGGACG
Str: >>.>..>..>>>>........<<<<.>>>>>.......<<<<<.....>>>>>......<<<<<<..<.<<.

Scaffold_1.trna131 (30938875-30938803)	Length: 73 bp
Type: Glu	Anticodon: CTC at 35-37 (30938841-30938839)	Score: 78.9
HMM Sc=53.10	Sec struct Sc=25.80
         *    |    *    |    *    |    *    |    *    |    *    |    *    |  
Seq: TCCGTTGTAGTCTAGTTGGTtAGGATACTCGGCTCTCACCCGAGAGaCCCGGGTTCAAGTCCCGGCAACGGAA
Str: >>>>>>>..>>>>.........<<<<.>>>>>.......<<<<<....>>>>>.......<<<<<<<<<<<<.

Scaffold_1.trna132 (30894466-30894395)	Length: 72 bp
Type: Gln	Anticodon: CTG at 34-36 (30894433-30894431)	Score: 74.6
HMM Sc=50.10	Sec struct Sc=24.50
         *    |    *    |    *    |    *    |    *    |    *    |    *    | 
Seq: GGTCCTATGGTCTAGTGGTtAGGACATTGGACTCTGAATCCAGTAaCCCGAGTTCAAATCTCGGTAGGACCT
Str: >>>>>>>..>>>>........<<<<.>>>>>.......<<<<<....>>>>>.......<<<<<<<<<<<<.

Scaffold_1.trna133 (30207693-30207622)	Length: 72 bp
Type: Pro	Anticodon: CGG at 33-35 (30207661-30207659)	Score: 69.2
HMM Sc=36.90	Sec struct Sc=32.30
         *    |    *    |    *    |    *    |    *    |    *    |    *    | 
Seq: GGGCGTTTGGTCTAGTGGTATGATTCTCGCTTCGGGTGCGAGAGGtCCCGAGTTCGATTCTCGGAACGCCCC
Str: >>>>>>>..>>>.........<<<.>>>>>.......<<<<<.....>>>>>.......<<<<<<<<<<<<.

Scaffold_1.trna134 (30091824-30091752)	Length: 73 bp
Type: His	Anticodon: GTG at 34-36 (30091791-30091789)	Score: 23.7
Possible pseudogene: HMM Sc=30.90	Sec struct Sc=-7.20
         *    |    *    |    *    |    *    |    *    |    *    |    *    |  
Seq: GCGCTTGTGGCTCAATGGAtAGAGCATCTGCATGTGGAGCACAAGGTTTGgGGTTCGACCTCTACTGGGCGCA
Str: >>>>>>>..>>>>........<<<<.>.>>>.......<<<.<.....>>.>>.......<<<<.<<<<<<<.

Scaffold_1.trna135 (30015358-30015286)	Length: 73 bp
Type: Glu	Anticodon: CTC at 35-37 (30015324-30015322)	Score: 78.9
HMM Sc=53.10	Sec struct Sc=25.80
         *    |    *    |    *    |    *    |    *    |    *    |    *    |  
Seq: TCCGTTGTAGTCTAGTTGGTtAGGATACTCGGCTCTCACCCGAGAGaCCCGGGTTCAAGTCCCGGCAACGGAA
Str: >>>>>>>..>>>>.........<<<<.>>>>>.......<<<<<....>>>>>.......<<<<<<<<<<<<.

Scaffold_1.trna136 (30002140-30002069)	Length: 72 bp
Type: Gly	Anticodon: TCC at 34-36 (30002107-30002105)	Score: 73.9
HMM Sc=46.20	Sec struct Sc=27.70
         *    |    *    |    *    |    *    |    *    |    *    |    *    | 
Seq: GCGTTTGTAGTCCAACGGTtAGGATAATTGCCTTCCAAGCAATAGaCCCGGGTTCGACTCCCGGCAAACGCA
Str: >>>>>>>..>>>>........<<<<.>>>>>.......<<<<<....>>>>>.......<<<<<<<<<<<<.

Scaffold_1.trna137 (29989951-29989880)	Length: 72 bp
Type: Gly	Anticodon: TCC at 34-36 (29989918-29989916)	Score: 73.9
HMM Sc=46.20	Sec struct Sc=27.70
         *    |    *    |    *    |    *    |    *    |    *    |    *    | 
Seq: GCGTTTGTAGTCCAACGGTtAGGATAATTGCCTTCCAAGCAATAGaCCCGGGTTCGACTCCCGGCAAACGCA
Str: >>>>>>>..>>>>........<<<<.>>>>>.......<<<<<....>>>>>.......<<<<<<<<<<<<.

Scaffold_1.trna138 (29378962-29378890)	Length: 73 bp
Type: Tyr	Anticodon: GTA at 34-36 (29378929-29378927)	Score: 27.7
HMM Sc=21.40	Sec struct Sc=6.30
         *    |    *    |    *    |    *    |    *    |    *    |    *    |  
Seq: GCATTTGTGCCTCAATGGAtAGAGCATCTGCATGTAGAGCAGAAGtTTTGGaGTTCGATCCCTAATAGACGCA
Str: >>.>>>>...>>>........<<<..>>>>>.......<<<<<....>>>>.>.......<<<<<<<<<.<<.

Scaffold_1.trna139 (28224309-28224236)	Length: 74 bp
Type: Ile	Anticodon: TAT at 35-37 (28224275-28224273)	Score: 85.9
HMM Sc=70.60	Sec struct Sc=15.30
         *    |    *    |    *    |    *    |    *    |    *    |    *    |   
Seq: GGTCCCGTAGCTCAGTTGGTtAGAGCGTTGGTCTTATGAGCCGAAGGtCGCGGGTTCGAGCCCCGCCGGGACCA
Str: >>>>>>>..>>>>.........<<<<.>>>>>.......<<<<<.....>>>>>.......<<<<<<<<<<<<.

Scaffold_1.trna140 (26997439-26997357)	Length: 83 bp
Type: Leu	Anticodon: TAA at 34-36 (26997406-26997404)	Score: 76.7
HMM Sc=40.80	Sec struct Sc=35.90
         *    |    *    |    *    |    *    |    *    |    *    |    *    |    *    |  
Seq: GCTGGTTTGCCCGAGTGGTtAAGGGGGCAGACTTAAGATCTGCTGCACACAAGTGCGCGTGGGTTCGAACCCCACAGCCAGCA
Str: >>>>>>>..>>>..........<<<.>>>>>.......<<<<<.>>>>....<<<<..>>>>>.......<<<<<<<<<<<<.

Scaffold_1.trna141 (26744470-26744387)	Length: 84 bp
Type: Leu	Anticodon: TAA at 34-36 (26744437-26744435)	Score: 77.3
HMM Sc=41.90	Sec struct Sc=35.40
         *    |    *    |    *    |    *    |    *    |    *    |    *    |    *    |   
Seq: GCTGGTTTGCCCGAGTGGTtAAGGGGGCAGACTTAAGATCTGCTGTACAATAAGTACGCGTGGGTTCGAACCCCACAGCCAGCA
Str: >>>>>>>..>>>..........<<<.>>>>>.......<<<<<.>>>>.....<<<<..>>>>>.......<<<<<<<<<<<<.

Scaffold_1.trna142 (26590027-26589955)	Length: 73 bp
Type: Arg	Anticodon: TCT at 34-36 (26589994-26589992)	Score: 70.6
HMM Sc=50.50	Sec struct Sc=20.10
         *    |    *    |    *    |    *    |    *    |    *    |    *    |  
Seq: GCGCCCGTGGCCTAATGGAtAAGGCGTCTGACTTCTAATCAGACGAtTGTGGGTTCGAGTCCCACCGGGCGTG
Str: >>>>>>>..>>>>........<<<<.>>>>>.......<<<<<.....>>>>>.......<<<<<<<<<<<<.

Scaffold_1.trna143 (26470650-26470580)	Length: 71 bp
Type: Undet	Anticodon: NNN at 0-0 (0-0)	Score: 35.4
HMM Sc=23.60	Sec struct Sc=11.80
         *    |    *    |    *    |    *    |    *    |    *    |    *    |
Seq: AGCCTACTAGCTCAAGGGTAGAGCATTGTGcaaatgcacaAAAGaTGTGGGTTCGAATCCCATGTAGGTTC
Str: >>>>>>>..>>>>.......<<<<.>...............<....>>>>>.......<<<<<<<<<<<<.

Scaffold_1.trna144 (25362224-25362152)	Length: 73 bp
Type: Asn	Anticodon: GTT at 34-36 (25362191-25362189)	Score: 23.9
Possible pseudogene: HMM Sc=33.90	Sec struct Sc=-10.00
         *    |    *    |    *    |    *    |    *    |    *    |    *    |  
Seq: GCGCTTGTGGCTCAATGGAtAGAGCGTTTGAATGTTGAACAGAAAgCTTGgGGTTCGACCCCTGTTGGGCGCA
Str: >>>>>>>..>>>>........<<<<.>>>>.........<<<<.....>>.>>.......<<<<.<<<<<<<.

Scaffold_1.trna145 (25172861-25172781)	Length: 81 bp
Type: His	Anticodon: GTG at 37-39 (25172825-25172823)	Score: 23.8
Possible pseudogene: HMM Sc=30.20	Sec struct Sc=-6.40
         *    |    *    |    *    |    *    |    *    |    *    |    *    |    *    |
Seq: TACTTGCttgTGGTTCAATGGAtAGAGCATCTGCATGTGAAGCAGAAGGTTTGGGgTTCGACCCCAActgggcGTAGGTAT
Str: >>>>>>>.....>>>>........<<<<.>>>>>.......<<<<<....>>>>.........<<<<......<<<<<<<.

Scaffold_1.trna146 (24582629-24582558)	Length: 72 bp
Type: His	Anticodon: GTG at 33-35 (24582597-24582595)	Score: 34.2
Possible pseudogene: HMM Sc=32.50	Sec struct Sc=1.70
         *    |    *    |    *    |    *    |    *    |    *    |    *    | 
Seq: GCGCTTGTGGCTCAATGGTAGAGCATCTGCATGTGGAGCAGAAAGTttgGGGTTTGACCCCTACTGGGCGCA
Str: >>>>>>>..>>>>.......<<<<.>>>>>.......<<<<<..>>...>>>.......<<<<<<<<<<<<.

Scaffold_1.trna147 (22460034-22459951)	Length: 84 bp
Type: Thr	Anticodon: TGT at 37-39 (22459998-22459996)	Score: 34.2
Possible intron: 41-46 (22459994-22459989)
HMM Sc=17.20	Sec struct Sc=17.00
         *    |    *    |    *    |    *    |    *    |    *    |    *    |    *    |   
Seq: AGCCTATTAGCTCAATTtGGTCGAGCACTGtGtATTTGTGcttaatTTgCaCAGGGGaTGTAGGTTCAAATCCTATATAGGCTT
Str: >>>>>>>..>>>>.........<<<<.>>>.>.>.............<.<.<<<.....>>>>>.......<<<<<<<<<<<<.

Scaffold_1.trna148 (22450869-22450795)	Length: 75 bp
Type: Gln	Anticodon: TTG at 38-40 (22450832-22450830)	Score: 34.5
HMM Sc=26.00	Sec struct Sc=8.50
         *    |    *    |    *    |    *    |    *    |    *    |    *    |    
Seq: AGCCTATTAGTTCAATGGTAGAGCACtctatTCTTCTTTGAATGGAGGaTGTAAGTTCAAATCCTACATAGACTA
Str: >>.>>>>..>>>>.......<<<<.......>>>.........<<<....>>>.>.......<.<<<<<<<.<<.

Scaffold_1.trna149 (20956778-20956695)	Length: 84 bp
Type: Thr	Anticodon: TGT at 37-39 (20956742-20956740)	Score: 41.9
Possible intron: 41-46 (20956738-20956733)
HMM Sc=22.10	Sec struct Sc=19.80
         *    |    *    |    *    |    *    |    *    |    *    |    *    |    *    |   
Seq: AGCCTATTAGCTCAATTtGGTCGAGCACTGtGtATTTGTGcttacaTTgCaCAGAGGaTGTAGGTTCAAATCCTACATAGGCTA
Str: >>>>>>>..>>>>.........<<<<.>>>.>.>.............<.<.<<<.....>>>>>.......<<<<<<<<<<<<.

Scaffold_1.trna150 (20317981-20317906)	Length: 76 bp
Type: Lys	Anticodon: CTT at 34-36 (20317948-20317946)	Score: 46.9
Possible intron: 38-42 (20317944-20317940)
HMM Sc=27.30	Sec struct Sc=19.60
         *    |    *    |    *    |    *    |    *    |    *    |    *    |    *
Seq: AGCCTATTAGCTCAATTGGTAGAGCACTCTGTTCTTCgttgtATGGAGGATGTAGGTTCAAATCCTACATAGGCTA
Str: >>>>>>>..>>>>........<<<<.>>>>>............<<<<<...>>>>>.......<<<<<<<<<<<<.

Scaffold_1.trna151 (20300062-20299988)	Length: 75 bp
Type: Lys	Anticodon: CTT at 33-35 (20300030-20300028)	Score: 37.1
Possible intron: 37-41 (20300026-20300022)
HMM Sc=17.80	Sec struct Sc=19.30
         *    |    *    |    *    |    *    |    *    |    *    |    *    |    
Seq: AGCCTATTAGCTCAATTGTAGAGCACTCTGTTCTTCgttgtATGGAGGATGTAGGTTCAAATCCTACATAGGCTA
Str: >>>>>>>..>>>>.......<<<<.>>>>>............<<<<<...>>>>>.......<<<<<<<<<<<<.

Scaffold_1.trna152 (19723829-19723757)	Length: 73 bp
Type: Tyr	Anticodon: GTA at 34-36 (19723796-19723794)	Score: 21.0
HMM Sc=13.20	Sec struct Sc=7.80
         *    |    *    |    *    |    *    |    *    |    *    |    *    |  
Seq: GCGCTTGTAGCTTAATGGAtAGAGCATCTGCATGTAAAGCAAAAAGcTTTACATTCGATCTCTACTGAGCGCA
Str: >>>>>>>..>>>>........<<<<.>.>>>.......<<<.<......>>.>.......<.<<.<<<<<<<.

Scaffold_1.trna153 (19698533-19698450)	Length: 84 bp
Type: Ile	Anticodon: TAT at 37-39 (19698497-19698495)	Score: 32.6
Possible intron: 41-46 (19698493-19698488)
HMM Sc=20.30	Sec struct Sc=12.30
         *    |    *    |    *    |    *    |    *    |    *    |    *    |    *    |   
Seq: AGCCTATTAGCTCAATTtGGTCGAGCACTgTGtATTTATGtttacaTTaCAtAGAGGaTGTGGGTTCAAATCCTACATAGGCTC
Str: >>>>>>>..>>>>.........<<<<.>>.>>.>.............<.<<.<<.....>>>>>.......<<<<<<<<<<<<.

Scaffold_1.trna154 (19538818-19538746)	Length: 73 bp
Type: Undet	Anticodon: NNN at 0-0 (0-0)	Score: 38.6
HMM Sc=16.20	Sec struct Sc=22.40
         *    |    *    |    *    |    *    |    *    |    *    |    *    |  
Seq: AGGCTATTAGCTCAaATTGGTAGAGCAATATAcattgttgcatATGaTGTGGGTTCGATTCCCACATAGCCTA
Str: >>>>>>>..>>>>.........<<<<......................>>>>>.......<<<<<<<<<<<<.

Scaffold_1.trna155 (19536374-19536299)	Length: 76 bp
Type: Lys	Anticodon: CTT at 34-36 (19536341-19536339)	Score: 32.1
Possible intron: 38-42 (19536337-19536333)
HMM Sc=21.30	Sec struct Sc=10.80
         *    |    *    |    *    |    *    |    *    |    *    |    *    |    *
Seq: AGCCTATTAGCTCAATCGACAGAGCACTCTGTTCTTCattgcATGGAGGGTGTTGGTTCAAATCCTACATAGGCTA
Str: >>>>>>>..>>>>........<<<<.>>>>>............<<<<<...>>.>>.......<<.<<<<<<<<<.

Scaffold_1.trna156 (19513135-19513060)	Length: 76 bp
Type: Undet	Anticodon: NNN at 0-0 (0-0)	Score: 37.3
HMM Sc=19.80	Sec struct Sc=17.50
         *    |    *    |    *    |    *    |    *    |    *    |    *    |    *
Seq: AGTCTATTAGCTCAATTGGTAGAGCACTCTGTTCTTCTTTATATGGAGGaTGTAGGGTCAAATCCTACATAGGCTA
Str: >>>>>>>..>>>>........<<<<........>>>>.>...<.<<<<...>>>>>.......<<<<<<<<<<<<.

Scaffold_1.trna157 (19415693-19415621)	Length: 73 bp
Type: Asn	Anticodon: ATT at 34-36 (19415660-19415658)	Score: 40.4
HMM Sc=20.00	Sec struct Sc=20.40
         *    |    *    |    *    |    *    |    *    |    *    |    *    |  
Seq: AGCCTATTAGCTCAATTtGGTAGAGCACTATGCATTTGcATAGATGaTGTAGGTTCAACTCCTACATAGGCTA
Str: >>>>>>>..>>>>.........<<<<.>>>..........<<<.....>>>>>.......<<<<<<<<<<<<.

Scaffold_1.trna158 (19201756-19201673)	Length: 84 bp
Type: Undet	Anticodon: NNN at 0-0 (0-0)	Score: 33.4
HMM Sc=17.10	Sec struct Sc=16.30
         *    |    *    |    *    |    *    |    *    |    *    |    *    |    *    |   
Seq: AGCCTATTAGCTCAATTtGGTCGAGCACTGTGtatttgtgcttacattgtacAGGGGaTGTAGGTTCAAATCCTACATAGGCTC
Str: >>>>>>>..>>>>.........<<<<.>.........................<.....>>>>>.......<<<<<<<<<<<<.

Scaffold_1.trna159 (18878524-18878449)	Length: 76 bp
Type: Lys	Anticodon: CTT at 34-36 (18878491-18878489)	Score: 45.3
Possible intron: 38-42 (18878487-18878483)
HMM Sc=23.80	Sec struct Sc=21.50
         *    |    *    |    *    |    *    |    *    |    *    |    *    |    *
Seq: AGCCTATTAGCTCAATTGGTAGAGCACTTTGTTCTTCtttgaATAAAGTATGTAGGTTCAAATCCTACATAGGCTA
Str: >>>>>>>..>>>>........<<<<.>>>>>............<<<<<...>>>>>.......<<<<<<<<<<<<.

Scaffold_1.trna160 (17878326-17878254)	Length: 73 bp
Type: Tyr	Anticodon: GTA at 34-36 (17878293-17878291)	Score: 34.1
Possible pseudogene: HMM Sc=31.00	Sec struct Sc=3.10
         *    |    *    |    *    |    *    |    *    |    *    |    *    |  
Seq: GCGCTTGTGGCTCAATGAAtAGAGCTTCTGCATGTAGAGCAGAAGGTTTGgGGTTCGACCCCTACTAGGCGCA
Str: >>>>>>>..>>>>........<<<<.>>>>>.......<<<<<.....>>.>>.......<<<<.<<<<<<<.

Scaffold_1.trna161 (15635078-15635006)	Length: 73 bp
Type: Asn	Anticodon: ATT at 34-36 (15635045-15635043)	Score: 42.9
HMM Sc=21.50	Sec struct Sc=21.40
         *    |    *    |    *    |    *    |    *    |    *    |    *    |  
Seq: AGCCTATTAGCTCAACTcGGTAGAGCGCTATGCATTTGcATAGAGGaTGTAGGTTCAACTCCTACATAGGCTA
Str: >>>>>>>..>>>>.........<<<<.>>>..........<<<.....>>>>>.......<<<<<<<<<<<<.

Scaffold_1.trna162 (14787795-14787723)	Length: 73 bp
Type: Leu	Anticodon: CAA at 56-58 (14787740-14787738)	Score: 23.0
Possible pseudogene: HMM Sc=9.10	Sec struct Sc=13.90
         *    |    *    |    *    |    *    |    *    |    *    |    *    |  
Seq: AGACTATTAGCTCAaaAAGGTAGAGCAATGTAcaatatcgcacATGGTGTGGGTTCAACTCCCACATAGCCTA
Str: >>.>>>>..>>>>.........<<<<......................>>>>>.......<<<<<<<<<.<<.

Scaffold_1.trna163 (14764975-14764905)	Length: 71 bp
Type: Undet	Anticodon: NNN at 0-0 (0-0)	Score: 30.9
HMM Sc=15.90	Sec struct Sc=15.00
         *    |    *    |    *    |    *    |    *    |    *    |    *    |
Seq: AGCCTACTAGCTCAAGGTTAGAGCATTGTGtaaatgcacaAAAGaTGTGGGTTCGAATCCCACGTAGGTTC
Str: >>>>>>>..>>>>.......<<<<.>...............<....>>>>>.......<<<<<<<<<<<<.

Scaffold_1.trna164 (14104516-14104443)	Length: 74 bp
Type: Ile	Anticodon: AAT at 35-37 (14104482-14104480)	Score: 73.5
HMM Sc=53.10	Sec struct Sc=20.40
         *    |    *    |    *    |    *    |    *    |    *    |    *    |   
Seq: GGCCCATTAGCTCAGTTGGTtAGAGCGTGGTGCTAATAACGCCAAGGtCGTAGGTTCGAGACTTGCATGGGCCA
Str: >>>>>>>..>>>>.........<<<<.>>>>>.......<<<<<.....>>>>>.......<<<<<<<<<<<<.

Scaffold_1.trna165 (13603506-13603434)	Length: 73 bp
Type: Arg	Anticodon: TCT at 34-36 (13603473-13603471)	Score: 62.5
HMM Sc=43.60	Sec struct Sc=18.90
         *    |    *    |    *    |    *    |    *    |    *    |    *    |  
Seq: GCGTCCGTGGCCTAATGGAtAAGGCGTCTGACTTCTAATCAGACAAtTGTGGGTTCAAGTCCCACCGGGCGTG
Str: >>>>>>>..>>>>........<<<<.>>>>>.......<<<<<.....>>>>>.......<<<<<<<<<<<<.

Scaffold_1.trna166 (11326408-11326337)	Length: 72 bp
Type: Undet	Anticodon: NNN at 0-0 (0-0)	Score: 34.4
HMM Sc=24.70	Sec struct Sc=9.70
         *    |    *    |    *    |    *    |    *    |    *    |    *    | 
Seq: GTTGTTGTGGTGTAGTGGTTACtACAATGGTTTGCAAACCAAAGGtCCCTTGTTCAATTCAAGCCAACAACA
Str: >>>>>>>..>>>>.......<<.<<..>>>........<<<.......>>>>.......<<<<.<<<<<<<.

Scaffold_1.trna167 (9734993-9734922)	Length: 72 bp
Type: Undet	Anticodon: NNN at 0-0 (0-0)	Score: 30.7
HMM Sc=15.30	Sec struct Sc=15.40
         *    |    *    |    *    |    *    |    *    |    *    |    *    | 
Seq: GTTGTTGTTGTGTAGTGGTtACCACAATGGTTTGCAAACCAAAGGtCCCTTGTTCAATTCAAGACAACAACA
Str: >>>>>>>..>>>..........<<<..>>>........<<<.......>>>>.......<<<<.<<<<<<<.

Scaffold_1.trna168 (9026559-9026488)	Length: 72 bp
Type: Phe	Anticodon: AAA at 33-35 (9026527-9026525)	Score: 41.6
HMM Sc=24.10	Sec struct Sc=17.50
         *    |    *    |    *    |    *    |    *    |    *    |    *    | 
Seq: AACCTATTAGCTCAATTGGTAGAGCACTATGCAAATGcATAGGAGaTGTAGGTTCAATTCCTACATAGGTTA
Str: >>>>>>>..>>>>........<<<<.>>>..........<<<.....>>>>>.......<<<<<<<<<<<<.

Scaffold_1.trna169 (8446244-8446169)	Length: 76 bp
Type: Sup	Anticodon: TTA at 39-41 (8446206-8446204)	Score: 44.9
HMM Sc=26.60	Sec struct Sc=18.30
         *    |    *    |    *    |    *    |    *    |    *    |    *    |    *
Seq: AGCCTATTAGCTCAACTGGTAGAGCACtctgtTCTTTTTTATATGGAGGaTGTAGGTTCAAGTCCTACATAGGCTA
Str: >>>>>>>..>>>>........<<<<.......>>>.........<<<....>>>>>.......<<<<<<<<<<<<.

Scaffold_1.trna170 (8371831-8371759)	Length: 73 bp
Type: Val	Anticodon: TAC at 34-36 (8371798-8371796)	Score: 77.8
HMM Sc=43.10	Sec struct Sc=34.70
         *    |    *    |    *    |    *    |    *    |    *    |    *    |  
Seq: GTTGCTGTGGTGTAGTGGTtATCACGTCAGTCTTACACACTGAAGGtCCCCAGTTCGATCCTGGGCAGCAACA
Str: >>>>>>>..>>>..........<<<.>>>>>.......<<<<<.....>>>>>.......<<<<<<<<<<<<.

Scaffold_1.trna171 (7816771-7816700)	Length: 72 bp
Type: Val	Anticodon: GAC at 33-35 (7816739-7816737)	Score: 55.3
HMM Sc=15.20	Sec struct Sc=40.10
         *    |    *    |    *    |    *    |    *    |    *    |    *    | 
Seq: AGGGATATAACTCAGCGGTAGAGTGTCACCTTGACGTGGTGAAAGtCATCAGTTCGAGCCTGATTATCCCTA
Str: >>>>>>>..>>>>.......<<<<.>>>>>.......<<<<<.....>>>>>.......<<<<<<<<<<<<.

Scaffold_1.trna172 (7570801-7570730)	Length: 72 bp
Type: Glu	Anticodon: TTC at 34-36 (7570768-7570766)	Score: 72.0
HMM Sc=47.50	Sec struct Sc=24.50
         *    |    *    |    *    |    *    |    *    |    *    |    *    | 
Seq: TCCGTTGTCGTCCAGCGGTtAGGATATCTGGCTTTCACCCAGGAGaCCCGGGTTCGATTCCCGGCAACGGAA
Str: >>>>>>>..>>>>........<<<<.>>>>>.......<<<<<....>>>>>.......<<<<<<<<<<<<.

Scaffold_1.trna173 (6137865-6137793)	Length: 73 bp
Type: Arg	Anticodon: ACG at 34-36 (6137832-6137830)	Score: 71.4
HMM Sc=48.60	Sec struct Sc=22.80
         *    |    *    |    *    |    *    |    *    |    *    |    *    |  
Seq: GACTTCATGGCCCAATGGAtAAGGCGCTGGTCTACGGAACCAGAGAtTCTGGGTTCGATCCCCAGTGAAGTCG
Str: >>>>>>>..>>>..........<<<.>>>>>.......<<<<<.....>>>>>.......<<<<<<<<<<<<.

Scaffold_1.trna174 (5135926-5135854)	Length: 73 bp
Type: His	Anticodon: GTG at 34-36 (5135893-5135891)	Score: 30.7
Possible pseudogene: HMM Sc=34.50	Sec struct Sc=-3.80
         *    |    *    |    *    |    *    |    *    |    *    |    *    |  
Seq: GCGCTTGTGACTCAATGGAtAGAGCATCTGCATGTGGAGCAGAAGGTTTGgGGTTCGACCCCTACTGGGCGCA
Str: >>>>>>>...>>>........<<<..>>>>>.......<<<<<.....>>.>>.......<<<<.<<<<<<<.

Scaffold_1.trna175 (3621060-3620978)	Length: 83 bp
Type: Leu	Anticodon: TAA at 34-36 (3621027-3621025)	Score: 77.8
HMM Sc=41.30	Sec struct Sc=36.50
         *    |    *    |    *    |    *    |    *    |    *    |    *    |    *    |  
Seq: GCTGGTTTGCCCGAGTGGTtAAGGGGGCAGACTTAAGATCTGCTGCACATAAGTGCGCGTGGGTTCGAACCCCACAGCCAGCA
Str: >>>>>>>..>>>..........<<<.>>>>>.......<<<<<.>>>>....<<<<..>>>>>.......<<<<<<<<<<<<.

Scaffold_1.trna176 (3619896-3619814)	Length: 83 bp
Type: Leu	Anticodon: TAA at 34-36 (3619863-3619861)	Score: 58.5
HMM Sc=38.50	Sec struct Sc=20.00
         *    |    *    |    *    |    *    |    *    |    *    |    *    |    *    |  
Seq: GTTGGTTTGCCCGAGTGGTtAAGGGGGTAGACTTAAGACCTGCTGCACATAAGTGCGCGTGGGTTCGAATCCCACAGCTAGCA
Str: >>>>>>>..>>>..........<<<.>>>>.........<<<<.>>>>....<<<<..>>>>>.......<<<<<<<<<<<<.

Scaffold_1.trna177 (3580341-3580270)	Length: 72 bp
Type: Asp	Anticodon: GTC at 34-36 (3580308-3580306)	Score: 69.8
HMM Sc=46.80	Sec struct Sc=23.00
         *    |    *    |    *    |    *    |    *    |    *    |    *    | 
Seq: GTCGTTGTAGTATAGTGGTaAGTATTCCCGCCTGTCACGCGGGTGaCCCGGGTTCGATCCCCGGCAACGGCG
Str: >>>>>>>..>>>>........<<<<.>>>>>.......<<<<<....>>>>>.......<<<<<<<<<<<<.

Scaffold_1.trna178 (3577357-3577286)	Length: 72 bp
Type: Asp	Anticodon: GTC at 34-36 (3577324-3577322)	Score: 69.8
HMM Sc=46.80	Sec struct Sc=23.00
         *    |    *    |    *    |    *    |    *    |    *    |    *    | 
Seq: GTCGTTGTAGTATAGTGGTaAGTATTCCCGCCTGTCACGCGGGTGaCCCGGGTTCGATCCCCGGCAACGGCG
Str: >>>>>>>..>>>>........<<<<.>>>>>.......<<<<<....>>>>>.......<<<<<<<<<<<<.

Scaffold_1.trna179 (2676175-2676103)	Length: 73 bp
Type: His	Anticodon: GTG at 34-36 (2676142-2676140)	Score: 28.1
Possible pseudogene: HMM Sc=26.80	Sec struct Sc=1.30
         *    |    *    |    *    |    *    |    *    |    *    |    *    |  
Seq: GCGCTCGTGGCTTAATGGAtATAGCATCTGCATGTGGAGTAGAAGGTTTGgGGTTCGACCCTTATTGGGCGCA
Str: >>>>>>>..>>>..........<<<.>>>>>.......<<<<<.....>>.>>.......<<<<.<<<<<<<.

Scaffold_1.trna180 (2043048-2042969)	Length: 80 bp
Type: Arg	Anticodon: TCT at 34-36 (2043015-2043013)	Score: 20.8
Possible intron: 38-44 (2043011-2043005)
Possible pseudogene: HMM Sc=26.60	Sec struct Sc=-5.80
         *    |    *    |    *    |    *    |    *    |    *    |    *    |    *    
Seq: ACGTTTGTGGCTCAATGGAtAGAACATCTGCCATCTGcatgtggAGCAGAAGGTTTGgGGTTCGACCCCTACCGGGCGCA
Str: .>>>>>>..>.>>........<<.<.>>>>>..............<<<<<.....>>.>>.......<<<<.<<<<<<..

Scaffold_1.trna181 (555922-555849)	Length: 74 bp
Type: Thr	Anticodon: AGT at 35-37 (555888-555886)	Score: 66.6
HMM Sc=42.70	Sec struct Sc=23.90
         *    |    *    |    *    |    *    |    *    |    *    |    *    |   
Seq: GCTCTCGTAGCTCAGTTGGTtAGAGAACCCGTTTAGTAAGCGGGAGGtCTTGAGTTCGACTCTCAACGAGAGCA
Str: >>>>>>>...>>>.........<<<..>>>>>.......<<<<<.....>>>>>.......<<<<<<<<<<<<.

Scaffold_2.trna1 (76310-76389)	Length: 80 bp
Type: Leu	Anticodon: TAG at 35-37 (76344-76346)	Score: 69.5
HMM Sc=48.50	Sec struct Sc=21.00
         *    |    *    |    *    |    *    |    *    |    *    |    *    |    *    
Seq: GACAGTTTGGCCGAGTGGTctAAGGCGCCAGATTTAGGCTCTGGTccgaaaGGgCGTGGGTTCAAATCCCACAGCTGTCA
Str: >>>>>>>..>>>...........<<<.>>>>>.......<<<<<...........>>>>>.......<<<<<<<<<<<<.

Scaffold_2.trna2 (253051-253123)	Length: 73 bp
Type: Arg	Anticodon: TCT at 34-36 (253084-253086)	Score: 70.0
HMM Sc=49.90	Sec struct Sc=20.10
         *    |    *    |    *    |    *    |    *    |    *    |    *    |  
Seq: GCGCTCGTGGCCTAATGGAtAAGGCATTTGACTTCTAATCAAAGGAtTGTGGGTTCGAGTCCCACCGAGCGTG
Str: >>>>>>>..>>>>........<<<<.>>>>>.......<<<<<.....>>>>>.......<<<<<<<<<<<<.

Scaffold_2.trna3 (650615-650686)	Length: 72 bp
Type: Pro	Anticodon: AGG at 33-35 (650647-650649)	Score: 67.4
HMM Sc=34.70	Sec struct Sc=32.70
         *    |    *    |    *    |    *    |    *    |    *    |    *    | 
Seq: GGGCATTTGGTCTAGTGGTATGATTCTCGCTTAGGGTGCGAGAGGtCCCGAGTTCAATTCTCGGAATGCCCC
Str: >>>>>>>..>>>.........<<<.>>>>>.......<<<<<.....>>>>>.......<<<<<<<<<<<<.

Scaffold_2.trna4 (650780-650851)	Length: 72 bp
Type: Pro	Anticodon: TGG at 33-35 (650812-650814)	Score: 68.5
HMM Sc=35.70	Sec struct Sc=32.80
         *    |    *    |    *    |    *    |    *    |    *    |    *    | 
Seq: GGGCATTTGGTCTAGTGGTATGATTCTCGCTTTGGGTGCGAGAGGtCCCGAGTTCGATTCTCGGAATGCCCC
Str: >>>>>>>..>>>.........<<<.>>>>>.......<<<<<.....>>>>>.......<<<<<<<<<<<<.

Scaffold_2.trna5 (650967-651034)	Length: 68 bp
Type: Pro	Anticodon: CGG at 30-32 (650996-650998)	Score: 24.3
Possible pseudogene: HMM Sc=0.00	Sec struct Sc=24.30
         *    |    *    |    *    |    *    |    *    |    *    |    *  
Seq: AtcTTGGTCTAGTTGTATGATTCTCGCTTCGGGTGCGAGGGtCTTGAGTTTGATTCTCAAAATGTCCA
Str: ...>..>>>.........<<<.>>>>>.......<<<<<....>>>>>.......<<<<<<.......

Scaffold_2.trna6 (1275269-1275341)	Length: 73 bp
Type: Gln	Anticodon: TTG at 34-36 (1275302-1275304)	Score: 39.4
Possible pseudogene: HMM Sc=37.90	Sec struct Sc=1.50
         *    |    *    |    *    |    *    |    *    |    *    |    *    |  
Seq: GCGCTTGTGGCTCAATGGAtAGAGCATCTGCATTTGAAGTAGAAGGTTTGgGGTTCGATCCCTATTGGGCGCA
Str: >>>>>>>..>>>>........<<<<.>>>>>.......<<<<<.....>>.>>.......<<<<.<<<<<<<.

Scaffold_2.trna7 (1521985-1522056)	Length: 72 bp
Type: Gly	Anticodon: GCC at 34-36 (1522018-1522020)	Score: 58.7
HMM Sc=39.90	Sec struct Sc=18.80
         *    |    *    |    *    |    *    |    *    |    *    |    *    | 
Seq: GCACCAGTGGTCTAGTGGTAGAATAGTACcCCTGCCACGGTACAGaCCCGGGTTCGATTCCCGGCTGGTGCA
Str: >>>>>>>..>>.>.......<.<<.>>>>.>.......<<<<<....>>>>>.......<<<<<<<<<<<<.

Scaffold_2.trna8 (2125143-2125214)	Length: 72 bp
Type: Lys	Anticodon: TTT at 33-35 (2125175-2125177)	Score: 92.3
HMM Sc=68.60	Sec struct Sc=23.70
         *    |    *    |    *    |    *    |    *    |    *    |    *    | 
Seq: GCCGTCTTAGCTCAGTGGTAGAGCGCGTGGCTTTTAACCACGTGGtCGTGGGTTCGATCCCCACAGACGGCG
Str: >>>>>>>..>>>>.......<<<<.>>>>>.......<<<<<.....>>>>>.......<<<<<<<<<<<<.

Scaffold_2.trna9 (2387507-2387579)	Length: 73 bp
Type: His	Anticodon: GTG at 34-36 (2387540-2387542)	Score: 38.6
Possible pseudogene: HMM Sc=40.10	Sec struct Sc=-1.50
         *    |    *    |    *    |    *    |    *    |    *    |    *    |  
Seq: GCGCTTATGGCTCAATGGAtAGAGCATCTGCATGTGGAGCAGAAGGTCTGGaGTTCGATCCCTACAGGGCGCA
Str: >>>>>>...>>>>........<<<<.>>>>>.......<<<<<.....>>>.>.......<<<<..<<<<<<.

Scaffold_2.trna10 (2408372-2408444)	Length: 73 bp
Type: Phe	Anticodon: GAA at 34-36 (2408405-2408407)	Score: 78.3
HMM Sc=58.40	Sec struct Sc=19.90
         *    |    *    |    *    |    *    |    *    |    *    |    *    |  
Seq: GCGGGGATAGCTCAGTTGGGAGAGCGTCAGACTGAAGATCTGAAGGtCGCGTGTTCGATCCACGCTCACCGCA
Str: >>>>.>>..>>>>........<<<<.>>>>>.......<<<<<.....>>>>>.......<<<<<<<.<<<<.

Scaffold_2.trna11 (3099985-3100056)	Length: 72 bp
Type: His	Anticodon: GTG at 34-36 (3100018-3100020)	Score: 63.0
HMM Sc=33.70	Sec struct Sc=29.30
         *    |    *    |    *    |    *    |    *    |    *    |    *    | 
Seq: GTGGCTGTAGTTTAGTGGTaAGAATTCCACGTTGTGGCCGTGGAGaCCTGGGCTCGAATCCCAGCAGCCACA
Str: >>>>>>>..>>>>........<<<<.>>>>>.......<<<<<....>>>>>.......<<<<<<<<<<<<.

Scaffold_2.trna12 (3100064-3100151)	Length: 88 bp
Type: Tyr	Anticodon: GTA at 34-36 (3100097-3100099)	Score: 74.4
Possible intron: 38-52 (3100101-3100115)
HMM Sc=42.90	Sec struct Sc=31.50
         *    |    *    |    *    |    *    |    *    |    *    |    *    |    *    |    *  
Seq: CCGACCTTAGCTCAGTTGGTAGAGCGGAGGACTGTAGttgtttgcatcagctATCCTTAGGtCGCTGGTTCGAATCCGGCAGGTCGGA
Str: >>>>>>>..>>>>........<<<<.>>>>>......................<<<<<.....>>>>>.......<<<<<<<<<<<<.

Scaffold_2.trna13 (3351002-3351073)	Length: 72 bp
Type: Undet	Anticodon: NNN at 0-0 (0-0)	Score: 34.2
Possible pseudogene: HMM Sc=30.60	Sec struct Sc=3.60
         *    |    *    |    *    |    *    |    *    |    *    |    *    | 
Seq: GTTGTTGTGGTGTAGTGGTtACCACATTGGTTTGCAAACCAAAAgTCCTaTGTTCAATTCAAGCCAACAACA
Str: >>>>>>>..>>>..........<<<.>>>>........<<<<.....>>.>>.......<<<<.<<<<<<<.

Scaffold_2.trna14 (3453589-3453672)	Length: 84 bp
Type: Thr	Anticodon: TGT at 37-39 (3453625-3453627)	Score: 33.3
Possible intron: 41-46 (3453629-3453634)
HMM Sc=19.80	Sec struct Sc=13.50
         *    |    *    |    *    |    *    |    *    |    *    |    *    |    *    |   
Seq: AGCCTATTAGCTCAATTtGGTCGAGCACTGtGtATTTGTGtttacaTTgCaCAGAGGaTGTGGGTTCAAATCCTACATAGGCTC
Str: >>>>>>>..>>>>.........<<<<.>>>.>.>.............<.<.<<<.....>>>>>.......<<<<<<<<<<<<.

Scaffold_2.trna15 (3787664-3787736)	Length: 73 bp
Type: His	Anticodon: GTG at 34-36 (3787697-3787699)	Score: 20.1
Possible pseudogene: HMM Sc=33.80	Sec struct Sc=-13.70
         *    |    *    |    *    |    *    |    *    |    *    |    *    |  
Seq: GTGCTTATGGCTCAATGGAtAAAGCATTTGTATGTGAAGCAGAAGGTTTGgGGTTCGACCCCTATTGGATGCA
Str: >>>.>>>..>>>..........<<<.>>>>>.......<<<<<.....>>.>>.......<<<<.<<<.<<<.

Scaffold_2.trna16 (4811174-4811245)	Length: 72 bp
Type: Gln	Anticodon: TTG at 34-36 (4811207-4811209)	Score: 73.5
HMM Sc=53.70	Sec struct Sc=19.80
         *    |    *    |    *    |    *    |    *    |    *    |    *    | 
Seq: GGTTCTATGGTGTAGTGGTtAGCACTCTGGACTTTGAATCCAGCGaCCTGGGTTCGACTCCCGGTAGGACCT
Str: >>>>>>>..>>>>........<<<<.>>>>>.......<<<<<....>>>>>.......<<<<<<<<<<<<.

Scaffold_2.trna17 (7421607-7421678)	Length: 72 bp
Type: Ser	Anticodon: CGA at 55-57 (7421661-7421663)	Score: 26.9
HMM Sc=18.70	Sec struct Sc=8.20
         *    |    *    |    *    |    *    |    *    |    *    |    *    | 
Seq: AGTCTATTAGCTCAATTGGTAGAGCACTATGcaattgcgtaaAAGaTGTAGGTTCGAAACCTACTTAGATTC
Str: >>>>>>...>>>>........<<<<......................>>>>>.......<<<<<.<<<<<<.

Scaffold_2.trna18 (8155191-8155263)	Length: 73 bp
Type: Ala	Anticodon: AGC at 34-36 (8155224-8155226)	Score: 63.4
HMM Sc=38.20	Sec struct Sc=25.20
         *    |    *    |    *    |    *    |    *    |    *    |    *    |  
Seq: GGGGATGTAGCTCAGATGGTAGAGCGCTCGCTTAGCATGCGAGAGGtACGGGGATCGATACCCCGCATCTCCA
Str: >>>>>>>..>>>>........<<<<.>>>>>.......<<<<<.....>>>>>.......<<<<<<<<<<<<.

Scaffold_2.trna19 (8884797-8884872)	Length: 76 bp
Type: Lys	Anticodon: CTT at 34-36 (8884830-8884832)	Score: 51.9
Possible intron: 38-42 (8884834-8884838)
HMM Sc=33.20	Sec struct Sc=18.70
         *    |    *    |    *    |    *    |    *    |    *    |    *    |    *
Seq: AGCCTATTAGCTCAATTGGTAGAGCACTCTATTCTTCattgtATGGAGGATGTAGGTTCAAATCCTACATAGGCTA
Str: >>>>>>>..>>>>........<<<<.>>>>>............<<<<<...>>>>>.......<<<<<<<<<<<<.

Scaffold_2.trna20 (9020307-9020382)	Length: 76 bp
Type: Undet	Anticodon: NNN at 0-0 (0-0)	Score: 34.0
HMM Sc=18.30	Sec struct Sc=15.70
         *    |    *    |    *    |    *    |    *    |    *    |    *    |    *
Seq: AGCCTATTAGCACATTTGGTAGAGCACTTTGttcttctttgtatAGAGGaTGTAGGTTCAAATCCTACATAGGCTA
Str: >>>>>>>..>>.>........<.<<.>..................<.....>>>>>.......<<<<<<<<<<<<.

Scaffold_2.trna21 (9051741-9051812)	Length: 72 bp
Type: His	Anticodon: GTG at 34-36 (9051774-9051776)	Score: 20.9
Possible truncation: HMM Sc=14.50	Sec struct Sc=6.40
         *    |    *    |    *    |    *    |    *    |    *    |    *    | 
Seq: GCGCTTGTGGCTCAATGGTtAAAGCATCTGCATGTGGAGCAGAAGtTTTGGGgTTCACCTCTACTGGGCGCA
Str: >>>>>>>..>>>..........<<<.>>>>>.......<<<<<.....>>>.........<<<.<<<<<<<.

Scaffold_2.trna22 (9252422-9252497)	Length: 76 bp
Type: Lys	Anticodon: CTT at 34-36 (9252455-9252457)	Score: 44.4
Possible intron: 38-42 (9252459-9252463)
HMM Sc=27.80	Sec struct Sc=16.60
         *    |    *    |    *    |    *    |    *    |    *    |    *    |    *
Seq: AGCCTATTAGCTCAATCGGCAGAGCACTCTGTTCTTCattgcATGGAGGGTGTAGGTTCAAATCCTACATAGGCTA
Str: >>>>>>>..>>>>........<<<<.>>>>>............<<<<<...>>>>>.......<<<<<<<<<<<<.

Scaffold_2.trna23 (9309726-9309811)	Length: 86 bp
Type: Met	Anticodon: CAT at 35-37 (9309760-9309762)	Score: 64.2
Possible intron: 39-50 (9309764-9309775)
HMM Sc=40.80	Sec struct Sc=23.40
         *    |    *    |    *    |    *    |    *    |    *    |    *    |    *    |    *
Seq: GGGGTGGTGGCGCAGTTGGCtAGCGCGTAGGTCTCATAgctatctgagtaATCCTGAGGtCGAGAGTTCGAGCCTCTCTCACCCCA
Str: >>>>>>>..>>>>.........<<<<.>>>>.....................<<<<.....>>>>>.......<<<<<<<<<<<<.

Scaffold_2.trna24 (9330298-9330369)	Length: 72 bp
Type: Undet	Anticodon: NNN at 0-0 (0-0)	Score: 31.6
HMM Sc=24.50	Sec struct Sc=7.10
         *    |    *    |    *    |    *    |    *    |    *    |    *    | 
Seq: GTTGTTGTGGTGTAGTGGTTACtACAATGGTTTGCAAACCAAAGGtCCCTTGTTCAATTCAAGCTAACAACA
Str: >>>>>>>..>>>>.......<<.<<..>>>........<<<.......>>>>.......<<<<.<<<<<<<.

Scaffold_2.trna25 (11439936-11440008)	Length: 73 bp
Type: His	Anticodon: GTG at 34-36 (11439969-11439971)	Score: 27.5
Possible pseudogene: HMM Sc=26.20	Sec struct Sc=1.30
         *    |    *    |    *    |    *    |    *    |    *    |    *    |  
Seq: GCGCTTGTAGCTCAATGGAtAGAGCATCTGCATGTGGAGCAGAAGGtTTGGGGTTCAACCTCTACTAGaCGCT
Str: >>>>>.>..>>>>........<<<<.>>>>>.......<<<<<.....>>>>>......<<<<<<.<<.<<<.

Scaffold_2.trna26 (12267058-12267131)	Length: 74 bp
Type: Pro	Anticodon: TGG at 35-37 (12267092-12267094)	Score: 24.8
HMM Sc=10.60	Sec struct Sc=14.20
         *    |    *    |    *    |    *    |    *    |    *    |    *    |   
Seq: AAGGATGTAGCGCAGCTtGGTAGCGCCTTTGTTTTGGGTAAAGAATGtCACGGGTTCCAATCCTGTCATCCCTA
Str: >.>>>>>..>>>>.........<<<<.>>>.>.......<.<<<.....>>>>>.......<<<<<<<<<<.<.

Scaffold_2.trna27 (12267305-12267378)	Length: 74 bp
Type: Trp	Anticodon: CCA at 35-37 (12267339-12267341)	Score: 69.6
HMM Sc=40.40	Sec struct Sc=29.20
         *    |    *    |    *    |    *    |    *    |    *    |    *    |   
Seq: GCGCTCTTAGTTCAGTTcGGTAGAATGTGGGTCTCCAAAACCCAATGtCGTAGGTTCAAATCCTACAGAGCGTG
Str: >>>>>>>..>>>>.........<<<<.>>>>>.......<<<<<.....>>>>>.......<<<<<<<<<<<<.

Scaffold_2.trna28 (12321263-12321336)	Length: 74 bp
Type: Met	Anticodon: CAT at 35-37 (12321297-12321299)	Score: 59.6
HMM Sc=36.50	Sec struct Sc=23.10
         *    |    *    |    *    |    *    |    *    |    *    |    *    |   
Seq: CGCGGGGTAGAGCAGCTtGGTAGCTCGCAAGGCTCATAACCTTGAGGtCACGGGTTCAAATCCTGTCTCCGCAA
Str: .>>>>>>..>>>>.........<<<<.>>>>>.......<<<<<.....>>>>>.......<<<<<<<<<<<..

Scaffold_2.trna29 (12322586-12322677)	Length: 92 bp
Type: Ser	Anticodon: TGA at 35-37 (12322620-12322622)	Score: 64.8
HMM Sc=35.40	Sec struct Sc=29.40
         *    |    *    |    *    |    *    |    *    |    *    |    *    |    *    |    *    | 
Seq: GGAGAGATGGCTGAGTGGTtgATAGCTCCGGTCTTGAAAACCGGCATAGTTCTTTTtccGAACTATCGAGGGTTCGAATCCCTCTCTCTCCT
Str: >>>>>>>..>>>>.........<<<<.>>>>>.......<<<<<.>>>>>>>.......<<<<<<<.>>>>>.......<<<<<<<<<<<<.

Scaffold_2.trna30 (13353512-13353585)	Length: 74 bp
Type: Undet	Anticodon: NNN at 0-0 (0-0)	Score: 31.7
HMM Sc=10.40	Sec struct Sc=21.30
         *    |    *    |    *    |    *    |    *    |    *    |    *    |   
Seq: AGGCTATTAGCTCAaaaGTGATAGAGCAATGTAcactattgtacATGGTGTGGGTTCAAGTCCCACATAGCCTA
Str: >>>>>>>..>>>>..........<<<<......................>>>>>.......<<<<<<<<<<<<.

Scaffold_2.trna31 (14297853-14297924)	Length: 72 bp
Type: Trp	Anticodon: CCA at 33-35 (14297885-14297887)	Score: 70.7
HMM Sc=46.00	Sec struct Sc=24.70
         *    |    *    |    *    |    *    |    *    |    *    |    *    | 
Seq: GGATCTGTGGCGCAATGGTAGCGCGTCTGACTCCAGATTAGAAGGtTGCGTGTTCGATTCACGTCAGGTTCA
Str: >>>>>>>..>>>>.......<<<<.>>>>>.......<<<<<.....>>>>>.......<<<<<<<<<<<<.

Scaffold_2.trna32 (14300843-14300915)	Length: 73 bp
Type: Trp	Anticodon: CCA at 34-36 (14300876-14300878)	Score: 46.9
HMM Sc=25.10	Sec struct Sc=21.80
         *    |    *    |    *    |    *    |    *    |    *    |    *    |  
Seq: GGATCTGTGGCGCAATGGTAGCGtCGTCTGTTTCCAGAACAGAAGGtTGTGTGCTCGATTCACGTTAGGTTCA
Str: >>>>>>>..>>>>.......<<<.<.>>>>>.......<<<<<.....>>>>>.......<<<<<<<<<<<<.

Scaffold_2.trna33 (14401911-14401983)	Length: 73 bp
Type: Tyr	Anticodon: GTA at 34-36 (14401944-14401946)	Score: 27.4
Possible pseudogene: HMM Sc=31.30	Sec struct Sc=-3.90
         *    |    *    |    *    |    *    |    *    |    *    |    *    |  
Seq: GCGCTTATGGCTCAATGGAtAGAACATCTGCATGTAGAGCAGAAGGTTTAgGGTTTGACCCCTACCGGGCGCA
Str: >>>>>>...>.>>........<<.<.>>>>>.......<<<<<.....>>.>>.......<<<<..<<<<<<.

Scaffold_2.trna34 (15394801-15394882)	Length: 82 bp
Type: Ser	Anticodon: TGA at 34-36 (15394834-15394836)	Score: 80.7
HMM Sc=46.10	Sec struct Sc=34.60
         *    |    *    |    *    |    *    |    *    |    *    |    *    |    *    | 
Seq: GTCGATATGTCCGAGTGGTtAAGGAGACAGACTTGAAATCTGTTGGGCTTCGCCCGCGCAGGTTCGAACCCTGCTGTCGACG
Str: >>>>>>>..>>>..........<<<.>>>>>.......<<<<<.>>>>...<<<<..>>>>>.......<<<<<<<<<<<<.

Scaffold_2.trna35 (16427147-16427219)	Length: 73 bp
Type: Asn	Anticodon: ATT at 34-36 (16427180-16427182)	Score: 38.5
HMM Sc=19.70	Sec struct Sc=18.80
         *    |    *    |    *    |    *    |    *    |    *    |    *    |  
Seq: AGCCTGTTAGCTCAACTtGGTAGAGCAATATGCATTTGcATAGAGGgTGTAGGTTCAACTCCTACATAGGCTA
Str: >>>>>>>..>>>>.........<<<<..>>..........<<......>>>>>.......<<<<<<<<<<<<.

Scaffold_2.trna36 (17718870-17718943)	Length: 74 bp
Type: Ile	Anticodon: AAT at 35-37 (17718904-17718906)	Score: 46.2
HMM Sc=20.40	Sec struct Sc=25.80
         *    |    *    |    *    |    *    |    *    |    *    |    *    |   
Seq: GGTCCATTAGCTCAATTGGTcTGAGCGTGGTGCTAATGACGCTAAAGtCACAGGTATGAGACCTGTATGGACCA
Str: >>>>>>>..>>>>.........<<<<.>>>>>.......<<<<<.....>>>>>.......<<<<<<<<<<<<.

Scaffold_2.trna37 (18187232-18187316)	Length: 85 bp
Type: Thr	Anticodon: TGT at 37-39 (18187268-18187270)	Score: 22.0
Possible intron: 41-46 (18187272-18187277)
HMM Sc=15.90	Sec struct Sc=6.10
         *    |    *    |    *    |    *    |    *    |    *    |    *    |    *    |    
Seq: AGCCTATTAGCTCAATTtGGTCGAGCACTGtGtATTTGTGtttacaTTgCaCAGAAGaTGTGGGTTCAAATCCCTaCATAGGTTC
Str: >>>>>>>..>>>>.........<<<<.>>>.>.>.............<.<.<<<.....>.>>>.......<<<..<<<<<<<<.

Scaffold_2.trna38 (18241054-18241134)	Length: 81 bp
Type: His	Anticodon: GTG at 34-36 (18241087-18241089)	Score: 34.1
Possible pseudogene: HMM Sc=32.40	Sec struct Sc=1.70
         *    |    *    |    *    |    *    |    *    |    *    |    *    |    *    |
Seq: GCGCTTGTGGCTCAATGGAtAGAGCATCTGTATGTGGAGCAGAAGGTTTGgGGTtcgaTGTTTCGATCCCAACTAGGAGCA
Str: >>.>>>>..>>>>........<<<<.>>>>>.......<<<<<.........>>....>>.........<<<<<<<<.<<.

Scaffold_2.trna39 (19418870-19418947)	Length: 78 bp
Type: Gln	Anticodon: TTG at 39-41 (19418908-19418910)	Score: 46.7
HMM Sc=29.90	Sec struct Sc=16.80
         *    |    *    |    *    |    *    |    *    |    *    |    *    |    *  
Seq: AGCCTATTAGCTCAATTGGTAGAGCactttGTCTTTCTTTGTATATGGAGGaTGTAGGTTCAAATCCTACATAGGCTA
Str: >>>>>>>..>>>>........<<<<......>>.>.........<.<<.....>>>>>.......<<<<<<<<<<<<.

Scaffold_2.trna40 (20174006-20174077)	Length: 72 bp
Type: Gln	Anticodon: TTG at 34-36 (20174039-20174041)	Score: 73.5
HMM Sc=53.70	Sec struct Sc=19.80
         *    |    *    |    *    |    *    |    *    |    *    |    *    | 
Seq: GGTTCTATGGTGTAGTGGTtAGCACTCTGGACTTTGAATCCAGCGaCCTGGGTTCGACTCCCGGTAGGACCT
Str: >>>>>>>..>>>>........<<<<.>>>>>.......<<<<<....>>>>>.......<<<<<<<<<<<<.

Scaffold_2.trna41 (25616770-25616842)	Length: 73 bp
Type: Glu	Anticodon: CTC at 35-37 (25616804-25616806)	Score: 64.3
HMM Sc=38.50	Sec struct Sc=25.80
         *    |    *    |    *    |    *    |    *    |    *    |    *    |  
Seq: TCCGTTGTAGTCTAGTTGGTtAGGATACTCGGCTCTCACCCGAGAGaACCGGGTTGAAATCCCGGCAACGGAA
Str: >>>>>>>..>>>>.........<<<<.>>>>>.......<<<<<....>>>>>.......<<<<<<<<<<<<.

Scaffold_2.trna42 (27092571-27092646)	Length: 76 bp
Type: Gln	Anticodon: TTG at 39-41 (27092609-27092611)	Score: 43.7
HMM Sc=29.30	Sec struct Sc=14.40
         *    |    *    |    *    |    *    |    *    |    *    |    *    |    *
Seq: AGCCTATTAGCTCAATTGGTAGAGCACtctgtTCTTCTTTGAATGGACGaTGTAGGTTCAAATCCTATATAGACTA
Str: >>.>>>>..>>>>........<<<<.......>>>.........<<<....>>>>>.......<<<<<<<<<.<<.

Scaffold_2.trna43 (28809207-28809278)	Length: 72 bp
Type: Asp	Anticodon: GTC at 34-36 (28809240-28809242)	Score: 69.8
HMM Sc=46.80	Sec struct Sc=23.00
         *    |    *    |    *    |    *    |    *    |    *    |    *    | 
Seq: GTCGTTGTAGTATAGTGGTaAGTATTCCCGCCTGTCACGCGGGTGaCCCGGGTTCGATCCCCGGCAACGGCG
Str: >>>>>>>..>>>>........<<<<.>>>>>.......<<<<<....>>>>>.......<<<<<<<<<<<<.

Scaffold_2.trna44 (29211467-29211540)	Length: 74 bp
Type: Asn	Anticodon: GTT at 35-37 (29211501-29211503)	Score: 84.5
HMM Sc=59.40	Sec struct Sc=25.10
         *    |    *    |    *    |    *    |    *    |    *    |    *    |   
Seq: GCTGGAATAGCTCAGTTGGTtAGAGCGTGTGGCTGTTAACCACAAGGtCGGAGGTTCAAGCCCTCCTTCTAGCG
Str: >>>>>>>..>>>>.........<<<<.>>>>>.......<<<<<.....>>>>>.......<<<<<<<<<<<<.

Scaffold_2.trna45 (30105568-30105640)	Length: 73 bp
Type: His	Anticodon: GTG at 34-36 (30105601-30105603)	Score: 34.8
Possible pseudogene: HMM Sc=40.80	Sec struct Sc=-6.00
         *    |    *    |    *    |    *    |    *    |    *    |    *    |  
Seq: GCTCTTGTGGCTCAATGGAtAGAGCATCTGCATGTGGAGCAGAAGGcTTGGGGTTCGACCCCTACTGGGcGCA
Str: >>>>>.>..>>>>........<<<<.>>>>>.......<<<<<.....>>>>>......<<<<<<.<<<.<<.

Scaffold_2.trna46 (31885643-31885713)	Length: 71 bp
Type: Gly	Anticodon: GCC at 33-35 (31885675-31885677)	Score: 42.5
HMM Sc=34.10	Sec struct Sc=8.40
         *    |    *    |    *    |    *    |    *    |    *    |    *    |
Seq: GCACCAGTGGTCTAGTGGTAGAATAGTACCCTGCCATAGTGCAGaCCCGGGATCGATTCTCGGCTGGTGCA
Str: >>>>>>>..>>.>.......<.<<.>>>>.........<<<<....>>>>>.......<<<<<<<<<<<<.

Scaffold_2.trna47 (31992596-31992668)	Length: 73 bp
Type: His	Anticodon: GTG at 34-36 (31992629-31992631)	Score: 26.8
Possible pseudogene: HMM Sc=23.50	Sec struct Sc=3.30
         *    |    *    |    *    |    *    |    *    |    *    |    *    |  
Seq: GCGTCTGTGGCTCAATGGAtAGAGCATCTACATGTGGAGCAGAAGGTTTGgGGCTCGATCCCTACTAGGCGTA
Str: >>>>>>>..>>>>........<<<<.>>>.>.......<.<<<.....>>.>>.......<<<<.<<<<<<<.

Scaffold_2.trna48 (32408048-32408119)	Length: 72 bp
Type: iMet	Anticodon: CAT at 33-35 (32408080-32408082)	Score: 51.0
HMM Sc=26.40	Sec struct Sc=24.60
         *    |    *    |    *    |    *    |    *    |    *    |    *    | 
Seq: ATCAGAGTGGCGCAGCGGAAGCATGGTGGGCCCATAACCCACAGGtCCCAGGATCGAAACCTGGCTCTGATA
Str: >>>>>>>..>.>>.......<<.<.>>>>>.......<<<<<.....>>>>>.......<<<<<<<<<<<<.

Scaffold_2.trna49 (32556952-32557024)	Length: 73 bp
Type: His	Anticodon: GTG at 34-36 (32556985-32556987)	Score: 23.8
Possible pseudogene: HMM Sc=22.10	Sec struct Sc=1.70
         *    |    *    |    *    |    *    |    *    |    *    |    *    |  
Seq: GCGCTTGTGGCTCAATAGAtAGAGCATCTGCCTGTGAAGCAGAAAGTttgGGGTTCCACTTCTACTGGGCGCA
Str: >>>>>>>..>>>>........<<<<.>>>>>.......<<<<<..>>...>>>.......<<<<<<<<<<<<.

Scaffold_2.trna50 (32628494-32628565)	Length: 72 bp
Type: iMet	Anticodon: CAT at 33-35 (32628526-32628528)	Score: 58.3
HMM Sc=28.10	Sec struct Sc=30.20
         *    |    *    |    *    |    *    |    *    |    *    |    *    | 
Seq: ATCAGAGTGGCGCAGCGGAAGCGTGGTGGGCCCATAACCCACAGGtCCCAGGATCGAAACCTGGCTCTGATA
Str: >>>>>>>..>>>>.......<<<<.>>>>>.......<<<<<.....>>>>>.......<<<<<<<<<<<<.

Scaffold_2.trna51 (32997575-32997659)	Length: 85 bp
Type: Undet	Anticodon: NNN at 0-0 (0-0)	Score: 25.0
HMM Sc=10.70	Sec struct Sc=14.30
         *    |    *    |    *    |    *    |    *    |    *    |    *    |    *    |    
Seq: AGCCTATTAGCTCAATTtGGTCGAGCACCGTGtatttgtgtaacacattgcacAGAGTaTGTGGGTTCAAATCCTACATAGGCTC
Str: >>>>>>>..>>>>.........<<<<.>..........................<.....>>>>>.......<<<<<<<<<<<<.

Scaffold_2.trna52 (33672481-33672554)	Length: 74 bp
Type: Val	Anticodon: AAC at 35-37 (33672515-33672517)	Score: 72.9
HMM Sc=48.60	Sec struct Sc=24.30
         *    |    *    |    *    |    *    |    *    |    *    |    *    |   
Seq: GGTGTCGTGGTGTAGTTGGTtATCACGTCAGTCTAACACACTGAAGGtCTCCGGTTCGAGTCCGGGCGACGCCA
Str: >>>>>>>..>>>...........<<<.>>>>>.......<<<<<.....>>>>>.......<<<<<<<<<<<<.

Scaffold_2.trna53 (34159256-34159336)	Length: 81 bp
Type: Leu	Anticodon: AAG at 36-38 (34159291-34159293)	Score: 74.0
HMM Sc=52.20	Sec struct Sc=21.80
         *    |    *    |    *    |    *    |    *    |    *    |    *    |    *    |
Seq: GTTGAGATGGCCGAGTTGGTctAAGGCGCCAGATTAAGGTTCTGGTccgaaaGGgCGTGGGTTCAAATCCCACTCTCAACA
Str: >>>>>>>..>>>............<<<.>>>>>.......<<<<<...........>>>>>.......<<<<<<<<<<<<.

Scaffold_2.trna54 (34314826-34314900)	Length: 75 bp
Type: Undet	Anticodon: NNN at 0-0 (0-0)	Score: 30.5
HMM Sc=18.90	Sec struct Sc=11.60
         *    |    *    |    *    |    *    |    *    |    *    |    *    |    
Seq: AcCTATTAGCTCAATTGGTATAGCACTCTGTTCTTCTTTATATGGAGGaTGTAGGTTCAAATCCTACATAGACTA
Str: >.>>>>..>>>..........<<<........>>>>.>...<.<<<<...>>>>>.......<<<<<<<<<..<.

Scaffold_2.trna55 (34658408-34658479)	Length: 72 bp
Type: Cys	Anticodon: GCA at 34-36 (34658441-34658443)	Score: 30.1
Possible pseudogene: HMM Sc=30.90	Sec struct Sc=-0.80
         *    |    *    |    *    |    *    |    *    |    *    |    *    | 
Seq: GTTGTTGTGGTGTAGTGGTtACCACAATGGTTTGCAAATCAAAGGtCCCTAGTTCAATTCAAGCTAACAACA
Str: >>>>>>>..>>>..........<<<..>.>.........<.<......>>.>.......<.<<.<<<<<<<.

Scaffold_2.trna56 (34706173-34706244)	Length: 72 bp
Type: Thr	Anticodon: TGT at 33-35 (34706205-34706207)	Score: 79.3
HMM Sc=49.30	Sec struct Sc=30.00
         *    |    *    |    *    |    *    |    *    |    *    |    *    | 
Seq: GCCCCTATAGCTCAGTGGTAGAGCGTCAGTCTTGTAAACTGAAGGtCTGTAGTTCGATCCTGCATGGGGGCA
Str: >>>>>>>..>>>>.......<<<<.>>>>>.......<<<<<.....>>>>>.......<<<<<<<<<<<<.

Scaffold_2.trna57 (34742272-34742343)	Length: 72 bp
Type: Asp	Anticodon: GTC at 34-36 (34742305-34742307)	Score: 69.8
HMM Sc=46.80	Sec struct Sc=23.00
         *    |    *    |    *    |    *    |    *    |    *    |    *    | 
Seq: GTCGTTGTAGTATAGTGGTaAGTATTCCCGCCTGTCACGCGGGTGaCCCGGGTTCGATCCCCGGCAACGGCG
Str: >>>>>>>..>>>>........<<<<.>>>>>.......<<<<<....>>>>>.......<<<<<<<<<<<<.

Scaffold_2.trna58 (34742606-34742682)	Length: 77 bp
Type: Asp	Anticodon: GTC at 39-41 (34742644-34742646)	Score: 53.7
HMM Sc=39.50	Sec struct Sc=14.20
         *    |    *    |    *    |    *    |    *    |    *    |    *    |    * 
Seq: GCCtgtttGTTGTAGTACAGTGGTaAGTATTCCTGCCTGTCACGCGGGTGaCTCGGGTTCGATCCCCGGCAACGGCG
Str: >>>.....>>>>..>>>>........<<<<.>>>>>.......<<<<<....>>>>>.......<<<<<<<<<<<<.

Scaffold_2.trna59 (35183725-35183797)	Length: 73 bp
Type: His	Anticodon: GTG at 34-36 (35183758-35183760)	Score: 23.9
Possible pseudogene: HMM Sc=23.30	Sec struct Sc=0.60
         *    |    *    |    *    |    *    |    *    |    *    |    *    |  
Seq: GCGCTTGTGGCTTAATAGAtAGAGCATCTGCATGTGGAGTAGAAGGTTTGgGGTTCGACCCCTACTAGGCGTA
Str: >>>>>>>..>>>>........<<<<.>>>>>.......<<<<<.....>>.>>.......<<<<.<<<<<<<.

Scaffold_2.trna60 (35001733-35001662)	Length: 72 bp
Type: His	Anticodon: GTG at 33-35 (35001701-35001699)	Score: 29.6
Possible pseudogene: HMM Sc=29.30	Sec struct Sc=0.30
         *    |    *    |    *    |    *    |    *    |    *    |    *    | 
Seq: GCGTTTGTGGCTCAATGATAGAGCATCTGCATGTGGAACAGAAAGTttgAGGTTCGATCCCTACTGGGCGCA
Str: >>>>>>>..>>>>.......<<<<.>>>>.........<<<<..>>...>>>.......<<<<<<<<<<<<.

Scaffold_2.trna61 (34947572-34947491)	Length: 82 bp
Type: Ser	Anticodon: AGA at 34-36 (34947539-34947537)	Score: 79.4
HMM Sc=43.10	Sec struct Sc=36.30
         *    |    *    |    *    |    *    |    *    |    *    |    *    |    *    | 
Seq: GTGGACGTGCCGGAGTGGTtATCGGGCATGACTAGAAATCATGTGGGCTTTGCCCGCGCAGGTTCGAATCCTGCCGTCCACG
Str: >>>>>>>..>>>>........<<<<.>>>>>.......<<<<<.>>>>...<<<<..>>>>>.......<<<<<<<<<<<<.

Scaffold_2.trna62 (34315481-34315398)	Length: 84 bp
Type: Cys	Anticodon: ACA at 44-46 (34315438-34315436)	Score: 35.9
HMM Sc=15.00	Sec struct Sc=20.90
         *    |    *    |    *    |    *    |    *    |    *    |    *    |    *    |   
Seq: AGCCTATTAGCTCAATTtGGTTGAGCactgtgtatTTGTGCTTACATTGCACAGGGaaTGTAGGTTCAAATCCTACATAGGCTC
Str: >>>>>>>..>>>>.........<<<<..........>>>>>.......<<<<<......>>>>>.......<<<<<<<<<<<<.

Scaffold_2.trna63 (33949244-33949173)	Length: 72 bp
Type: Gly	Anticodon: TCC at 34-36 (33949211-33949209)	Score: 73.9
HMM Sc=46.20	Sec struct Sc=27.70
         *    |    *    |    *    |    *    |    *    |    *    |    *    | 
Seq: GCGTTTGTAGTCCAACGGTtAGGATAATTGCCTTCCAAGCAATAGaCCCGGGTTCGACTCCCGGCAAACGCA
Str: >>>>>>>..>>>>........<<<<.>>>>>.......<<<<<....>>>>>.......<<<<<<<<<<<<.

Scaffold_2.trna64 (33355023-33354952)	Length: 72 bp
Type: Cys	Anticodon: GCA at 33-35 (33354991-33354989)	Score: 78.4
HMM Sc=55.80	Sec struct Sc=22.60
         *    |    *    |    *    |    *    |    *    |    *    |    *    | 
Seq: GGGTCCATAGCTCAGTGGTAGAGCAATTGACTGCAGATCAATAGGtCATCGGTTCGAACCCGGTTGGGCCCT
Str: >>>>>>>..>>>>.......<<<<.>>>>>.......<<<<<.....>>>>>.......<<<<<<<<<<<<.

Scaffold_2.trna65 (32998349-32998277)	Length: 73 bp
Type: Asn	Anticodon: GTT at 34-36 (32998316-32998314)	Score: 32.4
Possible pseudogene: HMM Sc=28.60	Sec struct Sc=3.80
         *    |    *    |    *    |    *    |    *    |    *    |    *    |  
Seq: AGCCCATTAGCTCAATTGGTAGAACACTCTGTTGTTTgtATGGAGGATGTAGGTTCAAATCCTACATAGGCTA
Str: >>>>.>>..>.>>........<<.<.>>>>>.........<<<<<...>>>>>.......<<<<<<<.<<<<.

Scaffold_2.trna66 (32709903-32709842)	Length: 62 bp
Type: Tyr	Anticodon: GTA at 28-30 (32709876-32709874)	Score: 22.0
Possible truncation, pseudogene: HMM Sc=0.00	Sec struct Sc=22.00
         *    |    *    |    *    |    *    |    *    |    *    | 
Seq: GTAGCTCAATGGAtAGAGTATCTGCATGTAAAGCAGAAGGtTTGGGGTCCGACCCCCTAtCG
Str: >..>>>>........<<<<.>>>>>.......<<<<<.....>>>>>.......<<<<<.<.

Scaffold_2.trna67 (32013508-32013445)	Length: 64 bp
Type: Undet	Anticodon: NNN at 0-0 (0-0)	Score: 21.4
Possible pseudogene: HMM Sc=9.80	Sec struct Sc=11.60
         *    |    *    |    *    |    *    |    *    |    *    |   
Seq: GCTGCAGTAGCACACCGGTtatATCTTAAGTTAAAGAtTCCAGGTTCGAATCCTGGCTGCAGCA
Str: >>>>>>>..>................<............>>>>>.......<<<<<<<<<<<<.

Scaffold_2.trna68 (30978075-30978003)	Length: 73 bp
Type: His	Anticodon: GTG at 34-36 (30978042-30978040)	Score: 22.7
Possible pseudogene: HMM Sc=26.10	Sec struct Sc=-3.40
         *    |    *    |    *    |    *    |    *    |    *    |    *    |  
Seq: GCGCTTGTAGCTTAATGGAtAGAGTATCTGTATGTGGAGCAGAAGGTTTGgGGTTCGACCTCTACTGGGCGCA
Str: >>>>>>>..>>>>........<<<<.>>>>>.......<<<<<.....>>.>>.......<<<<.<<<<<<<.

Scaffold_2.trna69 (29832286-29832216)	Length: 71 bp
Type: Gly	Anticodon: GCC at 33-35 (29832254-29832252)	Score: 66.5
HMM Sc=44.80	Sec struct Sc=21.70
         *    |    *    |    *    |    *    |    *    |    *    |    *    |
Seq: GCACCAGTGGTCTAGTGGTAGAATAGTACCCTGCCACGGTACAGaCCCGGGTTCGATTCCCGGCTGGTGCA
Str: >>>>>>>..>>.>.......<.<<.>>>>>.......<<<<<....>>>>>.......<<<<<<<<<<<<.

Scaffold_2.trna70 (29392960-29392891)	Length: 70 bp
Type: Thr	Anticodon: TGT at 33-35 (29392928-29392926)	Score: 20.3
Possible pseudogene: HMM Sc=22.80	Sec struct Sc=-2.50
         *    |    *    |    *    |    *    |    *    |    *    |    *    
Seq: GCGCTTGTAGCTCAATGGTtAGAGCATTTGCATGTAGTACAAGGtTTGGGGTTCGACCCCTACTGACGCA
Str: >>>.>.>..>>>>........<<<<.>.>>>.....<<<.<.....>>>>>......<<<<<<.<.<<<.

Scaffold_2.trna71 (28702481-28702409)	Length: 73 bp
Type: His	Anticodon: GTG at 34-36 (28702448-28702446)	Score: 31.6
Possible pseudogene: HMM Sc=29.30	Sec struct Sc=2.30
         *    |    *    |    *    |    *    |    *    |    *    |    *    |  
Seq: GCGCTTGTGGATCAATGGAtAGAGCATTTGCATGTGGAGTAAAAGGtTAAGGGTTCGACCCCTACTAAGCGCA
Str: >>>>>>>..>.>>........<<.<.>>>>>.......<<<<<.......>>>.......<<<..<<<<<<<.

Scaffold_2.trna72 (28116347-28116275)	Length: 73 bp
Type: Asn	Anticodon: GTT at 34-36 (28116314-28116312)	Score: 25.6
Possible pseudogene: HMM Sc=29.30	Sec struct Sc=-3.70
         *    |    *    |    *    |    *    |    *    |    *    |    *    |  
Seq: GCGTTTGTGGCTCAATGGAtACAGCATTTGCATGTTGAGCAGAAGaTTTGgGGTTCAACTCCTACTGGGCGCA
Str: >>>>>>>..>>>..........<<<.>>>>>.......<<<<<.....>>.>>.......<<<<.<<<<<<<.

Scaffold_2.trna73 (28113114-28113032)	Length: 83 bp
Type: Ser	Anticodon: GCT at 34-36 (28113081-28113079)	Score: 77.7
HMM Sc=43.60	Sec struct Sc=34.10
         *    |    *    |    *    |    *    |    *    |    *    |    *    |    *    |  
Seq: GTCGCTTTGGCCGAGTGGTtAAGGCGTGTGCCTGCTAAGTACATGGGGTTTCCCCCGCGAGAGTTCGAATCTCTCAGGCGACG
Str: >>>>>>>..>>>..........<<<.>>>>>.......<<<<<.>>>>....<<<<..>>>>>.......<<<<<<<<<<<<.

Scaffold_2.trna74 (26294398-26294327)	Length: 72 bp
Type: His	Anticodon: GTG at 34-36 (26294365-26294363)	Score: 63.0
HMM Sc=33.70	Sec struct Sc=29.30
         *    |    *    |    *    |    *    |    *    |    *    |    *    | 
Seq: GTGGCTGTAGTTTAGTGGTgAGAATTCCACGTTGTGGCCGTGGAGaCCTGGGCTCGAATCCCAGCAGCCACA
Str: >>>>>>>..>>>>........<<<<.>>>>>.......<<<<<....>>>>>.......<<<<<<<<<<<<.

Scaffold_2.trna75 (26076470-26076398)	Length: 73 bp
Type: His	Anticodon: GTG at 34-36 (26076437-26076435)	Score: 28.6
Possible pseudogene: HMM Sc=32.20	Sec struct Sc=-3.60
         *    |    *    |    *    |    *    |    *    |    *    |    *    |  
Seq: ATGCTTGTGGCTCAATGGAtAGAGCATCTGCATGTGAAGCAGAAGGTTTGgGGTTAGATCCCTACTGAGTGCA
Str: .>>>>>>..>>>>........<<<<.>>>>>.......<<<<<.....>>.>>.......<<<<.<<<<<<..

Scaffold_2.trna76 (25882843-25882773)	Length: 71 bp
Type: Gly	Anticodon: GCC at 33-35 (25882811-25882809)	Score: 66.5
HMM Sc=44.80	Sec struct Sc=21.70
         *    |    *    |    *    |    *    |    *    |    *    |    *    |
Seq: GCACCAGTGGTCTAGTGGTAGAATAGTACCCTGCCACGGTACAGaCCCGGGTTCGATTCCCGGCTGGTGCA
Str: >>>>>>>..>>.>.......<.<<.>>>>>.......<<<<<....>>>>>.......<<<<<<<<<<<<.

Scaffold_2.trna77 (24416109-24416037)	Length: 73 bp
Type: His	Anticodon: GTG at 34-36 (24416076-24416074)	Score: 28.0
Possible pseudogene: HMM Sc=36.80	Sec struct Sc=-8.80
         *    |    *    |    *    |    *    |    *    |    *    |    *    |  
Seq: GCGATTGTGGCTCAGTAGAtAAAGCATCTGCATGTGGAGCAGAAGGtTTGGGGTTCGATCCCTACTGggTGCA
Str: >>>.>.>..>>>..........<<<.>>>>>.......<<<<<.....>>>>>......<<<<<<.<..<<<.

Scaffold_2.trna78 (23480055-23479981)	Length: 75 bp
Type: His	Anticodon: GTG at 34-36 (23480022-23480020)	Score: 37.9
Possible pseudogene: HMM Sc=33.00	Sec struct Sc=4.90
         *    |    *    |    *    |    *    |    *    |    *    |    *    |    
Seq: ACGCTTGTGGCTCAATGGAtAGAGCATTTGCATGTGGAGCAGAAGGtTTGGGGTTCGACCCCCCtaTTAGGCGCA
Str: .>>>>>>..>>>>........<<<<.>>>>>.......<<<<<......>>>>.......<<<<...<<<<<<..

Scaffold_2.trna79 (23070469-23070397)	Length: 73 bp
Type: Ala	Anticodon: CGC at 34-36 (23070436-23070434)	Score: 68.3
HMM Sc=44.10	Sec struct Sc=24.20
         *    |    *    |    *    |    *    |    *    |    *    |    *    |  
Seq: GGGGGTGTAGCTCAtATGGTAGAGCGCTCGCTTCGCATGCGAGAGGcACGGGGTTCGATTCCCCGCACCTCCA
Str: >>>>>>>..>>>>........<<<<.>>>>>.......<<<<<.....>>>>>.......<<<<<<<<<<<<.

Scaffold_2.trna80 (22796721-22796649)	Length: 73 bp
Type: His	Anticodon: GTG at 34-36 (22796688-22796686)	Score: 22.3
Possible pseudogene: HMM Sc=28.30	Sec struct Sc=-6.00
         *    |    *    |    *    |    *    |    *    |    *    |    *    |  
Seq: GTGCTTGTAGCTCAATAGAtAGAGCCTTTGCATGTGGAGCAGAAGGTTTGgGGTTCGATCCCTATTGGGCGCA
Str: >>>>>>>..>>>>........<<<<.>>>>>.......<<<<<.....>>.>>.......<<<<.<<<<<<<.

Scaffold_2.trna81 (22567222-22567151)	Length: 72 bp
Type: Glu	Anticodon: TTC at 34-36 (22567189-22567187)	Score: 73.2
HMM Sc=48.70	Sec struct Sc=24.50
         *    |    *    |    *    |    *    |    *    |    *    |    *    | 
Seq: TCCGTTGTCGTCCAGCGGTtAGGATGTCTGGCTTTCACCCAGGAGaCCCGGGTTCGATTCCCGGCAACGGAA
Str: >>>>>>>..>>>>........<<<<.>>>>>.......<<<<<....>>>>>.......<<<<<<<<<<<<.

Scaffold_2.trna82 (21968296-21968225)	Length: 72 bp
Type: iMet	Anticodon: CAT at 33-35 (21968264-21968262)	Score: 58.3
HMM Sc=28.10	Sec struct Sc=30.20
         *    |    *    |    *    |    *    |    *    |    *    |    *    | 
Seq: ATCAGAGTGGCGCAGCGGAAGCGTGGTGGGCCCATAACCCACAGGtCCCAGGATCGAAACCTGGCTCTGATA
Str: >>>>>>>..>>>>.......<<<<.>>>>>.......<<<<<.....>>>>>.......<<<<<<<<<<<<.

Scaffold_2.trna83 (21139034-21138950)	Length: 85 bp
Type: Met	Anticodon: CAT at 35-37 (21139000-21138998)	Score: 60.1
Possible intron: 39-49 (21138996-21138986)
HMM Sc=36.70	Sec struct Sc=23.40
         *    |    *    |    *    |    *    |    *    |    *    |    *    |    *    |    
Seq: GGGGTGGTGGCGCAGTTGGCtAGCGCGTAGGTCTCATAgctactgagtgATCCTGAGGtCGAGAGTTCGAGCCTCTCTCACCCCC
Str: >>>>>>>..>>>>.........<<<<.>>>>....................<<<<.....>>>>>.......<<<<<<<<<<<<.

Scaffold_2.trna84 (20949206-20949134)	Length: 73 bp
Type: Arg	Anticodon: ACG at 34-36 (20949173-20949171)	Score: 71.7
HMM Sc=49.10	Sec struct Sc=22.60
         *    |    *    |    *    |    *    |    *    |    *    |    *    |  
Seq: GACTCCATGGCCCAATGGAtAAGGCGCTGGTCTACGGAACCAGAGAtTCTGGGTTCGATCCCCAGTGGAGTCG
Str: >>>>>>>..>>>..........<<<.>>>>>.......<<<<<.....>>>>>.......<<<<<<<<<<<<.

Scaffold_2.trna85 (20465124-20465052)	Length: 73 bp
Type: His	Anticodon: GTG at 34-36 (20465091-20465089)	Score: 24.7
Possible pseudogene: HMM Sc=31.80	Sec struct Sc=-7.10
         *    |    *    |    *    |    *    |    *    |    *    |    *    |  
Seq: GCGTTTGTGGCTCAATAGAtAGAGCATCTGCATGTGGAGCAGAAGAtTAGGGGTTCGACCCCTACTGGGTACA
Str: >.>>>>>..>>>>........<<<<.>>>>>.......<<<<<.......>>>.......<<<..<<<<<.<.

Scaffold_2.trna86 (20313856-20313776)	Length: 81 bp
Type: Leu	Anticodon: AAG at 36-38 (20313821-20313819)	Score: 72.2
HMM Sc=50.40	Sec struct Sc=21.80
         *    |    *    |    *    |    *    |    *    |    *    |    *    |    *    |
Seq: GTTGAGATGGCCGAGTTGGTctAAGGCTCCAGATTAAGGTTCTGGTccgaaaGGgCGTGGGTTCAAATCCCACTCTCAACA
Str: >>>>>>>..>>>............<<<.>>>>>.......<<<<<...........>>>>>.......<<<<<<<<<<<<.

Scaffold_2.trna87 (20215941-20215871)	Length: 71 bp
Type: Gln	Anticodon: TTG at 34-36 (20215908-20215906)	Score: 59.7
HMM Sc=43.70	Sec struct Sc=16.00
         *    |    *    |    *    |    *    |    *    |    *    |    *    |
Seq: GGTTCTATGGTGTAGTGGTtAGCACTCTGGACTTTGAATCCAGCGACCTGGTTCGACTCCCGGTAGGACCT
Str: >>>>>>>..>>>>........<<<<.>>>>>.......<<<<<...>>.>>.......<<.<<<<<<<<<.

Scaffold_2.trna88 (18738534-18738462)	Length: 73 bp
Type: Asn	Anticodon: ATT at 34-36 (18738501-18738499)	Score: 31.7
Possible pseudogene: HMM Sc=0.00	Sec struct Sc=31.70
         *    |    *    |    *    |    *    |    *    |    *    |    *    |  
Seq: AGCCTATTAACTCAACCtGGTAGAGTCCTATGCATTTGcATAGAGGaTGTAGGTTCAACTCCTACATAGGCTA
Str: >>>>>>>..>>>>.........<<<<.>>>..........<<<.....>>>>>.......<<<<<<<<<<<<.

Scaffold_2.trna89 (18187693-18187618)	Length: 76 bp
Type: Undet	Anticodon: NNN at 0-0 (0-0)	Score: 36.6
HMM Sc=19.50	Sec struct Sc=17.10
         *    |    *    |    *    |    *    |    *    |    *    |    *    |    *
Seq: AGCCTATTAGCTCATTTGGTAGAGCACTCTGttcttttttgtatAGAGGaTGTAGGTTCAAATCCTACATATGCTA
Str: >>>.>>>..>>>>........<<<<.>..................<.....>>>>>.......<<<<<<<<.<<<.

Scaffold_2.trna90 (17043868-17043796)	Length: 73 bp
Type: Asn	Anticodon: ATT at 34-36 (17043835-17043833)	Score: 38.1
HMM Sc=17.90	Sec struct Sc=20.20
         *    |    *    |    *    |    *    |    *    |    *    |    *    |  
Seq: AGCCTATTAGCTCAACTtGGTAGAGCAATATGCATTTGcATAGAGGgTGTAGGTTCAACTCCTACATAGGCTA
Str: >>>>>>>..>>>>.........<<<<..>>..........<<......>>>>>.......<<<<<<<<<<<<.

Scaffold_2.trna91 (16428471-16428399)	Length: 73 bp
Type: Asn	Anticodon: ATT at 34-36 (16428438-16428436)	Score: 32.0
HMM Sc=19.40	Sec struct Sc=12.60
         *    |    *    |    *    |    *    |    *    |    *    |    *    |  
Seq: AGCCTATTAGCTCAACTtGGTAGAGCGCTATGCATTTGcATAGAGGaTATAGGTTCAACTCCTACATTGGCTA
Str: >>>>.>>..>>>>.........<<<<.>>>..........<<<......>>>>.......<<<<.<<.<<<<.

Scaffold_2.trna92 (12321663-12321593)	Length: 71 bp
Type: Gly	Anticodon: GCC at 33-35 (12321631-12321629)	Score: 61.0
HMM Sc=40.10	Sec struct Sc=20.90
         *    |    *    |    *    |    *    |    *    |    *    |    *    |
Seq: GCGGATATAGTCGAATGGTAAAATTTCTCTTTGCCAAGGAGAAGaCGCGGGTTCGATTCCCGCTATCCGCT
Str: >>>>>>>..>>...........<<.>>>>>.......<<<<<....>>>>>.......<<<<<<<<<<<<.

Scaffold_2.trna93 (11506554-11506482)	Length: 73 bp
Type: Undet	Anticodon: NNN at 0-0 (0-0)	Score: 20.8
Possible pseudogene: HMM Sc=17.60	Sec struct Sc=3.20
         *    |    *    |    *    |    *    |    *    |    *    |    *    |  
Seq: GTTGTTGTGGTGTAGTGGTTACtACAATGGTTTGCAAACCAAAGGttTCCTTGTTCAATTCAAGTTAACAACA
Str: >>>>>>>..>>>>.......<<.<<..>>>........<<<........>>>>.......<<<<.<<<<<<<.

Scaffold_2.trna94 (9021540-9021457)	Length: 84 bp
Type: Thr	Anticodon: TGT at 37-39 (9021504-9021502)	Score: 36.8
Possible intron: 41-46 (9021500-9021495)
HMM Sc=19.10	Sec struct Sc=17.70
         *    |    *    |    *    |    *    |    *    |    *    |    *    |    *    |   
Seq: AGCCTATTAGCTCAATTtGGTCGAGCACTaTGtATTTGTGcttaatTTgCAcAGGGGaTGTAGGTTCAAATCCTACATAGGCTT
Str: >>>>>>>..>>>>.........<<<<.>>.>>.>.............<.<<.<<.....>>>>>.......<<<<<<<<<<<<.

Scaffold_2.trna95 (9020974-9020891)	Length: 84 bp
Type: Ile	Anticodon: AAT at 44-46 (9020931-9020929)	Score: 35.0
HMM Sc=15.90	Sec struct Sc=19.10
         *    |    *    |    *    |    *    |    *    |    *    |    *    |    *    |   
Seq: AGCCTATTAGCTCAATTtGGTCGAGCactgtgtatTTGTGCTTAATTTGCACAGGGtaTGTAGGTTCAAATCCTACATAGGCTT
Str: >>>>>>>..>>>>.........<<<<..........>>>>>.......<<<<<......>>>>>.......<<<<<<<<<<<<.

Scaffold_2.trna96 (8885486-8885403)	Length: 84 bp
Type: Thr	Anticodon: TGT at 37-39 (8885450-8885448)	Score: 43.6
Possible intron: 41-46 (8885446-8885441)
HMM Sc=21.00	Sec struct Sc=22.60
         *    |    *    |    *    |    *    |    *    |    *    |    *    |    *    |   
Seq: AGCCTATTAGCTCAATTtGGTAGAGCACTGtGtATTTGTGcttacaTTgCaCAGGGGaTGTAGGTTCGAATCCTACATAGGCTC
Str: >>>>>>>..>>>>.........<<<<.>>>.>.>.............<.<.<<<.....>>>>>.......<<<<<<<<<<<<.

Scaffold_2.trna97 (7663570-7663498)	Length: 73 bp
Type: His	Anticodon: GTG at 34-36 (7663537-7663535)	Score: 41.9
Possible pseudogene: HMM Sc=38.70	Sec struct Sc=3.20
         *    |    *    |    *    |    *    |    *    |    *    |    *    |  
Seq: GCGCTTGTGGCTCAATGGAtAGAGCATCTGCATGTGGAGCAGAAGGTTTGgGGTTCGACCCCTACTAGGCGCA
Str: >>>>>>>..>>>>........<<<<.>>>>>.......<<<<<.....>>.>>.......<<<<.<<<<<<<.

Scaffold_2.trna98 (6223179-6223107)	Length: 73 bp
Type: His	Anticodon: GTG at 34-36 (6223146-6223144)	Score: 22.2
Possible pseudogene: HMM Sc=18.70	Sec struct Sc=3.50
         *    |    *    |    *    |    *    |    *    |    *    |    *    |  
Seq: GCGTTTGTGGCTCAATGAAtAGAGCATCTGCATGTGGAGTAGAATGTttgAGGTTCGACCCTTACTAGGTGCA
Str: >>>>>>>..>>>>........<<<<.>>>>>.......<<<<<..>>...>>>.......<<<<<<<<<<<<.

Scaffold_2.trna99 (4100312-4100241)	Length: 72 bp
Type: Asp	Anticodon: GTC at 34-36 (4100279-4100277)	Score: 69.8
HMM Sc=46.80	Sec struct Sc=23.00
         *    |    *    |    *    |    *    |    *    |    *    |    *    | 
Seq: GTCGTTGTAGTATAGTGGTaAGTATTCCCGCCTGTCACGCGGGTGaCCCGGGTTCGATCCCCGGCAACGGCG
Str: >>>>>>>..>>>>........<<<<.>>>>>.......<<<<<....>>>>>.......<<<<<<<<<<<<.

Scaffold_2.trna100 (3963577-3963505)	Length: 73 bp
Type: Glu	Anticodon: CTC at 35-37 (3963543-3963541)	Score: 78.9
HMM Sc=53.10	Sec struct Sc=25.80
         *    |    *    |    *    |    *    |    *    |    *    |    *    |  
Seq: TCCGTTGTAGTCTAGTTGGTtAGGATACTCGGCTCTCACCCGAGAGaCCCGGGTTCAAGTCCCGGCAACGGAA
Str: >>>>>>>..>>>>.........<<<<.>>>>>.......<<<<<....>>>>>.......<<<<<<<<<<<<.

Scaffold_2.trna101 (3490253-3490181)	Length: 73 bp
Type: Phe	Anticodon: GAA at 34-36 (3490220-3490218)	Score: 78.3
HMM Sc=58.40	Sec struct Sc=19.90
         *    |    *    |    *    |    *    |    *    |    *    |    *    |  
Seq: GCGGGGATAGCTCAGTTGGGAGAGCGTCAGACTGAAGATCTGAAGGtCGCGTGTTCGATCCACGCTCACCGCA
Str: >>>>.>>..>>>>........<<<<.>>>>>.......<<<<<.....>>>>>.......<<<<<<<.<<<<.

Scaffold_2.trna102 (3454037-3453965)	Length: 73 bp
Type: Thr	Anticodon: TGT at 37-39 (3454001-3453999)	Score: 38.5
HMM Sc=21.40	Sec struct Sc=17.10
         *    |    *    |    *    |    *    |    *    |    *    |    *    |  
Seq: AGCCTATTAGCTCAATTAGTAGAGCACTttgTTCTTTGTATGGAGGaTGTAGGTTCAAATCCTACATAGGCAA
Str: .>>>>>>..>>>>........<<<<......>>>.......<<<....>>>>>.......<<<<<<<<<<<..

Scaffold_2.trna103 (3321464-3321384)	Length: 81 bp
Type: Leu	Anticodon: CAG at 36-38 (3321429-3321427)	Score: 70.3
HMM Sc=48.00	Sec struct Sc=22.30
         *    |    *    |    *    |    *    |    *    |    *    |    *    |    *    |
Seq: GTCAGGATGGCCGAGTTGGTctAAGGCGCCAGTTTCAGGTACTGGTccgaaaGGgCATGGGTTCGAATCCCATTCCTGACA
Str: >>>>>>>..>>>............<<<.>>>>>.......<<<<<...........>>>>>.......<<<<<<<<<<<<.

Scaffold_2.trna104 (3074090-3074018)	Length: 73 bp
Type: Ala	Anticodon: AGC at 34-36 (3074057-3074055)	Score: 63.4
HMM Sc=38.20	Sec struct Sc=25.20
         *    |    *    |    *    |    *    |    *    |    *    |    *    |  
Seq: GGGGATGTAGCTCAGATGGTAGAGCGCTCGCTTAGCATGCGAGAGGtACGGGGATCGATACCCCGCATCTCCA
Str: >>>>>>>..>>>>........<<<<.>>>>>.......<<<<<.....>>>>>.......<<<<<<<<<<<<.

Scaffold_2.trna105 (903293-903212)	Length: 82 bp
Type: Ser	Anticodon: GCT at 34-36 (903260-903258)	Score: 79.0
HMM Sc=43.10	Sec struct Sc=35.90
         *    |    *    |    *    |    *    |    *    |    *    |    *    |    *    | 
Seq: GACGCTTTGGCCGAGTGGTtAAGGCGTGTGCCTGCTAAGTACATGGGGTTTCCCCGCGAGAGTTCGAATCTCTCAGGCGTCG
Str: >>>>>>>..>>>..........<<<.>>>>>.......<<<<<.>>>>...<<<<..>>>>>.......<<<<<<<<<<<<.

Scaffold_2.trna106 (113116-113045)	Length: 72 bp
Type: Pro	Anticodon: TGG at 33-35 (113084-113082)	Score: 69.2
HMM Sc=36.90	Sec struct Sc=32.30
         *    |    *    |    *    |    *    |    *    |    *    |    *    | 
Seq: GGGCGTTTGGTCTAGTGGTATGATTCTCGCTTTGGGTGCGAGAGGtCCCGAGTTCGATTCTCGGAACGCCCC
Str: >>>>>>>..>>>.........<<<.>>>>>.......<<<<<.....>>>>>.......<<<<<<<<<<<<.

Scaffold_3.trna1 (290487-290559)	Length: 73 bp
Type: His	Anticodon: GTG at 34-36 (290520-290522)	Score: 22.1
Possible pseudogene: HMM Sc=22.80	Sec struct Sc=-0.70
         *    |    *    |    *    |    *    |    *    |    *    |    *    |  
Seq: GCGCTTGTAGCTCAATGGAtAGAATATCTGCATGTGGAGCAGAAGGTTTAaAGTTCGACCCTTATTGACTGCG
Str: >>>.>>>..>.>>........<<.<.>>>>>.......<<<<<.....>>.>>.......<<<<.<<<.<<<.

Scaffold_3.trna2 (1160204-1160277)	Length: 74 bp
Type: Asn	Anticodon: GTT at 35-37 (1160238-1160240)	Score: 84.5
HMM Sc=59.40	Sec struct Sc=25.10
         *    |    *    |    *    |    *    |    *    |    *    |    *    |   
Seq: GCTGGAATAGCTCAGTTGGTtAGAGCGTGTGGCTGTTAACCACAAGGtCGGAGGTTCAAGCCCTCCTTCTAGCG
Str: >>>>>>>..>>>>.........<<<<.>>>>>.......<<<<<.....>>>>>.......<<<<<<<<<<<<.

Scaffold_3.trna3 (1429273-1429344)	Length: 72 bp
Type: Asp	Anticodon: GTC at 34-36 (1429306-1429308)	Score: 69.8
HMM Sc=46.80	Sec struct Sc=23.00
         *    |    *    |    *    |    *    |    *    |    *    |    *    | 
Seq: GTCGTTGTAGTATAGTGGTaAGTATTCCCGCCTGTCACGCGGGTGaCCCGGGTTCGATCCCCGGCAACGGCG
Str: >>>>>>>..>>>>........<<<<.>>>>>.......<<<<<....>>>>>.......<<<<<<<<<<<<.

Scaffold_3.trna4 (1667063-1667135)	Length: 73 bp
Type: Arg	Anticodon: ACG at 34-36 (1667096-1667098)	Score: 71.7
HMM Sc=49.10	Sec struct Sc=22.60
         *    |    *    |    *    |    *    |    *    |    *    |    *    |  
Seq: GACTCCATGGCCCAATGGAtAAGGCGCTGGTCTACGGAACCAGAGAtTCTGGGTTCGATCCCCAGTGGAGTCG
Str: >>>>>>>..>>>..........<<<.>>>>>.......<<<<<.....>>>>>.......<<<<<<<<<<<<.

Scaffold_3.trna5 (1667734-1667806)	Length: 73 bp
Type: Arg	Anticodon: ACG at 34-36 (1667767-1667769)	Score: 71.7
HMM Sc=49.10	Sec struct Sc=22.60
         *    |    *    |    *    |    *    |    *    |    *    |    *    |  
Seq: GACTCCATGGCCCAATGGAtAAGGCGCTGGTCTACGGAACCAGAGAtTCTGGGTTCGATCCCCAGTGGAGTCG
Str: >>>>>>>..>>>..........<<<.>>>>>.......<<<<<.....>>>>>.......<<<<<<<<<<<<.

Scaffold_3.trna6 (1836255-1836326)	Length: 72 bp
Type: Thr	Anticodon: TGT at 33-35 (1836287-1836289)	Score: 84.0
HMM Sc=57.70	Sec struct Sc=26.30
         *    |    *    |    *    |    *    |    *    |    *    |    *    | 
Seq: GCCCTTATAGCTCAGTGGTAGAGCGCCAGTCTTGTAAACTGGAGGtCCGTAGTTCGATCCTGCGTGAGGGCA
Str: >>>>>>>..>>>>.......<<<<.>>>>>.......<<<<<.....>>>>>.......<<<<<<<<<<<<.

Scaffold_3.trna7 (1885724-1885796)	Length: 73 bp
Type: Arg	Anticodon: TCT at 34-36 (1885757-1885759)	Score: 70.0
HMM Sc=49.90	Sec struct Sc=20.10
         *    |    *    |    *    |    *    |    *    |    *    |    *    |  
Seq: GCGCTCGTGGCCTAATGGAtAAGGCATTTGACTTCTAATCAAAGGAtTGTGGGTTCGAGTCCCACCGAGCGTG
Str: >>>>>>>..>>>>........<<<<.>>>>>.......<<<<<.....>>>>>.......<<<<<<<<<<<<.

Scaffold_3.trna8 (1969650-1969722)	Length: 73 bp
Type: His	Anticodon: GTG at 34-36 (1969683-1969685)	Score: 28.7
Possible pseudogene: HMM Sc=33.50	Sec struct Sc=-4.80
         *    |    *    |    *    |    *    |    *    |    *    |    *    |  
Seq: GCGCTTGTGGCTCAATGGAtATAGCATCTGCATGTGGAGCAGAAGGTTTGGGGTTCGACCCTTACTGAGCGCA
Str: >>>>>>>..>>>..........<<<.>>>>>.......<<<<<........>>.......<...<<<<<<<<.

Scaffold_3.trna9 (3905841-3905913)	Length: 73 bp
Type: Tyr	Anticodon: GTA at 34-36 (3905874-3905876)	Score: 27.9
Possible pseudogene: HMM Sc=29.80	Sec struct Sc=-1.90
         *    |    *    |    *    |    *    |    *    |    *    |    *    |  
Seq: GCGTTTGTGGCTTAATGGAtAGAGCATCTGCACGTAGAGCAGAAGGTTTGGGGTTCGACCCTTACTGAGCGCA
Str: >>>>>>>..>>>>........<<<<.>>>>>.......<<<<<........>>.......<...<<<<<<<<.

Scaffold_3.trna10 (5315679-5315760)	Length: 82 bp
Type: Ser	Anticodon: GCT at 34-36 (5315712-5315714)	Score: 80.5
HMM Sc=45.20	Sec struct Sc=35.30
         *    |    *    |    *    |    *    |    *    |    *    |    *    |    *    | 
Seq: GTCGCTTTGGCCGAGTGGTtAAGGCGTGTGCCTGCTAAGTACATGGGGTTTCCCCGCGAGAGTTCGAATCTCTCAGGCGACG
Str: >>>>>>>..>>>..........<<<.>>>>>.......<<<<<.>>>>...<<<<..>>>>>.......<<<<<<<<<<<<.

Scaffold_3.trna11 (5833228-5833300)	Length: 73 bp
Type: His	Anticodon: GTG at 34-36 (5833261-5833263)	Score: 30.3
Possible pseudogene: HMM Sc=31.20	Sec struct Sc=-0.90
         *    |    *    |    *    |    *    |    *    |    *    |    *    |  
Seq: GCGTTTGTGGCTCAACGGAtAGAGTATTTGCATGTGGAGCAGAACGTttgGGGTTCGACTCCTACTGGGCGCA
Str: >>>>>>>..>>>>........<<<<.>>>>>.......<<<<<..>>...>>>.......<<<<<<<<<<<<.

Scaffold_3.trna12 (6390468-6390540)	Length: 73 bp
Type: Tyr	Anticodon: GTA at 34-36 (6390501-6390503)	Score: 36.3
HMM Sc=27.10	Sec struct Sc=9.20
         *    |    *    |    *    |    *    |    *    |    *    |    *    |  
Seq: GCGCTTGTGGCTCAATGGAtAGAGCATCTTCATGTAGAGCAGAAGGtTTGGAGTTCGACCCCCTACTGGCGCA
Str: >>>>>.>..>>>>........<<<<.>>>.>.......<.<<<.....>>>.>.......<.<<<<.<<<<<.

Scaffold_3.trna13 (7648514-7648587)	Length: 74 bp
Type: Met	Anticodon: CAT at 34-36 (7648547-7648549)	Score: 39.9
HMM Sc=22.20	Sec struct Sc=17.70
         *    |    *    |    *    |    *    |    *    |    *    |    *    |   
Seq: GCATCCATGGCTAAATGGTtAAAGCGCCCAACTCATAATTGGcGAATTTGTAGGTCCAATTCCTACTTGATGCA
Str: >>>>>.>..>>>..........<<<.>>>>>.......<<<<.<.....>>>>>.......<<<<<<.<<<<<.

Scaffold_3.trna14 (8844297-8844380)	Length: 84 bp
Type: Val	Anticodon: TAC at 43-45 (8844339-8844341)	Score: 37.6
HMM Sc=18.60	Sec struct Sc=19.00
         *    |    *    |    *    |    *    |    *    |    *    |    *    |    *    |   
Seq: AGCCTATTAGCTCAATTtGGTCGAGCACtgtgtattTGTACTTACATTGCACaggGGaTGTAGGTTCAAATCCTACATAGGCTC
Str: >>>>>>>..>>>>.........<<<<..........>>>>.......<<<<........>>>>>.......<<<<<<<<<<<<.

Scaffold_3.trna15 (9006769-9006842)	Length: 74 bp
Type: His	Anticodon: GTG at 34-36 (9006802-9006804)	Score: 39.3
HMM Sc=30.90	Sec struct Sc=8.40
         *    |    *    |    *    |    *    |    *    |    *    |    *    |   
Seq: GCGCTTCTGGCTCAATGGAtAGAGCATCTGCATGTGGAGCAGAAGGtTTGGGGTTCGACCCCCTACTAGaCGCA
Str: >>>>>....>>>>........<<<<.>>>>>.......<<<<<.....>>>>>.......<<<<<..<<.<<<.

Scaffold_3.trna16 (9214011-9214082)	Length: 72 bp
Type: Thr	Anticodon: CGT at 33-35 (9214043-9214045)	Score: 81.9
HMM Sc=56.90	Sec struct Sc=25.00
         *    |    *    |    *    |    *    |    *    |    *    |    *    | 
Seq: GCCTCCATAGCATAGTGGTAGTGCGTTCGCTTCGTAAGCGAAAGGtCGCGAGTTCGATCCTCGCTGGGGGCT
Str: >>>>>>>..>>>>.......<<<<.>>>>>.......<<<<<.....>>>>>.......<<<<<<<<<<<<.

Scaffold_3.trna17 (9248120-9248193)	Length: 74 bp
Type: Ile	Anticodon: AAT at 35-37 (9248154-9248156)	Score: 79.3
HMM Sc=55.80	Sec struct Sc=23.50
         *    |    *    |    *    |    *    |    *    |    *    |    *    |   
Seq: GGCCTATTAGCTCAGCTGGTtAGAGCGTCGTGCTAATAACGCGAAGGtCGCAGGTTCGAGACCTGCATGGGCCA
Str: >>>>>>>..>>>>.........<<<<.>>>>>.......<<<<<.....>>>>>.......<<<<<<<<<<<<.

Scaffold_3.trna18 (9248264-9248336)	Length: 73 bp
Type: Ala	Anticodon: TGC at 34-36 (9248297-9248299)	Score: 70.0
HMM Sc=45.30	Sec struct Sc=24.70
         *    |    *    |    *    |    *    |    *    |    *    |    *    |  
Seq: GGGGATGTAGCTCAAATGGTAGAGCGCTCGCTTTGCATGCGAGAGGcACGGGGTTCGATCCCCCGCATCTCCA
Str: >>>>>>>..>>>>........<<<<.>>>>>.......<<<<<.....>>>>>.......<<<<<<<<<<<<.

Scaffold_3.trna19 (9268876-9268949)	Length: 74 bp
Type: Asn	Anticodon: GTT at 35-37 (9268910-9268912)	Score: 84.5
HMM Sc=59.40	Sec struct Sc=25.10
         *    |    *    |    *    |    *    |    *    |    *    |    *    |   
Seq: GCTGGAATAGCTCAGTTGGTtAGAGCGTGTGGCTGTTAACCACAAGGtCGGAGGTTCAAGCCCTCCTTCTAGCG
Str: >>>>>>>..>>>>.........<<<<.>>>>>.......<<<<<.....>>>>>.......<<<<<<<<<<<<.

Scaffold_3.trna20 (9269829-9269902)	Length: 74 bp
Type: Asn	Anticodon: GTT at 35-37 (9269863-9269865)	Score: 84.5
HMM Sc=59.40	Sec struct Sc=25.10
         *    |    *    |    *    |    *    |    *    |    *    |    *    |   
Seq: GCTGGAATAGCTCAGTTGGTtAGAGCGTGTGGCTGTTAACCACAAGGtCGGAGGTTCAAGCCCTCCTTCTAGCG
Str: >>>>>>>..>>>>.........<<<<.>>>>>.......<<<<<.....>>>>>.......<<<<<<<<<<<<.

Scaffold_3.trna21 (9882328-9882399)	Length: 72 bp
Type: Asp	Anticodon: GTC at 34-36 (9882361-9882363)	Score: 69.8
HMM Sc=46.80	Sec struct Sc=23.00
         *    |    *    |    *    |    *    |    *    |    *    |    *    | 
Seq: GTCGTTGTAGTATAGTGGTaAGTATTCCCGCCTGTCACGCGGGTGaCCCGGGTTCGATCCCCGGCAACGGCG
Str: >>>>>>>..>>>>........<<<<.>>>>>.......<<<<<....>>>>>.......<<<<<<<<<<<<.

Scaffold_3.trna22 (10180813-10180884)	Length: 72 bp
Type: Asp	Anticodon: GTC at 34-36 (10180846-10180848)	Score: 69.8
HMM Sc=46.80	Sec struct Sc=23.00
         *    |    *    |    *    |    *    |    *    |    *    |    *    | 
Seq: GTCGTTGTAGTATAGTGGTaAGTATTCCCGCCTGTCACGCGGGTGaCCCGGGTTCGATCCCCGGCAACGGCG
Str: >>>>>>>..>>>>........<<<<.>>>>>.......<<<<<....>>>>>.......<<<<<<<<<<<<.

Scaffold_3.trna23 (10448808-10448879)	Length: 72 bp
Type: His	Anticodon: GTG at 34-36 (10448841-10448843)	Score: 36.1
Possible pseudogene: HMM Sc=34.10	Sec struct Sc=2.00
         *    |    *    |    *    |    *    |    *    |    *    |    *    | 
Seq: GCTTTTGTAGCTCAATGGAtAGAGCATCTGCATGTGGAGCAGAAGGTTAGGGgTTCGACTCCTACTAAAGGA
Str: .>>>>.>..>>>>........<<<<.>>>>>.......<<<<<....>>>>.........<<<<<.<<<<..

Scaffold_3.trna24 (10514701-10514773)	Length: 73 bp
Type: Met	Anticodon: CAT at 33-35 (10514733-10514735)	Score: 34.9
HMM Sc=24.60	Sec struct Sc=10.30
         *    |    *    |    *    |    *    |    *    |    *    |    *    |  
Seq: GCTCCATGACTGAATGGTtAAAGCGCCCAACTCATAATTGAcGAATTCGTAGGTTCAATTCCTACTGGATGCA
Str: >>>>>>...>>..........<<..>.>>>.......<<<..<.....>>>>>.......<<<<<<<<<.<<.

Scaffold_3.trna25 (10542669-10542742)	Length: 74 bp
Type: Asp	Anticodon: GTC at 35-37 (10542703-10542705)	Score: 62.4
HMM Sc=43.90	Sec struct Sc=18.50
         *    |    *    |    *    |    *    |    *    |    *    |    *    |   
Seq: GGGATTGTAGTTCAATTGGTtAGAGCACCGCCCTGTCAAGGCGGAAGcTGCGGGTTCGAGCCCCGTCAGTCCCG
Str: >>>>>>>..>>>>.........<<<<.>>>>>.......<<<<<.....>>>>>.......<<<<<<<<<<<<.

Scaffold_3.trna26 (11674653-11674725)	Length: 73 bp
Type: His	Anticodon: GTG at 34-36 (11674686-11674688)	Score: 25.2
HMM Sc=16.40	Sec struct Sc=8.80
         *    |    *    |    *    |    *    |    *    |    *    |    *    |  
Seq: GTGCTTGTAGCTTAATGGAtATACCATCTGCATGTGGAGCAGAATGTGTGGGTTTtGATCCCTATTGGGTACA
Str: >>>>>>>..>.>..........<.<.>>>>>.......<<<<<....>>>>>........<<<<<<<<<<<<.

Scaffold_3.trna27 (12139444-12139517)	Length: 74 bp
Type: Ile	Anticodon: TAT at 35-37 (12139478-12139480)	Score: 85.9
HMM Sc=70.60	Sec struct Sc=15.30
         *    |    *    |    *    |    *    |    *    |    *    |    *    |   
Seq: GGTCCCGTAGCTCAGTTGGTtAGAGCGTTGGTCTTATGAGCCGAAGGtCGCGGGTTCGAGCCCCGCCGGGACCA
Str: >>>>>>>..>>>>.........<<<<.>>>>>.......<<<<<.....>>>>>.......<<<<<<<<<<<<.

Scaffold_3.trna28 (12550848-12550920)	Length: 73 bp
Type: Tyr	Anticodon: GTA at 34-36 (12550881-12550883)	Score: 25.3
Possible pseudogene: HMM Sc=24.50	Sec struct Sc=0.80
         *    |    *    |    *    |    *    |    *    |    *    |    *    |  
Seq: GCGCTTGTAGCTTAATGGAtAGAGCATCTGCATGTATAGTAGAATGTttgGGGTTCGACCCCTACTGGGCGCA
Str: >>>>>>>..>>>>........<<<<.>>>>>.......<<<<<..>>...>>>.......<<<<<<<<<<<<.

Scaffold_3.trna29 (12646766-12646837)	Length: 72 bp
Type: Undet	Anticodon: NNN at 0-0 (0-0)	Score: 24.6
Possible pseudogene: HMM Sc=28.30	Sec struct Sc=-3.70
         *    |    *    |    *    |    *    |    *    |    *    |    *    | 
Seq: GTTGTTGTGGTGTAGTGGTtACCACAATGGTTTGCAAACCAAAAgTCCTaTGTTCAATTCAAGCCAACAACA
Str: >>>>>>>..>>>..........<<<..>>>........<<<......>>.>>.......<<<<.<<<<<<<.

Scaffold_3.trna30 (12710194-12710266)	Length: 73 bp
Type: His	Anticodon: GTG at 34-36 (12710227-12710229)	Score: 22.6
Possible pseudogene: HMM Sc=30.40	Sec struct Sc=-7.80
         *    |    *    |    *    |    *    |    *    |    *    |    *    |  
Seq: TCGCTTATGGCTCAATGGAtAGAGCATCTGCATGTGGAGTAGAAGGtTTGGGGTTCGACCCCTATTcGGCGCA
Str: .>>>>.>..>>>>........<<<<.>>>>>.......<<<<<.....>>>>>......<<<<<<..<<<<..

Scaffold_3.trna31 (13168776-13168859)	Length: 84 bp
Type: Cys	Anticodon: ACA at 44-46 (13168819-13168821)	Score: 39.9
HMM Sc=24.20	Sec struct Sc=15.70
         *    |    *    |    *    |    *    |    *    |    *    |    *    |    *    |   
Seq: AGCCTATTAGCTCAATTtGGTAGAGCattgtgtaTCTGtGCTTACATTGCaCAGGGGaTGTAGGTTCGAATCCTACATAGGCCC
Str: .>>>>>>..>>>>.........<<<<.........>>>.>>.......<<.<<<.....>>>>>.......<<<<<<<<<<<..

Scaffold_3.trna32 (13177778-13177861)	Length: 84 bp
Type: Cys	Anticodon: ACA at 44-46 (13177821-13177823)	Score: 39.9
HMM Sc=24.20	Sec struct Sc=15.70
         *    |    *    |    *    |    *    |    *    |    *    |    *    |    *    |   
Seq: AGCCTATTAGCTCAATTtGGTAGAGCattgtgtaTCTGtGCTTACATTGCaCAGGGGaTGTAGGTTCGAATCCTACATAGGCCC
Str: .>>>>>>..>>>>.........<<<<.........>>>.>>.......<<.<<<.....>>>>>.......<<<<<<<<<<<..

Scaffold_3.trna33 (14070076-14070147)	Length: 72 bp
Type: His	Anticodon: GTG at 33-35 (14070108-14070110)	Score: 20.1
Possible pseudogene: HMM Sc=26.80	Sec struct Sc=-6.70
         *    |    *    |    *    |    *    |    *    |    *    |    *    | 
Seq: GCGTGTGTGGCTCAATGGATAGGCATCTGCATGTGGAGCAGAAGGTTTGGGaTTCGACCCCTACTGGGCGCA
Str: >>>>.>>..>>>.........<<<.>>>>>.......<<<<<.....>>>>........<<<<.<<.<<<<.

Scaffold_3.trna34 (14180215-14180298)	Length: 84 bp
Type: Leu	Anticodon: TAA at 34-36 (14180248-14180250)	Score: 73.4
HMM Sc=41.40	Sec struct Sc=32.00
         *    |    *    |    *    |    *    |    *    |    *    |    *    |    *    |   
Seq: GCTGGTTTGCCCGAGTGGTtAAGGGGGCAGACTTAAGATCTGCTGCACTCAAaGTGCGCGTGGGTTCGAACCCCACAGCCAGCA
Str: >>>>>>>..>>>..........<<<.>>>>>.......<<<<<.>>>>.....<<<<..>>>>>.......<<<<<<<<<<<<.

Scaffold_3.trna35 (14276001-14276073)	Length: 73 bp
Type: His	Anticodon: GTG at 34-36 (14276034-14276036)	Score: 27.4
Possible pseudogene: HMM Sc=22.60	Sec struct Sc=4.80
         *    |    *    |    *    |    *    |    *    |    *    |    *    |  
Seq: GCGCTTGTGACTCAATGGAtAGAGCATCTGCATGTGGAGCAGAAAaTTTGGGTtTCGACCCCTACCGGGCGCA
Str: >>>>>>>...>>>........<<<..>>>>>.......<<<<<.....>>>>........<<<<.<<<<<<<.

Scaffold_3.trna36 (15428000-15428083)	Length: 84 bp
Type: Thr	Anticodon: TGT at 37-39 (15428036-15428038)	Score: 30.2
Possible intron: 41-46 (15428040-15428045)
HMM Sc=14.20	Sec struct Sc=16.00
         *    |    *    |    *    |    *    |    *    |    *    |    *    |    *    |   
Seq: AGCCTATTAGCTCAATTtGGTCGAGTAcTGTGtATTTGTGtttactTTgCACAAGGgaTGTAGGTTCAAATCCTACATAGGCTC
Str: >>>>>>>..>>>>.........<<<<..>>>>.>.............<.<<<<......>>>>>.......<<<<<<<<<<<<.

Scaffold_3.trna37 (15429961-15430049)	Length: 89 bp
Type: Undet	Anticodon: NNN at 0-0 (0-0)	Score: 23.8
Possible pseudogene: HMM Sc=0.00	Sec struct Sc=23.80
         *    |    *    |    *    |    *    |    *    |    *    |    *    |    *    |    *   
Seq: AGCATATTAGCTCAATTcGGTCGAGCACTGTGtaaattaaatgtgcttacattacatAGAGGtTGTAGGTTCAAATCCTACATAGGCTC
Str: >>>.>>>..>>>>.........<<<<.>..............................<.....>>>>>.......<<<<<<<<.<<<.

Scaffold_3.trna38 (15496241-15496312)	Length: 72 bp
Type: Glu	Anticodon: TTC at 34-36 (15496274-15496276)	Score: 73.2
HMM Sc=48.70	Sec struct Sc=24.50
         *    |    *    |    *    |    *    |    *    |    *    |    *    | 
Seq: TCCGTTGTCGTCCAGCGGTtAGGATGTCTGGCTTTCACCCAGGAGaCCCGGGTTCGATTCCCGGCAACGGAA
Str: >>>>>>>..>>>>........<<<<.>>>>>.......<<<<<....>>>>>.......<<<<<<<<<<<<.

Scaffold_3.trna39 (16070923-16070994)	Length: 72 bp
Type: Gln	Anticodon: TTG at 34-36 (16070956-16070958)	Score: 73.5
HMM Sc=53.70	Sec struct Sc=19.80
         *    |    *    |    *    |    *    |    *    |    *    |    *    | 
Seq: GGTTCTATGGTGTAGTGGTtAGCACTCTGGACTTTGAATCCAGCGaCCTGGGTTCGACTCCCGGTAGGACCT
Str: >>>>>>>..>>>>........<<<<.>>>>>.......<<<<<....>>>>>.......<<<<<<<<<<<<.

Scaffold_3.trna40 (16088107-16088182)	Length: 76 bp
Type: Undet	Anticodon: NNN at 0-0 (0-0)	Score: 37.2
HMM Sc=25.00	Sec struct Sc=12.20
         *    |    *    |    *    |    *    |    *    |    *    |    *    |    *
Seq: AGCCTATTAGCTCAATTGGTAGAGCACTCTGTTCTTCTTTATATGGAGGaTGTAGGTTCAAATCTTACATAAGTTA
Str: >>>.>>>..>>>>........<<<<........>>>>.>...<.<<<<...>>>>>.......<<<<<<<<.<<<.

Scaffold_3.trna41 (16106556-16106631)	Length: 76 bp
Type: Lys	Anticodon: CTT at 34-36 (16106589-16106591)	Score: 47.2
Possible intron: 38-40 (16106593-16106595)
HMM Sc=29.50	Sec struct Sc=17.70
         *    |    *    |    *    |    *    |    *    |    *    |    *    |    *
Seq: AGCCTATTAGTTCAATTGGTAGAGCACTATATTCTTCtttATATGGAGGaTGTAGGTTCAAATCCTACATAGGTTA
Str: >>>>>>>..>>>>........<<<<.>>>>>..........<<<<<.....>>>>>.......<<<<<<<<<<<<.

Scaffold_3.trna42 (17266560-17266632)	Length: 73 bp
Type: Undet	Anticodon: NNN at 0-0 (0-0)	Score: 37.7
HMM Sc=19.20	Sec struct Sc=18.50
         *    |    *    |    *    |    *    |    *    |    *    |    *    |  
Seq: AGCCTATTAGCTCAACTtGGTAGAGCATTATGCATTTGCATACACGaTGTAGGTTCAAATCCTACATAGGCTA
Str: >>>>>>>..>>>>.........<<<<.>...........<........>>>>>.......<<<<<<<<<<<<.

Scaffold_3.trna43 (17478647-17478722)	Length: 76 bp
Type: Lys	Anticodon: CTT at 34-36 (17478680-17478682)	Score: 44.4
Possible intron: 38-42 (17478684-17478688)
HMM Sc=24.00	Sec struct Sc=20.40
         *    |    *    |    *    |    *    |    *    |    *    |    *    |    *
Seq: AGCCTATTAGCTCAACTGGCAGAGCACTCTATTCTTCattgtATAGAGGGTGTAGGTTCAAATCCTACATAGGCTA
Str: >>>>>>>..>>>>........<<<<.>>>>>............<<<<<...>>>>>.......<<<<<<<<<<<<.

Scaffold_3.trna44 (18998648-18998720)	Length: 73 bp
Type: Asp	Anticodon: GTC at 34-36 (18998681-18998683)	Score: 22.3
Possible pseudogene: HMM Sc=29.40	Sec struct Sc=-7.10
         *    |    *    |    *    |    *    |    *    |    *    |    *    |  
Seq: GCGCTTGTGGCTCAATGGAtAAAACATCTGCATGTCGAGCAGAAGGTTTAgGGTTTGACTCCTACTGGACGCA
Str: >>>.>>>..>.>..........<.<.>>>>>.......<<<<<.....>>.>>.......<<<<.<<<.<<<.

Scaffold_3.trna45 (19098555-19098626)	Length: 72 bp
Type: Undet	Anticodon: NNN at 0-0 (0-0)	Score: 26.9
Possible pseudogene: HMM Sc=24.00	Sec struct Sc=2.90
         *    |    *    |    *    |    *    |    *    |    *    |    *    | 
Seq: GTTGTTGTGGTGTAGTGGTtACCACAATGGTTTGCAAACCAAAGGtCCCATGTTCAATTCAAGCCAACAATA
Str: >>>>>>>..>>>..........<<<..>>>........<<<.......>.>>.......<<.<.<<<<<<<.

Scaffold_3.trna46 (19236765-19236834)	Length: 70 bp
Type: Val	Anticodon: TAC at 31-33 (19236795-19236797)	Score: 25.9
Possible pseudogene: HMM Sc=26.00	Sec struct Sc=-0.10
         *    |    *    |    *    |    *    |    *    |    *    |    *    
Seq: GCAtGTGCCCTAGCGGTTGGGCTCTTGGTGTACAACCAAGAGGtCAGCGGTTCGAATCCTCTCAAAGGCA
Str: >>..>...>>>.......<<<..>>>>>.......<<<<<.....>>.>>.......<<.<<<....<<.

Scaffold_3.trna47 (19446296-19446371)	Length: 76 bp
Type: Lys	Anticodon: CTT at 34-36 (19446329-19446331)	Score: 49.7
Possible intron: 38-42 (19446333-19446337)
HMM Sc=28.70	Sec struct Sc=21.00
         *    |    *    |    *    |    *    |    *    |    *    |    *    |    *
Seq: AGCCTATTAGCTCAATCGGCAGAGCACTCTATTCTTCattgcATGGAGGGTGTAGGTTCAAATCCTACATAGGCTA
Str: >>>>>>>..>>>>........<<<<.>>>>>............<<<<<...>>>>>.......<<<<<<<<<<<<.

Scaffold_3.trna48 (20910067-20910139)	Length: 73 bp
Type: Asn	Anticodon: ATT at 34-36 (20910100-20910102)	Score: 38.4
HMM Sc=20.10	Sec struct Sc=18.30
         *    |    *    |    *    |    *    |    *    |    *    |    *    |  
Seq: AGTCTATTAGCTCAACTtGGTAGAGCGCTATGCATTTGcATAGAGGaTGTAGGTTCAACTCCTACATAGGCTA
Str: >>>>>>>..>>>>.........<<<<.>>>..........<<<.....>>>>>.......<<<<<<<<<<<<.

Scaffold_3.trna49 (21175353-21175425)	Length: 73 bp
Type: Ala	Anticodon: TGC at 34-36 (21175386-21175388)	Score: 24.5
Possible pseudogene: HMM Sc=33.90	Sec struct Sc=-9.40
         *    |    *    |    *    |    *    |    *    |    *    |    *    |  
Seq: GTTGTTGTGGTGTAGTGGTtATCACTATGGTCTTGCAACCCAAAAGtCCCTAGTTCAATCCAAGCTAAGAACT
Str: >>>.>>>..>>>..........<<<..>>>.........<<<.......>>.>.......<.<<.<<<.<<<.

Scaffold_3.trna50 (21413247-21413317)	Length: 71 bp
Type: Undet	Anticodon: NNN at 0-0 (0-0)	Score: 31.3
HMM Sc=17.80	Sec struct Sc=13.50
         *    |    *    |    *    |    *    |    *    |    *    |    *    |
Seq: AGCCTACTAGCTCAAGGTTAGAGCATTGTGcaaatgcacaAAAGaTGTGGGTTCGAATCCCACGTAGGTTC
Str: >>>>>>>..>>>>.......<<<<.>...............<....>>>>>.......<<<<<<<<<<<<.

Scaffold_3.trna51 (22278551-22278621)	Length: 71 bp
Type: Undet	Anticodon: NNN at 0-0 (0-0)	Score: 38.9
HMM Sc=25.30	Sec struct Sc=13.60
         *    |    *    |    *    |    *    |    *    |    *    |    *    |
Seq: AGCCTACTAGCTCAAGGGTAGAGCATTGTGcaaatgcacaAAAGaTGTGGGTTCGAATCCCACGTAGGTTC
Str: >>>>>>>..>>>>.......<<<<.>...............<....>>>>>.......<<<<<<<<<<<<.

Scaffold_3.trna52 (22753941-22754013)	Length: 73 bp
Type: His	Anticodon: GTG at 34-36 (22753974-22753976)	Score: 22.2
Possible pseudogene: HMM Sc=31.00	Sec struct Sc=-8.80
         *    |    *    |    *    |    *    |    *    |    *    |    *    |  
Seq: GGGCTTGTAGCTCAATGGAtAGAGCATCTGCATGTGGAGTAGAAGGTTTGgGGTTCAACTCCTACTATACGCA
Str: >.>..>>..>>>>........<<<<.>>>>>.......<<<<<.....>>.>>.......<<<<.<<..<.<.

Scaffold_3.trna53 (22959171-22959243)	Length: 73 bp
Type: Lys	Anticodon: TTT at 35-37 (22959205-22959207)	Score: 51.6
HMM Sc=32.90	Sec struct Sc=18.70
         *    |    *    |    *    |    *    |    *    |    *    |    *    |  
Seq: AGCCTATTAGCTCAATTGGTAGAGCACtCTGTTCTTTATATGGAGGaTGTAGGTTCAAATCCTACATAGGCTA
Str: >>>>>>>..>>>>........<<<<...>>>>.......<<<<.....>>>>>.......<<<<<<<<<<<<.

Scaffold_3.trna54 (24161166-24161238)	Length: 73 bp
Type: Asn	Anticodon: GTT at 34-36 (24161199-24161201)	Score: 30.4
Possible pseudogene: HMM Sc=30.40	Sec struct Sc=0.00
         *    |    *    |    *    |    *    |    *    |    *    |    *    |  
Seq: GCGCTTGTGGCTCAATGGAtGGAGCATCTGTATGTTAAGCAGAAGGTTTGgGGTTCGACCCCTACTAGGCGCA
Str: >>>>>>>..>>>>........<<<<.>>>>>.......<<<<<.....>>.>>.......<<<<.<<<<<<<.

Scaffold_3.trna55 (24417966-24418038)	Length: 73 bp
Type: Val	Anticodon: CAC at 34-36 (24417999-24418001)	Score: 21.0
Possible pseudogene: HMM Sc=36.10	Sec struct Sc=-15.10
         *    |    *    |    *    |    *    |    *    |    *    |    *    |  
Seq: ATTTGAATAGCACAATTGGTATTGCACTTGACTCACAACCACTATGtCATGGGTTCAAATCTTGTTTTAGACA
Str: .>>>>>>..>>>..........<<<...>>.........<<.......>>>>>.......<<<<<<<<<<<..

Scaffold_3.trna56 (26300271-26300343)	Length: 73 bp
Type: Tyr	Anticodon: GTA at 34-36 (26300304-26300306)	Score: 32.3
HMM Sc=24.70	Sec struct Sc=7.60
         *    |    *    |    *    |    *    |    *    |    *    |    *    |  
Seq: GCGCTTGTTGCTCAATGGAtAGAGCATCTGCATGTAGAGTAGAAGGTTTAtGGTTCGACCCCTACTAGGCGCA
Str: >>>>>>>..>>>>........<<<<.>>>>>.......<<<<<.....>>.>>.......<<<<.<<<<<<<.

Scaffold_3.trna57 (26865302-26865374)	Length: 73 bp
Type: His	Anticodon: GTG at 34-36 (26865335-26865337)	Score: 21.9
Possible pseudogene: HMM Sc=29.40	Sec struct Sc=-7.50
         *    |    *    |    *    |    *    |    *    |    *    |    *    |  
Seq: GCGCTTGTGGCTCAATGGAtAGAGCATCTACATGTGGAGCAGAAGGaTTGGGGTTCGACCCTTACTGGaCGCA
Str: >>>>>.>..>>>>........<<<<.>>>.>.......<.<<<.....>>>>>......<<<<<<.<<.<<<.

Scaffold_3.trna58 (27004910-27004982)	Length: 73 bp
Type: His	Anticodon: GTG at 34-36 (27004943-27004945)	Score: 29.5
Possible pseudogene: HMM Sc=36.70	Sec struct Sc=-7.20
         *    |    *    |    *    |    *    |    *    |    *    |    *    |  
Seq: GCGTTTGTGGCTCAATGGAtAGAGCATTTGCATGTGGAACAGAAGGTTTGgGGTTCGACCCCTACTAGGCGCA
Str: >>>>>>>..>>>>........<<<<.>>>>.........<<<<.....>>.>>.......<<<<.<<<<<<<.

Scaffold_3.trna59 (27064609-27064680)	Length: 72 bp
Type: Leu	Anticodon: CAA at 55-57 (27064663-27064665)	Score: 32.7
HMM Sc=16.30	Sec struct Sc=16.40
         *    |    *    |    *    |    *    |    *    |    *    |    *    | 
Seq: AACCTATTAGCTCAAATGGTAGAGCACTATGcaaatgcataAGGGaTATAGGTTCAATTCCTACATAGGTTA
Str: >>>>>>>..>>>>........<<<<.......................>>>>.......<<<<.<<<<<<<.

Scaffold_3.trna60 (27068201-27068276)	Length: 76 bp
Type: Lys	Anticodon: CTT at 34-36 (27068234-27068236)	Score: 47.9
Possible intron: 38-42 (27068238-27068242)
HMM Sc=33.10	Sec struct Sc=14.80
         *    |    *    |    *    |    *    |    *    |    *    |    *    |    *
Seq: AGCCTATTAGCTCAATCGGTAGAGCACTCTGTTCTTCattgcATGGAGGATGTAGGTTCGAATCCTACATAGGCTA
Str: >>>>>>>..>>>>........<<<<.>>>>>............<<<<<...>>>>>.......<<<<<<<<<<<<.

Scaffold_3.trna61 (27174256-27174328)	Length: 73 bp
Type: Tyr	Anticodon: GTA at 34-36 (27174289-27174291)	Score: 25.6
Possible pseudogene: HMM Sc=28.20	Sec struct Sc=-2.60
         *    |    *    |    *    |    *    |    *    |    *    |    *    |  
Seq: GCGCTTATGGCTCAATGAAtAGAGCATCTGCATGTAGAGCAGAAACTTcgGGGTTCGAACCCTACCGGGTGCA
Str: >>>>>>...>>>>........<<<<.>>>>>.......<<<<<....>..>>>.......<<<<..<<<<<<.

Scaffold_3.trna62 (27354505-27354578)	Length: 74 bp
Type: Val	Anticodon: AAC at 35-37 (27354539-27354541)	Score: 72.9
HMM Sc=48.60	Sec struct Sc=24.30
         *    |    *    |    *    |    *    |    *    |    *    |    *    |   
Seq: GGTGTCGTGGTGTAGTTGGTtATCACGTCAGTCTAACACACTGAAGGtCTCCGGTTCGAGTCCGGGCGACGCCA
Str: >>>>>>>..>>>...........<<<.>>>>>.......<<<<<.....>>>>>.......<<<<<<<<<<<<.

Scaffold_3.trna63 (27455150-27455223)	Length: 74 bp
Type: His	Anticodon: GTG at 35-37 (27455184-27455186)	Score: 23.7
Possible pseudogene: HMM Sc=25.20	Sec struct Sc=-1.50
         *    |    *    |    *    |    *    |    *    |    *    |    *    |   
Seq: GCGCTTGTGGCTCGATGGAtAGAGCAtTCTGTATGTGGAGCAGAAGGTTTGgGGTTCGACCCCTACTAGGCGCA
Str: >>>>>>>..>>>>........<<<<..>>>>>.......<<<<<.....>>.>>.......<<<<.<<<<<<<.

Scaffold_3.trna64 (27968998-27969070)	Length: 73 bp
Type: His	Anticodon: GTG at 34-36 (27969031-27969033)	Score: 37.2
Possible pseudogene: HMM Sc=35.40	Sec struct Sc=1.80
         *    |    *    |    *    |    *    |    *    |    *    |    *    |  
Seq: GCGTTTGTGGCTCAATGGAtAGAGCATTTGTATGTGAAACAGAAGGTTTgAGGTTCGACCCCTACTGGGCGCA
Str: >>>>>>>..>>>>........<<<<.>>>>>.......<<<<<.....>.>>>.......<<<<.<<<<<<<.

Scaffold_3.trna65 (29740972-29741045)	Length: 74 bp
Type: Asn	Anticodon: GTT at 34-36 (29741005-29741007)	Score: 21.6
Possible truncation, pseudogene: HMM Sc=20.70	Sec struct Sc=0.90
         *    |    *    |    *    |    *    |    *    |    *    |    *    |   
Seq: TGTTTTATAGCTCAATGAAtAGAGCATCTGCATGTTGAGCAGAAGaTTTAgGGTTCGATCCTTACTGAAcACAG
Str: >>>>>>>..>>>>........<<<<.>>>>>.......<<<<<.....>>.>>.......<<<<.<<<<.<<<.

Scaffold_3.trna66 (29880699-29880626)	Length: 74 bp
Type: Ile	Anticodon: AAT at 35-37 (29880665-29880663)	Score: 84.9
HMM Sc=58.30	Sec struct Sc=26.60
         *    |    *    |    *    |    *    |    *    |    *    |    *    |   
Seq: GGCCCATTAGCTCAGTTGGTtAGAGCGTCGTGCTAATAACGCGAAGGtCGCAGGTTCGAGACCTGCATGGGCCA
Str: >>>>>>>..>>>>.........<<<<.>>>>>.......<<<<<.....>>>>>.......<<<<<<<<<<<<.

Scaffold_3.trna67 (29823850-29823778)	Length: 73 bp
Type: Arg	Anticodon: TCT at 34-36 (29823817-29823815)	Score: 70.6
HMM Sc=50.50	Sec struct Sc=20.10
         *    |    *    |    *    |    *    |    *    |    *    |    *    |  
Seq: GCGCCCGTGGCCTAATGGAtAAGGCGTCTGACTTCTAATCAGACGAtTGTGGGTTCGAGTCCCACCGGGCGTG
Str: >>>>>>>..>>>>........<<<<.>>>>>.......<<<<<.....>>>>>.......<<<<<<<<<<<<.

Scaffold_3.trna68 (29421699-29421627)	Length: 73 bp
Type: His	Anticodon: GTG at 34-36 (29421666-29421664)	Score: 21.9
Possible pseudogene: HMM Sc=30.00	Sec struct Sc=-8.10
         *    |    *    |    *    |    *    |    *    |    *    |    *    |  
Seq: GCGATTGTGGCTTAATGGAtAAAGCATCTGCATGTGGAGCATAAGGTTTGGaGTTCGACTCCTACTGGACGCA
Str: >>>.>>>..>>>>........<<<<.>.>>>.......<<<.<.....>>>.>.......<<<<.<<<.<<<.

Scaffold_3.trna69 (28208509-28208426)	Length: 84 bp
Type: Thr	Anticodon: TGT at 37-39 (28208473-28208471)	Score: 29.2
Possible intron: 41-46 (28208469-28208464)
HMM Sc=19.80	Sec struct Sc=9.40
         *    |    *    |    *    |    *    |    *    |    *    |    *    |    *    |   
Seq: AGCCTATTAGCTCAATTtGGTCAAGCACTGtGtATTTGTGtttacaTTgCaCAGAGGaTGTGGGTTCAAATCCTACATAGGCTC
Str: >>>>>>>..>>>...........<<<.>>>.>.>.............<.<.<<<.....>>>>>.......<<<<<<<<<<<<.

Scaffold_3.trna70 (27068812-27068729)	Length: 84 bp
Type: Thr	Anticodon: TGT at 37-39 (27068776-27068774)	Score: 30.3
Possible intron: 41-46 (27068772-27068767)
HMM Sc=15.20	Sec struct Sc=15.10
         *    |    *    |    *    |    *    |    *    |    *    |    *    |    *    |   
Seq: AGCCTATTAGCTCAATTtGGTCGAGCACTGtGtATTTGTGtttactTTgCaCAGGGGaTGTAGGTTCAAATCCTACATAAGCTC
Str: >>>.>>>..>>>>.........<<<<.>>>.>.>.............<.<.<<<.....>>>>>.......<<<<<<<<.<<<.

Scaffold_3.trna71 (27065868-27065785)	Length: 84 bp
Type: Thr	Anticodon: TGT at 37-39 (27065832-27065830)	Score: 32.7
Possible intron: 41-46 (27065828-27065823)
HMM Sc=13.50	Sec struct Sc=19.20
         *    |    *    |    *    |    *    |    *    |    *    |    *    |    *    |   
Seq: AGCCTATTAGCTCAATTtGGTCGAGCATTGtGtATTTGTGtttactTTgCaCAGGGGaTGTAGGTTCAACTCCTACATAGGCTT
Str: >>>>>>>..>>>>.........<<<<.>>>.>.>.............<.<.<<<.....>>>>>.......<<<<<<<<<<<<.

Scaffold_3.trna72 (26288208-26288133)	Length: 76 bp
Type: Phe	Anticodon: GAA at 37-39 (26288172-26288170)	Score: 69.5
HMM Sc=51.10	Sec struct Sc=18.40
         *    |    *    |    *    |    *    |    *    |    *    |    *    |    *
Seq: GCGAGGAggaTAGCTCAGTTGGGAGAGCGTCAGACTGAAGATCTGAAGGtCGCGTGTTCGATCCACGCTCATCGCA
Str: >>>>.>>.....>>>>........<<<<.>>>>>.......<<<<<.....>>>>>.......<<<<<<<.<<<<.

Scaffold_3.trna73 (26286460-26286379)	Length: 82 bp
Type: Ser	Anticodon: TGA at 34-36 (26286427-26286425)	Score: 80.7
HMM Sc=46.10	Sec struct Sc=34.60
         *    |    *    |    *    |    *    |    *    |    *    |    *    |    *    | 
Seq: GTCGATATGTCCGAGTGGTtAAGGAGACAGACTTGAAATCTGTTGGGCTTCGCCCGCGCAGGTTCGAACCCTGCTGTCGACG
Str: >>>>>>>..>>>..........<<<.>>>>>.......<<<<<.>>>>...<<<<..>>>>>.......<<<<<<<<<<<<.

Scaffold_3.trna74 (23729026-23728947)	Length: 80 bp
Type: Ala	Anticodon: AGC at 34-36 (23728993-23728991)	Score: 34.7
Possible pseudogene: HMM Sc=32.50	Sec struct Sc=2.20
         *    |    *    |    *    |    *    |    *    |    *    |    *    |    *    
Seq: TGGAATGTAGCTCAGATGGTAGAGCGCGTGCTTAGCATGCATGAGGtaCGGGGGATCGATACCCTgCatctgCATTTTAA
Str: >>>>>>>..>>>>........<<<<.>>>>>.......<<<<<......>>>>>.......<<<<.<.....<<<<<<<.

Scaffold_3.trna75 (23722650-23722578)	Length: 73 bp
Type: Ala	Anticodon: AGC at 34-36 (23722617-23722615)	Score: 57.4
HMM Sc=31.60	Sec struct Sc=25.80
         *    |    *    |    *    |    *    |    *    |    *    |    *    |  
Seq: GGGGATGTAGCTCAtATGGTAGAGCGCGTGCTTAGCATGCACGAGGtACGGGGATCGATACCCCGCATCTCCA
Str: >>>>>>>..>>>>........<<<<.>>>>>.......<<<<<.....>>>>>.......<<<<<<<<<<<<.

Scaffold_3.trna76 (23719894-23719823)	Length: 72 bp
Type: Ala	Anticodon: AGC at 33-35 (23719862-23719860)	Score: 25.3
HMM Sc=16.80	Sec struct Sc=8.50
         *    |    *    |    *    |    *    |    *    |    *    |    *    | 
Seq: GgAATGTAGCTCAGATGGTAGAGCACGTGCTTAGCATGCATGAGGtACGGGGATTGATACCCTACATCTGCA
Str: >..>>>..>>>>........<<<<.>>>>>.......<<<<<......>>>>.......<<<<.<<<...<.

Scaffold_3.trna77 (23719402-23719330)	Length: 73 bp
Type: Ala	Anticodon: AGC at 34-36 (23719369-23719367)	Score: 48.3
HMM Sc=31.70	Sec struct Sc=16.60
         *    |    *    |    *    |    *    |    *    |    *    |    *    |  
Seq: GGGGATGTAGCTCAtATGGTAGAGCGCGTGCTTAGCATGCACGAGGtACGGGTATCGATACCCCGCATCTCCA
Str: >>>>>>>..>>>>........<<<<.>>>>>.......<<<<<.....>>>>.........<<<<<<<<<<<.

Scaffold_3.trna78 (22959589-22959506)	Length: 84 bp
Type: Val	Anticodon: TAC at 43-45 (22959547-22959545)	Score: 28.6
HMM Sc=17.10	Sec struct Sc=11.50
         *    |    *    |    *    |    *    |    *    |    *    |    *    |    *    |   
Seq: AGCCTATTAGCTTAATTtGGTCGAGCACtgtgtattTGTACTTACATTGCACaggGGaTGTAGGTTCAAATCCTACGTAGGCTC
Str: >>>>>>>..>>>>.........<<<<..........>>>>.......<<<<........>>>>>.......<<<<<<<<<<<<.

Scaffold_3.trna79 (22722144-22722072)	Length: 73 bp
Type: His	Anticodon: GTG at 34-36 (22722111-22722109)	Score: 28.5
Possible pseudogene: HMM Sc=33.10	Sec struct Sc=-4.60
         *    |    *    |    *    |    *    |    *    |    *    |    *    |  
Seq: GCGCCTGTGGCTCAATGGAtAGAGAATCAGCATGTGGAGCAGAAGGTTTGgGGTTCGACCCCTACTAGGCGCA
Str: >>>>>>>...>>>........<<<..>>.>>.......<<.<<.....>>.>>.......<<<<.<<<<<<<.

Scaffold_3.trna80 (22279613-22279544)	Length: 70 bp
Type: Undet	Anticodon: NNN at 0-0 (0-0)	Score: 41.0
HMM Sc=23.70	Sec struct Sc=17.30
         *    |    *    |    *    |    *    |    *    |    *    |    *    
Seq: AACCTATTAGCTCAACTGGTAGAGCacTATGCAAATGCATAGAaTGTAGGTTCGATTCCTACATAGGTTA
Str: >>>>>>>..>>>>........<<<<...>>>>....<<<<.....>>>>>.......<<<<<<<<<<<<.

Scaffold_3.trna81 (20910792-20910719)	Length: 74 bp
Type: Undet	Anticodon: NNN at 0-0 (0-0)	Score: 44.6
HMM Sc=25.00	Sec struct Sc=19.60
         *    |    *    |    *    |    *    |    *    |    *    |    *    |   
Seq: TGCCTATTAACTCAATTGGTAGAGTATGCTAtgctAAAGCATGCGAGATGTAGGTTCGAATCCTACATAGGCAA
Str: >>>>>>>..>>>>........<<<<.>.........<..>.>><<.<..>>>>>.......<<<<<<<<<<<<.

Scaffold_3.trna82 (19872565-19872493)	Length: 73 bp
Type: His	Anticodon: GTG at 34-36 (19872532-19872530)	Score: 33.0
Possible pseudogene: HMM Sc=34.80	Sec struct Sc=-1.80
         *    |    *    |    *    |    *    |    *    |    *    |    *    |  
Seq: GCGCTTGTGGTTTAATGGAtAGAGCATCTGCATGTGGAGCAGAAGGTTTGgGGTTCAACCCCTACTAGGCGCA
Str: >>>>>>>..>>>>........<<<<.>>>>>.......<<<<<.....>>.>>.......<<<<.<<<<<<<.

Scaffold_3.trna83 (19513591-19513518)	Length: 74 bp
Type: Met	Anticodon: CAT at 35-37 (19513557-19513555)	Score: 40.9
HMM Sc=21.70	Sec struct Sc=19.20
         *    |    *    |    *    |    *    |    *    |    *    |    *    |   
Seq: GGGCTTATAGTTTAATTGGTtAAAACATACCGCTCATAACGGTTATAtTGTGGGTTCGAGCGCTACTAAGCCTA
Str: >>>>>>>..>>>>.........<<<<..>>>>.......<<<<......>>>>.........<<<<<<<<<<<.

Scaffold_3.trna84 (19446581-19446509)	Length: 73 bp
Type: Undet	Anticodon: NNN at 0-0 (0-0)	Score: 39.0
HMM Sc=14.90	Sec struct Sc=24.10
         *    |    *    |    *    |    *    |    *    |    *    |    *    |  
Seq: AGGCTATTAGCTCAaATTGGTAGAGCAATATAcattgttgtatATGaTGTGGGTTCGAGTCCCACATAGCCTA
Str: >>>>>>>..>>>>.........<<<<......................>>>>>.......<<<<<<<<<<<<.

Scaffold_3.trna85 (18755073-18755001)	Length: 73 bp
Type: Asn	Anticodon: ATT at 34-36 (18755040-18755038)	Score: 29.1
HMM Sc=17.00	Sec struct Sc=12.10
         *    |    *    |    *    |    *    |    *    |    *    |    *    |  
Seq: AGCATATTAGCTCAACTtGGGAGAGCGCTATGCATTTGcATAGAGGaTGTAGGTTCAACTCCTACATAGGCTA
Str: >>>.>>>..>>>>.........<<<<.>>>..........<<<.....>>>>>.......<<<<<<<<.<<<.

Scaffold_3.trna86 (18175233-18175161)	Length: 73 bp
Type: Lys	Anticodon: CTT at 34-36 (18175200-18175198)	Score: 31.3
HMM Sc=10.20	Sec struct Sc=21.10
         *    |    *    |    *    |    *    |    *    |    *    |    *    |  
Seq: AGACTATTAACTCAACTtGGTAGAGTTCTATGCCTTTGcATAGAGGaTGTAGGTTCAACTCCTACATAGGCTA
Str: >>.>>>>..>>>>.........<<<<.>>>..........<<<.....>>>>>.......<<<<<<<<<.<<.

Scaffold_3.trna87 (17742589-17742517)	Length: 73 bp
Type: Arg	Anticodon: ACG at 34-36 (17742556-17742554)	Score: 71.7
HMM Sc=49.10	Sec struct Sc=22.60
         *    |    *    |    *    |    *    |    *    |    *    |    *    |  
Seq: GACTCCATGGCCCAATGGAtAAGGCGCTGGTCTACGGAACCAGAGAtTCTGGGTTCGATCCCCAGTGGAGTCG
Str: >>>>>>>..>>>..........<<<.>>>>>.......<<<<<.....>>>>>.......<<<<<<<<<<<<.

Scaffold_3.trna88 (16287647-16287575)	Length: 73 bp
Type: His	Anticodon: GTG at 34-36 (16287614-16287612)	Score: 21.5
Possible pseudogene: HMM Sc=23.50	Sec struct Sc=-2.00
         *    |    *    |    *    |    *    |    *    |    *    |    *    |  
Seq: GTGTTTGTGGCTTAATGGAtAGAGCATTTGCATGTGGAGCAGAAAgTTTGGGaTTCGACCCCTACTAGGCGCA
Str: >>>>>>>..>>>>........<<<<.>>>>>.......<<<<<.....>>>>........<<<<.<<<<<<<.

Scaffold_3.trna89 (16107400-16107317)	Length: 84 bp
Type: Undet	Anticodon: NNN at 0-0 (0-0)	Score: 24.6
HMM Sc=13.20	Sec struct Sc=11.40
         *    |    *    |    *    |    *    |    *    |    *    |    *    |    *    |   
Seq: AGCCTATTAGCTCAATTtGGTCGAGTGCTGTGtatttgtacttacattagacAGGGGaTGTAGGTTCAAATCTTACATAGGCTC
Str: >>>>>>>..>>>>.........<<<<.>.........................<.....>>>>>.......<<<<<<<<<<<<.

Scaffold_3.trna90 (15430875-15430800)	Length: 76 bp
Type: Thr	Anticodon: TGT at 40-42 (15430836-15430834)	Score: 33.6
HMM Sc=26.40	Sec struct Sc=7.20
         *    |    *    |    *    |    *    |    *    |    *    |    *    |    *
Seq: AGCGTATTAGCTCAACTGGTAGAGCACtatgttCTTCTTTGTATGGAGGATGTAGGTTCAAATCCTACATAGACTA
Str: >>..>>>..>>>>........<<<<........>>>>.......<<<<...>>>>>.......<<<<<<<<..<<.

Scaffold_3.trna91 (15428613-15428538)	Length: 76 bp
Type: Lys	Anticodon: CTT at 34-36 (15428580-15428578)	Score: 40.1
Possible intron: 38-42 (15428576-15428572)
Possible pseudogene: HMM Sc=36.30	Sec struct Sc=3.80
         *    |    *    |    *    |    *    |    *    |    *    |    *    |    *
Seq: AGCCTATTAGCTCAATCGGTAGAGCATTCTATTCTTCattgcATGGAGGATGTGGGTTCGAATCCTACGTAGGCTA
Str: >>>>>>>..>>>>........<<<<.>>>>>............<<<<<...>>>>>.......<<<<<<<<<<<<.

Scaffold_3.trna92 (15133576-15133505)	Length: 72 bp
Type: Pro	Anticodon: TGG at 33-35 (15133544-15133542)	Score: 48.2
HMM Sc=23.30	Sec struct Sc=24.90
         *    |    *    |    *    |    *    |    *    |    *    |    *    | 
Seq: AGGCGTTTGGTCTAGTGGTATGATTCTTGCTTTGGGTGCAAGAGAtCCTGAGTTTGATTCTCGGAATGCTCC
Str: .>>>>>>..>>>.........<<<.>>>>>.......<<<<<.....>>>>>.......<<<<<<<<<<<..

Scaffold_3.trna93 (14871543-14871472)	Length: 72 bp
Type: Undet	Anticodon: NNN at 0-0 (0-0)	Score: 21.8
Possible pseudogene: HMM Sc=25.90	Sec struct Sc=-4.10
         *    |    *    |    *    |    *    |    *    |    *    |    *    | 
Seq: GTTGTTGTGGTGTAGTGGTtACCACAATGGTTTGCAAACCAAAATTCCCTAGTTCAATTCAAGCCAACAACA
Str: >>>>>>>..>>>..........<<<..>>>........<<<.......>>.>.......<.<<.<<<<<<<.

Scaffold_3.trna94 (14270693-14270630)	Length: 64 bp
Type: Phe	Anticodon: GAA at 27-29 (14270667-14270665)	Score: 50.8
HMM Sc=27.80	Sec struct Sc=23.00
         *    |    *    |    *    |    *    |    *    |    *    |   
Seq: GAGCTCAGTTGGGAGAGCGTCAGACTGAAGATCTGAAGGtCGCGTGTTCAATCCACGCttatCG
Str: >.>>>>........<<<<.>>>>>.......<<<<<.....>>>>>.......<<<<<....<.

Scaffold_3.trna95 (13431028-13430956)	Length: 73 bp
Type: Glu	Anticodon: CTC at 35-37 (13430994-13430992)	Score: 78.9
HMM Sc=53.10	Sec struct Sc=25.80
         *    |    *    |    *    |    *    |    *    |    *    |    *    |  
Seq: TCCGTTGTAGTCTAGTTGGTtAGGATACTCGGCTCTCACCCGAGAGaCCCGGGTTCAAGTCCCGGCAACGGAA
Str: >>>>>>>..>>>>.........<<<<.>>>>>.......<<<<<....>>>>>.......<<<<<<<<<<<<.

Scaffold_3.trna96 (13178467-13178392)	Length: 76 bp
Type: Lys	Anticodon: CTT at 34-36 (13178434-13178432)	Score: 42.0
Possible intron: 38-42 (13178430-13178426)
HMM Sc=31.80	Sec struct Sc=10.20
         *    |    *    |    *    |    *    |    *    |    *    |    *    |    *
Seq: AGCATATTAGCTCAATTGGTAGAGCACTCTATTCTTCattgtATGGAGGATGTAGGTTCAAATCCTACATAGGCTA
Str: >>>.>>>..>>>>........<<<<.>>>>>............<<<<<...>>>>>.......<<<<<<<<.<<<.

Scaffold_3.trna97 (13169468-13169393)	Length: 76 bp
Type: Lys	Anticodon: CTT at 35-37 (13169434-13169432)	Score: 38.6
Possible intron: 39-42 (13169430-13169427)
HMM Sc=25.10	Sec struct Sc=13.50
         *    |    *    |    *    |    *    |    *    |    *    |    *    |    *
Seq: AGCATATTaAGCTCAATTGGTAGAGCACTCTATTCTTCatttATGGAGGATGTAGGTTCAAATCCTACATAGGCTA
Str: >>>.>>>...>>>>........<<<<.>>>>>...........<<<<<...>>>>>.......<<<<<<<<.<<<.

Scaffold_3.trna98 (12643552-12643480)	Length: 73 bp
Type: His	Anticodon: ATG at 34-36 (12643519-12643517)	Score: 24.1
Possible pseudogene: HMM Sc=27.20	Sec struct Sc=-3.10
         *    |    *    |    *    |    *    |    *    |    *    |    *    |  
Seq: ACGCTTGTAGCTCAATGGAtATAGCATCTGCATATGGAGCAGAAGGTTTAaGGTTCAACCCCTACTGGGCACA
Str: ..>>>>>..>>>..........<<<.>>>>>.......<<<<<.....>>.>>.......<<<<.<<<<<...

Scaffold_3.trna99 (9950459-9950388)	Length: 72 bp
Type: Glu	Anticodon: TTC at 34-36 (9950426-9950424)	Score: 72.0
HMM Sc=47.50	Sec struct Sc=24.50
         *    |    *    |    *    |    *    |    *    |    *    |    *    | 
Seq: TCCGTTGTCGTCCAGCGGTtAGGATATCTGGCTTTCACCCAGGAGaCCCGGGTTCGATTCCCGGCAACGGAA
Str: >>>>>>>..>>>>........<<<<.>>>>>.......<<<<<....>>>>>.......<<<<<<<<<<<<.

Scaffold_3.trna100 (9536988-9536915)	Length: 74 bp
Type: Thr	Anticodon: AGT at 35-37 (9536954-9536952)	Score: 75.3
HMM Sc=47.40	Sec struct Sc=27.90
         *    |    *    |    *    |    *    |    *    |    *    |    *    |   
Seq: GCTCTTGTAGCTCAGTTGGTtAGAGCACCCGTTTAGTAAGCGGGAGGtCTTGAGTTCGACTCTCAACAAGAGCA
Str: >>>>>>>..>>>>.........<<<<.>>>>>.......<<<<<.....>>>>>.......<<<<<<<<<<<<.

Scaffold_3.trna101 (9422589-9422517)	Length: 73 bp
Type: His	Anticodon: GTG at 34-36 (9422556-9422554)	Score: 41.9
Possible pseudogene: HMM Sc=38.70	Sec struct Sc=3.20
         *    |    *    |    *    |    *    |    *    |    *    |    *    |  
Seq: GCGCTTGTGGCTCAATGGAtAGAGCATCTGCATGTGGAGCAGAAGGTTTGgGGTTCGACCCCTACTAGGCGCA
Str: >>>>>>>..>>>>........<<<<.>>>>>.......<<<<<.....>>.>>.......<<<<.<<<<<<<.

Scaffold_3.trna102 (9289371-9289300)	Length: 72 bp
Type: Pro	Anticodon: AGG at 33-35 (9289339-9289337)	Score: 67.4
HMM Sc=34.70	Sec struct Sc=32.70
         *    |    *    |    *    |    *    |    *    |    *    |    *    | 
Seq: GGGCATTTGGTCTAGTGGTATGATTCTCGCTTAGGGTGCGAGAGGtCCCGAGTTCAATTCTCGGAATGCCCC
Str: >>>>>>>..>>>.........<<<.>>>>>.......<<<<<.....>>>>>.......<<<<<<<<<<<<.

Scaffold_3.trna103 (8844736-8844664)	Length: 73 bp
Type: Lys	Anticodon: CTT at 34-36 (8844703-8844701)	Score: 46.9
HMM Sc=26.50	Sec struct Sc=20.40
         *    |    *    |    *    |    *    |    *    |    *    |    *    |  
Seq: AGCCTATTAGTTCAATTGGTAGAGCACTCTATTCTTTgtATGGAGGATGTAGGTTCAAATCCTACATAGGCTA
Str: >>>>>>>..>>>>........<<<<.>>>>>.........<<<<<...>>>>>.......<<<<<<<<<<<<.

Scaffold_3.trna104 (8535155-8535085)	Length: 71 bp
Type: Gly	Anticodon: GCC at 33-35 (8535123-8535121)	Score: 66.5
HMM Sc=44.80	Sec struct Sc=21.70
         *    |    *    |    *    |    *    |    *    |    *    |    *    |
Seq: GCACCAGTGGTCTAGTGGTAGAATAGTACCCTGCCACGGTACAGaCCCGGGTTCGATTCCCGGCTGGTGCA
Str: >>>>>>>..>>.>.......<.<<.>>>>>.......<<<<<....>>>>>.......<<<<<<<<<<<<.

Scaffold_3.trna105 (8242279-8242207)	Length: 73 bp
Type: His	Anticodon: ATG at 34-36 (8242246-8242244)	Score: 21.1
Possible pseudogene: HMM Sc=34.00	Sec struct Sc=-12.90
         *    |    *    |    *    |    *    |    *    |    *    |    *    |  
Seq: GCACTTGTGGCTCAATGGAtAGAACATCTGCATATGGAGCAAAAGaTTTAgGGTTCGACCCCTACTGGGCGCA
Str: >>.>>>>..>.>>........<<.<.>.>>>.......<<<.<.....>>.>>.......<<<<.<<<<.<<.

Scaffold_3.trna106 (6043874-6043803)	Length: 72 bp
Type: His	Anticodon: GTG at 34-36 (6043841-6043839)	Score: 24.2
Possible pseudogene: HMM Sc=24.10	Sec struct Sc=0.10
         *    |    *    |    *    |    *    |    *    |    *    |    *    | 
Seq: GCGCTTCTGATTTAATGGAtAGAGTATCTGCATGTGGAGCAGAAGGTTTCGGTTCGACTCCTACTAGGCGCA
Str: >>>>>>...>>>>........<<<<.>>>>>.......<<<<<.....>.>>.......<<.<..<<<<<<.

Scaffold_3.trna107 (5043736-5043656)	Length: 81 bp
Type: Leu	Anticodon: AAG at 36-38 (5043701-5043699)	Score: 74.0
HMM Sc=52.20	Sec struct Sc=21.80
         *    |    *    |    *    |    *    |    *    |    *    |    *    |    *    |
Seq: GTTGAGATGGCCGAGTTGGTctAAGGCGCCAGATTAAGGTTCTGGTccgaaaGGgCGTGGGTTCAAATCCCACTCTCAACA
Str: >>>>>>>..>>>............<<<.>>>>>.......<<<<<...........>>>>>.......<<<<<<<<<<<<.

Scaffold_3.trna108 (4318330-4318258)	Length: 73 bp
Type: His	Anticodon: GTG at 34-36 (4318297-4318295)	Score: 20.8
Possible pseudogene: HMM Sc=28.80	Sec struct Sc=-8.00
         *    |    *    |    *    |    *    |    *    |    *    |    *    |  
Seq: GCGCTTGTGGCTCAATGGAtAGAGCATTTTCATGTGGAGCAGAAGGtTTGAGGTTCGACCCTTGCTAAACGCA
Str: >>>.>>>..>>>>........<<<<.>>>.>.......<.<<<.......>>>.......<<<..<<<.<<<.

Scaffold_3.trna109 (4125805-4125734)	Length: 72 bp
Type: Asp	Anticodon: GTC at 34-36 (4125772-4125770)	Score: 69.8
HMM Sc=46.80	Sec struct Sc=23.00
         *    |    *    |    *    |    *    |    *    |    *    |    *    | 
Seq: GTCGTTGTAGTATAGTGGTaAGTATTCCCGCCTGTCACGCGGGTGaCCCGGGTTCGATCCCCGGCAACGGCG
Str: >>>>>>>..>>>>........<<<<.>>>>>.......<<<<<....>>>>>.......<<<<<<<<<<<<.

Scaffold_3.trna110 (3694654-3694583)	Length: 72 bp
Type: iMet	Anticodon: CAT at 33-35 (3694622-3694620)	Score: 46.1
HMM Sc=23.10	Sec struct Sc=23.00
         *    |    *    |    *    |    *    |    *    |    *    |    *    | 
Seq: ATTGGAGTGGCGCAGCGGAAGCGTGGTGGGCCCATAACCCACAGGtCTCAGGATCGAAACCTGGCTCTGATA
Str: >>>>>>>..>>>>.......<<<<.>>>>>.......<<<<<.....>>>>>.......<<<<<<<<<<<<.

Scaffold_3.trna111 (3084372-3084300)	Length: 73 bp
Type: His	Anticodon: GTG at 34-36 (3084339-3084337)	Score: 44.7
Possible pseudogene: HMM Sc=41.60	Sec struct Sc=3.10
         *    |    *    |    *    |    *    |    *    |    *    |    *    |  
Seq: GCGCTTGTGGCTCAATGGAtAGAGCATCTGCATGTGGAGCAGAAGGTTTGgGGTTCGAACCCTACTAGGCGCA
Str: >>>>>>>..>>>>........<<<<.>>>>>.......<<<<<.....>>.>>.......<<<<.<<<<<<<.

Scaffold_3.trna112 (633214-633133)	Length: 82 bp
Type: Ser	Anticodon: AGA at 34-36 (633181-633179)	Score: 79.4
HMM Sc=43.10	Sec struct Sc=36.30
         *    |    *    |    *    |    *    |    *    |    *    |    *    |    *    | 
Seq: GTGGACGTGCCGGAGTGGTtATCGGGCATGACTAGAAATCATGTGGGCTTTGCCCGCGCAGGTTCGAATCCTGCCGTCCACG
Str: >>>>>>>..>>>>........<<<<.>>>>>.......<<<<<.>>>>...<<<<..>>>>>.......<<<<<<<<<<<<.

Scaffold_3.trna113 (466805-466735)	Length: 71 bp
Type: His	Anticodon: GTG at 34-36 (466772-466770)	Score: 22.1
Possible pseudogene: HMM Sc=9.10	Sec struct Sc=13.00
         *    |    *    |    *    |    *    |    *    |    *    |    *    |
Seq: GCGCTTGTGGCTCAATGGAtAGAGCATCTGCATGTGGAGCAGAAAGtTTGGGGTTTGACCCTACTGGCACT
Str: >.>>>.>..>>>>........<<<<.>>>>>.......<<<<<.....>>>>>.....<<<<<<.<<<.<.

Scaffold_4.trna1 (979930-980002)	Length: 73 bp
Type: Asn	Anticodon: ATT at 34-36 (979963-979965)	Score: 33.5
HMM Sc=10.30	Sec struct Sc=23.20
         *    |    *    |    *    |    *    |    *    |    *    |    *    |  
Seq: AGCCTATTAACTCAACTtGGTAGAGTCCTATGCATTTGcATAGGGGaCGTAGGTTCGACTCCTACATAGGCTA
Str: >>>>>>>..>>>>.........<<<<.>>>..........<<<.....>>>>>.......<<<<<<<<<<<<.

Scaffold_4.trna2 (1095631-1095702)	Length: 72 bp
Type: Cys	Anticodon: GCA at 33-35 (1095663-1095665)	Score: 82.1
HMM Sc=59.90	Sec struct Sc=22.20
         *    |    *    |    *    |    *    |    *    |    *    |    *    | 
Seq: GGGTCCATAGCTCAGTGGTAGAGCATTTGACTGCAGATCAAGAGGtCACCGGTTCGAACCCGGTTGGGCCCT
Str: >>>>>>>..>>>>.......<<<<.>>>>>.......<<<<<.....>>>>>.......<<<<<<<<<<<<.

Scaffold_4.trna3 (1767216-1767288)	Length: 73 bp
Type: Asn	Anticodon: GTT at 34-36 (1767249-1767251)	Score: 22.1
Possible pseudogene: HMM Sc=28.00	Sec struct Sc=-5.90
         *    |    *    |    *    |    *    |    *    |    *    |    *    |  
Seq: GCGTATGTGGTTCAATGGAtAGAGCATTTGTGTGTTAAGTAGAAGGTATgAGGTTCGATCCCTACTGGACGTA
Str: >>>>.>>..>>>>........<<<<.>>>>>.......<<<<<.....>.>>>.......<<<<.<<.<<<<.

Scaffold_4.trna4 (2028175-2028246)	Length: 72 bp
Type: His	Anticodon: GTG at 34-36 (2028208-2028210)	Score: 29.9
HMM Sc=23.10	Sec struct Sc=6.80
         *    |    *    |    *    |    *    |    *    |    *    |    *    | 
Seq: GCGCTTGTGGCTCAATGAAcAGAGCATCTGCACGTGGAGCATAAGGTTTAGGTTCGACCCCTACTGGGCACA
Str: >.>>>>>..>>>>........<<<<.>.>>>.......<<<.<.....>>>>.......<<<<.<<<<<.<.

Scaffold_4.trna5 (2445191-2445264)	Length: 74 bp
Type: His	Anticodon: GTG at 34-36 (2445224-2445226)	Score: 23.0
Possible pseudogene: HMM Sc=21.20	Sec struct Sc=1.80
         *    |    *    |    *    |    *    |    *    |    *    |    *    |   
Seq: GCGTTTGTGGCTCAATGGAtAGAACATTTGCATGTGGAGTAAAAGGtTGAgAGGTTTGACCCTTACTGAACGCA
Str: >>>>>>>..>.>>........<<.<.>>>>>.......<<<<<.....>..>>>.......<<<.<<<<<<<<.

Scaffold_4.trna6 (3936271-3936343)	Length: 73 bp
Type: Tyr	Anticodon: ATA at 34-36 (3936304-3936306)	Score: 26.8
Possible pseudogene: HMM Sc=24.30	Sec struct Sc=2.50
         *    |    *    |    *    |    *    |    *    |    *    |    *    |  
Seq: ATGCTTGTGGCTCAATGGAtAGAGCATCTGCACATAGAGCAGAAGGtTAGAGGTTCGACTCTTATTAGGCGCA
Str: .>>>>>>..>>>>........<<<<.>>>>>.......<<<<<.....>.>>>.......<<<.<<<<<<<..

Scaffold_4.trna7 (4044015-4044087)	Length: 73 bp
Type: iMet	Anticodon: CAT at 33-35 (4044047-4044049)	Score: 52.5
HMM Sc=22.70	Sec struct Sc=29.80
         *    |    *    |    *    |    *    |    *    |    *    |    *    |  
Seq: ATCAGAGTGGCGCAGCGGAAGCGTGGTGGGCCCATAACCCACAGGtcCCCAGGATCGAAACCTGGCTCTGATA
Str: >>>>>>>..>>>>.......<<<<.>>>>>.......<<<<<......>>>>>.......<<<<<<<<<<<<.

Scaffold_4.trna8 (4342634-4342706)	Length: 73 bp
Type: Ala	Anticodon: TGC at 34-36 (4342667-4342669)	Score: 51.0
HMM Sc=28.80	Sec struct Sc=22.20
         *    |    *    |    *    |    *    |    *    |    *    |    *    |  
Seq: GGGAATGCAGCTCAAACGGTAGAGCGCTCGCTTTGCATGCGAGTGGtACGGGGTTCAATACCCCGCATCTCCA
Str: >>>.>>>..>>>>........<<<<.>>>>>.......<<<<<.....>>>>>.......<<<<<<<<.<<<.

Scaffold_4.trna9 (4984060-4984132)	Length: 73 bp
Type: His	Anticodon: GTG at 34-36 (4984093-4984095)	Score: 24.1
Possible pseudogene: HMM Sc=27.70	Sec struct Sc=-3.60
         *    |    *    |    *    |    *    |    *    |    *    |    *    |  
Seq: GAGCTTGTAGCTCAATAGAtAGAGCATCTGCATGTGGAGCAGAAGGTTTGgGGTTCAACCCCTACTAGGCGCA
Str: >.>>>>>..>>>>........<<<<.>>>>>.......<<<<<.....>>.>>.......<<<<.<<<<<.<.

Scaffold_4.trna10 (4987846-4987917)	Length: 72 bp
Type: Undet	Anticodon: NNN at 0-0 (0-0)	Score: 23.3
HMM Sc=13.40	Sec struct Sc=9.90
         *    |    *    |    *    |    *    |    *    |    *    |    *    | 
Seq: GTTGTTGTGGTGTAGTGGTTACtACAATGGTTTGCAAACCAAAGAtCCCTTGTTCAATTTAAGCCAACAACA
Str: >>>>>>>..>>>>.......<<.<<..>>>........<<<.......>>>>.......<<<<.<<<<<<<.

Scaffold_4.trna11 (6034077-6034149)	Length: 73 bp
Type: Ala	Anticodon: AGC at 34-36 (6034110-6034112)	Score: 63.4
HMM Sc=38.20	Sec struct Sc=25.20
         *    |    *    |    *    |    *    |    *    |    *    |    *    |  
Seq: GGGGATGTAGCTCAGATGGTAGAGCGCTCGCTTAGCATGCGAGAGGtACGGGGATCGATACCCCGCATCTCCA
Str: >>>>>>>..>>>>........<<<<.>>>>>.......<<<<<.....>>>>>.......<<<<<<<<<<<<.

Scaffold_4.trna12 (6811398-6811470)	Length: 73 bp
Type: Asn	Anticodon: ATT at 34-36 (6811431-6811433)	Score: 32.9
HMM Sc=15.80	Sec struct Sc=17.10
         *    |    *    |    *    |    *    |    *    |    *    |    *    |  
Seq: AGCCTATTAGCTCAACTcGGTAGAGCGCTATGCATTTGcATAGAGGaTGTATGTTCAACTCCTACATAGGCTA
Str: >>>>>>>..>>>>.........<<<<.>>>..........<<<.....>>>.>.......<.<<<<<<<<<<.

Scaffold_4.trna13 (6820090-6820162)	Length: 73 bp
Type: His	Anticodon: GTG at 34-36 (6820123-6820125)	Score: 41.9
Possible pseudogene: HMM Sc=38.70	Sec struct Sc=3.20
         *    |    *    |    *    |    *    |    *    |    *    |    *    |  
Seq: GCGCTTGTGGCTCAATGGAtAGAGCATCTGCATGTGGAGCAGAAGGTTTGgGGTTCGACCCCTACTAGGCGCA
Str: >>>>>>>..>>>>........<<<<.>>>>>.......<<<<<.....>>.>>.......<<<<.<<<<<<<.

Scaffold_4.trna14 (9440070-9440139)	Length: 70 bp
Type: Val	Anticodon: TAC at 31-33 (9440100-9440102)	Score: 20.0
Possible pseudogene: HMM Sc=25.30	Sec struct Sc=-5.30
         *    |    *    |    *    |    *    |    *    |    *    |    *    
Seq: GCAtGTGTCCTAGCGGTTGAGCTCTTGGTGTACAACCAAGAGGtCAGCGGTTCGAATCCTCTCAAAGGCA
Str: >>..>...>.>.......<.<..>>>>>.......<<<<<.....>>.>>.......<<.<<<....<<.

Scaffold_4.trna15 (9980605-9980677)	Length: 73 bp
Type: Phe	Anticodon: GAA at 34-36 (9980638-9980640)	Score: 72.5
HMM Sc=52.60	Sec struct Sc=19.90
         *    |    *    |    *    |    *    |    *    |    *    |    *    |  
Seq: GCGGGGATAGCTCAGTTGGGAGAGCGTCAGACTGAAGATCTGAAGGtCGCGTGTTAGATCCACGCTCACCGCA
Str: >>>>.>>..>>>>........<<<<.>>>>>.......<<<<<.....>>>>>.......<<<<<<<.<<<<.

Scaffold_4.trna16 (11644902-11644985)	Length: 84 bp
Type: Thr	Anticodon: TGT at 37-39 (11644938-11644940)	Score: 27.9
Possible intron: 41-46 (11644942-11644947)
Possible pseudogene: HMM Sc=0.00	Sec struct Sc=27.90
         *    |    *    |    *    |    *    |    *    |    *    |    *    |    *    |   
Seq: AGCCTATTCGCTCAATTtGGTCGAGCATTGtGtATTTGTGcttactTTgCaCAGGGGaTGTAGGTTCAAATCCTACATAGGCTC
Str: >>>>>>>..>>>>.........<<<<.>>>.>.>.............<.<.<<<.....>>>>>.......<<<<<<<<<<<<.

Scaffold_4.trna17 (11940383-11940471)	Length: 89 bp
Type: Ser	Anticodon: GGA at 34-36 (11940416-11940418)	Score: 26.5
Possible intron: 38-53 (11940420-11940435)
HMM Sc=19.60	Sec struct Sc=6.90
         *    |    *    |    *    |    *    |    *    |    *    |    *    |    *    |    *   
Seq: CTGATCTTAGCTGAGTTGGTAGAGCGGAGGACTGGAGtaggttgtactttcaaCTCCTTAGGtCGCaTATTCGAATcTGGCAGGTCGGA
Str: >>>>>>>..>>>..........<<<.>>>>>.......................<<<<<.....>>.>>........<<<<<<<<<<<.

Scaffold_4.trna18 (13033639-13033711)	Length: 73 bp
Type: Tyr	Anticodon: GTA at 34-36 (13033672-13033674)	Score: 29.3
Possible pseudogene: HMM Sc=28.40	Sec struct Sc=0.90
         *    |    *    |    *    |    *    |    *    |    *    |    *    |  
Seq: GCGCTTGTGGCTCAATGGAtAGAGCATCTGCATGTAGAGCAGAAGGTTTGGGaTTCAACCCTTACTGGGCGCA
Str: >>>>>>>..>>>>........<<<<.>>>>>.......<<<<<.....>>>>........<<<<.<<<<<<<.

Scaffold_4.trna19 (14008265-14008337)	Length: 73 bp
Type: Undet	Anticodon: NNN at 0-0 (0-0)	Score: 40.3
HMM Sc=23.50	Sec struct Sc=16.80
         *    |    *    |    *    |    *    |    *    |    *    |    *    |  
Seq: AGTCTATTAGCTCAaGTTGGTAGAGCGCTATGcaTTTGCAAAGAGGaTGTAGGTTCAACTCCTACATAGGCTA
Str: >>>>>>>..>>>>.........<<<<.>>............<<.....>>>>>.......<<<<<<<<<<<<.

Scaffold_4.trna20 (17183548-17183623)	Length: 76 bp
Type: Lys	Anticodon: CTT at 34-36 (17183581-17183583)	Score: 51.9
Possible intron: 38-42 (17183585-17183589)
HMM Sc=33.20	Sec struct Sc=18.70
         *    |    *    |    *    |    *    |    *    |    *    |    *    |    *
Seq: AGCCTATTAGCTCAATTGGTAGAGCACTCTATTCTTCattgtATGGAGGATGTAGGTTCAAATCCTACATAGGCTA
Str: >>>>>>>..>>>>........<<<<.>>>>>............<<<<<...>>>>>.......<<<<<<<<<<<<.

Scaffold_4.trna21 (17344968-17345041)	Length: 74 bp
Type: Val	Anticodon: AAC at 35-37 (17345002-17345004)	Score: 71.9
HMM Sc=47.60	Sec struct Sc=24.30
         *    |    *    |    *    |    *    |    *    |    *    |    *    |   
Seq: GGTGTCGTGGTGTAGTTGGTtATCACGTCAGTCTAACACACTGAAGGtCTCCGGTTCAAGTCCGGGCGACGCCA
Str: >>>>>>>..>>>...........<<<.>>>>>.......<<<<<.....>>>>>.......<<<<<<<<<<<<.

Scaffold_4.trna22 (18319104-18319175)	Length: 72 bp
Type: Undet	Anticodon: NNN at 0-0 (0-0)	Score: 25.2
Possible pseudogene: HMM Sc=22.50	Sec struct Sc=2.70
         *    |    *    |    *    |    *    |    *    |    *    |    *    | 
Seq: GTTGTTGTGGTGTAGTGGTtACCACAATGGTTTGCAAACCAAAGAtCCCTGTTTCAATTCAAGCCAACAACA
Str: >>>>>>>..>>>..........<<<..>>>........<<<.......>>...........<<.<<<<<<<.

Scaffold_4.trna23 (18954250-18954322)	Length: 73 bp
Type: Asn	Anticodon: ATT at 34-36 (18954283-18954285)	Score: 35.7
HMM Sc=17.20	Sec struct Sc=18.50
         *    |    *    |    *    |    *    |    *    |    *    |    *    |  
Seq: AGTCTATTAGCTCAACTtGGTAGAGTGCTATGCATTTGcATAGAGGaTGTAGGTTCAACTCCTACATAGGCTA
Str: >>>>>>>..>>>>.........<<<<.>>>..........<<<.....>>>>>.......<<<<<<<<<<<<.

Scaffold_4.trna24 (19412749-19412821)	Length: 73 bp
Type: Phe	Anticodon: GAA at 34-36 (19412782-19412784)	Score: 53.9
Possible pseudogene: HMM Sc=51.10	Sec struct Sc=2.80
         *    |    *    |    *    |    *    |    *    |    *    |    *    |  
Seq: GCAAGGATAGTTCAGTTGGGAGAGCGTTAGACTGAAGATTGGAAGGtCGCGTGTTCGATCCACGCTCATTGCA
Str: >>>>.>>..>>>>........<<<<.>>.>>.......<<.<<.....>>>>>.......<<<<<<<.<<<<.

Scaffold_4.trna25 (20664320-20664403)	Length: 84 bp
Type: Thr	Anticodon: TGT at 37-39 (20664356-20664358)	Score: 24.2
Possible intron: 41-46 (20664360-20664365)
Possible pseudogene: HMM Sc=19.30	Sec struct Sc=4.90
         *    |    *    |    *    |    *    |    *    |    *    |    *    |    *    |   
Seq: AGCCTATTAGCTCAATTtGGTCGAGCACTGtGtATTTGTGcttacaTTgCaCAGGGGaTGTAGGTTCAAATCCTACATACACTA
Str: >>..>>>..>>>>.........<<<<.>>>.>.>.............<.<.<<<.....>>>>>.......<<<<<<<<..<<.

Scaffold_4.trna26 (21787980-21788055)	Length: 76 bp
Type: His	Anticodon: GTG at 37-39 (21788016-21788018)	Score: 20.8
Possible pseudogene: HMM Sc=25.50	Sec struct Sc=-4.70
         *    |    *    |    *    |    *    |    *    |    *    |    *    |    *
Seq: GCGCTTGTGGCTCAATGGAtaatAGAGCATCTGCATGTGGAGCAAAAGGTTTGGGaTTCGATCCATACTGGGCGCA
Str: >>>>>>>..>>>>...........<<<<.>.>>>.......<<<.<.....>>.>........<.<<.<<<<<<<.

Scaffold_4.trna27 (22069171-22069243)	Length: 73 bp
Type: His	Anticodon: GTG at 34-36 (22069204-22069206)	Score: 21.7
Possible pseudogene: HMM Sc=20.40	Sec struct Sc=1.30
         *    |    *    |    *    |    *    |    *    |    *    |    *    |  
Seq: ACGTTTGTGACTCAATGGAaAGAGCATCTGCATGTGGAGTAGAAGGTATGgGGTTCGACCCCTACTGAGCGAA
Str: .>>>>>>...>>>........<<<..>>>>>.......<<<<<.....>>.>>.......<<<<.<<<<<<..

Scaffold_4.trna28 (22169366-22169438)	Length: 73 bp
Type: Ala	Anticodon: TGC at 34-36 (22169399-22169401)	Score: 70.0
HMM Sc=45.30	Sec struct Sc=24.70
         *    |    *    |    *    |    *    |    *    |    *    |    *    |  
Seq: GGGGATGTAGCTCAAATGGTAGAGCGCTCGCTTTGCATGCGAGAGGcACGGGGTTCGATCCCCCGCATCTCCA
Str: >>>>>>>..>>>>........<<<<.>>>>>.......<<<<<.....>>>>>.......<<<<<<<<<<<<.

Scaffold_4.trna29 (22327011-22327083)	Length: 73 bp
Type: His	Anticodon: GTG at 34-36 (22327044-22327046)	Score: 32.1
Possible pseudogene: HMM Sc=35.30	Sec struct Sc=-3.20
         *    |    *    |    *    |    *    |    *    |    *    |    *    |  
Seq: GCGCTTGTGGCTCAATGGAtAGAGCATTTGCATGTGGAGCAGAGGGtTTGGGGTTCGACCCCTACTAGaCGCA
Str: >>>>>.>..>>>>........<<<<.>>>>>.......<<<<<.....>>>>>......<<<<<<.<<.<<<.

Scaffold_4.trna30 (23455926-23455996)	Length: 71 bp
Type: Gly	Anticodon: ACC at 33-35 (23455958-23455960)	Score: 23.5
Possible pseudogene: HMM Sc=24.40	Sec struct Sc=-0.90
         *    |    *    |    *    |    *    |    *    |    *    |    *    |
Seq: GCGCCAGTGGTCTAGTGGTAGAATAGTACCCTACCACGATACAGaCCGGGGTTTGATTCCCGACTAGTGTA
Str: >>>>.>>..>>.>.......<.<<.>>>.>.......<.<<<......>>>.......<<<..<<.<<<<.

Scaffold_4.trna31 (24317864-24317937)	Length: 74 bp
Type: Asn	Anticodon: GTT at 35-37 (24317898-24317900)	Score: 84.5
HMM Sc=59.40	Sec struct Sc=25.10
         *    |    *    |    *    |    *    |    *    |    *    |    *    |   
Seq: GCTGGAATAGCTCAGTTGGTtAGAGCGTGTGGCTGTTAACCACAAGGtCGGAGGTTCAAGCCCTCCTTCTAGCG
Str: >>>>>>>..>>>>.........<<<<.>>>>>.......<<<<<.....>>>>>.......<<<<<<<<<<<<.

Scaffold_4.trna32 (25320851-25320923)	Length: 73 bp
Type: His	Anticodon: GTG at 34-36 (25320884-25320886)	Score: 26.6
HMM Sc=17.50	Sec struct Sc=9.10
         *    |    *    |    *    |    *    |    *    |    *    |    *    |  
Seq: GCGCTTGTGGCTCAATGGAtAGAGCATCTGCATGTGGAGCAGAAAgTTTAgAGTTCGACTTTTATTGGGCGCA
Str: >>>>>>>..>>>>........<<<<.>>>>>.......<<<<<.....>>.>>.......<<<<.<<<<<<<.

Scaffold_4.trna33 (26469481-26469552)	Length: 72 bp
Type: Glu	Anticodon: TTC at 34-36 (26469514-26469516)	Score: 72.0
HMM Sc=47.50	Sec struct Sc=24.50
         *    |    *    |    *    |    *    |    *    |    *    |    *    | 
Seq: TCCGTTGTCGTCCAGCGGTtAGGATATCTGGCTTTCACCCAGGAGaCCCGGGTTCGATTCCCGGCAACGGAA
Str: >>>>>>>..>>>>........<<<<.>>>>>.......<<<<<....>>>>>.......<<<<<<<<<<<<.

Scaffold_4.trna34 (26731839-26731912)	Length: 74 bp
Type: Ile	Anticodon: AAT at 35-37 (26731873-26731875)	Score: 81.8
HMM Sc=58.30	Sec struct Sc=23.50
         *    |    *    |    *    |    *    |    *    |    *    |    *    |   
Seq: GGCCTATTAGCTCAGTTGGTtAGAGCGTCGTGCTAATAACGCGAAGGtCGCAGGTTCGAGACCTGCATGGGCCA
Str: >>>>>>>..>>>>.........<<<<.>>>>>.......<<<<<.....>>>>>.......<<<<<<<<<<<<.

Scaffold_4.trna35 (26789997-26790069)	Length: 73 bp
Type: His	Anticodon: GTG at 34-36 (26790030-26790032)	Score: 25.4
Possible pseudogene: HMM Sc=27.20	Sec struct Sc=-1.80
         *    |    *    |    *    |    *    |    *    |    *    |    *    |  
Seq: GCGCTTGTGGTTCAATGGAtAGAGCATTTGCATGTGGCGCAAAATGTttgGGGTTTGACCCCTACTGGGCGCA
Str: >>>>>>>..>>>>........<<<<.>>>>>.......<<<<<..>>...>>>.......<<<<<<<<<<<<.

Scaffold_4.trna36 (26887569-26887641)	Length: 73 bp
Type: Phe	Anticodon: GAA at 34-36 (26887602-26887604)	Score: 78.3
HMM Sc=58.40	Sec struct Sc=19.90
         *    |    *    |    *    |    *    |    *    |    *    |    *    |  
Seq: GCGGGGATAGCTCAGTTGGGAGAGCGTCAGACTGAAGATCTGAAGGtCGCGTGTTCGATCCACGCTCACCGCA
Str: >>>>.>>..>>>>........<<<<.>>>>>.......<<<<<.....>>>>>.......<<<<<<<.<<<<.

Scaffold_4.trna37 (27152424-27152496)	Length: 73 bp
Type: Lys	Anticodon: CTT at 34-36 (27152457-27152459)	Score: 79.1
HMM Sc=59.30	Sec struct Sc=19.80
         *    |    *    |    *    |    *    |    *    |    *    |    *    |  
Seq: GCCCGTCCAGCTCAGTTGGTAGAGCGCAAGGCTCTTAACCTTGTGGtCGTGGGTTCGAGCCCCACGGTGGGCG
Str: >>>>>>>..>>>>........<<<<.>>>>>.......<<<<<.....>>>>>.......<<<<<<<<<<<<.

Scaffold_4.trna38 (27339565-27339638)	Length: 74 bp
Type: His	Anticodon: GTG at 34-36 (27339598-27339600)	Score: 25.2
Possible pseudogene: HMM Sc=28.10	Sec struct Sc=-2.90
         *    |    *    |    *    |    *    |    *    |    *    |    *    |   
Seq: GCGATTGTGGCTTAATGGAtAAAGCATCTGCATGTGGAGCAGAAGGTTTGGaGTTCGACCCCTACTTGgaCGCA
Str: >>>.>.>..>>>>........<<<<.>>>>>.......<<<<<.....>>>.>.......<<<<.<.<..<<<.

Scaffold_4.trna39 (27376547-27376619)	Length: 73 bp
Type: His	Anticodon: GTG at 34-36 (27376580-27376582)	Score: 22.5
Possible pseudogene: HMM Sc=35.70	Sec struct Sc=-13.20
         *    |    *    |    *    |    *    |    *    |    *    |    *    |  
Seq: ACGCTTGTGGTTCAATGGAtAGAGCATCTGCATGTGAAGCAAAAGGTTTGgGGTTCGACTCCTACTTGGCGCA
Str: .>>>>.>..>>>>........<<<<.>.>>>.......<<<.<.....>>.>>.......<<<<.<.<<<<..

Scaffold_4.trna40 (27441793-27441866)	Length: 74 bp
Type: His	Anticodon: GTG at 35-37 (27441827-27441829)	Score: 30.2
Possible pseudogene: HMM Sc=27.90	Sec struct Sc=2.30
         *    |    *    |    *    |    *    |    *    |    *    |    *    |   
Seq: GCACTTGTgGGCTCAATGGAtAGAGCATCTGCATGTGGAGCAGAAAaTCTgAGGTTCGACCCCTACTGGGCGCA
Str: >>.>>>>...>>>>........<<<<.>>>>>.......<<<<<.....>.>>>.......<<<<.<<<<.<<.

Scaffold_4.trna41 (26532146-26532074)	Length: 73 bp
Type: Ala	Anticodon: TGC at 34-36 (26532113-26532111)	Score: 70.0
HMM Sc=45.30	Sec struct Sc=24.70
         *    |    *    |    *    |    *    |    *    |    *    |    *    |  
Seq: GGGGATGTAGCTCAAATGGTAGAGCGCTCGCTTTGCATGCGAGAGGcACGGGGTTCGATCCCCCGCATCTCCA
Str: >>>>>>>..>>>>........<<<<.>>>>>.......<<<<<.....>>>>>.......<<<<<<<<<<<<.

Scaffold_4.trna42 (25699326-25699254)	Length: 73 bp
Type: Phe	Anticodon: GAA at 34-36 (25699293-25699291)	Score: 78.3
HMM Sc=58.40	Sec struct Sc=19.90
         *    |    *    |    *    |    *    |    *    |    *    |    *    |  
Seq: GCGGGGATAGCTCAGTTGGGAGAGCGTCAGACTGAAGATCTGAAGGtCGCGTGTTCGATCCACGCTCACCGCA
Str: >>>>.>>..>>>>........<<<<.>>>>>.......<<<<<.....>>>>>.......<<<<<<<.<<<<.

Scaffold_4.trna43 (25397436-25397364)	Length: 73 bp
Type: His	Anticodon: GTG at 34-36 (25397403-25397401)	Score: 41.9
Possible pseudogene: HMM Sc=38.70	Sec struct Sc=3.20
         *    |    *    |    *    |    *    |    *    |    *    |    *    |  
Seq: GCGCTTGTGGCTCAATGGAtAGAGCATCTGCATGTGGAGCAGAAGGTTTGgGGTTCGACCCCTACTAGGCGCA
Str: >>>>>>>..>>>>........<<<<.>>>>>.......<<<<<.....>>.>>.......<<<<.<<<<<<<.

Scaffold_4.trna44 (25050655-25050583)	Length: 73 bp
Type: His	Anticodon: GTG at 34-36 (25050622-25050620)	Score: 22.6
Possible pseudogene: HMM Sc=21.30	Sec struct Sc=1.30
         *    |    *    |    *    |    *    |    *    |    *    |    *    |  
Seq: GCGCTTGTGGTTCAATGGAtAAATCATCTGCATGTGAAGCAGAAGaTTTGGGcTTCGACCCCTACTGGGCGCA
Str: >>>>>>>..>.>..........<.<.>>>>>.......<<<<<.....>>>>........<<<<.<<<<<<<.

Scaffold_4.trna45 (24427177-24427104)	Length: 74 bp
Type: Ile	Anticodon: TAT at 34-36 (24427144-24427142)	Score: 33.9
HMM Sc=25.40	Sec struct Sc=8.50
         *    |    *    |    *    |    *    |    *    |    *    |    *    |   
Seq: GCATCCATGGTTGAATGGTtAGAGCTCCCAACTTATAATTGGCAAATTCGTAGATTCAATTCCTACTGGATGCA
Str: >>>>>>>..>>>..........<<<..>>>>.......<<<<.......>>>>.........<<<<<<<<<<<.

Scaffold_4.trna46 (24372845-24372773)	Length: 73 bp
Type: His	Anticodon: ATG at 34-36 (24372812-24372810)	Score: 34.5
Possible pseudogene: HMM Sc=31.00	Sec struct Sc=3.50
         *    |    *    |    *    |    *    |    *    |    *    |    *    |  
Seq: GCGCTTGTGGCTCAATGGAtAGAGCATCTGCATATGAAGCAGAAAgTTTGGaGTTCGACTCCTACTATGCGCA
Str: >>>>.>>..>>>>........<<<<.>>>>>.......<<<<<.....>>>.>.......<<<<.<<.<<<<.

Scaffold_4.trna47 (24263572-24263502)	Length: 71 bp
Type: Tyr	Anticodon: GTA at 32-34 (24263541-24263539)	Score: 20.7
Possible truncation, pseudogene: HMM Sc=30.00	Sec struct Sc=-9.30
         *    |    *    |    *    |    *    |    *    |    *    |    *    |
Seq: GCAtATGGCTCAATGGAtAGAGCATTTGTATGTAGAGCAGAAGGTTtggGGTTCGATCCCAACTAGGCGCA
Str: >>..>..>>>>........<<<<.>>>>>.......<<<<<..>>>...>>.......<<<<<<....<<.

Scaffold_4.trna48 (24142110-24142038)	Length: 73 bp
Type: Ala	Anticodon: TGC at 34-36 (24142077-24142075)	Score: 70.0
HMM Sc=45.30	Sec struct Sc=24.70
         *    |    *    |    *    |    *    |    *    |    *    |    *    |  
Seq: GGGGATGTAGCTCAAATGGTAGAGCGCTCGCTTTGCATGCGAGAGGcACGGGGTTCGATCCCCCGCATCTCCA
Str: >>>>>>>..>>>>........<<<<.>>>>>.......<<<<<.....>>>>>.......<<<<<<<<<<<<.

Scaffold_4.trna49 (24105003-24104932)	Length: 72 bp
Type: Asp	Anticodon: GTC at 34-36 (24104970-24104968)	Score: 69.8
HMM Sc=46.80	Sec struct Sc=23.00
         *    |    *    |    *    |    *    |    *    |    *    |    *    | 
Seq: GTCGTTGTAGTATAGTGGTaAGTATTCCCGCCTGTCACGCGGGTGaCCCGGGTTCGATCCCCGGCAACGGCG
Str: >>>>>>>..>>>>........<<<<.>>>>>.......<<<<<....>>>>>.......<<<<<<<<<<<<.

Scaffold_4.trna50 (23937191-23937120)	Length: 72 bp
Type: His	Anticodon: GTG at 34-36 (23937158-23937156)	Score: 23.8
HMM Sc=14.50	Sec struct Sc=9.30
         *    |    *    |    *    |    *    |    *    |    *    |    *    | 
Seq: GCGCTTGTGGCTTAATGGAtAGAGCATCTGCATGTGAAGCAGAAGGTTGGgCTTCGACCTTTATTAGACGCA
Str: >>>.>>>..>>>>........<<<<.>>>>>.......<<<<<.....................<<<.<<<.

Scaffold_4.trna51 (23789872-23789800)	Length: 73 bp
Type: Asn	Anticodon: GTT at 34-36 (23789839-23789837)	Score: 20.5
Possible pseudogene: HMM Sc=22.00	Sec struct Sc=-1.50
         *    |    *    |    *    |    *    |    *    |    *    |    *    |  
Seq: ACGCTCGTAGCTCAATGGAtAGAGTATTTGAATGTTGAGCAAAAGGtTTTAAGTTTGACCCCTATAGAGCGCA
Str: .>>>>>...>>>>........<<<<.>>>>.........<<<<......>>.>.......<.<<..<<<<<..

Scaffold_4.trna52 (23506430-23506358)	Length: 73 bp
Type: His	Anticodon: GTG at 34-36 (23506397-23506395)	Score: 27.6
Possible pseudogene: HMM Sc=29.20	Sec struct Sc=-1.60
         *    |    *    |    *    |    *    |    *    |    *    |    *    |  
Seq: GCGGTTGTGGCTCAATGGAtAGAGCATCTGCATGTGGAGCATAAGGttTGTAGTTCAACTcCTATTAAGCGCA
Str: >>>.>>>..>>>>........<<<<.>.>>>.......<<<.<......>>>>........<<<<<<<.<<<.

Scaffold_4.trna53 (23389736-23389664)	Length: 73 bp
Type: His	Anticodon: GTG at 34-36 (23389703-23389701)	Score: 29.6
HMM Sc=20.40	Sec struct Sc=9.20
         *    |    *    |    *    |    *    |    *    |    *    |    *    |  
Seq: GCGCTTGTGGCTCAATGGAtAGAGCATCTGCATGTGGAGCATAAAGTttgAGGATCGACCCCTACTAAGCGTA
Str: >>>>>>>..>>>>........<<<<.>.>>>.......<<<.<..>>...>>>.......<<<<<<<<<<<<.

Scaffold_4.trna54 (23023726-23023654)	Length: 73 bp
Type: His	Anticodon: GTG at 34-36 (23023693-23023691)	Score: 44.3
Possible pseudogene: HMM Sc=40.70	Sec struct Sc=3.60
         *    |    *    |    *    |    *    |    *    |    *    |    *    |  
Seq: GCATTTGTGGCTCAATGGAtAGAGCATCTGCTTGTGGAGCAGAAGGTTTGgGGTTCGACTCCTATTGAGTGCC
Str: >>>>>>>..>>>>........<<<<.>>>>>.......<<<<<.....>>.>>.......<<<<.<<<<<<<.

Scaffold_4.trna55 (22465748-22465676)	Length: 73 bp
Type: Trp	Anticodon: CCA at 33-35 (22465716-22465714)	Score: 69.0
HMM Sc=45.50	Sec struct Sc=23.50
         *    |    *    |    *    |    *    |    *    |    *    |    *    |  
Seq: GGATCTGTGGCGCAATGGTAGCGCGTCTGACTCCAGATCAGAAGGgtTGCGTGTTCGATTCACGTCAGGTTCA
Str: >>>>>>>..>>>>.......<<<<.>>>>>.......<<<<<......>>>>>.......<<<<<<<<<<<<.

Scaffold_4.trna56 (22014952-22014871)	Length: 82 bp
Type: Ser	Anticodon: GCT at 34-36 (22014919-22014917)	Score: 80.5
HMM Sc=45.20	Sec struct Sc=35.30
         *    |    *    |    *    |    *    |    *    |    *    |    *    |    *    | 
Seq: GTCGCTTTGGCCGAGTGGTtAAGGCGTGTGCCTGCTAAGTACATGGGGTTTCCCCGCGAGAGTTCGAATCTCTCAGGCGACG
Str: >>>>>>>..>>>..........<<<.>>>>>.......<<<<<.>>>>...<<<<..>>>>>.......<<<<<<<<<<<<.

Scaffold_4.trna57 (21813429-21813356)	Length: 74 bp
Type: Thr	Anticodon: AGT at 35-37 (21813395-21813393)	Score: 76.0
HMM Sc=48.40	Sec struct Sc=27.60
         *    |    *    |    *    |    *    |    *    |    *    |    *    |   
Seq: GCTCTCGTAGCTCAGTTGGTtAGAGCACCCGTTTAGTAAGCGGGAGGtCTTGAGTTCGACTCTCAACGAGAGCA
Str: >>>>>>>..>>>>.........<<<<.>>>>>.......<<<<<.....>>>>>.......<<<<<<<<<<<<.

Scaffold_4.trna58 (20962539-20962469)	Length: 71 bp
Type: His	Anticodon: GTG at 34-36 (20962506-20962504)	Score: 20.5
Possible pseudogene: HMM Sc=27.90	Sec struct Sc=-7.40
         *    |    *    |    *    |    *    |    *    |    *    |    *    |
Seq: GCACTTATGGTTCAATGGAtAGAGCATCTGCATGTGGAGCAGAAGGtTTGAGGTTCGATCCTTActGGGCA
Str: >>.>.....>>>>........<<<<.>>>>>.......<<<<<.....>>>>>......<<<<<..<.<<.

Scaffold_4.trna59 (20856263-20856192)	Length: 72 bp
Type: Leu	Anticodon: GAG at 34-36 (20856230-20856228)	Score: 23.8
Possible pseudogene: HMM Sc=19.70	Sec struct Sc=4.10
         *    |    *    |    *    |    *    |    *    |    *    |    *    | 
Seq: GCGCTTGTGGCTCAATGGAtGGAGCATCTGCATGAGGAGCAGAAGGTTTGGGgTTCGACCCTATTGGGTGCA
Str: >>>>>>>..>>>>........<<<<.>>>>>.......<<<<<.....>>>.........<<<.<<<<<<<.

Scaffold_4.trna60 (20679441-20679360)	Length: 82 bp
Type: Cys	Anticodon: ACA at 43-45 (20679399-20679397)	Score: 25.1
HMM Sc=17.80	Sec struct Sc=7.30
         *    |    *    |    *    |    *    |    *    |    *    |    *    |    *    | 
Seq: AGCCTATTAGCTCAATTtGGTCGAGCacgtgtatTTGTGCTTACATTGCACAGGAtTGTAGGTTCAAATCCTACATACACTA
Str: >>..>>>..>>>>.........<<<<.........>>>>>.......<<<<<.....>>>>>.......<<<<<<<<..<<.

Scaffold_4.trna61 (19812691-19812619)	Length: 73 bp
Type: His	Anticodon: GTG at 34-36 (19812658-19812656)	Score: 47.6
HMM Sc=36.30	Sec struct Sc=11.30
         *    |    *    |    *    |    *    |    *    |    *    |    *    |  
Seq: GCGCTTGTGGCTCAATGGAtAGAGCATCTGCATGTGGAGCAGAAGGTTTgAGGTTCGACCCCTACTAAGCGCA
Str: >>>>>>>..>>>>........<<<<.>>>>>.......<<<<<.....>.>>>.......<<<<.<<<<<<<.

Scaffold_4.trna62 (19423224-19423153)	Length: 72 bp
Type: Glu	Anticodon: TTC at 34-36 (19423191-19423189)	Score: 72.0
HMM Sc=47.50	Sec struct Sc=24.50
         *    |    *    |    *    |    *    |    *    |    *    |    *    | 
Seq: TCCGTTGTCGTCCAGCGGTtAGGATATCTGGCTTTCACCCAGGAGaCCCGGGTTCGATTCCCGGCAACGGAA
Str: >>>>>>>..>>>>........<<<<.>>>>>.......<<<<<....>>>>>.......<<<<<<<<<<<<.

Scaffold_4.trna63 (18084355-18084284)	Length: 72 bp
Type: Undet	Anticodon: NNN at 0-0 (0-0)	Score: 34.4
HMM Sc=24.70	Sec struct Sc=9.70
         *    |    *    |    *    |    *    |    *    |    *    |    *    | 
Seq: GTTGTTGTGGTGTAGTGGTTACtACAATGGTTTGCAAACCAAAGGtCCCTTGTTCAATTCAAGCCAACAACA
Str: >>>>>>>..>>>>.......<<.<<..>>>........<<<.......>>>>.......<<<<.<<<<<<<.

Scaffold_4.trna64 (17184208-17184125)	Length: 84 bp
Type: Thr	Anticodon: TGT at 37-39 (17184172-17184170)	Score: 43.6
Possible intron: 41-46 (17184168-17184163)
HMM Sc=21.00	Sec struct Sc=22.60
         *    |    *    |    *    |    *    |    *    |    *    |    *    |    *    |   
Seq: AGCCTATTAGCTCAATTtGGTAGAGCACTGtGtATTTGTGcttacaTTgCaCAGGGGaTGTAGGTTCGAATCCTACATAGGCTC
Str: >>>>>>>..>>>>.........<<<<.>>>.>.>.............<.<.<<<.....>>>>>.......<<<<<<<<<<<<.

Scaffold_4.trna65 (17070917-17070845)	Length: 73 bp
Type: Phe	Anticodon: GAA at 34-36 (17070884-17070882)	Score: 73.4
HMM Sc=56.60	Sec struct Sc=16.80
         *    |    *    |    *    |    *    |    *    |    *    |    *    |  
Seq: GCGAGGATAGCTCAGTTGGGAGAGCGTTAGACTGAAGATCTGAAGGtCGCGTGTTCGATCCACGCTCATCGCA
Str: >>>>.>>..>>>>........<<<<.>>>>>.......<<<<<.....>>>>>.......<<<<<<<.<<<<.

Scaffold_4.trna66 (16890731-16890660)	Length: 72 bp
Type: Pro	Anticodon: TGG at 33-35 (16890699-16890697)	Score: 68.5
HMM Sc=35.70	Sec struct Sc=32.80
         *    |    *    |    *    |    *    |    *    |    *    |    *    | 
Seq: GGGCATTTGGTCTAGTGGTATGATTCTCGCTTTGGGTGCGAGAGGtCCCGAGTTCGATTCTCGGAATGCCCC
Str: >>>>>>>..>>>.........<<<.>>>>>.......<<<<<.....>>>>>.......<<<<<<<<<<<<.

Scaffold_4.trna67 (16890308-16890238)	Length: 71 bp
Type: Undet	Anticodon: NNN at 0-0 (0-0)	Score: 34.2
HMM Sc=16.10	Sec struct Sc=18.10
         *    |    *    |    *    |    *    |    *    |    *    |    *    |
Seq: GGGCATTTGGTCTAGTGGCATGATTCTCACTTGGGTGCGAGAGGtCCCGAGTTTAATTCTCGGAGTGCCCC
Str: >>>>>>>..>>>.........<<<.>>>.>......<.<<<.....>>>>>.......<<<<<<<<<<<<.

Scaffold_4.trna68 (16889638-16889567)	Length: 72 bp
Type: Pro	Anticodon: TGG at 33-35 (16889606-16889604)	Score: 56.1
HMM Sc=29.90	Sec struct Sc=26.20
         *    |    *    |    *    |    *    |    *    |    *    |    *    | 
Seq: GGACATTTGGTCTAGTGGTATGATTCTCGCTTTGGGTGCGAGAGGtCCCGAGTTTGATTCTCGGAATGCCCC
Str: >>.>>>>..>>>.........<<<.>>>>>.......<<<<<.....>>>>>.......<<<<<<<<<.<<.

Scaffold_4.trna69 (16888098-16888027)	Length: 72 bp
Type: Pro	Anticodon: TGG at 33-35 (16888066-16888064)	Score: 68.5
HMM Sc=35.70	Sec struct Sc=32.80
         *    |    *    |    *    |    *    |    *    |    *    |    *    | 
Seq: GGGCATTTGGTCTAGTGGTATGATTCTCGCTTTGGGTGCGAGAGGtCCCGAGTTCGATTCTCGGAATGCCCC
Str: >>>>>>>..>>>.........<<<.>>>>>.......<<<<<.....>>>>>.......<<<<<<<<<<<<.

Scaffold_4.trna70 (15993834-15993763)	Length: 72 bp
Type: Undet	Anticodon: NNN at 0-0 (0-0)	Score: 20.6
HMM Sc=15.50	Sec struct Sc=5.10
         *    |    *    |    *    |    *    |    *    |    *    |    *    | 
Seq: GTTGTTGTGGTATAGTGGTtACCACAATTGTTTGCAAACAAAAGGTACTTaGTTCAATTCAAGCCAACAACT
Str: >>>>>>>..>>............<<..>>>........<<<......>>>.>.......<<<<.<<<<<<<.

Scaffold_4.trna71 (15341590-15341519)	Length: 72 bp
Type: Tyr	Anticodon: GTA at 34-36 (15341557-15341555)	Score: 21.5
Possible pseudogene: HMM Sc=24.90	Sec struct Sc=-3.40
         *    |    *    |    *    |    *    |    *    |    *    |    *    | 
Seq: GCGCTTGTGGCTCAATGGAtAGAGCATATGCATGTAGAGCAGAAGGTTTgAGGTTCGACCCTACTGGGCGCA
Str: >>>>>>>..>>>>........<<<<.>.>>>.......<<<.<.....>.>>>......<<<<.<<<<<<<.

Scaffold_4.trna72 (14973334-14973263)	Length: 72 bp
Type: iMet	Anticodon: CAT at 33-35 (14973302-14973300)	Score: 55.4
HMM Sc=27.90	Sec struct Sc=27.50
         *    |    *    |    *    |    *    |    *    |    *    |    *    | 
Seq: ATCAGAGTGGCGCAGCGGAAGCGTGGTGGGCCCATAACCCACAGGtCCCAGGATCGAAACCTGGTTCTGATA
Str: >>>>>>>..>>>>.......<<<<.>>>>>.......<<<<<.....>>>>>.......<<<<<<<<<<<<.

Scaffold_4.trna73 (14966865-14966794)	Length: 72 bp
Type: iMet	Anticodon: CAT at 33-35 (14966833-14966831)	Score: 58.3
HMM Sc=28.10	Sec struct Sc=30.20
         *    |    *    |    *    |    *    |    *    |    *    |    *    | 
Seq: ATCAGAGTGGCGCAGCGGAAGCGTGGTGGGCCCATAACCCACAGGtCCCAGGATCGAAACCTGGCTCTGATA
Str: >>>>>>>..>>>>.......<<<<.>>>>>.......<<<<<.....>>>>>.......<<<<<<<<<<<<.

Scaffold_4.trna74 (14952256-14952185)	Length: 72 bp
Type: iMet	Anticodon: CAT at 33-35 (14952224-14952222)	Score: 49.0
HMM Sc=25.10	Sec struct Sc=23.90
         *    |    *    |    *    |    *    |    *    |    *    |    *    | 
Seq: ATCAGAGTGGCGCAGCGGAAGCGTGGTGGGCCCATAACCCACAGGtCCCAGGATCGAAACCTTGCTCTGATA
Str: >>>>>>>..>>>>.......<<<<.>>>>>.......<<<<<.....>.>>>.......<<<.<<<<<<<<.

Scaffold_4.trna75 (14947035-14946964)	Length: 72 bp
Type: iMet	Anticodon: CAT at 33-35 (14947003-14947001)	Score: 39.2
HMM Sc=16.10	Sec struct Sc=23.10
         *    |    *    |    *    |    *    |    *    |    *    |    *    | 
Seq: ATTAAAGTGGCGCAGCGGAAGCGTGGTGGGCCCATAACCCACAGGtCCCAGGATCGAAACCTTACTTTAATA
Str: >>>>>>>..>>>>.......<<<<.>>>>>.......<<<<<.......>>>.......<<<..<<<<<<<.

Scaffold_4.trna76 (14009005-14008932)	Length: 74 bp
Type: Leu	Anticodon: CAA at 57-59 (14008949-14008947)	Score: 40.4
HMM Sc=29.40	Sec struct Sc=11.00
         *    |    *    |    *    |    *    |    *    |    *    |    *    |   
Seq: TGCCTATTAGCTCAATTGGTAGAGCatGCTATGCTTAAGCATACAGGaTATAGGTTCAAATCCTGCATAGGCAA
Str: >>>>>>>..>>>>........<<<<.........................>>>>.......<<<<.<<<<<<<.

Scaffold_4.trna77 (13634601-13634518)	Length: 84 bp
Type: Undet	Anticodon: NNN at 0-0 (0-0)	Score: 33.0
HMM Sc=15.50	Sec struct Sc=17.50
         *    |    *    |    *    |    *    |    *    |    *    |    *    |    *    |   
Seq: AGCCTATTAGCTCAATTtGGTCGAGCattgtgtatTTGTGCTTATATtACACGGGGgaTGTAGGTTCAAATCCTACATAGGCTC
Str: >>>>>>>..>>>>.........<<<<..........>>>>.........<<<<......>>>>>.......<<<<<<<<<<<<.

Scaffold_4.trna78 (12381376-12381288)	Length: 89 bp
Type: Phe	Anticodon: GAA at 34-36 (12381343-12381341)	Score: 54.8
Possible intron: 38-53 (12381339-12381324)
HMM Sc=35.90	Sec struct Sc=18.90
         *    |    *    |    *    |    *    |    *    |    *    |    *    |    *    |    *   
Seq: CCGACCTTAGCTCAGTTGGTAGAGTGGAGGACTGAAGtaggttgtacattcatCTCCTCAAGtCGCTGGTTCGAATCCGGCAGGTCGAA
Str: .>>>>>>..>>>>........<<<<.>>>>>.......................<<<<<.....>>>>>.......<<<<<<<<<<<..

Scaffold_4.trna79 (11645672-11645597)	Length: 76 bp
Type: Lys	Anticodon: CTT at 34-36 (11645639-11645637)	Score: 49.5
Possible intron: 38-42 (11645635-11645631)
HMM Sc=28.30	Sec struct Sc=21.20
         *    |    *    |    *    |    *    |    *    |    *    |    *    |    *
Seq: AGCCTATTAGCTCAATCGGTAGAGCACTCTATTCTTCtttgtATGGAGGATGTAGGTTCAAATCCTACATAGGCTT
Str: >>>>>>>..>>>>........<<<<.>>>>>............<<<<<...>>>>>.......<<<<<<<<<<<<.

Scaffold_4.trna80 (8937866-8937794)	Length: 73 bp
Type: Tyr	Anticodon: GTA at 34-36 (8937833-8937831)	Score: 29.8
Possible pseudogene: HMM Sc=30.20	Sec struct Sc=-0.40
         *    |    *    |    *    |    *    |    *    |    *    |    *    |  
Seq: GCGCTTGTAGCTCAATGGAtAGAGCATTTGCATGTAGAGCAAAAGGTTTGgGGTTCTACCCCTACCGGACGCA
Str: >>>.>>>..>>>>........<<<<.>>>>>.......<<<<<.....>>.>>.......<<<<.<<<.<<<.

Scaffold_4.trna81 (8522868-8522795)	Length: 74 bp
Type: Thr	Anticodon: AGT at 35-37 (8522834-8522832)	Score: 74.7
HMM Sc=46.20	Sec struct Sc=28.50
         *    |    *    |    *    |    *    |    *    |    *    |    *    |   
Seq: GCTTTCATAGCTCAGTTGGTtAGAGCACCCGTTTAGTAAGCGGGAGGtCTTGAGTTCGACTCTCAATGAAAGCA
Str: >>>>>>>..>>>>.........<<<<.>>>>>.......<<<<<.....>>>>>.......<<<<<<<<<<<<.

Scaffold_4.trna82 (7342112-7342041)	Length: 72 bp
Type: Lys	Anticodon: TTT at 33-35 (7342080-7342078)	Score: 92.3
HMM Sc=68.60	Sec struct Sc=23.70
         *    |    *    |    *    |    *    |    *    |    *    |    *    | 
Seq: GCCGTCTTAGCTCAGTGGTAGAGCGCGTGGCTTTTAACCACGTGGtCGTGGGTTCGATCCCCACAGACGGCG
Str: >>>>>>>..>>>>.......<<<<.>>>>>.......<<<<<.....>>>>>.......<<<<<<<<<<<<.

Scaffold_4.trna83 (6812137-6812065)	Length: 73 bp
Type: Undet	Anticodon: NNN at 0-0 (0-0)	Score: 46.3
HMM Sc=30.50	Sec struct Sc=15.80
         *    |    *    |    *    |    *    |    *    |    *    |    *    |  
Seq: TGCCTATTAGCTCAATTGGTAGAGCatGCTATGCTTAAGCATACAGaTGTAGGTTCAAATCCTGCATAGGCAA
Str: >>>>>>>..>>>>........<<<<.......................>>>>>.......<<<<<<<<<<<<.

Scaffold_4.trna84 (6588962-6588891)	Length: 72 bp
Type: Pro	Anticodon: AGG at 33-35 (6588930-6588928)	Score: 67.4
HMM Sc=34.70	Sec struct Sc=32.70
         *    |    *    |    *    |    *    |    *    |    *    |    *    | 
Seq: GGGCATTTGGTCTAGTGGTATGATTCTCGCTTAGGGTGCGAGAGGtCCCGAGTTCAATTCTCGGAATGCCCC
Str: >>>>>>>..>>>.........<<<.>>>>>.......<<<<<.....>>>>>.......<<<<<<<<<<<<.

Scaffold_4.trna85 (3716736-3716664)	Length: 73 bp
Type: His	Anticodon: GTG at 34-36 (3716703-3716701)	Score: 32.3
Possible pseudogene: HMM Sc=34.30	Sec struct Sc=-2.00
         *    |    *    |    *    |    *    |    *    |    *    |    *    |  
Seq: GCGCTTGTGGCTCAGTGGAtAGAGCATCTGCATGTGGAGCAAAAGGTTTGGGTtTCGACCCCTACTAGGCACA
Str: >.>>>>>..>>>>........<<<<.>.>>>.......<<<.<.....>>>>........<<<<.<<<<<.<.

Scaffold_4.trna86 (2268538-2268466)	Length: 73 bp
Type: His	Anticodon: ATG at 34-36 (2268505-2268503)	Score: 22.4
Possible pseudogene: HMM Sc=24.70	Sec struct Sc=-2.30
         *    |    *    |    *    |    *    |    *    |    *    |    *    |  
Seq: GCACTTGTGGCTCAATGAAtAGAGTATCTGCATATGGAGCAAAAGaTTTGgGGTTTGATTCCTACTGAGTGCA
Str: >>>>>>>..>>>>........<<<<.>.>>>.......<<<.<.....>>.>>.......<<<<.<<<<<<<.

Scaffold_4.trna87 (1982818-1982746)	Length: 73 bp
Type: Tyr	Anticodon: GTA at 34-36 (1982785-1982783)	Score: 29.0
HMM Sc=22.70	Sec struct Sc=6.30
         *    |    *    |    *    |    *    |    *    |    *    |    *    |  
Seq: GCACTTGTTGCTCAATGGAtAGAGCATTTGTATGTAGAACAAAAGtTTTGgGGTTCGACCCCTATTGGGTGCA
Str: >>>>>>>..>>>>........<<<<.>>>>>.......<<<<<.....>>.>>.......<<<<.<<<<<<<.

Scaffold_4.trna88 (333106-333034)	Length: 73 bp
Type: Ile	Anticodon: AAT at 34-36 (333073-333071)	Score: 28.9
Possible pseudogene: HMM Sc=0.00	Sec struct Sc=28.90
         *    |    *    |    *    |    *    |    *    |    *    |    *    |  
Seq: AGCCTATTAACTCAACTtGGTAGAGTCTTATGCAATTGcATAGGGGaTGTAGGTTCAACTCCTACATAGGCTA
Str: >>>>>>>..>>>>.........<<<<.>>>..........<<<.....>>>>>.......<<<<<<<<<<<<.

Scaffold_4.trna89 (244399-244328)	Length: 72 bp
Type: Trp	Anticodon: CCA at 33-35 (244367-244365)	Score: 75.8
HMM Sc=51.20	Sec struct Sc=24.60
         *    |    *    |    *    |    *    |    *    |    *    |    *    | 
Seq: GGATCCGTGGCGCAATGGTAGCGCGTCTGACTCCAGATCAGAAGGtTGCGTGTTCGATTCACGTCGGGTTCA
Str: >>>>>>>..>>>>.......<<<<.>>>>>.......<<<<<.....>>>>>.......<<<<<<<<<<<<.

Scaffold_5.trna1 (140951-141021)	Length: 71 bp
Type: His	Anticodon: ATG at 33-35 (140983-140985)	Score: 24.8
Possible pseudogene: HMM Sc=24.60	Sec struct Sc=0.20
         *    |    *    |    *    |    *    |    *    |    *    |    *    |
Seq: GCGTtGTGGCTCAATGGAtAGAGCATCTGCATATGGAATAGAAGGTTTGGGTTCGACTCCTATTAGGCGCA
Str: >>>>.>..>>>>........<<<<.>>>>.........<<<<.....>>>>.......<<<<.<..<<<<.

Scaffold_5.trna2 (784132-784204)	Length: 73 bp
Type: His	Anticodon: GTG at 34-36 (784165-784167)	Score: 21.6
Possible pseudogene: HMM Sc=20.10	Sec struct Sc=1.50
         *    |    *    |    *    |    *    |    *    |    *    |    *    |  
Seq: GCGCTTGTGGCTCAATGGAtAGAGCATCTGCATGTGAAACAGAAGaTTTgAGATTCGACCCCTACTAAACGTA
Str: >>>.>>>..>>>>........<<<<.>>>>.........<<<<.....>.>>.........<<<.<<<.<<<.

Scaffold_5.trna3 (2932774-2932860)	Length: 87 bp
Type: His	Anticodon: GTG at 42-44 (2932815-2932817)	Score: 20.2
HMM Sc=10.70	Sec struct Sc=9.50
         *    |    *    |    *    |    *    |    *    |    *    |    *    |    *    |    * 
Seq: GCTCAGCcctacttgTGGCTCAATGGAtAGAGCATCTGCTTGTGGAGCAGAACTaCAgAAGGTTTGAggtttGACCTTTACTGGGCG
Str: >>>>>>...........>>>>........<<<<.>>>>>.......<<<<<.....>.>>>>............<<<<<.<<<<<<.

Scaffold_5.trna4 (3155846-3155919)	Length: 74 bp
Type: Cys	Anticodon: ACA at 35-37 (3155880-3155882)	Score: 46.0
HMM Sc=35.00	Sec struct Sc=11.00
         *    |    *    |    *    |    *    |    *    |    *    |    *    |   
Seq: TGGCCTATAGCTCAGAGGTttAGAGCACGTGGCTACAAACCACGGTGtCGTGGGTTTGAATCCCCCTTGCCCAC
Str: >>>.>.>..>>>>.........<<<<.>>>>>.......<<<<<.....>.>>>.......<<<.<<.<.<<<.

Scaffold_5.trna5 (3262176-3262249)	Length: 74 bp
Type: His	Anticodon: GTG at 34-36 (3262209-3262211)	Score: 23.3
Possible pseudogene: HMM Sc=22.30	Sec struct Sc=1.00
         *    |    *    |    *    |    *    |    *    |    *    |    *    |   
Seq: GCGCTTGTGGCTTAATTGATAGAACATCAGCATGTGGAGCTGAAGAtTTGGAGTTCGACTCCCTACtGAACGCA
Str: >>>.>>>..>.>>........<<.<.>>>>>.......<<<<<.....>>>.>.......<.<<<<.<<.<<<.

Scaffold_5.trna6 (3588008-3588080)	Length: 73 bp
Type: His	Anticodon: GTG at 34-36 (3588041-3588043)	Score: 25.9
Possible pseudogene: HMM Sc=27.10	Sec struct Sc=-1.20
         *    |    *    |    *    |    *    |    *    |    *    |    *    |  
Seq: GCGCTAGTGGCTCAATGGAtAGAGCATCTGCATGTGGTGTAGAAGGtTTGGGGTTTGACCCCTACTgGGCGCA
Str: >>>>>>>..>>>>........<<<<.>>>>>.......<<<<<.....>>>>>......<<<<<<<.<<<<<.

Scaffold_5.trna7 (3731003-3731075)	Length: 73 bp
Type: His	Anticodon: GTG at 34-36 (3731036-3731038)	Score: 21.0
Possible pseudogene: HMM Sc=17.30	Sec struct Sc=3.70
         *    |    *    |    *    |    *    |    *    |    *    |    *    |  
Seq: GTGCTTGTGGCTCAATAGAtAGAGCATCTGCATGTGGAGCATAAGtTTTGgGGTTTGACCCCTACTAGGTACA
Str: >>>>>>>..>>>>........<<<<.>.>>>.......<<<.<.....>>.>>.......<<<<.<<<<<<<.

Scaffold_5.trna8 (3859697-3859769)	Length: 73 bp
Type: His	Anticodon: GTG at 34-36 (3859730-3859732)	Score: 27.6
Possible pseudogene: HMM Sc=31.70	Sec struct Sc=-4.10
         *    |    *    |    *    |    *    |    *    |    *    |    *    |  
Seq: GCGTTTGTGGCTCAATGGAtAGAGCATCTGCATGTGGAGCAGAGGGTTTGgGGTTCGACCCCTACTGGGCATA
Str: >.>>>>>..>>>>........<<<<.>>>>>.......<<<<<.....>>.>>.......<<<<.<<<<<.<.

Scaffold_5.trna9 (4175844-4175917)	Length: 74 bp
Type: His	Anticodon: GTG at 34-36 (4175877-4175879)	Score: 33.7
HMM Sc=28.00	Sec struct Sc=5.70
         *    |    *    |    *    |    *    |    *    |    *    |    *    |   
Seq: GCGCTTGTGGCTCAATGGAtAGAGCATTTGCATGTGGAGCAGAAGGtTTGAGGTTCGACCCCCTaATGGGCACA
Str: >.>>>>>..>>>>........<<<<.>>>>>.......<<<<<.....>>.>>.......<<.<.<<<<<<.<.

Scaffold_5.trna10 (5224947-5225019)	Length: 73 bp
Type: His	Anticodon: GTG at 34-36 (5224980-5224982)	Score: 22.4
Possible pseudogene: HMM Sc=27.70	Sec struct Sc=-5.30
         *    |    *    |    *    |    *    |    *    |    *    |    *    |  
Seq: GCGTTTGTCGCTCAATGGAtAGAGCATTTGCATGTGGAGCAGAAGGTTTGgGGTTTGACCCCTACTTGGCGCA
Str: >>>>>.>..>>>>........<<<<.>>>>>.......<<<<<.....>>.>>.......<<<<.<.<<<<<.

Scaffold_5.trna11 (7940863-7940937)	Length: 75 bp
Type: Lys	Anticodon: CTT at 34-36 (7940896-7940898)	Score: 38.1
Possible intron: 38-40 (7940900-7940902)
HMM Sc=17.10	Sec struct Sc=21.00
         *    |    *    |    *    |    *    |    *    |    *    |    *    |    
Seq: AGCCTATTAGCTCAATTGGTAGAGCACTCTATTCTTGtatATATAGAGGaTGTAGGTTAAATCCTACATAGGCTA
Str: >>>>>>>..>>>>........<<<<.>>.>>..........<<.<<.....>>>>>......<<<<<<<<<<<<.

Scaffold_5.trna12 (7941991-7942070)	Length: 80 bp
Type: Undet	Anticodon: NNN at 0-0 (0-0)	Score: 32.4
HMM Sc=18.30	Sec struct Sc=14.10
         *    |    *    |    *    |    *    |    *    |    *    |    *    |    *    
Seq: AACCTATTAGCTCAAATGGTAGAGCACTATGcaaaattgcaaatgcatAGGGGaTGTAGGTTCAATTCTTACATAGGTTA
Str: >>>>>>>..>>>>........<<<<.>......................<.....>>>>>.......<<<<<<<<<<<<.

Scaffold_5.trna13 (7949775-7949849)	Length: 75 bp
Type: Lys	Anticodon: CTT at 34-36 (7949808-7949810)	Score: 38.1
Possible intron: 38-40 (7949812-7949814)
HMM Sc=17.10	Sec struct Sc=21.00
         *    |    *    |    *    |    *    |    *    |    *    |    *    |    
Seq: AGCCTATTAGCTCAATTGGTAGAGCACTCTATTCTTGtatATATAGAGGaTGTAGGTTAAATCCTACATAGGCTA
Str: >>>>>>>..>>>>........<<<<.>>.>>..........<<.<<.....>>>>>......<<<<<<<<<<<<.

Scaffold_5.trna14 (7950906-7950984)	Length: 79 bp
Type: Undet	Anticodon: NNN at 0-0 (0-0)	Score: 31.0
HMM Sc=17.10	Sec struct Sc=13.90
         *    |    *    |    *    |    *    |    *    |    *    |    *    |    *   
Seq: AACCTATTAGCTCAAATGGTAGAGCACTATGcaaaattgcaaatgcatAGGGaTGTAGGTTCAATTCTTACATAGGTTA
Str: >>>>>>>..>>>>........<<<<.............................>>>>>.......<<<<<<<<<<<<.

Scaffold_5.trna15 (9303014-9303083)	Length: 70 bp
Type: Undet	Anticodon: NNN at 0-0 (0-0)	Score: 24.6
HMM Sc=15.00	Sec struct Sc=9.60
         *    |    *    |    *    |    *    |    *    |    *    |    *    
Seq: GCGGGTATATAGAAATGGTacAACTTCTCTTCCAAATGAGAAGaTGCGGGTTCGATTCCCGCTATCCGCT
[truncated: 188,934 more chars]
