# Supplementary material for: Conservation and Tandem Duplication of tRNA Genes in Plant Species
Source: Genes (Basel). 2025 Nov 1;16(11):1307. doi: 10.3390/genes16111307 (PMC12652284; doi:10.3390/genes16111307)
Supplement: Supplementary file 1 [file genes-16-01307-s001.zip › tRNA.prediction.out/Ahy/Ahy.tRNA.stats]

tRNAscan-SE v.2.0.12 (Nov 2022) scan results (on host nf-nf5468m6)
Started: 2025年 09月 22日 星期一 23:31:07 CST

------------------------------------------------------------
Sequence file(s) to search:        ./Genome/Ahypochondriacus_459_v2.0.fa
Search Mode:                       Eukaryotic
Results written to:                ./tRNA.prediction.out/Ahy/Ahy.out
Output format:                     Tabular
Searching with:                    Infernal First Pass->Infernal
Isotype-specific model scan:       Yes
Covariance model:                  /opt/shared_software/anaconda3/lib/tRNAscan-SE/models/TRNAinf-euk.cm
                                   /opt/shared_software/anaconda3/lib/tRNAscan-SE/models/TRNAinf-euk-SeC.cm
Infernal first pass cutoff score:  10

Temporary directory:               /tmp
tRNA secondary structure
    predictions saved to:          ./tRNA.prediction.out/Ahy/Ahy.tRNA.ss
tRNA predictions saved to:         ./tRNA.prediction.out/Ahy/Ahy.tRNA.bed
Predicted tRNA sequences
    saved to:                      ./tRNA.prediction.out/Ahy/Ahy.tRNA.fa
Isotype specific
    predictions saved to:          ./tRNA.prediction.out/Ahy/Ahy.tRNA.iso
Search statistics saved in:        ./tRNA.prediction.out/Ahy/Ahy.tRNA.stats

Reporting HMM/2' structure score breakdown
------------------------------------------------------------

First-pass Stats:
---------------
Sequences read:         908
Seqs w/at least 1 hit:  33
Bases read:             403889442 (x2 for both strands)
Bases in tRNAs:         141009
tRNAs predicted:        1894
Av. tRNA length:        74
Script CPU time:        16.30 s
Scan CPU time:          1094.11 s
Scan speed:             738.3 Kbp/sec

First pass search(es) ended: 2025年 09月 22日 星期一 23:36:52 CST

Infernal Stats:
-----------
Candidate tRNAs read:     1894
Infernal-confirmed tRNAs:     1472
Bases scanned by Infernal:  178871
% seq scanned by Infernal:  0.0 %
Script CPU time:          5.77 s
Infernal CPU time:            395.26 s
Scan speed:               452.5 bp/sec

Infernal analysis of tRNAs ended: 2025年 09月 22日 星期一 23:42:29 CST

Overall scan speed: 534443.2 bp/sec

tRNAs decoding Standard 20 AA:              681
Selenocysteine tRNAs (TCA):                 0
Possible suppressor tRNAs (CTA,TTA,TCA):    0
tRNAs with undetermined/unknown isotypes:   125
tRNAs with mismatch isotypes:               262
Predicted pseudogenes:                      404
                                            -------
Total tRNAs:                                1472

tRNAs with introns:     	142

| Thr-TGT: 39 | Ser-GGA: 2 | Arg-CCT: 1 | Arg-TCT: 3 | Leu-TAA: 3 | Phe-GAA: 1 | Lys-CTT: 29 | Glu-TTC: 2 | His-GTG: 3 | Gln-CTG: 2 | Gln-TTG: 1 | Ile-TAT: 3 | Met-CAT: 16 | Tyr-ATA: 1 | Tyr-GTA: 36 |

Isotype / Anticodon Counts:

Ala     : 62 (57)	  AGC: 26      GGC:         CGC: 6       TGC: 30    
Gly     : 52 (52)	  ACC: 2       GCC: 30      CCC: 5       TCC: 15    
Pro     : 51 (48)	  AGG: 14      GGG:         CGG: 4       TGG: 33    
Thr     : 84 (272)	  AGT: 13      GGT:         CGT: 3       TGT: 68    
Val     : 43 (106)	  AAC: 19      GAC: 3       CAC: 9       TAC: 12    
Ser     : 57 (48)	  AGA: 16      GGA: 4       CGA: 6       TGA: 18      ACT:         GCT: 13    
Arg     : 48 (301)	  ACG: 13      GCG: 2       CCG: 3       TCG: 7       CCT: 8       TCT: 15    
Leu     : 62 (52)	  AAG: 16      GAG: 2       CAG: 3       TAG: 12      CAA: 19      TAA: 10    
Phe     : 40 (25)	  AAA: 12      GAA: 28                              
Asn     : 73 (23)	  ATT: 36      GTT: 37                              
Lys     : 75 (41)	                            CTT: 49      TTT: 26    
Asp     : 45 (42)	  ATC: 3       GTC: 42                              
Glu     : 39 (30)	                            CTC: 16      TTC: 23    
His     : 317 (34)	  ATG: 26      GTG: 291                             
Gln     : 34 (20)	                            CTG: 14      TTG: 20    
Ile     : 38 (137)	  AAT: 27      GAT:         CAT:         TAT: 11    
Met/iMet: 52 (43)	                            CAT: 52                 
Tyr     : 89 (42)	  ATA: 6       GTA: 83                              
Supres  : 8 (0)	               CTA: 1       TTA: 5       TCA: 2     
Cys     : 28 (24)	  ACA: 9       GCA: 19                              
Trp     : 19 (75)	                            CCA: 19                 
SelCys  : 0 (0)	                                         TCA:       
