# Supplementary material for: Conservation and Tandem Duplication of tRNA Genes in Plant Species
Source: Genes (Basel). 2025 Nov 1;16(11):1307. doi: 10.3390/genes16111307 (PMC12652284; doi:10.3390/genes16111307)
Supplement: Supplementary file 1 [file genes-16-01307-s001.zip › tRNA.prediction.out/Ahy/getAlign.sh]

#!/bin/bash
#$ -cwd
#$ -j y
#$ -S /bin/bash

mkdir chromWigs
mkdir chromElements
rm *temp*
rm *Temp*
python ../sortBeds.py Contig143|quiver|.bed
hal2maf --refGenome Ahy --refTargets Contig143|quiver|.bed  Contig143|quiver|.maf
phyloP --msa-format MAF --method LRT --wig-scores --mode CONACC --no-prune  Contig143|quiver|.maf > chromWigs/Contig143|quiver|.wig
phastCons Contig143|quiver|.maf  --msa-format MAF --viterbi chromElements/Contig143|quiver|_phastCons.bed --score

rm *temp*
rm *Temp*
python ../sortBeds.py Contig177|quiver|.bed
hal2maf --refGenome Ahy --refTargets Contig177|quiver|.bed  Contig177|quiver|.maf
phyloP --msa-format MAF --method LRT --wig-scores --mode CONACC --no-prune  Contig177|quiver|.maf > chromWigs/Contig177|quiver|.wig
phastCons Contig177|quiver|.maf  --msa-format MAF --viterbi chromElements/Contig177|quiver|_phastCons.bed --score

rm *temp*
rm *Temp*
python ../sortBeds.py Contig318|quiver|.bed
hal2maf --refGenome Ahy --refTargets Contig318|quiver|.bed  Contig318|quiver|.maf
phyloP --msa-format MAF --method LRT --wig-scores --mode CONACC --no-prune  Contig318|quiver|.maf > chromWigs/Contig318|quiver|.wig
phastCons Contig318|quiver|.maf  --msa-format MAF --viterbi chromElements/Contig318|quiver|_phastCons.bed --score

rm *temp*
rm *Temp*
python ../sortBeds.py Contig435|quiver|.bed
hal2maf --refGenome Ahy --refTargets Contig435|quiver|.bed  Contig435|quiver|.maf
phyloP --msa-format MAF --method LRT --wig-scores --mode CONACC --no-prune  Contig435|quiver|.maf > chromWigs/Contig435|quiver|.wig
phastCons Contig435|quiver|.maf  --msa-format MAF --viterbi chromElements/Contig435|quiver|_phastCons.bed --score

rm *temp*
rm *Temp*
python ../sortBeds.py Contig64|quiver|.bed
hal2maf --refGenome Ahy --refTargets Contig64|quiver|.bed  Contig64|quiver|.maf
phyloP --msa-format MAF --method LRT --wig-scores --mode CONACC --no-prune  Contig64|quiver|.maf > chromWigs/Contig64|quiver|.wig
phastCons Contig64|quiver|.maf  --msa-format MAF --viterbi chromElements/Contig64|quiver|_phastCons.bed --score

rm *temp*
rm *Temp*
python ../sortBeds.py Contig654|quiver|.bed
hal2maf --refGenome Ahy --refTargets Contig654|quiver|.bed  Contig654|quiver|.maf
phyloP --msa-format MAF --method LRT --wig-scores --mode CONACC --no-prune  Contig654|quiver|.maf > chromWigs/Contig654|quiver|.wig
phastCons Contig654|quiver|.maf  --msa-format MAF --viterbi chromElements/Contig654|quiver|_phastCons.bed --score

rm *temp*
rm *Temp*
python ../sortBeds.py Scaffold_1.bed
hal2maf --refGenome Ahy --refTargets Scaffold_1.bed  Scaffold_1.maf
phyloP --msa-format MAF --method LRT --wig-scores --mode CONACC --no-prune  Scaffold_1.maf > chromWigs/Scaffold_1.wig
phastCons Scaffold_1.maf  --msa-format MAF --viterbi chromElements/Scaffold_1_phastCons.bed --score

rm *temp*
rm *Temp*
python ../sortBeds.py Scaffold_10.bed
hal2maf --refGenome Ahy --refTargets Scaffold_10.bed  Scaffold_10.maf
phyloP --msa-format MAF --method LRT --wig-scores --mode CONACC --no-prune  Scaffold_10.maf > chromWigs/Scaffold_10.wig
phastCons Scaffold_10.maf  --msa-format MAF --viterbi chromElements/Scaffold_10_phastCons.bed --score

rm *temp*
rm *Temp*
python ../sortBeds.py Scaffold_11.bed
hal2maf --refGenome Ahy --refTargets Scaffold_11.bed  Scaffold_11.maf
phyloP --msa-format MAF --method LRT --wig-scores --mode CONACC --no-prune  Scaffold_11.maf > chromWigs/Scaffold_11.wig
phastCons Scaffold_11.maf  --msa-format MAF --viterbi chromElements/Scaffold_11_phastCons.bed --score

rm *temp*
rm *Temp*
python ../sortBeds.py Scaffold_12.bed
hal2maf --refGenome Ahy --refTargets Scaffold_12.bed  Scaffold_12.maf
phyloP --msa-format MAF --method LRT --wig-scores --mode CONACC --no-prune  Scaffold_12.maf > chromWigs/Scaffold_12.wig
phastCons Scaffold_12.maf  --msa-format MAF --viterbi chromElements/Scaffold_12_phastCons.bed --score

rm *temp*
rm *Temp*
python ../sortBeds.py Scaffold_13.bed
hal2maf --refGenome Ahy --refTargets Scaffold_13.bed  Scaffold_13.maf
phyloP --msa-format MAF --method LRT --wig-scores --mode CONACC --no-prune  Scaffold_13.maf > chromWigs/Scaffold_13.wig
phastCons Scaffold_13.maf  --msa-format MAF --viterbi chromElements/Scaffold_13_phastCons.bed --score

rm *temp*
rm *Temp*
python ../sortBeds.py Scaffold_14.bed
hal2maf --refGenome Ahy --refTargets Scaffold_14.bed  Scaffold_14.maf
phyloP --msa-format MAF --method LRT --wig-scores --mode CONACC --no-prune  Scaffold_14.maf > chromWigs/Scaffold_14.wig
phastCons Scaffold_14.maf  --msa-format MAF --viterbi chromElements/Scaffold_14_phastCons.bed --score

rm *temp*
rm *Temp*
python ../sortBeds.py Scaffold_15.bed
hal2maf --refGenome Ahy --refTargets Scaffold_15.bed  Scaffold_15.maf
phyloP --msa-format MAF --method LRT --wig-scores --mode CONACC --no-prune  Scaffold_15.maf > chromWigs/Scaffold_15.wig
phastCons Scaffold_15.maf  --msa-format MAF --viterbi chromElements/Scaffold_15_phastCons.bed --score

rm *temp*
rm *Temp*
python ../sortBeds.py Scaffold_16.bed
hal2maf --refGenome Ahy --refTargets Scaffold_16.bed  Scaffold_16.maf
phyloP --msa-format MAF --method LRT --wig-scores --mode CONACC --no-prune  Scaffold_16.maf > chromWigs/Scaffold_16.wig
phastCons Scaffold_16.maf  --msa-format MAF --viterbi chromElements/Scaffold_16_phastCons.bed --score

rm *temp*
rm *Temp*
python ../sortBeds.py Scaffold_2.bed
hal2maf --refGenome Ahy --refTargets Scaffold_2.bed  Scaffold_2.maf
phyloP --msa-format MAF --method LRT --wig-scores --mode CONACC --no-prune  Scaffold_2.maf > chromWigs/Scaffold_2.wig
phastCons Scaffold_2.maf  --msa-format MAF --viterbi chromElements/Scaffold_2_phastCons.bed --score

rm *temp*
rm *Temp*
python ../sortBeds.py Scaffold_3.bed
hal2maf --refGenome Ahy --refTargets Scaffold_3.bed  Scaffold_3.maf
phyloP --msa-format MAF --method LRT --wig-scores --mode CONACC --no-prune  Scaffold_3.maf > chromWigs/Scaffold_3.wig
phastCons Scaffold_3.maf  --msa-format MAF --viterbi chromElements/Scaffold_3_phastCons.bed --score

rm *temp*
rm *Temp*
python ../sortBeds.py Scaffold_4.bed
hal2maf --refGenome Ahy --refTargets Scaffold_4.bed  Scaffold_4.maf
phyloP --msa-format MAF --method LRT --wig-scores --mode CONACC --no-prune  Scaffold_4.maf > chromWigs/Scaffold_4.wig
phastCons Scaffold_4.maf  --msa-format MAF --viterbi chromElements/Scaffold_4_phastCons.bed --score

rm *temp*
rm *Temp*
python ../sortBeds.py Scaffold_5.bed
hal2maf --refGenome Ahy --refTargets Scaffold_5.bed  Scaffold_5.maf
phyloP --msa-format MAF --method LRT --wig-scores --mode CONACC --no-prune  Scaffold_5.maf > chromWigs/Scaffold_5.wig
phastCons Scaffold_5.maf  --msa-format MAF --viterbi chromElements/Scaffold_5_phastCons.bed --score

rm *temp*
rm *Temp*
python ../sortBeds.py Scaffold_6.bed
hal2maf --refGenome Ahy --refTargets Scaffold_6.bed  Scaffold_6.maf
phyloP --msa-format MAF --method LRT --wig-scores --mode CONACC --no-prune  Scaffold_6.maf > chromWigs/Scaffold_6.wig
phastCons Scaffold_6.maf  --msa-format MAF --viterbi chromElements/Scaffold_6_phastCons.bed --score

rm *temp*
rm *Temp*
python ../sortBeds.py Scaffold_7.bed
hal2maf --refGenome Ahy --refTargets Scaffold_7.bed  Scaffold_7.maf
phyloP --msa-format MAF --method LRT --wig-scores --mode CONACC --no-prune  Scaffold_7.maf > chromWigs/Scaffold_7.wig
phastCons Scaffold_7.maf  --msa-format MAF --viterbi chromElements/Scaffold_7_phastCons.bed --score

rm *temp*
rm *Temp*
python ../sortBeds.py Scaffold_8.bed
hal2maf --refGenome Ahy --refTargets Scaffold_8.bed  Scaffold_8.maf
phyloP --msa-format MAF --method LRT --wig-scores --mode CONACC --no-prune  Scaffold_8.maf > chromWigs/Scaffold_8.wig
phastCons Scaffold_8.maf  --msa-format MAF --viterbi chromElements/Scaffold_8_phastCons.bed --score

rm *temp*
rm *Temp*
python ../sortBeds.py Scaffold_9.bed
hal2maf --refGenome Ahy --refTargets Scaffold_9.bed  Scaffold_9.maf
phyloP --msa-format MAF --method LRT --wig-scores --mode CONACC --no-prune  Scaffold_9.maf > chromWigs/Scaffold_9.wig
phastCons Scaffold_9.maf  --msa-format MAF --viterbi chromElements/Scaffold_9_phastCons.bed --score

cat chromWigs/*.wig > Ahy.wig
cat chromElements/*phastCons.bed > Ahy_elements.bed
