# Supplementary material for: Conservation and Tandem Duplication of tRNA Genes in Plant Species
Source: Genes (Basel). 2025 Nov 1;16(11):1307. doi: 10.3390/genes16111307 (PMC12652284; doi:10.3390/genes16111307)
Supplement: Supplementary file 1 [file genes-16-01307-s001.zip › tRNA.prediction.out/Ahy/Scaffold_1.bed]

Scaffold_1	550882	551070	Scaffold_1.tRNA1-TyrGTA	744	+	550882	551070	0	1	188,	0,
Scaffold_1	551312	551500	Scaffold_1.tRNA2-TyrGTA	744	+	551312	551500	0	1	188,	0,
Scaffold_1	551702	551890	Scaffold_1.tRNA3-TyrGTA	744	+	551702	551890	0	1	188,	0,
Scaffold_1	553124	553315	Scaffold_1.tRNA4-TyrGTA	743	+	553124	553315	0	1	191,	0,
Scaffold_1	553490	553678	Scaffold_1.tRNA5-TyrGTA	696	+	553490	553678	0	1	188,	0,
Scaffold_1	554402	554589	Scaffold_1.tRNA6-TyrGTA	744	+	554402	554589	0	1	187,	0,
Scaffold_1	555798	555972	Scaffold_1.tRNA181-ThrAGT	666	-	555798	555972	0	1	174,	0,
Scaffold_1	2686861	2687033	Scaffold_1.tRNA12-ProTGG	685	+	2686861	2687033	0	1	172,	0,
Scaffold_1	3577235	3577407	Scaffold_1.tRNA178-AspGTC	698	-	3577235	3577407	0	1	172,	0,
Scaffold_1	3580219	3580391	Scaffold_1.tRNA177-AspGTC	698	-	3580219	3580391	0	1	172,	0,
Scaffold_1	3619763	3619946	Scaffold_1.tRNA176-LeuTAA	585	-	3619763	3619946	0	1	183,	0,
Scaffold_1	3620927	3621110	Scaffold_1.tRNA175-LeuTAA	778	-	3620927	3621110	0	1	183,	0,
Scaffold_1	3791959	3792133	Scaffold_1.tRNA17-AsnGTT	845	+	3791959	3792133	0	1	174,	0,
Scaffold_1	4909889	4910071	Scaffold_1.tRNA18-SerCGA	789	+	4909889	4910071	0	1	182,	0,
Scaffold_1	5053460	5053634	Scaffold_1.tRNA19-IleAAT	818	+	5053460	5053634	0	1	174,	0,
Scaffold_1	5343849	5344033	Scaffold_1.tRNA20-LeuCAA	777	+	5343849	5344033	0	1	184,	0,
Scaffold_1	5470226	5470398	Scaffold_1.tRNA21-GluTTC	732	+	5470226	5470398	0	1	172,	0,
Scaffold_1	6137742	6137915	Scaffold_1.tRNA173-ArgACG	714	-	6137742	6137915	0	1	173,	0,
Scaffold_1	6581045	6581217	Scaffold_1.tRNA22-GlnCTG	746	+	6581045	6581217	0	1	172,	0,
Scaffold_1	6584159	6584344	Scaffold_1.tRNA23-MetCAT	601	+	6584159	6584344	0	1	185,	0,
Scaffold_1	7570679	7570851	Scaffold_1.tRNA172-GluTTC	720	-	7570679	7570851	0	1	172,	0,
Scaffold_1	7948644	7948831	Scaffold_1.tRNA26-MetCAT	642	+	7948644	7948831	0	1	187,	0,
Scaffold_1	8039331	8039513	Scaffold_1.tRNA27-SerTGA	807	+	8039331	8039513	0	1	182,	0,
Scaffold_1	8040232	8040404	Scaffold_1.tRNA28-LysTTT	923	+	8040232	8040404	0	1	172,	0,
Scaffold_1	8040960	8041132	Scaffold_1.tRNA29-LysTTT	698	+	8040960	8041132	0	1	172,	0,
Scaffold_1	8371708	8371881	Scaffold_1.tRNA170-ValTAC	778	-	8371708	8371881	0	1	173,	0,
Scaffold_1	9176803	9176985	Scaffold_1.tRNA33-SerAGA	787	+	9176803	9176985	0	1	182,	0,
Scaffold_1	13603383	13603556	Scaffold_1.tRNA165-ArgTCT	625	-	13603383	13603556	0	1	173,	0,
Scaffold_1	14104392	14104566	Scaffold_1.tRNA164-IleAAT	735	-	14104392	14104566	0	1	174,	0,
Scaffold_1	14147437	14147611	Scaffold_1.tRNA41-IleAAT	626	+	14147437	14147611	0	1	174,	0,
Scaffold_1	19250221	19250395	Scaffold_1.tRNA46-IleTAT	859	+	19250221	19250395	0	1	174,	0,
Scaffold_1	26589904	26590077	Scaffold_1.tRNA142-ArgTCT	706	-	26589904	26590077	0	1	173,	0,
Scaffold_1	26744336	26744520	Scaffold_1.tRNA141-LeuTAA	773	-	26744336	26744520	0	1	184,	0,
Scaffold_1	26813241	26813413	Scaffold_1.tRNA65-AspGTC	698	+	26813241	26813413	0	1	172,	0,
Scaffold_1	26833699	26833880	Scaffold_1.tRNA66-LeuAAG	740	+	26833699	26833880	0	1	181,	0,
Scaffold_1	26997306	26997489	Scaffold_1.tRNA140-LeuTAA	767	-	26997306	26997489	0	1	183,	0,
Scaffold_1	28224185	28224359	Scaffold_1.tRNA139-IleTAT	859	-	28224185	28224359	0	1	174,	0,
Scaffold_1	29022660	29022834	Scaffold_1.tRNA70-IleAAT	840	+	29022660	29022834	0	1	174,	0,
Scaffold_1	29219234	29219406	Scaffold_1.tRNA71-HisGTG	630	+	29219234	29219406	0	1	172,	0,
Scaffold_1	29235365	29235537	Scaffold_1.tRNA72-HisGTG	630	+	29235365	29235537	0	1	172,	0,
Scaffold_1	29737304	29737488	Scaffold_1.tRNA73-LeuCAA	786	+	29737304	29737488	0	1	184,	0,
Scaffold_1	29989829	29990001	Scaffold_1.tRNA137-GlyTCC	739	-	29989829	29990001	0	1	172,	0,
Scaffold_1	30002018	30002190	Scaffold_1.tRNA136-GlyTCC	739	-	30002018	30002190	0	1	172,	0,
Scaffold_1	30015235	30015408	Scaffold_1.tRNA135-GluCTC	789	-	30015235	30015408	0	1	173,	0,
Scaffold_1	30207571	30207743	Scaffold_1.tRNA133-ProCGG	692	-	30207571	30207743	0	1	172,	0,
Scaffold_1	30793901	30794074	Scaffold_1.tRNA75-ArgACG	717	+	30793901	30794074	0	1	173,	0,
Scaffold_1	30894344	30894516	Scaffold_1.tRNA132-GlnCTG	746	-	30894344	30894516	0	1	172,	0,
Scaffold_1	30938752	30938925	Scaffold_1.tRNA131-GluCTC	789	-	30938752	30938925	0	1	173,	0,
Scaffold_1	31322222	31322404	Scaffold_1.tRNA76-SerAGA	787	+	31322222	31322404	0	1	182,	0,
Scaffold_1	31385159	31385333	Scaffold_1.tRNA129-IleAAT	840	-	31385159	31385333	0	1	174,	0,
Scaffold_1	31403974	31404148	Scaffold_1.tRNA128-IleAAT	875	-	31403974	31404148	0	1	174,	0,
Scaffold_1	31641926	31642097	Scaffold_1.tRNA77-GlyGCC	665	+	31641926	31642097	0	1	171,	0,
Scaffold_1	31642073	31642245	Scaffold_1.tRNA78-TrpCCA	758	+	31642073	31642245	0	1	172,	0,
Scaffold_1	31645622	31645793	Scaffold_1.tRNA79-GlyGCC	665	+	31645622	31645793	0	1	171,	0,
Scaffold_1	31645769	31645941	Scaffold_1.tRNA80-TrpCCA	758	+	31645769	31645941	0	1	172,	0,
Scaffold_1	31695289	31695463	Scaffold_1.tRNA81-IleAAT	840	+	31695289	31695463	0	1	174,	0,
Scaffold_1	31709995	31710169	Scaffold_1.tRNA82-IleAAT	840	+	31709995	31710169	0	1	174,	0,
Scaffold_1	31995186	31995371	Scaffold_1.tRNA126-MetCAT	643	-	31995186	31995371	0	1	185,	0,
Scaffold_1	31996641	31996826	Scaffold_1.tRNA125-MetCAT	642	-	31996641	31996826	0	1	185,	0,
Scaffold_1	31997492	31997664	Scaffold_1.tRNA124-GlnCTG	746	-	31997492	31997664	0	1	172,	0,
Scaffold_1	32905619	32905791	Scaffold_1.tRNA123-HisGTG	630	-	32905619	32905791	0	1	172,	0,
Scaffold_1	33096590	33096774	Scaffold_1.tRNA122-LeuCAA	777	-	33096590	33096774	0	1	184,	0,
Scaffold_1	33201893	33202065	Scaffold_1.tRNA84-TrpCCA	751	+	33201893	33202065	0	1	172,	0,
Scaffold_1	33262116	33262288	Scaffold_1.tRNA121-AspGTC	642	-	33262116	33262288	0	1	172,	0,
Scaffold_1	33359780	33359952	Scaffold_1.tRNA86-AspGTC	698	+	33359780	33359952	0	1	172,	0,
Scaffold_1	33384671	33384845	Scaffold_1.tRNA120-ArgTCG	823	-	33384671	33384845	0	1	174,	0,
Scaffold_1	33541182	33541354	Scaffold_1.tRNA88-GlnTTG	735	+	33541182	33541354	0	1	172,	0,
Scaffold_1	33611696	33611870	Scaffold_1.tRNA90-ArgTCG	823	+	33611696	33611870	0	1	174,	0,
Scaffold_1	34158061	34158243	Scaffold_1.tRNA119-SerCGA	789	-	34158061	34158243	0	1	182,	0,
Scaffold_1	34243285	34243459	Scaffold_1.tRNA118-AsnGTT	845	-	34243285	34243459	0	1	174,	0,
Scaffold_1	34474071	34474255	Scaffold_1.tRNA117-LeuCAA	777	-	34474071	34474255	0	1	184,	0,
Scaffold_1	34922456	34922630	Scaffold_1.tRNA116-IleAAT	593	-	34922456	34922630	0	1	174,	0,
Scaffold_1	35390130	35390303	Scaffold_1.tRNA115-ArgACG	717	-	35390130	35390303	0	1	173,	0,
Scaffold_1	35501365	35501537	Scaffold_1.tRNA93-ProTGG	692	+	35501365	35501537	0	1	172,	0,
Scaffold_1	36308782	36308964	Scaffold_1.tRNA95-SerAGA	787	+	36308782	36308964	0	1	182,	0,
Scaffold_1	36618345	36618527	Scaffold_1.tRNA113-SerAGA	794	-	36618345	36618527	0	1	182,	0,
Scaffold_1	36620586	36620768	Scaffold_1.tRNA112-SerAGA	770	-	36620586	36620768	0	1	182,	0,
Scaffold_1	36621806	36621988	Scaffold_1.tRNA111-SerAGA	770	-	36621806	36621988	0	1	182,	0,
Scaffold_1	37205650	37205838	Scaffold_1.tRNA102-MetCAT	641	+	37205650	37205838	0	1	188,	0,
Scaffold_1	37486583	37486754	Scaffold_1.tRNA103-GlyGCC	665	+	37486583	37486754	0	1	171,	0,
Scaffold_1	37607986	37608160	Scaffold_1.tRNA104-ValAAC	729	+	37607986	37608160	0	1	174,	0,
Scaffold_1	37693968	37694140	Scaffold_1.tRNA105-GluTTC	720	+	37693968	37694140	0	1	172,	0,
