# Supplementary material for: Conservation and Tandem Duplication of tRNA Genes in Plant Species
Source: Genes (Basel). 2025 Nov 1;16(11):1307. doi: 10.3390/genes16111307 (PMC12652284; doi:10.3390/genes16111307)
Supplement: Supplementary file 1 [file genes-16-01307-s001.zip › tRNA.prediction.out/Ahy/Scaffold_10.bed]

Scaffold_10	3021852	3022026	Scaffold_10.tRNA5-AsnGTT	845	+	3021852	3022026	0	1	174,	0,
Scaffold_10	4077524	4077696	Scaffold_10.tRNA115-ProAGG	674	-	4077524	4077696	0	1	172,	0,
Scaffold_10	5618335	5618523	Scaffold_10.tRNA113-SerGCT	617	-	5618335	5618523	0	1	188,	0,
Scaffold_10	5767718	5767893	Scaffold_10.tRNA111-ProTGG	653	-	5767718	5767893	0	1	175,	0,
Scaffold_10	5767874	5768048	Scaffold_10.tRNA110-PheGAA	615	-	5767874	5768048	0	1	174,	0,
Scaffold_10	5783278	5783451	Scaffold_10.tRNA108-LysTTT	803	-	5783278	5783451	0	1	173,	0,
Scaffold_10	6143698	6143872	Scaffold_10.tRNA98-TrpCCA	696	-	6143698	6143872	0	1	174,	0,
Scaffold_10	6209904	6210091	Scaffold_10.tRNA96-SerGGA	559	-	6209904	6210091	0	1	187,	0,
Scaffold_10	6247330	6247512	Scaffold_10.tRNA95-TyrGTA	647	-	6247330	6247512	0	1	182,	0,
Scaffold_10	6248023	6248195	Scaffold_10.tRNA94-AsnGTT	823	-	6248023	6248195	0	1	172,	0,
Scaffold_10	6342935	6343108	Scaffold_10.tRNA19-PheGAA	720	+	6342935	6343108	0	1	173,	0,
Scaffold_10	6661223	6661395	Scaffold_10.tRNA90-LysTTT	923	-	6661223	6661395	0	1	172,	0,
Scaffold_10	6661360	6661531	Scaffold_10.tRNA89-GlyCCC	660	-	6661360	6661531	0	1	171,	0,
Scaffold_10	6770155	6770327	Scaffold_10.tRNA88-AspGTC	695	-	6770155	6770327	0	1	172,	0,
Scaffold_10	7020203	7020377	Scaffold_10.tRNA87-TrpCCA	701	-	7020203	7020377	0	1	174,	0,
Scaffold_10	7936684	7936871	Scaffold_10.tRNA22-SerGGA	618	+	7936684	7936871	0	1	187,	0,
Scaffold_10	9429954	9430135	Scaffold_10.tRNA82-AsnGTT	693	-	9429954	9430135	0	1	181,	0,
Scaffold_10	9431453	9431627	Scaffold_10.tRNA81-AsnGTT	820	-	9431453	9431627	0	1	174,	0,
Scaffold_10	11265121	11265293	Scaffold_10.tRNA77-LysTTT	923	-	11265121	11265293	0	1	172,	0,
Scaffold_10	11495475	11495655	Scaffold_10.tRNA24-LeuTAG	709	+	11495475	11495655	0	1	180,	0,
Scaffold_10	11822420	11822594	Scaffold_10.tRNA25-AlaAGC	606	+	11822420	11822594	0	1	174,	0,
Scaffold_10	14380626	14380798	Scaffold_10.tRNA29-ProAGG	674	+	14380626	14380798	0	1	172,	0,
Scaffold_10	14406580	14406752	Scaffold_10.tRNA31-ProAGG	674	+	14406580	14406752	0	1	172,	0,
Scaffold_10	14811340	14811512	Scaffold_10.tRNA74-HisGTG	630	-	14811340	14811512	0	1	172,	0,
Scaffold_10	15708761	15708934	Scaffold_10.tRNA32-LysCTT	877	+	15708761	15708934	0	1	173,	0,
Scaffold_10	15948778	15948950	Scaffold_10.tRNA33-AspGTC	698	+	15948778	15948950	0	1	172,	0,
Scaffold_10	16352130	16352303	Scaffold_10.tRNA34-PheGAA	783	+	16352130	16352303	0	1	173,	0,
Scaffold_10	16614987	16615176	Scaffold_10.tRNA72-MetCAT	641	-	16614987	16615176	0	1	189,	0,
Scaffold_10	16906450	16906623	Scaffold_10.tRNA70-GluCTC	789	-	16906450	16906623	0	1	173,	0,
Scaffold_10	17427060	17427234	Scaffold_10.tRNA69-ArgTCG	819	-	17427060	17427234	0	1	174,	0,
Scaffold_10	17489767	17489940	Scaffold_10.tRNA37-GluCTC	789	+	17489767	17489940	0	1	173,	0,
Scaffold_10	17886863	17887037	Scaffold_10.tRNA39-IleTAT	845	+	17886863	17887037	0	1	174,	0,
Scaffold_10	18374060	18374234	Scaffold_10.tRNA67-ThrAGT	760	-	18374060	18374234	0	1	174,	0,
Scaffold_10	18384435	18384609	Scaffold_10.tRNA66-ThrAGT	760	-	18384435	18384609	0	1	174,	0,
Scaffold_10	18788885	18789066	Scaffold_10.tRNA42-LeuAAG	740	+	18788885	18789066	0	1	181,	0,
Scaffold_10	18844371	18844554	Scaffold_10.tRNA43-LeuAAG	635	+	18844371	18844554	0	1	183,	0,
Scaffold_10	19008540	19008713	Scaffold_10.tRNA44-ArgCCT	713	+	19008540	19008713	0	1	173,	0,
Scaffold_10	19467358	19467530	Scaffold_10.tRNA65-GlyTCC	739	-	19467358	19467530	0	1	172,	0,
Scaffold_10	19469100	19469273	Scaffold_10.tRNA45-LysCTT	877	+	19469100	19469273	0	1	173,	0,
Scaffold_10	19558041	19558215	Scaffold_10.tRNA63-IleAAT	875	-	19558041	19558215	0	1	174,	0,
Scaffold_10	19898846	19899020	Scaffold_10.tRNA62-AsnGTT	845	-	19898846	19899020	0	1	174,	0,
Scaffold_10	20765695	20765869	Scaffold_10.tRNA60-ValCAC	791	-	20765695	20765869	0	1	174,	0,
Scaffold_10	20810953	20811126	Scaffold_10.tRNA48-LysCTT	877	+	20810953	20811126	0	1	173,	0,
Scaffold_10	20880218	20880390	Scaffold_10.tRNA59-LysTTT	935	-	20880218	20880390	0	1	172,	0,
Scaffold_10	21089089	21089263	Scaffold_10.tRNA49-AsnGTT	845	+	21089089	21089263	0	1	174,	0,
Scaffold_10	21331682	21331855	Scaffold_10.tRNA50-GluCTC	789	+	21331682	21331855	0	1	173,	0,
Scaffold_10	21386403	21386574	Scaffold_10.tRNA58-GlyGCC	665	-	21386403	21386574	0	1	171,	0,
Scaffold_10	21740121	21740295	Scaffold_10.tRNA53-AsnGTT	845	+	21740121	21740295	0	1	174,	0,
Scaffold_10	21740243	21740425	Scaffold_10.tRNA57-SerAGA	771	-	21740243	21740425	0	1	182,	0,
Scaffold_10	21963307	21963481	Scaffold_10.tRNA55-IleAAT	840	-	21963307	21963481	0	1	174,	0,
Scaffold_10	22412602	22412774	Scaffold_10.tRNA54-GlyTCC	739	+	22412602	22412774	0	1	172,	0,
