# Supplementary material for: Conservation and Tandem Duplication of tRNA Genes in Plant Species
Source: Genes (Basel). 2025 Nov 1;16(11):1307. doi: 10.3390/genes16111307 (PMC12652284; doi:10.3390/genes16111307)
Supplement: Supplementary file 1 [file genes-16-01307-s001.zip › tRNA.prediction.out/Ahy/Scaffold_11.bed]

Scaffold_11	6471369	6471541	Scaffold_11.tRNA14-iMetCAT	583	+	6471369	6471541	0	1	172,	0,
Scaffold_11	11834941	11835113	Scaffold_11.tRNA73-iMetCAT	550	-	11834941	11835113	0	1	172,	0,
Scaffold_11	11940932	11941105	Scaffold_11.tRNA18-ArgACG	720	+	11940932	11941105	0	1	173,	0,
Scaffold_11	14404085	14404258	Scaffold_11.tRNA20-PheGAA	783	+	14404085	14404258	0	1	173,	0,
Scaffold_11	14542807	14542980	Scaffold_11.tRNA21-PheGAA	783	+	14542807	14542980	0	1	173,	0,
Scaffold_11	15494053	15494225	Scaffold_11.tRNA24-GlnTTG	735	+	15494053	15494225	0	1	172,	0,
Scaffold_11	16708671	16708843	Scaffold_11.tRNA27-AspGTC	698	+	16708671	16708843	0	1	172,	0,
Scaffold_11	16904908	16905080	Scaffold_11.tRNA28-ThrCGT	822	+	16904908	16905080	0	1	172,	0,
Scaffold_11	17013531	17013705	Scaffold_11.tRNA29-LysCTT	810	+	17013531	17013705	0	1	174,	0,
Scaffold_11	17014727	17014898	Scaffold_11.tRNA30-GlyGCC	665	+	17014727	17014898	0	1	171,	0,
Scaffold_11	18325071	18325244	Scaffold_11.tRNA72-AlaAGC	634	-	18325071	18325244	0	1	173,	0,
Scaffold_11	18364625	18364797	Scaffold_11.tRNA31-HisGTG	630	+	18364625	18364797	0	1	172,	0,
Scaffold_11	18926816	18926988	Scaffold_11.tRNA70-LysTTT	923	-	18926816	18926988	0	1	172,	0,
Scaffold_11	19275222	19275394	Scaffold_11.tRNA33-GluTTC	732	+	19275222	19275394	0	1	172,	0,
Scaffold_11	19627811	19627985	Scaffold_11.tRNA69-ThrAGT	753	-	19627811	19627985	0	1	174,	0,
Scaffold_11	19785096	19785267	Scaffold_11.tRNA68-GlyGCC	665	-	19785096	19785267	0	1	171,	0,
Scaffold_11	20206169	20206340	Scaffold_11.tRNA34-GlyGCC	665	+	20206169	20206340	0	1	171,	0,
Scaffold_11	20693970	20694142	Scaffold_11.tRNA36-GlyGCC	661	+	20693970	20694142	0	1	172,	0,
Scaffold_11	20775125	20775298	Scaffold_11.tRNA66-PheGAA	783	-	20775125	20775298	0	1	173,	0,
Scaffold_11	20835160	20835332	Scaffold_11.tRNA37-ProTGG	670	+	20835160	20835332	0	1	172,	0,
Scaffold_11	20835407	20835579	Scaffold_11.tRNA38-ProTGG	685	+	20835407	20835579	0	1	172,	0,
Scaffold_11	20835758	20835930	Scaffold_11.tRNA39-ProTGG	685	+	20835758	20835930	0	1	172,	0,
Scaffold_11	20837355	20837527	Scaffold_11.tRNA40-ProTGG	685	+	20837355	20837527	0	1	172,	0,
Scaffold_11	20839090	20839262	Scaffold_11.tRNA42-ProTGG	685	+	20839090	20839262	0	1	172,	0,
Scaffold_11	20839440	20839612	Scaffold_11.tRNA43-ProTGG	674	+	20839440	20839612	0	1	172,	0,
Scaffold_11	20840919	20841091	Scaffold_11.tRNA44-ProTGG	685	+	20840919	20841091	0	1	172,	0,
Scaffold_11	20847659	20847832	Scaffold_11.tRNA45-ProTGG	643	+	20847659	20847832	0	1	173,	0,
Scaffold_11	20847798	20847970	Scaffold_11.tRNA46-ProAGG	674	+	20847798	20847970	0	1	172,	0,
Scaffold_11	20852202	20852374	Scaffold_11.tRNA47-ProTGG	685	+	20852202	20852374	0	1	172,	0,
Scaffold_11	20853023	20853195	Scaffold_11.tRNA49-ProCGG	684	+	20853023	20853195	0	1	172,	0,
Scaffold_11	20854210	20854382	Scaffold_11.tRNA50-ProAGG	674	+	20854210	20854382	0	1	172,	0,
Scaffold_11	20855331	20855503	Scaffold_11.tRNA52-ProTGG	685	+	20855331	20855503	0	1	172,	0,
Scaffold_11	20855472	20855644	Scaffold_11.tRNA53-ProAGG	674	+	20855472	20855644	0	1	172,	0,
Scaffold_11	20855884	20856056	Scaffold_11.tRNA54-ProTGG	685	+	20855884	20856056	0	1	172,	0,
Scaffold_11	20856214	20856386	Scaffold_11.tRNA55-ProTGG	685	+	20856214	20856386	0	1	172,	0,
Scaffold_11	20859389	20859561	Scaffold_11.tRNA57-ProTGG	685	+	20859389	20859561	0	1	172,	0,
Scaffold_11	20859753	20859925	Scaffold_11.tRNA58-ProTGG	685	+	20859753	20859925	0	1	172,	0,
Scaffold_11	21205759	21205931	Scaffold_11.tRNA65-ProAGG	674	-	21205759	21205931	0	1	172,	0,
Scaffold_11	21329176	21329348	Scaffold_11.tRNA62-LysTTT	816	-	21329176	21329348	0	1	172,	0,
Scaffold_11	21859106	21859279	Scaffold_11.tRNA61-ArgTCT	700	-	21859106	21859279	0	1	173,	0,
