# Supplementary material for: Conservation and Tandem Duplication of tRNA Genes in Plant Species
Source: Genes (Basel). 2025 Nov 1;16(11):1307. doi: 10.3390/genes16111307 (PMC12652284; doi:10.3390/genes16111307)
Supplement: Supplementary file 1 [file genes-16-01307-s001.zip › tRNA.prediction.out/Ahy/Scaffold_12.bed]

Scaffold_12	124143	124316	Scaffold_12.tRNA60-AlaAGC	634	-	124143	124316	0	1	173,	0,
Scaffold_12	124584	124757	Scaffold_12.tRNA59-AlaAGC	634	-	124584	124757	0	1	173,	0,
Scaffold_12	125080	125253	Scaffold_12.tRNA58-AlaAGC	634	-	125080	125253	0	1	173,	0,
Scaffold_12	126250	126423	Scaffold_12.tRNA57-AlaAGC	634	-	126250	126423	0	1	173,	0,
Scaffold_12	458176	458360	Scaffold_12.tRNA1-LeuCAA	786	+	458176	458360	0	1	184,	0,
Scaffold_12	489124	489296	Scaffold_12.tRNA3-GlyTCC	739	+	489124	489296	0	1	172,	0,
Scaffold_12	633212	633384	Scaffold_12.tRNA4-iMetCAT	583	+	633212	633384	0	1	172,	0,
Scaffold_12	1104000	1104173	Scaffold_12.tRNA5-AlaCGC	683	+	1104000	1104173	0	1	173,	0,
Scaffold_12	1119333	1119507	Scaffold_12.tRNA6-ArgACG	562	+	1119333	1119507	0	1	174,	0,
Scaffold_12	1198180	1198352	Scaffold_12.tRNA7-GlnCTG	748	+	1198180	1198352	0	1	172,	0,
Scaffold_12	1442804	1442976	Scaffold_12.tRNA54-ThrTGT	759	-	1442804	1442976	0	1	172,	0,
Scaffold_12	1443968	1444140	Scaffold_12.tRNA53-ThrTGT	790	-	1443968	1444140	0	1	172,	0,
Scaffold_12	2753742	2753924	Scaffold_12.tRNA8-SerAGA	794	+	2753742	2753924	0	1	182,	0,
Scaffold_12	3085717	3085890	Scaffold_12.tRNA52-PheGAA	682	-	3085717	3085890	0	1	173,	0,
Scaffold_12	3680725	3680897	Scaffold_12.tRNA51-CysGCA	817	-	3680725	3680897	0	1	172,	0,
Scaffold_12	3681803	3681975	Scaffold_12.tRNA50-CysGCA	817	-	3681803	3681975	0	1	172,	0,
Scaffold_12	4064947	4065119	Scaffold_12.tRNA10-CysGCA	817	+	4064947	4065119	0	1	172,	0,
Scaffold_12	4794438	4794610	Scaffold_12.tRNA13-TrpCCA	758	+	4794438	4794610	0	1	172,	0,
Scaffold_12	5533615	5533789	Scaffold_12.tRNA14-IleTAT	859	+	5533615	5533789	0	1	174,	0,
Scaffold_12	5887189	5887376	Scaffold_12.tRNA15-MetCAT	642	+	5887189	5887376	0	1	187,	0,
Scaffold_12	6142418	6142592	Scaffold_12.tRNA48-AsnGTT	845	-	6142418	6142592	0	1	174,	0,
Scaffold_12	6222294	6222466	Scaffold_12.tRNA47-AspGTC	698	-	6222294	6222466	0	1	172,	0,
Scaffold_12	6369410	6369583	Scaffold_12.tRNA45-AlaTGC	700	-	6369410	6369583	0	1	173,	0,
Scaffold_12	6734654	6734826	Scaffold_12.tRNA44-iMetCAT	583	-	6734654	6734826	0	1	172,	0,
Scaffold_12	7144671	7144845	Scaffold_12.tRNA19-ValCAC	791	+	7144671	7144845	0	1	174,	0,
Scaffold_12	9360926	9361109	Scaffold_12.tRNA42-LeuTAA	778	-	9360926	9361109	0	1	183,	0,
Scaffold_12	9703026	9703199	Scaffold_12.tRNA22-AlaAGC	634	+	9703026	9703199	0	1	173,	0,
Scaffold_12	10874683	10874856	Scaffold_12.tRNA23-ArgCCT	748	+	10874683	10874856	0	1	173,	0,
Scaffold_12	11485890	11486063	Scaffold_12.tRNA24-GluCTC	789	+	11485890	11486063	0	1	173,	0,
Scaffold_12	14543985	14544167	Scaffold_12.tRNA40-SerGCT	805	-	14543985	14544167	0	1	182,	0,
Scaffold_12	16548117	16548289	Scaffold_12.tRNA26-AspGTC	698	+	16548117	16548289	0	1	172,	0,
Scaffold_12	16603555	16603728	Scaffold_12.tRNA39-AlaTGC	700	-	16603555	16603728	0	1	173,	0,
Scaffold_12	19684296	19684468	Scaffold_12.tRNA30-AspGTC	698	+	19684296	19684468	0	1	172,	0,
Scaffold_12	20323218	20323390	Scaffold_12.tRNA36-ProAGG	674	-	20323218	20323390	0	1	172,	0,
