# Supplementary material for: Conservation and Tandem Duplication of tRNA Genes in Plant Species
Source: Genes (Basel). 2025 Nov 1;16(11):1307. doi: 10.3390/genes16111307 (PMC12652284; doi:10.3390/genes16111307)
Supplement: Supplementary file 1 [file genes-16-01307-s001.zip › tRNA.prediction.out/Ahy/Scaffold_13.bed]

Scaffold_13	7036794	7036967	Scaffold_13.tRNA6-PheGAA	769	+	7036794	7036967	0	1	173,	0,
Scaffold_13	9304031	9304205	Scaffold_13.tRNA7-ValAAC	729	+	9304031	9304205	0	1	174,	0,
Scaffold_13	9703457	9703628	Scaffold_13.tRNA8-GlyGCC	665	+	9703457	9703628	0	1	171,	0,
Scaffold_13	10704280	10704451	Scaffold_13.tRNA35-GlyCCC	660	-	10704280	10704451	0	1	171,	0,
Scaffold_13	10919713	10919887	Scaffold_13.tRNA10-ValAAC	729	+	10919713	10919887	0	1	174,	0,
Scaffold_13	10978613	10978794	Scaffold_13.tRNA34-LeuAAG	740	-	10978613	10978794	0	1	181,	0,
Scaffold_13	16503956	16504128	Scaffold_13.tRNA17-ProAGG	674	+	16503956	16504128	0	1	172,	0,
Scaffold_13	17980274	17980446	Scaffold_13.tRNA19-GlnTTG	735	+	17980274	17980446	0	1	172,	0,
Scaffold_13	17981347	17981529	Scaffold_13.tRNA31-SerGCT	805	-	17981347	17981529	0	1	182,	0,
Scaffold_13	18257636	18257808	Scaffold_13.tRNA20-iMetCAT	583	+	18257636	18257808	0	1	172,	0,
Scaffold_13	19074953	19075125	Scaffold_13.tRNA28-LysTTT	923	-	19074953	19075125	0	1	172,	0,
Scaffold_13	19909063	19909235	Scaffold_13.tRNA25-CysGCA	821	-	19909063	19909235	0	1	172,	0,
Scaffold_13	19909588	19909760	Scaffold_13.tRNA24-CysGCA	821	-	19909588	19909760	0	1	172,	0,
Scaffold_13	20369462	20369634	Scaffold_13.tRNA23-TrpCCA	758	+	20369462	20369634	0	1	172,	0,
