# Supplementary material for: Conservation and Tandem Duplication of tRNA Genes in Plant Species
Source: Genes (Basel). 2025 Nov 1;16(11):1307. doi: 10.3390/genes16111307 (PMC12652284; doi:10.3390/genes16111307)
Supplement: Supplementary file 1 [file genes-16-01307-s001.zip › tRNA.prediction.out/Ahy/Scaffold_14.bed]

Scaffold_14	4283498	4283671	Scaffold_14.tRNA8-ArgCCT	738	+	4283498	4283671	0	1	173,	0,
Scaffold_14	4285021	4285194	Scaffold_14.tRNA9-ArgCCT	683	+	4285021	4285194	0	1	173,	0,
Scaffold_14	4459779	4459961	Scaffold_14.tRNA10-SerAGA	778	+	4459779	4459961	0	1	182,	0,
Scaffold_14	7267080	7267252	Scaffold_14.tRNA64-GlyTCC	739	-	7267080	7267252	0	1	172,	0,
Scaffold_14	10880100	10880287	Scaffold_14.tRNA18-TyrGTA	742	+	10880100	10880287	0	1	187,	0,
Scaffold_14	10880256	10880443	Scaffold_14.tRNA19-TyrGTA	742	+	10880256	10880443	0	1	187,	0,
Scaffold_14	10891901	10892075	Scaffold_14.tRNA20-ValAAC	729	+	10891901	10892075	0	1	174,	0,
Scaffold_14	10896362	10896550	Scaffold_14.tRNA21-TyrGTA	587	+	10896362	10896550	0	1	188,	0,
Scaffold_14	10897961	10898135	Scaffold_14.tRNA59-ThrAGT	753	-	10897961	10898135	0	1	174,	0,
Scaffold_14	10901913	10902087	Scaffold_14.tRNA22-ValAAC	729	+	10901913	10902087	0	1	174,	0,
Scaffold_14	10903085	10903259	Scaffold_14.tRNA23-ValAAC	719	+	10903085	10903259	0	1	174,	0,
Scaffold_14	10904200	10904374	Scaffold_14.tRNA58-ThrAGT	753	-	10904200	10904374	0	1	174,	0,
Scaffold_14	10905446	10905633	Scaffold_14.tRNA24-TyrGTA	744	+	10905446	10905633	0	1	187,	0,
Scaffold_14	17640514	17640687	Scaffold_14.tRNA50-PheGAA	783	-	17640514	17640687	0	1	173,	0,
Scaffold_14	17649950	17650122	Scaffold_14.tRNA33-ThrCGT	819	+	17649950	17650122	0	1	172,	0,
Scaffold_14	17684278	17684452	Scaffold_14.tRNA34-ArgTCG	823	+	17684278	17684452	0	1	174,	0,
Scaffold_14	17756789	17756963	Scaffold_14.tRNA35-ThrAGT	747	+	17756789	17756963	0	1	174,	0,
Scaffold_14	17802026	17802206	Scaffold_14.tRNA49-LeuCAG	587	-	17802026	17802206	0	1	180,	0,
Scaffold_14	17905758	17905931	Scaffold_14.tRNA48-ValTAC	778	-	17905758	17905931	0	1	173,	0,
Scaffold_14	18306006	18306180	Scaffold_14.tRNA38-IleAAT	793	+	18306006	18306180	0	1	174,	0,
Scaffold_14	18388784	18388956	Scaffold_14.tRNA39-TrpCCA	755	+	18388784	18388956	0	1	172,	0,
Scaffold_14	18478295	18478475	Scaffold_14.tRNA47-LeuTAG	709	-	18478295	18478475	0	1	180,	0,
Scaffold_14	19519698	19519884	Scaffold_14.tRNA45-MetCAT	642	-	19519698	19519884	0	1	186,	0,
Scaffold_14	19810234	19810407	Scaffold_14.tRNA43-ValTAC	778	+	19810234	19810407	0	1	173,	0,
Scaffold_14	19855096	19855269	Scaffold_14.tRNA44-PheGAA	783	+	19855096	19855269	0	1	173,	0,
