# Supplementary material for: Conservation and Tandem Duplication of tRNA Genes in Plant Species
Source: Genes (Basel). 2025 Nov 1;16(11):1307. doi: 10.3390/genes16111307 (PMC12652284; doi:10.3390/genes16111307)
Supplement: Supplementary file 1 [file genes-16-01307-s001.zip › tRNA.prediction.out/Ahy/Scaffold_15.bed]

Scaffold_15	176489	176661	Scaffold_15.tRNA55-LysTTT	923	-	176489	176661	0	1	172,	0,
Scaffold_15	316967	317149	Scaffold_15.tRNA2-SerGCT	805	+	316967	317149	0	1	182,	0,
Scaffold_15	650773	650944	Scaffold_15.tRNA3-GlyGCC	665	+	650773	650944	0	1	171,	0,
Scaffold_15	1044260	1044440	Scaffold_15.tRNA51-LeuTAG	709	-	1044260	1044440	0	1	180,	0,
Scaffold_15	1329124	1329308	Scaffold_15.tRNA50-LeuCAA	786	-	1329124	1329308	0	1	184,	0,
Scaffold_15	1533837	1534009	Scaffold_15.tRNA49-GlnTTG	735	-	1533837	1534009	0	1	172,	0,
Scaffold_15	1768719	1768892	Scaffold_15.tRNA45-LysCTT	877	-	1768719	1768892	0	1	173,	0,
Scaffold_15	2999893	3000074	Scaffold_15.tRNA42-LeuCAG	695	-	2999893	3000074	0	1	181,	0,
Scaffold_15	3477525	3477697	Scaffold_15.tRNA40-HisGTG	630	-	3477525	3477697	0	1	172,	0,
Scaffold_15	5276902	5277074	Scaffold_15.tRNA38-GlnCTG	753	-	5276902	5277074	0	1	172,	0,
Scaffold_15	6580363	6580536	Scaffold_15.tRNA34-LysCTT	877	-	6580363	6580536	0	1	173,	0,
Scaffold_15	7186430	7186603	Scaffold_15.tRNA32-ThrTGT	743	-	7186430	7186603	0	1	173,	0,
Scaffold_15	8972886	8973057	Scaffold_15.tRNA13-GlyGCC	665	+	8972886	8973057	0	1	171,	0,
Scaffold_15	8983938	8984109	Scaffold_15.tRNA14-GlyGCC	665	+	8983938	8984109	0	1	171,	0,
Scaffold_15	14463756	14463928	Scaffold_15.tRNA20-ThrTGT	793	+	14463756	14463928	0	1	172,	0,
Scaffold_15	15295937	15296109	Scaffold_15.tRNA21-ThrTGT	832	+	15295937	15296109	0	1	172,	0,
