# Supplementary material for: Conservation and Tandem Duplication of tRNA Genes in Plant Species
Source: Genes (Basel). 2025 Nov 1;16(11):1307. doi: 10.3390/genes16111307 (PMC12652284; doi:10.3390/genes16111307)
Supplement: Supplementary file 1 [file genes-16-01307-s001.zip › tRNA.prediction.out/Ahy/Scaffold_16.bed]

Scaffold_16	433052	433225	Scaffold_16.tRNA59-ValTAC	778	-	433052	433225	0	1	173,	0,
Scaffold_16	507812	507985	Scaffold_16.tRNA1-GluCTC	789	+	507812	507985	0	1	173,	0,
Scaffold_16	1035932	1036106	Scaffold_16.tRNA56-AsnGTT	845	-	1035932	1036106	0	1	174,	0,
Scaffold_16	1336120	1336293	Scaffold_16.tRNA4-GluCTC	789	+	1336120	1336293	0	1	173,	0,
Scaffold_16	2116382	2116556	Scaffold_16.tRNA7-AsnGTT	845	+	2116382	2116556	0	1	174,	0,
Scaffold_16	2130196	2130370	Scaffold_16.tRNA54-AsnGTT	773	-	2130196	2130370	0	1	174,	0,
Scaffold_16	2334275	2334448	Scaffold_16.tRNA9-LysCTT	877	+	2334275	2334448	0	1	173,	0,
Scaffold_16	2444771	2444943	Scaffold_16.tRNA10-LysTTT	923	+	2444771	2444943	0	1	172,	0,
Scaffold_16	2942724	2942898	Scaffold_16.tRNA52-ValCAC	791	-	2942724	2942898	0	1	174,	0,
Scaffold_16	2975604	2975777	Scaffold_16.tRNA12-LysCTT	877	+	2975604	2975777	0	1	173,	0,
Scaffold_16	2975780	2975953	Scaffold_16.tRNA13-LysCTT	877	+	2975780	2975953	0	1	173,	0,
Scaffold_16	3009217	3009389	Scaffold_16.tRNA14-GlyTCC	739	+	3009217	3009389	0	1	172,	0,
Scaffold_16	4453077	4453251	Scaffold_16.tRNA17-IleAAT	782	+	4453077	4453251	0	1	174,	0,
Scaffold_16	4618997	4619170	Scaffold_16.tRNA48-LysCTT	877	-	4618997	4619170	0	1	173,	0,
Scaffold_16	4622435	4622607	Scaffold_16.tRNA19-GlyTCC	739	+	4622435	4622607	0	1	172,	0,
Scaffold_16	5664180	5664353	Scaffold_16.tRNA46-ArgCCT	748	-	5664180	5664353	0	1	173,	0,
Scaffold_16	5913887	5914060	Scaffold_16.tRNA23-ArgCCG	684	+	5913887	5914060	0	1	173,	0,
Scaffold_16	5932733	5932914	Scaffold_16.tRNA45-LeuAAG	740	-	5932733	5932914	0	1	181,	0,
Scaffold_16	6062740	6062921	Scaffold_16.tRNA44-LeuAAG	740	-	6062740	6062921	0	1	181,	0,
Scaffold_16	6933267	6933439	Scaffold_16.tRNA26-AspGTC	698	+	6933267	6933439	0	1	172,	0,
Scaffold_16	8515618	8515791	Scaffold_16.tRNA43-GluCTC	789	-	8515618	8515791	0	1	173,	0,
Scaffold_16	8569176	8569350	Scaffold_16.tRNA29-ArgTCG	819	+	8569176	8569350	0	1	174,	0,
Scaffold_16	10188848	10189035	Scaffold_16.tRNA42-TyrGTA	742	-	10188848	10189035	0	1	187,	0,
Scaffold_16	10764409	10764582	Scaffold_16.tRNA40-ArgCCG	784	-	10764409	10764582	0	1	173,	0,
Scaffold_16	11555510	11555682	Scaffold_16.tRNA32-HisGTG	630	+	11555510	11555682	0	1	172,	0,
