# Supplementary material for: Conservation and Tandem Duplication of tRNA Genes in Plant Species
Source: Genes (Basel). 2025 Nov 1;16(11):1307. doi: 10.3390/genes16111307 (PMC12652284; doi:10.3390/genes16111307)
Supplement: Supplementary file 1 [file genes-16-01307-s001.zip › tRNA.prediction.out/Ahy/Scaffold_2.bed]

Scaffold_2	76259	76439	Scaffold_2.tRNA1-LeuTAG	695	+	76259	76439	0	1	180,	0,
Scaffold_2	112994	113166	Scaffold_2.tRNA106-ProTGG	692	-	112994	113166	0	1	172,	0,
Scaffold_2	253000	253173	Scaffold_2.tRNA2-ArgTCT	700	+	253000	253173	0	1	173,	0,
Scaffold_2	650564	650736	Scaffold_2.tRNA3-ProAGG	674	+	650564	650736	0	1	172,	0,
Scaffold_2	650729	650901	Scaffold_2.tRNA4-ProTGG	685	+	650729	650901	0	1	172,	0,
Scaffold_2	903161	903343	Scaffold_2.tRNA105-SerGCT	790	-	903161	903343	0	1	182,	0,
Scaffold_2	1521934	1522106	Scaffold_2.tRNA7-GlyGCC	587	+	1521934	1522106	0	1	172,	0,
Scaffold_2	2125092	2125264	Scaffold_2.tRNA8-LysTTT	923	+	2125092	2125264	0	1	172,	0,
Scaffold_2	2408321	2408494	Scaffold_2.tRNA10-PheGAA	783	+	2408321	2408494	0	1	173,	0,
Scaffold_2	3073967	3074140	Scaffold_2.tRNA104-AlaAGC	634	-	3073967	3074140	0	1	173,	0,
Scaffold_2	3099934	3100106	Scaffold_2.tRNA11-HisGTG	630	+	3099934	3100106	0	1	172,	0,
Scaffold_2	3100013	3100201	Scaffold_2.tRNA12-TyrGTA	744	+	3100013	3100201	0	1	188,	0,
Scaffold_2	3321333	3321514	Scaffold_2.tRNA103-LeuCAG	703	-	3321333	3321514	0	1	181,	0,
Scaffold_2	3490130	3490303	Scaffold_2.tRNA101-PheGAA	783	-	3490130	3490303	0	1	173,	0,
Scaffold_2	3963454	3963627	Scaffold_2.tRNA100-GluCTC	789	-	3963454	3963627	0	1	173,	0,
Scaffold_2	4100190	4100362	Scaffold_2.tRNA99-AspGTC	698	-	4100190	4100362	0	1	172,	0,
Scaffold_2	4811123	4811295	Scaffold_2.tRNA16-GlnTTG	735	+	4811123	4811295	0	1	172,	0,
Scaffold_2	8155140	8155313	Scaffold_2.tRNA18-AlaAGC	634	+	8155140	8155313	0	1	173,	0,
Scaffold_2	9309675	9309861	Scaffold_2.tRNA23-MetCAT	642	+	9309675	9309861	0	1	186,	0,
Scaffold_2	12267254	12267428	Scaffold_2.tRNA27-TrpCCA	696	+	12267254	12267428	0	1	174,	0,
Scaffold_2	14297802	14297974	Scaffold_2.tRNA31-TrpCCA	707	+	14297802	14297974	0	1	172,	0,
Scaffold_2	15394750	15394932	Scaffold_2.tRNA34-SerTGA	807	+	15394750	15394932	0	1	182,	0,
Scaffold_2	20173955	20174127	Scaffold_2.tRNA40-GlnTTG	735	+	20173955	20174127	0	1	172,	0,
Scaffold_2	20215820	20215991	Scaffold_2.tRNA87-GlnTTG	597	-	20215820	20215991	0	1	171,	0,
Scaffold_2	20313725	20313906	Scaffold_2.tRNA86-LeuAAG	722	-	20313725	20313906	0	1	181,	0,
Scaffold_2	20949083	20949256	Scaffold_2.tRNA84-ArgACG	717	-	20949083	20949256	0	1	173,	0,
Scaffold_2	21138899	21139084	Scaffold_2.tRNA83-MetCAT	601	-	21138899	21139084	0	1	185,	0,
Scaffold_2	21968174	21968346	Scaffold_2.tRNA82-iMetCAT	583	-	21968174	21968346	0	1	172,	0,
Scaffold_2	22567100	22567272	Scaffold_2.tRNA81-GluTTC	732	-	22567100	22567272	0	1	172,	0,
Scaffold_2	23070346	23070519	Scaffold_2.tRNA79-AlaCGC	683	-	23070346	23070519	0	1	173,	0,
Scaffold_2	25616719	25616892	Scaffold_2.tRNA41-GluCTC	643	+	25616719	25616892	0	1	173,	0,
Scaffold_2	25882722	25882893	Scaffold_2.tRNA76-GlyGCC	665	-	25882722	25882893	0	1	171,	0,
Scaffold_2	26294276	26294448	Scaffold_2.tRNA74-HisGTG	630	-	26294276	26294448	0	1	172,	0,
Scaffold_2	28112981	28113164	Scaffold_2.tRNA73-SerGCT	777	-	28112981	28113164	0	1	183,	0,
Scaffold_2	28809156	28809328	Scaffold_2.tRNA43-AspGTC	698	+	28809156	28809328	0	1	172,	0,
Scaffold_2	29211416	29211590	Scaffold_2.tRNA44-AsnGTT	845	+	29211416	29211590	0	1	174,	0,
Scaffold_2	29832165	29832336	Scaffold_2.tRNA69-GlyGCC	665	-	29832165	29832336	0	1	171,	0,
Scaffold_2	32407997	32408169	Scaffold_2.tRNA48-iMetCAT	510	+	32407997	32408169	0	1	172,	0,
Scaffold_2	32628443	32628615	Scaffold_2.tRNA50-iMetCAT	583	+	32628443	32628615	0	1	172,	0,
Scaffold_2	33354901	33355073	Scaffold_2.tRNA64-CysGCA	784	-	33354901	33355073	0	1	172,	0,
Scaffold_2	33672430	33672604	Scaffold_2.tRNA52-ValAAC	729	+	33672430	33672604	0	1	174,	0,
Scaffold_2	33949122	33949294	Scaffold_2.tRNA63-GlyTCC	739	-	33949122	33949294	0	1	172,	0,
Scaffold_2	34159205	34159386	Scaffold_2.tRNA53-LeuAAG	740	+	34159205	34159386	0	1	181,	0,
Scaffold_2	34706122	34706294	Scaffold_2.tRNA56-ThrTGT	793	+	34706122	34706294	0	1	172,	0,
Scaffold_2	34742221	34742393	Scaffold_2.tRNA57-AspGTC	698	+	34742221	34742393	0	1	172,	0,
Scaffold_2	34742555	34742732	Scaffold_2.tRNA58-AspGTC	537	+	34742555	34742732	0	1	177,	0,
Scaffold_2	34947440	34947622	Scaffold_2.tRNA61-SerAGA	794	-	34947440	34947622	0	1	182,	0,
