# Supplementary material for: Conservation and Tandem Duplication of tRNA Genes in Plant Species
Source: Genes (Basel). 2025 Nov 1;16(11):1307. doi: 10.3390/genes16111307 (PMC12652284; doi:10.3390/genes16111307)
Supplement: Supplementary file 1 [file genes-16-01307-s001.zip › tRNA.prediction.out/Ahy/Scaffold_3.bed]

Scaffold_3	633082	633264	Scaffold_3.tRNA112-SerAGA	794	-	633082	633264	0	1	182,	0,
Scaffold_3	1160153	1160327	Scaffold_3.tRNA2-AsnGTT	845	+	1160153	1160327	0	1	174,	0,
Scaffold_3	1429222	1429394	Scaffold_3.tRNA3-AspGTC	698	+	1429222	1429394	0	1	172,	0,
Scaffold_3	1667012	1667185	Scaffold_3.tRNA4-ArgACG	717	+	1667012	1667185	0	1	173,	0,
Scaffold_3	1667683	1667856	Scaffold_3.tRNA5-ArgACG	717	+	1667683	1667856	0	1	173,	0,
Scaffold_3	1836204	1836376	Scaffold_3.tRNA6-ThrTGT	840	+	1836204	1836376	0	1	172,	0,
Scaffold_3	1885673	1885846	Scaffold_3.tRNA7-ArgTCT	700	+	1885673	1885846	0	1	173,	0,
Scaffold_3	4125683	4125855	Scaffold_3.tRNA109-AspGTC	698	-	4125683	4125855	0	1	172,	0,
Scaffold_3	5043605	5043786	Scaffold_3.tRNA107-LeuAAG	740	-	5043605	5043786	0	1	181,	0,
Scaffold_3	5315628	5315810	Scaffold_3.tRNA10-SerGCT	805	+	5315628	5315810	0	1	182,	0,
Scaffold_3	8535034	8535205	Scaffold_3.tRNA104-GlyGCC	665	-	8535034	8535205	0	1	171,	0,
Scaffold_3	9213960	9214132	Scaffold_3.tRNA16-ThrCGT	819	+	9213960	9214132	0	1	172,	0,
Scaffold_3	9248069	9248243	Scaffold_3.tRNA17-IleAAT	793	+	9248069	9248243	0	1	174,	0,
Scaffold_3	9248213	9248386	Scaffold_3.tRNA18-AlaTGC	700	+	9248213	9248386	0	1	173,	0,
Scaffold_3	9268825	9268999	Scaffold_3.tRNA19-AsnGTT	845	+	9268825	9268999	0	1	174,	0,
Scaffold_3	9269778	9269952	Scaffold_3.tRNA20-AsnGTT	845	+	9269778	9269952	0	1	174,	0,
Scaffold_3	9289249	9289421	Scaffold_3.tRNA102-ProAGG	674	-	9289249	9289421	0	1	172,	0,
Scaffold_3	9536864	9537038	Scaffold_3.tRNA100-ThrAGT	753	-	9536864	9537038	0	1	174,	0,
Scaffold_3	9882277	9882449	Scaffold_3.tRNA21-AspGTC	698	+	9882277	9882449	0	1	172,	0,
Scaffold_3	9950337	9950509	Scaffold_3.tRNA99-GluTTC	720	-	9950337	9950509	0	1	172,	0,
Scaffold_3	10180762	10180934	Scaffold_3.tRNA22-AspGTC	698	+	10180762	10180934	0	1	172,	0,
Scaffold_3	12139393	12139567	Scaffold_3.tRNA27-IleTAT	859	+	12139393	12139567	0	1	174,	0,
Scaffold_3	13430905	13431078	Scaffold_3.tRNA95-GluCTC	789	-	13430905	13431078	0	1	173,	0,
Scaffold_3	14180164	14180348	Scaffold_3.tRNA34-LeuTAA	734	+	14180164	14180348	0	1	184,	0,
Scaffold_3	14270579	14270743	Scaffold_3.tRNA94-PheGAA	508	-	14270579	14270743	0	1	164,	0,
Scaffold_3	15496190	15496362	Scaffold_3.tRNA38-GluTTC	732	+	15496190	15496362	0	1	172,	0,
Scaffold_3	16070872	16071044	Scaffold_3.tRNA39-GlnTTG	735	+	16070872	16071044	0	1	172,	0,
Scaffold_3	17742466	17742639	Scaffold_3.tRNA87-ArgACG	717	-	17742466	17742639	0	1	173,	0,
Scaffold_3	23722527	23722700	Scaffold_3.tRNA75-AlaAGC	574	-	23722527	23722700	0	1	173,	0,
Scaffold_3	26286328	26286510	Scaffold_3.tRNA73-SerTGA	807	-	26286328	26286510	0	1	182,	0,
Scaffold_3	26288082	26288258	Scaffold_3.tRNA72-PheGAA	695	-	26288082	26288258	0	1	176,	0,
Scaffold_3	27354454	27354628	Scaffold_3.tRNA62-ValAAC	729	+	27354454	27354628	0	1	174,	0,
Scaffold_3	29823727	29823900	Scaffold_3.tRNA67-ArgTCT	706	-	29823727	29823900	0	1	173,	0,
Scaffold_3	29880575	29880749	Scaffold_3.tRNA66-IleAAT	849	-	29880575	29880749	0	1	174,	0,
