# Supplementary material for: Conservation and Tandem Duplication of tRNA Genes in Plant Species
Source: Genes (Basel). 2025 Nov 1;16(11):1307. doi: 10.3390/genes16111307 (PMC12652284; doi:10.3390/genes16111307)
Supplement: Supplementary file 1 [file genes-16-01307-s001.zip › tRNA.prediction.out/Ahy/Scaffold_4.bed]

Scaffold_4	244277	244449	Scaffold_4.tRNA89-TrpCCA	758	-	244277	244449	0	1	172,	0,
Scaffold_4	1095580	1095752	Scaffold_4.tRNA2-CysGCA	821	+	1095580	1095752	0	1	172,	0,
Scaffold_4	4043964	4044137	Scaffold_4.tRNA7-iMetCAT	525	+	4043964	4044137	0	1	173,	0,
Scaffold_4	4342583	4342756	Scaffold_4.tRNA8-AlaTGC	510	+	4342583	4342756	0	1	173,	0,
Scaffold_4	6034026	6034199	Scaffold_4.tRNA11-AlaAGC	634	+	6034026	6034199	0	1	173,	0,
Scaffold_4	6588840	6589012	Scaffold_4.tRNA84-ProAGG	674	-	6588840	6589012	0	1	172,	0,
Scaffold_4	7341990	7342162	Scaffold_4.tRNA82-LysTTT	923	-	7341990	7342162	0	1	172,	0,
Scaffold_4	8522744	8522918	Scaffold_4.tRNA81-ThrAGT	747	-	8522744	8522918	0	1	174,	0,
Scaffold_4	9980554	9980727	Scaffold_4.tRNA15-PheGAA	725	+	9980554	9980727	0	1	173,	0,
Scaffold_4	12381237	12381426	Scaffold_4.tRNA78-PheGAA	548	-	12381237	12381426	0	1	189,	0,
Scaffold_4	14966743	14966915	Scaffold_4.tRNA73-iMetCAT	583	-	14966743	14966915	0	1	172,	0,
Scaffold_4	14973212	14973384	Scaffold_4.tRNA72-iMetCAT	554	-	14973212	14973384	0	1	172,	0,
Scaffold_4	16887976	16888148	Scaffold_4.tRNA69-ProTGG	685	-	16887976	16888148	0	1	172,	0,
Scaffold_4	16889516	16889688	Scaffold_4.tRNA68-ProTGG	561	-	16889516	16889688	0	1	172,	0,
Scaffold_4	16890609	16890781	Scaffold_4.tRNA66-ProTGG	685	-	16890609	16890781	0	1	172,	0,
Scaffold_4	17070794	17070967	Scaffold_4.tRNA65-PheGAA	734	-	17070794	17070967	0	1	173,	0,
Scaffold_4	17344917	17345091	Scaffold_4.tRNA21-ValAAC	719	+	17344917	17345091	0	1	174,	0,
Scaffold_4	19423102	19423274	Scaffold_4.tRNA62-GluTTC	720	-	19423102	19423274	0	1	172,	0,
Scaffold_4	21813305	21813479	Scaffold_4.tRNA57-ThrAGT	760	-	21813305	21813479	0	1	174,	0,
Scaffold_4	22014820	22015002	Scaffold_4.tRNA56-SerGCT	805	-	22014820	22015002	0	1	182,	0,
Scaffold_4	22169315	22169488	Scaffold_4.tRNA28-AlaTGC	700	+	22169315	22169488	0	1	173,	0,
Scaffold_4	22465625	22465798	Scaffold_4.tRNA55-TrpCCA	690	-	22465625	22465798	0	1	173,	0,
Scaffold_4	24104881	24105053	Scaffold_4.tRNA49-AspGTC	698	-	24104881	24105053	0	1	172,	0,
Scaffold_4	24141987	24142160	Scaffold_4.tRNA48-AlaTGC	700	-	24141987	24142160	0	1	173,	0,
Scaffold_4	24317813	24317987	Scaffold_4.tRNA31-AsnGTT	845	+	24317813	24317987	0	1	174,	0,
Scaffold_4	25699203	25699376	Scaffold_4.tRNA42-PheGAA	783	-	25699203	25699376	0	1	173,	0,
Scaffold_4	26469430	26469602	Scaffold_4.tRNA33-GluTTC	720	+	26469430	26469602	0	1	172,	0,
Scaffold_4	26532023	26532196	Scaffold_4.tRNA41-AlaTGC	700	-	26532023	26532196	0	1	173,	0,
Scaffold_4	26731788	26731962	Scaffold_4.tRNA34-IleAAT	818	+	26731788	26731962	0	1	174,	0,
Scaffold_4	26887518	26887691	Scaffold_4.tRNA36-PheGAA	783	+	26887518	26887691	0	1	173,	0,
Scaffold_4	27152373	27152546	Scaffold_4.tRNA37-LysCTT	791	+	27152373	27152546	0	1	173,	0,
