# Supplementary material for: Conservation and Tandem Duplication of tRNA Genes in Plant Species
Source: Genes (Basel). 2025 Nov 1;16(11):1307. doi: 10.3390/genes16111307 (PMC12652284; doi:10.3390/genes16111307)
Supplement: Supplementary file 1 [file genes-16-01307-s001.zip › tRNA.prediction.out/Ahy/Scaffold_5.bed]

Scaffold_5	5589505	5589678	Scaffold_5.tRNA81-ArgTCT	702	-	5589505	5589678	0	1	173,	0,
Scaffold_5	10888508	10888681	Scaffold_5.tRNA76-ArgTCT	702	-	10888508	10888681	0	1	173,	0,
Scaffold_5	10897408	10897588	Scaffold_5.tRNA75-LeuTAG	709	-	10897408	10897588	0	1	180,	0,
Scaffold_5	21245859	21246031	Scaffold_5.tRNA29-TrpCCA	751	+	21245859	21246031	0	1	172,	0,
Scaffold_5	21501490	21501662	Scaffold_5.tRNA31-HisGTG	630	+	21501490	21501662	0	1	172,	0,
Scaffold_5	22368233	22368407	Scaffold_5.tRNA57-LysCTT	812	-	22368233	22368407	0	1	174,	0,
Scaffold_5	23557882	23558063	Scaffold_5.tRNA55-LeuAAG	740	-	23557882	23558063	0	1	181,	0,
Scaffold_5	23688256	23688427	Scaffold_5.tRNA54-GlyCCC	660	-	23688256	23688427	0	1	171,	0,
Scaffold_5	23832844	23833017	Scaffold_5.tRNA36-AlaCGC	683	+	23832844	23833017	0	1	173,	0,
Scaffold_5	24150804	24150976	Scaffold_5.tRNA37-iMetCAT	549	+	24150804	24150976	0	1	172,	0,
Scaffold_5	24591093	24591265	Scaffold_5.tRNA39-GlyTCC	739	+	24591093	24591265	0	1	172,	0,
Scaffold_5	24669020	24669204	Scaffold_5.tRNA49-LeuCAA	786	-	24669020	24669204	0	1	184,	0,
Scaffold_5	24712865	24713038	Scaffold_5.tRNA48-AlaAGC	634	-	24712865	24713038	0	1	173,	0,
Scaffold_5	24719187	24719360	Scaffold_5.tRNA47-AlaAGC	634	-	24719187	24719360	0	1	173,	0,
Scaffold_5	24867526	24867700	Scaffold_5.tRNA46-ValCAC	791	-	24867526	24867700	0	1	174,	0,
Scaffold_5	24934865	24935039	Scaffold_5.tRNA41-ValCAC	791	+	24934865	24935039	0	1	174,	0,
Scaffold_5	25385641	25385812	Scaffold_5.tRNA42-GlyCCC	660	+	25385641	25385812	0	1	171,	0,
Scaffold_5	25385785	25385957	Scaffold_5.tRNA43-LysTTT	923	+	25385785	25385957	0	1	172,	0,
Scaffold_5	25418425	25418599	Scaffold_5.tRNA44-ValCAC	824	+	25418425	25418599	0	1	174,	0,
