# Supplementary material for: Conservation and Tandem Duplication of tRNA Genes in Plant Species
Source: Genes (Basel). 2025 Nov 1;16(11):1307. doi: 10.3390/genes16111307 (PMC12652284; doi:10.3390/genes16111307)
Supplement: Supplementary file 1 [file genes-16-01307-s001.zip › tRNA.prediction.out/Ahy/Scaffold_6.bed]

Scaffold_6	372845	373018	Scaffold_6.tRNA1-ArgCCT	738	+	372845	373018	0	1	173,	0,
Scaffold_6	3134871	3135044	Scaffold_6.tRNA4-PheGAA	783	+	3134871	3135044	0	1	173,	0,
Scaffold_6	3240147	3240334	Scaffold_6.tRNA5-TyrGTA	697	+	3240147	3240334	0	1	187,	0,
Scaffold_6	3245088	3245275	Scaffold_6.tRNA6-TyrGTA	697	+	3245088	3245275	0	1	187,	0,
Scaffold_6	3417788	3417961	Scaffold_6.tRNA84-LysCTT	877	-	3417788	3417961	0	1	173,	0,
Scaffold_6	3627651	3627825	Scaffold_6.tRNA83-AlaAGC	606	-	3627651	3627825	0	1	174,	0,
Scaffold_6	3637804	3637975	Scaffold_6.tRNA82-AlaAGC	502	-	3637804	3637975	0	1	171,	0,
Scaffold_6	4591237	4591410	Scaffold_6.tRNA80-PheGAA	783	-	4591237	4591410	0	1	173,	0,
Scaffold_6	4661989	4662161	Scaffold_6.tRNA79-LysTTT	923	-	4661989	4662161	0	1	172,	0,
Scaffold_6	5309606	5309779	Scaffold_6.tRNA77-PheGAA	740	-	5309606	5309779	0	1	173,	0,
Scaffold_6	12961344	12961517	Scaffold_6.tRNA67-ThrTGT	721	-	12961344	12961517	0	1	173,	0,
Scaffold_6	14599378	14599563	Scaffold_6.tRNA66-MetCAT	642	-	14599378	14599563	0	1	185,	0,
Scaffold_6	14935166	14935339	Scaffold_6.tRNA19-AlaAGC	634	+	14935166	14935339	0	1	173,	0,
Scaffold_6	14950448	14950620	Scaffold_6.tRNA20-ProCGG	648	+	14950448	14950620	0	1	172,	0,
Scaffold_6	15392636	15392809	Scaffold_6.tRNA65-AlaTGC	700	-	15392636	15392809	0	1	173,	0,
Scaffold_6	18130505	18130687	Scaffold_6.tRNA61-SerTGA	807	-	18130505	18130687	0	1	182,	0,
Scaffold_6	18132125	18132307	Scaffold_6.tRNA60-SerTGA	807	-	18132125	18132307	0	1	182,	0,
Scaffold_6	18135445	18135627	Scaffold_6.tRNA59-SerTGA	829	-	18135445	18135627	0	1	182,	0,
Scaffold_6	18918500	18918672	Scaffold_6.tRNA57-AspGTC	698	-	18918500	18918672	0	1	172,	0,
Scaffold_6	18991430	18991603	Scaffold_6.tRNA56-AlaTGC	700	-	18991430	18991603	0	1	173,	0,
Scaffold_6	18992069	18992242	Scaffold_6.tRNA54-AlaTGC	700	-	18992069	18992242	0	1	173,	0,
Scaffold_6	19291976	19292149	Scaffold_6.tRNA53-ArgCCG	692	-	19291976	19292149	0	1	173,	0,
Scaffold_6	20526044	20526226	Scaffold_6.tRNA30-SerTGA	763	+	20526044	20526226	0	1	182,	0,
Scaffold_6	21198763	21198945	Scaffold_6.tRNA31-SerGCT	805	+	21198763	21198945	0	1	182,	0,
Scaffold_6	21213820	21214002	Scaffold_6.tRNA51-SerGCT	805	-	21213820	21214002	0	1	182,	0,
Scaffold_6	21214237	21214419	Scaffold_6.tRNA50-SerGCT	805	-	21214237	21214419	0	1	182,	0,
Scaffold_6	22757234	22757406	Scaffold_6.tRNA38-TrpCCA	758	+	22757234	22757406	0	1	172,	0,
Scaffold_6	22902692	22902864	Scaffold_6.tRNA39-ProTGG	685	+	22902692	22902864	0	1	172,	0,
Scaffold_6	23314490	23314663	Scaffold_6.tRNA45-ArgACG	717	-	23314490	23314663	0	1	173,	0,
Scaffold_6	23351272	23351444	Scaffold_6.tRNA44-iMetCAT	583	-	23351272	23351444	0	1	172,	0,
Scaffold_6	24085293	24085480	Scaffold_6.tRNA43-TyrGTA	744	-	24085293	24085480	0	1	187,	0,
