# Supplementary material for: Conservation and Tandem Duplication of tRNA Genes in Plant Species
Source: Genes (Basel). 2025 Nov 1;16(11):1307. doi: 10.3390/genes16111307 (PMC12652284; doi:10.3390/genes16111307)
Supplement: Supplementary file 1 [file genes-16-01307-s001.zip › tRNA.prediction.out/Ahy/Scaffold_7.bed]

Scaffold_7	1178086	1178260	Scaffold_7.tRNA1-IleAAT	793	+	1178086	1178260	0	1	174,	0,
Scaffold_7	1372932	1373116	Scaffold_7.tRNA2-LeuCAA	786	+	1372932	1373116	0	1	184,	0,
Scaffold_7	1793187	1793359	Scaffold_7.tRNA4-iMetCAT	583	+	1793187	1793359	0	1	172,	0,
Scaffold_7	2965046	2965219	Scaffold_7.tRNA95-AlaCGC	683	-	2965046	2965219	0	1	173,	0,
Scaffold_7	8558086	8558268	Scaffold_7.tRNA13-SerAGA	787	+	8558086	8558268	0	1	182,	0,
Scaffold_7	9031827	9031999	Scaffold_7.tRNA86-CysGCA	817	-	9031827	9031999	0	1	172,	0,
Scaffold_7	9039385	9039557	Scaffold_7.tRNA85-CysGCA	817	-	9039385	9039557	0	1	172,	0,
Scaffold_7	9109266	9109438	Scaffold_7.tRNA14-CysGCA	817	+	9109266	9109438	0	1	172,	0,
Scaffold_7	10913631	10913803	Scaffold_7.tRNA81-GlyTCC	598	-	10913631	10913803	0	1	172,	0,
Scaffold_7	10919278	10919451	Scaffold_7.tRNA80-AlaAGC	589	-	10919278	10919451	0	1	173,	0,
Scaffold_7	11212222	11212394	Scaffold_7.tRNA18-GlyTCC	739	+	11212222	11212394	0	1	172,	0,
Scaffold_7	11574588	11574760	Scaffold_7.tRNA76-AspGTC	640	-	11574588	11574760	0	1	172,	0,
Scaffold_7	11575808	11575980	Scaffold_7.tRNA74-AspGTC	513	-	11575808	11575980	0	1	172,	0,
Scaffold_7	11576180	11576352	Scaffold_7.tRNA73-AspGTC	563	-	11576180	11576352	0	1	172,	0,
Scaffold_7	11577941	11578113	Scaffold_7.tRNA69-AspGTC	540	-	11577941	11578113	0	1	172,	0,
Scaffold_7	11578293	11578465	Scaffold_7.tRNA68-AspGTC	698	-	11578293	11578465	0	1	172,	0,
Scaffold_7	15314327	15314501	Scaffold_7.tRNA61-IleAAT	824	-	15314327	15314501	0	1	174,	0,
Scaffold_7	17407777	17407965	Scaffold_7.tRNA59-MetCAT	641	-	17407777	17407965	0	1	188,	0,
Scaffold_7	18224580	18224754	Scaffold_7.tRNA26-ValAAC	719	+	18224580	18224754	0	1	174,	0,
Scaffold_7	18395089	18395269	Scaffold_7.tRNA28-LeuTAG	672	+	18395089	18395269	0	1	180,	0,
Scaffold_7	18399460	18399641	Scaffold_7.tRNA56-LeuAAG	740	-	18399460	18399641	0	1	181,	0,
Scaffold_7	18702435	18702609	Scaffold_7.tRNA30-TrpCCA	701	+	18702435	18702609	0	1	174,	0,
Scaffold_7	18732923	18733095	Scaffold_7.tRNA55-GluTTC	720	-	18732923	18733095	0	1	172,	0,
Scaffold_7	18734209	18734381	Scaffold_7.tRNA54-GluTTC	720	-	18734209	18734381	0	1	172,	0,
Scaffold_7	18737757	18737928	Scaffold_7.tRNA32-GlyCCC	660	+	18737757	18737928	0	1	171,	0,
Scaffold_7	19049785	19049957	Scaffold_7.tRNA53-GlnCTG	763	-	19049785	19049957	0	1	172,	0,
Scaffold_7	19555012	19555184	Scaffold_7.tRNA52-GluTTC	732	-	19555012	19555184	0	1	172,	0,
Scaffold_7	20003179	20003353	Scaffold_7.tRNA51-ValAAC	729	-	20003179	20003353	0	1	174,	0,
Scaffold_7	20049997	20050169	Scaffold_7.tRNA33-iMetCAT	583	+	20049997	20050169	0	1	172,	0,
Scaffold_7	20510885	20511058	Scaffold_7.tRNA34-AlaTGC	700	+	20510885	20511058	0	1	173,	0,
Scaffold_7	20517269	20517443	Scaffold_7.tRNA50-AlaTGC	655	-	20517269	20517443	0	1	174,	0,
Scaffold_7	20983136	20983320	Scaffold_7.tRNA36-LeuCAA	786	+	20983136	20983320	0	1	184,	0,
Scaffold_7	21386006	21386192	Scaffold_7.tRNA37-MetCAT	642	+	21386006	21386192	0	1	186,	0,
Scaffold_7	22097296	22097467	Scaffold_7.tRNA38-GlyGCC	665	+	22097296	22097467	0	1	171,	0,
Scaffold_7	22950255	22950437	Scaffold_7.tRNA40-SerTGA	807	+	22950255	22950437	0	1	182,	0,
Scaffold_7	23874171	23874342	Scaffold_7.tRNA45-GlyGCC	665	-	23874171	23874342	0	1	171,	0,
Scaffold_7	23929945	23930117	Scaffold_7.tRNA44-GluTTC	720	-	23929945	23930117	0	1	172,	0,
Scaffold_7	24113422	24113594	Scaffold_7.tRNA43-CysGCA	799	-	24113422	24113594	0	1	172,	0,
