# Supplementary material for: Conservation and Tandem Duplication of tRNA Genes in Plant Species
Source: Genes (Basel). 2025 Nov 1;16(11):1307. doi: 10.3390/genes16111307 (PMC12652284; doi:10.3390/genes16111307)
Supplement: Supplementary file 1 [file genes-16-01307-s001.zip › tRNA.prediction.out/Ahy/Scaffold_8.bed]

Scaffold_8	112129	112301	Scaffold_8.tRNA96-LysTTT	923	-	112129	112301	0	1	172,	0,
Scaffold_8	304217	304399	Scaffold_8.tRNA1-SerGCT	805	+	304217	304399	0	1	182,	0,
Scaffold_8	963065	963236	Scaffold_8.tRNA5-GlyGCC	665	+	963065	963236	0	1	171,	0,
Scaffold_8	1133167	1133340	Scaffold_8.tRNA6-GluCTC	789	+	1133167	1133340	0	1	173,	0,
Scaffold_8	1139121	1139294	Scaffold_8.tRNA7-GluCTC	789	+	1139121	1139294	0	1	173,	0,
Scaffold_8	1140864	1141037	Scaffold_8.tRNA8-GluCTC	789	+	1140864	1141037	0	1	173,	0,
Scaffold_8	1307825	1307999	Scaffold_8.tRNA93-IleAAT	793	-	1307825	1307999	0	1	174,	0,
Scaffold_8	2006072	2006256	Scaffold_8.tRNA91-LeuCAA	786	-	2006072	2006256	0	1	184,	0,
Scaffold_8	2374271	2374454	Scaffold_8.tRNA12-LeuTAA	749	+	2374271	2374454	0	1	183,	0,
Scaffold_8	2388437	2388609	Scaffold_8.tRNA13-GlnTTG	735	+	2388437	2388609	0	1	172,	0,
Scaffold_8	4244828	4245000	Scaffold_8.tRNA15-ProTGG	685	+	4244828	4245000	0	1	172,	0,
Scaffold_8	6486056	6486238	Scaffold_8.tRNA85-SerTGA	807	-	6486056	6486238	0	1	182,	0,
Scaffold_8	7017275	7017448	Scaffold_8.tRNA83-AlaAGC	579	-	7017275	7017448	0	1	173,	0,
Scaffold_8	7021553	7021726	Scaffold_8.tRNA82-AlaAGC	579	-	7021553	7021726	0	1	173,	0,
Scaffold_8	7025831	7026004	Scaffold_8.tRNA81-AlaAGC	579	-	7025831	7026004	0	1	173,	0,
Scaffold_8	7036016	7036189	Scaffold_8.tRNA80-AlaAGC	634	-	7036016	7036189	0	1	173,	0,
Scaffold_8	7395411	7395582	Scaffold_8.tRNA79-GlyGCC	665	-	7395411	7395582	0	1	171,	0,
Scaffold_8	7399226	7399397	Scaffold_8.tRNA78-GlyGCC	665	-	7399226	7399397	0	1	171,	0,
Scaffold_8	7550865	7551047	Scaffold_8.tRNA18-SerCGA	789	+	7550865	7551047	0	1	182,	0,
Scaffold_8	10190233	10190406	Scaffold_8.tRNA19-LysCTT	877	+	10190233	10190406	0	1	173,	0,
Scaffold_8	12046186	12046358	Scaffold_8.tRNA73-ThrTGT	793	-	12046186	12046358	0	1	172,	0,
Scaffold_8	13244181	13244353	Scaffold_8.tRNA22-HisGTG	630	+	13244181	13244353	0	1	172,	0,
Scaffold_8	14180032	14180204	Scaffold_8.tRNA24-GlyTCC	741	+	14180032	14180204	0	1	172,	0,
Scaffold_8	15255028	15255202	Scaffold_8.tRNA71-ValCAC	791	-	15255028	15255202	0	1	174,	0,
Scaffold_8	15332448	15332622	Scaffold_8.tRNA70-ValAAC	674	-	15332448	15332622	0	1	174,	0,
Scaffold_8	15333651	15333825	Scaffold_8.tRNA69-ValAAC	719	-	15333651	15333825	0	1	174,	0,
Scaffold_8	15336042	15336216	Scaffold_8.tRNA67-ValAAC	729	-	15336042	15336216	0	1	174,	0,
Scaffold_8	15336231	15336405	Scaffold_8.tRNA27-ThrAGT	728	+	15336231	15336405	0	1	174,	0,
Scaffold_8	15338357	15338545	Scaffold_8.tRNA66-TyrGTA	744	-	15338357	15338545	0	1	188,	0,
Scaffold_8	15339165	15339353	Scaffold_8.tRNA65-TyrGTA	744	-	15339165	15339353	0	1	188,	0,
Scaffold_8	15346579	15346753	Scaffold_8.tRNA28-ThrAGT	760	+	15346579	15346753	0	1	174,	0,
Scaffold_8	15373029	15373217	Scaffold_8.tRNA64-TyrGTA	591	-	15373029	15373217	0	1	188,	0,
Scaffold_8	15373627	15373815	Scaffold_8.tRNA63-TyrATA	652	-	15373627	15373815	0	1	188,	0,
Scaffold_8	15374602	15374789	Scaffold_8.tRNA62-TyrGTA	744	-	15374602	15374789	0	1	187,	0,
Scaffold_8	15375587	15375775	Scaffold_8.tRNA61-TyrGTA	744	-	15375587	15375775	0	1	188,	0,
Scaffold_8	15376573	15376761	Scaffold_8.tRNA59-TyrGTA	744	-	15376573	15376761	0	1	188,	0,
Scaffold_8	15377456	15377644	Scaffold_8.tRNA57-TyrGTA	744	-	15377456	15377644	0	1	188,	0,
Scaffold_8	15378448	15378636	Scaffold_8.tRNA55-TyrGTA	744	-	15378448	15378636	0	1	188,	0,
Scaffold_8	15379482	15379670	Scaffold_8.tRNA53-TyrGTA	744	-	15379482	15379670	0	1	188,	0,
Scaffold_8	15380947	15381135	Scaffold_8.tRNA51-TyrGTA	586	-	15380947	15381135	0	1	188,	0,
Scaffold_8	15445687	15445869	Scaffold_8.tRNA50-SerAGA	771	-	15445687	15445869	0	1	182,	0,
Scaffold_8	15540886	15541058	Scaffold_8.tRNA29-LysTTT	923	+	15540886	15541058	0	1	172,	0,
Scaffold_8	16165967	16166141	Scaffold_8.tRNA49-AsnGTT	845	-	16165967	16166141	0	1	174,	0,
Scaffold_8	16644580	16644752	Scaffold_8.tRNA48-ProTGG	629	-	16644580	16644752	0	1	172,	0,
Scaffold_8	16644712	16644892	Scaffold_8.tRNA47-LeuTAG	709	-	16644712	16644892	0	1	180,	0,
Scaffold_8	16646253	16646433	Scaffold_8.tRNA46-LeuTAG	644	-	16646253	16646433	0	1	180,	0,
Scaffold_8	17020417	17020603	Scaffold_8.tRNA30-MetCAT	642	+	17020417	17020603	0	1	186,	0,
Scaffold_8	21252167	21252341	Scaffold_8.tRNA37-ValAAC	719	-	21252167	21252341	0	1	174,	0,
