# Supplementary material for: Conservation and Tandem Duplication of tRNA Genes in Plant Species
Source: Genes (Basel). 2025 Nov 1;16(11):1307. doi: 10.3390/genes16111307 (PMC12652284; doi:10.3390/genes16111307)
Supplement: Supplementary file 1 [file genes-16-01307-s001.zip › tRNA.prediction.out/Ahy/Scaffold_9.bed]

Scaffold_9	4062399	4062581	Scaffold_9.tRNA5-SerAGA	681	+	4062399	4062581	0	1	182,	0,
Scaffold_9	4433354	4433527	Scaffold_9.tRNA6-ArgCCT	738	+	4433354	4433527	0	1	173,	0,
Scaffold_9	9278359	9278532	Scaffold_9.tRNA8-GluCTC	789	+	9278359	9278532	0	1	173,	0,
Scaffold_9	11000522	11000694	Scaffold_9.tRNA66-LysTTT	923	-	11000522	11000694	0	1	172,	0,
Scaffold_9	11689097	11689284	Scaffold_9.tRNA65-TyrGTA	697	-	11689097	11689284	0	1	187,	0,
Scaffold_9	13543285	13543472	Scaffold_9.tRNA12-TyrGTA	697	+	13543285	13543472	0	1	187,	0,
Scaffold_9	13543436	13543624	Scaffold_9.tRNA13-TyrGTA	696	+	13543436	13543624	0	1	188,	0,
Scaffold_9	13544240	13544414	Scaffold_9.tRNA62-ThrAGT	760	-	13544240	13544414	0	1	174,	0,
Scaffold_9	13544692	13544866	Scaffold_9.tRNA14-ValAAC	729	+	13544692	13544866	0	1	174,	0,
Scaffold_9	13547144	13547333	Scaffold_9.tRNA15-TyrGTA	743	+	13547144	13547333	0	1	189,	0,
Scaffold_9	13567466	13567640	Scaffold_9.tRNA16-ValAAC	729	+	13567466	13567640	0	1	174,	0,
Scaffold_9	13569493	13569667	Scaffold_9.tRNA17-ValAAC	729	+	13569493	13569667	0	1	174,	0,
Scaffold_9	13570240	13570427	Scaffold_9.tRNA61-TyrGTA	742	-	13570240	13570427	0	1	187,	0,
Scaffold_9	14394798	14394980	Scaffold_9.tRNA18-LeuAAG	672	+	14394798	14394980	0	1	182,	0,
Scaffold_9	14477170	14477342	Scaffold_9.tRNA20-ProTGG	692	+	14477170	14477342	0	1	172,	0,
Scaffold_9	17172580	17172752	Scaffold_9.tRNA24-GlnCTG	732	+	17172580	17172752	0	1	172,	0,
Scaffold_9	17336934	17337107	Scaffold_9.tRNA25-ArgTCT	700	+	17336934	17337107	0	1	173,	0,
Scaffold_9	18064483	18064657	Scaffold_9.tRNA26-ArgTCG	823	+	18064483	18064657	0	1	174,	0,
Scaffold_9	18412355	18412528	Scaffold_9.tRNA55-ValTAC	778	-	18412355	18412528	0	1	173,	0,
Scaffold_9	18629777	18629950	Scaffold_9.tRNA27-LysCTT	877	+	18629777	18629950	0	1	173,	0,
Scaffold_9	18719011	18719182	Scaffold_9.tRNA28-GlyGCC	635	+	18719011	18719182	0	1	171,	0,
Scaffold_9	18737798	18737969	Scaffold_9.tRNA54-GlyGCC	635	-	18737798	18737969	0	1	171,	0,
Scaffold_9	18981270	18981443	Scaffold_9.tRNA29-PheGAA	783	+	18981270	18981443	0	1	173,	0,
Scaffold_9	19337211	19337383	Scaffold_9.tRNA30-TrpCCA	758	+	19337211	19337383	0	1	172,	0,
Scaffold_9	19639921	19640101	Scaffold_9.tRNA53-LeuTAG	709	-	19639921	19640101	0	1	180,	0,
Scaffold_9	20304657	20304829	Scaffold_9.tRNA50-GlnCTG	753	-	20304657	20304829	0	1	172,	0,
Scaffold_9	20535214	20535386	Scaffold_9.tRNA49-AspGTC	698	-	20535214	20535386	0	1	172,	0,
Scaffold_9	20535373	20535545	Scaffold_9.tRNA48-AspGTC	698	-	20535373	20535545	0	1	172,	0,
Scaffold_9	20568990	20569163	Scaffold_9.tRNA45-ValTAC	782	-	20568990	20569163	0	1	173,	0,
Scaffold_9	21933700	21933873	Scaffold_9.tRNA33-ValTAC	778	+	21933700	21933873	0	1	173,	0,
Scaffold_9	22019206	22019379	Scaffold_9.tRNA34-PheGAA	783	+	22019206	22019379	0	1	173,	0,
Scaffold_9	22019345	22019518	Scaffold_9.tRNA35-PheGAA	783	+	22019345	22019518	0	1	173,	0,
Scaffold_9	22689451	22689643	Scaffold_9.tRNA43-IleTAT	717	-	22689451	22689643	0	1	192,	0,
Scaffold_9	22689623	22689826	Scaffold_9.tRNA42-LeuTAA	765	-	22689623	22689826	0	1	203,	0,
Scaffold_9	22689815	22689997	Scaffold_9.tRNA41-LeuAAG	744	-	22689815	22689997	0	1	182,	0,
Scaffold_9	22689998	22690170	Scaffold_9.tRNA40-ArgTCT	747	-	22689998	22690170	0	1	172,	0,
Scaffold_9	22690474	22690647	Scaffold_9.tRNA36-ValCAC	698	+	22690474	22690647	0	1	173,	0,
Scaffold_9	22690634	22690807	Scaffold_9.tRNA37-MetCAT	796	+	22690634	22690807	0	1	173,	0,
Scaffold_9	22690799	22690981	Scaffold_9.tRNA39-SerTGA	873	-	22690799	22690981	0	1	182,	0,
Scaffold_9	22691004	22691186	Scaffold_9.tRNA38-LeuTAG	699	+	22691004	22691186	0	1	182,	0,
