# Supplementary material for: Conservation and Tandem Duplication of tRNA Genes in Plant Species
Source: Genes (Basel). 2025 Nov 1;16(11):1307. doi: 10.3390/genes16111307 (PMC12652284; doi:10.3390/genes16111307)
Supplement: Supplementary file 1 [file genes-16-01307-s001.zip › tRNA.prediction.out/Ath/Ath.high.350.bed]

Chr1	111539	112311	Chr1.tRNA244-GlnCTG	729	-	111539	112311	0	1	772,	0,
Chr1	306033	306806	Chr1.tRNA1-ValTAC	744	+	306033	306806	0	1	773,	0,
Chr1	308924	309697	Chr1.tRNA243-LysCTT	877	-	308924	309697	0	1	773,	0,
Chr1	515143	515916	Chr1.tRNA2-PheGAA	783	+	515143	515916	0	1	773,	0,
Chr1	552289	553061	Chr1.tRNA3-HisGTG	630	+	552289	553061	0	1	772,	0,
Chr1	604051	604824	Chr1.tRNA4-LysCTT	877	+	604051	604824	0	1	773,	0,
Chr1	877297	878069	Chr1.tRNA5-AspGTC	698	+	877297	878069	0	1	772,	0,
Chr1	892163	892935	Chr1.tRNA6-GlnCTG	747	+	892163	892935	0	1	772,	0,
Chr1	909460	910233	Chr1.tRNA242-PheGAA	783	-	909460	910233	0	1	773,	0,
Chr1	1324572	1325357	Chr1.tRNA8-MetCAT	642	+	1324572	1325357	0	1	785,	0,
Chr1	1583421	1584195	Chr1.tRNA241-AsnGTT	837	-	1583421	1584195	0	1	774,	0,
Chr1	1817049	1817821	Chr1.tRNA9-ThrTGT	830	+	1817049	1817821	0	1	772,	0,
Chr1	1977733	1978507	Chr1.tRNA10-IleAAT	855	+	1977733	1978507	0	1	774,	0,
Chr1	2025005	2025778	Chr1.tRNA11-AlaAGC	634	+	2025005	2025778	0	1	773,	0,
Chr1	2107047	2107818	Chr1.tRNA240-GlyGCC	665	-	2107047	2107818	0	1	771,	0,
Chr1	2110797	2111568	Chr1.tRNA239-GlyGCC	665	-	2110797	2111568	0	1	771,	0,
Chr1	2177534	2178308	Chr1.tRNA12-IleTAT	859	+	2177534	2178308	0	1	774,	0,
Chr1	2334471	2335244	Chr1.tRNA13-AlaAGC	634	+	2334471	2335244	0	1	773,	0,
Chr1	2406483	2407255	Chr1.tRNA238-HisGTG	630	-	2406483	2407255	0	1	772,	0,
Chr1	2588174	2588946	Chr1.tRNA14-GlyTCC	741	+	2588174	2588946	0	1	772,	0,
Chr1	2846185	2846958	Chr1.tRNA236-AlaTGC	700	-	2846185	2846958	0	1	773,	0,
Chr1	2878952	2879724	Chr1.tRNA16-ProAGG	682	+	2878952	2879724	0	1	772,	0,
Chr1	2939066	2939838	Chr1.tRNA17-GluTTC	699	+	2939066	2939838	0	1	772,	0,
Chr1	3430834	3431606	Chr1.tRNA235-ProAGG	682	-	3430834	3431606	0	1	772,	0,
Chr1	3676256	3677041	Chr1.tRNA19-MetCAT	642	+	3676256	3677041	0	1	785,	0,
Chr1	3678424	3679198	Chr1.tRNA234-ArgTCG	819	-	3678424	3679198	0	1	774,	0,
Chr1	3881178	3881958	Chr1.tRNA20-LeuTAG	695	+	3881178	3881958	0	1	780,	0,
Chr1	3914278	3915050	Chr1.tRNA233-TrpCCA	758	-	3914278	3915050	0	1	772,	0,
Chr1	4266637	4267411	Chr1.tRNA232-ValAAC	725	-	4266637	4267411	0	1	774,	0,
Chr1	4285536	4286308	Chr1.tRNA231-GlyTCC	741	-	4285536	4286308	0	1	772,	0,
Chr1	4439863	4440636	Chr1.tRNA21-ArgACG	726	+	4439863	4440636	0	1	773,	0,
Chr1	4522358	4523132	Chr1.tRNA230-IleAAT	855	-	4522358	4523132	0	1	774,	0,
Chr1	4709284	4710056	Chr1.tRNA22-ThrCGT	823	+	4709284	4710056	0	1	772,	0,
Chr1	4741648	4742421	Chr1.tRNA23-AlaTGC	700	+	4741648	4742421	0	1	773,	0,
Chr1	4742744	4743517	Chr1.tRNA24-AlaTGC	700	+	4742744	4743517	0	1	773,	0,
Chr1	5189336	5190110	Chr1.tRNA229-AsnGTT	747	-	5189336	5190110	0	1	774,	0,
Chr1	5309296	5310068	Chr1.tRNA228-TrpCCA	758	-	5309296	5310068	0	1	772,	0,
Chr1	5380556	5381338	Chr1.tRNA25-SerAGA	770	+	5380556	5381338	0	1	782,	0,
Chr1	5517711	5518484	Chr1.tRNA227-LysCTT	877	-	5517711	5518484	0	1	773,	0,
Chr1	5619120	5619893	Chr1.tRNA226-ArgCCG	695	-	5619120	5619893	0	1	773,	0,
Chr1	6038406	6039188	Chr1.tRNA26-SerAGA	805	+	6038406	6039188	0	1	782,	0,
Chr1	6075469	6076241	Chr1.tRNA27-AspGTC	698	+	6075469	6076241	0	1	772,	0,
Chr1	6075594	6076368	Chr1.tRNA225-ValAAC	725	-	6075594	6076368	0	1	774,	0,
Chr1	6345413	6346185	Chr1.tRNA28-AspGTC	698	+	6345413	6346185	0	1	772,	0,
Chr1	6488304	6489085	Chr1.tRNA29-LeuCAG	707	+	6488304	6489085	0	1	781,	0,
Chr1	6948509	6949293	Chr1.tRNA224-LeuCAA	820	-	6948509	6949293	0	1	784,	0,
Chr1	6994931	6995703	Chr1.tRNA223-GluTTC	699	-	6994931	6995703	0	1	772,	0,
Chr1	7004163	7004935	Chr1.tRNA30-AspGTC	714	+	7004163	7004935	0	1	772,	0,
Chr1	7016165	7016938	Chr1.tRNA31-LysCTT	877	+	7016165	7016938	0	1	773,	0,
Chr1	7082317	7083089	Chr1.tRNA32-ProTGG	692	+	7082317	7083089	0	1	772,	0,
Chr1	7242410	7243182	Chr1.tRNA222-TrpCCA	727	-	7242410	7243182	0	1	772,	0,
Chr1	7499382	7500154	Chr1.tRNA221-GlnTTG	735	-	7499382	7500154	0	1	772,	0,
Chr1	7655769	7656541	Chr1.tRNA220-GlnTTG	735	-	7655769	7656541	0	1	772,	0,
Chr1	7884019	7884804	Chr1.tRNA219-MetCAT	642	-	7884019	7884804	0	1	785,	0,
Chr1	8519939	8520713	Chr1.tRNA218-ValAAC	725	-	8519939	8520713	0	1	774,	0,
Chr1	9143459	9144233	Chr1.tRNA33-AsnGTT	861	+	9143459	9144233	0	1	774,	0,
Chr1	9157832	9158605	Chr1.tRNA34-AlaTGC	700	+	9157832	9158605	0	1	773,	0,
Chr1	10090017	10090789	Chr1.tRNA38-ProTGG	685	+	10090017	10090789	0	1	772,	0,
Chr1	10090418	10091190	Chr1.tRNA39-ProTGG	685	+	10090418	10091190	0	1	772,	0,
Chr1	10091974	10092746	Chr1.tRNA40-ProTGG	685	+	10091974	10092746	0	1	772,	0,
Chr1	10092450	10093222	Chr1.tRNA41-ProTGG	685	+	10092450	10093222	0	1	772,	0,
Chr1	10092958	10093730	Chr1.tRNA42-ProTGG	685	+	10092958	10093730	0	1	772,	0,
Chr1	10093395	10094167	Chr1.tRNA43-ProTGG	685	+	10093395	10094167	0	1	772,	0,
Chr1	10093822	10094594	Chr1.tRNA44-ProTGG	685	+	10093822	10094594	0	1	772,	0,
Chr1	10096600	10097372	Chr1.tRNA45-ProAGG	581	+	10096600	10097372	0	1	772,	0,
Chr1	10096763	10097535	Chr1.tRNA46-ProTGG	685	+	10096763	10097535	0	1	772,	0,
Chr1	10097367	10098139	Chr1.tRNA47-ProTGG	685	+	10097367	10098139	0	1	772,	0,
Chr1	10098302	10099074	Chr1.tRNA48-ProTGG	685	+	10098302	10099074	0	1	772,	0,
Chr1	10098728	10099500	Chr1.tRNA49-ProTGG	685	+	10098728	10099500	0	1	772,	0,
Chr1	10099074	10099846	Chr1.tRNA50-ProAGG	674	+	10099074	10099846	0	1	772,	0,
Chr1	10099476	10100248	Chr1.tRNA51-ProTGG	685	+	10099476	10100248	0	1	772,	0,
Chr1	10099922	10100694	Chr1.tRNA52-ProTGG	685	+	10099922	10100694	0	1	772,	0,
Chr1	10100677	10101449	Chr1.tRNA53-ProTGG	685	+	10100677	10101449	0	1	772,	0,
Chr1	10101249	10102021	Chr1.tRNA54-ProTGG	685	+	10101249	10102021	0	1	772,	0,
Chr1	10101642	10102414	Chr1.tRNA55-ProTGG	685	+	10101642	10102414	0	1	772,	0,
Chr1	10105739	10106511	Chr1.tRNA56-ProTGG	685	+	10105739	10106511	0	1	772,	0,
Chr1	10106177	10106949	Chr1.tRNA57-ProTGG	685	+	10106177	10106949	0	1	772,	0,
Chr1	10106547	10107319	Chr1.tRNA58-ProTGG	685	+	10106547	10107319	0	1	772,	0,
Chr1	10107298	10108070	Chr1.tRNA59-ProTGG	685	+	10107298	10108070	0	1	772,	0,
Chr1	10108038	10108810	Chr1.tRNA60-ProTGG	685	+	10108038	10108810	0	1	772,	0,
Chr1	10108359	10109131	Chr1.tRNA61-ProTGG	627	+	10108359	10109131	0	1	772,	0,
Chr1	10206955	10207728	Chr1.tRNA217-GluCTC	763	-	10206955	10207728	0	1	773,	0,
Chr1	10756371	10757144	Chr1.tRNA62-GluCTC	763	+	10756371	10757144	0	1	773,	0,
Chr1	10963222	10963996	Chr1.tRNA216-ValAAC	725	-	10963222	10963996	0	1	774,	0,
Chr1	11103762	11104536	Chr1.tRNA63-IleAAT	864	+	11103762	11104536	0	1	774,	0,
Chr1	11796850	11797635	Chr1.tRNA215-MetCAT	642	-	11796850	11797635	0	1	785,	0,
Chr1	13686075	13686848	Chr1.tRNA64-ArgTCT	710	+	13686075	13686848	0	1	773,	0,
Chr1	15730264	15731036	Chr1.tRNA214-iMetCAT	550	-	15730264	15731036	0	1	772,	0,
Chr1	16585354	16586126	Chr1.tRNA213-AspGTC	639	-	16585354	16586126	0	1	772,	0,
Chr1	17156256	17157028	Chr1.tRNA65-ProTGG	685	+	17156256	17157028	0	1	772,	0,
Chr1	17157009	17157781	Chr1.tRNA66-LeuAAG	532	+	17157009	17157781	0	1	772,	0,
Chr1	17158180	17158952	Chr1.tRNA67-ProTGG	685	+	17158180	17158952	0	1	772,	0,
Chr1	17158628	17159400	Chr1.tRNA68-ProTGG	685	+	17158628	17159400	0	1	772,	0,
Chr1	17160177	17160949	Chr1.tRNA69-ProTGG	685	+	17160177	17160949	0	1	772,	0,
Chr1	17160618	17161390	Chr1.tRNA70-ProTGG	685	+	17160618	17161390	0	1	772,	0,
Chr1	17161671	17162443	Chr1.tRNA71-ProTGG	685	+	17161671	17162443	0	1	772,	0,
Chr1	17731490	17732263	Chr1.tRNA72-LysCTT	877	+	17731490	17732263	0	1	773,	0,
Chr1	18135247	18136019	Chr1.tRNA212-AspGTC	698	-	18135247	18136019	0	1	772,	0,
Chr1	18230128	18230902	Chr1.tRNA211-ThrAGT	702	-	18230128	18230902	0	1	774,	0,
Chr1	18308552	18309337	Chr1.tRNA73-TyrGTA	742	+	18308552	18309337	0	1	785,	0,
Chr1	18387451	18388224	Chr1.tRNA74-ArgCCT	748	+	18387451	18388224	0	1	773,	0,
Chr1	18552648	18553428	Chr1.tRNA75-LeuTAG	649	+	18552648	18553428	0	1	780,	0,
Chr1	18557549	18558329	Chr1.tRNA76-LeuTAG	649	+	18557549	18558329	0	1	780,	0,
Chr1	19424204	19424978	Chr1.tRNA77-AsnGTT	814	+	19424204	19424978	0	1	774,	0,
Chr1	19498068	19498842	Chr1.tRNA210-ArgTCG	819	-	19498068	19498842	0	1	774,	0,
Chr1	19684783	19685569	Chr1.tRNA209-TyrGTA	742	-	19684783	19685569	0	1	786,	0,
Chr1	19847622	19848396	Chr1.tRNA78-IleTAT	859	+	19847622	19848396	0	1	774,	0,
Chr1	19925488	19926260	Chr1.tRNA208-CysGCA	808	-	19925488	19926260	0	1	772,	0,
Chr1	20412577	20413350	Chr1.tRNA207-AlaTGC	700	-	20412577	20413350	0	1	773,	0,
Chr1	20790960	20791742	Chr1.tRNA79-SerTGA	807	+	20790960	20791742	0	1	782,	0,
Chr1	21268436	21269218	Chr1.tRNA80-SerAGA	648	+	21268436	21269218	0	1	782,	0,
Chr1	21268771	21269556	Chr1.tRNA81-TyrGTA	646	+	21268771	21269556	0	1	785,	0,
Chr1	21269201	21269986	Chr1.tRNA82-TyrGTA	722	+	21269201	21269986	0	1	785,	0,
Chr1	21269945	21270727	Chr1.tRNA83-SerAGA	770	+	21269945	21270727	0	1	782,	0,
Chr1	21270280	21271065	Chr1.tRNA84-TyrGTA	646	+	21270280	21271065	0	1	785,	0,
Chr1	21270710	21271495	Chr1.tRNA85-TyrGTA	722	+	21270710	21271495	0	1	785,	0,
Chr1	21271454	21272236	Chr1.tRNA86-SerAGA	648	+	21271454	21272236	0	1	782,	0,
Chr1	21271789	21272574	Chr1.tRNA87-TyrGTA	646	+	21271789	21272574	0	1	785,	0,
Chr1	21272219	21273004	Chr1.tRNA88-TyrGTA	722	+	21272219	21273004	0	1	785,	0,
Chr1	21272963	21273745	Chr1.tRNA89-SerAGA	770	+	21272963	21273745	0	1	782,	0,
Chr1	21273298	21274083	Chr1.tRNA90-TyrGTA	646	+	21273298	21274083	0	1	785,	0,
Chr1	21273728	21274513	Chr1.tRNA91-TyrGTA	722	+	21273728	21274513	0	1	785,	0,
Chr1	21274472	21275254	Chr1.tRNA92-SerAGA	741	+	21274472	21275254	0	1	782,	0,
Chr1	21274807	21275592	Chr1.tRNA93-TyrGTA	722	+	21274807	21275592	0	1	785,	0,
Chr1	21275258	21276043	Chr1.tRNA94-TyrGTA	722	+	21275258	21276043	0	1	785,	0,
Chr1	21276001	21276783	Chr1.tRNA95-SerAGA	770	+	21276001	21276783	0	1	782,	0,
Chr1	21276336	21277121	Chr1.tRNA96-TyrGTA	646	+	21276336	21277121	0	1	785,	0,
Chr1	21276766	21277551	Chr1.tRNA97-TyrGTA	722	+	21276766	21277551	0	1	785,	0,
Chr1	21277510	21278292	Chr1.tRNA98-SerAGA	741	+	21277510	21278292	0	1	782,	0,
Chr1	21277845	21278630	Chr1.tRNA99-TyrGTA	722	+	21277845	21278630	0	1	785,	0,
Chr1	21278296	21279081	Chr1.tRNA100-TyrGTA	722	+	21278296	21279081	0	1	785,	0,
Chr1	21279039	21279821	Chr1.tRNA101-SerAGA	701	+	21279039	21279821	0	1	782,	0,
Chr1	21279369	21280154	Chr1.tRNA102-TyrGTA	722	+	21279369	21280154	0	1	785,	0,
Chr1	21279827	21280612	Chr1.tRNA103-TyrGTA	722	+	21279827	21280612	0	1	785,	0,
Chr1	21280571	21281353	Chr1.tRNA104-SerAGA	770	+	21280571	21281353	0	1	782,	0,
Chr1	21280901	21281686	Chr1.tRNA105-TyrGTA	722	+	21280901	21281686	0	1	785,	0,
Chr1	21282103	21282885	Chr1.tRNA107-SerAGA	770	+	21282103	21282885	0	1	782,	0,
Chr1	21282433	21283218	Chr1.tRNA108-TyrGTA	722	+	21282433	21283218	0	1	785,	0,
Chr1	21282891	21283676	Chr1.tRNA109-TyrGTA	722	+	21282891	21283676	0	1	785,	0,
Chr1	21283635	21284417	Chr1.tRNA110-SerAGA	770	+	21283635	21284417	0	1	782,	0,
Chr1	21283965	21284750	Chr1.tRNA111-TyrGTA	722	+	21283965	21284750	0	1	785,	0,
Chr1	21284423	21285208	Chr1.tRNA112-TyrGTA	722	+	21284423	21285208	0	1	785,	0,
Chr1	21285168	21285950	Chr1.tRNA113-SerAGA	770	+	21285168	21285950	0	1	782,	0,
Chr1	21285498	21286283	Chr1.tRNA114-TyrGTA	722	+	21285498	21286283	0	1	785,	0,
Chr1	21285955	21286740	Chr1.tRNA115-TyrGTA	722	+	21285955	21286740	0	1	785,	0,
Chr1	21286699	21287481	Chr1.tRNA116-SerAGA	770	+	21286699	21287481	0	1	782,	0,
Chr1	21287029	21287814	Chr1.tRNA117-TyrGTA	722	+	21287029	21287814	0	1	785,	0,
Chr1	21287486	21288271	Chr1.tRNA118-TyrGTA	722	+	21287486	21288271	0	1	785,	0,
Chr1	21288230	21289012	Chr1.tRNA119-SerAGA	770	+	21288230	21289012	0	1	782,	0,
Chr1	21288559	21289344	Chr1.tRNA120-TyrGTA	722	+	21288559	21289344	0	1	785,	0,
Chr1	21289017	21289802	Chr1.tRNA121-TyrGTA	722	+	21289017	21289802	0	1	785,	0,
Chr1	21289761	21290543	Chr1.tRNA122-SerAGA	506	+	21289761	21290543	0	1	782,	0,
Chr1	21290094	21290879	Chr1.tRNA123-TyrGTA	689	+	21290094	21290879	0	1	785,	0,
Chr1	21290552	21291337	Chr1.tRNA124-TyrGTA	609	+	21290552	21291337	0	1	785,	0,
Chr1	21291110	21291892	Chr1.tRNA125-SerAGA	770	+	21291110	21291892	0	1	782,	0,
Chr1	21291440	21292225	Chr1.tRNA126-TyrGTA	643	+	21291440	21292225	0	1	785,	0,
Chr1	21291897	21292682	Chr1.tRNA127-TyrGTA	722	+	21291897	21292682	0	1	785,	0,
Chr1	21292641	21293423	Chr1.tRNA128-SerAGA	506	+	21292641	21293423	0	1	782,	0,
Chr1	21292974	21293759	Chr1.tRNA129-TyrGTA	689	+	21292974	21293759	0	1	785,	0,
Chr1	21293432	21294217	Chr1.tRNA130-TyrGTA	609	+	21293432	21294217	0	1	785,	0,
Chr1	21293990	21294772	Chr1.tRNA131-SerAGA	770	+	21293990	21294772	0	1	782,	0,
Chr1	21294320	21295105	Chr1.tRNA132-TyrGTA	643	+	21294320	21295105	0	1	785,	0,
Chr1	21294777	21295562	Chr1.tRNA133-TyrGTA	722	+	21294777	21295562	0	1	785,	0,
Chr1	21295521	21296303	Chr1.tRNA134-SerAGA	577	+	21295521	21296303	0	1	782,	0,
Chr1	21295854	21296639	Chr1.tRNA135-TyrGTA	689	+	21295854	21296639	0	1	785,	0,
Chr1	21296870	21297652	Chr1.tRNA137-SerAGA	770	+	21296870	21297652	0	1	782,	0,
Chr1	21297658	21298443	Chr1.tRNA139-TyrGTA	722	+	21297658	21298443	0	1	785,	0,
Chr1	21298402	21299184	Chr1.tRNA140-SerAGA	577	+	21298402	21299184	0	1	782,	0,
Chr1	21298735	21299520	Chr1.tRNA141-TyrGTA	689	+	21298735	21299520	0	1	785,	0,
Chr1	21299751	21300533	Chr1.tRNA143-SerAGA	770	+	21299751	21300533	0	1	782,	0,
Chr1	21300539	21301324	Chr1.tRNA145-TyrGTA	722	+	21300539	21301324	0	1	785,	0,
Chr1	21301283	21302065	Chr1.tRNA146-SerAGA	577	+	21301283	21302065	0	1	782,	0,
Chr1	21301616	21302401	Chr1.tRNA147-TyrGTA	689	+	21301616	21302401	0	1	785,	0,
Chr1	21302966	21303751	Chr1.tRNA150-TyrGTA	722	+	21302966	21303751	0	1	785,	0,
Chr1	21303426	21304211	Chr1.tRNA151-TyrGTA	722	+	21303426	21304211	0	1	785,	0,
Chr1	21304169	21304953	Chr1.tRNA152-SerAGA	517	+	21304169	21304953	0	1	784,	0,
Chr1	21304960	21305745	Chr1.tRNA154-TyrGTA	722	+	21304960	21305745	0	1	785,	0,
Chr1	21306038	21306823	Chr1.tRNA156-TyrGTA	722	+	21306038	21306823	0	1	785,	0,
Chr1	21306498	21307283	Chr1.tRNA157-TyrGTA	722	+	21306498	21307283	0	1	785,	0,
Chr1	21307241	21308025	Chr1.tRNA158-SerAGA	517	+	21307241	21308025	0	1	784,	0,
Chr1	21308036	21308821	Chr1.tRNA160-TyrGTA	722	+	21308036	21308821	0	1	785,	0,
Chr1	21883492	21884274	Chr1.tRNA205-SerAGA	770	-	21883492	21884274	0	1	782,	0,
Chr1	22040261	22041033	Chr1.tRNA204-ProAGG	682	-	22040261	22041033	0	1	772,	0,
Chr1	22313063	22313834	Chr1.tRNA203-GlyGCC	665	-	22313063	22313834	0	1	771,	0,
Chr1	22394286	22395057	Chr1.tRNA202-GlyGCC	665	-	22394286	22395057	0	1	771,	0,
Chr1	22397241	22398012	Chr1.tRNA201-GlyGCC	621	-	22397241	22398012	0	1	771,	0,
Chr1	22427816	22428587	Chr1.tRNA161-GlyGCC	655	+	22427816	22428587	0	1	771,	0,
Chr1	22477422	22478196	Chr1.tRNA200-ArgTCG	819	-	22477422	22478196	0	1	774,	0,
Chr1	22866407	22867179	Chr1.tRNA199-TrpCCA	758	-	22866407	22867179	0	1	772,	0,
Chr1	22886739	22887519	Chr1.tRNA162-LeuTAG	687	+	22886739	22887519	0	1	780,	0,
Chr1	23558836	23559608	Chr1.tRNA198-CysGCA	801	-	23558836	23559608	0	1	772,	0,
Chr1	23667134	23667906	Chr1.tRNA197-ThrTGT	843	-	23667134	23667906	0	1	772,	0,
Chr1	23802202	23802986	Chr1.tRNA163-LeuCAA	795	+	23802202	23802986	0	1	784,	0,
Chr1	23932786	23933559	Chr1.tRNA164-AlaCGC	683	+	23932786	23933559	0	1	773,	0,
Chr1	24486641	24487423	Chr1.tRNA196-SerAGA	770	-	24486641	24487423	0	1	782,	0,
Chr1	25829303	25830075	Chr1.tRNA165-ProAGG	674	+	25829303	25830075	0	1	772,	0,
Chr1	25886185	25886959	Chr1.tRNA166-IleAAT	855	+	25886185	25886959	0	1	774,	0,
Chr1	25931726	25932499	Chr1.tRNA195-PheGAA	783	-	25931726	25932499	0	1	773,	0,
Chr1	25940813	25941585	Chr1.tRNA168-iMetCAT	583	+	25940813	25941585	0	1	772,	0,
Chr1	25989379	25990153	Chr1.tRNA169-IleAAT	864	+	25989379	25990153	0	1	774,	0,
Chr1	26049127	26049901	Chr1.tRNA170-AsnGTT	833	+	26049127	26049901	0	1	774,	0,
Chr1	26381803	26382575	Chr1.tRNA194-ProAGG	652	-	26381803	26382575	0	1	772,	0,
Chr1	26973038	26973809	Chr1.tRNA171-GlyGCC	675	+	26973038	26973809	0	1	771,	0,
Chr1	27393034	27393816	Chr1.tRNA172-SerAGA	770	+	27393034	27393816	0	1	782,	0,
Chr1	27788632	27789404	Chr1.tRNA174-AspGTC	698	+	27788632	27789404	0	1	772,	0,
Chr1	28020032	28020813	Chr1.tRNA193-LeuAAG	714	-	28020032	28020813	0	1	781,	0,
Chr1	28027609	28028390	Chr1.tRNA175-LeuCAG	707	+	28027609	28028390	0	1	781,	0,
Chr1	28184181	28184953	Chr1.tRNA176-AspGTC	698	+	28184181	28184953	0	1	772,	0,
Chr1	28373138	28373911	Chr1.tRNA192-GluCTC	763	-	28373138	28373911	0	1	773,	0,
Chr1	28407633	28408406	Chr1.tRNA177-GluCTC	763	+	28407633	28408406	0	1	773,	0,
Chr1	28440538	28441310	Chr1.tRNA178-ThrCGT	823	+	28440538	28441310	0	1	772,	0,
Chr1	28519634	28520406	Chr1.tRNA191-GluTTC	704	-	28519634	28520406	0	1	772,	0,
Chr1	28527416	28528188	Chr1.tRNA179-AspGTC	698	+	28527416	28528188	0	1	772,	0,
Chr1	28634341	28635123	Chr1.tRNA180-SerTGA	796	+	28634341	28635123	0	1	782,	0,
Chr1	28947203	28947975	Chr1.tRNA190-GlnTTG	735	-	28947203	28947975	0	1	772,	0,
Chr1	29001854	29002636	Chr1.tRNA189-SerGCT	799	-	29001854	29002636	0	1	782,	0,
Chr1	29142739	29143511	Chr1.tRNA188-GlnTTG	735	-	29142739	29143511	0	1	772,	0,
Chr1	29443575	29444360	Chr1.tRNA187-MetCAT	642	-	29443575	29444360	0	1	785,	0,
Chr1	29803772	29804545	Chr1.tRNA181-ArgCCG	695	+	29803772	29804545	0	1	773,	0,
Chr1	29832766	29833538	Chr1.tRNA182-LysTTT	923	+	29832766	29833538	0	1	772,	0,
Chr1	29833367	29834139	Chr1.tRNA183-LysTTT	923	+	29833367	29834139	0	1	772,	0,
Chr1	30083645	30084419	Chr1.tRNA186-ArgTCG	823	-	30083645	30084419	0	1	774,	0,
Chr1	30173663	30174435	Chr1.tRNA185-TrpCCA	758	-	30173663	30174435	0	1	772,	0,
Chr1	30237433	30238215	Chr1.tRNA184-SerAGA	770	+	30237433	30238215	0	1	782,	0,
Chr2	101714	102488	Chr2.tRNA1-AsnGTT	833	+	101714	102488	0	1	774,	0,
Chr2	706445	707218	Chr2.tRNA2-AlaAGC	634	+	706445	707218	0	1	773,	0,
Chr2	846504	847277	Chr2.tRNA100-AlaAGC	634	-	846504	847277	0	1	773,	0,
Chr2	1054367	1055140	Chr2.tRNA99-AlaTGC	700	-	1054367	1055140	0	1	773,	0,
Chr2	1113633	1114405	Chr2.tRNA98-ThrCGT	734	-	1113633	1114405	0	1	772,	0,
Chr2	1123039	1123811	Chr2.tRNA97-ThrCGT	804	-	1123039	1123811	0	1	772,	0,
Chr2	1154034	1154807	Chr2.tRNA3-ValTAC	744	+	1154034	1154807	0	1	773,	0,
Chr2	3280512	3281286	Chr2.tRNA6-TrpCCA	723	+	3280512	3281286	0	1	774,	0,
Chr2	3452626	3453413	Chr2.tRNA10-SerGGA	645	+	3452626	3453413	0	1	787,	0,
Chr2	3496089	3496861	Chr2.tRNA16-AsnGTT	779	+	3496089	3496861	0	1	772,	0,
Chr2	6946440	6947229	Chr2.tRNA86-TyrGTA	741	-	6946440	6947229	0	1	789,	0,
Chr2	7038743	7039515	Chr2.tRNA19-GlnCTG	711	+	7038743	7039515	0	1	772,	0,
Chr2	7742361	7743135	Chr2.tRNA20-IleAAT	855	+	7742361	7743135	0	1	774,	0,
Chr2	7955326	7956100	Chr2.tRNA84-AsnGTT	814	-	7955326	7956100	0	1	774,	0,
Chr2	9137005	9137777	Chr2.tRNA21-ProCGG	682	+	9137005	9137777	0	1	772,	0,
Chr2	9233842	9234626	Chr2.tRNA82-TyrGTA	743	-	9233842	9234626	0	1	784,	0,
Chr2	9266458	9267239	Chr2.tRNA81-LeuAAG	714	-	9266458	9267239	0	1	781,	0,
Chr2	9270312	9271084	Chr2.tRNA80-GlnCTG	711	-	9270312	9271084	0	1	772,	0,
Chr2	9393319	9394093	Chr2.tRNA23-ValCAC	815	+	9393319	9394093	0	1	774,	0,
Chr2	9449458	9450232	Chr2.tRNA79-IleAAT	864	-	9449458	9450232	0	1	774,	0,
Chr2	9465230	9466003	Chr2.tRNA78-ArgACG	729	-	9465230	9466003	0	1	773,	0,
Chr2	9501929	9502703	Chr2.tRNA24-IleAAT	864	+	9501929	9502703	0	1	774,	0,
Chr2	9590676	9591449	Chr2.tRNA25-AlaCGC	638	+	9590676	9591449	0	1	773,	0,
Chr2	9802866	9803638	Chr2.tRNA77-iMetCAT	583	-	9802866	9803638	0	1	772,	0,
Chr2	10059095	10059867	Chr2.tRNA76-iMetCAT	583	-	10059095	10059867	0	1	772,	0,
Chr2	10373225	10373998	Chr2.tRNA26-ArgACG	725	+	10373225	10373998	0	1	773,	0,
Chr2	10813488	10814261	Chr2.tRNA27-ArgTCT	713	+	10813488	10814261	0	1	773,	0,
Chr2	11115328	11116109	Chr2.tRNA75-LeuAAG	714	-	11115328	11116109	0	1	781,	0,
Chr2	11774501	11775273	Chr2.tRNA74-LysTTT	923	-	11774501	11775273	0	1	772,	0,
Chr2	11863803	11864575	Chr2.tRNA73-GlyTCC	741	-	11863803	11864575	0	1	772,	0,
Chr2	12328652	12329424	Chr2.tRNA28-CysGCA	808	+	12328652	12329424	0	1	772,	0,
Chr2	12339400	12340172	Chr2.tRNA29-HisGTG	568	+	12339400	12340172	0	1	772,	0,
Chr2	12471422	12472194	Chr2.tRNA72-GlyTCC	741	-	12471422	12472194	0	1	772,	0,
Chr2	12637805	12638578	Chr2.tRNA71-ValTAC	744	-	12637805	12638578	0	1	773,	0,
Chr2	12881240	12882011	Chr2.tRNA30-GlyGCC	665	+	12881240	12882011	0	1	771,	0,
Chr2	12882383	12883154	Chr2.tRNA31-GlyGCC	665	+	12882383	12883154	0	1	771,	0,
Chr2	12975597	12976368	Chr2.tRNA70-GlyGCC	665	-	12975597	12976368	0	1	771,	0,
Chr2	13136885	13137658	Chr2.tRNA69-AlaAGC	610	-	13136885	13137658	0	1	773,	0,
Chr2	13650923	13651698	Chr2.tRNA32-AsnGTT	733	+	13650923	13651698	0	1	775,	0,
Chr2	14046991	14047776	Chr2.tRNA68-MetCAT	642	-	14046991	14047776	0	1	785,	0,
Chr2	14242780	14243552	Chr2.tRNA33-AspGTC	617	+	14242780	14243552	0	1	772,	0,
Chr2	14244348	14245120	Chr2.tRNA34-AspGTC	698	+	14244348	14245120	0	1	772,	0,
Chr2	14350035	14350807	Chr2.tRNA35-ProTGG	685	+	14350035	14350807	0	1	772,	0,
Chr2	14351008	14351780	Chr2.tRNA36-ProTGG	685	+	14351008	14351780	0	1	772,	0,
Chr2	14351840	14352612	Chr2.tRNA37-ProTGG	685	+	14351840	14352612	0	1	772,	0,
Chr2	14352792	14353564	Chr2.tRNA38-ProAGG	674	+	14352792	14353564	0	1	772,	0,
Chr2	14353305	14354077	Chr2.tRNA39-ProTGG	685	+	14353305	14354077	0	1	772,	0,
Chr2	14353747	14354519	Chr2.tRNA40-ProTGG	685	+	14353747	14354519	0	1	772,	0,
Chr2	14354786	14355558	Chr2.tRNA41-ProCGG	659	+	14354786	14355558	0	1	772,	0,
Chr2	14355704	14356476	Chr2.tRNA42-ProAGG	674	+	14355704	14356476	0	1	772,	0,
Chr2	14356170	14356942	Chr2.tRNA43-ProTGG	685	+	14356170	14356942	0	1	772,	0,
Chr2	14743124	14743898	Chr2.tRNA67-ThrAGT	736	-	14743124	14743898	0	1	774,	0,
Chr2	14840256	14841041	Chr2.tRNA45-MetCAT	642	+	14840256	14841041	0	1	785,	0,
Chr2	15168511	15169285	Chr2.tRNA46-AsnGTT	833	+	15168511	15169285	0	1	774,	0,
Chr2	15169227	15170007	Chr2.tRNA47-LeuTAG	687	+	15169227	15170007	0	1	780,	0,
Chr2	15208004	15208788	Chr2.tRNA66-TyrGTA	743	-	15208004	15208788	0	1	784,	0,
Chr2	15319883	15320666	Chr2.tRNA48-LeuTAA	729	+	15319883	15320666	0	1	783,	0,
Chr2	15320034	15320817	Chr2.tRNA65-LeuTAA	729	-	15320034	15320817	0	1	783,	0,
Chr2	15345809	15346582	Chr2.tRNA49-ArgTCT	710	+	15345809	15346582	0	1	773,	0,
Chr2	15469811	15470595	Chr2.tRNA64-TyrGTA	743	-	15469811	15470595	0	1	784,	0,
Chr2	15916466	15917239	Chr2.tRNA50-GluCTC	763	+	15916466	15917239	0	1	773,	0,
Chr2	16518213	16518985	Chr2.tRNA63-CysGCA	791	-	16518213	16518985	0	1	772,	0,
Chr2	16518418	16519190	Chr2.tRNA51-CysGCA	791	+	16518418	16519190	0	1	772,	0,
Chr2	16639429	16640201	Chr2.tRNA62-AspGTC	698	-	16639429	16640201	0	1	772,	0,
Chr2	17538352	17539134	Chr2.tRNA61-SerGCT	817	-	17538352	17539134	0	1	782,	0,
Chr2	17660427	17661198	Chr2.tRNA52-GlyGCC	655	+	17660427	17661198	0	1	771,	0,
Chr2	17873339	17874112	Chr2.tRNA53-ArgACG	726	+	17873339	17874112	0	1	773,	0,
Chr2	17995222	17995994	Chr2.tRNA60-ThrTGT	743	-	17995222	17995994	0	1	772,	0,
Chr2	18309626	18310408	Chr2.tRNA59-SerGCT	805	-	18309626	18310408	0	1	782,	0,
Chr2	18569560	18570333	Chr2.tRNA54-ArgTCT	691	+	18569560	18570333	0	1	773,	0,
Chr2	18703327	18704100	Chr2.tRNA55-LysCTT	877	+	18703327	18704100	0	1	773,	0,
Chr2	18956290	18957063	Chr2.tRNA56-GluCTC	763	+	18956290	18957063	0	1	773,	0,
Chr2	19344076	19344849	Chr2.tRNA57-AlaTGC	700	+	19344076	19344849	0	1	773,	0,
Chr2	19559504	19560275	Chr2.tRNA58-GlyCCC	654	-	19559504	19560275	0	1	771,	0,
Chr3	259283	260055	Chr3.tRNA1-ProAGG	674	+	259283	260055	0	1	772,	0,
Chr3	469309	470083	Chr3.tRNA2-IleAAT	855	+	469309	470083	0	1	774,	0,
Chr3	476451	477223	Chr3.tRNA3-AspGTC	698	+	476451	477223	0	1	772,	0,
Chr3	585735	586517	Chr3.tRNA4-SerAGA	763	+	585735	586517	0	1	782,	0,
Chr3	981618	982390	Chr3.tRNA5-TrpCCA	758	+	981618	982390	0	1	772,	0,
Chr3	983748	984520	Chr3.tRNA6-TrpCCA	758	+	983748	984520	0	1	772,	0,
Chr3	1219878	1220651	Chr3.tRNA7-ArgCCG	673	+	1219878	1220651	0	1	773,	0,
Chr3	1600987	1601759	Chr3.tRNA94-GluTTC	708	-	1600987	1601759	0	1	772,	0,
Chr3	1707387	1708159	Chr3.tRNA93-ProCGG	670	-	1707387	1708159	0	1	772,	0,
Chr3	1738440	1739214	Chr3.tRNA8-IleTAT	823	+	1738440	1739214	0	1	774,	0,
Chr3	1842973	1843744	Chr3.tRNA92-GlyGCC	578	-	1842973	1843744	0	1	771,	0,
Chr3	1919682	1920454	Chr3.tRNA91-ProTGG	685	-	1919682	1920454	0	1	772,	0,
Chr3	2104605	2105377	Chr3.tRNA90-HisGTG	630	-	2104605	2105377	0	1	772,	0,
Chr3	2221895	2222668	Chr3.tRNA9-ValTAC	744	+	2221895	2222668	0	1	773,	0,
Chr3	2232114	2232900	Chr3.tRNA89-MetCAT	642	-	2232114	2232900	0	1	786,	0,
Chr3	2253324	2254106	Chr3.tRNA88-SerTGA	792	-	2253324	2254106	0	1	782,	0,
Chr3	2285251	2286023	Chr3.tRNA10-LysTTT	898	+	2285251	2286023	0	1	772,	0,
Chr3	2918062	2918836	Chr3.tRNA87-ArgTCG	823	-	2918062	2918836	0	1	774,	0,
Chr3	2944261	2945043	Chr3.tRNA11-SerCGA	820	+	2944261	2945043	0	1	782,	0,
Chr3	2945345	2946127	Chr3.tRNA86-SerTGA	811	-	2945345	2946127	0	1	782,	0,
Chr3	3090193	3090976	Chr3.tRNA12-LeuTAA	675	+	3090193	3090976	0	1	783,	0,
Chr3	3095865	3096638	Chr3.tRNA13-ArgTCT	713	+	3095865	3096638	0	1	773,	0,
Chr3	3534795	3535568	Chr3.tRNA14-ArgCCT	748	+	3534795	3535568	0	1	773,	0,
Chr3	3575493	3576267	Chr3.tRNA15-ValCAC	812	+	3575493	3576267	0	1	774,	0,
Chr3	3622341	3623113	Chr3.tRNA84-ProCGG	682	-	3622341	3623113	0	1	772,	0,
Chr3	3941655	3942427	Chr3.tRNA16-LysTTT	923	+	3941655	3942427	0	1	772,	0,
Chr3	3994746	3995519	Chr3.tRNA83-ArgCCG	831	-	3994746	3995519	0	1	773,	0,
Chr3	4254177	4254958	Chr3.tRNA17-LeuAAG	714	+	4254177	4254958	0	1	781,	0,
Chr3	4330421	4331193	Chr3.tRNA18-AspGTC	698	+	4330421	4331193	0	1	772,	0,
Chr3	4997790	4998562	Chr3.tRNA19-CysGCA	809	+	4997790	4998562	0	1	772,	0,
Chr3	5067943	5068717	Chr3.tRNA82-IleTAT	859	-	5067943	5068717	0	1	774,	0,
Chr3	5274798	5275571	Chr3.tRNA20-PheGAA	783	+	5274798	5275571	0	1	773,	0,
Chr3	5632501	5633274	Chr3.tRNA21-LysCTT	883	+	5632501	5633274	0	1	773,	0,
Chr3	6483589	6484363	Chr3.tRNA81-ThrAGT	750	-	6483589	6484363	0	1	774,	0,
Chr3	6540280	6541065	Chr3.tRNA22-TyrGTA	742	+	6540280	6541065	0	1	785,	0,
Chr3	6663357	6664130	Chr3.tRNA23-ArgCCT	748	+	6663357	6664130	0	1	773,	0,
Chr3	7223867	7224640	Chr3.tRNA80-ArgACG	714	-	7223867	7224640	0	1	773,	0,
Chr3	7319226	7320008	Chr3.tRNA79-SerGCT	762	-	7319226	7320008	0	1	782,	0,
Chr3	7567043	7567815	Chr3.tRNA78-ProAGG	682	-	7567043	7567815	0	1	772,	0,
Chr3	9372023	9372797	Chr3.tRNA77-IleAAT	864	-	9372023	9372797	0	1	774,	0,
Chr3	9838833	9839607	Chr3.tRNA26-ValCAC	815	+	9838833	9839607	0	1	774,	0,
Chr3	10209977	10210749	Chr3.tRNA27-AspGTC	698	+	10209977	10210749	0	1	772,	0,
Chr3	10317911	10318683	Chr3.tRNA28-ProTGG	692	+	10317911	10318683	0	1	772,	0,
Chr3	10324288	10325060	Chr3.tRNA29-ProTGG	692	+	10324288	10325060	0	1	772,	0,
Chr3	10752080	10752853	Chr3.tRNA30-AlaAGC	634	+	10752080	10752853	0	1	773,	0,
Chr3	10759042	10759815	Chr3.tRNA76-AlaAGC	634	-	10759042	10759815	0	1	773,	0,
Chr3	11075227	11075999	Chr3.tRNA31-ProAGG	674	+	11075227	11075999	0	1	772,	0,
Chr3	11958816	11959589	Chr3.tRNA32-LysCTT	877	+	11958816	11959589	0	1	773,	0,
Chr3	16426690	16427462	Chr3.tRNA75-GlyTCC	741	-	16426690	16427462	0	1	772,	0,
Chr3	16885540	16886314	Chr3.tRNA33-ValAAC	725	+	16885540	16886314	0	1	774,	0,
Chr3	16891288	16892062	Chr3.tRNA34-ValAAC	656	+	16891288	16892062	0	1	774,	0,
Chr3	16893812	16894586	Chr3.tRNA35-ValAAC	725	+	16893812	16894586	0	1	774,	0,
Chr3	17149401	17150173	Chr3.tRNA36-GlyTCC	741	+	17149401	17150173	0	1	772,	0,
Chr3	17264229	17265011	Chr3.tRNA37-SerAGA	778	+	17264229	17265011	0	1	782,	0,
Chr3	17894060	17894832	Chr3.tRNA38-ThrTGT	843	+	17894060	17894832	0	1	772,	0,
Chr3	17974240	17975026	Chr3.tRNA74-TyrGTA	742	-	17974240	17975026	0	1	786,	0,
Chr3	18068727	18069499	Chr3.tRNA39-GlnTTG	735	+	18068727	18069499	0	1	772,	0,
Chr3	18507461	18508235	Chr3.tRNA40-ValAAC	725	+	18507461	18508235	0	1	774,	0,
Chr3	18744457	18745229	Chr3.tRNA73-GluTTC	704	-	18744457	18745229	0	1	772,	0,
Chr3	18825689	18826461	Chr3.tRNA41-GluTTC	693	+	18825689	18826461	0	1	772,	0,
Chr3	18896520	18897293	Chr3.tRNA42-ValTAC	716	+	18896520	18897293	0	1	773,	0,
Chr3	18917082	18917856	Chr3.tRNA43-AsnGTT	833	+	18917082	18917856	0	1	774,	0,
Chr3	18997292	18998065	Chr3.tRNA72-GluCTC	770	-	18997292	18998065	0	1	773,	0,
Chr3	19033042	19033814	Chr3.tRNA71-AspGTC	698	-	19033042	19033814	0	1	772,	0,
Chr3	19392323	19393095	Chr3.tRNA70-ProAGG	674	-	19392323	19393095	0	1	772,	0,
Chr3	19409017	19409789	Chr3.tRNA69-CysGCA	821	-	19409017	19409789	0	1	772,	0,
Chr3	19500637	19501417	Chr3.tRNA44-LeuTAG	695	+	19500637	19501417	0	1	780,	0,
Chr3	19554685	19555457	Chr3.tRNA45-AspGTC	698	+	19554685	19555457	0	1	772,	0,
Chr3	19636777	19637560	Chr3.tRNA46-LeuTAA	675	+	19636777	19637560	0	1	783,	0,
Chr3	19924026	19924798	Chr3.tRNA47-LysTTT	923	+	19924026	19924798	0	1	772,	0,
Chr3	19984590	19985361	Chr3.tRNA48-GlyGCC	665	+	19984590	19985361	0	1	771,	0,
Chr3	20693335	20694107	Chr3.tRNA49-iMetCAT	550	+	20693335	20694107	0	1	772,	0,
Chr3	20813166	20813939	Chr3.tRNA68-LysCTT	877	-	20813166	20813939	0	1	773,	0,
Chr3	21486966	21487748	Chr3.tRNA51-SerGCT	788	+	21486966	21487748	0	1	782,	0,
Chr3	21541931	21542702	Chr3.tRNA52-GlyGCC	665	+	21541931	21542702	0	1	771,	0,
Chr3	21959159	21959932	Chr3.tRNA53-ThrTGT	685	+	21959159	21959932	0	1	773,	0,
Chr3	22138372	22139146	Chr3.tRNA54-ValAAC	725	+	22138372	22139146	0	1	774,	0,
Chr3	22138496	22139268	Chr3.tRNA67-AspGTC	698	-	22138496	22139268	0	1	772,	0,
Chr3	22186484	22187266	Chr3.tRNA66-SerGCT	626	-	22186484	22187266	0	1	782,	0,
Chr3	22469890	22470663	Chr3.tRNA65-LysCTT	877	-	22469890	22470663	0	1	773,	0,
Chr3	22611059	22611840	Chr3.tRNA55-LeuAAG	714	+	22611059	22611840	0	1	781,	0,
Chr3	22775571	22776344	Chr3.tRNA56-GluCTC	763	+	22775571	22776344	0	1	773,	0,
Chr3	22842171	22842942	Chr3.tRNA57-GlyGCC	665	+	22842171	22842942	0	1	771,	0,
Chr3	22859776	22860549	Chr3.tRNA58-AlaCGC	675	+	22859776	22860549	0	1	773,	0,
Chr3	22881456	22882228	Chr3.tRNA59-GlnCTG	737	+	22881456	22882228	0	1	772,	0,
Chr3	23036529	23037302	Chr3.tRNA60-AlaTGC	666	+	23036529	23037302	0	1	773,	0,
Chr3	23051119	23051892	Chr3.tRNA64-PheGAA	783	-	23051119	23051892	0	1	773,	0,
Chr3	23210356	23211127	Chr3.tRNA61-GlyCCC	654	+	23210356	23211127	0	1	771,	0,
Chr3	23285242	23286015	Chr3.tRNA63-AlaTGC	700	-	23285242	23286015	0	1	773,	0,
Chr3	23285403	23286176	Chr3.tRNA62-AlaTGC	700	-	23285403	23286176	0	1	773,	0,
Chr4	33449	34222	Chr4.tRNA1-LysCTT	877	+	33449	34222	0	1	773,	0,
Chr4	424366	425138	Chr4.tRNA81-GlnCTG	711	-	424366	425138	0	1	772,	0,
Chr4	807919	808692	Chr4.tRNA78-PheGAA	783	-	807919	808692	0	1	773,	0,
Chr4	1390544	1391316	Chr4.tRNA3-ProAGG	674	+	1390544	1391316	0	1	772,	0,
Chr4	1441654	1442426	Chr4.tRNA4-ThrTGT	830	+	1441654	1442426	0	1	772,	0,
Chr4	1501256	1502028	Chr4.tRNA5-GlnCTG	746	+	1501256	1502028	0	1	772,	0,
Chr4	1520433	1521206	Chr4.tRNA77-PheGAA	783	-	1520433	1521206	0	1	773,	0,
Chr4	6646079	6646850	Chr4.tRNA6-GlyCCC	654	+	6646079	6646850	0	1	771,	0,
Chr4	6818941	6819725	Chr4.tRNA8-TyrGTA	743	+	6818941	6819725	0	1	784,	0,
Chr4	6837209	6837993	Chr4.tRNA75-LeuTAA	790	-	6837209	6837993	0	1	784,	0,
Chr4	6837423	6838207	Chr4.tRNA74-LeuCAA	820	-	6837423	6838207	0	1	784,	0,
Chr4	6905134	6905907	Chr4.tRNA73-AlaAGC	634	-	6905134	6905907	0	1	773,	0,
Chr4	6944376	6945148	Chr4.tRNA9-ThrTGT	830	+	6944376	6945148	0	1	772,	0,
Chr4	7185353	7186127	Chr4.tRNA10-ValAAC	725	+	7185353	7186127	0	1	774,	0,
Chr4	7232448	7233221	Chr4.tRNA72-AlaAGC	634	-	7232448	7233221	0	1	773,	0,
Chr4	7256064	7256837	Chr4.tRNA11-LysCTT	877	+	7256064	7256837	0	1	773,	0,
Chr4	7341073	7341847	Chr4.tRNA71-AsnGTT	776	-	7341073	7341847	0	1	774,	0,
Chr4	7730610	7731391	Chr4.tRNA12-LeuAAG	714	+	7730610	7731391	0	1	781,	0,
Chr4	7813851	7814624	Chr4.tRNA13-GluCTC	770	+	7813851	7814624	0	1	773,	0,
Chr4	8255349	8256121	Chr4.tRNA14-HisGTG	568	+	8255349	8256121	0	1	772,	0,
Chr4	8301374	8302148	Chr4.tRNA70-ThrAGT	750	-	8301374	8302148	0	1	774,	0,
Chr4	8979305	8980078	Chr4.tRNA15-LysCTT	877	+	8979305	8980078	0	1	773,	0,
Chr4	9107957	9108731	Chr4.tRNA16-ThrAGT	750	+	9107957	9108731	0	1	774,	0,
Chr4	9191225	9191998	Chr4.tRNA17-ValTAC	715	+	9191225	9191998	0	1	773,	0,
Chr4	9286858	9287632	Chr4.tRNA18-ThrAGT	736	+	9286858	9287632	0	1	774,	0,
Chr4	9289334	9290115	Chr4.tRNA19-LeuCAG	707	+	9289334	9290115	0	1	781,	0,
Chr4	9814852	9815624	Chr4.tRNA69-TrpCCA	758	-	9814852	9815624	0	1	772,	0,
Chr4	9873161	9873933	Chr4.tRNA68-TrpCCA	758	-	9873161	9873933	0	1	772,	0,
Chr4	9977755	9978527	Chr4.tRNA67-CysGCA	745	-	9977755	9978527	0	1	772,	0,
Chr4	10092716	10093496	Chr4.tRNA66-LeuTAG	687	-	10092716	10093496	0	1	780,	0,
Chr4	10301650	10302423	Chr4.tRNA20-GluCTC	697	+	10301650	10302423	0	1	773,	0,
Chr4	10325614	10326386	Chr4.tRNA65-GlyTCC	741	-	10325614	10326386	0	1	772,	0,
Chr4	10878373	10879147	Chr4.tRNA64-ThrAGT	736	-	10878373	10879147	0	1	774,	0,
Chr4	11774110	11774896	Chr4.tRNA63-TyrGTA	742	-	11774110	11774896	0	1	786,	0,
Chr4	11909938	11910712	Chr4.tRNA21-AsnGTT	814	+	11909938	11910712	0	1	774,	0,
Chr4	11954390	11955163	Chr4.tRNA62-LysCTT	877	-	11954390	11955163	0	1	773,	0,
Chr4	12319759	12320543	Chr4.tRNA23-LeuCAA	798	+	12319759	12320543	0	1	784,	0,
Chr4	12429248	12430021	Chr4.tRNA24-AlaCGC	683	+	12429248	12430021	0	1	773,	0,
Chr4	12485851	12486622	Chr4.tRNA61-GlyCCC	654	-	12485851	12486622	0	1	771,	0,
Chr4	12685788	12686570	Chr4.tRNA25-SerGCT	799	+	12685788	12686570	0	1	782,	0,
Chr4	13005883	13006656	Chr4.tRNA60-LysCTT	772	-	13005883	13006656	0	1	773,	0,
Chr4	13058481	13059263	Chr4.tRNA59-SerTGA	807	-	13058481	13059263	0	1	782,	0,
Chr4	13076223	13077007	Chr4.tRNA58-LeuCAA	807	-	13076223	13077007	0	1	784,	0,
Chr4	13285072	13285844	Chr4.tRNA57-ProTGG	692	-	13285072	13285844	0	1	772,	0,
Chr4	13335986	13336760	Chr4.tRNA56-IleAAT	864	-	13335986	13336760	0	1	774,	0,
Chr4	13341142	13341916	Chr4.tRNA55-IleAAT	864	-	13341142	13341916	0	1	774,	0,
Chr4	13454206	13454979	Chr4.tRNA26-AlaAGC	634	+	13454206	13454979	0	1	773,	0,
Chr4	13704431	13705204	Chr4.tRNA27-PheGAA	783	+	13704431	13705204	0	1	773,	0,
Chr4	13882566	13883338	Chr4.tRNA54-GlnCTG	711	-	13882566	13883338	0	1	772,	0,
Chr4	13884840	13885613	Chr4.tRNA53-AlaCGC	683	-	13884840	13885613	0	1	773,	0,
Chr4	14032139	14032911	Chr4.tRNA28-LysTTT	912	+	14032139	14032911	0	1	772,	0,
Chr4	14266930	14267712	Chr4.tRNA29-SerGCT	805	+	14266930	14267712	0	1	782,	0,
Chr4	14469927	14470699	Chr4.tRNA30-ProTGG	692	+	14469927	14470699	0	1	772,	0,
Chr4	15120299	15121072	Chr4.tRNA31-ArgTCT	707	+	15120299	15121072	0	1	773,	0,
Chr4	15182733	15183506	Chr4.tRNA32-ArgACG	729	+	15182733	15183506	0	1	773,	0,
Chr4	15345361	15346146	Chr4.tRNA52-MetCAT	642	-	15345361	15346146	0	1	785,	0,
Chr4	15429873	15430647	Chr4.tRNA51-ThrAGT	736	-	15429873	15430647	0	1	774,	0,
Chr4	15576299	15577072	Chr4.tRNA33-ArgTCT	707	+	15576299	15577072	0	1	773,	0,
Chr4	15671042	15671813	Chr4.tRNA34-GlyGCC	665	+	15671042	15671813	0	1	771,	0,
Chr4	15804198	15804980	Chr4.tRNA35-SerCGA	820	+	15804198	15804980	0	1	782,	0,
Chr4	16303773	16304546	Chr4.tRNA36-ArgTCT	703	+	16303773	16304546	0	1	773,	0,
Chr4	16454346	16455119	Chr4.tRNA50-ArgCCT	666	-	16454346	16455119	0	1	773,	0,
Chr4	16556272	16557045	Chr4.tRNA37-GluCTC	763	+	16556272	16557045	0	1	773,	0,
Chr4	16654935	16655709	Chr4.tRNA38-ThrAGT	702	+	16654935	16655709	0	1	774,	0,
Chr4	17129701	17130474	Chr4.tRNA39-GluCTC	763	+	17129701	17130474	0	1	773,	0,
Chr4	17149120	17149892	Chr4.tRNA40-ProCGG	682	+	17149120	17149892	0	1	772,	0,
Chr4	17276350	17277124	Chr4.tRNA49-IleTAT	859	-	17276350	17277124	0	1	774,	0,
Chr4	17500456	17501228	Chr4.tRNA47-GluTTC	699	-	17500456	17501228	0	1	772,	0,
Chr4	18254638	18255422	Chr4.tRNA46-TyrGTA	743	-	18254638	18255422	0	1	784,	0,
Chr4	18293429	18294201	Chr4.tRNA41-HisGTG	630	+	18293429	18294201	0	1	772,	0,
Chr4	18394677	18395449	Chr4.tRNA42-TrpCCA	758	+	18394677	18395449	0	1	772,	0,
Chr4	18410914	18411688	Chr4.tRNA43-ValCAC	815	+	18410914	18411688	0	1	774,	0,
Chr4	18501361	18502134	Chr4.tRNA45-ArgACG	729	-	18501361	18502134	0	1	773,	0,
Chr4	18541820	18542594	Chr4.tRNA44-IleAAT	855	+	18541820	18542594	0	1	774,	0,
Chr5	150004	150777	Chr5.tRNA123-AlaAGC	634	-	150004	150777	0	1	773,	0,
Chr5	389542	390313	Chr5.tRNA122-GlyGCC	624	-	389542	390313	0	1	771,	0,
Chr5	508079	508852	Chr5.tRNA121-LysCTT	877	-	508079	508852	0	1	773,	0,
Chr5	530471	531245	Chr5.tRNA1-ValAAC	725	+	530471	531245	0	1	774,	0,
Chr5	558979	559751	Chr5.tRNA120-HisGTG	630	-	558979	559751	0	1	772,	0,
Chr5	588542	589316	Chr5.tRNA119-ArgTCG	823	-	588542	589316	0	1	774,	0,
Chr5	614293	615075	Chr5.tRNA2-SerCGA	835	+	614293	615075	0	1	782,	0,
Chr5	642049	642831	Chr5.tRNA118-SerTGA	811	-	642049	642831	0	1	782,	0,
Chr5	858185	858969	Chr5.tRNA3-TyrGTA	743	+	858185	858969	0	1	784,	0,
Chr5	862046	862819	Chr5.tRNA117-PheGAA	783	-	862046	862819	0	1	773,	0,
Chr5	970448	971229	Chr5.tRNA116-LeuAAG	714	-	970448	971229	0	1	781,	0,
Chr5	984016	984799	Chr5.tRNA4-LeuTAA	729	+	984016	984799	0	1	783,	0,
Chr5	998591	999364	Chr5.tRNA5-ArgTCT	661	+	998591	999364	0	1	773,	0,
Chr5	1742341	1743114	Chr5.tRNA6-ArgCCT	748	+	1742341	1743114	0	1	773,	0,
Chr5	1788300	1789072	Chr5.tRNA7-AspGTC	698	+	1788300	1789072	0	1	772,	0,
Chr5	1804265	1805039	Chr5.tRNA8-ValCAC	815	+	1804265	1805039	0	1	774,	0,
Chr5	1852951	1853731	Chr5.tRNA115-LeuTAG	695	-	1852951	1853731	0	1	780,	0,
Chr5	2059802	2060584	Chr5.tRNA114-SerGCT	817	-	2059802	2060584	0	1	782,	0,
Chr5	2212327	2213098	Chr5.tRNA113-GlyGCC	665	-	2212327	2213098	0	1	771,	0,
Chr5	2309112	2309898	Chr5.tRNA112-TyrGTA	742	-	2309112	2309898	0	1	786,	0,
Chr5	2410797	2411581	Chr5.tRNA9-LeuCAA	755	+	2410797	2411581	0	1	784,	0,
Chr5	2431912	2432685	Chr5.tRNA111-AlaAGC	634	-	2431912	2432685	0	1	773,	0,
Chr5	2587475	2588248	Chr5.tRNA110-AlaCGC	683	-	2587475	2588248	0	1	773,	0,
Chr5	2898516	2899300	Chr5.tRNA109-LeuCAA	755	-	2898516	2899300	0	1	784,	0,
Chr5	2992976	2993750	Chr5.tRNA10-ValAAC	725	+	2992976	2993750	0	1	774,	0,
Chr5	3030466	3031239	Chr5.tRNA108-GluCTC	763	-	3030466	3031239	0	1	773,	0,
Chr5	3118026	3118807	Chr5.tRNA11-LeuAAG	714	+	3118026	3118807	0	1	781,	0,
Chr5	3212000	3212773	Chr5.tRNA107-ArgACG	725	-	3212000	3212773	0	1	773,	0,
Chr5	3287202	3287984	Chr5.tRNA106-SerGCT	805	-	3287202	3287984	0	1	782,	0,
Chr5	3324351	3325124	Chr5.tRNA12-ArgCCT	738	+	3324351	3325124	0	1	773,	0,
Chr5	3577944	3578716	Chr5.tRNA105-GlyTCC	741	-	3577944	3578716	0	1	772,	0,
Chr5	3616707	3617479	Chr5.tRNA13-GlyTCC	741	+	3616707	3617479	0	1	772,	0,
Chr5	3668649	3669422	Chr5.tRNA104-PheGAA	783	-	3668649	3669422	0	1	773,	0,
Chr5	4470697	4471469	Chr5.tRNA14-LysTTT	923	+	4470697	4471469	0	1	772,	0,
Chr5	4530123	4530896	Chr5.tRNA15-LysCTT	877	+	4530123	4530896	0	1	773,	0,
Chr5	4673549	4674321	Chr5.tRNA16-AspGTC	698	+	4673549	4674321	0	1	772,	0,
Chr5	4929209	4929983	Chr5.tRNA17-ValCAC	815	+	4929209	4929983	0	1	774,	0,
Chr5	5157288	5158062	Chr5.tRNA18-IleAAT	864	+	5157288	5158062	0	1	774,	0,
Chr5	5161161	5161933	Chr5.tRNA19-AspGTC	698	+	5161161	5161933	0	1	772,	0,
Chr5	5358565	5359347	Chr5.tRNA20-SerAGA	770	+	5358565	5359347	0	1	782,	0,
Chr5	5962347	5963119	Chr5.tRNA103-TrpCCA	758	-	5962347	5963119	0	1	772,	0,
Chr5	5965620	5966392	Chr5.tRNA102-TrpCCA	758	-	5965620	5966392	0	1	772,	0,
Chr5	5984026	5984798	Chr5.tRNA21-TrpCCA	662	+	5984026	5984798	0	1	772,	0,
Chr5	6257794	6258566	Chr5.tRNA22-ProTGG	692	+	6257794	6258566	0	1	772,	0,
Chr5	6400888	6401659	Chr5.tRNA23-GlyGCC	665	+	6400888	6401659	0	1	771,	0,
Chr5	7073179	7073951	Chr5.tRNA101-CysGCA	786	-	7073179	7073951	0	1	772,	0,
Chr5	7073592	7074364	Chr5.tRNA100-CysGCA	745	-	7073592	7074364	0	1	772,	0,
Chr5	7074005	7074777	Chr5.tRNA99-CysGCA	629	-	7074005	7074777	0	1	772,	0,
Chr5	7074421	7075193	Chr5.tRNA98-CysGCA	677	-	7074421	7075193	0	1	772,	0,
Chr5	7221706	7222478	Chr5.tRNA97-AspGTC	698	-	7221706	7222478	0	1	772,	0,
Chr5	7387537	7388309	Chr5.tRNA24-GlnCTG	747	+	7387537	7388309	0	1	772,	0,
Chr5	7981047	7981819	Chr5.tRNA25-GlnTTG	719	+	7981047	7981819	0	1	772,	0,
Chr5	8906065	8906849	Chr5.tRNA26-LeuCAA	798	+	8906065	8906849	0	1	784,	0,
Chr5	8946473	8947246	Chr5.tRNA96-PheGAA	783	-	8946473	8947246	0	1	773,	0,
Chr5	9815051	9815823	Chr5.tRNA95-GluTTC	699	-	9815051	9815823	0	1	772,	0,
Chr5	11784704	11785476	Chr5.tRNA27-AspGTC	623	+	11784704	11785476	0	1	772,	0,
Chr5	15032157	15032931	Chr5.tRNA93-AsnGTT	833	-	15032157	15032931	0	1	774,	0,
Chr5	15224967	15225741	Chr5.tRNA28-ValCAC	815	+	15224967	15225741	0	1	774,	0,
Chr5	15575506	15576280	Chr5.tRNA29-IleAAT	855	+	15575506	15576280	0	1	774,	0,
Chr5	15826675	15827447	Chr5.tRNA92-ProAGG	674	-	15826675	15827447	0	1	772,	0,
Chr5	15975936	15976709	Chr5.tRNA30-AlaAGC	634	+	15975936	15976709	0	1	773,	0,
Chr5	16239287	16240059	Chr5.tRNA91-AspGTC	698	-	16239287	16240059	0	1	772,	0,
Chr5	16410234	16411015	Chr5.tRNA31-LeuAAG	714	+	16410234	16411015	0	1	781,	0,
Chr5	16507182	16507954	Chr5.tRNA90-CysGCA	758	-	16507182	16507954	0	1	772,	0,
Chr5	16637815	16638599	Chr5.tRNA32-LeuCAA	820	+	16637815	16638599	0	1	784,	0,
Chr5	16667085	16667857	Chr5.tRNA89-iMetCAT	590	-	16667085	16667857	0	1	772,	0,
Chr5	17458824	17459597	Chr5.tRNA88-AlaAGC	634	-	17458824	17459597	0	1	773,	0,
Chr5	17495190	17495961	Chr5.tRNA87-GlyGCC	675	-	17495190	17495961	0	1	771,	0,
Chr5	17839234	17840006	Chr5.tRNA86-LysTTT	923	-	17839234	17840006	0	1	772,	0,
Chr5	17877329	17878102	Chr5.tRNA85-ValTAC	744	-	17877329	17878102	0	1	773,	0,
Chr5	18040437	18041211	Chr5.tRNA33-ThrAGT	736	+	18040437	18041211	0	1	774,	0,
Chr5	18542629	18543401	Chr5.tRNA84-GluTTC	699	-	18542629	18543401	0	1	772,	0,
Chr5	18558494	18559266	Chr5.tRNA34-GlyTCC	741	+	18558494	18559266	0	1	772,	0,
Chr5	18698311	18699083	Chr5.tRNA83-ProTGG	692	-	18698311	18699083	0	1	772,	0,
Chr5	18789957	18790737	Chr5.tRNA35-LeuTAG	695	+	18789957	18790737	0	1	780,	0,
Chr5	18907172	18907944	Chr5.tRNA36-CysGCA	817	+	18907172	18907944	0	1	772,	0,
Chr5	19641252	19642024	Chr5.tRNA37-LysTTT	829	+	19641252	19642024	0	1	772,	0,
Chr5	19743824	19744596	Chr5.tRNA82-LysTTT	923	-	19743824	19744596	0	1	772,	0,
Chr5	19802784	19803570	Chr5.tRNA38-MetCAT	642	+	19802784	19803570	0	1	786,	0,
Chr5	20046472	20047244	Chr5.tRNA39-HisGTG	630	+	20046472	20047244	0	1	772,	0,
Chr5	20674871	20675643	Chr5.tRNA40-GlnTTG	735	+	20674871	20675643	0	1	772,	0,
Chr5	20741275	20742064	Chr5.tRNA81-TyrGTA	741	-	20741275	20742064	0	1	789,	0,
Chr5	20755979	20756761	Chr5.tRNA41-SerAGA	770	+	20755979	20756761	0	1	782,	0,
Chr5	21257483	21258265	Chr5.tRNA80-SerTGA	807	-	21257483	21258265	0	1	782,	0,
Chr5	21300529	21301313	Chr5.tRNA79-LeuCAA	798	-	21300529	21301313	0	1	784,	0,
Chr5	21400793	21401565	Chr5.tRNA42-LysTTT	923	+	21400793	21401565	0	1	772,	0,
Chr5	21722763	21723534	Chr5.tRNA78-GlyCCC	654	-	21722763	21723534	0	1	771,	0,
Chr5	22074055	22074828	Chr5.tRNA43-PheGAA	783	+	22074055	22074828	0	1	773,	0,
Chr5	22076511	22077284	Chr5.tRNA44-PheGAA	783	+	22076511	22077284	0	1	773,	0,
Chr5	22287275	22288047	Chr5.tRNA77-iMetCAT	583	-	22287275	22288047	0	1	772,	0,
Chr5	22338321	22339094	Chr5.tRNA76-PheGAA	783	-	22338321	22339094	0	1	773,	0,
Chr5	22340150	22340923	Chr5.tRNA75-PheGAA	783	-	22340150	22340923	0	1	773,	0,
Chr5	22484419	22485192	Chr5.tRNA74-AlaAGC	634	-	22484419	22485192	0	1	773,	0,
Chr5	22827780	22828554	Chr5.tRNA45-IleAAT	855	+	22827780	22828554	0	1	774,	0,
Chr5	22955490	22956262	Chr5.tRNA46-ProTGG	692	+	22955490	22956262	0	1	772,	0,
Chr5	23054420	23055194	Chr5.tRNA73-ValCAC	815	-	23054420	23055194	0	1	774,	0,
Chr5	23445643	23446415	Chr5.tRNA47-iMetCAT	583	+	23445643	23446415	0	1	772,	0,
Chr5	23644360	23645142	Chr5.tRNA48-SerCGA	775	+	23644360	23645142	0	1	782,	0,
Chr5	23843855	23844627	Chr5.tRNA49-AspGTC	698	+	23843855	23844627	0	1	772,	0,
Chr5	23953591	23954363	Chr5.tRNA50-GlyTCC	741	+	23953591	23954363	0	1	772,	0,
Chr5	23957079	23957851	Chr5.tRNA51-GlyTCC	741	+	23957079	23957851	0	1	772,	0,
Chr5	24139595	24140369	Chr5.tRNA72-ValAAC	725	-	24139595	24140369	0	1	774,	0,
Chr5	24262229	24263010	Chr5.tRNA52-LeuAAG	714	+	24262229	24263010	0	1	781,	0,
Chr5	24529825	24530598	Chr5.tRNA53-AlaCGC	683	+	24529825	24530598	0	1	773,	0,
Chr5	24531316	24532088	Chr5.tRNA54-ThrCGT	823	+	24531316	24532088	0	1	772,	0,
Chr5	24666931	24667703	Chr5.tRNA55-LysTTT	923	+	24666931	24667703	0	1	772,	0,
Chr5	24709315	24710088	Chr5.tRNA56-AlaAGC	634	+	24709315	24710088	0	1	773,	0,
Chr5	24838629	24839414	Chr5.tRNA57-TyrGTA	755	+	24838629	24839414	0	1	785,	0,
Chr5	25329685	25330457	Chr5.tRNA58-ThrTGT	830	+	25329685	25330457	0	1	772,	0,
Chr5	25783764	25784538	Chr5.tRNA59-ValAAC	725	+	25783764	25784538	0	1	774,	0,
Chr5	25875043	25875815	Chr5.tRNA71-HisGTG	630	-	25875043	25875815	0	1	772,	0,
Chr5	25924715	25925496	Chr5.tRNA60-LeuAAG	714	+	25924715	25925496	0	1	781,	0,
Chr5	25972327	25973100	Chr5.tRNA61-ArgACG	732	+	25972327	25973100	0	1	773,	0,
Chr5	26097132	26097917	Chr5.tRNA70-MetCAT	642	-	26097132	26097917	0	1	785,	0,
Chr5	26156838	26157620	Chr5.tRNA69-SerGCT	767	-	26156838	26157620	0	1	782,	0,
Chr5	26195108	26195881	Chr5.tRNA62-ArgCCT	748	+	26195108	26195881	0	1	773,	0,
Chr5	26221283	26222057	Chr5.tRNA68-AsnGTT	833	-	26221283	26222057	0	1	774,	0,
Chr5	26555672	26556446	Chr5.tRNA67-AsnGTT	814	-	26555672	26556446	0	1	774,	0,
Chr5	26568046	26568820	Chr5.tRNA63-IleAAT	855	+	26568046	26568820	0	1	774,	0,
Chr5	26652919	26653691	Chr5.tRNA66-GluTTC	699	-	26652919	26653691	0	1	772,	0,
Chr5	26682357	26683128	Chr5.tRNA65-GlyGCC	665	-	26682357	26683128	0	1	771,	0,
Chr5	26921321	26922093	Chr5.tRNA64-iMetCAT	583	+	26921321	26922093	0	1	772,	0,
ChrM	28547	29320	ChrM.tRNA27-LysTTT	803	-	28547	29320	0	1	773,	0,
ChrM	61998	62785	ChrM.tRNA1-SerGGA	645	+	61998	62785	0	1	787,	0,
ChrM	105526	106298	ChrM.tRNA7-AsnGTT	779	+	105526	106298	0	1	772,	0,
ChrM	203989	204762	ChrM.tRNA23-LysTTT	803	-	203989	204762	0	1	773,	0,
ChrM	249729	250503	ChrM.tRNA21-TrpCCA	723	-	249729	250503	0	1	774,	0,
ChrC	7434	8222	ChrC.tRNA27-SerGCT	565	-	7434	8222	0	1	788,	0,
ChrC	27022	27793	ChrC.tRNA2-CysGCA	649	+	27022	27793	0	1	771,	0,
ChrC	31018	31790	ChrC.tRNA3-ThrGGT	582	+	31018	31790	0	1	772,	0,
ChrC	44476	45263	ChrC.tRNA5-SerGGA	646	+	44476	45263	0	1	787,	0,
ChrC	45862	46635	ChrC.tRNA21-ThrTGT	691	-	45862	46635	0	1	773,	0,
ChrC	47824	48597	ChrC.tRNA6-PheGAA	720	+	47824	48597	0	1	773,	0,
ChrC	65878	66652	ChrC.tRNA20-TrpCCA	719	-	65878	66652	0	1	774,	0,
ChrC	107951	108725	ChrC.tRNA9-ArgACG	570	+	107951	108725	0	1	774,	0,
ChrC	108662	109434	ChrC.tRNA16-AsnGTT	790	-	108662	109434	0	1	772,	0,
ChrC	129214	129986	ChrC.tRNA11-AsnGTT	790	+	129214	129986	0	1	772,	0,
ChrC	129923	130697	ChrC.tRNA15-ArgACG	570	-	129923	130697	0	1	774,	0,
