# Supplementary material for: Conservation and Tandem Duplication of tRNA Genes in Plant Species
Source: Genes (Basel). 2025 Nov 1;16(11):1307. doi: 10.3390/genes16111307 (PMC12652284; doi:10.3390/genes16111307)
Supplement: Supplementary file 1 [file genes-16-01307-s001.zip › tRNA.prediction.out/Ath/Ath.high.350.fa]

Chr1.tRNA1-ValTAC	TGTGAGAGAACCTGGCCGAGGGACTTTCTGGGAAACCGACCACGAGAATTGAGTGATTTGAGGGTTGAGTGGTAATCATCTGGGCTGCTCTTGCCGCATGACACCTTCACGGTCCTCCGTCGTGATAACGCGGCAGATATTTCCCCCAACAGAAGCTTTGACGGCGAATTGTCTCCGCATGTCCATGACGGCGACAGAGAGTTGCAGTTGATGGTGGCTGATGTTATTACCGCATTCATCATTTCCGATAAGACCAATAAACTTCTTCTGCTCTCTCTACTAATGGAATCAGTTTTTGTTTTAGAATAACAGTAACGTTATATTACGTATCTCTATAGATAATGCCACAAGGTGCTGTGGTGTAGTGGTTATCACGTTTGCCTTACACGCAAAAGGTCTCCAGTTCGATCCTGGGCAGCACCAATTGTGTTTTGCAATTTTTTAATAAGAAAAATGCAAACTTCCTTTTTTCTTTTTTATATACAGACCAAAAAATTGGTATGATTTACTCAAGAATGATTGTTCTATCCAAACAAGAGACGACGCCTGACCGACTTTGTAAGGTTACTACTACTAGTAGAAGTTGCCTGTCTCTTCTTTTCCGCAGAAGCTTTTGAACTCCCGCCTGTCTCTATACTTTGACCTGCTGCTGCTTTCTTCGCTGAACGGTAGAAATCGGTAATGCTTCTTTGTACACCCATTGTTGTTGCTCTTGGTGTTGCTGTTTCTTCTTCAGAAACATTCTTCTTTTTCGACTCTCTCAGTTTCTGAGA
Chr1.tRNA10-IleAAT	CCTGCCAAGGGACTCATTAGAATAGTTTAGTGTTATCATCACACGTTATTTTTTCTTTCGTTTTGAAGTATTCTTGAGAATCCAGTTCAGAATCCTAGACCAATTGCCAAAAAAAAAAAGAGATGTAAAACTGTGAAAATGGAATGTAAGGGTACAAATATGAAATGTCAACTATGCAAAATGTGGAACTGTTCAGAACAGGTTTGTATATCGTTTTAAGCAAGGAATGATATGATGTGAAATAGTTACGTTGTTGTTACATTCATAAACTAATGGGTCGGGAATTTATACTTGATACTCTCATGTGCCTCCAAGTTCTTTATGCCGATACCTAATACGAATAACACGAAGGCCCATTAGCTCAGTTGGTTAGAGCGTCGTGCTAATAACGCGAAGGTCGCAGGTTCGAAACCTGCATGGGCCATATGTCTTCTTACCTTTTTTTTTTATTACCTTAATCTTAAGAACCCATGGGCCAGTAGGTGGCCCAACTAAGAGTTGCTGATTTCCGTGTCGTTGTGTAAACATAATAGTGTCACGTTGTTAATTAGTAAAAACGTAAAACGTCATGTAGTCTAGATTCCCTATAGCCGTTGCGTAGCCGTCCCAAAGCTCCGTTTCGACTTCACAGAGAAGCAATTCTCCAGACTTTCCCGGGGAAAAAAAATCCCGGAAAATCTCGTAAAGGAGAATAAGGGATTCAAAAACCTCGTCCTGGGTTTGCTTTCGTACCTATTTATGGAAAAAGTCACAGCTCAAAAGCGAGCGAGTGAA
Chr1.tRNA100-TyrGTA	TTTTTTTTAGTTCATTTCGTTTCAAAGTGATTAGAGAAGAGTATAACTACAAACTCGTTTTTCTATGAGAATTTGTTTTAGAGAATTGCATAGCTACTGACTGTATTATCAGAAAAGAGTGGGAACTCTCGAAGTAATTTTCACTGTATTTTAAACCGTTCAAGGGTAAACCCTCATTTTCTTATATTTACGAGATTTATGCAAGTATTTTTCTAATATAATGTTTTTATAAATTCAAACTTTGTTTTCAAACTTTTAATAGAGAATCACTATGAGTATGCTAACTTAATACAAATCATTGTGTTCATAGAATATTTAGATCAGTACACATGCATGAAATAGAATACAATCCGACCTTAGCTCAGTTGGTAGAGCGGAGGACTGTAGTAGACGTAGATTATCCTTAGGTCACTGGTTCGAATCCGGTAGGTCGGAATTTGCTCCCACAGGAGAGCTTTTTATTTTTCTTTTGTTGTGACATTAAAGTTTTTAAAATTTTATAATAAACGGTTATATGGTGGTCGACAATTAAACATACCAAAAAGTTTAGCTCGAATTCTTCAACGATCCGTATGTTTATCTTTTTCAATATTGATACGATGAAAAATGATTTAAAAGTGACTAAAAACTATGAGTTTTCTAATTTTCTTTGGTCAAACAAACATTTAGTTTTAGAGTTTTAAAAATACAAAAAATGTATGCATAGTTATATTCAAATGCTTGTGGGTTGTGCCTATAAGTTGTCAACGTTCATACAAGGGTAGTGAAATACCCTTTCCCACTCT
Chr1.tRNA101-SerAGA	TCAACGTTCATACAAGGGTAGTGAAATACCCTTTCCCACTCTGTTGCACGATTTGTTTGGCTTTATTTTCAAGAATATAAACAATCATAAGCACAATCTCAATATTACATGCATAAATATATCATCAAAGTTGCTCTTTAGAAATAATTTATTTTTTGAATTGAGAAAATTTTATAAAAATTCAAAAAAATCAAGACAGCCAAATAGGTTTATGGTTCTAATTTTTTTATTTTGTTCATAAACTGCATCATCCTTGGAATCTTCTACTTCTCACTCATGATCAAAATTTAGGATAGAGAATGGTATACGGTTTAGTCTATTTTGAAATAAAAGTTTAGTTTAGAGAAAAAGTGGACGTGCCGGAGTGGTTATCGGGCATAACTAGAAATCATGTGGGCTTTGCCCGCGCAGGTTCGAATCCTGCCGTTCACGTTTTTATTTTGAGTGTTGGTTAGTTCTTAAAATTACTTAATGTGTTTTATGTATCGTCTTTGAATTTGAACAGTTTTCCATCATGTTACCGTTTTCAGTAAACTTTAGTATTGATAAAAAACCTTAAAAAAACAAGATAGCATGAAAGATATGAAGTCAACTTTCTTTCTACTCCTCTTCATAAGTTTAAATTTGATTAAAAAGCTTCTCTTGAATCATCAACATGCATAAAGTGTTATAATACAAAACCGACCTTAGCTCAGTTGGTAGAGCGGAGGACTGTAGTTGACGCAGATAATCCTTAGGTCACTGGTTCGAATCCGGTAGGTCGGATCATTAAAATTGAAAGT
Chr1.tRNA102-TyrGTA	AAGTTTAGTTTAGAGAAAAAGTGGACGTGCCGGAGTGGTTATCGGGCATAACTAGAAATCATGTGGGCTTTGCCCGCGCAGGTTCGAATCCTGCCGTTCACGTTTTTATTTTGAGTGTTGGTTAGTTCTTAAAATTACTTAATGTGTTTTATGTATCGTCTTTGAATTTGAACAGTTTTCCATCATGTTACCGTTTTCAGTAAACTTTAGTATTGATAAAAAACCTTAAAAAAACAAGATAGCATGAAAGATATGAAGTCAACTTTCTTTCTACTCCTCTTCATAAGTTTAAATTTGATTAAAAAGCTTCTCTTGAATCATCAACATGCATAAAGTGTTATAATACAAAACCGACCTTAGCTCAGTTGGTAGAGCGGAGGACTGTAGTTGACGCAGATAATCCTTAGGTCACTGGTTCGAATCCGGTAGGTCGGATCATTAAAATTGAAAGTTTTTTTTTTCCATTTCGTTTCAAAGTGCTTAGACAAGAGTATAACTACAAACTCTTTTTCTATGAGAAATTGGTTTAAGAGAATTGCATAGCTATTGATCGTATTATCAGAAATGAGTGGGAAATCTCTAAGTAATTTTCACTGTAATTTAAACCGTTTAAGGGTAAACCCTCATTTTCGTATATTTACGAGATTTAGGCAAGATATTAAGTGTTTTTCTAATATAATGTTTTTATAAATTCAAACTTTGTTTACAAATTTGTAATAGAGACTCACTATGAGTATGCTAACTTAATACAAATCATTTTGCTGATAGAATATTTAGATCAGTAC
Chr1.tRNA103-TyrGTA	TTTCCATTTCGTTTCAAAGTGCTTAGACAAGAGTATAACTACAAACTCTTTTTCTATGAGAAATTGGTTTAAGAGAATTGCATAGCTATTGATCGTATTATCAGAAATGAGTGGGAAATCTCTAAGTAATTTTCACTGTAATTTAAACCGTTTAAGGGTAAACCCTCATTTTCGTATATTTACGAGATTTAGGCAAGATATTAAGTGTTTTTCTAATATAATGTTTTTATAAATTCAAACTTTGTTTACAAATTTGTAATAGAGACTCACTATGAGTATGCTAACTTAATACAAATCATTTTGCTGATAGAATATTTAGATCAGTACACATGCATGAAATAGAATACAATCCGACCTTAGCTCAGTTGGTAGAGCGGAGGACTGTAGTAGACGCAGATTATCCTTAGGTCACTGGTTCGAATCCGGTAGGTCGGAATTTGCTCCCACATGAGAGCTTTTTATTTTTCTTTCGTTGTGACATTAAGGTTTTTAAATTTTATAATAAACGGTTATATGGTGGTCGACAATTAAACATACCGAAAAGTTTTGCTCGAATTCTTAAACGATCCGTATGTTTAGCTTTTTTCAATATTGATACGATGAAAAATGATTTAAAAGTGACTAAAAACTATGAGTTTTCTAATTTTCTTTGGTCAAACAAAAATTTAGTTTTAGAGTTTTAAAAAGAACAAAAAATGTATGCATAATTATATTCAAATGCTTGTGGGTTGTGCCTATAAGTTGTCAACGTTCATACAAGGGTGGTGAAATACCTTTTCCAACTT
Chr1.tRNA104-SerAGA	TCAACGTTCATACAAGGGTGGTGAAATACCTTTTCCAACTTTGTTGCCCGATTTGTTTGGCTTTATTTTCAAGAATATAAACAATCATAGCACACTCTCAATATTACATGCATAAATATATCATCAAAGTTGCTCTTTAGAAATAATTTATTTTTTGAATTGAGAAAATATTATAAAAATTCAAAAAAATCAAGACAGCCAAATAGGTTTATGGTTCTAATCTTTTTTATTGTGTTCATAAACTATTTCATCCTTGGAATCTTCTACTTCTCACTCATGATCAAAATTTAGGATAGAGAATGGTATACAGTTTAGTCTATTTTGAAATAAAAGTTTAGTTTAGAGAAAAAGTGGACGTGCCGGAGTGGTTATCGGGCATGACTAGAAATCATGTGGGCTTTGCCCGCGCAGGTTCGAATCCTGCCGTTCACGTTTTTATTTTGAGTGTTGGTAAGTTCTTAAAATTACTTATTGTGTTTTATGTATCGTCTTTGAATTTGAACAGTTTTCCATCATGTTACCGTTTTCAGTAAACTTTAGTATTGATAAAAAACCTTAAAAAAACAAGATAGCATGAAAGATATGAAGTCAACTTTCTTTCTACTCCTCTTCATAAGTTTAAATTTGATTAAAAAGCTTCTCTTGAATCATCAACATGCATAAAGTGTTATAATACAAAACCGACCTTAGCTCAGTTGGTAGAGCGGAGGACTGTAGTTGACGCAGATAATCCTTAGGTCACTGGTTCGAATCCGGTAGGTCGGATCATTAAAATTGAAAGT
Chr1.tRNA105-TyrGTA	AAGTTTAGTTTAGAGAAAAAGTGGACGTGCCGGAGTGGTTATCGGGCATGACTAGAAATCATGTGGGCTTTGCCCGCGCAGGTTCGAATCCTGCCGTTCACGTTTTTATTTTGAGTGTTGGTAAGTTCTTAAAATTACTTATTGTGTTTTATGTATCGTCTTTGAATTTGAACAGTTTTCCATCATGTTACCGTTTTCAGTAAACTTTAGTATTGATAAAAAACCTTAAAAAAACAAGATAGCATGAAAGATATGAAGTCAACTTTCTTTCTACTCCTCTTCATAAGTTTAAATTTGATTAAAAAGCTTCTCTTGAATCATCAACATGCATAAAGTGTTATAATACAAAACCGACCTTAGCTCAGTTGGTAGAGCGGAGGACTGTAGTTGACGCAGATAATCCTTAGGTCACTGGTTCGAATCCGGTAGGTCGGATCATTAAAATTGAAAGTTTTTTTTTTCCATTTCGTTTCAAAGTGCTTAGACAAGAGTATAACTACAAACTCTTTTTCTATAAGAAATTGGTTTAAGAGAATTGCATAGCTATTGATCGTATTATCAGAAATGAGTGGGAAATCTCTAAGTAATTTTCACTGTAATTTAAACCGTTTAAGGGTAAACCCTCATTTTCGTATATTTACGAGATTTAGGCAAGATATTAAGTGTTTTTCTAATATAATGTTTTTATAAATTCAAACTTTGTTTACAAATTTGTAATAGAGACTCACTATGAGTATGCTAACTTAATACAAATCATTTTGCTGATAGAATATTTAGATCAGTAC
Chr1.tRNA107-SerAGA	TCAACGTTCATACAAGGGTAGTGAAATACCTTTTCCCACTCTGTTGCACGATTTGTTTGGCTTTATTTTCAAGAATATAAACAATCATAGCACAATCTCAATATTACATGCATAAATATATCATCAAAGTTGCTCTTTAGAAATAATTTATTTTTTGAATTGAGAAAATATTATAAAAATTCTAAAAAATCAAGACAGCCAAATAGGTTTATGGTTCTAATCTTTTTTATTGTGTTCATAAACTATTTTATCCTTGGAATCTTCTACTTCTCACTCATGATCAAAATTTAGGATAGAGAATGGTATACGGTTTAGTCTATTTTGAAATAAAAGTTTAGTTTAGAGAAAAAGTGGACGTGCCGGAGTGGTTATCGGGCATGACTAGAAATCATGTGGGCTTTGCCCGCGCAGGTTCGAATCCTGCCGTTCACGTTTTTATTTTGAGTGTTGGTAAGTTCTTAAAATTACTTATTGTGTTTTATGTATCGTCTTTGAATTTGAACAGTTTTCCATCATGTTACCGTTTTCAGTAAACTTTAGTATTGATAAAAAACCTTAAAAAAACAAGATAGCATGAAAGATATGAAGTCAACTTTCTTTCTACTCCTCTTCATAAGTTTAAATTTGATTAAAAAGCTTCCCTTGAATCATCAACATGCTTAAAGTGTTATAATACAAAACCGACCTTAGCTCAGTTGGTAGAGCGGAGGACTGTAGTTGACGCAGATAATCCTTAGGTCACTGGTTCGAATCCGGTAGGTCGGATCATTAAAATTGAAAGT
Chr1.tRNA108-TyrGTA	AAGTTTAGTTTAGAGAAAAAGTGGACGTGCCGGAGTGGTTATCGGGCATGACTAGAAATCATGTGGGCTTTGCCCGCGCAGGTTCGAATCCTGCCGTTCACGTTTTTATTTTGAGTGTTGGTAAGTTCTTAAAATTACTTATTGTGTTTTATGTATCGTCTTTGAATTTGAACAGTTTTCCATCATGTTACCGTTTTCAGTAAACTTTAGTATTGATAAAAAACCTTAAAAAAACAAGATAGCATGAAAGATATGAAGTCAACTTTCTTTCTACTCCTCTTCATAAGTTTAAATTTGATTAAAAAGCTTCCCTTGAATCATCAACATGCTTAAAGTGTTATAATACAAAACCGACCTTAGCTCAGTTGGTAGAGCGGAGGACTGTAGTTGACGCAGATAATCCTTAGGTCACTGGTTCGAATCCGGTAGGTCGGATCATTAAAATTGAAAGTTTTTTTTTTCCATTTCGTTTCAAAGTGCTTAGACAAGAGTATAACTACAAACTTTTTTTCTATGAAAAATTGGTTTAAGAGAATTGCATAGCTATTGATCGTATTATCAGAAATGAGTGGGAAATCTCTAAGTAATTTTCACTGTAATTTAAACCGTTTAAGGGTAAACCCTCATTTTCGTATATTTACGAGATTTAGGCAAGATATTAAGTGTTTTTCTAATATAATGTTTTTATAAATTCAAACTTTGTTTACAAATTTGTAATAGAGACTCACTATGAGTATGCTAACTTAATACAAATCATTTTGCTGATAGAATATTTAGATCAGTAC
Chr1.tRNA109-TyrGTA	TTTCCATTTCGTTTCAAAGTGCTTAGACAAGAGTATAACTACAAACTTTTTTTCTATGAAAAATTGGTTTAAGAGAATTGCATAGCTATTGATCGTATTATCAGAAATGAGTGGGAAATCTCTAAGTAATTTTCACTGTAATTTAAACCGTTTAAGGGTAAACCCTCATTTTCGTATATTTACGAGATTTAGGCAAGATATTAAGTGTTTTTCTAATATAATGTTTTTATAAATTCAAACTTTGTTTACAAATTTGTAATAGAGACTCACTATGAGTATGCTAACTTAATACAAATCATTTTGCTGATAGAATATTTAGATCAGTACACATGCATGAAATAGAATACAATCCGACCTTAGCTCAGTTGGTAGAGCGGAGGACTGTAGTAGACGCAGATTATCCTTAGGTCACTGGTTCGAATCCGGTAGGTCGGAATTTGCTCCCACATGAGAGCTTTTTATTTTTCTTTCGTTGTGACATTAAGGTTTTTAAATTTTATAATAAACGGTTATATGGTGGTCGACAATTAAACATACCGAAAAGTTTTGCTCGAATTCTTAAACGATCCGTATGTTTAGCTTTTTTCAATATTGATACGATGAAAAATGATTTAAAAGTGACTAAAAACTATGAGTTTTCTAATTTTCTTTGGTCAAACAAACATTTAGTTTTAGAGTTTTAAAAAGAACAAAGAATGTATGCATAATTATATTCAAATGCTTGTGGGTTGTGCCTATAAGTTGTCAACGTTCATACAAGGGTGGTGAAATACCTTTTCCAACTT
Chr1.tRNA11-AlaAGC	TTCGACTAAATATCGTATTAGAACAGAATCTATATTTTATCTTTTTATCAGAGATTTCAATTTATTTATTTTTGACAAAGGATTACCTCATGTAGTTGTTGCCAACTTGCCATTAACCATGATAGTGACGCAGGCTTCCAAAACATTTCGACGCGAGAGCCACTATCCGAATACTTGAATAATATTATTGTTGCGATTTTTTAAAAAGGTCTTGCTGATGGCCAAAAATAAAATAATAACAAAAATTATTGTATATACAATATATAAACGTGACAAAATGAGCTGTTGAATATGATACTAGTATAGTTCGTATATTAATTTATTTTGACCAATTGTACATTTTCGTCATCGGGGATGTAGCTCAGATGGTAGAGCGCTCGCTTAGCATGCGAGAGGTACGGGGATCGATACCCCGCATCTCCATTTTCCTATTTTTTGTTATCATTATTTTTTCTTGTCCCGGTTTTTCCCCACGTGGGAAACGTGAATAATTTAACTAAGACATGTACTTCTTCTCATCTATCTTCGTCGTTGACTCGTGAAACTTTTGACAACTTGTAGTATTAAGATCCAACTTCAAACCAACGGCAATTGCATTTTCAGCTAAAAGCAATGGAGTCATCACTTCCCCAAGTTGCTGCACTTGATCGTTCAACTCTACTCAAAGCTTTCGACGAGACTAAAACCGGCGTGAAAGGCCTTATCGACGCCGGAATCACAGAGATTCCTTCGATATTTCGTGCACCTCCGGCTACTTTAACAAGTCCAAAACC
Chr1.tRNA110-SerAGA	TCAACGTTCATACAAGGGTGGTGAAATACCTTTTCCAACTTTGTTGCACGATTTGTTTGGCTTTATTTTCAAGAATATAAACAATCATCGCACACTCTCAATATTACATGCATAAATATATCATCAAAGTTGCTCTTTAGAAATAATTTATTTTTTGAATTGAGAAAATATTATAAAAATTCAAAAAAATCAAGACAGCCAAATAGGTTTATGGTTCTAATCTTTTTTATTGTGTTCATAAACTATTTCATCCTTGGAATCTTCTACTTCTTACTCATGATCAAAATTTAGGATAGAGAATGGTATACGGTTTAGTCTATTTTGAAATAAAAGTTTAGTTTAGAGAAAAAGTGGACGTGCCGGAGTGGTTATCGGGCATGACTAGAAATCATGTGGGCTTTGCCCGCGCAGGTTCGAATCCTGCCGTTCACGTTTTTATTTTGAGTGTTGGTAAGTTCTTAAAATTACTTATTGTGTTTTATGTATCGTCTTTGAATTTGAACAGTTTTCCATCATGTTACCGTTTTCAGTAAACTTTAGTATTGATAAAAAACCTTAAAAAAACAAGATAGCATGAAAGATATGAAGTCAACTTTCTTTCTACTCCTCTTCATAAGTTTAAATTTGATTAAAAAGCTTCTCTTGAATCATCAACATGCTTAAAGTGTTATAATACAAAACCGACCTTAGCTCAGTTGGTAGAGCGGAGGACTGTAGTTGACGCAGATAATCCTTAGGTCACTGGTTCGAATCCGGTAGGTCGGATCATTAAAATTGAAATT
Chr1.tRNA111-TyrGTA	AAGTTTAGTTTAGAGAAAAAGTGGACGTGCCGGAGTGGTTATCGGGCATGACTAGAAATCATGTGGGCTTTGCCCGCGCAGGTTCGAATCCTGCCGTTCACGTTTTTATTTTGAGTGTTGGTAAGTTCTTAAAATTACTTATTGTGTTTTATGTATCGTCTTTGAATTTGAACAGTTTTCCATCATGTTACCGTTTTCAGTAAACTTTAGTATTGATAAAAAACCTTAAAAAAACAAGATAGCATGAAAGATATGAAGTCAACTTTCTTTCTACTCCTCTTCATAAGTTTAAATTTGATTAAAAAGCTTCTCTTGAATCATCAACATGCTTAAAGTGTTATAATACAAAACCGACCTTAGCTCAGTTGGTAGAGCGGAGGACTGTAGTTGACGCAGATAATCCTTAGGTCACTGGTTCGAATCCGGTAGGTCGGATCATTAAAATTGAAATTTTTTTTTTCCATTTCGTTTCAAAGTGCTTAGACAAGAGTATAACTACAAACTCGTTTTTCTATGAAAAATTGGTTTAAGAGAATTGCATAGCTATTGATCGTATTATCATAAATGAGTGGGAAATCTCTAAGTAATTTTCACTGTAATTTAAACCGTTTAAGGGTAAACCCTCATTTTCGTATATTTACGAGATTTAGGCAAGATATTAAGTGTTTTTCTAATATAATGTTTTTATAAATTCAAACTTTGTTTACAAATTTGTAATACAGACTCACTATGAGTATGCTAACTTAATACAAATCATTTTGCTGATAGAATATTTAGATCAGTAC
Chr1.tRNA112-TyrGTA	TTCCATTTCGTTTCAAAGTGCTTAGACAAGAGTATAACTACAAACTCGTTTTTCTATGAAAAATTGGTTTAAGAGAATTGCATAGCTATTGATCGTATTATCATAAATGAGTGGGAAATCTCTAAGTAATTTTCACTGTAATTTAAACCGTTTAAGGGTAAACCCTCATTTTCGTATATTTACGAGATTTAGGCAAGATATTAAGTGTTTTTCTAATATAATGTTTTTATAAATTCAAACTTTGTTTACAAATTTGTAATACAGACTCACTATGAGTATGCTAACTTAATACAAATCATTTTGCTGATAGAATATTTAGATCAGTACACATGCATGAAATAGAATACAATCCGACCTTAGCTCAGTTGGTAGAGCGGAGGACTGTAGTAGACGCAGATTATCCTTAGGTCACTGGTTCGAATCCGGTAGGTCGGAATTTGCTCCCACATGAGAGCTTTTTATTTTTCTTTCGATGTGACATTAAGGTTTTTAAATTTTATAATAAACGGTTATATGGTGGTCGACAATTAAACATACCGAAAAGTTTTGCTCGAATTCTTAAACGATCCGTATGTTTAGCTTTTTTCAATATTGATACGATGAAAAATGATTTAAAAGTGACTAAAAACTATGAGTTTTCTAATTTTCTTTGGTCAAACAAACATTTAGTTTTAGAGTTTTAAAAAGAACAAAAAATGTATGCATAATTATATTCAAATGCTTGTGGGTTGTGCCTATAAGTTGTCAACGTTCATACAAGGGTAGTGAAATACCTTTTCCCACTC
Chr1.tRNA113-SerAGA	CAACGTTCATACAAGGGTAGTGAAATACCTTTTCCCACTCTGTTGCATGAATTTGTTTGGCTTTATTTTCAAGAATATAAACAATCATAGCACAATCTCAATATTACATGCATAAATATACCATCAAAGTTGCTCTTTAGAAATAATTTATTTTTTGAATTGAGAAAATATTATAAAAATTCAAAAAAATCAAGACAGCCAAATAGGTTTATGGTTCTAATCTTTTTTATTGTGTTCATAAACTATTTCATCCTTGGAATCTTCTACTTCTCACTCATGATCAAAATTTAGGATAGAGAATGGTATACGGTTTAGTCTATTTTGAAATAAAAGTTTAGTTTAGAGAAAAAGTGGACGTGCCGGAGTGGTTATCGGGCATGACTAGAAATCATGTGGGCTTTGCCCGCGCAGGTTCGAATCCTGCCGTTCACGTTTTTATTTTGAGTGTTGGTAAGTTCTTAAAATTACTTATTGTGTTTTATGTATCGTCTTTGAATTTGAACAGTTTTCCATCATGTTACCGTTTTCAGTAAACTTTAGTATTGATAAAAAACCTTAAAAAAACAAGATAGCATGAAAGATATGAAGTCAACTTTCTTTCTACTCCTCTTCATAAGTTTAAATTTGATTAAAAAGCTTCTCTTGAATCATCAACATGCTTAAAGTGTTATAATACAAAACCGACCTTAGCTCAGTTGGTAGAGCGGAGGACTGTAGTTGACGCAGATAATCCTTAGGTCACTGGTTCGAATCCGGTAGGTCGGATCATTAAAATTGAAATT
Chr1.tRNA114-TyrGTA	AAGTTTAGTTTAGAGAAAAAGTGGACGTGCCGGAGTGGTTATCGGGCATGACTAGAAATCATGTGGGCTTTGCCCGCGCAGGTTCGAATCCTGCCGTTCACGTTTTTATTTTGAGTGTTGGTAAGTTCTTAAAATTACTTATTGTGTTTTATGTATCGTCTTTGAATTTGAACAGTTTTCCATCATGTTACCGTTTTCAGTAAACTTTAGTATTGATAAAAAACCTTAAAAAAACAAGATAGCATGAAAGATATGAAGTCAACTTTCTTTCTACTCCTCTTCATAAGTTTAAATTTGATTAAAAAGCTTCTCTTGAATCATCAACATGCTTAAAGTGTTATAATACAAAACCGACCTTAGCTCAGTTGGTAGAGCGGAGGACTGTAGTTGACGCAGATAATCCTTAGGTCACTGGTTCGAATCCGGTAGGTCGGATCATTAAAATTGAAATTTTTTTTTTCCATTTCGTTTCAAAGTGCTTAGACAAGAGTATAACTACAAACTTTTTTTCTATGAAAAATTGGTTTAAGAGAATTGCATAGCTATTGATCGTATTATCATAAATGAGTGGGAAATCTCTAAGTAATTTTCACTGTAATTTAAACCGTTTAAGGGTAAACCCTCATTTTCGTATATTTACGAGATTTAGGCAAGATATTAAGTGTTTTTCTAATATAATGTTTTTATAAATTCAAACTTTGTTTACAAATTTGTAATACAGACTCACTATGAGTATGCTAACTTAATACAAATCATTTTGCTGATAGAATATTTAGATCAGTACA
Chr1.tRNA115-TyrGTA	TTTCCATTTCGTTTCAAAGTGCTTAGACAAGAGTATAACTACAAACTTTTTTTCTATGAAAAATTGGTTTAAGAGAATTGCATAGCTATTGATCGTATTATCATAAATGAGTGGGAAATCTCTAAGTAATTTTCACTGTAATTTAAACCGTTTAAGGGTAAACCCTCATTTTCGTATATTTACGAGATTTAGGCAAGATATTAAGTGTTTTTCTAATATAATGTTTTTATAAATTCAAACTTTGTTTACAAATTTGTAATACAGACTCACTATGAGTATGCTAACTTAATACAAATCATTTTGCTGATAGAATATTTAGATCAGTACACATGCATGAAATAGAATACAATCCGACCTTAGCTCAGTTGGTAGAGCGGAGGACTGTAGTAGACGCAGATTATCCTTAGGTCACTGGTTCGAATCCGGTAGGTCGGAATTTGCTCCCACATGAGAGCTTTTTATTTTTCTTTCGATGTGACATTAAGGTTTTTAAATTTTATAATAAACGGTTATATGGTGGTCGACAATTAAACATACCGAAAAGTTTTGCTCGAATTCTTAAACGATCCGTATGTTTAGCTTTTTTCAATATTGATACGATGAAAAATGATTTAAAAGTGACTAAAAACTATGAGTTTTCTAATTTTCTTTGGTCAAACAAACATTTAGTTTTAGAGTTTTAAAAAGAACAAAAAATGTATGCATAATTATATTCAAATGCTTGTGGGTTGTGCCTATAAGTTGTCAACGTTCATACAAGGGTAGTGAAATACCTTTTCCCACTC
Chr1.tRNA116-SerAGA	TCAACGTTCATACAAGGGTAGTGAAATACCTTTTCCCACTCTGTTGCATGATTTGTTTGGCTTTATTTTCAAGAATATAAACAATCATAGCACAATCTCAATATTACATGCATAAATATACCATCAAAGTTGCTCTTTAGAAATAATTTATTTTTTGAATTGAGAAAATATTATAAAAATTCAAAAAAATCAAGACAGCCAAATAGGTTTATGGTTCTAATCTTTTTTATTGTGTTCATAAACTATTTCATCCTTGGAATCTTCTACTTCTCACTCATGATCAAAATTTAGGATAGAGAATGGTATACGGTTTAGTCTATTTTGAAATAAAAGTTTAGTTTAGAGAAAAAGTGGACGTGCCGGAGTGGTTATCGGGCATGACTAGAAATCATGTGGGCTTTGCCCGCGCAGGTTCGAATCCTGCCGTTCACGTTTTTATTTTGAGTGTTGGTAAGTTCTTAAAATTACTTATTGTGTTTTATGTATCGTCTTTGAATTTGAACAGTTTTCCATCATGTTACCGTTTTCAGTAAACTTTAGTATTGATAAAAAACCTTAAAAAAACAAGATAGCATGAAAGATATGAAGTCAACTTTCTTTCTACTCCTCTTCATAAGTTTAAATTTGATTAAAAAGCTTCTCTTGAATCATCAACATGCTTAAAGTGTTATAATACAAAACCGACCTTAGCTCAGTTGGTAGAGCGGAGGACTGTAGTTGACGCAGATAATCCTTAGGTCACTGGTTCGAATCCGGTAGGTCGGATCATTAAAATTGAAATT
Chr1.tRNA117-TyrGTA	AAGTTTAGTTTAGAGAAAAAGTGGACGTGCCGGAGTGGTTATCGGGCATGACTAGAAATCATGTGGGCTTTGCCCGCGCAGGTTCGAATCCTGCCGTTCACGTTTTTATTTTGAGTGTTGGTAAGTTCTTAAAATTACTTATTGTGTTTTATGTATCGTCTTTGAATTTGAACAGTTTTCCATCATGTTACCGTTTTCAGTAAACTTTAGTATTGATAAAAAACCTTAAAAAAACAAGATAGCATGAAAGATATGAAGTCAACTTTCTTTCTACTCCTCTTCATAAGTTTAAATTTGATTAAAAAGCTTCTCTTGAATCATCAACATGCTTAAAGTGTTATAATACAAAACCGACCTTAGCTCAGTTGGTAGAGCGGAGGACTGTAGTTGACGCAGATAATCCTTAGGTCACTGGTTCGAATCCGGTAGGTCGGATCATTAAAATTGAAATTTTTTTTTTCCATTTCGTTTCAAAGTGCTTAGACAAGAGTATAACTACAAACTTTTTTTCTATGAAAAATTGGTTTAAGAGAATTGCATAGCTATTGATCGTATTATCATAAATGAGTGGGAAATCTCTAAGTAATTTTCACTGTAATTTAAACCGTTTAAGGGTAAACCCTCATTTTCGTATATTTACGAGATTTAGGCAAGATATTAAGTGTTTTTCTAATATAATGTTTTTATAAATTCAAACTTTGTTTACAAATTTGTAATACAGACTCACTATGAGTATGCTAACTTAATACAAATCATTTTGCTGATAGAATATTTAGATCAGTACA
Chr1.tRNA118-TyrGTA	TTTCCATTTCGTTTCAAAGTGCTTAGACAAGAGTATAACTACAAACTTTTTTTCTATGAAAAATTGGTTTAAGAGAATTGCATAGCTATTGATCGTATTATCATAAATGAGTGGGAAATCTCTAAGTAATTTTCACTGTAATTTAAACCGTTTAAGGGTAAACCCTCATTTTCGTATATTTACGAGATTTAGGCAAGATATTAAGTGTTTTTCTAATATAATGTTTTTATAAATTCAAACTTTGTTTACAAATTTGTAATACAGACTCACTATGAGTATGCTAACTTAATACAAATCATTTTGCTGATAGAATATTTAGATCAGTACACATGCATGAAATAGAATACAATCCGACCTTAGCTCAGTTGGTAGAGCGGAGGACTGTAGTAGACGCAGATTATCCTTAGGTCACTGGTTCGAATCCGGTAGGTCGGAATTTGCTCCCACATGAGAGCTTTTTATTTTTCTTTCGATGTGACATTAAGGTTTTTAAATTTTATAATAAACGGTTATATGGTGGTCGACAATTAAACATACCGAAAAGTTTTGCTCGAATTCTTAAACGATCCGTATGTTTAGCTTTTTTCAATATTGATACGATGAAAAATGATTTAAAAGTGACTAAAAACTATGAGTTTTCTAATTTTCTTTGGTCAAACAAACATTTAGTTTTAGAGTTTTAAAAAGAACAAAAAATGTATGCATAATTATATTCAAATGCTTGTGGGTTGTGCCTATAAGTTGTCAACGTTCATACAAGGGTAGTGAAATACCTTTTCCCACTC
Chr1.tRNA119-SerAGA	TCAACGTTCATACAAGGGTAGTGAAATACCTTTTCCCACTCTGTTGCATGATTTGTTTGGCTTTATTTTCAAGAATATAAACAATCATAGCACAATCTCAATATTACATGCATAAATATACCATCAAAGTTGCTCTTTAGAAATAATTTATTTTTTGAATTGAGAAAATATTATAAAAATTCAAAAAAATCAAGACAGCCAAATAGGTTTATGGTTCTAATCTTTTTTATTGTGTTCATAAACTATTTCATCCTTGGAATCTTCTACTTCTCACTCATGATCAAAATTTAGGATAGAGAATGGTATACGGTTTAGTCTATTTTGAAATAAAAGTTTAGTTTAGAGAAAAAGTGGACGTGCCGGAGTGGTTATCGGGCATGACTAGAAATCATGTGGGCTTTGCCCGCGCAGGTTCGAATCCTGCCGTTCACGTTTTTATTTTGAGTGTTGGTAAGTTCTTAAAATTACTTATTGTGTTTTATGTATCGTCTTTGAATTTGAACAGTTTTCCATCATGTTACCGTTTTCAGTAAACTTTAGTATTGATAAAAAACCTTAAAAAAACAAGATAGCATGAAAGATATGAAGTCAACTTTCTTTCTACTCCTCTTCATAAGTTTAAATTTGATTAAAAAGCTTCTCTTGAATCATCAACATGCATAAAGTGTTATAATACAAACCGACCTTAGCTCAGTTGGTAGAGCGGAGGACTGTAGTTGACGCAGATAATCCTTAGGTCACTGGTTCGAATCCGGTAGGTCGGATCATTAAAATTGAAAGTT
Chr1.tRNA12-IleTAT	TGCAGCCCCCACAATGTGTTTACGAACAATAAAAATATGCATAAAAAATGAAAAAATAAATTCAAATTATTGGTTGGTGACTTGGTGCTTACGACCCACCACCCACACACACATCAATAGCTTTATAACGACTATTCAATCTCATTTGTTGCCTGGTGGATGGTGATCATATCAAACGATCGATTTATCTTTCCAAATCCTATCGCAAATGCTCTCAAAGAATTCTTAGATGAGAACGATAAACGGTAATACTGAATTATGAAATGTTCGGAGAATAATAAAAAATTTCGTACAATTTGATCCAAAGGTTCTCTTTAAGAACTATTATTAGTCACCTAAGTGTTGCCAATGGTCCCGTAGCTCAGTTGGTTAGAGCGTTGGTCTTATGAGCCGAAGGTCGCGGGTTCGAGCCCCGCCGGGACCATATTTTCAGTAGATATTTGTCCCCATAATTTAACATGATTGATTTTTTTTTTTTTAGTCATTATCCACTCAAACTAAACGTAGTTTCTAACGGTGGCTCTCGGTCCCAACTCCAAGTACTAACCCAAGGAAACTGAACAGTATGTATGCTAAAAGACTAGACAAGGCAGAGTAATTTCATTCGTATTTTAGTAGTATAAAAGTGAATTATTATGAAGAATAAGTAACATTTTTAAATTACAGGACATCTGAGAGTAAGGAAAAAGATTTGGTGGAGAAAGGAAAAACTGGTTTACCAAAATGCAACCCAGTGATATCTGCAATCTGATTTGCAGAGTATACGTAAAATAT
Chr1.tRNA120-TyrGTA	AAAGTTTAGTTTAGAGAAAAAGTGGACGTGCCGGAGTGGTTATCGGGCATGACTAGAAATCATGTGGGCTTTGCCCGCGCAGGTTCGAATCCTGCCGTTCACGTTTTTATTTTGAGTGTTGGTAAGTTCTTAAAATTACTTATTGTGTTTTATGTATCGTCTTTGAATTTGAACAGTTTTCCATCATGTTACCGTTTTCAGTAAACTTTAGTATTGATAAAAAACCTTAAAAAAACAAGATAGCATGAAAGATATGAAGTCAACTTTCTTTCTACTCCTCTTCATAAGTTTAAATTTGATTAAAAAGCTTCTCTTGAATCATCAACATGCATAAAGTGTTATAATACAAACCGACCTTAGCTCAGTTGGTAGAGCGGAGGACTGTAGTTGACGCAGATAATCCTTAGGTCACTGGTTCGAATCCGGTAGGTCGGATCATTAAAATTGAAAGTTTTTTTTTTCCATTTCGTTTCAAAGTGCTTAGACAAGAGTATAACTACAAACTCTTTTTCTATGAGAAATTGGTTTAAGAGAATTGCATAGCTATTGATTGTATTATCAGAAATGAGTGGGAAATCTCTAAGTAATTTTCACTGTAATTTAAACCGTTTAAGGGTAAACCCTCATTTTCGTATATTTACGAGATTTAGGCAAGATATTAAGTGTTTTTCTAATATAATGTTTTTATAAATTCAAACTTTGTTTACAAATTTGTAATAGAGACTCACTATGAGTATGCTAACTTAATACAAATCATTTTGCTGATAGAATATTTAGATCAGTAC
Chr1.tRNA121-TyrGTA	TTTCCATTTCGTTTCAAAGTGCTTAGACAAGAGTATAACTACAAACTCTTTTTCTATGAGAAATTGGTTTAAGAGAATTGCATAGCTATTGATTGTATTATCAGAAATGAGTGGGAAATCTCTAAGTAATTTTCACTGTAATTTAAACCGTTTAAGGGTAAACCCTCATTTTCGTATATTTACGAGATTTAGGCAAGATATTAAGTGTTTTTCTAATATAATGTTTTTATAAATTCAAACTTTGTTTACAAATTTGTAATAGAGACTCACTATGAGTATGCTAACTTAATACAAATCATTTTGCTGATAGAATATTTAGATCAGTACACATGCATGAAATAGAATACAATCCGACCTTAGCTCAGTTGGTAGAGCGGAGGACTGTAGTAGACGCAGATTATCCTTAGGTCACTGGTTCGAATCCGGTAGGTCGGAATTTGCTCCCACATGAGAGCTTTTTATTTTTCTTTCGTTGTGACATTAAGATTTTTAAATTTTATAATAAACGGTTATATGGTGGTCGACAATTAAACATACCGAAAAGTTTTGCTCGAATTTTTAAACGATCCGTATGTTTAGCTTTTTTCAATATTGATACGATGAAAAATGATTTAAAAGTGACTAAAAACTATGAGTTTTCTAATTTTCTTTGGTCAAACAAACATTTAGTTTTAGAGTTTTAAAAAGAACAAAAAATGTATGCATAATTATATTCAAATGCTTGTGGGTTGTGCCTATAAGTTGTCAACGTTCATACGAGGGTGGTGAAATACCTTTTCCAACTT
Chr1.tRNA122-SerAGA	TCAACGTTCATACGAGGGTGGTGAAATACCTTTTCCAACTTTGTTGCACGATTTGTTTGGCTTTATTTTCAAGAATATAAACAATCATAGCACACTCTCAATATTACATGCATAAATATATCATCAAAGTTGCTCTTTAGAAATAATTTATTTTTTGAATTGAGAAAATATTATAAAAATTCAAAAAAATCAAGACAGCCAAATAGGTTTATGGTTCTGATCTTTTTTATTGTGTTCATAAACTATTTCATCCTTGGAATCTTCTACTTCTCACTCATGATCAAAATTTAGGATAGAGAATGGTATACGGTTTAGTCTATTTTGAAATAAAAGTTTAGTTTAGAGAAAAAGTGGAAGTGCCGGAGTGGTTATCGGGAATGACTAGAAATCATGGGGGCTTTGCCCGCGCAGGTTTGAATCTTGCCGTTTACGTTTTTATTTTGAGTGTTGGTAAGTTTTTAAAATAACTTATTGTGTTTTATGGATCGTTTTTCAATTTGAACGGTTTTCCATCATGTTACCGTTTTCAGTAAAATTTAGTATTGATAAAAAACTTTTAAAAAACAAGACAGCATGAAAGATATGAAGTCAACTTTTTTTCTATTCCTCTTCTTGATAAGTTTAAATTTGATTAAAAAGCTTTTTTTGAATCATCAACATGCATAAAGTGTTATAATACAAAACCGACCTTAGCTCAGTTGGTAGAGCGGAGGACTGTAGTTGACGCAGATAATCCTTAGGTCATTGGTTCGAATCCGGTAGGTCGGATCATAAAAGTTTAA
Chr1.tRNA123-TyrGTA	TTTAGTTTAGAGAAAAAGTGGAAGTGCCGGAGTGGTTATCGGGAATGACTAGAAATCATGGGGGCTTTGCCCGCGCAGGTTTGAATCTTGCCGTTTACGTTTTTATTTTGAGTGTTGGTAAGTTTTTAAAATAACTTATTGTGTTTTATGGATCGTTTTTCAATTTGAACGGTTTTCCATCATGTTACCGTTTTCAGTAAAATTTAGTATTGATAAAAAACTTTTAAAAAACAAGACAGCATGAAAGATATGAAGTCAACTTTTTTTCTATTCCTCTTCTTGATAAGTTTAAATTTGATTAAAAAGCTTTTTTTGAATCATCAACATGCATAAAGTGTTATAATACAAAACCGACCTTAGCTCAGTTGGTAGAGCGGAGGACTGTAGTTGACGCAGATAATCCTTAGGTCATTGGTTCGAATCCGGTAGGTCGGATCATAAAAGTTTAAAGATTTTTTTTTTCATTTCGTTTCAAAGAGTTTAGAGAAGAGTATAACTACAAACTCGTTTTTCTATGAGAAATTGTTTAAGAGAATTGCATAGCTATTGACTGTATTATCAGAAATGAGTGGGAAATCTCGAAGGAATTTTCACTGTATTTTAAACCGTTCAAGAGTAAACCCTCATTTTCGTATATTTACGAGATTTAGGCAAGATATTATGAGTTTTTCTAATATAATGTTTTTATAAATTCAAACTTTGTTTTCAAATTTTTAATAGAGACTCACTATGAGTATGCTAACTTAATACAAATCATTGTGCTGATAGAATATTTTGATCAGTAC
Chr1.tRNA124-TyrGTA	TTTTCATTTCGTTTCAAAGAGTTTAGAGAAGAGTATAACTACAAACTCGTTTTTCTATGAGAAATTGTTTAAGAGAATTGCATAGCTATTGACTGTATTATCAGAAATGAGTGGGAAATCTCGAAGGAATTTTCACTGTATTTTAAACCGTTCAAGAGTAAACCCTCATTTTCGTATATTTACGAGATTTAGGCAAGATATTATGAGTTTTTCTAATATAATGTTTTTATAAATTCAAACTTTGTTTTCAAATTTTTAATAGAGACTCACTATGAGTATGCTAACTTAATACAAATCATTGTGCTGATAGAATATTTTGATCAGTACACATGCATGAAATAGAATACAATCCGACTTTAGCTCAGTTGGTAGAGCGGAGGACAGTAGAAGACGCAGATTATCCTTAGGTCACTGGTTCGAATCCGGTAGGTCGGAATTTGCTCCCACATGAGAGCTTTTTATTTTTCTTTTGTTGTAACATTAAGGTGTTTGAATTTTATAATAAACGGTTATATGCATAATTATATTCAAATGCTTGTGGGTTGTGCCTATAAGTTGTCAACGTTCATACAAGGGTAGTGAAATACCTTTTGGGACTCTGTTGCATGATTTGTTTGGCTTTATTTTCAAGAATATAAACAATCATAGCACAATCTCAATATTACATGCATAAATATATCATCAAAGTTGCTCTTTAGAAATAATTTATTTTTTGAATTGAGAAAATATTATAAAAATTTTAAAAAATCAAGACAGCCAAATAGGTTTATGGTTCTAATCTTTTT
Chr1.tRNA125-SerAGA	TCAACGTTCATACAAGGGTAGTGAAATACCTTTTGGGACTCTGTTGCATGATTTGTTTGGCTTTATTTTCAAGAATATAAACAATCATAGCACAATCTCAATATTACATGCATAAATATATCATCAAAGTTGCTCTTTAGAAATAATTTATTTTTTGAATTGAGAAAATATTATAAAAATTTTAAAAAATCAAGACAGCCAAATAGGTTTATGGTTCTAATCTTTTTTATTGTGTTCATAAACTATTTCATCCTTGGAATCTTCTACTTCTCACTCATGATCAAAATTTAGGATAGAGAATGGTATATGGTTTAGTCTATTTTGAAATAAAAGTTTAGTTTAGAGAAAAAGTGGACGTGCCGGAGTGGTTATCGGGCATGACTAGAAATCATGTGGGCTTTGCCCGCGCAGGTTCGAATCCTGCCGTTCACGTTTTTATTTTGAGTGTTGGTAAGTTTTTAAAATTACTTATTGTGTTTTATGTATCGTCTTTGAATTTGAACAGTTTTCCATCATGTTACCGTTTTCAGTAAACTTTAGTATTGATAAAAAACCTTAAAAAAACAAGATAGCATGAAAGATATGAAGTCAACTTTCTTTCTACTCCTCTTCAAAAGTTTAAATTTGATTAAAAAGCTTCTCTTGAATCATCAACATGCATAAAGTGTTATAATACAAAACCGACCTTAGCTCAGTTGGTAGAGCGGAGGACTGTAGTTGACGCAGATAATCCTTAGGTCACTGGTTCGAATTCGGTAGGTCGGATCATTAAAATTGAAAGT
Chr1.tRNA126-TyrGTA	AAGTTTAGTTTAGAGAAAAAGTGGACGTGCCGGAGTGGTTATCGGGCATGACTAGAAATCATGTGGGCTTTGCCCGCGCAGGTTCGAATCCTGCCGTTCACGTTTTTATTTTGAGTGTTGGTAAGTTTTTAAAATTACTTATTGTGTTTTATGTATCGTCTTTGAATTTGAACAGTTTTCCATCATGTTACCGTTTTCAGTAAACTTTAGTATTGATAAAAAACCTTAAAAAAACAAGATAGCATGAAAGATATGAAGTCAACTTTCTTTCTACTCCTCTTCAAAAGTTTAAATTTGATTAAAAAGCTTCTCTTGAATCATCAACATGCATAAAGTGTTATAATACAAAACCGACCTTAGCTCAGTTGGTAGAGCGGAGGACTGTAGTTGACGCAGATAATCCTTAGGTCACTGGTTCGAATTCGGTAGGTCGGATCATTAAAATTGAAAGTTGTTTTTTCCATTTCGTTTCAAAGTGCTTAGACAAGAGTATAACTACAAACTCTTTTTCTATGAGAAATTGGTTTAAGAGAATTGCATAGCTATTGATCGTATTATCAGAAATGAGTGGGAAATCTCTAAGTAATTTTCACTGTAATTTAAACCGTTTAAGGGTAAACTCTCATTTTCGTATATTTACGAGATTTAGGCAAGATATTAAGTGTTTTTCTAATATAATGTTTTTATAAATTCAAACTTTGTTTACAAATTTGTAATAGAGACTCACTATGAGTATGCTAACTTAATACAAATCATTTTGCTGATAGAATATTTAGATCAGTACA
Chr1.tRNA127-TyrGTA	TTTCCATTTCGTTTCAAAGTGCTTAGACAAGAGTATAACTACAAACTCTTTTTCTATGAGAAATTGGTTTAAGAGAATTGCATAGCTATTGATCGTATTATCAGAAATGAGTGGGAAATCTCTAAGTAATTTTCACTGTAATTTAAACCGTTTAAGGGTAAACTCTCATTTTCGTATATTTACGAGATTTAGGCAAGATATTAAGTGTTTTTCTAATATAATGTTTTTATAAATTCAAACTTTGTTTACAAATTTGTAATAGAGACTCACTATGAGTATGCTAACTTAATACAAATCATTTTGCTGATAGAATATTTAGATCAGTACACATGCATGAAATATAATACAATCCGACCTTAGCTCAGTTGGTAGAGCGGAGGACTGTAGTAGACGCAGATTATCCTTAGGTCACTGGTTCGAATCCGGTAGGTCGGAATTTGCTCCCACATGAGAGCTTTTTATTTTTCTTTTGTTGTGACATTAAGGTTTTTAAATTTTATAATAAACGGTTATATGGTGGTCGACAATTAAACATACCGAAAAGTTTTGCTCGAATTCTTAAACGATCCGTATGTTTAGCTTTTTTCAATATTGATACGATGAAAAATGATTTAAAAGTGACTAAAAACTATGAGTTTTCTAATTTTCTTTGGTCAAACAAACATTTAGTTTTAGAGTTTTAAAAAGAACAAAAAATGTATGCATAATTATATTCAAATGCTTGTGGGTTGTGCCTATAAGTTGTCAACGTTCATACGAGGGTGGTGAAATACCTTTTCCAACTT
Chr1.tRNA128-SerAGA	TCAACGTTCATACGAGGGTGGTGAAATACCTTTTCCAACTTTGTTGCACGATTTGTTTGGCTTTATTTTCAAGAATATAAACAATCATAGCACACTCTCAATATTACATGCATAAATATATCATCAAAGTTGCTCTTTAGAAATAATTTATTTTTTGAATTGAGAAAATATTATAAAAATTCAAAAAAATCAAGACAGCCAAATAGGTTTATGGTTCTGATCTTTTTTATTGTGTTCATAAACTATTTCATCCTTGGAATCTTCTACTTCTCACTCATGATCAAAATTTAGGATAGAGAATGGTATACGGTTTAGTCTATTTTGAAATAAAAGTTTAGTTTAGAGAAAAAGTGGAAGTGCCGGAGTGGTTATCGGGAATGACTAGAAATCATGGGGGCTTTGCCCGCGCAGGTTTGAATCTTGCCGTTTACGTTTTTATTTTGAGTGTTGGTAAGTTTTTAAAATAACTTATTGTGTTTTATGGATCGTTTTTCAATTTGAACGGTTTTCCATCATGTTACCGTTTTCAGTAAAATTTAGTATTGATAAAAAACTTTTAAAAAACAAGACAGCATGAAAGATATGAAGTCAACTTTTTTTCTATTCCTCTTCTTGATAAGTTTAAATTTGATTAAAAAGCTTTTTTTGAATCATCAACATGCATAAAGTGTTATAATACAAAACCGACCTTAGCTCAGTTGGTAGAGCGGAGGACTGTAGTTGACGCAGATAATCCTTAGGTCATTGGTTCGAATCCGGTAGGTCGGATCATAAAAGTTTAA
Chr1.tRNA129-TyrGTA	TTTAGTTTAGAGAAAAAGTGGAAGTGCCGGAGTGGTTATCGGGAATGACTAGAAATCATGGGGGCTTTGCCCGCGCAGGTTTGAATCTTGCCGTTTACGTTTTTATTTTGAGTGTTGGTAAGTTTTTAAAATAACTTATTGTGTTTTATGGATCGTTTTTCAATTTGAACGGTTTTCCATCATGTTACCGTTTTCAGTAAAATTTAGTATTGATAAAAAACTTTTAAAAAACAAGACAGCATGAAAGATATGAAGTCAACTTTTTTTCTATTCCTCTTCTTGATAAGTTTAAATTTGATTAAAAAGCTTTTTTTGAATCATCAACATGCATAAAGTGTTATAATACAAAACCGACCTTAGCTCAGTTGGTAGAGCGGAGGACTGTAGTTGACGCAGATAATCCTTAGGTCATTGGTTCGAATCCGGTAGGTCGGATCATAAAAGTTTAAAGATTTTTTTTTTCATTTCGTTTCAAAGAGTTTAGAGAAGAGTATAACTACAAACTCGTTTTTCTATGAGAAATTGTTTAAGAGAATTGCATAGCTATTGACTGTATTATCAGAAATGAGTGGGAAATCTCGAAGGAATTTTCACTGTATTTTAAACCGTTCAAGAGTAAACCCTCATTTTCGTATATTTACGAGATTTAGGCAAGATATTATGAGTTTTTCTAATATAATGTTTTTATAAATTCAAACTTTGTTTTCAAATTTTTAATAGAGACTCACTATGAGTATGCTAACTTAATACAAATCATTGTGCTGATAGAATATTTTGATCAGTAC
Chr1.tRNA13-AlaAGC	CAGATGCTGCTGCCTTATGTATGGATTTGAATTATGCTCACGAGTTAAAAACACTTTACACTTATTATTCACTATAATTTCTCTAAGGACAACAATAATGCCTCATTGTTGAGCTTTTCTTCGCCTTGTATTGCTTTTTTTTTTACCATTGTAAAGTTTATTTGCCTTTCTAACTTAACTGTCAAATTTTGATGATCGAGATTTTTTGGTCGGATTTTATCCTCTCACAAATCGCCGAATTTGATTGCTATTCATGAAATTCAAATTATGGAAACTTGAGTTGAGATAGAAAAAGTTTCCAAACCCGAATAAAATAATATATACGGTAACTTTATTTAACAATGCAAGTAGGGGATGTAGCTCAGATGGTAGAGCGCTCGCTTAGCATGCGAGAGGTACGGGGATCGATACCCCGCATCTCCATCTTAGCATTTTTTAATGTTTTTAAATGTGTTTTTACTCTTAAACAAATTCTGTTAGCTTTGAAAACAATGGAAGATTATGATGGAGATGTGGACATGCGGTGATAAAAGAAAGAGAACATCTTTGAGTAGCAATTGTAAATTGAGAAATACGTTGTTATGATTTTTTATTTTTTTTAGGTAAAATGTGAAAAAATTTAAGATTTTATTACGATACTAAATAACTTAAAACAATTTGATGTTGTATTTTATGAAAAGAAATTTGTCAACCAAACAAAATGAAGGATATTTGGATCCGATAGTAACGATTGATATACAGAATTTAGTGGCATAAAAACTACTCCCTCTGTT
Chr1.tRNA130-TyrGTA	TTTTCATTTCGTTTCAAAGAGTTTAGAGAAGAGTATAACTACAAACTCGTTTTTCTATGAGAAATTGTTTAAGAGAATTGCATAGCTATTGACTGTATTATCAGAAATGAGTGGGAAATCTCGAAGGAATTTTCACTGTATTTTAAACCGTTCAAGAGTAAACCCTCATTTTCGTATATTTACGAGATTTAGGCAAGATATTATGAGTTTTTCTAATATAATGTTTTTATAAATTCAAACTTTGTTTTCAAATTTTTAATAGAGACTCACTATGAGTATGCTAACTTAATACAAATCATTGTGCTGATAGAATATTTTGATCAGTACACATGCATGAAATAGAATACAATCCGACTTTAGCTCAGTTGGTAGAGCGGAGGACAGTAGAAGACGCAGATTATCCTTAGGTCACTGGTTCGAATCCGGTAGGTCGGAATTTGCTCCCACATGAGAGCTTTTTATTTTTCTTTTGTTGTAACATTAAGGTGTTTGAATTTTATAATAAACGGTTATATGCATAATTATATTCAAATGCTTGTGGGTTGTGCCTATAAGTTGTCAACGTTCATACAAGGGTAGTGAAATACCTTTTGGGACTCTGTTGCATGATTTGTTTGGCTTTATTTTCAAGAATATAAACAATCATAGCACAATCTCAATATTACATGCATAAATATATCATCAAAGTTGCTCTTTAGAAATAATTTATTTTTTGAATTGAGAAAATATTATAAAAATTTTAAAAAATCAAGACAGCCAAATAGGTTTATGGTTCTAATCTTTTT
Chr1.tRNA131-SerAGA	TCAACGTTCATACAAGGGTAGTGAAATACCTTTTGGGACTCTGTTGCATGATTTGTTTGGCTTTATTTTCAAGAATATAAACAATCATAGCACAATCTCAATATTACATGCATAAATATATCATCAAAGTTGCTCTTTAGAAATAATTTATTTTTTGAATTGAGAAAATATTATAAAAATTTTAAAAAATCAAGACAGCCAAATAGGTTTATGGTTCTAATCTTTTTTATTGTGTTCATAAACTATTTCATCCTTGGAATCTTCTACTTCTCACTCATGATCAAAATTTAGGATAGAGAATGGTATATGGTTTAGTCTATTTTGAAATAAAAGTTTAGTTTAGAGAAAAAGTGGACGTGCCGGAGTGGTTATCGGGCATGACTAGAAATCATGTGGGCTTTGCCCGCGCAGGTTCGAATCCTGCCGTTCACGTTTTTATTTTGAGTGTTGGTAAGTTTTTAAAATTACTTATTGTGTTTTATGTATCGTCTTTGAATTTGAACAGTTTTCCATCATGTTACCGTTTTCAGTAAACTTTAGTATTGATAAAAAACCTTAAAAAAACAAGATAGCATGAAAGATATGAAGTCAACTTTCTTTCTACTCCTCTTCAAAAGTTTAAATTTGATTAAAAAGCTTCTCTTGAATCATCAACATGCATAAAGTGTTATAATACAAAACCGACCTTAGCTCAGTTGGTAGAGCGGAGGACTGTAGTTGACGCAGATAATCCTTAGGTCACTGGTTCGAATTCGGTAGGTCGGATCATTAAAATTGAAAGT
Chr1.tRNA132-TyrGTA	AAGTTTAGTTTAGAGAAAAAGTGGACGTGCCGGAGTGGTTATCGGGCATGACTAGAAATCATGTGGGCTTTGCCCGCGCAGGTTCGAATCCTGCCGTTCACGTTTTTATTTTGAGTGTTGGTAAGTTTTTAAAATTACTTATTGTGTTTTATGTATCGTCTTTGAATTTGAACAGTTTTCCATCATGTTACCGTTTTCAGTAAACTTTAGTATTGATAAAAAACCTTAAAAAAACAAGATAGCATGAAAGATATGAAGTCAACTTTCTTTCTACTCCTCTTCAAAAGTTTAAATTTGATTAAAAAGCTTCTCTTGAATCATCAACATGCATAAAGTGTTATAATACAAAACCGACCTTAGCTCAGTTGGTAGAGCGGAGGACTGTAGTTGACGCAGATAATCCTTAGGTCACTGGTTCGAATTCGGTAGGTCGGATCATTAAAATTGAAAGTTGTTTTTTCCATTTCGTTTCAAAGTGCTTAGACAAGAGTATAACTACAAACTCTTTTTCTATGAGAAATTGGTTTAAGAGAATTGCATAGCTATTGATCGTATTATCAGAAATGAGTGGGAAATCTCTAAGTAATTTTCACTGTAATTTAAACCGTTTAAGGGTAAACTCTCATTTTCGTATATTTACGAGATTTAGGCAAGATATTAAGTGTTTTTCTAATATAATGTTTTTATAAATTCAAACTTTGTTTACAAATTTGTAATAGAGACTCACTATGAGTATGCTAACTTAATACAAATCATTTTGCTGATAGAATATTTAGATCAGTACA
Chr1.tRNA133-TyrGTA	TTTCCATTTCGTTTCAAAGTGCTTAGACAAGAGTATAACTACAAACTCTTTTTCTATGAGAAATTGGTTTAAGAGAATTGCATAGCTATTGATCGTATTATCAGAAATGAGTGGGAAATCTCTAAGTAATTTTCACTGTAATTTAAACCGTTTAAGGGTAAACTCTCATTTTCGTATATTTACGAGATTTAGGCAAGATATTAAGTGTTTTTCTAATATAATGTTTTTATAAATTCAAACTTTGTTTACAAATTTGTAATAGAGACTCACTATGAGTATGCTAACTTAATACAAATCATTTTGCTGATAGAATATTTAGATCAGTACACATGCATGAAATATAATACAATCCGACCTTAGCTCAGTTGGTAGAGCGGAGGACTGTAGTAGACGCAGATTATCCTTAGGTCACTGGTTCGAATCCGGTAGGTCGGAATTTGCTCCCACATGAGAGCTTTTTATTTTTCTTTTGTTGTGACATTAAGGTTTTTAAATTTTATAATAAACGGTTATATGGTGGTCGACAATTAAACATACCGAAAAGTTTTGCTCGAATTCTTAAACGATCCGTATGTTTAGCTTTTTTCAATATTGATACGATGAAAAATGATTTAAAAGTGACTAAAAACTATGAGTTTTCTAATTTTCTTTGGTCAAACAAACATTTAGTTTTAGAGTTTTAAAAAGAACAAAAAATGTATGCATAATTATATTCAAATGCTTGTGGGTTGTGCCTATAAGTTGTCAACGTTCATACGAGGGTGGTGAAATACCTTTTCCAACTT
Chr1.tRNA134-SerAGA	TCAACGTTCATACGAGGGTGGTGAAATACCTTTTCCAACTTTGTTGCACGATTTGTTTGGCTTTATTTTCAAGAATATAAACAATCATAGCACACTCTCAATATTACATGCATAAATATATCATCAAAGTTGCTCTTTAGAAATAATTTATTTTTTGAATTGAGAAAATATTATAAAAATTCAAAAAAATCAAGACAGCCAAATAGGTTTATGGTTCTAATCTTTTTTATTGTGTTCATAAACTATTTCATCCTTGGAATCTTCTACTTCTCACTCATGATCAAAATTTAGGATAGAGAATGGTATACGGTTTAGTCTATTTTGAAATAAAAGTTTAGTTTAGAGAAAAAGTGGACGTGCCGGAGTGGTTATCGGGAATGACTAGAAATCATGGGGGCTTTGCCCGCGCAGGTTTGAATCTTGCCGTTTACGTTTTTATTTTGAGTGTTGGTAAGTTTTTAAAATAACTTATTGTGTTTTATGGATCGTTTTTCAATTTGAACGGTTTTCCATCATGTTACCGTTTTCAGTAAAATTTAGTATTGATAAAAAACTTTTAAAAAACAAGACAGCATGAAAGATATGAAGTCAACTTTTTTTCTATTCCTCTTCTTGATAAGTTTAAATTTGATTAAAAAGCTTTTTTTGAATCATCAACATGCATAAAGTGTTATAATACAAAACCGACCTTAGCTCAGTTGGTAGAGCGGAGGACTGTAGTTGACGCAGATAATCCTTAGGTCATTGGTTCGAATCCGGTAGGTCGGATCATAAAAGTTTAA
Chr1.tRNA135-TyrGTA	TTTAGTTTAGAGAAAAAGTGGACGTGCCGGAGTGGTTATCGGGAATGACTAGAAATCATGGGGGCTTTGCCCGCGCAGGTTTGAATCTTGCCGTTTACGTTTTTATTTTGAGTGTTGGTAAGTTTTTAAAATAACTTATTGTGTTTTATGGATCGTTTTTCAATTTGAACGGTTTTCCATCATGTTACCGTTTTCAGTAAAATTTAGTATTGATAAAAAACTTTTAAAAAACAAGACAGCATGAAAGATATGAAGTCAACTTTTTTTCTATTCCTCTTCTTGATAAGTTTAAATTTGATTAAAAAGCTTTTTTTGAATCATCAACATGCATAAAGTGTTATAATACAAAACCGACCTTAGCTCAGTTGGTAGAGCGGAGGACTGTAGTTGACGCAGATAATCCTTAGGTCATTGGTTCGAATCCGGTAGGTCGGATCATAAAAGTTTAAAGATTTTTTTTTTCATTTCGTTTCAAAGAGTTTAGAGAAGAGTATAACTACAAACTCGTTTTTCTATGAGAAATTGTTTAAGAGAATTGCATAGCTATTGACTGTATTATCAGAAATGAGTGGGAAATCTCGAAGGAATTTTCACTGTATTTTAAACCGTTCAAGAGTAAACCCTCATTTTCGTATATTTACGAGATTTAGGCAAGATATTATGAGTTTTTCTAATATAATGTTTTTATAAATTCAAACTTTGTTTTCAAATTTTTAATAGAGACTCACTATGAGTATGCTAACTTAATACAAATCATTGTGTTGATAGAATATTTTGATCAGTAC
Chr1.tRNA137-SerAGA	TCAACGTTCATACAAGGGTAGTGAAATACCTTTTCCCACTCTGTTGCACGATTTGTTTGGCTTTATTTTCAAGAATATAAACAATCATAGCACAATCTCAATATTACATGCATAAATATATCATCAAAGTTGCTCTTTAGAAATAATTTATTTTTTGAATTGAGAAAATATTATAAAAATTCTAAAAAATCAAGACAGCCAAATAGGTTTATGGTTCTAATCTTTTTTATTGTGTTCATAAACTATTTTATCCTTGGAATCTTCTACTTCTCACTCATGATCAAAATTTAGGATAAAGAATGGTATACGGTTTAGTCTATTTTGAAATAAAAGTTTAGTTTAGAGAAAAAGTGGACGTGCCGGAGTGGTTATCGGGCATGACTAGAAATCATGTGGGCTTTGCCCGCGCAGGTTCGAATCCTGCCGTTCACGTTTTTATTTTGAGTGTTGGTAAGTTCTTAAAATTACTTATTGTGTTTTATGTATTGTCTTTGAATTTGAACAGTTTTCCATCATGTTACCGTTTTCAGTAAACTTTAGTATTGATAAAAAACCTTAAAAAAACAAGATAGCATGAAAGATATGAAGTCAACTTTCTTTCTACTCCTCTTCATAAGTTTAAATTTGATTAAAAAGCTTCTCTTGAATCATCAACATGCATAAAGTGTTATAATACAAAACCAACCTTAGCTCAGTTGGTAGAGCGGAGGACTGTAGTTGACGCAGATAATCCTTAGGTCACTGGTTCGAATTTGGTAGGTCGGATCATTAAAATTGAAAGT
Chr1.tRNA139-TyrGTA	TTTCCATTTCGTTTCAAAGTGCTTAGACAAGAGTATAACTACAAACTCTTTTTCTATGAGAAATTGGTTTAAGAGAATTGCATAGCTATTGATCGTATTATCAGAAATGAGTGGGAAATCTCTAAGTAATTTTCACTGTAATTTAAACCGTTTAAGGGTAAACCCTCATTTTCGTATATTTACGAGATTTAGGCAAGATATTAAGTGTTTTTCTAATATAATGTTTTTATAAATTCAAACTTTGTTTACAAATTTGTAATAGAGACTCACTATGAGTATGCTAACTTAATACAAATCATTTTGCTGATAGAATATTTAGATCAGTACACATGCATGAAATAGAATACAATCCGACCTTAGCTCAGTTGGTAGAGCGGAGGACTGTAGTAGACGCAGATTATCCTTAGGTCACTGGTTCGAATCCGGTAGGTCGGAATTTGCTCCCACATGAGAGCTTTTTATTTTTCTTTCGTTGTGACATTAAGGTTTTTAAATTTTATAATAAACGGTTATATGGTGGTCGACAATTAAACATACCGAAAAGTTTTGCTCGAATTCTTAAACGATCCGTATGTTTAGCTTTTTTCAATATTGATACGATGAAAAATGATTTAAAAGTGACTAAAAACTATGAGTTTTCTAATTTTCTTTGGTCAAACAAACATTTAGTTTTAGAGTTTTAAAAAGAACAAAAAATGTATGCATAATTATATTCAAATGCTTGTGGGTTGTGCCTATAAGTTGTCAACGTTCATACAAGGGTGGTGAAATACCTTTTCCAACTT
Chr1.tRNA14-GlyTCC	TGCTCATTTTAAGGGATTGCAATTGTCTTTTGGGTTGTCAAACATTTTTTGTTTTAAATAGTTGCTGAAATCTAGTTCAAATTTTGGAAAAATCTGCGTGATATATGGGATTGAAATATATTTGGAATGTTTTTCGTTTGTTAATCAATTTATTGCTGAAAAAACTAATAATTAAAAGCCAGTGACAGCCATTGTAAATAAGTTTCAACTCCAGGATTTATTTCACAAAATGGATGCAAAAATATATATATAGATTATATCTATATATATGTATTTTAAAATCTTTCTCACTTTAACCTCAACATCCAAAGTTTATATGTATATATAGTTTATTTGCTCGATATGCAAAAGCGTCTGTAGTCCAACGGTTAGGATAATTGCCTTCCAAGCAATAGACCCGGGTTCGACTCCCGGCAGACGCATTTATATTTTTTAACAATCTTTTCTGAAAATTTGAAAAGACAACATTTTGCATACACCAAACATATGTACATATGTTGTGTTCTTGTTGGACTCGATGGTTTATCAACCCCAGGTCCAATAGGACAACACGAAATTATCATACAAACCACAATGATTGATTGTCCCCAAACCCTTATTTCTGTTACCAACTCCACCATATTGTCACAACTTTTCCCCTGTTATCAAAACTTCCAAATCAATGTTCTATGAATTTTAGTTTAAATTTTTACCAATTGTTTATTGATTTATACGAATTCAATCAAATGTAAAACACCAAACAGAATGGATCAGTAAATATAAAACTTTGTTA
Chr1.tRNA140-SerAGA	TCAACGTTCATACAAGGGTGGTGAAATACCTTTTCCAACTTTGTTGCACGATTTGTTTGGCTTTATTTTCAAGAATATAAACAATCATAGCACACTCTCAATATTACATGCATAAATATATCATCAAAGTTGCTCTTTAGAAATAATTTATTTTTTGAATTGAGAAAATATTATAAAAATTCAAAAAAATCAAGACAGCCAAATAGGTTTATGGTTCTAATCTTTTTTATTGTGTTCATAAACTATTTCATCCTTGGAATCTTCTACTTCTCACTCATGATCAAAATTTAGGATAGAGAATGGTATACGGTTTAGTCTATTTTGAAATAAAAGTTTAGTTTAGAGAAAAAGTGGACGTGCCGGAGTGGTTATCGGGAATGACTAGAAATCATGGGGGCTTTGCCCGCGCAGGTTTGAATCTTGCCGTTTACGTTTTTATTTTGAGTGTTGGTAAGTTTTTAAAATAACTTATTGTGTTTTATGGATCGTTTTTCAATTTGAACGGTTTTCCATCATGTTACCGTTTTCAGTAAAATTTAGTATTGATAAAAAACTTTTAAAAAACAAGACAGCATGAAAGATATGAAGTCAACTTTTTTTCTATTCCTCTTCTTGATAAGTTTAAATTTGATTAAAAAGCTTTTTTTGAATCATCAACATGCATAAAGTGTTATAATACAAAACCGACCTTAGCTCAGTTGGTAGAGCGGAGGACTGTAGTTGACGCAGATAATCCTTAGGTCATTGGTTCGAATCCGGTAGGTCGGATCATAAAAGTTTAA
Chr1.tRNA141-TyrGTA	TTTAGTTTAGAGAAAAAGTGGACGTGCCGGAGTGGTTATCGGGAATGACTAGAAATCATGGGGGCTTTGCCCGCGCAGGTTTGAATCTTGCCGTTTACGTTTTTATTTTGAGTGTTGGTAAGTTTTTAAAATAACTTATTGTGTTTTATGGATCGTTTTTCAATTTGAACGGTTTTCCATCATGTTACCGTTTTCAGTAAAATTTAGTATTGATAAAAAACTTTTAAAAAACAAGACAGCATGAAAGATATGAAGTCAACTTTTTTTCTATTCCTCTTCTTGATAAGTTTAAATTTGATTAAAAAGCTTTTTTTGAATCATCAACATGCATAAAGTGTTATAATACAAAACCGACCTTAGCTCAGTTGGTAGAGCGGAGGACTGTAGTTGACGCAGATAATCCTTAGGTCATTGGTTCGAATCCGGTAGGTCGGATCATAAAAGTTTAAAGATTTTTTTTTTCATTTCGTTTCAAAGAGTTTAGAGAAGAGTATAACTACAAACTCGTTTTTCTATGAGAAATTGTTTAAGAGAATTGCATAGCTATTGACTGTATTATCAGAAATGAGTGGGAAATCTCGAAGGAATTTTCACTGTATTTTAAACCGTTCAAGAGTAAACCCTCATTTTCGTATATTTACGAGATTTAGGCAAGATATTATGAGTTTTTCTAATATAATGTTTTTATAAATTCAAACTTTGTTTTCAAATTTTTAATAGAGACTCACTATGAGTATGCTAACTTAATACAAATCATTGTGTTGATAGAATATTTTGATCAGTAC
Chr1.tRNA143-SerAGA	TCAACGTTCATACAAGGGTAGTGAAATACCTTTTCCCACTCTGTTGCACGATTTGTTTGGCTTTATTTTCAAGAATATAAACAATCATAGCACAATCTCAATATTACATGCATAAATATATCATCAAAGTTGCTCTTTAGAAATAATTTATTTTTTGAATTGAGAAAATATTATAAAAATTCTAAAAAATCAAGACAGCCAAATAGGTTTATGGTTCTAATCTTTTTTATTGTGTTCATAAACTATTTTATCCTTGGAATCTTCTACTTCTCACTCATGATCAAAATTTAGGATAAAGAATGGTATACGGTTTAGTCTATTTTGAAATAAAAGTTTAGTTTAGAGAAAAAGTGGACGTGCCGGAGTGGTTATCGGGCATGACTAGAAATCATGTGGGCTTTGCCCGCGCAGGTTCGAATCCTGCCGTTCACGTTTTTATTTTGAGTGTTGGTAAGTTCTTAAAATTACTTATTGTGTTTTATGTATTGTCTTTGAATTTGAACAGTTTTCCATCATGTTACCGTTTTCAGTAAACTTTAGTATTGATAAAAAACCTTAAAAAAACAAGATAGCATGAAAGATATGAAGTCAACTTTCTTTCTACTCCTCTTCATAAGTTTAAATTTGATTAAAAAGCTTCTCTTGAATCATCAACATGCATAAAGTGTTATAATACAAAACCAACCTTAGCTCAGTTGGTAGAGCGGAGGACTGTAGTTGACGCAGATAATCCTTAGGTCACTGGTTCGAATTTGGTAGGTCGGATCATTAAAATTGAAAGT
Chr1.tRNA145-TyrGTA	TTTCCATTTCGTTTCAAAGTGCTTAGACAAGAGTATAACTACAAACTCTTTTTCTATGAGAAATTGGTTTAAGAGAATTGCATAGCTATTGATCGTATTATCAGAAATGAGTGGGAAATCTCTAAGTAATTTTCACTGTAATTTAAACCGTTTAAGGGTAAACCCTCATTTTCGTATATTTACGAGATTTAGGCAAGATATTAAGTGTTTTTCTAATATAATGTTTTTATAAATTCAAACTTTGTTTACAAATTTGTAATAGAGACTCACTATGAGTATGCTAACTTAATACAAATCATTTTGCTGATAGAATATTTAGATCAGTACACATGCATGAAATAGAATACAATCCGACCTTAGCTCAGTTGGTAGAGCGGAGGACTGTAGTAGACGCAGATTATCCTTAGGTCACTGGTTCGAATCCGGTAGGTCGGAATTTGCTCCCACATGAGAGCTTTTTATTTTTCTTTCGTTGTGACATTAAGGTTTTTAAATTTTATAATAAACGGTTATATGGTGGTCGACAATTAAACATACCGAAAAGTTTTGCTCGAATTCTTAAACGATCCGTATGTTTAGCTTTTTTCAATATTGATACGATGAAAAATGATTTAAAAGTGACTAAAAACTATGAGTTTTCTAATTTTCTTTGGTCAAACAAACATTTAGTTTTAGAGTTTTAAAAAGAACAAAAAATGTATGCATAATTATATTCAAATGCTTGTGGGTTGTGCCTATAAGTTGTCAACGTTCATACAAGGGTGGTGAAATACCTTTTCCAACTT
Chr1.tRNA146-SerAGA	TCAACGTTCATACAAGGGTGGTGAAATACCTTTTCCAACTTTGTTGCACGATTTGTTTGGCTTTATTTTCAAGAATATAAACAATCATAGCACACTCTCAATATTACATGCATAAATATATCATCAAAGTTGCTCTTTAGAAATAATTTATTTTTTGAATTGAGAAAATATTATAAAAATTCAAAAAAATCAAGACAGCCAAATAGGTTTATGGTTCTAATCTTTTTTATTGTGTTCATAAACTATTTCATCCTTGGAATCTTCTACTTCTCACTCATGATCAAAATTTAGGATACAGAATGGTATACGGTTTAGTCTATTTTGAAATAAAAGTTTAGTTTAGAGAAAAAGTGGACGTGCCGGAGTGGTTATCGGGAATGACTAGAAATCATGGGGGCTTTGCCCGCGCAGGTTTGAATCTTGCCGTTTACGTTTTTATTTTGAGTGTTGGTAAGTTTTTAAAATAACTTATTGTGTTTTATGGATCGTTTTTCAATTTGAACGGTTTTCCATCATGTTACCGTTTTCAGTAAAATTTAGTATTGATAAAAAACTTTTAAAAAACAAGACAGCATGAAAGATATGAAGTCAACTTTTTTTCTATTCCTCTTCTTGATAAGTTTAAATTTGATTAAAAAGCTTTTTTTGAATCATCAACATGCATAAAGTGTTATAATACAAAACCGACCTTAGCTCAGTTGGTAGAGCGGAGGACTGTAGTTGACGCAGATAATCCTTAGGTCATTGGTTCGAATCCGGTAGGTCGGATCATAAAAGTTTAA
Chr1.tRNA147-TyrGTA	TTTAGTTTAGAGAAAAAGTGGACGTGCCGGAGTGGTTATCGGGAATGACTAGAAATCATGGGGGCTTTGCCCGCGCAGGTTTGAATCTTGCCGTTTACGTTTTTATTTTGAGTGTTGGTAAGTTTTTAAAATAACTTATTGTGTTTTATGGATCGTTTTTCAATTTGAACGGTTTTCCATCATGTTACCGTTTTCAGTAAAATTTAGTATTGATAAAAAACTTTTAAAAAACAAGACAGCATGAAAGATATGAAGTCAACTTTTTTTCTATTCCTCTTCTTGATAAGTTTAAATTTGATTAAAAAGCTTTTTTTGAATCATCAACATGCATAAAGTGTTATAATACAAAACCGACCTTAGCTCAGTTGGTAGAGCGGAGGACTGTAGTTGACGCAGATAATCCTTAGGTCATTGGTTCGAATCCGGTAGGTCGGATCATAAAAGTTTAAAGATTTTTTTTTTCATTTCGTTTCAAAGAGTTTAGAGAAGAGTATAACTACAAACTCGTTTTTCTATGAGAAATTGTTTAAGAGAATTGCATAGCTATTGACTGTATTATCAGAAATGAGTGGGAAATCTCGAAGGAATTTTCACTGTATTTTAAACCGTTCAAGAGTAAACCCTCATTTTCGTATATTTACGAGATTTAGGCAAGATATTATGAGTTTTTCTAATATAATGTTTTTATAAATTCAAACTTTGTTTTCAAATTTTTAATAGAGACTCACTATGAGTATGCTAACTTAATACAAATCATTGTGCTGATAGAATATTTTGATCAGTAC
Chr1.tRNA150-TyrGTA	TTAGTTTAGAGAAAAAGTGGACGTGCCGGAGTGGTTATCGGGAATGACTAGAAATCATGGAGGCTTTGCCCGCGCACGTTTGAATCTTGCCGTTTACGTTTTTATTTTGAGTGTTGGTAAGTTTTTAAAATAACTTATTGTGTTTTATGGATCGTTTTTGAATTTGAACGGTTTTCCATCATGTTACCGTTTTCAGTAAAATTTAGTATTGATAAAAAAACCTTAAAAAAACAAGATAGCATGAAAGATATGAAGTCAACTTTCTTTCTACTCCTCTTCTTGATAAGTTTAAATTTGATTAAAAAGCTTCTCTTGAATCATCAACATGCATAAAGTGTTATAATACAAAACCGACCTTAGCTCAGTTGGTAGAGCGGAGGACTGTAGTTGAAGCAGATAATCCTTAGGTCACTGGTTCGAATCCGGTAGGTCGGATCATTAAAATTGAAAGTTTTTTTTTTTCCATTTCGTTTCAAAGTGCTTAGACAAGAGTATAACTACAAACTCGTTTTTCTATGAGAAATTGGTTTAAGAGAATTGCATAGCTATTGATTGTATTATCAGAAATGAGTGGGAAATCTCTAAGTAATTTTCACTGTATTTTAAACCGTTTAAGAGTAAACCCTCATTTTCGTATATTTACGAGCTTTAGGCAAGATATTAAGTGTTTTTCAAATATAATGTTTTAATAAATTCAAACTTTGTTTACAAATTTGTAATAGAGACTCACTATGACTATGCTAACTTAATACAAATCATTGTGTTGATAGAATATTTAGATCAGT
Chr1.tRNA151-TyrGTA	TTCCATTTCGTTTCAAAGTGCTTAGACAAGAGTATAACTACAAACTCGTTTTTCTATGAGAAATTGGTTTAAGAGAATTGCATAGCTATTGATTGTATTATCAGAAATGAGTGGGAAATCTCTAAGTAATTTTCACTGTATTTTAAACCGTTTAAGAGTAAACCCTCATTTTCGTATATTTACGAGCTTTAGGCAAGATATTAAGTGTTTTTCAAATATAATGTTTTAATAAATTCAAACTTTGTTTACAAATTTGTAATAGAGACTCACTATGACTATGCTAACTTAATACAAATCATTGTGTTGATAGAATATTTAGATCAGTACACATGCATGAAATAGAATACAATCCGACCTTAGCTCAGTTGGTAGAGCGGAGGACTGTAGTAGACGCAGATTATCCTTAGGTCACTGGTTCGAATCCGGTAGGTCGGAATTTGCTCCCACATGAGAGCTTTTTATTTTTCTTTTGTTGTGACATTAAGGTGTTTGAATTTTATAATAAACGGTTATATGGTGGTCGACAATTCAACATACCGAAAAGTTTTGCTCGTATTCTTAAATGATCCGTATGTTTAGCTTTTTTCAATATTGATACGATGAGAAATGATTTAAAAGTGAGTAAAAACTATGAGTTTTCTAATTTTCTTTGGTCAAACAAACATTTAGTTTTAAAGTTTTAAAAAGAACAAAAAATGTGTGCATAATTATGTTCAAATGCTTGTGGGTTGTGCCTATAAGTTGTCAACGTTCATACAAGGGTAGTGAAATACCCTTTCCCACTC
Chr1.tRNA152-SerAGA	GTCAACGTTCATACAAGGGTAGTGAAATACCCTTTCCCACTCTGTTGCACGATTTGTTTGGCTTTATTTTCAAGAATATAAACAATCATAGCACAATCTCAATATTACATGCATAAATATATCATCAAAGTTGCTCTTTAGAAATAATTTATTTTTGAATTGAGAAAATATTATAAAAATTCTAAAAAATCAAGACAGCCAAATAGGTTTATGGTTCTAATCTTTTTTATTTTGTTCATAAACTGGGTCATCCTTGTAATCTTCTACTTCTCACTCATGATCAAAATTTAGGATAGAGAATGGTATACGGTTTAGTCTATTTTGAAATAAAAGTTTAGTTTAGAGAAAAAGTGGACATGCCGGAGTGGTGTTATCGGGCATAACTAGAAATCATGTGGGCTTTGCCCGCGCAGGTTCGAATCATGCCGTTTACGTTTTTATTTTGAGTGTTGGTAAGTTTTTAAAATTACTTATTGTGTTTTATGGATCGTTTTAGAATTTGAACAGTTTTCCATCATGTTACTGTTTTCAGTAAAATTTAGTATTGATAAAAAAAACTTTAAAAAACAAGATAGCATGAAAGATATGAAGTCAACTTTCTTTCTACTCCTCTTCTTGATAAGTTTAAATTTGATTAAAAAGTTTCTCTCGAATCATCAACATGCATAAAGTGTTATAATACAAAACCGACCTTAGCTCTGTTGGTATAGCGGAGGACTGTAGTTGACGCATCCTTAGGTCACTGGTTCGAATTCGGTAGGTCGGATCATTAAAATTGAAAGTT
Chr1.tRNA154-TyrGTA	TTCCATTTCGTTTCAAAGTGCTTAGACAAGAGTATAACTACAAACTCGTTTTTCTATGAGAAATTGGTTTAAGAGAATTGCATAGCTATTGATTGTATTATCAGAAATGAGTGGGAAATCTCGAAGTAATTTTCACTGTATTTTAAACCGTTTAAGGGTAAACCCTCATTTTCGTATATTTACGAGCTTTAGGCAAGATATTAAGTGTTTTTCTAATATAATGTTTTTATAAATTCAAACTTTGTTTACAAATTTGTAATAGAGACTCACTATGAGTATGCTAACTTAATACAAATCATTGTGTTGATAGAATATTTAGATCAGTACACATGCATGAAATAGAATACAATCCGACCTTAGCTCAGTTGGTAGAGCGGAGGACTGTAGTAGACGCAGATTATCCTTAGGTCACTGGTTCGAATCCGGTAGGTCGGAATTTGCTCCCACACGAGATCTTTTTATTTTTCTTTCGTTGTGACATTAAGGTTTTTAAATTTTATAATAAACGGTTATATGGTGGTCGACAATTAAACATACCGAAAAGTTTTGCTCGAATTCTTAAACGATCCGTATGTTTAGCTTTTTTCAATATTGATACGATGAAAAATGATTTAAAAGTGACTAAAAACTATGAGTTTTCTAATTTTCTTTGGTCAAACAAACATTTAGTTTTAGAGTTTTAAAAAGAACAAAAAATGTATGCATAATTATATTCAAATGCTTGTGGGTTGTGCCTATAAGTTGTCAACGTTCATACAAGGGTAGTGAAATAACCTTTCCCACTC
Chr1.tRNA156-TyrGTA	TTAGTTTAGAGAAAAAGTGGACGTGCCGGAGTGGTTATCGGGAATGACTAGAAATCATGGAGGCTTTGCCCGCGCACGTTTGAATCTTGCCGTTTACGTTTTTATTTTGAGTGTTGGTAAGTTTTTAAAATAACTTATTGTGTTTTATGGATCGTTTTTGAATTTGAACGGTTTTCCATCATGTTACCGTTTTCAGTAAAATTTAGTATTGATAAAAAAACCTTAAAAAAACAAGATAGCATGAAAGATATGAAGTCAACTTTCTTTCTACTCCTCTTCTTGATAAGTTTAAATTTGATTAAAAAGCTTCTCTTGAATCATCAACATGCATAAAGTGTTATAATACAAAACCGACCTTAGCTCAGTTGGTAGAGCGGAGGACTGTAGTTGAAGCAGATAATCCTTAGGTCACTGGTTCGAATCCGGTAGGTCGGATCATTAAAATTGAAAGTTTTTTTTTTTCCATTTCGTTTCAAAGTGCTTAGACAAGAGTATAACTACAAACTCGTTTTTCTATGAGAAATTGGTTTAAGAGAATTGCATAGCTATTGATTGTATTATCAGAAATGAGTGGGAAATCTCTAAGTAATTTTCACTGTATTTTAAACCGTTTAAGAGTAAACCCTCATTTTCGTATATTTACGAGCTTTAGGCAAGATATTAAGTGTTTTTCAAATATAATGTTTTAATAAATTCAAACTTTGTTTACAAATTTGTAATAGAGACTCACTATGACTATGCTAACTTAATACAAATCATTGTGTTGATAGAATATTTAGATCAGT
Chr1.tRNA157-TyrGTA	TTCCATTTCGTTTCAAAGTGCTTAGACAAGAGTATAACTACAAACTCGTTTTTCTATGAGAAATTGGTTTAAGAGAATTGCATAGCTATTGATTGTATTATCAGAAATGAGTGGGAAATCTCTAAGTAATTTTCACTGTATTTTAAACCGTTTAAGAGTAAACCCTCATTTTCGTATATTTACGAGCTTTAGGCAAGATATTAAGTGTTTTTCAAATATAATGTTTTAATAAATTCAAACTTTGTTTACAAATTTGTAATAGAGACTCACTATGACTATGCTAACTTAATACAAATCATTGTGTTGATAGAATATTTAGATCAGTACACATGCATGAAATAGAATACAATCCGACCTTAGCTCAGTTGGTAGAGCGGAGGACTGTAGTAGACGCAGATTATCCTTAGGTCACTGGTTCGAATCCGGTAGGTCGGAATTTGCTCCCACATGAGAGCTTTTTATTTTTCTTTTGTTGTGACATTAAGGTGTTTGAATTTTATAATAAACGGTTATATGGTGGTCGACAATTCAACATACCGAAAAGTTTTGCTCGTATTCTTAAATGATCCGTATGTTTAGCTTTTTTCAATATTGATACGATGAGAAATGATTTAAAAGTGAGTAAAAACTATGAGTTTTCTAATTTTCTTTGGTCAAACAAACATTTAGTTTTAAAGTTTTAAAAAGAACAAAAAATGTGTGCATAATTATGTTCAAATGCTTGTGGGTTGTGCCTATAAGTTGTCAACGTTCATACAAGGGTAGTGAAATACCCTTTCCCACTC
Chr1.tRNA158-SerAGA	GTCAACGTTCATACAAGGGTAGTGAAATACCCTTTCCCACTCTGTTGCACGATTTGTTTGGCTTTATTTTCAAGAATATAAACAATCATAGCACAATCTCAATATTACATGCATAAATATATCATCAAAGTTGCTCTTTAGAAATAATTTATTTTTGAATTGAGAAAATATTATAAAAATTCTAAAAAATCAAGACAGCCAAATAGGTTTATGGTTCTAATCTTTTTTATTTTGTTCATAAACTGGGTCATCCTTGTAATCTTCTACTTCTCACTCATGATCAAAATTTAGGATAGAGAATGGTATACGGTTTAGTCTATTTTGAAATAAAAGTTTAGTTTAGAGAAAAAGTGGACATGCCGGAGTGGTGTTATCGGGCATAACTAGAAATCATGTGGGCTTTGCCCGCGCAGGTTCGAATCATGCCGTTTACGTTTTTATTTTGAGTGTTGGTAAGTTTTTAAAATTACTTATTGTGTTTTATGGATCGTTTTAGAATTTGAACAGTTTTCCATCATGTTACTGTTTTCAGTAAAATTTAGTATTGATAAAAAAAACTTTAAAAAACAAGATAGCATGAAAGATATGAAGTCAACTTTCTTTCTACTCCTCTTCTTGATAAGTTTAAATTTGATTAAAAAGTTTCTCTCGAATCATCAACATGCATAAAGTGTTATAATACAAAACCGACCTTAGCTCTGTTGGTATAGCGGAGGACTGTAGTTGACGCAGATAATCCTTAGGTCACTGGTTCGAATTCGGTAGGTCGGATCATTAAAATTGA
Chr1.tRNA16-ProAGG	AAGAGATGTTGGATTGGGGCATGTCTAAAGATATGATTGATGATCAAAAGGATCGTGTTGATGGGTGTCGTGTAACAACATCAAACGATTCTTGTTCATTGCATCTCAATGAGTATTTTGATTTGTTAGATGTCACTGATGATGAAGAATGACCACTAAATTTATATCGCTATACTTTGTTTTGCGTATTGAAAGTTTATAATATTTATTTCATTTGTTTGTTGGTTTTGTTAAATACCGAGTTTGTTATCCAAGATCGAATTGAAATTCACATTTGGATATCGGTTTATTCTGGTTTACCCATTGGTGTATAAATTTATTAAAATTTAAGATGATATGGTAAACAAAAAGGGCGTTTGGTCTAGTGGTATGATTCTCGCTTAGGGTGCGAGAGGTCCCGAGTTCAATTCTCGGAACGCCCCTTTATAAACGTTATTATTTTTAAAAATTCTGAGCAGATTAGCGTAAATGACGTATCTTTGTCTTGAAAATGAGGAAATGATTACAAAGGAATTCGTGTAAACATTATTAAATTACCAAGTTTATGAAAATCAATGACTAATTGACTTATTTTGGTTCACATTGAAAAAAAGAAACTTTTTTATTTTTAACATGGGACAATCAGATCTCTCAGCGATACTCAAATCAGATGCTATAACAGTATCAGCGAATCAGATGCTGAAATCTCTAAAACTAAAAACTTGGTTTGGCTGTTGTTAGATTTTGAAACCTGAATCTGAATGGCATGGAATTGATTTCTTCTTCAACAATT
Chr1.tRNA160-TyrGTA	TTCCATTTCGTTTCAAAGTGCTTAGACAAGAGTATAACTACAAACTCGTTTTTCTATGAGAAATTGGTTTAAGAGAATTGCATAGCTATTGATTGTATTATCAGAAATGAGTGGGAAATCTCGAAGTAATTTTCACTGTATTTTAAACCGTTTAAGGGTAAACCCTCATTTTCGTATATTTACGAGCTTTAGGCAAGATATTAAGTGTTTTTCTAATATAATGTTTTTATAAATTCAAACTTTGTTTACAAATTTGTAATAGAGACTCACTATGAGTATGCTAACTTAATACAAATCATTGTGTTGATAGAATATTTAGATCAGTACACATGCATGAAATAGAATACAATCCGACCTTAGCTCAGTTGGTAGAGCGGAGGACTGTAGTAGACGCAGATTATCCTTAGGTCACTGGTTCGAATCCGGTAGGTCGGAATTTGCTCCCACACGAGATCTTTTTATTTTTCTTTCGTTGTGACATTAAGGTTTTTAAATTTTATAATAAACGGTTATATGGTGGTCGACAATTAAACATACCGAAAAGTTTTGCTCGAATTCTTAAACGATCCGTATGTTTAGCTTTTTTCAATATTGATACGATGAAAAATGATTTAAAAGTGACTAAAAACTATGAGTTTTCTAATTTTCTTTGGTCAAACAAACATTTAGTTTTAGAGTTTTAAAAAGAACAAAAAATGTATGCATAATTATATTCAAATGCTTGTGGGTTGTGCCTATAAGTTGTCAACGTTCATACAAGGGTGGTGAAATACCTTTTCCCACTT
Chr1.tRNA161-GlyGCC	GTCTTCTTCTTAAGCTTTTAGTTTGGATCTCTTAGCAACAAGTTTGGTTCTTTTTTATTTTTAAGTTTTTTACATGTTTAGTTCTCTCTCTACTAAATGGAGAAATTTGTCTAGAATCTGACTGCAATAGTACTTGTCCAGGCACAATCAATTAAGGTGTGTGTTGGTAATAGTAGCTTTTGGTTTCATTGAACACTAACCAAACCACATCAGTTTATATTATTGTTCTTTTAAAAACTAAAAGACCAAACCACATCAGTTTCTAAATGCAATGCTGGAACATGTGCAATTGCTCTCACTAAACGTGAAATACTGGATTTATATTAGAAAAGTAAGATAGTAGGCAAGTAGCACCAGTGGTCTAGTGGTAGAATAGTACCCTGCCACGGTACAGACCCGGGTTCAATTCCCGGCTGGTGCATTTGAGCGTTGATGAAATTTGCTTTAAGCTAAGGTTGGGTCCTTAGCAATTCTCCGATGAATCGGATAATATAGCCTCATATCTGAGCTCATTTGTTTTTTATTTTATTTTACAACGAAAGTTACATGTCATGCTTTCACAAGACACATCTCATGTTACACGAACTTGAAGTTATGCCTGATAACACATTAATTTATAATTTATTAAAATATATATAACAATAATTTGAAGTTAAAAAAAATGAAAGAATTTTAAAATAATTAAAATTTGATAATGTAACAAGTTCCATATCACATCAATAATGTAGATTAGTGATAAATTTTTTTTCATATTTAGTAGAAAATGATTTG
Chr1.tRNA162-LeuTAG	GACCCAAGAGAAACAATTTACTTTCATAATAAAGAATTTAAAAATCGAATATAATCTTACGCTTTAAGATGATCAAGATGTTCTATAGTGAAACTTGAAAACTTATTATTCCTCACACTGGAGGACATAACATGTTAAACTGGTTTCTTCATTGCAGCCAGTATCCGAATTCATGATTTTTAAAGTTTTCTTCAGTAAGATAAAAAATAAAAGTCTAGTACACCATTTGAACTATCAACGTAACGCTGAATATTTCATGCTTTCACATAAAAAAAAATTGGATGATCTTTAATAATAACATTAAAATGTGGATTGCTTTATATAAATAGTTTATGATGCTCTTAACAATTGACAATTTGGCCGAGTGGTCTAAGGCGCCAGATTTAGGCTCTGGTCCGAAAGGGCGTGGGTTCAAATCCCACAGTTGTCAAATAAATTTTGAACAATTGTACTGCTAGTATTCGTTTTTGTGGTTTGGATTTGCGAAACTGTTTTTTTTTTATAGATCTTTTCTTGACAAATATAAAACAAAAATTTATTGGGCTGATGGTTGGCAGAGAAAAACCCGGCCCCAAAGGGCCCAAACCTAAATAATCCGATAAAAGGTCCAACTTTTTCAGATTCAATTAAAAACGACCAGTTAAGTAATGGACATGCTAGTAAATGTGATGGATCATTGACCTGAGTATCCTTGGGGCAGGTTTAAACTTTAAACTAGGGATGTATGTTGTCAATTTGAGACGAAGAAAATAGCAAATCACCGATCAGTCTCACGGGTTC
Chr1.tRNA163-LeuCAA	GGTATGGCTTCTCCTGTCTTCGCAGAATCGTAGGCATTATTAAACAAATATATCCTACTTTCAATCTTTTGGTCTATTGATTGACTAGTGATATTTTTCTAGTGATTGAATGGGCTTTTTGTTTTGGTCCTCGAAAGAAAAACTAACCATTCGAAATTTTGAAGTCATATACACACTATAGGGTTTCTTAAAAATATGTATGGGCCAGTCTTGGATGTTTTATAGGAAAAACATATAGCTTCTGAAAATAATACATACACTTTGTCACCAAAAAAAAGAGTCTGAAGATTGGTATGGATATTGAAAATTATACGATTATTTACACTATATACGTATAAGTTTAACAAAAAGTCAGGATGGCCGAGTGGTCTAAGGCGCCAGACTCAAGTTCTGGTCTTCGAAAGAGGGCGTGGGTTCAAATCCCACTTCTGACATTTATTTTTGTGCATTTCTTTTTGTGCGTTACTTCCTAATTAATTTGTTCAGAGATAAGTTTTTGGGTTATATATTATTGCTAAGAAAATAAGTTAATGAAGAAAAATTAGCAATGTTAATTTGATCGGTTCAAGTTCATTGATAAATTTGGTCCGCTCAAGTTATTCTTCCATCCAAGTGTTGTTGCCTTGATTAAGTGAAGCAGAGAATGCAATTATGCAAATGGCCAACGAATTTTGTTAAATGTAGAAAAATGGCATATCTAATGAAAAGTTGAATGGGTAATCTGCTGAAGAAAAATTAATGCAACATGTTTTTCATAAACATTTGGCTATATAAACATGCATGT
Chr1.tRNA164-AlaCGC	TTTTTATCCATAAATGCGACAGAGAGAATATTTCATTTACAAATAATTTACAGCTTATTAACATTTACTAAATCTTTACATATTTTTATGTGTTATTATATTATTTAAATTACACAAATATTAAATCAAAAATGGAAAATAGAGACTAAGAAAGAAATACGCTAATCGATTTTAATGTCAGATCATTTTCTTTAATTTAGTGACATTGATTTTTTTTTTTTAAACTTTAAAACTTTTTATCATTATTATTATGATGTAAGAAAAAAGAGTATGATTGTTGATTTGTTATTTATTATACATAACACATTATACTGATTTAAATTAAAATAAAAATGCAAGCTTCAATCTTTGGGGGTGTAGCTCATATGGTAGAGCGCTCGCTTCGCATGCGAGAGGCACGGGGTTCGATTCCCCGCACCTCCATTCCATTTAAATAATAAATTTTGTGACAATATTTTATATCAGAAAGTTCAACCGTCCGATTGTTTTTTTTTTCTGTTTTCGGGTGAAAAATCGAAAACAGAAAGTTCAGAAAGTTCAATATTTTATATCAAAAACATTTACTAAATCTTTACATATTTTTATGTGTTATTAAATTAACCGAAGCAATAGATAGAACCAAAAAAAATACTATCATTAGAGACCGTTGGTTTCTTCTTCCCTCTTTCTTAGCCTCTCGTTTCTCATCTCCGAGAACCACCACCGATGCTCCTCCGTCTTCTTCGCCGGTGATTTTGTCTTCCGATTGTTATCAATGAGTCTTCGTGTAGTTT
Chr1.tRNA165-ProAGG	GAGCTTTGAAGAATGTGCAGCGAGAGAAGTAATGGAGGAAACAGGTCTAAAGATTGAAAAGATGAAGCTTTTGACTGTTACAAACAATGTCTTCAAAGAAGCACCAACGCCATCACACTACGTCTCTGTTTCGATACGTGCGGTGTTGGTGGATCCAAGTCAAGAACCGAAGAATATGGAACCAGAGAAGTGTGAAGGATGGGATTGGTATGATTGGGAGAATCTACCAAAGCCTTTGTTTTGGCCACTTGAGAAATTGTTTGGAAGTGGTTTCAATCCTTTCACTCATGGTGGTGGAGACTAATAGATGTAAGAGTTAATGATTGATTTGGGATTGAATGTTGCAAATTGGGCATTTGGTCTAGTGGTATGATTCTCGCTTAGGGTGCGAGAGGTCCCGAGTTCAATTCTCGGAATGCCCCTCTCTTTTACTCTTTTTTATTGTATTTTTGGTTTCTGTTTTCCTAATTAGTAATAAACTTATCATGTGTCCTATCGATTTTATTTCTCTATGTTTGATTATTACGTTCTTAAGTCTTAACTCAAACATTGACCTATTTGAGAAAGACGAATGATATAACTTACAAGTTGCATAAAAACATATGTTTGATTAGCGTATGATGAGTGAGGTCTATGGAATATTCTTTAGTAGAAGGCTAACAAAGCTTAATCGATTTCTTGATCTTTATATGGCCGTAATGACCTTAAACATATATTAAGTCTATAAACATAAAAAGGAACAAATTCAAAAGTAAATATAAATCGTATGCAT
Chr1.tRNA166-IleAAT	AAATGAAAGTCCAATATTTATTAAAATAGTAACAACGCGATCTTCGCTAAAATTTGAATTATTTATTTGTCGTCAACTTGTTATTATTTTAAGAATATTTTCAGTCTTAAAAACGGTTAAAAACAAGGTTATATATTGGCAGGGCTACATGCATTAGTTGAAAAAAACTAGTGTTAGGTGGTTTTGGTATAATGGTAGAGGATTGTGTTGACCTCTTAGATTTGAACCTGACTTATGCACCTTAATAGAGTTTTTTAAACTAATAACATCTCCAAGCCTCGAGAATGTGCAACTGTGCAATCACAAGTTTGAAAATAGTATTATTAGAAGAAAACAAGTCATTGCAAAATGGCCCATTAGCTCAGTTGGTTAGAGCGTCGTGCTAATAACGCGAAGGTCGCAGGTTCGAAACCTGCATGGGCCATTTACTTTCTACTTTTTTTGAATATATTGCTTGGGAAAGACACACACTCAGTAAAAAACGAATGAGGATTGTGCTTTCGAGATGTTGACACACATTTGGGATTTGGCTGATGCATAGTCGCAGGAGTGATTCGAAGAAAAAACAAATCATCGAAGTCTCAAAATTTAGATGTAACCTTTGAAGTTGTAATATTACAAATATATCATTCGTTTACATCAAAATACCATCTACATGATGTCAATGTGCACCATAAACACAAACTTCAGTGACTTTAATGGTCTTGTGACACGACTCTTGTCATGCAAGACCTGCAAGTTAAAAAGTTAAGTACACATTAAATCCGACTGAAT
Chr1.tRNA168-iMetCAT	TACTGCCTCCACGAGCACAATCTCGGGCTATGTAGCTACTTGATTTTGTAGAGTTATTAATACAAACATAGAAATCAAAGAGTTCAGATTCGAAGAACAGATTAAAAACAAGACTTGGGTGAAGAGAAGAGAGATCTGGAGAAAAGAGAAGGCGCCGTGAAGTACAAACACAGCCGCCGAAATAAACCCTTCATAAAACCTTTGGTTTCTGCTTCACATTTCATGGATCTTGTCAAACCCGACCCGCTTATCAGATCCGTTACGCTCTTATTTGGGCTCAAAGCCCATATTCTGGCACGAGTTATACATTACCATGATAAATATATACCTAATTAACATTACAACAACAAATCAGAGTGGCGCAGCGGAAGCGTGGTGGGCCCATAACCCACAGGTCCCAGGATCGAAACCTGGCTCTGATAGTATTGTTACTCTTTTTTTTTTTTTTGTAACTTTTGGGCTTAGCCCATGTCTGATAAATTCGAATAAGGTATAGTATTGTTTTGGAAACATAGGCATATGTTACTTCTTTTTTTCCTTTGTAAAGTTTGGGTTTGGCCCAAGTCTGATAATTCCATTCGGCCCTTTATAGTATTGTTTTGGAAACATAGCCATATGTCACCGTTCGATTAGAAACAAACATAGTACGTGAAAATTAACAGATCAGAAAGAGACCACGTGCATCACGTGACCACCTTAAATCTGATAGGTTAGAATCTCGTCTTATCACGTGAATCCCACGTGTCATCACAAGCTACGGTTCATTTAGAGG
Chr1.tRNA169-IleAAT	TTATCTGTACATAAACATATCTACATACACGTTACATGAAATTATTTCCTAAGAACTTGAAATGAAGCAAACGGTCTTATTAGGAAACAAAATAAGAAGAAGTTAATTTTTGAGACTTCTCAATGTTCTTTTACCAAAATATGTTAGTATTGTTGTTTCTTTTTTCTTTGTTTTGCCAAATATGTTATTGTTCATAACTTCAGATCCAAGGTCCGTGAGCTTTGTTTTGGAGTAAGTAGGCTTTGAATACTTTTGATCAAAATCCCAAATTGTATTTCAAGGCCCATTAAGCTTTGGTTCCAAGCTTTGTCTGTTAAATAAATCTTAGTTGTATCATTGGTTTCATCAAAGGCCTATTAGCTCAGTTGGTTAGAGCGTCGTGCTAATAACGCGAAGGTCACAGGTTCGATCCCTGTATAGGCCATTTTTGTTTTTGTCAGCATCGTTCCAACTTCCAACCATCAATATTTTGTTTCCATTCCACTTCCTCTCAGGTGGTCTCTTCACTAATCGATTTTTTTGTGTGAATTAATAACAAAAATGTGACATATGAGAAACCAACTTGAGGTGGACTAGTGGTTCTCGCTTAAATTGTAACAAATTTATGTAGGTCAAGATCAAAATAACCGACTCTTCTCAAATATTTTAAGAAAAAATAGTTTTTTTGTATTGCATTGGTTAACCTGCGATATTTTTAATTAAAAAAAACTATGATTTTCTGGGTTCTTAATTTTGATTCTAATTTAGGATTTATTTATTTTAAAAAGAAAGCAA
Chr1.tRNA17-GluTTC	TGGAATGAAGAAATATACTAGTTCCAAGTAGCCAGCAGATTAAAAATATAGAGAGAAGAGAGAGAGGGTGGTGACCTTGAGGATGCGAATCTCGTTGGCTAAGAGACGAGAAGCTCTACCGATGTCATCAGTAGTCATGGAAGCTAGTTGGTCTCCCTCGAAGCTCGTATCCTCCGCCATCGCCGTTGCCATCTCCCTTAGCAGCCTGAGTTAATCACTGTAAGAGTCTACGAGAGATCTCAGAAGACATAAATAGGAAACAGAGTTTGGCTTTTGGGCGAAGAAACAGCTTTAATTTAATAACACATGTATTGTATTAAATATTATCACAGTCAATACCCAACAACAAATCCGATGTCGTCCAGCGGTTAGGATATCTGGCTTTCACCCAGGAGACCCGGGTTCGATTCCCGGCATCGGAGCGTTTTTGGTTTTGTATCCTTTTTATTTTTTTCACAATGTATCTTATATCTATTTTAAAATCAAGTTATTGCTAAGCAATCTGGTCAAATTGATGATGTAGTTTTCTTAAAAGCTGACCAAAAAAGAAGTGAAGCCAAATGGAAACAAGTAAGAAACTGTTCAATATTCAAATCGGAAGGGTGAAGAAGAGAGTTGAAGATTGTATTTACTATTGCTAACGAACAAACACATTACAATTTTATCATAATATTTCAAGATCCTTTAAGTATGATTCTCCTAATCGCATGTTCACATTTACCAAGTGATTTGAAACAAGGCAGTCTGCGGCCAATGTGATTTTGGTCAGTCT
Chr1.tRNA170-AsnGTT	GTGTAATGGGCATTTAAGGAATCGTGGAGGGTAGATTCAAAGGAGGATTTTTGATCTGGAGTTAGGGTTTTGGGGTTTTGAGGCGGCGATAGTGATGGTGAGAGAGTGATTGGCTTGTGAGAGAAGAGAGAGGGTTTAAGGAATGAGTAAAGAGAAGGACTTTCAGGAGAAGACGAAGAGAAGTGTCTTCTTGAGATTGAATTTAGAGTTTTTCTGAACATTCTATGAATCAGTCAACAAAGATCGATCATTTGGTTCAGAGAGAGAACACATTCCGCCATATTCAATTTCCTTCCGAGTTTTGAAGACTTGAAGTTTAAATTGTATGAGACTTTATTACTACCAAAGAAGCTGGAATAGCTCAGTTGGTTAGAGCGTGTGGCTGTTAACCACAAGGTCGGAGGTTCGACCCCTCCTTCTAGCGTTTTTTTGCCCTTTTTAAGGAATTTTACTTTCACAAGCCCAAAAGTCCATTATTGAAGCCCATAAGAAATAAGATTTTTGTATTTTTGAGAATTGAGAGAGCCACCTAAGTTACTACAAGCTTTTGTATAAAAAAGAGTTGAGAAAAGGAGATGCAAAATATTCGGTAGCTAATAATCAAAGAACTTTAAGAATCAGCTTGAAATTGGAAAGCAGCTTTGGGAGAAGTTGAGGATCAGATTCTTGACCACCACTACTAGCCGCACCCGATTCCAAAATCACAAAAGAAACTCCATAGATTCTATAGACTATAAACTATATTCAATACCAAAGTCTTCCAATTTTATATAG
Chr1.tRNA171-GlyGCC	TTGAAACTGGTAGTAATCTCTAGTGTCTGTTAATGCAAAGCAGGGACATGTGAACAAGATTGAGTTCGATTACATGGAATATGCAAGGCAGAGATTTGAACAGTACTGGCTTAGAAAGCCTTTGCTTCTTGAAGGATGAAGCAGATTCGCATTGAAAAGCCGATATACAACTAAAAGTTTCTGCAATTAGGTCAAAAGAAAAAAAGAAAATTTAGTAGACTATATGTTGCTATTGTTACTCTCATCAGTTTGTGTGTTTCTTCCCTTCTATATAGAGGTTTGTTAACTCTCAAAACAGTTAAATTGAGTAAAACTTGTTCTAAACAAAGTATTATATGATAATAGAAGAAGCACCAGTGGTCTAGTGGCATGATAGTACCCTGCCACGGTACAGACCCGGGTTCAATTCCCGGCTGGTGCAATTTATCTTTTTTACAATTATTTTTGCCTTCACAGTAAAATCAAATAAAGAAAAAGGCCTTTTCTCTTCTTTTTGTTTATTTTTAATAATTATGATAACAATATTGATGGATGTAAAATGTTCTTGATTTCATTATATATATCAACTAAATTTACAAGAGTAAACCAACACACAAAACAAGAAGATAAAAACTATAAGAATATGAACGTTTTCTCAGTGTGATGCATCAGTATAACGACATGAGATTCAAAAACCTATCCGTAGAAAGAGAATGTCTCTTTCGCCAATACTTCATATGCAAGATCAAACAAACAAACAAGCACCAAATCTCTTCTTTTAAACGAGAACGG
Chr1.tRNA172-SerAGA	GTAAAGACTAAAGACTGAAGATTAAGAAGATGATGCATAGCTAATTATAAGTACATTCCTTTTTTTCTCATGGTACTTGAATTCGTATGTATAAGAAGAAATAGGCAGAGAAATGCTTTTTTTTTTTGGGGTATTGAAATAGTTGAATATGTTGTAATAGTTTGAGAGATGTGGCAAATGAAATTGTAATTGAAACTATGTCACATTAACCTTCTTGCATTTGTCTTTTCATGTTGTGTTCTTCGCTGTTCTATAACTTAACGGTGAGATGAGAGTTTATTGGGGGTTTAACCACAGGTCGATTTTTATTTTGATGTTAAGTATTGATAAAGCAATACACTTAGCAAAAGGTGGACGTGCCGGAGTGGTTATCGGGCATGACTAGAAATCATGTGGGCTTTGCCCGCGCAGGTTCGAATCCTGCCGTTCACGTTTTTCATTTTTTTTTCTGTTATCATCACATTTTCCATAACTTACCTTAATCATCTAACATTTTAGAGTCTTTACGAAATGTTAATATTTCTTTTCTTAAATTGAGTAGAAATAGAAATCAACCTCATACCTACAAATGTGGAAGTGACGTGTGAAACCGTAAGTGTATTTAAATCAAACTTAGAAAGCTGTTAATCATTGGCACCACATAAAATCTAGCTTGTGAGAGAAAGTTTATCGTTTTTAGATAAGTTATCAAGATAACAAGACTTGATTAGATTATAGTATGTTGCCTTTGACGGTTTGGCCTGGCCATTTGTAAAAGCCACGACAACACCGGCTCTCATATA
Chr1.tRNA174-AspGTC	GTGATGAGAAGAGTAGAAGAAGCCATTTTTTTCCTAGGAGACTAAGTTTCTTTCTTCTTTGTTTGTGGGAGAGTAAGGGGATTCTGAGTATTTAAGGTTGGAATCAATTGGTTTGGTGTGTGTGACTATGGACATGAATTGTTATTGCACACATGATGTGTGTTTATTTGTTGCAACACTTGAGTTCTTCATGCTCGTTTCTTATTTGGTGTTTTTGAGTTCATTCGTAAATTGTGCTTCTTGTTGACCACAAGAAAACAAGAATGTTACCGGAATCTCGTTAACAAATTTTTAGAATTTGAAATAGTTAACCAATTGAAATACCAAATTTAGAAAACTTGAGCAACAAAGTCGTTGTAGTATAGTGGTAAGTATTCCCGCCTGTCACGCGGGTGACCCGGGTTCGATCCCCGGCAACGGCGTATTTTTAATTTTTTCATATTTGTTTTTATTTTAGTCCCTTTGTTTTCAGTTTCTTTAGTTTTAGTCCCTCATATTTCAGGTTTGTTTGTTTTAGTCCTTCTCTTCTTTATATTCAACTTCCCAATCCGAGACAAAGTGAAATCACTTAAATAGTTTACTTTCCGGTTCCGTTCTTAAACCTTCCGACGAAGCTCCGGTAGAGAAAACCTCTCTTCACCTCTCCCATTCTCGGCAGCCATGTACGGTGGAGGTAGGTTTTATTTTCGTCCTCTCTAAAATCTCTCTCTGATTGTACAAATTCAGCATTACTTCTTTCCCTTTTCGCTTGAGCTCGTCTCGTAAAGGTGTA
Chr1.tRNA175-LeuCAG	TCGTCTAAGCAAATGGGCTTGTAGAATTTTTGTTGTTCTGAGATTACAAAGCCTTGAATTTGATTGATCATTGAAGAATCGAAAAGGGTTAAAAGGAGCTGAAGAAGAACTGGAATCTTTGCTGGAAAATGATAACTGGTTTCGGAAATTGGTAACGGAAGATAGTAGTCTGGAGGTAGAGAAAGGAGAGATCTTCAAGGAGTTTAAGCTCTCGTTCGCTAGACAATTCATCGTCAGTCCATGAGCTCAAGGAAGCAAAATCAACATAAAGTATGAAACTTTTAAAAAACAAAATAGAGATATCATATAAATATATGATATATAATTGGTATTGTTTAAGTCAACATAAAGTCAAGATGGCCGAGTTGGTCTAAGGCGCCAGTTTCAGGTACTGGTCCGAAAGGGCGTGGGTTCAAATCCCACTCTTGACATTTCTTTTTATGCTTTCAAAAAAAAATCTTTTACCCATTCCAATAGACAATTGGACCATTCTCAGATACTTTCATAGACGTAATAACCTAATTTGAGCATGAAAAGGATATTAAAAAATCAGTATAAAATCACACGCCTCGTCTCATGAACTCAAAATCGCTTCCAAAAAAAAAGAATTAAGTCTGTTTCTAAACCAACAAGAGAAAAGCCATGGGTGACGCTAATTTTGACTACAGTGTCTCTTTCCGCCAGGACTTAACTTCTCCGCTTACCGTCGAGCTAACGTGCACCAACGTCGTCCACAAAAAAATCCGTCTCTTCACCGGCGAAACAAAAACACTCTCTCTAC
Chr1.tRNA176-AspGTC	ACATTTAACTAAACTAAAACAATGTTCATGGAGTGATTCTTAAGCCAACATTTTTTCTTGTTCAAGACATAGCATTTTGTAAGTTTGATGGTTTAAAGTAATGTACTTATTGTCCAAAACGAGTTAGCTAGGTAACATGGAGTTAATCGGAAAAACAGAACATATTTCCAAAAAAAACATACTTAACACATAATCTACTTATTATCACAAGTAGGTTACTAGTGCCAAACCAAAGAAGAAAACCCCTAAATTCCTTTTAATGCTAGAAACGAAAGCTGGTATTAAGATTTAACTGATGATTTAAAACGTATCACCAATAATTAACACATAATCGCTCGATTAGCAACAAAGTCGTTGTAGTATAGTGGTAAGTATTCCCGCCTGTCACGCGGGTGACCCGGGTTCGATCCCCGGCAACGGCGATTACTTTAGTTTTGCCTAATTCATCGAACCCTCTGATTCATTCCAAATGTTTCCCAACTCGCGTTGATGGTTCGGGTTCCTCTGCTTTTAAGACATTAGTTACATGCTCCTGCACTTTCTACAAAATAAACGTCATAATCCAAAAATATTACATGATCATACATCATATATGCCGCCGAACCTTGTTATGGGACAAACTCGTAAACCCCTTTTTCCTTTTATGTTCAATGAACTATACAAGTTTTGGTTATGAATACATAAATAATGATGGACCCAGCAATTAATCCAAAATTTGGATATTAGATACTAAAGCTTAAAATCAACATGTAACCAAACTAAATACTTTATA
Chr1.tRNA177-GluCTC	ACCCATAGTTCATGCAAAGCAAAAGGGGAATTTATAATTTTATAACAAAATTGTTTTATTTACAGTACTATTAGTCACTATGAGACATATGGATAATGTAGACAAATAGATTATAAGAAAAATGTATAACAAAGACTTATTATACCACTAATCTCACAAAGAAAGATTAAACAAAAGGATATTTTAATCCAAGAATCATAATTTCTGCCGGAATAGATGGACCACAAGAACTAGACATAAAGCCGAAAGAGACTAGTTTAATCAAGTACAACAAGTCCTTCGTGTTCTCTTTTCTTTGATTCAAATCTTGTTAAGTGTCATATAATTTGAGCTAAGAAATCGAACACAAATCCGTTGTAGTCTAGCTGGTCAGGATACTCGGCTCTCACCCGAGAGACCCGGGTTCGAGTCCCGGCAACGGAGTTTCTTTTTATTTTATTTTTTGATAAATGGGCTTCCGACAAAGCCCATATTTTGGTTTGTCTTAAGCCCGATTACTGTTTCATTAATCCGATTTTTGCTTTCTCATCCATTAGGAAAAAACCCAATAAATGTGCACTTCGTGACCTTAACCGCCGTCGGCAAACACCGTTGGTTTTTTACTTTCTTGTTCCTTTGTGTCGCCGGAGATATATATCTTCGACATCGGTGAAGAATGGGTGTACCGTCGTTTTACCGATGGTTGGCCGAGAAGTATCCTCTTTTAGTGGCGGATGTTATCGAGGAAGAGCCTGTTGAAATCGAAGGCATCAAGATTCCTGTGGATACTAGTA
Chr1.tRNA178-ThrCGT	ATGTTGGCTTCACTTTTTCGAGTTTTTGTCAAACTTTTTTCAGTTTTTGCATGGACTCTCTCCTTCGTGCAAATTTCATTATCAGTTCACTTGGACAATTTTCTCATAAATACGAGTTGAGTAAATTAAGAACCCACTCATGTGACAACTAAGGCCCATATAACGAACAATGGCCCAAGAAAGATATAACCTTAGAAAGTAGACGAATTAAACGTATAAACGTGAGAAAAGGCCTTCTGTTAACATTGGCTTCTGAAAATGCAATGACTATGCTACAAAACTTGCGAGTCCCCAACATTTCTCATAAGCTTTTTATTAAATATGCCAAGATTGTCAGAGATTATCGAAAAGCCTCCGTAGCATAGTGGTATTGCGTTCGCTTCGTAAGCGAAAGGCCGCGAGTTCGATCCTCGCCGGGGGCTTTCAGTTCTTTATTTTTTCCTTTTTGAAAAATACCAAAATGAATCAACGATGATTTTAACAAAACGAACTTTTCAGTTTTCACAAGGGATTTACCAAATCAGTTTACTTCCTCTTGCTAGATTTAAGGAAACTTTACTATCATCAATTCATATACGCTAAAGTCATATTTTTGTTTTATTTTCATTTAGACACGAACCTATATAAGCTATATGCTATTCATAGGTAATAGGTTCGATGTGTGGACCAAATTTTGGAATAAGGTATATGGCTGTCAAATAAATATCGATGTTAACAAATATCTTATACCAAAATTCTATCCGTAATGATCATGATTATTTATGTTCTCGGT
Chr1.tRNA179-AspGTC	TTGGGGATTTTGTTTTGTTTCGTTTAGAACAAAACGACACCGTTTCGGCTTTAACAGAGTTTATTAACGTGCTGTTAACGGGGTTAATTGGGTCTGTTAATGCGAGTTAACGTCTCGGGATTTTGGCCAGGTCAACGTTTTGTTTCTGTTAAAATGGCTGGTCAACGTATTTTTCATATTTATTTTGGCCGACGTCAGAGTTCACGTATAAAATGGCCACTTTTTGAAAGTTCGTATATAAAACAACATTTTTCCCAATTATATTTTTCCATTTTATTTTTTTCTTTCCCTTGAAGGCAGATATTATCTTGTTTGTTAATACTATTAATGTCATTAATTAGAACATCAAAGTCGTTGTAGTATAGTGGTAAGTATTCCCGCCTGTCACGCGGGTGACCCGGGTTCGATCCCCGGCAACGGCGCTAACATTTTTTTATCGAGTAAATCTATTGTTAATACGGTGTCGACGAGTCTATGAGCTTCCTTTCCTTTGTTGTGTCTGTCTCATTAGAATTTTGAAGATCAACCCAAATTCGAGAATCGATGGTTTCTGGCTTTCTACTTCCATTTTTTTTCTCTCTCTGTGTAAATCTGCTTCCATTTGTGAGTTATTTTCGTTATAATGTTATATAAGAATTCAACTTTGCAAGGGTACTTGTTGGAAATAAAAGAATCAACTGTTCCATCACATTAAAACTGATAACCAAAGAAAAGAGGTAATTTGTCCAAACTGTGTCTCACTCTCACCTAAACAAAACTACAAAACAGAGGA
Chr1.tRNA180-SerTGA	TGAGATTGAGAGATTCCATGTAAACATGTAAAGGGTTTCCTTTTTAGCTTAAGGCATAAAAAACAGGCTTCTGGTTTTGCAGAGAGAGAATTTTTTGGTGATCTCGACCGAACTATCCCTATGACTTTTATATCCAATGAATTTGAATTAGCCTGTTATTGATACTTGTGACAATCTTCAACGCATTAGATTTGCTAATATCATTATTCGTGATTCTTCTACTATGTGATTGGCCTCAACGAAATATTACAATCTTCTTAAGCTACGAACGATTAAGATTAGTTTTTGACTTTTTCCAAATTTACGTTTGGTGCTAATATTATGAGTATGTTTCAAAGATTTAACAAGTTGTCAATATGTCCGAGTGGTTAAGGAGATAGACTTGAAATCTATTGGGCTTCGCCCGCGCAGGTTCGAACCCTGCTGTTGACGATATTTTTTTAAATTTTCATTTTTTAGGCTCAAAATCGAATACTCTCATCTTACTTTTGGTTCTCTCATAGTTTAGCGTACCAGCACTTACCAAGATTAGATGGACTCTCAAACAAATATTTTTTTGAACTTCCTTAACTTTTACCTGGTAACAGATCTCAACACAAAGAGGAAACACATAAGAATTCTTCATTCGCATATAAATCTGAATCGGGTACAAGAAAAATATCCAAACACATCAAAATGTAAAGAAGAAATCGATATTGTTCAACTACTGGATCAGGAACGAAGTACTCTTACCTCTAAATACAAAAGAATTTCATAACCACTAAGTACAATGTAGTTCTATA
Chr1.tRNA181-ArgCCG	TAATCCTGGCTTTAAATTTGCCTCAACCCTCAAGCCGAAGAGGACTGTATCTATAGAACTTGGAACTTTTCCTTTTCGTTTCTGGATTCATCTTCTCAGATAACAAAAGGTTGTTTTCTGTGTTTTCTTTCTAATAAAATCAAGAACCAGGAAATTTCTCAACGATTCTTAAACAGAGATCCTGAAACAATAATAATAAACACTTTTTCTTTAGCAGATGGTTAACGTTCAGATATTGATGTCATTACGAGTGAAGCGAAGCAAAAGGTTACGCGAGAGAGACATAAACTCGTTTCATTACACTATAAATTATTGTATATATATTAAATCAATAGAAGCATATTAAAAACGACCGCGTGGCCTAATGGATAAGGCGCTCGCCTCCGGAGCGGGAGATTGTGGGTTCGAGTCCCACCGTGGTCGTTAATTTTTTTTCACAGCCTTTTGGAAGGATATCTGAGATGTTGTTAAAGCTGGCTGAGATATCTTAAAATCAGAAACACGGATGCGTGGACAAAATCATAAAACTCTTAACTATGTCCTATTCAAGAAAATCCTCAAGTTCCTGCGAGCACAGGTTGATCAGTGGAAGAAACGTAAGTTAAGGGATATGACGACAGTTTCACCATTTGCATATTATAGCACAAGACACTCTCTACCAAACATATAGCAAAATCTCCTTCATTAGGAGGAATATGAGCAAACACCAATACACAAGATAGGATAAAGGTCTGAAATATGCATAAGTAGTAGCACACCATCATTTACCTGCC
Chr1.tRNA182-LysTTT	TAGATAGCCGCGCCAGCTCTTCGTCAGGCATAAACAAGGGCATTTTTTCGTACCCTAATTTCAGAAACAAACCGTGTTTATATACCTAACGGTGGATTCTCCGACGAATTAGAGATGACGATTTGAATTTCTCCGGCGATTTTTGGAGAGAAACCCAGAACAAAGGAAGATGAAAAAGCGCTTCGGGAGGACGAAAAATTATGCTATGCCGGAGACAGAAAACCCCAGGCGTCAATTAAACGTCGTTGTTATGTTAGTTGGGCCGAATAGAGATATTAGGCCTCTTGTTGGGCTTCAACATATCTGATTAGGTTATGCTTTGAATGTTATTATGATTTAATTATTGTTCAGCCGTCTTAGCTCAGTGGTAGAGCGCGTGGCTTTTAACCACGTGGCCGTGGGTTCGATCCCCACAGACGGCGTTTTGATTTGTTTTTAAAATATATAGGAAAAATATTCTTTCTTTCTGTCAAAAAATAGGCAAAACTTAAAAATTCTTTTTAATTCTTCATTTCTTATTCCCCAACATTGTGAGAAAAATGGTAAAGTGAACCTGCTGTCGACTTGATACTCATCGCAATAGGTTATTACTGATTAGTGTTCTTTTTTTTTTTTGACAATTTTTACTGATTAGTGTTCAAGATTTCATTTTTTTTTCGCTAAGAGTATAAATATCATTATATGAAAGTAGGTGTTACACAAAAGATAAGACCTAAAACACTGAACCTTGTAAAAAAAGAATAACTTAAGATTTCATTTGGCTTTGCTATAA
Chr1.tRNA183-LysTTT	TCTTTTTTTTTTTTGACAATTTTTACTGATTAGTGTTCAAGATTTCATTTTTTTTTCGCTAAGAGTATAAATATCATTATATGAAAGTAGGTGTTACACAAAAGATAAGACCTAAAACACTGAACCTTGTAAAAAAAGAATAACTTAAGATTTCATTTGGCTTTGCTATAAAATCACTTAAGAAAAACATCCATTATAGGATCACGATCCTGATGATATAGTTTCACTTGGCCTTACAAATCATCATCACTATGTAATTTTTGCTAACTTAGACTAATTATAGAAGAACCTTAAACACATGCGGATTAAAATTAAGTTTAATAATTAATTACGAAATGTTGTATCAGCTCGCCGTCTTAGCTCAGTGGTAGAGCGCGTGGCTTTTAACCACGTGGCCGTGGGTTCGATCCCCACAGACGGCGATTTGTTTTATGTTTTTTGATAATTAGTCCACAATTTTCACGTGCCATCATTTAAATAGAGAAACATAAAGTTAGTTCCCACTAAGCCAATAATGTTTAGTATTTTAATGTTAATCTTCATCACAAATCTCATTGAAGAATCGTTAGATCCAGCGGAAGTTTTTTCTCCGACAAAGAACTCTTGAAGGTTGCAAGAATGGCAAAGAGAGCGTTGTTGATAGGAATCAACTATCCAGGAACCACGGAGGAGCTACAAGGCTGCGTCAATGACGTCCATAGAATGCATAAGTGTCTCGTTGACCGGTTCGGATTCGCGGAGGAAGATATCACTGTGCTGATTGACACCGACG
Chr1.tRNA184-SerAGA	TCAGTAGCACTGAATTTGAATTCGAGTTCAGATCAAATCACACTGGAAAATTGGAATTGAATACCAAAAAAAAAAAAAAAAAAAAAAAGAAGAAAGACATTGCAATTAACAGAACATCGCGAACTTCGCCATAAAACCCTCGAAAACTAAATCTACCCATGTAAATGAGCCAACACAGAGGAGAAGACTATAAACTTGAGAAGAAAGCGAGGAACCTTTAAGTGCTAGCGCTCCCCCCGTGGCTTCTCTTTGATCGAAATCATCAGAGACTATTCAATTTGTCAACATACAGTACAAAATCAGATCAAAATGACGGGTTTTCAATTTAACAAATGATTCAACTAGCAAAGGTGGACGTGCCGGAGTGGTTATCGGGCATGACTAGAAATCATGTGGGCTTTGCCCGCGCAGGTTCGAATCCTGCCGTTCACGCTTTTTTTTACCAATTTTTTGCTTTGACTCTTTCATTCGCGTTTTTACTCTTCTGCCCTTTTTTCTTTTTTTTTGGACATCAACTTGTCTGCCCTTTTAGGATTTCTAATGTTTCATTTTTACGGTGGAGGGGGTTTATGAATTAAAAGAAGTACAAAACCAAGGTCAAATTACCATTACTAAATCATTCCTCGTTTCAATCTTTTTTTCCTAAGTTAGCTCAGTCAAATCCTTCGTATACCTACAATGAGCTCGATGAATTAGACTTAATGCACTGGAGAAGCTAAAGCTTGCAAGGGGAGGAAACATCCTATTTCTTCTGAAATATATCGTATGCTTGTCCATATCAT
Chr1.tRNA185-TrpCCA	AATCTAAGCTAACAACAAGACAATAAGCATCATTCAAACCATAAATACATACTTGTCTGTAATCTAAAAGCGATGGGGTCACTCACCTTAAAATGAATCAAACAGAATCCGGCGAAGAAATTAAGCGGCAGAACATAAAGGCCTACCTATCCCTTACGAGCAATCTATTGCAATGAAGGCCTTCAAAAGATTCGAGAGATGTGTCTGTGGGAAACGAGACGCGAGACCGATGCAAACGATAAACCCTAAATTTGCTCCGCCAGGAAATTAGAATCGGAAGGGGTTTTTAATTTTTTATCATTCACTAATTGTTAGTATAAATAAGTAAACGTATAGATGTAATTACCTGAGGATCCGTGGCGCAATGGTAGCGCGTCTGACTCCAGATCAGAAGGTTGCGTGTTCGATTCACGTCGGGTTCAAACCCCCGAACTATATCCTCATCTTTTTTTTCTGACTCATCTTTTTTTAAATCCTTCGCTTTGAAATTACGGCAAATCAATCTTTCCAGCCTTGTCGCACGTGATCTCTCTCCCAACCATTGTCTTTTATATATATGTTGACGTATAACTAAAGTTTCTTAATGTCCCTTGTCTTTTTTTTCACCATAATGTCCCTCTCTACTTTGCCTAACAAATTGAAACTTAAAACTAATGTATACATAATTTAATCAAAGATGTTGGGAAGAGTTTGGATTATGATAATGGTTGACATGTTAATAAGGACATTAGGAATATTGATCGAAACTTCTAATGCGGTAAAGTCGGCAGTC
Chr1.tRNA186-ArgTCG	AGCTAACGAGATCTAGGAAATCCCTAGTTTCGATTTACATCCTCAATTACAGATCAATTCGGAAAACCCACCTAAGATCACGGAAGGCTAGATTCGCGAAAGGGAGAAATCAAACCGGATCCGATGAATTGGCGCAGCTAGAGATGCACCAACGACGCCAGATCGATAATTCTCCAACGATTCAGCCAAGTTCCTTCCGAGAGCATGGAAACGCAGCAAAAGCACTTTTTCAGAGAGAGAGAAACCTCGACGAGGTCTTGGTGGTAACGAGCGACCAGAAAACAGAAAGAAGAAAGAGGAAAGAAGAAGTTTTGGCTTACCATGTTGTTCATGATATAAGTAACAAGAATGACCGCATAGCGCAGTGGATTAGCGCGTTTGACTTCGGATCAAAAGGTCGTGGGTTCGACTCCCACTGTGGTCGACTTTTTTTCCTTTTTCTTTTTTTTTTGCAACTTAGCTTTTCTTTCCAATATTGTGTTTCAATCATTCTTGTATCCCAAAATAGAATAAAAGATGCCCTATCGATAATATCCATTTTTATTCAGCAACGTGAGCCACTAAAACAATTGATATAGAGAGAAAACACAAGTGTGTCCATCAAATGAGGATCAGTAGTAACAACGCAATCATACAAAGTAAGAAGAAAAAAAAAACAAGACGAAGAAAAGGGATGAGCCGGGGCATCAGGCCACAGCAAAACTCACCCGAATCAAAGCTTTTTATTGAGCACACAAAAATCCCCACACCTAACCTTACAACACTAAATGTCAC
Chr1.tRNA187-MetCAT	GGAAATCCGAAATTCCAATGAACTGTCTCAACTTCTTCCACGTGGACTTCCTGTGATGCTTAGCTGCTTTCAAATATTTTGTTGTCTCAATACAATAACGTCATCGATGAATTAAACTTTTTATTACGACAATAATTGCTTTCGACCTTTTAGGCAAATTGAGAATTCCAACTGGTCTTAATCGGCTTATAAACCACAAAACTGCAACGTTTTGACATATTTTCAGTTTTCTTTGATTGAACATTTTCCATTTCAAAACCAAATTCGCAAACAATCAAGATTCAAAACTAAAAAAAGAAAAAAAACACTTTGAAGGATATATAAAAAATAAGGTTCGAATTATGGTATCTGGGGTGGTGGCGCAGTTGGCTAGCGCGTAGGTCTCATAGCTACTGAGTGATCCTGAGGTCGAGAGTTCGAGCCTCTCTCACCCCATTTCGTTTTGTGTGTTGAAACAAAAATGTTTACCTTCTTATTGGAGGGAGCCCGTATCTACACAATGGGCCCAAATTATTGACTTTTTCTTCGTTAATTGAAGCCAATTTATTAATTTTTCGAAATTGGGCCACTAAGAAGCCCACCAGGTCCGAAGGCTTTTTTTCTTCATAAATGAGGAAATGGCTCATCCGGTCATGTCATGGTCATCAATGCGTCACAACGCAATTATGCAATTATTCGAGAGAGATAACAATTAATGATCAAAAAAGATTAAAGCATGAGGATATTGGCACCCATCTATATCACTTGTAAACTCGACATATACATATCACTCAACGATATGTCTC
Chr1.tRNA188-GlnTTG	AATGAAACTGTTGTTGCTTTCGCTCCACGATATGATTGCATCCGTTGAAGCATCATCAACAACCTCATACACTCTCATGTAGAAATTGTAACCCATCCCTAAAACCTCACAAACTTCACAAATTAGAATCTTAGAATAATTAGGGTTTCGAGATTTTAGCATAGAGAGGAAGAGCAAGAGCATTATTTATAGACGAGCTATCAATTCAAAGGACGGTCAAGATATCAGCAAAATTTCAGCGGTCAGGATTAAAAGTTACAAAGTTTCCTTTTTTCTATTTTGTTTCCTTTTTTCTAATACGCATATATTATGTATATAAATAAGATAGCTTTCACCTAACAAGCATCCGAGGTTCTATGGTGTAGTGGTTAGCACTCTGGACTTTGAATCCAGCGACCTGGGTTCGACTCCCGGTAGGACCTCTTTTTGTTTCTTACATTTTTTTAGTTATTACTTTTCAAAATTAACCCTATTATATCACTCCCACTTCTCTTCTTCTTCTGTCGCCGAAAACGCAGCTTAAGCTAAAACCCCTCAGAGAGAACAATGAGCAAAATCGAGAGCTTTGATGATTTCGTCAAAGTACATGGAATACTTTTGGCGGCTTCAGGTTTGCCGCCGAAGCTTTACCCACGCCTCTTCGAGAAACTTGCTTACGATACTTTTGATGGCGGCGATTACTTCCAAATCGAATCCTGCGAGGATGATCAGCGACGGAAGCTTCTCCTCACTGCCGAATCTATGCCTAAAGATTCTGACGTCTTCCTTGTCG
Chr1.tRNA189-SerGCT	AGAGAAGAAAGTTTGTTGATATGAAACTTACACTTGCTTTGAGTTTTGATAGACAAACCAAAGCCTAACTAGTATTTCCTCTATTGGTACTTGAATTCTGAACTTTTTCACCTTCCCTTTCGAGGTGGTTTAACAGTATACCAGTTGAGATGTACCAACACCAAATTCTTATACTTTTTTTTCTTTTAACCTTGAATTCAGTATTTTAAACGAAACTATGGGAATGTGTTTGAGACGGATTTTCATTAAGGACAATGCAAATAATTATGAGATGCTCAGAATTGTTGTATATATCAAAAAGCCAACACCTATAGTTATATATATAACTTTCTTCGATTTAAAAACAATAAGTCGCTTTGGCCGAGTGGTTAAGGCGTGTGCCTGCTAAGTACATGGGCTCTGCCCGCGAGAGTTCGAATCTCTCAGGCGACGTTATCCTTTTCGTTTTTTCGTCTATTTTTAAACCGACTTACATAGACACTGCGTATAAGACAATTGATTCCTTTTTTTTGTTGTTAATCCTATCAACCCTAGAAAAGGCTTCACGCCCGATTTCTTTTTTCCCCAGAAAAAGGCTTCACTTCCGTTCGTTGTTCTTCATCGGTCTGCGCCGCCTCGCACATCGTTTCACCTTTCTCAGAATCTCTCTTCCCGTCGATTAGTTTCCTCAGAGGTTAGCTTCTTCGATTTCTCAGATTCAATTCTGCTTTTTGCTTTCCTCCTGTTGTTTTTAGGTTTTTGTCGATCTCTATGTTCAGCGATTCCTAAACCCTACTTGTTTT
Chr1.tRNA19-MetCAT	CCGGGTTGATGATATCTCAATCGGTTTACGTATCATTGAAATTAGGAGAGAGATTCAATCACTGTCCGAATTAAATGAACAATAATCAGATACAAAAACCAAAATTACGCCATTTCATACAATTTTTGTAAACCGAATTTATAGCAGCAATCTACTAATCATAATCTAGCAGCAACAACTCAACCGATTTTACTGATAAATGGCGGTTAATATTAGAAGTTTACGAGTACATCAAAGCTTTGACTAATGATACTAGGATTTGGCAATTTGTGGTGGACCGGTCACTGTTTTGCCAGGAGAATAAATGAATATGATATAATAAATTAACACGTGTACAAATTCCCAACATTGGGGTGGTGGCGCAGTTGGCTAGCGCGTAGGTCTCATAGCTATTGAGTGATCCTGAGGTCGAGAGTTCGAGCCTCTCTCACCCCATTTCCCTTTTTCTCTGTAATTTTCAATTCCCAAAATAAAGAAGCTTTCGTTTCTCTCTCGCATTGACCCTTCTTCTCCAGTTTTATGTTTTGCCTCTCTCCCACTTCTGTAAATAATCTTCTCACATCCCCGCACGATTATTCTCTAGCCGATCAACGAACACAGAGACGCTAATGTATTTGACTCGATTCGAATCATTAGTCCTCTAATCACACCGATTGATTTCCACCCACAGATTTCTTGTCTGAAATTTAGGGTTAGCGAAGGTTTGGATCAATGATGCAAGGTGAAGTACAATTGCAGCCACCGGATTCACAGAAACTAAGTGATTCCGCTCCTTTGTTAGGAGA
Chr1.tRNA190-GlnTTG	GTCGTCGTGGTGGTGCTAGCACTAGTAGCAGAGGTGGTAAGAGAGGAGGAGGAAGAGGAGGTGGAGGTAAACGTGGGAGAGGAAGATAGTCATGAAGAAGAAGACTGTCTTCAAAACTTTGAGCTTAGGCAAACTATTACTTGCCAAATTGTTATATCACTCACCGAACCTTCTCTACTCAAATTTTGTGCAACACTTTATAATCTTGTTTTTTTCTGCAATTTTGGTTTTCATGTATCAATAAGTTGGTTGACGACAAAAAGAAAGCGACCCAACACTAGACACTTGTACTGACGATTCGTTGTTTCATGTCAGGTTAAGTAATGATGACATCAGGTATAGTACAACAAGGTTCTATGGTGTAGTGGTTAGCACTCTGGACTTTGAATCCAGCGACCTGGGTTCGACTCCCGGTAGGACCTTTATTTTTTTCATTAGCCATTTCCTTTTTGATTGTGATTCTGTGATCCGTGACTCACCTTGAAATCCAACTCAAAAGTTAAGCGTATTCAAAGTGTATCTGTAAGTAGATAGAAGTTATTATCCATAAAACAGGTTGGGTAAAAATATCTAACCGGATTCATAGCTAATATAATAATAACTTCCCTGTATCAGTCTCTTGAAATATGTATTATTTCTTCTGCAACGCTCAACAATCCATAATGCAATCATGTTACGAGGTCCAAACGCGATCGTGTTTTAAACTCTATACTCTTTAGGGTCTAATGGAAATGTCTAAATCATTGCCTAACAAGTATTTTGAAATGGAGAA
Chr1.tRNA191-GluTTC	GATATCACAGTTTTTAGCACGTTAAACAAATAGCTATATGCTTATTATCCGCAAATTACAATTAATTTTATTCAATAGCATTTTTGTAATTAATGTAAAAAAAGATATTTTTAGTTTATATATTATTTATCTTTCATACTTACCAAAATAACTAATATTTATGCATAGATTCTTAATTTCTTCATCTTCCATGCATATCAATTAATATAGCTCTAAATAAAAACCCAAAAGCTTATGCTATTTGCATCGTTGACATGAGCTTGCATATTTCACGACGTCCATGCCAAAACCCTGTAATACCAGACTTAGTGTTGAAATAATAATGTATAAATGAGATAATACAACATCAATCCGTTATCGTCCAGCGGTTAGGATATCTGGCTTTCACCCAGGAGACCCGGGTTCGATTCCCGGTAACGGAGCTTTTTGTTCTCTTTTTTTTTTTCTTTTTTGTGATAAACCACTTTCTTTTGATGCTGAGACATATGCGGCCACGAAAGAGACTGATTTCAATTAATTTGATCATATGATTAATCTTAATGAAAGAGATGACATATCTGATATTAGATCAAAATTACAATACTTTTACATGTTTTTGGCAATCTCTTTAAGCAATGACTTTATAATCTTCCCAGTGGAAGTCTTTGGTAACTCTTCAAGAAACGAGACCGTTTTAGGAGCCATGTAACGTGGCATTTTATATTTGCAATACTCTATAATCTCCTTATCCGTTGGTTTCCGGGTCAACCCGGGTTTTAAACTAACAAAAGCA
Chr1.tRNA192-GluCTC	AATACAAAATTATCTTATAAGAAGGAAATGTCCTTAAAACTTAAAAATAAAATAAACAATTATCTGCCAAACCATATACATAAACAACCCAAACGATTCTCCTATACTATCAACCACCCTATATATGCTTTTTAATTATAGAAGTAGGTACACACATCATTATAATTCACTTTTTCAAAAACTATATGAACTACAATCGTATGTGGAAACCACACATGATATTGACATGGCGAATATCTTGTTGGACTTTATCCGAACAGAGAACACAGATTTTTTGTTTCCTACCAGACTATACCTTAACAATTCTGAATCTCGAGTTACATAAATGTAAAGATAAAATGACTCACAAATCCGTTGTAGTCTAGCTGGTCAGGATACTCGGCTCTCACCCGAGAGACCCGGGTTCGAGTCCCGGCAACGGAGTTACTTTTTTTCAGTTACAGCGACCCAAATCGTTAAATGGGCTATTGGGCTTTAGATAAAGCTCAAATTTCCACGTGAATCTGTATTTTTTTTCTTTCTTAAATCTAAAATATCTGCAGACGTAAAACCCATGTAAAGTTATAGTTCAGCCCATGTTAAAAGCCCATGTAAAGTTATAGCCCACGTAAAAAAGCCCAGCCCAAAGATAAGTTGGGATAAATAATATTGATGTTCTCGATTGCTCGCCGGGATCGTAAGAACAGAGGATTTTTCTCGGCCAAGTTTTCTCTAGCTCAGGTTCGTCGTCTTCTATCTTCTCTTTCTCCTCCTAATTTTTTTTCATTTTTGCT
Chr1.tRNA193-LeuAAG	CTGCAGTTACATGTTTCGGAAGCAGAGGAGGACCCATAAAGGAGAATAATCGTAACCTAATGAAAATACTTTGAATCCCTAAAATCCAGATACGAGAGAAATAGCAAAGAAGACAGAAGAACCCTAGACAATTCTCAGCGGAGAGAATAAAATCGAGAAAAAGGTAGATCCTTTCTCAATGAGGAGACTCAGAAAACAACTGGAGAAATCAATTACAATGGATGAAAGTAAAGTTCACTGATGAGCTTCAACGGCTACAACGCTGGGAGTAGTAAACCCATCGCACTCGGCGAAGAAGCGCGTAGGAATAATTTGAATAAATAATTATGTTTTCTTTCTAGAACACAAAAGTTGATATGGCCGAGTTGGTCTAAGGCGCCAGATTAAGGTTCTGGTCCGAAAGGGCGTGGGTTCAAATCCCACTGTCAACATTTCCTTTTTTTTTTTGTTTTTTTCTTCTCAAATTGTTTTATTTTAAAGTGGATATATTTTGTCAAGTTATAATATTTTAGAGCAATAATGTTTTAGTGGTCCTGAAGTAAAATCATACGACACAAAAAGGGAAAAATTAAATGACTTAATCCGCTTTTATTAAATCAACTATTTTAATAGGATAACTTAAAAAAGCAAGTGAAGAGAAAATTCTAAAGTACCCTAATATTGATTTTTAAATTGACTAATATACCCTTATTTGCTTCAGCTGGCGCAACCTGATTGGTCCACATAAACCCCTCAAAACCCTAAGTTCCCTTTTGCCCACTCTCACACTTCACAAGCATAA
Chr1.tRNA194-ProAGG	GCCAGTTTTGTTTTATTTATTTATTGAACTGTTTTATTTCATGTATAGGCTATATTGGTAGATCGTAGATATGATTATGGATCATTTAAGTCGTTTGGTTCTTTAAGGTGGTTTTGTGATTTGTAATTTTTCTAGTTTAAAGTAAGTTTTCAACTTCTAAGAATCAAATAATTCCAATGAAAAAATCATTTCTCTCGTGTCGGTTCAAATTTAGTTTGTCAGTCGGACTTTGCTAATACTCTTTTGAATTTTGATAGGTAGGTAAACTTAAGATGACTATGTAGATGTGGATAATTTTTGGTGACATAGAATATGGTTATCTAACAACAAAGTGAAGCTTCAATCAAATTGGGCATTTGGTCTAGTGGTATGATTCTCGCTTAGGGTGCGAGAGGTCCGGAGTTCAATTCTCCGAATGCCCCCTTTGTTTTACACTATCTTTTTAATTAATCCTACGTACACTTTTACTTCCTTTCCAGTTTTCTTATCTTTTGGGCCCAAATATTGGCATTTTCACACATTTTAGTTTTAGCGTTTGTTATTGTCGGCCCATTATGTACCTACACGACCCAACTTCTCTCGTTTATGTTTCCCCACTCTCCGAGTCAAATTAACATTGACGCCAAAATATAACAATGAACTGGCATGGTGATGACATGGACTTTGGTCAAACATTGATGCAGTTTGGATGGTCCCCAAACATTGTCGCCTTCATCTCAGAGCTTGGCTCGAACCGCAAGGTGGCTTCGTCACACTCATAACTCATAACTCC
Chr1.tRNA195-PheGAA	ATCCTTTTTTGTCACACTAAGGTCACTTAGTTAATAAGGAAGAATTGCAGCAGAAACTATTCGAGTTCGTTGTAGAAAATTAAACCATTCAAGACGTTAAAGTTTGCTCCTAAGAGAGGCTAATTGAAGCAACAAATATCTCATATGAAACATGAATCTACTTTGACAGCTTAAAGAGTGGCTTATTCACCTACACCATTGTACGCATAAGAAATGATAGTCCAAGCAATTGAAGCAAACCATGTAACAATTCCCAAAAAACACACTAATTTGGGTACTTTGAATCTAAGTTTGATACAATTTAAAACTATTAACTGATTTATTACATTACATAAGCGAATAAGCATCAAGCGGGGATAGCTCAGTTGGGAGAGCGTCAGACTGAAGATCTGAAGGTCGCGTGTTCGATCCACGCTCACCGCATTTTTTAACTTTTAGCTTTAAAATTCTAAAAAGACATTTTTTTCCTACTTTTGGGATTATTCGGGGTTAATTATCCGTTCATTATATAAGTCTTGACCTACAATTTCATACATGTAAATGTAATAGGCCATAACACGACACAATGGATTCGCCAAACTCTATCTACTCATATGAGTTGTTTGAATACAACGCAAAATCTGAAATAGAAAACTTAAACATCAGAATATTTTTGTTTGATAAAAAATTCTAAGAAAGACAATGCATATATACTATGAAAGACAAAACGAGAGATAATGCAATCAGGGAAAATATTTAAGACTAACTTAAACTTAAAACAGAATACCTAAACT
Chr1.tRNA196-SerAGA	ACTCTTTTAGTAAATTTAGAGCATAATATGTCGATTGGCCAAATGGATGTTCACGTTGTTGCACTGTGTTAACTTATACCTAATTAGAGGTTTATAGCTTATCTTTTGTCTTTTTAGTGTTCTCCATTTCGAACTTTACATTATAGTTCCGGCATATATCATTCCACGTGGTTATGTAGGTGTCTCATTTTGTCGGTTTCTCGTCACGTTTTGCGTCAACGGAACTCTACAAACAATGAAACGACTTTATCATAATTCAGCAAATAGTTAGTTACTATCCACGTAGTATCGTAACGTGTTGTCTTTATTTATAATTATATTATCTTAATATTTAAGTTACATCTCAAACAGTGGACGTGCCGGAGTGGTTATCGGGCATGACTAGAAATCATGTGGGCTTTGCCCGCGCAGGTTCGAATCCTGCCGTTCACGTTTTTAGTTTATTTTTTTCATTTTTTGAGTAACAAGCCAAGATAACGTGTCGTAAGTGTTTTGATCACTTCAGTACAGAGATATAGATAGATGGAATTATAAAATAACCAGAAAGTGTCTTCATAATTCAAATCTTTATTAACGTCTACGGATGTGAAATTTCAACTGTTCTATGAAGCCATGATTTATTACAAACTTTTAAAAGTGACAAACTCTAAAGTATTACACAAGTTTTGTGGACAGCTTACAAGCATTGGTTCTATATTCTTCGAGCAAACCAGAGAATCATTAACCCCAGAAACGAGTAGCTCAAGCAAGGATCAGAGTGACACCAAACGAGATGGTACATA
Chr1.tRNA197-ThrTGT	CGGTAAACTTGATCCTTAATCCCGCATTGGTCTTGATATGAATCATGTAGCTGGCTTAATAGATGGCTAAACCGGGGATGACAAAAAGAAGCTGGTGACTTTGTATGTATCATGTATATATGAATAATCAATGAATGTTTAAAGGTTCCAGTTTTAATTGAACTGTAAAATCTCTATTTCTCTTGTTGTTTACGTTGTCATTTTATGGTCGTTTAATGTAAATTATTGAAGCTTTTTTAATCTTCATGTTGTGCACCTCTGTTCAAAGTATAGTTTGTTGTAAATTATGAATGGTCTTACAGATTTATCTAATAAAATATTAAAATCACAGTATTATTTAAGACAGAAATGCCCTTATAGCTCAGTGGTAGAGCGTCAGTCTTGTAAACTGAAGGTCCGTAGTTCGATCCTGCGTGAGGGCACCTTTTTACCATTTTTACTATTTTTTTTCTTTTCCTATGGGCTTCTTTAGGCCCACATAATAAATAAACGGCCCAAAATAGCTAGCTATCTCCGCCTCACGTTTTGAATGACAAACACCTTGCCGTTTTCTCAACACTTCGCTATTTTTCTTCAGTCGTCTTCTTCTTCCGGCTTCTCTCGAAACCCTTACCTAAAACCCTAATCCGCCACATCCGTGTTTTAGCCTCACGACGAATCACGATGCAACGCAGACTCGTAAGGTTAAAAAAAGAGTATATCTACAGGAAAAGCTTGGAAGGTGATGAGCGTAAGGTCTATGAGCAGAAGCGGCTGATAAGAGAAGCCCTTC
Chr1.tRNA198-CysGCA	CCATGTTAGAACAGATTAGAAAAAAAGATAAAACTAGCAGAGAAATGCAATTTTGCAATAAAAATGTTAAATACATAAAGCTAAAACTCGTTCTTTAACGAATAATATAACATTCATCAAGCTAACAAATTCCAAATCTACAACAGATGATCATGTGGCTCCGACAAAAAGCCCTTGGGGGAAATAACAAATCACAATGCTTTCAAAGGAAAATAGAAATGTTTTTTTTTTCTCTGTTTTCTGTTTTCTTAATGGGCTTTTACGAAAAGCTTGGATAATAAAGTCTTTAAGGCCCAATTTGGTAAACACTACATGTATAGATATTTATAAGTATGAAAATGAGCATCCAAGGGCTCATAGCTCAGTGGTAGAGCATTCGACTGCAGATCGAGAGGTCACCGGTTCGAACCCGGTTGGGCCCTTTTTCCATTTTTATTTTGCTTTTTTATTTATTTATTTCGGAAACTCCAGTTAAGATTTATTTCCTAGACCTTACTGTTGTCATAAATCATTATGATTAATGTTGAATCTTTTTAGAATTGAAACAAAACTAAATAGAAGACTAATTAGATTCCTATGACTAATTAAAGGTAGGGTTGTTAATTTAGACTAATTATAAGCTATGAGTATTGTGTTTGAGTGGCTAAGAATGAAATACCGAGATCTGAAGTATGAATCCAACACAAATAAGAAACAAGAACAAATCCTGATATGCAAATCTCAAATGATCATTGACAATTCAAAGACAAAGTACTCTCTTCTTTACATTACA
Chr1.tRNA199-TrpCCA	AAAACTTGAAGAAAGGATGTGGTGTTACGTGTTGAAGAAGCCACAACTCGACTTGGTACAATCTCTTATGGAGCTGTTTTGCCCCTTTTCAACCTTATTTCGAAGATAGTCTCTCACCAGTTGAAAATCGCTTGGATTGAACACTGAACCAATCTGATTAGTCCCCTTATTTCTAGCCTTGGACCGTTGTAAGATCGAGAAATTAAAGTAGAAAAAAGTAGTTTATGGGAAGCGTATGCGTGTGTGACTTATTCATCACCAGATTTGTCACCTCAACCGCAGCAACCATTCGCACCATAATACAATTTATCTTCTGCAATATATATAAGTTAGAGAGACTATTAATTACCGGATCCGTGGCGCAATGGTAGCGCGTCTGACTCCAGATCAGAAGGTTGCGTGTTCGATTCACGTCGGGTTCAATTCCCCGAACAAATCCGGATCTCAACTTTTTTAATTTTCGTTTTCATCTCAACCGTCCATTGTGAAGACTTTTAAAATACCCATCAACGGCTATGATTAGATTTTACACAACACAAAAACCCTAACAATCCCTAATTCTCCAGTCTCCGTCTTCTTCTTCATTTCACAGTCATCTTCTTCATCTAAAACCCTAAGAAAACAACAATGGCGTTACTCTCTCGAATCCGTTCATCAACATCTCTCTTCCGTCACCTCAACGCATCACCACAAATCCGATCACTCTCCTCGGCTTCAACAATCCTCTCACCAGATTCAAAAACTCCTCTCACAAGCAAAGAAAAAAGCAAAG
Chr1.tRNA2-PheGAA	ATGAATCTCGATCTGCGACTAACGGAAGAAGAGTAAGAGGAGAAGCCATTTAGGGTTTTTGGAAACAGAGGAATGAGAGAATATGAAAAGGGTTTGCGATCGAAGCAAATCGGTGATTGGATATTTGGGGTTTTACAGGTTTTGGACAAGTGATTGATCGTGTTCATGTTAATTGCTACTACAGACATTGAAGCTTCCTTAGTTTTGTCTTTGGAAGGAAAGATAAGACTAAAAACTTTAGCAACCACAAGAACTCAAATTGCTGAGTGTTACTGATTTGTCCGTATAAAATTAGAAGATAATCATGAATTTAGGGTTTGAATAAAGTGATTAATGAAACCAAAGCAAAAGCGGGGATAGCTCAGTTGGGAGAGCGTCAGACTGAAGATCTGAAGGTCGCGTGTTCGATCCACGCTCACCGCATTTTTTTAATATTGTTTATGTTTTATTCAAAGCCCATTGGATCTTTATTCTCTTTTAAATATGTGTCCATTTAGTGTGTTCTACCGAGCGCGTTTGGCCCGTATGAACGAAAGATCTGCCACAACAACTAAATTATGAAATGATAATGCAGTAGACTTTTACGAAGTGACTAAGTTAAGAATAACAGATTTACAGAATATTATTAAGGTTGATAATATCATCAAATTCTTTGAAACAAATAAGTGACCAAGAACGTGTCAATGCGCAATTCGAATCCTTAAAATAATATTTGTGAAAATAAAATAAAATTTAGCCAAGTTTTTAATCTAATATATGTCAAAACTTTATGA
Chr1.tRNA20-LeuTAG	AGACTGAGGTTTATATAATACCACAAGTATATGCAACTCGACCTTGTTACTTTAGACTATAATAGAGTAGTATTAAGATTATGATAATGACAAAAATGATTTCTTATACATTAATAATACCATTTAAATGATTTACGAGCGATGAAATAAATATGCATGGTCTAGTTTTATGTAAACTCTCTAATCCATGTATGAGTCTCTCTTTTTTGTATTACTAAGTGGTTTCTCATATGTTTCCTGTAAAAGAATCTCAACTTGTCGGCATGTCGGTCCTAATAAGAGAAACCAGAAGTGATCATCAATTTTATTGTTAATTATAGAATGTTTAAGTTTCACATATCATACAACAAGACAGTTTGGCCGAGTGGTCTAAGGCGCCAGATTTAGGCTCTGGTCCGAAAGGGCGTGGGTTCAAATCCCACAGCTGTCAATTTCTTTTCCTTTTTTTCCCTTCTTTAAAACTAAACCCTCTAACTCATCAAGAAGGTTCAATCAAACCTATAAACACCTAGAATTTTGAACAGTTCTTCACTTCTCCAGTATTTCCCGGCAATTCCAGATCTCTCTATCTCCTTTCTTCTTCAAATCCAATCAGAGAGTGATCTAAAAATGGTGATTCAAACGAATCTCTCATATCGTTTCTTCATCTTAATTGTGTTTTTATTTACCCTAGCGAATCCAAAATCAGATTCAGATCTCAAAAACGAACTAGTCTCCCTCCGATCAACCGCCGAATCAGGCGTGATCTCCTTCAACAACGACGACGTTTCCAAATTCATA
Chr1.tRNA200-ArgTCG	ACCAAACCCTCCACCACCGTTTCTGGGTCTCTTGTTCCTCTTCTCAGAAAAATCATTATCCGAAAAAGTGGATCTTGAAGAATAATTCCAGACACAAGATGATTCTTGAGTTGAGAAATCAACTGGCTCGAGTTCTGGAGATGAAGAAGACGGAAAAATATGTTCCGCCCGCGAGACGTCGTCGTTTAACATCCCCGGCTTGCGACGGCCGTAAGTTCGCTCCATCATCGCCGAGAAAGCTTCGAATTTTCTCTTCGTTCGCAGATTTGAGTGACAAAATAAGACAAGGGTATTTTCGGTATATAATATGACTTTCTATATAAATATAATATTTTCAATTGCTATGTATTGACCGCATAGCGCAGTGGATTAGCGCGTCTGACTTCGGATCAGAAGGTCGTGGGTTCGACTCCCACTGTGGTCGTTTTTTTTTTTTTAAAGGCTTTTAGGGTTTGAAGATATACACTAACTGAAATTGCTGTACTCAGTTCTTTGAGTTTCTTCTTCTCTTGGAGGAAAATCGAGAAAGACGAAACATGGCTTCTTCTTCTACTTCTCTGAAAAGAAGAGAGCAACCAATTTCGCGAGATGGAGATCAACTTATCGTTACTCCGTTAGGAGCCGGAAGTGAAGTGGGTCGTTCCTGTGTTTACATGTCCTTCCGAGGCAAAAATATTCTGGTCAGCTTCTCCGTTTTGTTCTAATCAAGCAAATGTGTTTTGATTTTGTTGTTGGGGCATGTCTTATAGTTGATTTTGGTTGTGTTGTGCAGTT
Chr1.tRNA201-GlyGCC	CAACAAACAACATTGACATATTTATTTATACGGTTGTTGTTCAATTTGGATTTTCATTAGCCTTCTGAGTTCTGATTCATAACAAAATTCCTAGCTGAACCAATTTTGGAAATCTGCTTCGGTTTAATTTGGTTTTACTATTCTACCACTAGAACACTGACGCCATTCCTTACATTGTGCCAATCAAGGTGTGTGTTGGTAATAGTAGTTTTTGGTTTCATTGAACACTTAAAATAGCGTCAGTGGTAGAATAGATCCCTGCCACATTAGATTATACAAAATGTTCTCATTAAATATGAACTATGAGAGTTTATGTATAAATAACTGAAGAAGTAACATTTAAACAAGTAGCACCAGTGGTCTAGTGGTAGAATAGTACTCTGCCACGGTACAGACCCGGGTTCGATTCCCGGCTGGTGCAATAGAGCTGTGATGAAATCGGTTTCTGTAAAGGTTGGGTCCTTTGCATTTCTCCAGTTTATCTGGTGATATGGCCTCTTAACTGAGCTCTTTCTTTTTCTATTTTTTCTTTACCTTTTTAAGTTTTCTAATTAGAAGACATCAGTACATAAACAGTTGATTATGCTAATAGTAAGACTGATTATGATAAGGGAATATAAACAAAGTTCGACAATGTGGTTGTGAATTTTATAACGAACATGTTTTACAATATATCACAAGACTCACATGTTTTATTGGTTATTAGTGGATCTTTACAACATAACCACAAATAGGGGTGCTGAGTTTTTGAAAGAGTTTAGAAGTTTTGAC
Chr1.tRNA202-GlyGCC	GCTATCTATCGTCTTCTTCTTAAGCTTTTTTTTGTTTGGTTCTCTTAAATGTTTCTTGCATGTTAAGGTCTCTCTACTCTACTAAATAGAGATATCTGTTTGTCTAGAATCTGACTGCGATAGTACTTATCGAGATACAATCAATCAATGTGTGCGTTGCTAATAATAGCTTTTTGTGTCATTAAACACTTTTAAGTTTGTATTCTTTTTACATGCCAAAATACCGAATGTTCAAAAGCTCTCATGAAAATCCACCACTTTCACTTTATAATTATTCAAAATTCAGTGGACAAATGTGAACTATAGCATGTTAAGTATAAATTGTTAAAGAAGGAGCATATTGTCAAATAGCACCAGTGGTCTAGTGGTAGAATAGTACCCTGCCACGGTACAGACCCGGGTTCGATTCCCGGCTGGTGCATTGAGCGGTGACGAAATTGGTTTAAGTGAAGGTTGGGTCCTTCACATATCTCTGATCTATCGGATGATATAGCCTCGAATCTGAGCTCTTTCTTTTTTTTTATTTACCTTTTTTCGGTTTTCTAATTAGAAGATATCATACATAAACAGTTGATTATGCTAATAGTAACAGCTCGTGGGGCAAGATAAACCATTGAGTTTTTGCTCTTATTAAGTTCTCATCATGGGATCTTAATAGATCACCCTGTCTTTCCACATGTACTCATCACTTTTTTGGATATTTGATTGTCTTAGTCTTTTATGGAGATACTATATGCGTGTCCTTGTTCTTTCGTTTCATATTACTGGTCT
Chr1.tRNA203-GlyGCC	ATGTAATGAAGTCAGTGCTTTAGGAGTTTATGTGGAAGAGATTTGTGCAGGACCTGATGTTTTTGTTTTATACTATCTTTTGTTTTTGTTTCAATTCATTTACGTCGGTAGATATTTTTTGGATTTATTATTGGAATTAATAAAAGAGAGTTGAATTTGCACCAACATTGCTAAAGACAATGCTAATTGACACCACAATCACCTTTTAAGTCTTTTGAATAGCTATATTGTATAAGAATGAGCTAAACTAAAATAAATCGTTGTAGCAAAGTCAAAAGACTCAAAACAACGTTCGCTAGGGCTATTTTACAAATTACAAGATGAACTAAAATAAACAACATAGGCAAGTAGCACCAGTGGTCTAGTGGTAGAATAGTACCCTGCCACGGTACAGACCCGGGTTCGATTCCCGGCTGGTGCATTGAGCTGTGAGGATTTAGGTTTCTGCAATGGTTGGGTCCATTGAACACATCTGAACTTTCGGATGTTATATAAGCCTTGTACTGAGCTCTTTTTATTTTCTTTTTTTTCCCCAAAAGATGAATCATGTCGTTAATTAATGTTTTAAAGACATGTGAACGAAGTTTTTAGTTTCATTACAGGCTTTCTTTACTTCGATCATGAAATTAACAATAAATTTGATGAAATGTATCATAATCACAACATATGGTTGAATCATGACAGCCTTTAGCACTACAAAACAAAAAAAGAAACCATCAAAGCGTTACAAATGAAATGATGTTTTTGCAGAAAACTTGAAACAAGAAAGAC
Chr1.tRNA204-ProAGG	AATACTAAATCTCACATTGTTTTCTATATAGACCTAGTGTAAAAAGAACTTGGTCATGTATGATTTCATATAATAGTTAAGTTATTTGATCTACATAATGGATAATTAACGAGTTGAAGTGTTATCTAAATAAAGTTATTTTGATGATATAGAGTGAGAATTACAAACGTAGGTTCAAATCAGATGGTTAACATTGTTTTACATTTGATTCGATTTAATATTCTAATAAATATTTTTGATGATATTTTTATTATAAATTTGCATTAACTAGAATAATTTGGCCAAAATAAGAAATCATTGAAATTATATAATAATATATATATATTGTTATCCAACATATGTTCAACAACGGGCGTTTGGTCTAGTGGTATGATTCTCGCTTAGGGTGCGAGAGGTCCCGAGTTCAATTCTCGGAACGCCCCTAAAATATTTTTTTCTTCAAATTCCTAATGGGCCAGGTTTCATAAATAATTCATCGAGGCCCAGTAAGAAGAAAGGGTTATATCATATGCTATATAAGATGACAAGGGTCTAAATATTTTGAACGGATCAATTTAGGAATCCAAACCATATTATGCAATGATCAAGATATAGGGTGGTGTATTGGCCTAAACATTTGGGTATGATTAAATGGAAATTTGATTGGGAGGACTTTTGGTAGGATTTAAGGAAATTTTAGGTGATTTAATCCAAAATTCAAAATCGTTTTGTCGTTGTAAGATAGACTTTTCTATATTTAGAAAAACTGATTTATTGAGATTTCTCATTAAAC
Chr1.tRNA205-SerAGA	AAAGTTGAATCTTGATCCGATGTTGAGATTGAGCTAGAACGATCTGAATTTTGCAGAGAGAGCTTACCCGTTGAGTGTTGGGGACGAATCAGATTCGTCAGTGACGATCGCCGGCGAGATTTGGGTGGAGAGAAAGAGGAAGTTGGAGAGATTTGGCTGGTGAGAGTGAGAGATTTGGTCAACGCTATGACCGTTGACTCTCTAGTTTCTCGTTCATTACCATTTTAGAGCTGTTTCTTTCTCTGTCTCCTTCACTAATCTGTCTTTAACTTTGGGCTTAATTAAGCCCAACCTGATTTGTAATAATTAACGGTAATTAGATATTTAAGATAGTGAGGAATTAACAAAAAGTGGACGTGCCGGAGTGGTTATCGGGCATGACTAGAAATCATGTGGGCTTTGCCCGCGCAGGTTCGAATCCTGCCGTTCACGTTTTTTCACTTCTTATTTTAACATCGAAACGTGATTATATAACTTCATTAGTAAATGTAAATCTAAGCTTGAAATTTATATTAGCATTTGTTCAATCACAATCTATCAATGCAAAAAAATTTCTAGTCAAAAACTCATGATACAAAGGCTTTACTATATGTACAAGACTAGTAATTGTTCGCTTGTAAAAATCGTTCTGAGTTTTGTCCTTCAATGGCGGTAAATTTTCAAAACTTGTTGTATTCGTTCCCGGCAAAGAGGACAGGTCCTTAGTTGCAAGGAGCATGGTGTGCAGCAGCACATATGACCACACCTACAAGTCCAAACCAAACAAAAAGAGGAATCAAAAG
Chr1.tRNA207-AlaTGC	GTTTTGCTACTCATGTCTAATTTCTTCGGAAGCTAATTAAAAAAAAAAAGGAATTAGAGATGATTTATTGGCAAATAAGCATTAAGAGAGAGATGCGAGAGAAACCAATTTAGCAGAGCCAAAAGCAGATAAGCAGCCATGTTTGCTCTTGAGTTGTTTGACGAGTGAGAGAGCAGTTTCGTAATTGCCTCTTAAGAGTTCTTTATCCACTCTTTCAAGTGATTTCCGGCGGCGGTCTACCGGAGATTTAGATCCGAGCACCATGACGCGGCTCGCTTGGAGATAAGAAGAGTTCATGTTGGTTTAGATATTCGAATTTATAAAACGTGAAGCATTGTAACTCAACAACTGGGGATGTAGCTCAAATGGTAGAGCGCTCGCTTTGCATGCGAGAGGCACGGGGTTCGATCCCCCGCATCTCCAAGTTTTTGGACAAATTTTGTATTTTATATTTCGTTCTAATTAGTAATCATCTTCTGGAAATTGTGTAGAAGAAAAAGATTAAAAAAGCATTGGGATTATGAATTCGAAGGCTTTTATTAGTGATTTTTAATTCGGTTTTTTTATTATATTTTTATTGACATTCTAGATTTTAACCCACTACAAAATTATAATCAATTTAAAAGCTTTTTTCAAATAGTTATTTAATTTTTATAGATTTCACATATTATATAAAAAAAAGAACAGCCTATTAAATAGAATTTACATTTTTAAAATCTACATCAAATGTTGAACTGTTTAAAAAACGAAGGAGTTTCAAATATGAATTTCTT
Chr1.tRNA208-CysGCA	TGACCTCTCTCGTCATAGCAGACTGTGAGATCTGTGTTCTGAACAATGACTCCTGCACTGTCCACAATTGCTTGTGCAAGAGATATGTCAGCTTCTGCAGCAGCGCGAAGTGCGTCCCATATCTCTGCGATTACCAAGTGTAAAACACAACATGTTGACACTAAGATCAGATGCAACCAGCCAAAACACATAACAAAGCATATCATCTGACACTAAAGTTATATGATTTCCCTCACTGTGGTATAAAATTACACTGACACAATGTAGTTGCCCTGAAGTTCAATAGTAAACATATGAAACTCTCAACCTAATGAAATATTAATTGACAAGTGTTATGCAGAACATTAAAAGGGTCCTTAGCTCAGTGGTAGAGCAATTGACTGCAGATCAATAGGTCACCGGTTCGAATCCGGTAGGGCCCTTGATTTTTTATTTTTTTCCTCCTTCCATCCATTTGTCACAAAATCCCTGCAGAAGAATGACTACCTATCTATCCTGTTTATGTATAACTCATTCCTAAGGGCTCAAGGAATAAGTAACAATTACCTTTTCTACCACCATAATGAGGAGCAGTGTCCCAAAACTCTTCTCTAAGTTTCATAAGCTCAGCTTTCGTGATCGGTTGGGTATGCTTCCACGGTTTCGGCTTCCTAATTTTCTTCACTGACCCTGTAACCACACACGAAATTATCCATCTGATGCAATGCACAACCCAATAAAACTAAAGGATCTATATACATCATCAACCATAGGCATTGCCGCATTGATCATA
Chr1.tRNA209-TyrGTA	GAATAGAAGATTCTTCGGATTAGAGGATGAGAGTACTACTGTGTCCACAAGTACTCTTACAAGATTCTTCTCAATAATAATAATAATTATTTTTTGTTGTGCAAATGCTGAAAATATTTATGACCATAAGATTTTAAATAATATAATATCCTTAAATCAATATATGTGATAAAGATAAATAATAATATCCTTAAATCAATATCTGTATCATGAACCCAAAATTCAAAATTGGAGGTAAATGAGACTTTTATATTGTTTAAGGATATTATATTATTTAAAATCTTATGGTTATAAATAATAATGAGTTTGTTAACACTATATATAAATGTAAATGTCACGTTATTGCAATACCGACCTTAGCTCAGTTGGTAGAGCGGAAGACTGTAGTCTTTGACAGATAATCTTTAGGTCGCTGGTTCGATTCCGGCAGGTCGGATCTTTTTTATTTATTAAATTAATGTATCTCTCTCGTTTGGCCCAGTAAGGCCCAGCCCATCATTATGGTTATTAACTTAGCTAGTCTTTATTTTCGCAAGGATTTAACTATTTAACCATAGGCCATAGCAAATTAATAAATCTATCAACTCAATTACATCTGACAGGTTTGATGCGATGATACAAAAAATAAGGTAAACAATATTGATTTCAGAATATTGTTCAGTTTATGTGGTAGAACGAAGAAGATTAAACTAGTCCCAACTTTATAAGATTTACGAATTTAAACGAAATGTTTCTTGCCAGATAATTTTCAATCTTTTTGACCTAGACGCAAACTATTTTAACATA
Chr1.tRNA21-ArgACG	CCAAGAGATATATTTTGGCTTCTGAGTTTTCAGTGAAAACACTCGTCTATGAGAAATGTTACAACCTCTCCTATGTTAGGAATCATGAGCATCTAACGTAAAACTAATTGACAATAAGTTAACTCATCCTATTTTATATATTGTATTAGTATTAATCGCTTCATACTCCTATTGTAGAATCCTAACATCCTCATCCTCGACACAAGATCTCATCGGTGTAATGTCCAAAATCCGAAACAAGAATGTGTTTTTTTAATAATGGTAGTGAATATAATGGCCAAATATGTTCTCTTTGGAAGTTACAATATTGTTGTATGTGATATAATAACTTTGAGGAAAAAGAACAAAACGACTTCATGGCCCAATGGATAAGGCGCTGGTCTACGAAACCAGAGATTCTGGGTTCGATCCCCAGTGAAGTCGCATTCTTTTTTACACTATATCCTTACCTTCAAATTTGATCTGGAACAAGGAGAATAAGTAGATATATAGCCTTTCCAAGCTGTACTGCGTGAATCCATGGCTAAACCTTTCTGGTCTGGAACAATGGTCTTTACCTTCCAAGTCTTCTTCATTGCTCAACATTGTCGTCACGTTATGTGCAACGAATCAAAAAATGTGAAATCTCACTTTAACCAAAATGACACAAGCCCTTGACTATAAAACAAAGCTACACAAATTTGAAATAGAAGATGACAATAAGACACAATTAGAAACAGTAGTGGTAAATAGAATGTTTAAACAGAGAAGAAGGAACAGAACAGAGTCTCTGT
Chr1.tRNA210-ArgTCG	ATTGATGAAGCTATTTCTGATATTTCATATATCAGGTTATCAACATAAAAAAACTCATTAAGACTAATCTTTCTTATTAAGTCTTAAATAATCAAAAGAAGCTCAAAATGTTACCCTAATCTAGAAAGCAAAAAAAAGATTTTATATTTCATTTGCCATATAGTTGACTACAAGTTAATGGTAGAGAGAAGAGCATCCACCCCAGTAAATTCCGACGAGATGTACCAATAGAGACATCTGAGAGAGGCAGCCACCCAAATGTAGAACTTAGCTGGGGTTAAGAACAGAAGTATTCAATAGTTATTCTAGGCTATATTTAAGTATTTAATATTACGAGTCATAACAAATAAGACCGCATAGCGCAGTGGATTAGCGCGTCTGACTTCGGATCAGAAGGTCGTGGGTTCGACTCCCACTGTGGTCGTTTTTCACCTTTCACTTTTTCTATATTAATTACCAGCCTTATTAGTGACTTTATTTATGACTATTATTTTATTTTTCACAAAATTACAAACCTTTTTATATTGAGAAAAAGTATATGAGAAGAACAAATGACAAATCATATGATTAGATATTTAGAATGATCGTACTACAAAAAATGTTAGATTTTTTTTGTCATTTTCTCAAATAGAAATGTTACACTGTAATGGACTTTCGTTAAAAATACGTCCTAAGAGCATCTCCAATGGAGAGAGCTCTCTCCATTTTTTATTGATTAAATTTTCAAAAAAAAGTAAGAGAGTTTTGTGTTATTTTTTTTCTGGTTTTTCATAC
Chr1.tRNA211-ThrAGT	AACCAAAGTTTTTTTTTTTTTTGTTGCTTCCACATGCGCATATGTGAATACGTAAACTGCCGACAAAAAAAAAAAACATTCTTTCTTTATTGCGTTTTCTAAGCGAGAATGTCGATGTGATCAGTTAATGCGAACGGGTAAAATTAGATCAGTATTTATAAAAACAAAAAGGCAGTGGAAAATCTAGGGTTTCTAATATTAATAGCCTTGTAATCAGCATTAACTTAGAGATATTTAAATCTCAAGTTTCATTGTCAACAGAACTTATTAGTTATTATTACTGTTGAGTGATGACTGATGACCAACAACGAGTACTTGATCTTTATTGAAGAACACGCAAAGAACAAATAGCTCTCGTAGCTCAGTTGGTTAGAGCACCCGTTTAGTAAGCGGGAGGTCTTGAGTTCAACTCTCAACGAAAGCAATTTTTTAAACAAATTTACATTTTACAAACAGAAAATCTAGCCTGTAACGGAATATTGTCGTTGTGAATATTTTCTTTTTGCCTGGCTGTATAATCCCCAAATATAGAAATAACAAAAGAAATATTCGAAAACTTTCTTAAAAATAGATTTTGAGAAAAGAAAAAAAATGGTTCCTTGTTCCTAGGAGAACAGGAACAGAGTTGGGTGTTCCTTGTTTCATCTCACATTGAAACCACCGGAGAGAGAGATAATGGCGGAGGGGCAATCCCCGGAGAACTCACCGCCAGCTCCTCCTCCTCCTTCTCCTCCGTCACCTCCCTCTTCCAACGATCAACAAACAACATCTCCT
Chr1.tRNA212-AspGTC	GGAGTATATCTTGGATTTTGATTCTAATGATTTACTCATGAAACTCCAAAAGTGTTTCATTTCAAATAAATTAATATACAAATATTTTACAAGTCTTTTAGTTTTGAATAACACTGAATTTTAATAAACTATTTAAAATCTTAATTGAATAACAACAAACTTTAAAATCTATTAAGCATGATTTAAAAAGATAAGCTCCAGTAACACTAGATTTTAAAGCTGGATTTAGAATCATTAGATGAATAACAGTACATTATTGTTGAATTTCAATTCTATTAAAATCCATCAATGAATAACTGCAAGAAGTTAAAAAGTTGAATATCCTTAGTGAAGGATCAAGGAACATCAAAGTCGTTGTAGTATAGTGGTAAGTATTCCCGCCTGTCACGCGGGTGACCCGGGTTCGATCCCCGGCAACGGCGTTTTTTTCCCAACTTTTTTGAAGCAGCTGAAATCATTGTGGGCCGTAAGAGGCCCAAACGCGTTGTTTGAGTTTAAACTTTTAATCAACTCAAAGTAAGTTAATTTCCCTTAATACTCTTGTTGGTTCATTGACGAGGGATTTTGGCATCTGTTTTTTTTCATTGTCTCACTGGAGATGCATTTATTGAAAACAAACAGTAAGATGACTTCGCAACACTACGGTCACTCCTCGTCTGGTCATATATCTTGTCAAGAGCTTGCTCATGCTCATGACTGTATACCTACTACCTACTACATCTCAAGCTTATCCACGTCGAAAAACTCGAGATGGCCATTGAAGCAGCTTTCA
Chr1.tRNA213-AspGTC	TCTCAACAATTGGTCTTGGTAGAGCAATGACCAACTTATCGATCTTGGCATTCAAAGCATGTAATTCCTTTATGTGTCCGTCCTCGTTATCAGTGGCACCTCGAATGGAACGATCAAATTCATCGCAATAATTCCCATCAGATTGAGCCAAGTTTTCGACAAGTTCCCATCCAGAGGCAACGTCTTTGTTGAGAAAGTTAGAATTAGAAGCTGTATCCAAGAGTAGCCTGATCTTGGGCAAGGCACCTCAGTATAGCGTACTGAGGAGGGAGGCTTTCTTGAATTTGTGGTGAGGGCACTGAGTGGTATATCCTTTGAAACGTTCCCATGCGGCAGAAAATGATTCAGAAGTCGTTGTAGTATAGTGGTAAGGATTCCCGCCTGTCACGCGGGTGACCCGGGTTCGATCCTCGGCAACGACGCCAAATTGATACAAGGGTTTTGTGTGTCAATTCCCTAAATGCATCTTATGTCATTGCAGCATTTAAGGTGTCAATCCAAATGGGTGTAATTGCTAACAATCAGGATATGATCAGAGAATACTAAGTCAAGCCAAGTTTAGATGACTTGGATTATCTAACAACCTAAGTGATCATGCAAGAATGAAACTAGACTAAGCAGAAGATAAAGAACTCAAATAACAAGAGCAGAAATGAAACTAAAGACCAGGAACTGTCAAATGCAAGAACAAGAAAGTAAACCAAGCACAAAGGTAAGCACTCGGTCGAGCATGAAACTAAACAGGTCGAGTACAATACTAAAAACACCAATT
Chr1.tRNA214-iMetCAT	AAGTAACATATAAGCTACTTCTGGAGGAATGCAGGTTTGGTATTTGACTACATATCTAGATCTCTTATCTATTCTCTCTGTTTTGATGGTTTTTTTCTCAAAGATCTTAAAATAAACCTCTCTAAAGGCATAGCAATCTCTTGATTTATTTTGCTTTCTCCGGATTAGCAAGATCAAAAATATTTTAGGCAAATGTCATATGTTTTTAAATATGCATGTATCTTAAAAATAAGAAAGTATGTAAAATACTAAAATTAATCTTCTAAAATAGAAACAGAAATGTTATAACAGTCCTTAAATATATGTTGAATTACGATTATAGATTTCATATTTACAATCTTGCCAAGTAGATCAGAGTGGCGCAGCGGAAGCGTGGTGGGCCCATAACCCACAGGTCCCAAGATCGAAACTTGGCTCTGATATCAAATGCATAAATCTTTTTAGTTAGTTTTATATTTAGATAAAAACGCATTTTATTTAATGTGGTTATGTTTTATAGTAAAGATTAATGTTTTGTAATATGTACTACTCCATATCAACATATATTTATAATTTTGTATTAGTCTTGTGAAAGCAAAAAAAATTATGAAAGATTTTTTTTTTCCAAGCATGAAAGATTTATTTTAAAATTTTAATCAGTAATAGAATCCAAGATTAATATTTATTATATATTTATATACTCTAGAAAACTGCTCCAGTTTTGAATAAAATAAAATGGGAAAATATTTGTTCGAAACTCCAAATATATCTGAAATAGTTTTGCAAGAAAAAA
Chr1.tRNA215-MetCAT	AAAGAACCTGAATGATTAATTCGATGATTAGGTTAAGAGGCTAAAACCCATATATTACCAATCTCAGTGATTGATTTACGAGAAGAGAAATCCAAAAAAAACAAAATCAATAAAGGTCATACCTTTGAAGCTTCAGTGAACAAAGAAACTAAATTTGCGATTGCCCGACTCGGTTCTCTTCTTGCTCGAGTGGTTTTGGAGATTTATGAACGAGAAAGAGAGAGATTGTTCTTTGTTCTGACTATAGATTGATGAAAGGAGGTACCTTTCTCCCAGACAGAACATATGACCGAGACCTTGTAGGAACATTTTAGGTTTCATTAGTTATATCTGAATTAAGCTAACAAAATGGGGTGGTGGCGCAGTTGGCTAGCGCGTAGGTCTCATAGCTACTGAGTGATCCTGAGGTCGAGAGTTCGAGCCTCTCTCACCCCATTTCTCATTTTTCTTTGTTTTTGACCATTTCACTAAAACTCCATCCATTGATGAAAATTAGGGCTTTGTCTTCAATTTTTCTTTCGCTCTGCTGAGAGACCTGACCTAAATCACGGGTTTAGGATCCTGTGGATTCGATTTTCTTCAGGTGAAAGGCTTTTCTTCTCATTATCATTGTTTCTCCGACCAATTTAGTGGATAAAGACGTAATGTGATTGTTGCGTTCGATTTCAGATGCGACTGATTCGGTTTTAGATGCATAAGTGGATAATGGGTATTCTAGATTCAGTAATTGAGGTTTCATAGCTGTTAAAGATTAAGTTTTTGGCTGATACAGGACAATATCTGAT
Chr1.tRNA216-ValAAC	TAGTACGGTAATCGGTATGATGCAAAATTATCACAGTTTGTATGCTATATTGTATAATCTGAATCTACCGTAGTATATAAATCGTATGTTATCAAATCGATATTATGGTCTAGTATTAAAAGGATTTTGGTGAAATACAACTTCATATCCGAAAATAATCAGACAAAATTTCTTTAACGCAAGACATAAAACATCATTTATATCAAATACTATTCCAGCTTCTTTATCCATTCTCGAAACAATATTCTAGTCCTTAGAGCTAATGAGAGATTATACAATGGTTTGCGAAAATGTGAAGGTGATCAGTAAGGAAGATAGAATATGTTAAACCAACATCAAGAAGACAAAAAGGTTTCGTGGTGTAGTTGGTTATCACGTCAGTCTAACACACTGAAGGTCTCCGGTTCGAACCCGGGCGAAGCCAGTTAATTGCTTTTTATTTCATTTTTTGATACAATGAAACCTAACAATATATGCCCAGTCATAATTTATGGGCCTCAAAAGTATACTACGAAGGAATCGTTAATTTACTCGTGCGACCTTTGAATCTTCTTCTTATACCTTACTAGATCACTACAAATCTTTGATACATCTGTGTATAAGGATAAATTGAACGTTTGTTTTTATATGAAAATCAACTTTTACGACTATTTGTTGGTACGAATATTACTTCATTTAATTTGACTATCTGAGAATCTGAAGAACAATAAAGATTCATCTTCTTCATTTTTGTAAAAACAATTATAAAACAAAACAAAAACTTTATTTTCTGTT
Chr1.tRNA217-GluCTC	GAGCCACGACATAAACCTTAATGAAGAAGATTGGGTATGGAGATAGCTACATGTGAACAAATCACACCAGAACAGATAGCTTCTGTTCTTCTGCTTTCTCGTTCGTCGATCGTTACCGATCTCCATGACGGAACCGAATCTTCTATCCTTTATTTAACAATGCGTGTGTTTGAAACTGTGTTATAATACCTAGATCATAGAAATCTGTCAGGAATCTCAAGAAATTTATCCCTGTATTATATTTTACCCATTTTTGTTTTTTTTAGCATAGACCCGAGAATGACTTGTGACGCAAACTTGCTCTTTCATTGTTTTGTTATATAATATTAGATGTAACGGTGTGTCAACTATCCGTTGTAGTCTAGCTGGTCAGGATACTCGGCTCTCACCCGAGAGACCCGGGTTCGAGTCCCGGCAACGGAGTTTTTTTATTTTTATTTTTTCGTTGGGGGTAAATTCTTTTTTCGTTGCTTAGTTTTGAAAAGTGTTATTGCGTAGATGGAAATGAAGGTTCGTTAAAAACAAGGATTAACGGAAAACACTTCAATACTTCATATTTGGAATTGATGTTTTTCACTTGAGACTTGAGAGTATTTTGGCATCCAAAAGGACTTAAACACAATAACCATGACAACTAGAGTGTGTGGAAACTCTTGTAGAGAAACCTCAGTGAAGGACTTATGTGATTTTTAGAAATAGAATTCAATGGTGGACGGATGGTAGAGTTTTCCGCCATAAATGTTAATCCGCATTTTTCCGCCAAAACATGTATT
Chr1.tRNA218-ValAAC	AAAGTTTAACACTTTCGCAGAATTCGTAATCTGGGTATCTATGATTGAAGCGGATAAAGTGAAATTTCTCGACGGCGAAACAAAACAGAAAATGAAAACCAGAGGACTGATGAAAATGAGTAAAAAACTGATTAGTAGAGTCAAATTAAAATCTTACGAAGCACAGAGACGTGAATCTCTCGATTAATTTGTGAGAACTTGCCGGTGAAGAAGGAAGACGAACCCACTCGGTGGGTTTAAGCTGGGTTTTGGTCTCAATCCTCAAAAGTTAGGGTCAATGGGAGTTTTGAAGTACTATCAATTTCTAATTTAGGTTTAAGTATTTTGTAATGTTATCTATGTTCAGACAAGGTTTCGTGGTGTAGTTGGTTATCACGTCAGTCTAACACACTGAAGGTCTCCGGTTCGAACCCGGGCGAAGCCATATCTTTCGTTTTTTATCTTATATTTTTTATAATAATCAAAATGGGCTTTTAATGGACCTAAAATATTGACCCAATAAAAATGCAAATGCATGAGACACGTACGTTTTTAGTATCTAAAATCCATGGTCATTGTTGTTATCATTGTCGACGTTGACAAAAACCAGTACAATTGCAAAATTCATCACGTGATAATTACGGATGAAAAATATAGTGAGAGGAGTTAACAAAACTTTTTTGTTCTTTTTTGACAATGATTTGAAAAATGAAAACACTTTTTTTTTGGGTTCTTTTTCTCTTTTGTGTGGTTGGTTTAAAGTTGTGATATACTGCTCGTGAGTCATCAGCATCT
Chr1.tRNA219-MetCAT	TAAAGAGAGAAAAGGTTGGGCCAAATTTGCCAGCATGGCTAAAGAGGAGACAACTGGAGTTGGAGTTTAAAGAAGAAACAGAAGAGAATCCGTGAACTGGCAGATCCCTCCACGTGTATCTCTCCTTCTGTCATTCTTCATTTCTTCCCTCTCCATTATCTATTCTTATTTTAGCTGTCTCTCTTAACACAAAAACTAATTTGGTCATTCATTAGAAAGCTCACATGTAACATTTTCAATCTTCTGAAAACTTCAGCATTTTGACATGGTAACATAAAGATGATCAAAGTAATTTTGAACTACTAGTGTTATGTAGTATTACAAGTTATTAATTCAGCTTGTATTCCAAAGGGGTGGTGGCGCAGTTGGCTAGCGCGTAGGTCTCATAGCTACTGAGTGATCCTGAGGTCGAGAGTTCGAGCCTCTCTCACCCCATTACTCTTTTTCCTTTTTTCATAAAACCCATGCTAGGCTCAGTTTCAATAGCTTTTTATTACCTGGAAGCCCACATACATTCGTAATACGTTATTGATGCGTTAGCGTTACAAAGGCCGAATCACCTTTTTATTCAGTTGGTCAAGAACAAAAGTTTTTTGACCCATTATAGGCCCATTTACTATTTCTATCTAGTATCTACAATCATCCACACGGTTTCTTATTTGGCGATTGCACTGATCATGTTCTAGATTACATGCAATTATATATGTTCATACTTGTGAATACCAAAGTTTCGGTTAAATTTCACGTGCTTTACTCAGTTACTTTTTTAACCGGCAAGATTACAT
Chr1.tRNA22-ThrCGT	TGTATTTGGTGGCTCAGAGGGCAAGCAGACATTTAAAAAAAAAAAAAAACGATTCATGGGTTCCTCGAACCATGCATATCCACTAGTTCTTTATTGGGCCGATAATAGGGGAACTCTTAAATCAGCACATCAAGCTTCGTAGGAAGAAAATATGTTTTTTGTGGGGCTTAATCTGTTTTATTTCAAAACAAATCATTCTATAACAAATTTTGATCTCAAATTCACGATTAAATAATATACACAAGTTTGAGTCTTATGAAGTATATATTTTATTGCAATGAGCCTTAAATAAAAAGTCATAATTTGTTGTTTTATTATATAATGTTATACTGAACAAGCATTCCAAAAAGGCCTCCGTAGCATAGTGGTATTGCGTTCGCTTCGTAAGCGAAAGGCCGCGAGTTCGATCCTCGCCGGGGGCTTCTTTTACTCACTCTTTTTTATATCTCTTTCTTTTTTATGAAATTAGAATACAATTCTTCTTAGCCACAACTTTCCATAACTCAACAATATACATAATCATCAAAAACAAACAATTCAAGGAAAACTTCCCTCCTTACCATAAATAATAATAGTAGTATAATTTTAGTGTAAAAATCTTGAAGAAAGCCCTACAATACAAGGCTACAACAATCCCAATTTCTCCTCGTCGGAGATTTCTAAGTAAAACCCTAGAACTAACCATTATATATATTATAATACAAATATATTCATCCCTCCCTCTCCCTGTGTCTTACTCTGTCTTCTCTTCGAACTGATCTGAGATTTTTGA
Chr1.tRNA220-GlnTTG	ATCAATCTGTTGTTAAGCTGGATTTCTTACCATAATTTTCAGATTCTGACTTGTTAGTAGCAAAAAGATCACCCTTGTTTCTTTTGCTACATAGTGTAATCTTCTTAACGTTTATGTCTTGTGAGATTCATCTTTGTTATTTCACTGTCACCAGTTTGATGGTCTCATATGATGCATTGTCACCAAGTAAAATATTGATTTTTGTTTTGTTTGGTTAGATAAAGACAAAGAAAACTGCAATCTGTGGTGCTGCTGAACTGCTGATGTTGAATCTATTCATTGGTCGTGTCTAAAATACAATATTTTGGATTAGATTCTAAACTGGTACATGCAACAGAACAAGCACCTGAGGTTCTATGGTGTAGTGGTTAGCACTCTGGACTTTGAATCCAGCGACCTGGGTTCGACTCCCGGTAGGACCTCTCATGCTCTTGCATTTTTTTTTCTTCCAAACATTGGTGGAAACTGAACCGGACCAAACTTCATCAACTCAACACTAAACAAACTTTCCTAATAGATTGAAAAGATTATACCAAAATTTAACTGAATAAACCAAAGTTCATTAAGATTAACTTTTATATAATGATTATGATATATAAATCACAACCAAAGATCAAACCAAAATTCTAATTTGGTTCCGTTTCCCCAAACACAAGAAGAAAAAAAGTCTGTTGACTGTAATCATCAAGAAATAACATTTACATGTAGTTTTCCTATAGAGAGATACATACAAATCTGAAAGCTATTAGAACTTAGTAGCAAAGCCTCAGAT
Chr1.tRNA221-GlnTTG	CCCCATTTATGAATTACAGTTATTGCTCAGAATCTCAGATAGCATCAATTTCAATAAGACATCAGCTTCTTGTCCCAAAAAAAAAAAAATAACCGTCTTAAAAATAAATATCATGCTATTTTGAAGGTCTATTAAAGTAAAAATAATCGTCTTAAAAATAAAATAAAATCCTCTTCTTATCAATAAATTTTTTGACAACTAACCTAAAAAAAAGATCTGTTTTGATTTAAAGTTTGTTCTCTGACTCTGAAGTTTGACTAAAAATGGAAGACGGATCTTGCCTTTGAGGGTGAAAAAACTATGTTATAATATTGGTACATATAGCCTGAATATTAAATCTTGAACAAAAAGGTTCTATGGTGTAGTGGTTAGCACTCTGGACTTTGAATCCAGCGACCTGGGTTCGACTCCCGGTAGGACCTTTCTTTTTAATTTTTATACTTGAAAAGGCCCATTTTTGTACAATCCTCATCAAACATCTCCATTCGAAGCCAAAGATTATATAACCTGTGGATATTTTAACAATCTTAGCTACGACTTTTTTGGTAAGAGGAATTCTACTTTCAATAGTAAAGTGGTAACAACGAGAGGTCTTACTAAAGAAGTTATGAACATAGCACCAAAATATACAAAAGATCTTTCAAGACAAAGAAAGAACAACTCAAAAGCTTCTAAGGTTTCACATAAACCTTAAAAAAGCTACTTCGTTTATAATACTAATCTCCATCAACATGATGTTTATATATACAACATAACTATTCCTCTGTCTTAA
Chr1.tRNA222-TrpCCA	ACCCAATTCAGATTTACGGGTCTCCGTCTGAAAATAACCAAACTTGAAGGATTCTGGAGCTTGGCTCTTCCAATCGACGACTAGGGTATCAAAACCAACAACAAAAAAAACGCGAAATTTCAGAAATGAATCACCCAAGGAGGAAGCAAAGCAGTACCGGTATAAGTGTAAGTGAAGAAGAAGAGATGGGTTCGATTTTTACCTGGAGATTGCAGAGAGAATGGAATTGGAGAGAATCAATGGATGCCATTTCTCATGCTAATGGAAATGGACCAGCAAATTCCAATGTTTTATTCAACCAACCAATGTATTTTGGTATAAAGAATATTAAATGTAACAGATAAGCAAGGGGATTCGTGGCGCAATGGTAGCGCGTCTGACTCCAGATCAGAAGGTTGCGTGTTCGATTCACGTCGGGTTCAAAAAATCCCGAAACATTATTCGGAATTCCCCAACTTTTTTTTCCTCGAGGCCGTTAAGAGAATCCAACAAAGGAAGGGAAGTGGCCACTTGGGCCGTTAAGAGAATCCAACAAAAGACCCAACTATTTTATTCATTCCTCAGTCAAATTCTTTTTTCTTTTCTTCACCACTATAAATATTCGGAAAAAAAAACTTTAATAAACCAGAAAGGATCAATGAAACTGTATATATAAAAGGCTAAATAATCGAATCCACCCCACTAGAAATGGAACTTTCTAGTCGTGCTAAAAGGTCGACACTAAGTATATAAACTACAGGGTTTGATGGATTCTTTGCCTTTGCCATTTTGG
Chr1.tRNA223-GluTTC	ATAACTAATCTCATGCCCTTGTTTCACTTTGACTACAACGGTGCTGAATGTTAACGTTTATTTTTAAGTTCGTGTATTCAAACTAATGACTAACTAATGGAGTTTGAATAAAATGACTACCTAGTGAAGTTCAATATGTACCATATTATACATATACTTGGTTTTAAGTATATAGAATTTACTTCACATTGATACCAAAAAAAAAGGTATACAAGTGTGTAATTCTTGTTCATTACACGTTTGCCTCACTGTATTACTAAAACATTATCTCACATCTTTCTATTTCTATGATTGATGAAACTCGAATGAAATTTGGAATATATAATTGAAAGTTTATATCAATAACAAAATCCGATGTCGTCCAGCGGTTAGGATATCTGGCTTTCACCCAGGAGACCCGGGTTCGATTCCCGGCATCGGAGCTTTTTTATTATTTTTGAATTGAATTTATTTGGGCTTTAAGAAGGGCTTAGCATATTTCTATCTGGGGCTTTGTTTTTAAAAGGCTAGTTTATGACTAGCCCAAATTCATTGTTCTTAACATTTAAACCCAAGTCATTGATCAAGTCATACGTAAACTATCATCTATAGTTTGGTTTCTCTATAGAAGAATTTTGCAAGATTAGTCTCTTTCGGTTTTCTTAAGTGTTTGTCTTCTTTAAGCTCAAAGACATTTTCATTAGAAAAATAACTGCTCAAATCGAAAGGTGAGTATGCAAAGTTCCTTAAAACCATTTTTTTTTTTTTAAATGGTTTCTACACTCACTAAGAT
Chr1.tRNA224-LeuCAA	AGCCAGACGAGGGAGACAACAAGGAGGGAAGAACCGAGGTAGATAGAGACGATGGAGGACATTGACATTGAGATTGGTACGTATCCGGGTAGGTTCAGATCTCTCGGAACGTACGGATGCGCCAACTCCTCCATGTTTTTCTCCTTTCTCTGTGTGTTTTTCTGGTCAACGACCCAATGTGAGTTTGTGGAACTACTAGATCTGAGTGATGATGATGTGCTTACTACTAATCTCCTCGATCCCGGCGATTCATTCAATCAAGTGTCTTTTGTTTGGTAATAAAATAATTGGTGACACTAAATCATCCGATTCTTCTATATGATGAATTTATGAGATCTTTAATCAGGAACGTCAGGATGGCCGAGTGGTCTAAGGCGCCAGACTCAAGTTCTGGTCCTCGTAAGAGGGCGTGGGTTCAAACCCCACTTCTGACATTATCTTTTTTTTTGGAAAATTTGTCCACACCAAGGTCAGGAATATATTCATGTTGCTTTTCTATATATTAGTTAAATTTAGATTATTGGTCCATCTGTTCTCCACTAATAAATTATTCTGACTCTCAAGTTAATAATTCGTTTGTTATTTTGTTTACTTATTTATTTTAATTATATTGTTAACATTTAATTCTAATTACTTACCTTAACATTAATAATAATTAAATTTGTTATATTTAAAGCGTAAATGAAAATGTTTTTTTTAATTTTGTCATCAGATATTATCAAAATGGTTATTAAAAACACCAAAAAAAAATATTTATCGAATTAGTTAAATCAAATTAATACAC
Chr1.tRNA225-ValAAC	TACACAAATCAAAAACTCTCTTTGGCCTTTACTTTCTTCAAACTTCACTATCTAGAAGAAAAATCCGCCTCCTCCGTAAATTTCATCGTGGCTCTTACCCAATCCAACTATAAAAGAGGGAATCGAAATCCCTAGTTTGATTTTGCGATCATGATTACCAGAAGGAATTGTTACCTGAGCTGAAAGACGAGGTGCTCCCCGAATTGGAGTTCTTCACCGTGAAACTCGTCGGAAACGAGAGTAGTCGCGACGGTGTTGGAGAATATTTATACCTGAGCTCAAAAATCATTATGCAGACTCCTTTTAGGTTTACGAGATATATATAACTATATCAAATAAAAAACTAAAAGGGTTTCGTGGTGTAGTTGGTTATCACGTCAGTCTAACACACTGAAGGTCTCCGGTTCGAACCCGGGCGAAGCCATTATGTTTTTTCATATATGTAAAAAATATTCGAAAATTCCTCACAAAAAAATTCGCCGTTGCCGGGGATCGAACCCGGGTCACCCGCGTGACAGGCGGGAATACTTACCACTATACTACAACGACTGAGTTGCTAACAGGGCAAGGTACATCTTTAATAAACCAATTAGTTGAAATTTTGCAACAGATAGATATGTCTAAAAGTCTGTCTATACAAAAAGACAGTAATTTTTTTAAGAGGATTTTGTATTTCTTTTTGTTTGCTAAATGGATTTTCTATTAATATAGATATACTACTATAGAAACAAAGAAGGAAAACTTAAAGAAAGTTCATTACGTTTTTCACTATGA
Chr1.tRNA226-ArgCCG	ATGGGCAACTGCACCAAACTTGCCCATAGTGGGTTCTTCTTCATAAGAAAGTCCAAGAAAAAGCTACAAGATCACAAGCCAGTGGATATATATTTATAAGCTTAGCTTGGTTCAATCCATTTCTGTGTTAAACTTTAACAAATTGCTGGGAGGGTTGTATTAGTATTATACATCAGTATTCAGGATTCTTGAGTTTGGTCTCATCTTTGTGGAGATTGATTAAAAGTCTTAATGTTCTTGTTGTTTGTTACACAATTGACAATTCTGTGTTGCATATCATTTACTAGATTACATGGATTGTGATTAAGATAAATAGATATATTGATGTAATTGTAGTTGACTATCAAAAGGACCGCGTGGCCTAATGGATAAGGCGCTCGCCTCCGGAGCGGGAGATTGTGGGTTCGAGTCCCACCGTGGTCGTTTTTTATTTATGTTATCAATTTACTTTTTTCATAAACCTCTTCTCCTCCGCGTATAAACAGATTTTGAAAACTGTCATCAACAAAGGTAATATAGATTGGATATACAATAGTGAATGGTTCGGCAGATGCAGACAAAGCTTCTGGTGGATCAAAATAAATCACTTTTCAGTTTTCTCTCTTGAACATGAAAACAAGAACTGGAGCTAACGGTCGGTTCAACATTTGGAATTTGCAGCAGATCCAATCACTGACCGGTAAACCCGACCCAAAAGCTTCAACCACTTCTAACTCTTCTCTGAAGACCGAACCAATTCACAACAACAAGAAACATGGAGCAAAGTATGTTAG
Chr1.tRNA227-LysCTT	TTTGGAGGTGGAGGTGTTGCTGCTGATGAACCATTGATAAGCTGCAGAGTTAGGACAGAGAGTGCAGCAATACAGAAGACTTGGTAAGTCTTAGTCTTCTTCATACTTCTGCATTTTTTTAATCTGATTGATCTTCTCTTATCTTCTATGTGACAAAAGTCCACGTTCAAAGAAGTTTGGATAGACGCGTGAAGCTTTTATCATCAAAAGTCAACTCCATGTATGGATCCTTTCATCTCAATTATTTAGTTTCTGCAGAGTGCAGATCATTGACTTGAGATATTTTAAAATTTGACTTGGTACCTACAGTTATAGACTATCTAACAATTAACAGTTAAGCTAAGCACAAAGCCCGTCTAGCTCAGTTGGTAGAGCGCAAGGCTCTTAACCTTGTGGTCGTGGGTTCGAGCCCCACGGTGGGCGATAATTTCACTTTTCATTTTTGTTCTATTGATTGGCTGGTGGTCCTTATGAATCTGAGCTGTTGCGAACAACTAGTACTACAAATGCAATGAGACTACTATTCTAGTCATAGTCCAATCTCATAAATATTCAGTCAAGAGCGATTACTTTCGTTGATATGTTTGTGGTTCTTATTATTCAATATAACATTCTCCAAACCGGATAAAACAAAATACATACAACTAAACAAATCGAATAACACCAAAATTTCAAATGATACGGTTACATCTAGTGGTCTCTGATGGTCACAATGTTTCGACCAAATGAAGATGTGGTGGTGATGTTGGAGGAAGAATCAGTACAAACGTTCC
Chr1.tRNA228-TrpCCA	ACCTAAGATGATGTGTGTGTTTGTCAATATAGTCTTCTTAGCAATGAAAATCGATAAAGAATTAACACAGCGAGAATGTTACGGATATGTAACGTAACCTTCCAAGAAAAGGTACTAAATTTCAAAAAAGTCAATGTGTTCCTCATAATTTCAATCTATGAGTCAATAATCACTTTACCATAGACTAAAATTCATTTTGTTAACTTTTTGTGTAGAAGAAAAGCAAAGGATAGCTTCTCTTCTATGGTAAAGATGCGAATCTGTAGTTTGTTTGATGTTCTCTGCAAAATTCGCATGTATAAAATTAATTAAACGTTTAGAAATATAATAGATGAACTTTATAGTACAAAGGATCCGTGGCGCAATGGTAGCGCGTCTGACTCCAGATCAGAAGGTTGCGTGTTCGATTCACGTCGGGTTCAAATATCCCGAATCTTGATCCTTAATTTTTTTTTCCTCTTGGGCTTACTACGACTACATAAGGAGGAAGCCCATATATGCCCAACAACTAAAATCCAGTTCATAACAGAAACCCTCGTTAAACCTAACGCCGTAATTATCGCCTCCGGCATATCAATCCTCCGCCTTCTCATTCTTCTCCAGACGCCATGGAGTTCCGTTTCGAGAATCTTCTTGGCGCTCCTTACAGAGGCGGGAACGCAGTCATCACTAAGAATACTCAGCTAATTTCACCGGTTGGTAATCGTGTCTCCGTCACCGACCTAAGTAAGAACCATTCGGTCACTCTTCCGCTCGAAACCTCTACCAACAT
Chr1.tRNA229-AsnGTT	TAAAATATTGGGAAAAGCAATCATTGGATACTCAAAGAGAGAAAAAGGATGTGAACTGGTAAATACGAAAATCATGATAAATCCTAAAATCAAGGGAAAGGCCAATCGGCCTGGGTCATTCTGTAAGAGGCGCATGGGCCTCGATCCCCACAAATATCCCTTTCGGATTAACCTTTTGACAAGAAGAAATAACATATGTAAGTTGTTATTAATGCCATTGAATAAAAGACAAGATATATACATTTATCAGAAATTCTGTCGGAATATGTAATTTAGTGATTTTATATGTGGTGTCACAATCCGGTATTATGTGTATATATATAATTAATACTTTAGTCGTTAAACAAAAAGCTGGAATAGCTCAGATGGCTAGAGCGTGTGGCTGTTAACCACAAGGTCGGAGGTTCAAGCCCTCCTTCTAGCGATTCCTTTTCTTTTCTCTTTATAGGGCTCTATTTTTAGCGAATGGGCTTCCAACCAATATTGGGCCTTGTGATTAAGCCAATACATATCAATGCGACAATGCCTAAGATTGATAGATAACGAGTACAAAGACTTCACTTAGCGGTTCTGAAGCATACGGGTGGTGTCCCGCGTGTTGCTTCTTGATATTTCCATGGACGTCTCTTCTCCATCAACGTACGCTCTCTAGCTCTGTTTGCCTCACGCTTAGATGATTCATTCCTGCTGAATCTTGGACATCATTTCTTGAGTCTGCCAGCATCTGGAAGTAGGCATGAGGTCCCCAACCTGAAAGCAAACAATCCATATAGA
Chr1.tRNA23-AlaTGC	ATTTAATAATATAATACTGTTATTTTAGAAAAGGGTACTTGTCTTGTGCACACGACTGAAACGGTAATAGTTTTGGGGTTGAACACAAAATTTTGTTTGCTAATGGTTTGAACTTTGAACTTAATTTAAGAATGGTTTTGACTAGTAAGTGCCTAAGTAAAGCTTTATTTAATTAATTAATGCATTATTTTTTATGAATACCATTACACACTTTTTATCATCATCTCATATATATGAGTCATACATTTACTAAAACTACGATTTTTCTTTCCCAAATGCAATTTGTGTTTGGAGTGGGCCAACGCTTGCTATAATAGTTATATGTTTAATACAGTTCAAATTCAGCAAATGGGGATGTAGCTCAAATGGTAGAGCGCTCGCTTTGCATGCGAGAGGCACGGGGTTCGATCCCCCGCATCTCCAATTTTGAAACTTTTTTTTTGATTAAAGGTTTTTCAGACATCTGCACTCCAGGTTTCGCTGTTGTGTCTTTGGATTCACGTCTTGACATTGCCTCCATGCATATGCGAGATCATTAGGTTTTGCAGATGTCACTTTACTCAATGTTTTTGTGCAGTTTTCTTCGACTTAAAGACTTTTTTTATAGCTCCCATTTCTATTTCCTATGTAGGCTTCTGGCGGACATTAATTAGGGTATAACATAACCAAGTCTTTTCTAAGTCATAATCCTAATAATAAAGCATATCAAGTTTTAGGTTAACAAATTAAAGCATTGGAAAACATAACCAGTTGAGCTGACATATACAGGTGGT
Chr1.tRNA230-IleAAT	ATTCTAGAATATTTTGGGCTTCTTTCCGGGTGCCTTCACATTGTGTTCTTCTTTCCCATAACACTACATATGATTTATCTTATCTCACGTTTAATTATATAATATATGATCCTCTCTTTATGAGACATGGAGAGAGCAATTATTTGTGACAAGTCTAAGTCTATATGTTGGCATCTTGCTCGTACTTCACTCCGTAACACTGTATTAAATAGTTGTCTACAAAATTTGTGTCTTTTTTGTTTTGTTTTGTTTTGTTTTGTTTTGTTTTGTTTTGAGTCTCATAGTTTCATCATTCGTCTTCTCCACAAAATTATAAATCTTAAACGTGTAATACATAATGTCAACAAAATGGCCCATTAGCTCAGTTGGTTAGAGCGTCGTGCTAATAACGCGAAGGTCGCAGGTTCGAAACCTGCATGGGCCAATATGTCTTTTATTTATTGATTTTAACACCACAATATCGGCCCAATAAGACCTTTGTTTTTAAAGCGTCTACATATTCATTCGTGGGCCAAATTCACACCGTTATAGCAAATACAATAATAGAAATCTCGATGAGATTAAACAATATTCTTACATATTTACCAAAATGTAAGAAAAAAAATATAGCTTGATGAGCTCACAAACACACATTGATGACTTCTACTCCTGGTTTCAAGTTTGTTATTGTACCAAATTACCTTCTTCCTTCTCTTAAGTGCATGGCTTCACTCCAAGAGGACTTAAATGTTTATGAGATTCTGACATTACCATCTCTAAAGGTTGACACAGATT
Chr1.tRNA231-GlyTCC	TTGTAGTTTAGAATCTTTAAATCGAAACATCATTCGGCAATTCAATTTGAAACATGATCAATAAGTACAAATGCAATGAAAATGTTTGGTTTCTTATTACATTTTAATTTTCTTGGGTTCTTTTATTTTTATTGACAATGTTTCTCGTGAAGAATTTGAACTTTGAACACACTTGTCTAATAAAATTTGTGATATTGTATCACTTAAGTTTGTTTTGTGACATCTATATATCTAGCTCAGCTATAGTCTGTGTCGCCTATCAGCTAAGTTATAATGGAAGTAATCAAGTAAACGAATATTTAGTTATTATGTAACTATAAATAATACTTTATCAATGTGTCACTCGTTCAGCGTCTGTAGTCCAACGGTTAGGATAATTGCCTTCCAAGCAATAGACCCGGGTTCGACTCCCGGCAGACGCAATGCTTTTTCTTTTACTTTTTAAATTGCTCATAATCGAACAATAACTTCTCTAAAGAGATCAAAATCACACTCTATTTCCGTTGGTTTATACAGTTGAGGTCAGTTTCCATGGAAAAGTTTTACTACAAAAACAAAGACATTGCAGGGACAAAATCAGATGTGTACATACAATATTTTACTGATAACAGTTGTCTTCTTCGTTTTCTTCTTCTAGCAGACGAGCGACAATCTGAGAGATGGAGCGGTGGGAATATGCGTGCAAGATGCCCATCTGATTATCGACTCTGTGACTGCAACATCCACCACCAACTGGTCTAGCTCGCCTAGTCCTATTGTTCTGTTCCTTTTG
Chr1.tRNA232-ValAAC	TCAGGCCCCGGATTGACCGCCGCAGTGATTGCTAGAAGCGCAGGGGTTGGAGAAAACTACAAAAAACTTTGTTCTTGTGATGGTACTGTCATATGGGAAGCTACAAACAGCGATTTCGTGGCCAGTAAGGTTTAATAACAAGTCAACAACCATACATTTTATAAAACGTTACGTTTTTTAGTGATTGAGAACTTGTTTTGTATCAAAACTTGAGGTTTATATTGAAACAACACAAGCTTTTTGTTTTGTACCAAAACTCTCTGTACTTTCAATTGCGTAACTAATGTTGAGCCCCTATCAGAATTTGATCACTATACTATATATTGTGTGTATCTAATCAATGTTCAACAGGTTTCGTGGTGTAGTTGGTTATCACGTCAGTCTAACACACTGAAGGTCTCCGGTTCGAACCCGGGCGAAGCCATTTTGCTTTTGTAATAGTATAGACCAAATGTTTTAGATAATGTTTCGTTGTCACGCGGGCCCTATCAGCAACTAGCTTTAGTTTCACTGTTTTTGGCCCACTAAAATTGGGTCGCACATGGAAACAAATGGTTCCTACAATATTGTGCCCTACATAATTTATTCTGGTAAACGTAAGAAGTATTTAAATCATATAGAATTTTGAATTCCAAGAACATGTGAAATGTTATGTGCTGCTATAAACTACTCTCAAATAATAAAATCTCACATTGTCAGAGATGAATTATTATATACTATGTTTTTTTCTTACATTAAAAATTGATTGCTTTGTAGTATTAAACTAAATAGTAA
Chr1.tRNA233-TrpCCA	TGATGGCGGCGCCGCCGCTTGAGGATTCCACATCTGTGGTGGTGGTGGAGCAGCTCCAGCAATCCCGTAAGGTTGTTGGTAACCGTACTGTTGTTGCGCAGAAGGAGGAGGAGCGTGATGTGGAAGGATACCTCCGGGTGGTGGCTGCTGCATCATGATGATCGGAGAATAAGATAGAGAGAAAGAACTCTTTTGAATCTCTGACCGTAGAAAAATTGTGATGAAGAAGAAGATAACAAAACAATGCTAAAGATGAGAGATTGTTGATAACCCTTTGAGAAGGCGGCGGTTTGTAATAAAACGATATGTGTTTTACTATATAAATATCCTTTGGTGCTTGTAATCACAAGGGATCCGTGGCGCAATGGTAGCGCGTCTGACTCCAGATCAGAAGGTTGCGTGTTCGATTCACGTCGGGTTCAAACCCCCGGTTTAAACATGATCCTTAACTTTTTATTTAACTTTTTAAAAAATATCCTAGATTCAATCGGAACCGTCCAAGTTGCTGACTAGTCATAAAATCAACGGATGATATGAATTATGTATATGATTTAAGTAAACCATTGAAATTAAAAATTTTATTTTGTCAAACCCCTAAACCGGTTTAAACCTCTTCTCTCTCAGCCGTCGTCTCCATTTCTTCGGGGAAATCATGAACCCTAGTAATGGCGTTCCTCTTCCGCATTCGAACATCGGAATTTATACTCCAGAAAGCGACTCAATTCCGATTGAAGTCTTCTTCTTCATCTATCTTCACACTAAAATCTCTCAC
Chr1.tRNA234-ArgTCG	TTCATGCCTTTCACTTCCTTCATTGTATATATGTTTCCTACTAGTCGAGTGGGCTTGATGCGTTAAAGTTGTGATTCGTTGACATTAGGCTTATTTTTATATATTTTCCTTTATATATACATTTTGTTTTCTTAGATTGAGCTGTTTTTTCTATGATTCTTTCTTGCTGTGAATGATACAATTGTCTTCTTGTAGTTAACATTGATCAGTATATCGACAAAGATAACTATCTGAAAAAATTGACAATCAACTTAGCTTTAGTAATGCTTACGACTTTTACGAGTTCTTTGGAGTGAATCCAAAAGAAAACGATGATATTATATACTATAATCTGCACTAGCATACTAAATGACCGCATAGCGCAGTGGATTAGCGCGTCTGACTTCGGATCAGAAGGTCGTGGGTTCGACTCCCACTGTGGTCGTATTTTTGTTATATTTTTAGGTTTTCGGGGGTTTGTAGGAAATTTAAGCTGCAACGACGTACCTATGCTCTCCGTTATCATCTCACTGCTTTCAGAAACTGTAACTCAAAAAGGAACACTTTTACACTAATATCCCTTTTCTCTGGTGAGAGCTTTTTGTGTGATAACTGAAACATCAGTCGGTATATAGACTCTGTTTGTAGATTTGGGTCTCAATATCTTTAATAGTCACTGAAAAACCAGTAGCATTGCATCACCTCATACCATAATTATAATAAATATATATAAGACAAAATATCCATTAGGTACTTTTCATCGCATGATAAAGAAAAGAAAGACACTCTGTGAAC
Chr1.tRNA235-ProAGG	AGAGTTAGGGTTTTTTTTCTTTCAACTTTCATTACCTATGCGTAAGTGAGGATTTGATTTAAGGTTATAAAAACGAAACATAATATTCCAGTCTATTCAAACTAAATCTGGTTTATTAATATTCGTTTGTAGTAAGTAAAGTATAATATCCTAATTTTACCTAAAAAGCTCGGTCACATTTTCTTACAAGTGGGAAGAATATGCAAGGGAAAAATGTTTGGTCTATGAATTTTCATACTGTGTTAGATGATAAACTTTAATTAGGTTTGATTTGCATCAATTTAATAGCAAAATTAATGGTTCAAAATGTTTTCTAAATATAAATATGTATTGTCAGAGCTATCATCAATGGGCGTTTGGTCTAGTGGTATGATTCTCGCTTAGGGTGCGAGAGGTCCCGAGTTCAATTCTCGGAACGCCCCTTCTTTTATTTTTGTTACCATGGGCCGCTCTACCAGATTCTCCAGGCCCATTTGTTCGACGAGGAACTTGCCTCATAGTCGACGATCATGTCAACATTAAAAACTTAAAAGCAAATTTGTCAAATCTAAAACATAATATGAAAACATTAGTTGACTAATTATAATTACCGGATGAGAGGAGGAGATGATTTGTCCATATATACTTATCGTTTAGACAAGTTCAAATGACAATAGCTCTGCTCCAACTACCCACGTGTAACGGTTCACAATTCAAATCCGATCCGGTTTGGTCTCAATTCTCTCTTTTTTTTTTCATTTTTTTTTTTGATAATTTGACCGAAAACAACTAG
Chr1.tRNA236-AlaTGC	AATCGATATATCAACCCAGAAACATTTTGAAACACAAACTATGCATACTTGATTCTTTATTGCAGATACATGCAACTCATGGAGCCTAATACTAAACATTGCTTTGATCATGTTTCAATTTAACCAGACTCATTTTTTAATTCACCCAGGGAGTAAAACTCATTAGGTTTTGGGCCTAACTGCCTCAGTCATGGTAATCCTGAATTAACTTCACTAAGTTACCCTCATCTGTTGGTTCGCACCTGAATTAGCTCGCTAAATTACCTTCATCTGCAGTTTTTTTTGCTTACCAAGAATCGAGTTCTTGAAAATTGTTATAATAAAGATAAGCGCAGAACACTTAACAAAATGGGGATGTAGCTCAAATGGTAGAGCGCTCGCTTTGCATGCGAGAGGCACGGGGTTCGATCCCCCGCATCTCCAATCTAATTTTTCCAAAAATATTAATTGCCTAATTTTGAAATCATGTGTCAATTGAGAATCCCATGTTTTTTTTTGTTTTCCTTCGTTAATAATGCAAAGCTCAACAGCGTCTATCTGAAAGACGGCAAATAATTTAACATTTTCATATATTACCAACGTATCTACTTTGATGCGTCAGACCGTCAGTGGTTTATATCATGTTATTGTGATGCAAACAAGCTAAAATATATATACATTTCGCAAATTCTGTTCTGTTTTTTGTTTCTTTCTTTCTAACAAACCTTACGGTTTAAATCCAACCTAAGTAAATTGAGAACATGATGATAACTATGGTAATAAGGTGACACCAA
Chr1.tRNA238-HisGTG	GAATTAGGTTACGTTGGTATTCTTCTGCGTTTATAAAACGTGCCTATGATCTAAGTAACTACCCAAGTCATTGTCTCCAGCTAGTGGAAAGCGACACGTTACTGATGTTAGAGTTGATATGATTTGCATATTTTCTTGTTTTAAAGCACATTTTGTGTTTGTGTTTACAATTTTACATGAAACGAAATTAACATTCCACCAACCATCAATTATACAAGTGCTATTAAATACAAGATTTAGGTCAGCTGTCTAATGCAATGGAACTTAGCAGCAATTTTGAAAAAAAAAATATGGTACTAATAGCATATTGTTGTGATAAATATTACTATCTGATCATCACAGTCATTCAAGTGGCTGTAGTTTAGTGGTAAGAATTCCACGTTGTGGCCGTGGAGACCTGGGCTCGAATCCCAGCAGCCACACTTGTTTTGGTTATTTTTTCATTTTTATTTTACATGGGCATGTGATTAGCTTTCTGCTAAAGCCCCTTAAGATAAATGACACTGATGGGCCTAAGTATTTTCTCTCGGGGGGATATAACTAAGCGTTATGATATATATTTTTTTGTTTTTGTCATCTAAGCGTTATGAATATGCAAGTTAGATATAATAATAATTAGGCCAAAATTAATTACATATTTATCCATGTTAAACTAATCCTTAATAACAGCAATTCTTTCAACTTATCCATCACGTTGCTCGTTGGATTAAATTAAAATTATAACAGTCTGTTGCTACTTATATTTCTGGATAAATCCTTTACAAAATTAGAG
Chr1.tRNA239-GlyGCC	CCACACCATATGGAAAAAAAGAAGAAAGTAGAGAGTGAGGGGAAGAAAAGGGAACAGCTTTGATGATCCATTTTATTATACACAGCAGCTCTCTTTTTTTTTTTTTTTTTTTTTTGGATTTAGTATTACAACTCTGTATTCAAAAGGCTGTGGCTATATTCATCAACACTGAAAACATATATTTGATTTTTAGACTCTTTTCTATGAATCTACACAACTCATTCTAGCTTTCTTACCAACTTGTCCCAATTCTTATTCAGTTATTCCATATCTTGACCAAACCATTTTGATGAGAGTAAAAAAAAAGGTTTCTGGTATTTATTTTAAAACATAGCGTAAGGTTCAACAAAGCACCAGTGGTCTAGTGGTAGAATAGTACCCTGCCACGGTACAGACCCGGGTTCGATTCCCGGCTGGTGCATGAGCTGTGATGAAATTGGCTTTAGTATTGGTTGGGTCCAATGCATTCTCCTGAATATCAGATGATTTCGCCTACTCTGAGCTCTATTTTTAATTTTTATTTTTGAAATATTGCATTTTAAGTTTATACAAACTATTAATATCTTGTATCTGCCAAAATAGCCTGCAAATTCCACAGAACCAATTATGTTCAAGAGCTTGAGAACAGAACGTTTACAGGATTCTTCACATTAAATACTCAAAAAAGAAAGTTTACCCTTTTATGTTTGACAGCTACTGCCAATTACACTGGATGCATTTAGGTTTCAACACATCAAAAAAAATCAAAGCAAAAATATCAATTTTCTTGTT
Chr1.tRNA24-AlaTGC	TGAATAATGCTCCATACACCATTTACACACACCGATACGATACGCCGATGGAAGTCTCCAAAATTGACGACACCTCGTTCGACGCTTCCCCATGATTCTTGTCTTGTGAACTTTTGGTGTGCGTGCCTCTTGAACAATTTGGGGAGGCCAGAAACCCAAGTTTGGGCCTCTTATATTAATTCAAGGTTTTACATCTGACTCACTCTATCGAGAAGATCGACTCTGCTAGTGCTAGGGTTTCCGAGAGGCAGTGAAAATCATATGATTAGATAGAGTGGGCAATAAGTTTATGTAAATACATATTATTATATACTTGCTACAACATCTAAATAAGCAATAAACAAGCAATAGGGGATGTAGCTCAAATGGTAGAGCGCTCGCTTTGCATGCGAGAGGCACGGGGTTCGATCCCCCGCATCTCCAATTGTTATCCTTCTTTTTTTAATAACGGTATTATTATTATCATTCTATAATTTATATTACCAGCCGAAATATCTTTACAACTTTTTAAGTTATGTTCTGTCATTTCTGTTCTCTACAGAAACAATTTTGTTTTGATTCATTAGAGGAATGAATGAATATACGAGAGAGATGATTCTTAATGAATAATTACGAAACGAACAAAAAATAAAACTGAGAACAATTCTTGTTTGCAAACAGAAAAAATGTAAAGAATGTCGTAATTTGAATAACCGTTGCACTGCTAAGAAAGTCGCAGAAGTCTCCCATTTTCATCGTCTTGATTTCTCTCCAGAATCTGCAAGCATCAGTAC
Chr1.tRNA240-GlyGCC	TATTTAATCAAATATTTATATTGTGCTCAAGATACATCGAGGCTTCATACGGATTAGAATTTGTCTATCGGCATGTTTTGTTTTGTTTTTTCATTTTTTGGCATAGTTTTGTGGGGGCAATTTACTTGTTGAACCCTAGTTTACATGTATTCTCTTGAATTTCTCACAATTTTCTCAAATTTCGATTTCATAGAAAGTTAGAAACAAACACTCACAATTCACAAATTCCCACTGGCAAAAGATGAAAAAGCCCAAAAAATAAAATTACGTATCGCCATCAAATAGGGCCTATTGGTTTAAATGTGGTTTTATTGTATATCAGATATTAAAACAAAACAATTGTCATCAAAGCACCAGTGGTCTAGTGGTAGAATAGTACCCTGCCACGGTACAGACCCGGGTTCGATTCCCGGCTGGTGCATGAGCTGTGAAGAAATTGGCTTTAGCATTGGTTGGGTCCAATGCATTCTACTGAATATCAGTTGATATTGCCCCATTCTGAGCTCTCTCCTTTTTTTTTTGGAAGTTATTTTGCGAAATAGACCGAGCTTCTCCAAGGACGTCCACAGTCCAGAGAGTAGATGTTTCGTCTGATAACATGGTAACAATGTTCTAAACTCTCCACGTTCTTATTGTTATGCATGTTCTATTGTTCTTGCTAGCTCAGTTTGGAAAGGTTGGAACTTTTGTTGGTTCTCTCCAACAATGGGTCTTTGCTTAAAGGTTGAATCGTGTTAGATGTCTTTCAAAGGTCGAATATTTTCGTTAACA
Chr1.tRNA241-AsnGTT	TTTCTAAGAAACAGTGAGAGAGATAAGGAGCGACAAATTTTACCTTAGAAGAGATATAAAGCGTTGGTAAAGGTTGGATCGATCTCGATATCGTCGACTAGAGGGGTTTCTTAATTCCTGTTTGGAAAAATATAAAAACTCCGACGCCGCACTATATATAGGGTTGATAATGGGCTTCGTTTTAATGGGCCTACAATTTGTTATGAATCGGCCTTTCCCATGCACCAATCCTTATTTTTTGTAAGTGAATTAAAAAAAAACACCGTTTCGACTAAAAAGAAATTCAATAACTCAATTTAATAAATGATAAGACAATATATAAAACATAAATACACATAACATAACAAGTAGCTGGAATAGCTCAGCTGGTTAGAGCGTGTGGCTGTTAACCACAAGGTCGGAGGTTCGAACCCTCCTTCTAGCGTTTTTTATTTTATTATCATCAACTTGAAGGGCAAATTCGCCATTTTCGCAAACAACTAGAACCATCCTCTTTTTCATCTATATCTGATTCTGAGGTTCCTGTTGTTATCAGACAGAAAGATTCATGGGTTTCCTTGTAGCCGTCATGAACTTTTCTCCTACTTTGGTGCATCACCATATGAAATCGAAGCCACAATGTCAAAGTATCACTCTTCTTCTTCTTTATCTCTTTTCTGTGTTTTTTTTTTTTTTTTTTTGAAAACTCTTTTCTGTTTTAATGTCAATGTTGTTTATATCATCCAATGTTGAAATCAAACATGTTTCTTCAATGATTTAGTTTTTTATAAGAGA
Chr1.tRNA242-PheGAA	TCATTGGATTTGGGGTTATATATGTATTCCCATATCTTGGCTTGGGCTTGATATGCCTTGTACACATTCATTGATTACTTCTCTACATCAACATATTACATATGTCTAGCGAGTTTTTGATATTTTACGATGCAAGATGAAATCATCTTGGGACCATCAACTTATCAACTTCTTCACAATATAGAATGAGATTTTTAATCGTTTTCATGTTAGGAAGTGGTGTAAGATTTCATAATAGAAGATTTTTAATCTTATCATCGATGGTCGACCAAAATGAGAAATGGCATTTGATAGTGTTTTGAAACGTTTTTGTAAGTATTATAATGTAATATTTTATCAAATAATCCCAAGCGGGGATAGCTCAGTTGGGAGAGCGTCAGACTGAAGATCTGAAGGTCGCGTGTTCGATCCACGCTCACCGCATTTTTCTAAAACCTTTTAATCGATTTAAACGACATCGTGTTAAAAAATTAGGTCGTAAGAAAGGCCCATTATGAAAAGATCCACGACATAATCCACCAAACCGCATTCTTTTGTACTTTAAATTAATTTTAAACGACATCTGTTAAAGAATGAGGCAAAACGACGACGTGTTAGAGAAAAGGCACACTAGAAAAGATCCACGACATGATATCCCACCAATTCTCGCCGGTGTTAACCGTTTTGTAATTCCGATCATCGGGTAATTCTCGAAGAGAGAAGAAAGATGTTAGATTCTCTAAGACCGAAGACTCTTATCGGTTAAATTTTACTCGGGATTACGATGCAGTTCG
Chr1.tRNA243-LysCTT	ATTTCCTATGATTCAAATCATTGCTTGTTCACACTTCACTCATAATCCCTTTGTGTACTGGCTTTCAAGCCAAGTATGAACACGTAAGCCGACGACTTACATTTTTTTTTTTTTTTCTTTGATGTCCTCACTCCTATGAAATTCGGAGATATTCATCGTATCTTCTCATTTAATTCAATACCCTTTTAAAAAAGGATAACTACAGTCTAGAAATGGTTTATCGTGTGTTTCACTATTTTACCCGCAGGCCTCAGCGAGACACCAATTAAGGTCCATACTTGCACATTTTTGGATAATGCTTTTCTGGTTTTCTACTAGACAATTGAATAGAGTAATACTTAACCAACAAAGCCCGTCTAGCTCAGTTGGTAGAGCGCAAGGCTCTTAACCTTGTGGTCGTGGGTTCGAGCCCCACGGTGGGCGATCTGTATAAATAGTTTTTTATTTTATTTTTTCTTAATAGACTTAATGGGCTACAGAGATATCATCCGGGCTAATTGTTGGGCCCATAACCGTGGCGGGTGATGTGACGATGCCATAAATAGATAGGCACAACACAAGCGAGTCCAACAAGACTCGCATAACGGTCAGAAATTGATTCTATCCTTCGGCTTCCTTTTCTTTTAATTCGCCTTTTGCTGGTTTAGGCTTTTCGGTTTGTGATCTTCCGCTCCGCTCCGCTAGGCTATTACGGCATTTTGATTGAATGGGTGTGGGAGGCAATTTCTGGGATTTGCTGAGACCATATGCTCAGCAACAAGGCTTTGATTTTC
Chr1.tRNA244-GlnCTG	GGGAGGCTAGCACCAAAATCATCTAATCTTATATTCTATATTCAACAAGTCTTTTGATTATACCGTATGGTCTTTGTTGTCTCAATATATAACAAATCATGGAAGACTAGTAGCTAAGTTTTTGTTAGAACGATTAATTATCATTTAAGAGAAGAAAAAAAAACAATCTAACATGTATCTCTCTCTTTGTGTGACACTTTTATGATCTGCATGCTTTGTTCATGTTCTTTTTAATCGGTTTATTAGGACTGAGTTAGCTTAGGAAATCTAGAAAGAAACATCGCATTACCCTTTGACTCACAATAGAGAAACATATTAAAAACGTATTTACTGCAATCTAAACATCAAGCGGTTCCATGGTCTAGCGGTTAGGACACTAGACTCTGAATCTAGTAACCCGAGTTCAAGTCTCGGTGGAACCTATTTTTATTTTTGTTACATTTTCCACCTGTTTCTCTTCTTAAAACTTTTGTTTTCCCCAGGCGATAACGGTTTATGTTAGTTTGAACACTAAAAATGGTGTGCACGAACATCATAGTGTTTCCTCTTGTTCACAAGCAATGAATCAGCTGTGTTTTGTTGTTCTTGAGCAATTCCGTGACCAATCCATAACACTTATCTGACTTGTCGATTAAACACTTCACCAAATCCAACACATAGGACATATCAGAATGAATAAAGACTGATTCATGAGCTAGTCTACGACTTTAACAGATACAACATTATCGTTAATTACTTAATTCCCAGCTTTGTCCACTGTAAAACGAGTAAA
Chr1.tRNA25-SerAGA	AAAGCAAAACACCAAATATAAACACATTCCTCGAGCGCTTAACTACGTAACAACAATATTATCAATATTGCATGATTACAACTCTAAATCTCTATATATTTTGATGATCTATAATTTTTTGCTTTGATAAAATAAAGTTATGATCTTTGATTTAAAAGTATAAAAAGATTTGGAATAGGAGAAAAAAAAAAAGCAAAATATAGATATAACTGAAATTCATAGTTGCAAAAGGGGAAGTGGAGAACTGGAGTTCGTGGGTGAACGGTTAAGAAAGGTTGGCTGGTTTGACATTATTGGTCCATCATGCAACAATAATATATTAAGAGTTTAGAGGATAAGAATTTCAACAAGTGGACGTGCCGGAGTGGTTATCGGGCATGACTAGAAATCATGTGGGCTTTGCCCGCGCAGGTTCGAATCCTGCCGTTCACGTTTTTTGTTTTTATTTTACCTTATCCCAGTTTTGTCCTTTTTAGTTTCCTCAATGTTTTCAATCCCGCCTATATTTTACCCTAGATTTTTAATTAATTGATACCGAATCCCGCTTTCTGAAATCATTTTCAATTTTCAAAACTCATCTCCTCTCTCTCTTTCACTCTATCTCCTTCGATCTCTCTCGGTGTCAGTGAATTTAACTGAAATCCCATCGCCGGGGAATTTTCCGGTGATTTAGATGGCTGATGTGAGCCGGAGTTCAAGTTTATATACCGAGGAGGATCCCCTTCAAGCTTACTCAGGGCTTTCGTTGTTTCCTCGCACACTAAAATCCTTGTCGAATCCTC
Chr1.tRNA26-SerAGA	AGTCCATGACATATCACAAACCCAAAAACTCAAAGCTCATTTCGAAACTTATACTAAATCAATGTTGCAAAAAATCTAATTTTTAAAGAACCAAACTTTATCGAATATAATAATATTAAGAGATGAAAATGTACCTTTGGAGAGCTTGGAAGCTAAAGCTGTCGCCATTTCTGCAATTCAAAAGTTTCGATCTTTAGTGTCGCAGAGAGTGAATGAATCTTGCGATTGCACAAAGACACCAGATTTAGGGTTTAACGTCACACACTCGCTGTCGCAGCGATCATTTGGGCTTGTAATGATTTTACTCATGGATTAAATTATATAGTAAAAAAGTGGTGACGTTGTCAAAAGTAGGCGTGCCGGAGTGGTTATCGGGCATGACTAGAAATCATGTGGGCTTTGCCCGCGCAGGTTCGAATCCTGCCGCCTACGTTTTTCCTTTTTTTTCGTATTTACCTTATTTTCCTACATTTTAAAACCAGGGGCCATAACATTTTTTCCACATGTACTATAACATTTGTTTATCACAAAATCTGAAATTCTTAATTAACAAAAATAAACAATGGTGATGCCCTAATAACAAACATTTCTTTCTTCTTTTTTTTTGCTACGAACTTTTTACTTTTGTTGATTGTTCATGCATTTACAAAGACAAAATCCAAAGTTTCTTAATGTTATGAAAAATTCCTAAATCAAGAAGTTAAACGGCTGAGAAGAGGTTGATCAAGTGGAACAATTCACCGATGCCGTCCATTTTGAAGCTAGCACTGGGACCCACTAGT
Chr1.tRNA27-AspGTC	CGGCGTACCGCGGGTGATCACCTAGTATTGTATAATATGGGATACTTAACTGGTATGAGTTGTTGTTTTTTTCACTCAAGTAATATTGATAATCAAAGTTGGGGAAGATAACAAATCACAAAAAATCATAGTGAAAAACGTAATGAACTTTCTTTAAGTTTTCCTTCTTTGTTTCTATAGTAGTATATCTATATTAATAGAAAATCCATTTAGCAAACAAAAAGAAATACAAAATCCTCTTAAAAAAATTACTGTCTTTTTGTATAGACAGACTTTTAGACATATCTATCTGTTGCAAAATTTCAACTAATTGGTTTATTAAAGATGTACCTTGCCCTGTTAGCAACTCAGTCGTTGTAGTATAGTGGTAAGTATTCCCGCCTGTCACGCGGGTGACCCGGGTTCGATCCCCGGCAACGGCGAATTTTTTTGTGAGGAATTTTCGAATATTTTTTACATATATGAAAAAACATAATGGCTTCGCCCGGGTTCGAACCGGAGACCTTCAGTGTGTTAGACTGACGTGATAACCAACTACACCACGAAACCCTTTTAGTTTTTTATTTGATATAGTTATATATATCTCGTAAACCTAAAAGGAGTCTGCATAATGATTTTTGAGCTCAGGTATAAATATTCTCCAACACCGTCGCGACTACTCTCGTTTCCGACGAGTTTCACGGTGAAGAACTCCAATTCGGGGAGCACCTCGTCTTTCAGCTCAGGTAACAATTCCTTCTGGTAATCATGATCGCAAAATCAAACTAGGGAT
Chr1.tRNA28-AspGTC	GCTAACTTGAGTTCGGCGACGATGCTTCCTTACCTGCAATCAAGGACGATGATACATAAACAGCCGTCGTGGCCTAGCCGGATCTCTATTACGCCGGGAAGTATGTTACAGCCACCACTGGGAGAGCCGGGAAAAATGTACGAGAGCGCGAGTAATCTTTCTCTAGCTACGTTCGCTTCGCTACTGATCGAATTCGTCGCGAGGCTTGAGAATCTCGTGAATGCGTACGATGAGCTCAGTGTCAAAGCTAATTTCAAAGAAGCTGTCTCTGAGTGAAAAAGAGGACGACAAGTGTATGCTTTGTATTTGTCGAATTAAATAATTATTATATTGAATTGTGTATCAACAAGGTCGTTGTAGTATAGTGGTAAGTATTCCCGCCTGTCACGCGGGTGACCCGGGTTCGATCCCCGGCAACGGCGATTTTTTTTTGTTATTTTCGGTTTCGTACCTCAATTTTGTGGTCTTTTAAATCTAGTCCCTTCAGTTTTCTTTCTCCTTTTTACCTTTTTTGGTCGACACCGACAGAACAAAATCCATTTGGGGATAAACTATAAACCCTAATTCCCCAGAAGAAAAGATGAAAGCTGTAGCTTTTCCCGCTAAAATCGCAAATCTTAGCTTCCCTTCTAACTGTTGCTCACTATTCTTCCGATCACCGGCGACGTTTTTATCGCCGGCATTGCCTTGTCGGAAGCTGACGAAAGGAATAAGAGGTCTCGAAGGCTTGATGTCTCAGTGTTTATCATCATCGTCACAATCATTGTCATTT
Chr1.tRNA29-LeuCAG	CACACATTTAAGTATAAATTGCCTTGACGTCTGCTGAAAAGTTTGGCAGTGGCAACGTCAAATATCTTTTCAGTATCATTATTGTCCCTTTAGAATAATAAAACTCCAAATATATAACTGTGGAAATTTTCTTTTTTTGTTTTTTCATCAAAGTACATGTGGATCAAAATGATTAGATTTTAAATCGCTATGCAGGGTTCTGGTTGTTTCAAGTTCACATTGTCTCTTAAACTTGTTTGATCAGCAAAGAACTGAATAGGTTCTGAACTAGGGGGATCCATGGGTTTTGGCAAAACATTTAAAAATTAGCAAAGGATAATATAATATTTGGGTATGTTATAAATCAAAAAGTCAAGATGGCCGAGTTGGTCTAAGGCGCCAGTTTCAGGTACTGGTCCGAAAGGGCGTGGGTTCAAATCCCACTCTTGACACTATTGATTTTCTGATTTTTTTTTTGACATCAATAGTTTGACACAAAACTGAAAAAAGGACTTGTAGATATAAGGCCTAGATGCCCTAGACGATCCACTGGGCTCTACAAACCGTTCTTTTCCAATATCAAATTTTGTGAACTAGCCCAAATTGTTTTTAATTTTTCTTTTCAAATTTAAAAATATGAGTTTACATATTAACTTAAAAAATATGAGTATATCATACGTCTAAATTTGATAACTAGCCCAATGTATTAATTTTAAACAATCATTCAATTTAATAAAAATGAAAAAATATATTTTAGTTGTCACCTTTATAATAAAGCTTTTGTGCTATTATCCAAATGGAA
Chr1.tRNA3-HisGTG	AGCAGGATTAAGGCTTTTACCACAGTCATAGATAATATCTGATCTTATAAATTCTGTTTTTCCTGTCACAAGGTCAACCTCCACCTGCACATTTTTACATATATATATTCAAATTTTACTGATTTTATCTCAGGGAATGGTTTAAAATATTGGCTATGAGATTCACCTCACTCGCTCCAATTCCATAGTTGAGATATTCTGCAGAAGAGGACTCTGGCTTATAAAAGGTTCGAGCTGAATTTTCTAGTCTGTTCTCAACTGAATTTTTCACTCAGTGACAATCTATATCCAACTTAGATCAACATGATTATTAACGTTTATTAATTAATACATGGAAAAACATCAACAAAGTGGCTGTAGTTTAGTGGTAAGAATTCCACGTTGTGGCCGTGGAGACCTGGGCTCGAATCCCAGCAGCCACACACTTTAAGTTTTTTTCATCATTTCCTTCATACAAGGGTTTTTTCGTCATTTATGACCTTAAATCGTCAGTAGATCTTGACCGTCCATCTATCCACCTGTCCTCACGCTATCTTTATTTTGATTAACTCGACGCAACGGAAATCAAATCAAATTGGGCTTTGTGAACCCAAAAAAATACACTTGGGCTATTCCAATTTATTCATTCCCACTGGGCCGAATCGTTATCTCTTCATGTAAGATCTTTCATTTTCCCTTTGGTTTACCGTTTTACCATAAGTTTCCATGAACACAGAAACACTTCATCTAGAAGATAATGCTGAAGTCTTTTATTCTGTAATTTATGTTTGGA
Chr1.tRNA30-AspGTC	AATCTCGTTACTCTTCACAAAGACAAAAACAAGGTTAGGGTTTTTGCAGAAGTATGCAACTAAGCCGGTGAGATTTCAAGGAACCGATTGAAGTTTCAACCAATTTGTTGACTGAGAAAGACGGAGAGATAAAGACAGAGAGCTTACTAAATCGATAAAACGGAATTCGCCGGGAGAAAGTGACGATGATGGATCAGATTTAAGGACGAGCTGATGCTGCTGAGACTCTTTTCTTTCCTAAGTATTTTCCTTTTTTTGGACACAACAAAAAAAGTATATTTCTTTTTGTTCAAGACAGCTTTTTTCCATATTAGTATTTATATCTTCTACATTACGATTGAGCAACAAATGTCGTTGTAGTATAGTGGTAAGTATTCCCGCCTGTCACGCGGGTGGCCCGGGTTCGATCCCCGGCAACGGCGATTAACTTTTTGGTTACTAGTTTTGTTTGGACCTCTCTCACTTATTTTCGTACGCTTTCTTCGAATAGCCCAAAACACAACCAGCGCAAGTTGGGTTAATTTCTTTTTGTCTCAAAACACGTTGGAACTTGGAATTACAATTTTATTATTCATTATTTTTTCTTGTTATCTTTTTATGTTGTTAGAATATATAATCAACTGATATACGAACCAATGGAAAAAGGCAATGCCAAAGGGGGTTGTTTACTTGTTAGTGTCAATACGCCGACGAATGTAATTGGAGTCAAACAAATATCCAAAACTCAAAAAAGAGACAAAACTAGAAAACTCTTGAAGGAATAAAAACTTGA
Chr1.tRNA31-LysCTT	AGGTTTAAGGTGAATTTAATAAAATTATTAATATTTATTTGGACAATTCACTACCAAATTCTCCAACATGGGGACATGACATAAAATTTGGTTGTTAGAATAACTTCACAGTAAAACTCCATATAGACACATAATTTATCATATACGTTATCTATCCTTTGGAGGTAATACCATTCACCACCATCAATAACTTTTGAGCTTATGATGGATTTCTTAGCTGAAGCCCGAGATATGTAACACGTGATATATCTTTGGATGCATTACCATCCACCTTTTTCCAAAAAAAAATTGATAGTGCGTCGCTTTCTATAACACTATATATACTGTATGAAGGCAAAAACAATCAGCAAGCCCGTCTAGCTCAGTTGGTAGAGCGCAAGGCTCTTAACCTTGTGGTCGTGGGTTCGAGCCCCACGGTGGGCGCTTATTTGTCTTTTTAGAAAATCCCCATTTATTTTAGAAATATCTCCGTCCCAAAAAAATAATAATAATTTTTAGAGAAATAGGAAAATGACGAAAAATAATGAGATGTCAGAAATCTTCCAACCACGTTTTCACAGAGAGCCACACCACCTTCATCAAACTTCTTCATAACAAATCACATTTCTCTCTCTTCTCTGCTTGAATCCATTACAGAGGTACGTGATTTCTTCATCAGATCTTTCCTCACAGTTCGATTACGTCTTCTTCCTCAGACTTTGATTGTTGGATCGAATTTTCAATTGATTTTTGATATGTTCGCGTTCTGACTTTTTTTCCAGGGATTGTGGAGT
Chr1.tRNA32-ProTGG	AAACCCTAAGAACGTGAGAGTAAGAGATAAGAAAACGAACCCCGAGAGAGAGAAGATCTTTCACAGCACCGGTATGCAGAGATCGAGCTGTTTCGTATACGCGCCGTGTCTTGGAGTTACCATGACTTACTAGGCCGTTGGGCAAGCCGGCTGATTCGACGGCGACGGGTTCTTTTTCGCCGGACATCTGTTTTGAATAATTGGAGGAAAGCGGCTTCTATCAAATTAGTAGCAATCAATGCAGTGAGCTTGTTAAGTTTTTGACTTTTTTTTCTCGTGCCAAAAAAGGCTAATGAAGCTGCACATGTTAAAATATTATATGAACTATTTTAGAGTTAATATAGCAAAGAGGGCGTTTGGTCTAGTGGTATGATTCTCGCTTTGGGTGCGAGAGGTCCCGAGTTCGATTCTCGGAACGCCCCTCTTACTTTTTTGTTATTTTCAAGACGTTGTTGGCATGGATTATATGTTCGTCTCGTGCACACTATGTAATAGTATAATCTCTTCCATTTTATGCTTTTATATGTAACAGTGGATCCATCGTTTACAAAAATCTCTGTATATAGATAACAATGAAATCACATTATAAAATTGAGTTGAATCATTACGTAACACACTCAGCTCAATTTAACTTATGGCTACGAAACAATATTAAATCATTGAATTCATTACTCACCAACACTAATGTAACGTTTACTAATTGAATTCTTTGGTTCAAGAGGTGAATTGACAAGCAGTCACATGTTACCTTCCAATCTAGTTTCTTGTTCAT
Chr1.tRNA33-AsnGTT	TGTTTGGTTTGAACAAGCTAGTGGAAATGATTTCCAACGCTATTACAGAGAAGTCGTTGTCATGAGTCATGACTGGGATCAGGGATTGACTATGGAATTACTTCGCTATTTGACATGCATGTTTTGGGATTATATTATTGTAGTTTCTATCTAGTATATATATTGCAAATTTCAATAGTGGAAAAAAGTTGAATACAGATAGAGAATTTAATAAAGTTGAATACGATTAATCTTTGTTGAATGTTATCTTAAAAATATCCCCCCGACCCCCGGTGCACGATTAATCTTTGTTGAATTTTTTTTTTGTTATGGTAAGATATATAAAAGTTAACTAACACATATTAACAAAAGCTGGAATAGCTCAGTTGGTTAGAGCGTGTGGCTGTTAACCACAAGGTCGGAGGTTCGATCCCTCCTTCTAGCGATTTAGATTTTTTGATATTAGAGTTTCTTACCGAATAGAAGAAACTCAAATTTTTGCAAACTTTGGAGATTGTAGCACCTACTAATATATTATCTGTATTCATTTCATTTCTTATAAAAACGAATATCAAACAGCAATCATTTACATTTTCTTTCAATTGAAGTAACCACAATGTACAACATATTAAGAGCGACACCATCTGTTTTGGTCATATCGATCAGCTCTCTAAGTAAATCGCGTCTCTCTTTCCCCAGCCGAGGCCATTAGAAGCCCCACAGCAACAGTAAACATCACCAGCATTCCAACAAGCAAAGCATATGTTCGCGTAGATGATCTCCTATACTCCCCAA
Chr1.tRNA34-AlaTGC	CTGATGATGACATTTTGTTCCGATAATAATCTGTCTGAAAACAGAGATCTTGATTTATGGGTTTGTTTGTTTGTTTGTTTTGTGTTTTGTTTTCCTTGGTGAGATAAATAAAATAATCGAAAGAGATGGGAGGGAAAGAGAGAAATATAAAAAGAGTTTCGAAGATGGTTCGCAAATGGCGGAAGAAGACTGAATCTCAACCTTGAGATCCGAACACACCTCTGTGTCTGCGAAATTCCTGGGTTTTTCCTCGCTATTCTTTCTAACTAACTTAACGAACTTTTCGCTCCCTAACGACACCGTTTTATCTAATCCTATATATGTTTTTGGTTACGTATTTAAACATCAACGGGGATGTAGCTCAAATGGTAGAGCGCTCGCTTTGCATGCGAGAGGCACGGGGTTCGATCCCCCGCATCTCCATTTTCCCACTCATTTTTAGACATAGGCTTAGATGGGCTTCTTTGTAGCCTCTTATAATTTTACCCTAATTTTTTTTATTTAATTTAGTTCTTGTCTTTTGTTTTCTCCATTGGCCGGGAAACTTATGGCTGTGGCCGTCGTGACTTCTCGGAGGATGATTAACATCGGAAACTCAATTCGGCGATGCTTCATTCTCAACCACCGCTTCTTCTCCACCGAGCTAACTCCAACCACAATCACACCGATAAACCAAGACCATCTTCTCCGAGTCTGTACAATTCTCTACCAGCAACAGAACTCACCTGATTCACGTCTCGTCTCTAAACTCTCCTCCACCAAATTTCAACTAA
Chr1.tRNA38-ProTGG	ACCAGTCCTATTCTTTCACATATAAACCAACTGCAGACCATATATTTTTCTTCCAATTTAGCAAGTGAAAAGCAAAAACAAAAAAGCTCCTTAAAGTTCTATGATCAAGTGCATAATGCAAAGAAAAAGAACATAATGCAGTTTCACGTCCAATAATGTATGTCTTTTTAACCAGTACAATTCATACAGAAAAGACAAACACGCTGTGTATGCTGCCAAAGATTGAGCCGCAGAAACAGCACGGAAATATTTAATAATCATCTAATGAAAAGCAAAGGAAAGCATAAATTCTCGTCACGGAAAAAACAGAATGCAAGTAGAATGCGTTAACATAACAAGATATACAAACAGGGCATTTGGTCTAGTGGTATGATTCTCGCTTTGGGTGCGAGAGGTCCCGAGTTCGATTCTCGGAATGCCCCTTTGACTTTTTGTAAAACAAATGTTTTAACCAGCTAACATTTCATCTATTAAAGTACAGTGTCCACCTTTACTATTAAGCCCTGAAAGTCAACTGATAGAACTAGATCTAAAACGTCAGATTTTTCAAACAAGAGAACATTCAGCATTCTAACGTCAGATTCCAATATAAATATAGAAAATTTTGAACTTATTGCATGTTGCTAGCTTCATCAAGAATAGAACAACCAAAAGTAGATTTCCCTAAAAATAGAGTAAAGTGTGAATTCTCTTATCCACAAGATCAAACAATAAAATGCTTCAATGCTTCAATGTAACTAAATCAACAACAGGGCATTTGGTCTAGTGGTAT
Chr1.tRNA39-ProTGG	GTTCGATTCTCGGAATGCCCCTTTGACTTTTTGTAAAACAAATGTTTTAACCAGCTAACATTTCATCTATTAAAGTACAGTGTCCACCTTTACTATTAAGCCCTGAAAGTCAACTGATAGAACTAGATCTAAAACGTCAGATTTTTCAAACAAGAGAACATTCAGCATTCTAACGTCAGATTCCAATATAAATATAGAAAATTTTGAACTTATTGCATGTTGCTAGCTTCATCAAGAATAGAACAACCAAAAGTAGATTTCCCTAAAAATAGAGTAAAGTGTGAATTCTCTTATCCACAAGATCAAACAATAAAATGCTTCAATGCTTCAATGTAACTAAATCAACAACAGGGCATTTGGTCTAGTGGTATGATTCTCGCTTTGGGTGCGAGAGGTCCCGAGTTCGATTCTCGGAATGCCCCCATTGACTTTTTTCTATAGTAGATGATCTCAGTTAAAGAAGAACGTGGCTTAAAATCAGATCTTTATTTAGTACTAAACCAAAGTAAGAACTATAGAATACCCTTTCATTTCAGCAAGATAAAATATAAGGAGCTTAATGCAGACGAAAAGAAGAACATACCACTCTTCACTGTACAATCATTAAATCTTTGTAACCAGTAACCTTCATACATGAAGGACTATCAGCCAGATTCACCAAGAATGAGATGCGGATATAGAAAAAGAATTTCAATTAAGATTCAACCAGAATAGCAAACGGAGCAACAAATTTCTATAAGAAAAGAGAAAATGCTAATAGGAGGCGTTAATC
Chr1.tRNA4-LysCTT	TGGAGAAGGCAAAGAAGTGTGAGTTTGTACAGGGACTGTTGTCATCAGCCATGTTTGATGATGAATGTGACTCTTCTGAGTAAAATAAAGATGTGAAGTCGCCAATGGGAAAGGCAGGTGATTGTCATTGTTGTAATTTTATTCAGCTCTATTTATATATATGCATCTTTTTTACAGACATAACACTAGCTTTAGCCTTATAATATAAGCTGATGAGTTTTCAGTTTGTTTCTTCACAAGAATCTTTTGTCGCAGAGCACCGTCCTTGCAAATTTCTTTCCTGCATCTAGTTAAAATTGGGATGTGTTTTTTTTATATGAGTATAACAATAGTGTGAATATAGTCAACAAGCCCGTCTAGCTCAGTTGGTAGAGCGCAAGGCTCTTAACCTTGTGGTCGTGGGTTCGAGCCCCACGGTGGGCGATGCAACTTTTTGAAAGCATGCTGTTTTAACACGCTAACGAACCCAGTTACTACAACGTTGTTTAACTTCCCACTGCTTTATATAACGAACCTCAGAATTTTGTCCGTATAAGTGTTCTCTGTTCGTAACTGCAAATCCAATTCGAGAGCATCCAACATTTCAAAAATTGACTTCATAAACAGAGTAAATAGGGGCCCATTCGCAGAGTATGTAACACACTGTAAACTAAAAATCGGAAAGCATAAAGTTATGTTCTTGGCGAAAATAAATGTTATTCCACGAAACACATTCAAAAAACCTTCTTCATGCACTTTGGCGAGTATGATCAAAACCGAAAGGAATCACATTC
Chr1.tRNA40-ProTGG	TTACAGTGAGACCATAAAGAACATTCCAAAGGGTGCATCAAACACATCTTTGATGTCTGCAGAATTTGTCAATTGATTGAAAGCTTTTGTATCTCATAAGATTCCTATCAGATGAACTACAAAAAAGCACATATACGAAAAACAACTCCTACCGAAAAAATATTCAAGATTTCAATATAGATAACATATAGATTCATCAGGAACATTTAGCTTAAAGGGTCTGGACTAACTGGATTTATCAAGAAGCCAAGCAATAGCATTATTGTTACATCAGATTCAAACAGATCCTAATGCCGTGTTTACAGCTTGTACTGCAGATATAATGCTTGAAATGGATTACATCAACAACAGGGCATTTGGTCTAGTGGTATGATTCTCGCTTTGGGTGCGAGAGGTCCCGAGTTCGATTCTCGGAATGCCCCTTTTAAATTTTGCAAGGTATGTGGACTAAATGACAGCTAAGAATTTTTCCATATAGAATTTTCTCTAATACAGCAATTCAACAATGATTGCCTTACATTTCAACAATATTTGAATTATAGACAATCTGCCTCCAGTATTTGACAGTCAACTTAACGATCTAGATCTAAAATGTAGCTTTATTTTTAGATTATCTAAACAAGTAAATATTTTCTCATCAGATTCATGAATCAGTTAGAAGAGTTTGAGCTTACACTAACTGTATGTTGCCAGCGATGTCAAGAATAAATCCTCAAGAGGAAAAGTAAGGCGGGTAAATTTCCTGTAAAAGATGGAACCATATATTATTTCT
Chr1.tRNA41-ProTGG	AGAATTTTCTCTAATACAGCAATTCAACAATGATTGCCTTACATTTCAACAATATTTGAATTATAGACAATCTGCCTCCAGTATTTGACAGTCAACTTAACGATCTAGATCTAAAATGTAGCTTTATTTTTAGATTATCTAAACAAGTAAATATTTTCTCATCAGATTCATGAATCAGTTAGAAGAGTTTGAGCTTACACTAACTGTATGTTGCCAGCGATGTCAAGAATAAATCCTCAAGAGGAAAAGTAAGGCGGGTAAATTTCCTGTAAAAGATGGAACCATATATTATTTCTCACACAAAGGATCAAAGAACAATGAAATATTTGAATAGAACTAAATCAACAACAGGGCATTTGGTCTAGTGGTATGATTCTCGCTTTGGGTGCGAGAGGTCCCGAGTTCGATTCTCGGAATGCCCCCTTGACCTTTTCTATAGTGTATGATTTAGATGCAAGCTGAAAATGGCTTATGATATTATTATTTTTTTAGTATTTAGATTTTCCACAGACCTCGTTCAAGGATCGAGGACCATATATTTCCATTTCATTTTCAGTAAGAGAAAATCAAAAACAAAACCCTCCCCACAGTTTCATTATTAAGTGTTTAATGCAATAGAAGAGAAGAGCATACCGCTGTTTCACATCCAGATCCAATCAATAAACTTTTTAACTAGTACACTTCATGTAGGGAAGACCGTCATGTTTTGTAAGCTGTTGGATTCACAAAGAATAGCTGCAGAAACAGCAAACGAATTGTGATTAAGTATGTA
Chr1.tRNA42-ProTGG	AGACCTCGTTCAAGGATCGAGGACCATATATTTCCATTTCATTTTCAGTAAGAGAAAATCAAAAACAAAACCCTCCCCACAGTTTCATTATTAAGTGTTTAATGCAATAGAAGAGAAGAGCATACCGCTGTTTCACATCCAGATCCAATCAATAAACTTTTTAACTAGTACACTTCATGTAGGGAAGACCGTCATGTTTTGTAAGCTGTTGGATTCACAAAGAATAGCTGCAGAAACAGCAAACGAATTGTGATTAAGTATGTAATGGAAATGCAGAGGGAAGCAACAAATCTCTAAGAGAAAGGAGAGAATGCTAATAGAATGCATTAACTGAACAATTATAATAAGCAGGGCATTTGGTCTAGTGGTATGATTCTCGCTTTGGGTGCGAGAGGTCCCGAGTTCGATTCTCGGAATGCCCCTTTGACTTTTTGGAAACCAAAGTTCTAAACGCCAGCTAACATTTCATCAATTCTAAATTTCCAGACTATCCACCTTTACTAATAAGCCCTGATGGCTGAAAGTCAACTGATATAGCCCAGATCTAAAAAGTAATTTCTGTCTTAGATGATCTAAACAAGAAAACATTCTAATATCATATTCAAAAATAAATTAAAGAAAAATTTGAACTTACTGCATCTTGCCTGCTTCATCACGAATAGAACTCTCAAAAGGTAAAAAAAAAGCATCAAGAGTGAATTTCCTGTAATAACAAAGTCAAGCATGAATTCTCTTTTCCACAGGATTACAACAATGCAATGCTTCAATGGGA
Chr1.tRNA43-ProTGG	ACCAAAGTTCTAAACGCCAGCTAACATTTCATCAATTCTAAATTTCCAGACTATCCACCTTTACTAATAAGCCCTGATGGCTGAAAGTCAACTGATATAGCCCAGATCTAAAAAGTAATTTCTGTCTTAGATGATCTAAACAAGAAAACATTCTAATATCATATTCAAAAATAAATTAAAGAAAAATTTGAACTTACTGCATCTTGCCTGCTTCATCACGAATAGAACTCTCAAAAGGTAAAAAAAAAGCATCAAGAGTGAATTTCCTGTAATAACAAAGTCAAGCATGAATTCTCTTTTCCACAGGATTACAACAATGCAATGCTTCAATGGGAATTAAATCAACAACAGGGCATTTGGTCTAGTGGTATGATTCTCGCTTTGGGTGCGAGAGGTCCCGAGTTCGATTCTCGGAATGCCCCACTATCTTTTTAAGTAGTTGATCTAAATTCAAGTAGATAATTGCTTAGAAAAATCTGATCTTTGTTTAGTCATAGTTATGTCACAGATCTTGATAAACCATATATTACTCTTTTATTTCAGCAAGAGAATAAGTGCATAATGCAAAGGAAAAGAAGAACATACCGCTCTTTCACATCCGATCAATAAATATCTTAACCAGTGCTCTTCACATCTGGAGGACCAACGAAGGAGCTGCAGCAACAGAAATGAATTTTGATTAAGTACCTACCAGAAAAGCAAACGAAACAACAAAATCTCTGAATGAAAAGAAAGAATGCAACTAGGAGGCATTAACTGAAGAACAAAATAA
Chr1.tRNA44-ProTGG	CTTTTTAAGTAGTTGATCTAAATTCAAGTAGATAATTGCTTAGAAAAATCTGATCTTTGTTTAGTCATAGTTATGTCACAGATCTTGATAAACCATATATTACTCTTTTATTTCAGCAAGAGAATAAGTGCATAATGCAAAGGAAAAGAAGAACATACCGCTCTTTCACATCCGATCAATAAATATCTTAACCAGTGCTCTTCACATCTGGAGGACCAACGAAGGAGCTGCAGCAACAGAAATGAATTTTGATTAAGTACCTACCAGAAAAGCAAACGAAACAACAAAATCTCTGAATGAAAAGAAAGAATGCAACTAGGAGGCATTAACTGAAGAACAAAATAAAACCAGGGCATTTGGTCTAGTGGTATGATTCTCGCTTTGGGTGCGAGAGGTCCCGAGTTCGATTCTCGGAATGCCCCGTTAAATTTTTTGGATGTCTGTTTCATATGCCATTTGATAACTATCATAGAACAAACCTGATTTTAGTGTATAAGTTGTCAAGTGCATTTTCCCTTCAATTTTTAACAGTTTCCCATTACTACATTTGTTATACACAGTTAAAATACAAAAAAAAAGAGCTAGAATTGCAATGCACCTTGGCTTTCACGTCCACTGGCTCACAAATGCAGCAAGAAAACAGAATATGGATAGCGGATTTAACAGAGAACTTCTTCACTAGCTGAATGCTGCCAAAAAATTTCAAGAGATAACTGCAGGAAGTGAAAACTGAAAAAGAACACATCTTTAAAGGGTATTTAAGTTTCAAGAG
Chr1.tRNA45-ProAGG	CGTCTAATAACTTTGATCTCTTCAAATAGAAAACACCTCCCATCTGCAGTTTCAACCAGAAAACATGAGACAAGACTTATACTCACTTTGTGCCACTAGATTCTCCAAAAACGAACAACAACAATTGGACAAGTATTACACCGCTAATCTCAATGAAAAACAAAAACTTCTGCAGGAATTTGAAAATCAAGAACAGGCCGGGCAACAAACTGAAACCTTTTAAACAATCTAAAAAGTAGAGGTATTTATCTGGTTGTCAAATTTTCCCTCTGGTTGAAATAGCTACCTAGAGCCTCATATTCGAAGTCCGTAAACAAAGAGAAAGTTTTGAATAAGAAACAGCGATAACCTGGCATTTGGTCTAGTGGTATGATTCTCGCTTAGGGTGCGAGAGGTCCCGAGTTCAATTCTCGGAATGCCCCGTTCACTTCTTCAAAGTTTATGTTCTAAAAACTATTTCAAGAAAGGAGAATGAAACAAACAGAATGCTTTGACTGAATAACACCAATAACCGGGCATTTGGTCTAGTGGTATGATTCTCGCTTTGGGTGCGAGAGGTCCCGAGTTCGATTCTCGGAATGCCCCTTTGACTTTTTCTTAGTAATTGTGTACATATGTATGACCAAAGAATGTTTTTCTGGTTCAATTAAAAAATATGCATTTCAAACGCAGTCTCAGTAAAAGGTTTAGAAATCAGAAATCAGCTTTTAGACAGTGTAAAGCCTAAAACTTCCAGTTTGAGGGATCAGCAAATGATTTTTTCAGTGGATTC
Chr1.tRNA46-ProTGG	AAACTTCTGCAGGAATTTGAAAATCAAGAACAGGCCGGGCAACAAACTGAAACCTTTTAAACAATCTAAAAAGTAGAGGTATTTATCTGGTTGTCAAATTTTCCCTCTGGTTGAAATAGCTACCTAGAGCCTCATATTCGAAGTCCGTAAACAAAGAGAAAGTTTTGAATAAGAAACAGCGATAACCTGGCATTTGGTCTAGTGGTATGATTCTCGCTTAGGGTGCGAGAGGTCCCGAGTTCAATTCTCGGAATGCCCCGTTCACTTCTTCAAAGTTTATGTTCTAAAAACTATTTCAAGAAAGGAGAATGAAACAAACAGAATGCTTTGACTGAATAACACCAATAACCGGGCATTTGGTCTAGTGGTATGATTCTCGCTTTGGGTGCGAGAGGTCCCGAGTTCGATTCTCGGAATGCCCCTTTGACTTTTTCTTAGTAATTGTGTACATATGTATGACCAAAGAATGTTTTTCTGGTTCAATTAAAAAATATGCATTTCAAACGCAGTCTCAGTAAAAGGTTTAGAAATCAGAAATCAGCTTTTAGACAGTGTAAAGCCTAAAACTTCCAGTTTGAGGGATCAGCAAATGATTTTTTCAGTGGATTCTTTTTATGGTATCAGTCAAAAACCAATATATGGTTATAGCAGCATAATCAAGTCATATATAAGATCATCATGAATCGAACAACTTGAGATACTACGACAAGAGGACTAATTCTCTTTTAATCATATTTCGCTGAACTTTTTCCATCCATTGCAAACAAGAATT
Chr1.tRNA47-ProTGG	GATTCTTTTTATGGTATCAGTCAAAAACCAATATATGGTTATAGCAGCATAATCAAGTCATATATAAGATCATCATGAATCGAACAACTTGAGATACTACGACAAGAGGACTAATTCTCTTTTAATCATATTTCGCTGAACTTTTTCCATCCATTGCAAACAAGAATTCCTCTCTCTAAAGAAAATGCAAGGATCATATCATTGGAATTTCAGTTAAAGAGATCTCATAGAATAGATCTAGGAACTTCCTATTCAGACTAAAACATATAGGAAAAGTCAACTAAGAGGATGAGATCACAAGTTGACCAATATAGTGATCTTCCACGTTTTAACTAAGTTGTATAACAACAGGGCATTTGGTCTAGTGGTATGATTCTCGCTTTGGGTGCGAGAGGTCCCGAGTTCGATTCTCGGAATGCCCCATTGAATTTTTGCCGTAATCTCAACATTTTCACATGCATTTCCCTTCAATTTTTAGCAAGGGTAAACTAGAAAACATTTTTCCATTATGACTTTTGATATAAACTGCTGAAATGCATCAAGTAAAATGAGAATAGAAGTTGCACCTTGGCTTTCACGTCGTGGAGCTAGAAAACACTTTTTTGGATAATGGATTGAACACAGAACATCGCTAGCTGAATTCTGCCATTTCATGCCCCATTAACTTTGTAAGCGAACTATTTAAGTTCCAGCTAGGAAATGTTTTCCATATAAGGTTGTCCTTTTGTTCATATTCTTCAAAGATAACAGTGGGCATTTACCTGATATTTCA
Chr1.tRNA48-ProTGG	TACTTTTCCACAACATATTAGATGGATTAAACACTCTTTTATACCATAGTATTCGAACCAGAGGAACTACACTAGGAGATCCTAAAATAGATTACACTAAGAAGAAAAAAACTTCTACCAAGAATTATTCAGGTTAGGGAATTAAATTCAGCAGATAACATCTAGCCTAAAGCCTCTGGACTAACTACTAAGTACTAACTGATGAAAGAAATAAGAAGAAACTATCTTTACATCCGATACTGCAAATCTAAATAGATCCTAACATCATGGTTTCAGCTCGTGCTACAGATTCTAATGCCAACAACTTGTGCTGCAGATATAAAGTGTGAAACGGATTTAAACAAACAACAGGGCATTTGGTCTAGTGGTATGATTCTCGCTTTGGGTGCGAGAGGTCCCGAGTTCGATTCTCGGAATGCCCCTTTGACTTTTTGGAAAACAAATGTTCCAAACGCCAGCTAACATTTCATCAATACTAAATTACAGACTATCCACCTTACAATTAAGCCCTGAAAGTCAACTGATAGATCCCAGATCTAAAAAGTAATTTCTGTCTTAGAAGATCTAAACAAGAAACCATTTGAACGCCATATTCAAAATTAATTAAAGAATAGTTTGAACTTACTGCATCTTGCCTGCTTAATCCCGAATAGAGCCCTCAAAAGATAAACAAACCATCAAGAGTGAATTTCCTGTAATAATAGACTGAAGCATGAATTCTCTTTTCCACATGATTAACAACATCACAGTGCTACAATGTAACTATATTAAC
Chr1.tRNA49-ProTGG	ACTTTTTGGAAAACAAATGTTCCAAACGCCAGCTAACATTTCATCAATACTAAATTACAGACTATCCACCTTACAATTAAGCCCTGAAAGTCAACTGATAGATCCCAGATCTAAAAAGTAATTTCTGTCTTAGAAGATCTAAACAAGAAACCATTTGAACGCCATATTCAAAATTAATTAAAGAATAGTTTGAACTTACTGCATCTTGCCTGCTTAATCCCGAATAGAGCCCTCAAAAGATAAACAAACCATCAAGAGTGAATTTCCTGTAATAATAGACTGAAGCATGAATTCTCTTTTCCACATGATTAACAACATCACAGTGCTACAATGTAACTATATTAACAACAGGGCATTTGGTCTAGTGGTATGATTCTCGCTTTGGGTGCGAGAGGTCCCGAGTTCGATTCTCGGAATGCCCCGTTATAATTTTTCTTAATAAATGTGTCCAAACCAAAATGAGATATGCATGAACAAAGAGGTTTTTTTTTTTTTTTCTCTACTGCAAACCGTACATTTCAAGTAACGTAAATGCAACTGATCTTTTTAATTGGATTTCATTCGAAACAGATCTCATAGATTTCACTAACAAACATTCTACAAAGACTAAAATATTTCTTTAGTAGAAGTCAACTAAGAAACCGAGATCAGAATGTGACCAAATCTTAAACTTTTTAACTACATTGCTTAACAAGAGGGCATTTGGTCTAGTGGTATGATTCTCGCTTAGGGTGCGAGAGGTCCCGAGTTCAATTCTCGGAATGCCCCAATG
Chr1.tRNA5-AspGTC	ATGGGTTCGACAGAAAATTGGATTTGACGGAGTGTGCATGGACTGATCCACCGAGAACAGGACGGAAAGCTGCAGCGCACGATTTGAGAGCGAGTGAGAAGACGTGTGCATCGAGAGGTAAGGCGAAAGAAGAATGCATTTGAAGAAAGAGATTAAGAGCTTGTTCATGGTTTCCTTGGTTCGCGTAAGAGCTTAATTGTTTGGTGAGAGAGATCAATTTAGTGCAGCTCGACGCGTACGAAGAAGACATGGAGTGGTGGAGATAGAGCTTTCGGTGTTGGCGTCAGCCTTCAAGAAATACAAATTAGTTTGTTGTTAAATAGTTATGTTCTAAACAACCAAACAACAAAGTCGTTGTAGTATAGTGGTAAGTATTCCCGCCTGTCACGCGGGTGACCCGGGTTCGATCCCCGGCAACGGCGATCTTTTTTATTTTCGGCTGTACAAGCTAATTGGGCCTTATTCTTGGTCCCCTATAAATATGGCCCTATCAATGCCACTTCACTGACGCTATACGGCCCATAAAAGCCCACTGCACGTCACTTGTTCTTAATTCATGTGTTTCGAAGAAATTTCTATAACCAAAAATTTATAATCAAACAAAACAATATACTGTACAACGTTATATTTTGCGTCATCAGTAGATAACTTCAAGAACACTGTTTTCGCCTAAATTCTTCAGAGGAAAGTGTTTGAACAAGCTCCTGCAACCTCTCAGAACCAGGTCCTGGTTTCAACACCGAGTCGTCACCTTGCACAGAGCACTGATCAT
Chr1.tRNA50-ProAGG	AACAGGGCATTTGGTCTAGTGGTATGATTCTCGCTTTGGGTGCGAGAGGTCCCGAGTTCGATTCTCGGAATGCCCCGTTATAATTTTTCTTAATAAATGTGTCCAAACCAAAATGAGATATGCATGAACAAAGAGGTTTTTTTTTTTTTTTCTCTACTGCAAACCGTACATTTCAAGTAACGTAAATGCAACTGATCTTTTTAATTGGATTTCATTCGAAACAGATCTCATAGATTTCACTAACAAACATTCTACAAAGACTAAAATATTTCTTTAGTAGAAGTCAACTAAGAAACCGAGATCAGAATGTGACCAAATCTTAAACTTTTTAACTACATTGCTTAACAAGAGGGCATTTGGTCTAGTGGTATGATTCTCGCTTAGGGTGCGAGAGGTCCCGAGTTCAATTCTCGGAATGCCCCAATGACTTTTTATATTAACATGTTATATATCTGTTTTAAATGCCAGCTTGCTTAAAAACCAACTGTAGACCATATGTTTCAATCCTAACATTTTTCACAATCTTAGAGTTTCATAATTAACTACATAATGCAAAACAAATAACTTACCACAGTTCCGCGTCCAATCTATATGTCTTTTTAATTAATAAAGACAGACGTTTTGTATGCTGCCAGAGATTGTGCTGCAGAAATAGCAAAACAATCCTTAATAAGCATCTAACGAAAGCAAAGGGAAGCAAATATTCTCGTGAAGAAAAAGTAGAATGCGTTAATTTAACAAGAATAAGAACAGGGCATTTGGTCTAGTGGTA
Chr1.tRNA51-ProTGG	TTCAATTCTCGGAATGCCCCAATGACTTTTTATATTAACATGTTATATATCTGTTTTAAATGCCAGCTTGCTTAAAAACCAACTGTAGACCATATGTTTCAATCCTAACATTTTTCACAATCTTAGAGTTTCATAATTAACTACATAATGCAAAACAAATAACTTACCACAGTTCCGCGTCCAATCTATATGTCTTTTTAATTAATAAAGACAGACGTTTTGTATGCTGCCAGAGATTGTGCTGCAGAAATAGCAAAACAATCCTTAATAAGCATCTAACGAAAGCAAAGGGAAGCAAATATTCTCGTGAAGAAAAAGTAGAATGCGTTAATTTAACAAGAATAAGAACAGGGCATTTGGTCTAGTGGTATGATTCTCGCTTTGGGTGCGAGAGGTCCCGAGTTCGATTCTCGGAATGCCCCATTGACTTTTTCCAAAAACATTTGTTCTAAATGCCAGCTACATATCCCCATTGAATTTTTCAACAAAACAATGCATGTACAAATATTTTTTATTTATCTCAGCAAGAGGAAACAAAATAACACCTCCCCATAAGGTTTCATTATTTAACAGCTTTAGTGCCAAGGAAGATAAGAACGTACCACTGTTTTAACGAGTAACTACATATAGGTCGGCCCTTCACATTTTGTAAGCTGCCGATTTCACAAAGTATGATCTGCATAAATAATAAAGGAGTCATCATTAAGCATATAACTGAATGCAAAAGGTAAAAAAATATCTCTAAACGAAAGGCTAGAATGCTAATAGAAGG
Chr1.tRNA52-ProTGG	TTCTAAATGCCAGCTACATATCCCCATTGAATTTTTCAACAAAACAATGCATGTACAAATATTTTTTATTTATCTCAGCAAGAGGAAACAAAATAACACCTCCCCATAAGGTTTCATTATTTAACAGCTTTAGTGCCAAGGAAGATAAGAACGTACCACTGTTTTAACGAGTAACTACATATAGGTCGGCCCTTCACATTTTGTAAGCTGCCGATTTCACAAAGTATGATCTGCATAAATAATAAAGGAGTCATCATTAAGCATATAACTGAATGCAAAAGGTAAAAAAATATCTCTAAACGAAAGGCTAGAATGCTAATAGAAGGCATTAACTGAACAACATATAAACAGGGCATTTGGTCTAGTGGTATGATTCTCGCTTTGGGTGCGAGAGGTCCCGAGTTCGATTCTCGGAATGCCCCCATTGACTTTTTGTAAAACATACGTTCTAAATGCCAGCTCAAACTAATTTGCATACAACTTTGTACTTGCTTCTGGATTTGCCACAGATCACATTCATCATTTCAACGATGTGTATCTACCTAAAACTCCACCAACACTAATTTACAAACAATCCACCGGAAAGTCAACTGATGGAATTTCAGATGGTTCAATTATCATCTTCAAGCACCAGATGTATAATAGACTGAATCTAAGCTAACTGTAAGTTTTAAAAGTATAGACGAGCATAGAAAATGTTTGAACCATAATGCATATACAACAGGGCATTTGGCCTTGTGGTATGATTTTCGCTTTGGGTGCTAGAGGTCCC
Chr1.tRNA53-ProTGG	TGGGTGCTAGAGGTCCCGAGTAAGATCTTTATTTAGTCCTAGTGCTTTCGCAATCAAATCCAAGTAAGAACCATATATTACCATCTCATTTCAGTAAGTTAGTTAAGGTGCCAAAGGAAAAGAAGAACATACCGGTCTTCACGTACAATCAACAAATCTTTTTAACCAGTAACCTTCATAAAGGGGGGACCATAATGTTTTGTACGCAGCCAGCTTCACCAAAAATGAGCTGCATAAGCAGAAATGGATGTTCGATTGAGTATCTACTGGAAAAGCAAACGGAGCAAAAAAATCACTGAAACAAAATGGAAATTGCTTATAGGAGGCATTAACTGAACAACATATAAACAGGGCATTTGGTCTAGTGGTATGATTCTCGCTTTGGGTGCGAGAGGTCCCGAGTTCGATTCTCGGAATGCCCCTTTGACTTTTTGTGAAACCATACATTGTAAGTTCCAGTTCAGAATTTTTGCATAGAAATTAATATTTGGTGCCAGGTTTTCACAGATCACATTCAGGAGTTCAACTATCAGTTTTTACCTTTAACTTCAGCAACTCTGGGTATTGTCTAGAGAGTCAGTCAATAGCTAAGCATTTGATATGGCAGAATGATCAGTCAACTGTTAAAACAAACAAAATCATAGGACTAACTCTTCTAATGATTTTTAGCAGTAGAGGTTTAAACAACTGGACCAATATATTTCTGGAGTATTTCCATACGTAGTACTACAATACAAACCAGATATTCAAACAAAAATGCAAAGAAAAATTG
Chr1.tRNA54-ProTGG	AGAGTCAGTCAATAGCTAAGCATTTGATATGGCAGAATGATCAGTCAACTGTTAAAACAAACAAAATCATAGGACTAACTCTTCTAATGATTTTTAGCAGTAGAGGTTTAAACAACTGGACCAATATATTTCTGGAGTATTTCCATACGTAGTACTACAATACAAACCAGATATTCAAACAAAAATGCAAAGAAAAATTGACTGGGATTTCAGTTGAAAGAGATTAAGAGATCTCATAGATTAGAACTAGGAACATCCTACTACTAAAATATTCATTTTGTAGTCAACTAAGACAACAGGATCAAAATCTGACCAAATCTACAACTTTTAAACTAAATTGCTTAATAACAGGGCATTTGGTCTAGTGGTATGATTCTCGCTTTGGGTGCGAGAGGTCCCGAGTTCGATTCTCGGAATGCCCCATTGACTTTTTTGTTAAATGATCTAAATTCAAGCAGCAAATTGGTTTATTCAGTGCTAGTTCTATCGTAGATCATGATCCAAGTAAGAACCACATATTACCCTTTCATTTCAGCTAGAGAAAATACAAACAAAATGCACCTTAAATTTTTATTAGTGCTTAATGCAATGGAATATAAGAGCATACCGTTGTCACGTCCTCTCAGTAAACTTCATGTAGGGGGGACTGTCATCTTTTGTAAGAAGCCAGATCCAAAAAGAATGAGCTGGAGAAAACAGCAAACGAATTGTGATAAAGAACTGATCAAAAGGATAAGAAAACAGGGCATTTGGTCTAGTGGTATGATTCTCG
Chr1.tRNA55-ProTGG	GGTCCCGAGTTCGATTCTCGGAATGCCCCATTGACTTTTTTGTTAAATGATCTAAATTCAAGCAGCAAATTGGTTTATTCAGTGCTAGTTCTATCGTAGATCATGATCCAAGTAAGAACCACATATTACCCTTTCATTTCAGCTAGAGAAAATACAAACAAAATGCACCTTAAATTTTTATTAGTGCTTAATGCAATGGAATATAAGAGCATACCGTTGTCACGTCCTCTCAGTAAACTTCATGTAGGGGGGACTGTCATCTTTTGTAAGAAGCCAGATCCAAAAAGAATGAGCTGGAGAAAACAGCAAACGAATTGTGATAAAGAACTGATCAAAAGGATAAGAAAACAGGGCATTTGGTCTAGTGGTATGATTCTCGCTTTGGGTGCGAGAGGTCCCGAGTTCGATTCTCGGAATGCCCCATTGTCTTTTTGTAAAACATATGCTCTAAATGCCTGCCAAGACTTATTGCATACAATCTGTATTTGCTATCGGACTTTTAACAGATCACATACATCATTTGAACATTGTTGATTCACCTAAAAAGTAACTTCCACAACATCAGAATCACAAACAATCCACCATAAACTCAACTGATAGGTCTCAGTAACAGCTTCAAGATAAAGAAATAAAACAGACTGAATTTAAACCAACTATAAGTTTCCAGATTCCTTCAAGCACGAGACCCTTCAATAGGACAAGCCTTGGGTGTAAATTTACAGTAAAAAGCTCATTCCTTTTTCAAAAAAGCATTTTAAACACCAAAACAGAA
Chr1.tRNA56-ProTGG	GATGCTGCCTTGGAGAGTGCATAGAACAAAACATTCCCCTAGAACTGGGAAATTGCGCATCCCTCACTTCATAACAAAAAAAAAGAATTGACTTTGAACGTCAAATAATAACAAAAGAAGAAGCATCCTTTTACGGCAATACCACAAGTCTTACAACAGAATATCAGATCGTAAAAGAGATCCAGCGCAAGTAAAGATATGAGTTTCAACAGTTAATATCTTGGAAAGACCTTCTCAACTTACAGCAACAATCAAAAAGCATAATGTCATGGTTACATTTCATACTGCAGCTTTTTTTTTTAAGTCTAGAAGACCAGAAAAAGTATTTGAACCAGATGGCATAAACAACAGGGCATTTGGTCTAGTGGTATGATTCTCGCTTTGGGTGCGAGAGGTCCCGAGTTCGATTCTCGGAATGCCCCTTTGACTTTTTTCCAAAACAATTGTTCTAATTGCCAGCTACATACCCCCATTGACTTTCTCAAAAAAAAAATACAGTTCTTGTTTAACAATGCATGAACAAATATTTTTTATTTATCTCAGTAAGAGAAAACAACACCTACCCTTAAGGTTTCACTATCAACATCTTTAGTGCCAAGGAAGATAAGAACATACCGCCACCGCTGTTTTAACCAGTAAACTTCATAGGTCGGGCCTTCTCATTTGTAAGCTGCTGATTTCACAAAGAATGATCCGCATAAACAATAAGGGAGTCATGATTAAGCAAAAAGTCTTTAAAGAAAGGCTAAAATGCTAATAGAAGGCATTAACT
Chr1.tRNA57-ProTGG	AACAATTGTTCTAATTGCCAGCTACATACCCCCATTGACTTTCTCAAAAAAAAAATACAGTTCTTGTTTAACAATGCATGAACAAATATTTTTTATTTATCTCAGTAAGAGAAAACAACACCTACCCTTAAGGTTTCACTATCAACATCTTTAGTGCCAAGGAAGATAAGAACATACCGCCACCGCTGTTTTAACCAGTAAACTTCATAGGTCGGGCCTTCTCATTTGTAAGCTGCTGATTTCACAAAGAATGATCCGCATAAACAATAAGGGAGTCATGATTAAGCAAAAAGTCTTTAAAGAAAGGCTAAAATGCTAATAGAAGGCATTAACTGAACAACATCTACACAGGGCATTTGGTCTAGTGGTATGATTCTCGCTTTGGGTGCGAGAGGTCCCGAGTTCGATTCTCGGAATGCCCCTTTGACTTTTTGTAAAACCTAAGTTCTAAATGCCAGCTCAAACTAATTGCATACAACATAGTTTTTGCTTCCGGATTTACCACAGATCACATTCATCATTTCAACAATGTGTATCTACCTGAAACTTCACCAACACTAATTTACAAACAATCCACCGGAAAGTCAACTGATGGAATTTCAGATGGTTCATTAACATCTTCAAGCATCAGATGTCAAGATTGAATCTAAGCTAACTGTAAATTTTAAAGGCATAGACGAGCATAGAAAAAAATGTTTGAACCATAATGCATATACAACAGGGCATTTGGTCTAGTGGTATGATTCTCGCTTTGGGTGCGAGAGGTCCCGAG
Chr1.tRNA58-ProTGG	TGATTCTCGCTTTGGGTGCGAGAGGTCCCGAGTTCGATTCTCGGAATGCCCCTTTGACTTTTTGTAAAACCTAAGTTCTAAATGCCAGCTCAAACTAATTGCATACAACATAGTTTTTGCTTCCGGATTTACCACAGATCACATTCATCATTTCAACAATGTGTATCTACCTGAAACTTCACCAACACTAATTTACAAACAATCCACCGGAAAGTCAACTGATGGAATTTCAGATGGTTCATTAACATCTTCAAGCATCAGATGTCAAGATTGAATCTAAGCTAACTGTAAATTTTAAAGGCATAGACGAGCATAGAAAAAAATGTTTGAACCATAATGCATATACAACAGGGCATTTGGTCTAGTGGTATGATTCTCGCTTTGGGTGCGAGAGGTCCCGAGTTCGATTCTCGGAATGCCCCCATTGACTTTTTGTGAACCATATACGTAATCTAAATGCCAGCCAACAATGCTAGTTAATCAGTATTGATTTAATCTAAGATTTTTCACAGGTATTGTTCAACAACTGAGGACCATATGTTCTTCTTCTATTTAAGCAAGAGAAACTAAAAAAAAAAACACCGCCCAATCTATTTGGTGCATAATGGCAAAAGAAAAAAAAAAGTACCATTGTTTCACGTCCAATCTATGAATATTTATAACCAGTGAACTTTATACAGTGAAAACTTTCACGTTTGGTAAGCTGCAAGATTCATCAAGAATGAGCTGCAGAAACACACAAGTTGTGATTAAGCAAATCAGATCTTTCTTT
Chr1.tRNA59-ProTGG	AAGCAAATCAGATCTTTCTTTAGTCCTAGTGATATCGCAATCAAATCCAAGTGAGAACCATATCTAATCCTTTCATTTTCAGTAAGTAAAATTATAAGGTGCTTAATGCAAAGGAATAGAAGAACATACCGATCTTCACGTACACTCCACAAATCTTTTCAACCAGTAACCTTCATATAGGGAGGACCATCATGTTTTGAAAGTAGCCAGATCCACCAAAAATGAGCAGCATAAGCGGAAAAAGATTTTCGATCGAGTATCTACTAGAAAAGCATACGGAGCAAAAAAATCTCGGAAAGAAAAGAGAGAATGCTAATAGGAGACACGAACTGAACAGCATTATAAAAACAGGGCATTTGGTCTAGTGGTATGATTCTCGCTTTGGGTGCGAGAGGTCCCGAGTTCGATTCTCGGAATGCCCCCATTGACTTTTTGTAAACCATATACATGATCTAAGTGCCAGCCTAACAATGCTTGTAAAATCAGTATTGACTTAAACCAAGATTTTTCCCAAGTCTTGTTCAACAACTGAGGACCATATGTTCTCCTTCTATTTAAGCAAGAGAAAATAATAAAAAAACCAAACCGCCCAATCTATTTAGTGCAGAATGGCAAAAGAAAAGAAATAATACCATTGTTTCACGTCCAATCTTTATAACCAGTAACTTTATACAGTGAAAACCATCACGTTTGGTAAGCTGCCAGGTTCATCAAGAATGAGCTGCAGAAATAGTCCCCCAAGTCGTGATTCAGCATATAATGAAAAAGCAAA
Chr1.tRNA6-GlnCTG	ACGGCAGGAGATTACGATTCGATTTCACCAAATCGGAGACATCGTTAAAAGGTTCTATCCATTCGGGAGGAGGAAGTGAGCTGCTATTGAACACCCATCTAACACTCGTCCTTGAGCTCGATAAAGGCGAGCACTTTGAATCATCCGACAAAAAGTCTCCATTTTTGTACAAACAGTGAGATTGTGAAGAACAATGCGGACGATTCAGAAGCGGTACAGAAAAGGGCTTCCGGTAAAATCTTCGCATCGGTAATTTCTTCAAGCAGCCGCACCGGCAGCGACATTGGTCATATAGTACTCGAACACTAAGTTTTAATTTTTAAATTAACATGGAGAAATCGTAACGAAATGGTCCCATGGTCTAGTGGTCAGGACATTGGACTCTGAATCCAGTAACCCGAGTTCAAGTCTCGGTGGGACCTTTTTTTTTGTTGGCAATCACGTAAAATAATTGCGTAATTACAACAAGTTTTTTTTGGATCTTGTCTTTATTTGTTTTCTCTGTACATTGGTGTTACAAAAAATTATTATGATAGCTTTATTAGGGTTTTTTTTTTGGTCAACGAATTACGTTATTAGATTAAAAATACAAAAAATATATTCAAATGTATTTGAAGGATTTTTGTTAGGAGCTGTAAAGTTTTTGTCTTTAGCCTCCTACACACACTACACTTGGAAGTCAGATGGGGACGGAATTGAGGAAGGTCTTCAGTTGGGATATAAACAACTTGTCGGACGAGAACCATCCGATAAGGTCGAAGTCCTTCTCAAG
Chr1.tRNA60-ProTGG	AGTCGTGATTCAGCATATAATGAAAAAGCAAAGGGAAGCAACAGTAATTCTTACAACCTGTTACACAGTCAAAGAAGTGAATCAGATAATTAACACCAATGTACTCTCTCCTAAGATCTCCGGTTGTCATACTCAATATATACTTTTCAAGCACTGATGCTTCAGAGGAGCTAAAAACATAACTACAGCGAAATTTTGATTTTGACAAGGAAACAAGAACATTGCAGAACATTTCCAGGGTGCATCAAACACAATTTTCACTTCAGCGGGATTTTTGTTGGATTCAACGCCTTTTGTCCCCTAAGATGCAAACAACACACAAATGCTTGATCGGATTTATATTAACAACAGGGCATTTGGTCTAGTGGTATGATTCTCGCTTTGGGTGCGAGAGGTCCCGAGTTCGATTCTCGGAATGCCCCCATTGACTTTTTGCAAAATGATGTTCTAAATGCCAACTAACATTTCATCATATTTAAATTATCCACCTTTTAACTATTAAGCCCTGAAAGTCAACTAATAGAACTATCTAAAACATAACTTAGATTATCTAAACAAGAGAGCATTCTCATGTCAGATCCAAATATAAAATATATAACAGTTGGAACATACAGCTTTTTGCCATTGAGAATAGAATTCTCAACAACACATTGCTTGCTAAATCAATAACAGGGCATTTGGTCTAGTGGTATGATTCTCGCTTTGGGTGCGAGAGGTCCCGAGTTCGATTCTCGCAATGCCCCTTTGACTTTTTGTCAAACATCTGAAAATT
Chr1.tRNA61-ProTGG	AATGCTTGATCGGATTTATATTAACAACAGGGCATTTGGTCTAGTGGTATGATTCTCGCTTTGGGTGCGAGAGGTCCCGAGTTCGATTCTCGGAATGCCCCCATTGACTTTTTGCAAAATGATGTTCTAAATGCCAACTAACATTTCATCATATTTAAATTATCCACCTTTTAACTATTAAGCCCTGAAAGTCAACTAATAGAACTATCTAAAACATAACTTAGATTATCTAAACAAGAGAGCATTCTCATGTCAGATCCAAATATAAAATATATAACAGTTGGAACATACAGCTTTTTGCCATTGAGAATAGAATTCTCAACAACACATTGCTTGCTAAATCAATAACAGGGCATTTGGTCTAGTGGTATGATTCTCGCTTTGGGTGCGAGAGGTCCCGAGTTCGATTCTCGCAATGCCCCTTTGACTTTTTGTCAAACATCTGAAAATTGCTCAGGTAACTAATATTGATTTAGTTATAGATTATTCACATATCTTCTTCAACAACTATGGACCACAAGTCCCCCTTCCATTTCAGCAAGAGAAAATAAAAAATGACAACCGCCTTAAAGTTTCGTTAATAAGTGCATATGCAAAGAAAAATAAAACGTACCATTATTAAGTGCTTGACGCAACGCAAAAGTATACACATCAAAAGGAAAACTGGAAAAGGCTTGCACATCAACTTCAAATCTTGAAACATTCTGTTAAGACTTAAGGACCAAAATAACTCAATTGAAAGGATCCACAATTCAGTTAGCTTTCTTAAATA
Chr1.tRNA62-GluCTC	TGCATTGTTACCAATTTACCATTAACCAGAGTCCCAAAGTAACAAGGTGTTAGTCTTCTTATGCTGAAAAATCTGCAGTCATGAGTCATGACCAATAGCACTCTTGTGTACATATGACATTCTTGGCAGTAGGAATGGCTAACAATATATTTGATTGTTTCAAAATGTTCTGTAATGATCCCTTTTTTCTGGTGTGTAGAATAGAGTGATAAACAATGCAAGAGCTTCTAGTATCACTTAATCTGTTCATATGTACAAGACTCCATTAAACTATCTGCAAAATATAAAAAGGTTGTGTTACTATCATAGTCTTAGTGATAAATAAAATCTTAACGAAATATAGACAAGAATCCGTTGTAGTCTAGCTGGTCAGGATACTCGGCTCTCACCCGAGAGACCCGGGTTCGAGTCCCGGCAACGGAGTTTTTTTCTCATCGTACTGAGTAATTTTCCACGTGGCAGGATTTAGTTTTACTCCATTATTTTACCTTTTGGCCCCTAAAATTAAAAAGCTTGACGTAAAAAGCGTGACGCTTGCGAAAGCCGAGGCGTGTGGTGAGTTTGTTTCCCATGTGGCCTTGAGGGTTCGCTCACGCCTTTGTCTAAAAGGCAAGCAAATTAAGCGACATCTATTCATGGTTTTGTTCGGACTTGTAAATTTATATTCTTTCTTTCTTTTTTTCACCTTTTTGTTTGTAAAAGCAGAATGTGAGGTAAACTTATCATGTAATTTACTTTTACATACACACTAGAGAGTGAACACGTAATGATTA
Chr1.tRNA63-IleAAT	TAGTTGGTTGTTTGACAACAACATCAATAGAATTTTTCACACTATTACAACAATTTCAACATCAAACATTTCAACATTTCGATTTCAAAATCAATAGAATTTATTTTCTGAGAACTCTACAAAGAGAGACTACCATTGGACTTTACAAAACTAAAAAAAATAACATAAGTTCTCATCTCTTCAATTTTAAAATTTTATTCTTAAAAAAATGGTGAGAGTCCCCTAGGAGGCTCTCACCATTGGAGATGCTTACAGTCACATGGTGAGAAGTGAGAGAACTTGGAAGAAAAAGTTTATTTTGTAGAGTACAACTAAATAACTAAATAAAGTATTAATCATTTAACAAATATGGCCTATTAGCTCAGTTGGTTAGAGCGTCGTGCTAATAACGCGAAGGTCACAGGTTCGATCCCTGTATAGGCCACTTTTTTATTTTTGGTAATCCACAACTTGAAAAACTCGATTTGTGATTTTTGGGGCTAATACAACATGTGATTTATATCTGTAATATCTGACTCGATTTGTGATTATATTATATGGTCACTAACCACAATTATTTTCTTTAAACAAGATATAATCAAATGAATCATGCCTAACATTTTACATGATATATTACACATAGAAAATCTGGCCAACATTTAAAAGGCTCTCCTGAGGAACATTGAAGATGGCACTGTTTTCTCTACAAATCTTCCTAAGAAACGCATAAACATAATCAATGGCTATCCTCTTGTAGAACCTTGCCTCTCTCCTGGCTCGAACCACTGTGTTCCC
Chr1.tRNA64-ArgTCT	TTAAGTTTGCAAAACCAAAACCCCAAGACCAAAGATTTTCATGTTAAGATATTAATATGTTACTTCCAAGAACACATAAATGATATTTTAAAAACTAAATTACCCCTAAACTTAATGATCAAAATTTGGATCCTACAAAAACTCAACCGTAGATGTAATCAGAAAAGTCTCCTCGTTTAATAGCTTGCACTTGGCATGATTTCTTTAACTTTCTTGGTCATTAGTCATTACTAACTACAATAACTCAATAAGTTACAAAAAAAATATACAAATGCATGCACTTAGCCTAATTGCTCTTGGGAGGACTACATAAAGTTTTATTTTAATCAAAATGAAAAAGAAGAACAAAAGCGCCCGTGGCCTAATGGATAAGGCGTTTGACTTCTAATCAAACGATTGTGGGTTCGAGTCCCACCGGGCGTGAGTTGAATTTTTCTTTTTTATCCTTTTGTCTTGAATCAGTATATTTGAACAAAAACAAAAGAAGCCAATATTGCTCTATGCTTTGTTCCCTCTTTCCACTATACAAATTAGACTTGGGCATAATAACCAAGCAAAAAGAACCAAACCCAAACCAAAATTTGAAAATACTAAAATAGATCCTAAGTTCTAGAATTTATAGAACCCGAACAGAATTGAAATAGTTTAGATATTCAAAAAGAAAAAAAGATACTCAGCTACACCAATTAGGACGAAACATATGGTCACAAATGCAAAGTTTAGAAATGTACAACGAACTAAATGTATTGCATGCCCACATATACTAAATATAT
Chr1.tRNA65-ProTGG	ATGCTGCATTAGAGAACCAAGGGCAGATAAGAAAGTAACACTCTCCAGAAAAGGATAGTTATGCTTATGCATCTCTCTGTCACTTGATAAAAGGAATAGATAGCTTGACATACAACAGAAAACCTTTGGCATAGAGCTTACAACAAGAGAAATGCAAGATGCATGATTTTACGGCATGAAGTTAACTCCTATCGAATTTCATTTATAGATATTGCATTAGATTCAGCAGGAAATCTGACTTACAAAAGCAACGAAGAATCACACTAAACTCATACAGTAGATTCAAACAGATCTCAATATTATGCTTGTAGTACTGCAGGTATAATGCTTCAATTGTATACAAAACAACAGGGCATTTGGTCTAGTGGTATGATTCTCGCTTTGGGTGCGAGAGGTCCCGAGTTCGATTCTCGGAATGCCCCACTGCATTTTTGAGTACATTGGTCTAAATTTCATCAGGATTGAATAATAGTAACATACAATCCACCTTTGCACTAAATGCTTAAATTCAGTCAACTAACAGAATTAGATCTACAGCGTTTCATTTCTACTTAACAAAATAACATTTAATAACAGATTTACGCAAATGTATGGTTCCAGCTTCATCAAGTATAAACCCCTAAACAAAAAGATTCACGACAGCATCATCTAGTGGTATAATTCCTGCTTTGGCTTCGAGAGGTTCCAATATCTATAATTGGAATGCCACATCTACTCTTCCAAACTATACGTTCTAATTTCTACCTGAAATTTTGCTTAGAGATCAATTTTC
Chr1.tRNA66-LeuAAG	TGCTTAGAGATCAATTTTCCTTAGTCCTTCAAAAACTGAGGAACATATATTTCACTTTTAGTCAGCAAGAGAAATCATTAACAAAAACTCCCCCAAACTTTCATTATTAAGTGCCTTCTGCATACTAGAAAAACATACCGAGGTTTTAAGTCCAATCAATAAATCTTCATAACCAGTAAACTTCATCTAGGGAGGACCGACACATATTGGAAGCAGCAGGATTCACAAAGAGTGAGCTGCAGAAAGAAAAGGAAATGGATTGTGACTACATCCAACCAAGAAGCAACAATTCCTCTTCAACAAATGAGAGAGTGTAAATGGAATGCATCAACAAAACAAGATATAAAACAGGGCATTTGGTCTAGTGGTTTGATTTTCGCTTAAGGTGCGAGAGGTCCCGAGTTCAATTCTCAGAATGCCCCGTTGACTTCTTCAGAAACTTTTGTTTTAAAATCTTGCTGAAAATTGTTATAACTATCAAATATCAATCTACCCTTTCGTGTTTGTTATTTCATTGGTCAGATCAACAAACACACAGAAAGTCTTTAACAACACCCTATTTCACTAAGACTTTCAATATCAAGTGTTCCAAGGCAAACCAAAGAATAAATTAACTGTCACGTACCTTTACTCATGTCTGACAACGTCTCTGAAATTAATCAAGGAACTTCAGCAATTGAACATTAAAGACCCCTTGCATTTTAGCAAGAGTAGATTAGAGACGCCAGTAGTTGCAGATAAACATTTAAACAAACAAAAGACCAGATCCTTA
Chr1.tRNA67-ProTGG	CAAAATTATTTGCGTATTGCCTAAGGTAGTCAATAATCAAGAACTTGGTATAGTAGCAGCATGATCAAGTCTAACAATAAGATAAAAAGAGATCATGATGAATTAAAAATGTAGGATGCAAAGACTATCCACATCTAATGATTTTTCCGCAGATCAATATATTTCTAGTCTATTTCCATACAGCGTACATTGCAAACCATTGTACTGAACTGAAAGAGATCACATAGAATATAGATCTTGGAATATCCTATCAAAACTAAATTATTAAGTAAAAGTCAACTTAGAGCAAGAGACCACAGTATGACCAAATATGGTGATCTTCAATGTTTAAACTAAATTGCTTAGCAACAGGGCATTTGGTCTAGTGGTATGATTCTCGCTTTGGGTGCGAGAGGTCCCGAGTTCGATTCTCGGAATGCCCCGTTGACTTTTTTGGATGTCTGATCTAAATACTAGCTGAGAACTATCGTGGCACAAACATGTTCTTTATTGCATTTACCTTCAATTTTCAGCAAGGTAACATGAGACAACTATTTCCCATTACGTCTGTTTGGTACTAGAGTTTAACAAATAGAATGAGAATCTCACTGTACCTTTCCTTTGACGTCCAGTGACTCGCATTATGCAGAAAAAATCAGTTTCCCGATAACGGAATGAACAAAGAACGCCACTAGCTGAACGCTACCAGTTTCTTCAAGAGACACTTGCAGGAAATGAAAAAAAAAAAAAAAAAACAGCCTTAGACTGGTATCCAAGTTTTAACAAGAGTTGT
Chr1.tRNA68-ProTGG	AATACTAGCTGAGAACTATCGTGGCACAAACATGTTCTTTATTGCATTTACCTTCAATTTTCAGCAAGGTAACATGAGACAACTATTTCCCATTACGTCTGTTTGGTACTAGAGTTTAACAAATAGAATGAGAATCTCACTGTACCTTTCCTTTGACGTCCAGTGACTCGCATTATGCAGAAAAAATCAGTTTCCCGATAACGGAATGAACAAAGAACGCCACTAGCTGAACGCTACCAGTTTCTTCAAGAGACACTTGCAGGAAATGAAAAAAAAAAAAAAAAAACAGCCTTAGACTGGTATCCAAGTTTTAACAAGAGTTGTGCATTGAATGATTTATATCAACAACAGGGCATTTGGTCTAGTGGTATGATTCTCGCTTTGGGTGCGAGAGGTCCCGAGTTCGATTCTCGGAATGCCCCATTGACTCTTTTTTTCTAGGAAATAGCAGCTCAGAACAGTTGCATATATTAATGTGCCAGGTCTATAGTTTCTGATTTGTCACAGACTACATTCTGATAAAAGTAACAATTGTTGACAGGCCGTCAAATACCTTTGCTCAATTTTGACAACGTCTCTGTCATTAGTCATTGAGCTTCAGCAATTGAACAATAATGACGTCCCTTGCATTTAGCAGGAGTAGAATAGAGACGCCACAAGTTTCTCGTTAACATTTTAACAAACAAAGGGGACCAGATCCTTACCATTTCCACAGAAAGGTAGCAAGAGTTGGATATGTAGTCTGACGATTATGTTTCTGACTTCAGCTCTT
Chr1.tRNA69-ProTGG	ACCAAGACCTGGAAATAGTGGTGTGATCAAGTCAAGACAAACAACATCATAATGATTGATATAAAAAACAAATTTTTAAAAATGTAAGACTAGAGGACTATTCTCTTCTAATGACTTTTCAGGGAAAGAGGTTGAAACAATTGGATCAATATATTTCTGGGCCAATTTCCATCAAACTAGATATTTACATTCTAAAAATCACATCACTGGACTGAGTAGAAAGAGATTCATAGAATAGATCTAGAAACATCTTCTTCATACTAAAATATTTAAGTAAAAGTCAACTAAGAGCAGGAGACCACAATGTGACCAAATATGGTGATCTTCAATGCTTAAACTATATTGCAAGAGGGCATTTGGTCTAGTGGTATGATTCTCGCTTTGGGTGCGAGAGGTCCCGAGTTCGATTCTCGGAATGCCCCATTGACTTTTTTAGATGTCTGATTCAAATACTAGCTAAGAGCTATCATGGCGAAATAAGTTCTTTAGTGCATTTTCTCACAATTTTCAGCAAGGTTAAATTAGAAAACAATTTCCCATTACGCCTGTTCGGTACTGAAGTTTAACAAATAGAATGAGAATCGCATTGTACCTTGGCTTTGACTTCCACTGACTCGCATTATGCAGCAAGAAAACAGTTTTCTCGGTAACGGAATGAGCAGAGAACGTCACTTGCTGAATGCTACCTAGTTTTCAAGAGACACCTGCAAGAAGTGAAAAAAAAACACAGCCTTAAACTGGTATCCAAGTATCAACAACAGTTGTGCATTGA
Chr1.tRNA70-ProTGG	TGATTCAAATACTAGCTAAGAGCTATCATGGCGAAATAAGTTCTTTAGTGCATTTTCTCACAATTTTCAGCAAGGTTAAATTAGAAAACAATTTCCCATTACGCCTGTTCGGTACTGAAGTTTAACAAATAGAATGAGAATCGCATTGTACCTTGGCTTTGACTTCCACTGACTCGCATTATGCAGCAAGAAAACAGTTTTCTCGGTAACGGAATGAGCAGAGAACGTCACTTGCTGAATGCTACCTAGTTTTCAAGAGACACCTGCAAGAAGTGAAAAAAAAACACAGCCTTAAACTGGTATCCAAGTATCAACAACAGTTGTGCATTGAATGATTTATATCAACAACAGGGCATTTGGTCTAGTGGTATGATTCTCGCTTTGGGTGCGAGAGGTCCCGAGTTCGATTCTCGGAATGCCCCATTGACTTTTTTTGGGAGATATATGGTCTAAATGGTAGCTCAGAAGTCAGAACAAGTTCATATAATGATGTGCCAAGTCTTTGGTTCCTAATTTTTCATAAACTACATTCAAATAGGAGTATGAATGCAAATCCAGCTTTGTTCTTAGATTTTCCTAACAATGACAGTTTCAAGCATCACAAGTAAAATAGATTGAACTTGTTGCCACTTTCACTGAAACTAATGGATACAAAAAAAAAAAAGACCTTGAACAACATGCATTTCCACTCTATTGTTCCGGAAGAAGAATTACAAGCTAAGAACTATTCTTACCACAAAGGGTAAGGAAAAAAAAGAGAATGCTTTAACTG
Chr1.tRNA71-ProTGG	AGCATAATGAATCGAACAACTGGAGAGTTATGAATATTTGATGTAAAAGAGGCCAACTGACAAATGTAGGATGAGAGGACCATCCTCTTCTAATGATTTTTCGCGGAAGAAGTTTGAACAAGTGGATCAATATATTTCTCGGGTGTTCCCATCTAGAGTACATTGCAAATTAGAAATCCACATACTAAAGACCACATCATTGGAATGAGCTGAAAGAGATCTCATAGCATATAGATCCAGAAACATCCTATTAAGACTAAATTGTTTAGTAAGAAGTCAACTAAGAGCACGAGCCCATAACTAACCAAATAAGGTGATCTTCAATGTTTAAACTAAATTGATTAGCAACAGGGCATTTGGTCTAGTGGTATGATTCTCGCTTTGGGTGCGAGAGGTCCCGAGTTCGATTCTCGGAATGCCCCGTTGACCTTTTTGGATACCAGCTAAGAGCTATCATGGCAAAATATGTTCTATAGTGCATTTTCTCACAATTTCTAGAATGTTTAAATTAGAAAACTATTTCCCATTACGCATGTTTGGTATAAACTGCTGAAATGCAACAAATAAATGAGAATCACAACGCACCTTGGCTTTCACGTCCATTGACTTGATCACATTGTGCAGCAAGAAAACAGTTTCTCGATGTCAGAATGAACCAAGAACATCACTAGCTGAATGTTGCCAATTTATCCAAGAGATAACTGCAGGAAGTGAAAAAAGAACACAGCTTAAAACTGGTATCCAAGTTCAACAACGACAGTTGTGCATTGAG
Chr1.tRNA72-LysCTT	CTATACATTTTTATTACATTTTAGAGGACAACCTTGAGTTCTAAAAAAACTTACAAGGAATACCATTAGAATTAAAATAACAAGAAAACAAAATTTTACACTCCTGGTCTAAGTGACTAGGTCTAGCTAAGGAAAATGCACTTTTTCATTATCTCTAATTTGATCCATCCATATTTGTTGCTGCAGGTTAGAAAGAAGGCGACGTCTCCTTTCTTTTTTTGCTTTTTATAGAAAAAAATCGTACCTGATCTTTGAGATTTAGATTTCTTTCAATCGAGACATTTTTTAATTGAGAAAATTGTTAGAAATATACATATTAATTATGATGTAAACCAGAAGTCGAACAACATGCCCGTCTAGCTCAGTTGGTAGAGCGCAAGGCTCTTAACCTTGTGGTCGTGGGTTCGAGCCCCACGGTGGGCGTTATCTTTTGTTACGTATTTTTATAAAACCCTTTTTATTCGTTTGAAAATCATCAGATTCTGTGAATATAATAGCTTATGCATTGGGCCACTGGCTGATTCAAAACTTGACTATTTGGAGATATATGAAAAAATTAATAGAATTATATATGGTACCCGTATACATGTGATGCGATACACGAGTCTAATGTTGGATGAGTCTGTACAGTACCCGATTTGTAGATGTTATCATATATATACACACTTAATATTTCTACGATCTGATTACCAAAACCCTACACAAGAAAAATTTGAACAAAATCAAATGTTCTTTCTTTTTTCACCAATGCTGTGTTTAATCTCCCCTAACCT
Chr1.tRNA73-TyrGTA	TAACATATTACGTTAATGATTATAAATTCTTATCAAATATGTTTTGGTACAATGTCTCGGTTTACCGGTTTATCTATTTCTATCTTGGTTTAATAAATTATATTTAAGGAACAAACCATGTTTCTATTATCGTTAATGAAGCATAATTCTAATCTAAAGAAAAGTTTGTTAGATCTAAAATGGTATCAGAGCTTTTCCCAGCTTCATTCATCTTCTTCCGCAAATTTTAATATTCTATTTACGAAGTAAGTTAATGGAAACACCCTATTGACTACTAATTAGTTTCATGTTACACTTACAGCTCATCCCTCTTTTAGAATTTAAATAATTTTCTGAAATATTAAGCACAACCGACCTTAGCTCAGTTGGTAGAGCGGAAGACTGTAGTGTTTGCAGACAATCTTTAGGTCGCTGGTTCGATTCCGGCAGGTCGGATTTTTAATGTTTTGGTGGTTTTTAAGGATCCTTCTAAAAACAAAGCCCAAGAGTTCTCTTTTTCTTGAAAAGCCCATAGATAAAAAGAATAAGATAAAAATAAAAAGCCCATAGTTCGTATAAACAACAAACCAATTCTTACTTAGTACTAATTAGTAATTTCGATCTGCAAACGTTATTTGTCAGGTTTTCTTTGTTGCTAATCTAGCAAAAACACTGTTCTAACGCAATCAAGTGTGTGTTAGTCCGGTATTAGCCTTCGATAATTATGTCGGCTTTCACTAAAAGCATTCAGGGCTTTTATAAATTTTCAGTTTAAAAGAGCCTAATTTTGGATTTACTCTGGCCTA
Chr1.tRNA74-ArgCCT	TCGAAATAATTTATGACTCGAAAATCAGCCAACCCAAAATCTAATAGAAGATTCTTTTCTTCTTTTTGTTTTTTGATTATCTTCTTTTTCTAGGCTGTTATTTAACTAATGAAATTATTATTACCTTAATTTTAAAGTCTAAAACTACATGAACTTGTAAGATACGGTCAAACTAAAAACTACAAGAATATCGCACCACGCCATTTTTTTTGTCTACAGAATACGTTTCTTTGTACTAATTTGGTTACAGTGTAAAAGAATGTGTGACACACATTATGTCTTTATTTTCTCAACTGCGCCTAAAGTCGCATACGATTAAATATTATCAACAATAACTATTGTTCAAAAAAGCGCCTGTAGCTCAGTGGATAGAGCGTCTGTTTCCTAAGCAGAAGGTCGTAGGTTCGACCCCTACCTGGCGCGTTTCTTTGTTTTTTTTTTTTTTTTTCCATTTTCAGATTTGCCATATGTGAGACACTATAAAAGTAACTCTCAACTCAAGCAACAATTTGGTTTAATCGATTTTTTATTGTGGTTTGATGGTTTTTGATCAATCCACTCAGACTTTGGTTAATCTTCTTCTCAAAGTACAAAAGAGTTTAAACACACACACGCACACAGAAGACAATCTTCTTTTTCAGGGACTCTCAACTAAATTACATTAACCCATTACCCATACAAAAGGGGTTTAATTTTCATTTACAATAAAAATAGATTTCTTTGCTATATATTACTCATTAACCTAGAGCAAAAGAGAAGACATATCTGAGTAA
Chr1.tRNA75-LeuTAG	AAAAGTTTGTTCTACTCATAAACTTGGTTATAAATTTCATATACATTTTTACACTGTAATCATATCGAAATTGCAGGGAAACCGAATTTAATTCAACTTCAGTGTAGTAAATTATTAGTTCCAAAAATTTGTTTTTAATCCAAACTGTATTAAACTTAGAGAGGACCATTTTGGTAATTATAATATTTAGTTTTGTTTCATTAAATCAGGAAGAGTTTTTTCAACCGAACAAGTAGAAATTCCAAATTTTTTACCCAAATCATTTATTAGAAAAAGGCTTTCTTTTAAGGCCTTTATGCAATGGTTGTTTTTGTGATAAATCATATTACAAGTTAACAGTTATTAAAAATGATAGTTTGGCCGAGTGGTCTAAGGCGCCAGATTTAGGCTCTGGTCCGAAAGGGCGTGGGTTCAAATCCCACAGCTGTCATCAAATAATTTTGTTTTGTTTTTTCTTTGGTCAACAAACTTTTAGGGGGTGTTATTGGTTCCAAATTTACAACGAATTTTGATGATTTCAATCAAATCCTAGAAAGTAAAGAAATGAAAGATTTTAAACGATTGTTAGAGAGTATTTTATAATCTTGTTGATTAGTTTTTCATAATCTTGTAAAGTTTCTCTAACAATCTCTTTATTTTGATAATACTTTTCATGACTTTCCATGACTTTATTTTGTGAAGAAAAATGTAGAAAGTCATGAACCAATAACATAATAATTTAAATCATTAACAATCATTAACAATCAAAGATTCTTTTGTTTTAATTGAATAACACAAAAC
Chr1.tRNA76-LeuTAG	TTACAAGGTGTTAGGTGTTTATGTACACGTTAAAGAGTTTAGGAAATTGTATTATTGATTCATATGGAGATATAAAGAATATTATACCGAATCTAAATCAAGATTAGGATGCTAAAGAACTACAAAATTTTGCTTTAAACTACAGATATGAATTATTTTCCATATGCAATTTACCGAAAGGAATATGAAAATAATATGGTTCCATCTGTGTAAACCAACTATTTTAAAAGCAAACGTGGAAGCTCGTATTTTTATCAACGTACACGAGGACTTGCGTCACACGGAAGCGATGTGGAAAAAGATAACTGTAAGCATTATTAGATAACAATGTACGTGTATGTTCAACAAATGATAGTTTGGCCGAGTGGTCTAAGGCGCCAGATTTAGGCTCTGGTCCGAAAGGGCGTGGGTTCAAATCCCACAGCTGTCATCTAATGTTTTTAATTTATTTTCATTTTGTCTCCCTTAATGAACGATGTCGTATTGGACCTTAAACCTTTGAACATACTGCCGCCTCTTGTATCTTAAGAGTTACCCATTATTTATTACAAGTCCCATGATAAAAAAAGAAGAATCCTAATAAAAACCAACACATGAGAAGAAAAGATACACGTTTGAGTACATAGAATCATCAGCTTTCTAAACTTCTTCTTTCAACCTTGACAAGGATCAATGTCCACCATCCAACCTTTCTTATCTTCAACAACTCCCATCTGAATATTGGTCAACATCGAGTGAAGCTTCGTAGACAATGCTGCTTCTCCTGTCCTGTATTTTACC
Chr1.tRNA77-AsnGTT	TTATTGAACACGAATGAATTAGAAGAAGACTTGGAGCCATTAGTTGCTTCGTTGTTCTCCATTGAAGACGATGATGAAGAAGAAGAGAAGAGGGTTGAGAGAGAGAAGGATCGTGGAGAAAAGGGTCTGAGAGAAAGAGGGAAAGGAGAAGACTTTGAAGAGAGGAGACGAAGAAGGCGTAGGTTTTTGTGTAAATAGGGCATTGAGTTTATCATCTCTCTCCCTCTGGAGAAATAGAAAAAAAAAAACTCAAAACTCTTTCCTCTTTCGCCAGAAGGGTTTTAGGAGCCTTAGTCAAAATAAGACTAATTAATGATTATTAAACTAGTGTTCGGTAATGAAAACAACAAGCTGGAGTAGCTCAGTTGGTTAGAGCGTGTGGCTGTTAACCACAAGGTCAGAGGTTCGACCCCTCTCTCTAGCGTTTTTATAAAGTGTTTTTTATGCTGCTTCCGTCCTACTCTTGTTTTGTATTTTCTATTTTTCTCCAATCAATTGATGATATTCATACAAATTAGCACAAAGAAAAAGGATACACTCACATCAAACAAGCAAATATTTAAAACAACACAAGAAAACCAAATATTAAAAACATTCATAATGAAAAGATATTTTAAGCAGAGGAAATAAGAGGAATGCGTTATGATTTGACGGTTTCGGGCTTGGATTTGGTGATAAAAGCGTTGGAGTAGATAACTCCAGCAAGTCCACCACCAATAAGTGGACCAATCCAATAAACCTAATGTCCTGAAAAATTTCCAACGGCAAGAGATG
Chr1.tRNA78-IleTAT	GATTCTCGAGTGTAAAAACTTAAATTCTGAGATTTGTGTATTGGAAACAGAGTCTTATTGAAGCTAATACAGTAATATCTTTCTTGTTTCTTCTGTCTATTTAGTCTTCTCCTACATCTTTATTTTTGCTTGCTCTTTTATAGTTTTACTTATGGATGTTCTTTGTATTGAACCAAAAAAGTTACTTGTAAGTTGTAATCATCATATTTAGAGATTGAAATTTATTAATTTTTCGGGGAAAAAAAAATGATCGAACCAACTTATGACACTTACTTAGCAAGTAATGCCAATTGTACCATAAGCCGATGAATAATTGATTCATTATGTACTAACGTAGAATGTTATCGTCAGGTCCCGTAGCTCAGTTGGTTAGAGCGTTGGTCTTATGAGCCGAAGGTCGCGGGTTCGAGCCCCGCCGGGACCAAAACTTGAGTCTTTATTATTTTCGATAGAATTCTTATTTACAAACATTTTTAGACCCAAAAACTGTATATGAATCCGGAGAACCTTTTGAAAGACGAGCTCTAACTTCTTTTTTTTGGTTCGGTCCTTAACTCTTGATATCATCATTTTGTGTATGAAGCTAAACCAAATGTAAATCAGAAAATTCATGCCTGCCAGAATTTGATGGTGTTTGAAGGAACATAAACTTTTAGTGTCAATAAGGAAAATTGGATCAAATTTGGTTGGCTTCTTATCATTCAGTAAATGAAACCGGTTAACTCAAACAACATCAAACGTAGTAACCTCATTACTTAATAACCAAAAGAGCCG
Chr1.tRNA79-SerTGA	GTTATACTCTCCGGCTCCTCCCGATGACATAACTGATTTCAATTGGCTCTTTTACCAACAAACCATCCCTTCGCCGTGATATTTCACTACTGCATCAATTTAAGTCTCCCCGGGATGAAATCTAAATCTACGCCGCAGAGATTCGTCGCCGGTGTTGTTCAGATTTGATCGGATTCAGATTCCGAGTTTTTTTTTTACTAAAGTCGATAACGAAACACGCGCCGGAGTCGTAAAGAGAACCTTTAGTGTCAACTAGAAGATTCAAGCGAAGCCACCATTTATGGGCCTTTATTGGGCTGGTTTATTTTTGTAACAATTATATAAAAGGTACGTTCGATTCTGCACAACAAGTCGATATGTCCGAGTGGTTAAGGAGACAGACTTGAAATCTGTTGGGCTTCGCCCGCGCAGGTTCGAACCCTGCTGTCGACGATGCGTTTTCCTTTTTTTGGTTGGTTATTTCAATTTCTGAAAATTAGTCTTCGATGTTCGGTTATCCGATCGGTTTCAGTTCTATAGTGTTCATTCGGGTATCTTGAAGTTTTGGTTCCAGTTCATTCGGATTTAAATTTTAGTATCTATTCGGTAAATTTTGTTTTTTTGGATATTGTTCGGTTATTTTCAAGTATTTTTATAGATTTTTAAGTATCTATTCAGTGAATTCGGATTTAAAATTTAGTATCCATTCGTTTGGTTCTGATTGGTTCTTTTCACTTCGGTTCAATACATTTGGTTCGGTTAAAATGGCTAATACACAACAGCCTACTAAAACATGTTAAGGA
Chr1.tRNA8-MetCAT	TGACCAAGGACCCTAGCTAAGGACCAAATTAGAACACAGTACTACAAATAAACATTATCACAAATAAATGCGTTCTAGATGAATAAATCATAACGATAGTACAATACATGAGGGAAAACTTCTTGTTATTTTTTAACTCTCTTTTGTTATATGGTTGGAATATATACAGATACTCTTTGAGAACATATCATAATCTATTTGGTTTGTCATATGTATGTACACAATTGTAGAACTATATTATTGAATCACGTTGCATAGTAATGATTAAATCAAAAAGGAAATGTAGATTACAAGTGTCTTTTATCGAAACGAAGAATCAATTATTAACCCTTGTGACAATATCACAAAAAGGGGTGGTGGCGCAGTTGGCTAGCGCGTAGGTCTCATAGCTACAGAGTGATCCTGAGGTCGAGAGTTCGAGCCTCTCTCACCCCAAATTCTTTTTATTTCTCAAACTGATTTTGGAGTTCGACCAATTCTTCTACTACATAGTCTACATTCAAATGCATTGAAAGATAAAGATATTGCTGATAGAATGCAATGCAACTACACTAGTCATTAGAAAGTTTATCCCTCGAAGATATATCAAGCATGGGGTTTAGGTTTACTGTCAATGACATATATGTTGTATTGTGTAAAATATATAGTAAACAAGATTTCCAACGAAAAAAACAGTGGGTATTTACACAATTCATTTTCTCTCTTACTTGGCTTTTCTTAGCATATGCAAACATTGTCATAAATCAGATTAAAGCTTAGTATGTAACTACTAGTCTACTACGCAC
Chr1.tRNA80-SerAGA	GGTGTTTATTTTCAAGGGTAGTGAAATACCCTTTCCCACTCTGTTGCACGATTTGTTTGGCTTTATTTTCAAGAATATAAACAATCATAAGCACAATCTCAATATTACATGCATAAATATATCATCAAAGTTGCTCTTTAGAAATAATTTATTTTTTGAATTGAGAAAATTTTATAAAAATTCAAAAAAATCAAGACAGCCAAATAGGTTTATGGTTCTAATTTTTTTATTTTGTTCATAAACTGCATCATCCTTGGAATCTTCTACTTCTCACTCATGATCAAAATTTAGGATAGAGAATGGTATACGGTTTAGTCTATTTTGAAATAAAAGTTTAGTTTACAGAAAAAGTGGAAGTGGCGGAGTGGTTATCGGGCATGACTAGAAATCATGTGGGCTTTGCCCGCGCAGGTTCGAATCCTGCCGTTCACGTTTTTATTTTGAGTGTTGGTAAGTTTTTATAATTACTTATTGTGTTTTATGGATCGTCTTTGAATTTGAACGGTTTTTCATCATGTTACCGTTTTCAGTAAAATTTAGTATTGATAAAAAACCTCTAAAAAAAACAAAACAGCATGAAAGATATGAAGTCAACTTTCTTTCTACTCCTCTTCTTGAAAAGTTTAAATTTGATTAAAAAGCTTTTCTTGAATCATCAACATGCATAAAGTGTTATGATACAAAACCGACCTTAGCTCAGTTGGTAGAGCGGAGGACTGTAGTTGACGCAGATTATCCTTAGGTCATTGGTTCGAATCCGCTAGGTCGGATCATAAAAGTTT
Chr1.tRNA81-TyrGTA	TAGTTTACAGAAAAAGTGGAAGTGGCGGAGTGGTTATCGGGCATGACTAGAAATCATGTGGGCTTTGCCCGCGCAGGTTCGAATCCTGCCGTTCACGTTTTTATTTTGAGTGTTGGTAAGTTTTTATAATTACTTATTGTGTTTTATGGATCGTCTTTGAATTTGAACGGTTTTTCATCATGTTACCGTTTTCAGTAAAATTTAGTATTGATAAAAAACCTCTAAAAAAAACAAAACAGCATGAAAGATATGAAGTCAACTTTCTTTCTACTCCTCTTCTTGAAAAGTTTAAATTTGATTAAAAAGCTTTTCTTGAATCATCAACATGCATAAAGTGTTATGATACAAAACCGACCTTAGCTCAGTTGGTAGAGCGGAGGACTGTAGTTGACGCAGATTATCCTTAGGTCATTGGTTCGAATCCGCTAGGTCGGATCATAAAAGTTTAAAGATTTTTTTTTTTCATTTCGTTTCAAAGTGATTAGAGAAGAGTATAACTACAAACTCGTTTTTCTATGAGAAATTGTTTTAGAGAATTGCATAGCTATTGACTGTATTATCAGAAATGAGTGGGAAATCTAGAAGTAATTTTCACTGTATTTTAAACCGTTCAAGGTTTACGAGATTTATGCAAGTATTTTTCTAATATAATGTTTTTATAAATTCAAACTTTGTTTTCAAATTTTTAATAGAGACTCACTATGAGTATGCTAACTTAATACAAATCATTGTGTTCATAGAATATTTAGATCAGTACACATGCATGAAATAGAATACAATCCGAC
Chr1.tRNA82-TyrGTA	TCGGATCATAAAAGTTTAAAGATTTTTTTTTTTCATTTCGTTTCAAAGTGATTAGAGAAGAGTATAACTACAAACTCGTTTTTCTATGAGAAATTGTTTTAGAGAATTGCATAGCTATTGACTGTATTATCAGAAATGAGTGGGAAATCTAGAAGTAATTTTCACTGTATTTTAAACCGTTCAAGGTTTACGAGATTTATGCAAGTATTTTTCTAATATAATGTTTTTATAAATTCAAACTTTGTTTTCAAATTTTTAATAGAGACTCACTATGAGTATGCTAACTTAATACAAATCATTGTGTTCATAGAATATTTAGATCAGTACACATGCATGAAATAGAATACAATCCGACCTTAGCTCAGTTGGTAGAGCGGAGGACTGTAGTAGACGCAGATTATCCTTAGGTCACTGGTTCGAATCCGGTAGGTCGGAATTTGCTCCCACATGAGAGCTTTTTATTTTTCTTTCGTTGTGACATTAAGGTTTTTAAATTTTATAATAAACGGTTATATGGTGGTCGACAATTAAACATACCAAAAAGTTTTGCTCGAATTCTTAAACGATCCGTATGTTTAGCTTTTTTCAATATTGATACGATGAAAAATGATTTAAAAGTGACTAAAAACTATGAGTTTTCTAATTTACTTTGGTCAAACAAACATTTAGTTTTAGAGTTTTAAAAAGAACAAAAAATGTATGCATAATTATATTCAAATGCTTGTGGGTTGTGCCTATAAGTTGTCAACGTTCATACAAGGGTGGTGAAATACCCTTTCCCACTC
Chr1.tRNA83-SerAGA	TCAACGTTCATACAAGGGTGGTGAAATACCCTTTCCCACTCTGTTGCACGATTTGTTTGGCTTTATTTTCAAGAATATAAACAATCATAAGCACAATCTCAATATTACATGCATAAATATATCATCAAAGTTGCTCTTTAGAAATAATTTATTTTTTGAATTGAGAAAATTTTATAAAAATTCAAAAAAATCAAGACAGCCAAATAGGTTTATGGTTCTAATTTTTTTATTTTGTTCATAAACTGCATCATCCTTGGAATCTTCTACTTCTCACTCATGATCAAAATTTAGGATAGAGAATGGTATACGGTTTAGTCTATTTTGAAATAAAAGTTTAGTTTACAGAAAAAGTGGACGTGCCGGAGTGGTTATCGGGCATGACTAGAAATCATGTGGGCTTTGCCCGCGCAGGTTCGAATCCTGCCGTTCACGTTTTTATTTTGAGTGTTGGTAAGTTTTTATAATTACTTATTGTGTTTTATGGATCGTCTTTGAATTTGAACGGTTTTTCATCATGTTACCGTTTTCAGTAAACTTTAGTATTGATAAAAAACCTCTAAAAAAAACAAAACAGCATGAAAGATATGAAGTCAACTTTCTTTCTACTCCTCTTCTTGATAAGTTTAAATTTGATTAAAAAGCTTTTCTTGAATCATCAACATGCATAAAGTGTTATGATACAAAACCGACCTTAGCTCAGTTGGTAGAGCGGAGGACTGTAGTTGACGCAGATTATCCTTAGGTCATTGGTTCGAATCCGCTAGGTCGGATCATAAAAGTTT
Chr1.tRNA84-TyrGTA	TAGTTTACAGAAAAAGTGGACGTGCCGGAGTGGTTATCGGGCATGACTAGAAATCATGTGGGCTTTGCCCGCGCAGGTTCGAATCCTGCCGTTCACGTTTTTATTTTGAGTGTTGGTAAGTTTTTATAATTACTTATTGTGTTTTATGGATCGTCTTTGAATTTGAACGGTTTTTCATCATGTTACCGTTTTCAGTAAACTTTAGTATTGATAAAAAACCTCTAAAAAAAACAAAACAGCATGAAAGATATGAAGTCAACTTTCTTTCTACTCCTCTTCTTGATAAGTTTAAATTTGATTAAAAAGCTTTTCTTGAATCATCAACATGCATAAAGTGTTATGATACAAAACCGACCTTAGCTCAGTTGGTAGAGCGGAGGACTGTAGTTGACGCAGATTATCCTTAGGTCATTGGTTCGAATCCGCTAGGTCGGATCATAAAAGTTTAAAGATTTTTTTTTTTCATTTCGTTTCAAAGTGATTAGAGAAGAGTATAACTACAAACTCGTTTTTCTATGAGAAATTGTTTTAGAGAATTGCATAGCTATTGACTGTATTATCAGAAATGAGTGGGAAATCTAGAAGTAATTTTCACTGTATTTTAAACCGTTCAAGGCTTACGAGATTTATGCAAGTATTTTTCTAATATAATGTTTTTATAAATTCAAACTTTATTTTCAAATTTTTAATAGAGACTCACTATGAGTATGCTAACTTAATACAAATCATTGTGTTCATAGAATATTTAGATCAGTACACATGCATGAAATAGAATACAATCCGAC
Chr1.tRNA85-TyrGTA	TCGGATCATAAAAGTTTAAAGATTTTTTTTTTTCATTTCGTTTCAAAGTGATTAGAGAAGAGTATAACTACAAACTCGTTTTTCTATGAGAAATTGTTTTAGAGAATTGCATAGCTATTGACTGTATTATCAGAAATGAGTGGGAAATCTAGAAGTAATTTTCACTGTATTTTAAACCGTTCAAGGCTTACGAGATTTATGCAAGTATTTTTCTAATATAATGTTTTTATAAATTCAAACTTTATTTTCAAATTTTTAATAGAGACTCACTATGAGTATGCTAACTTAATACAAATCATTGTGTTCATAGAATATTTAGATCAGTACACATGCATGAAATAGAATACAATCCGACCTTAGCTCAGTTGGTAGAGCGGAGGACTGTAGTAGACGCAGATTATCCTTAGGTCACTGGTTCGAATCCGGTAGGTCGGAATTTGCTCCCACATGAGAGCTTTTTATTTTTCTTTCGTTGTGACATTAAGGTTTTTAAATTTTATAATAAACGGTTATATGGTGGTCGACAATTAAACATACCAAAAAGTTTTGCTCGAATTCTTAAACGATCCGTATGTTTAGCTTTTTTCAATATTGATACGATGAAAAATGATTTAAAAGTGACTAAAAACTATGAGTTTTCTAATTTTCTTTGGTCAAACAAACATTTAGTTTTAGAGTTTTAAAAAGAACAAAAAATGTATGCATAATTATATTCAAATGCTTGTGGGTTGTGCCTATAAGTTGTCAACGTTCATACAAGGGTGGTGAAATACCCTTTCCCACTC
Chr1.tRNA86-SerAGA	TCAACGTTCATACAAGGGTGGTGAAATACCCTTTCCCACTCTGTTGCACGATTTGTTTGGCTTTATTTTCAAGAATATAAACAATCATAAGCACAATCTCAATATTACATGCATAAATATATCATCAAAGTTGCTCTTTAGAAATAATTTATTTTTTGAATTGAGAAAATTTTATAAAAATTCAAAAAAATCAAGACAGCCAAATAGGTTTATGGTTCTAATTTTTTTATTTTGTTCATAAACTGCATCATCCTTGGAATCTTCTACTTCTCACTCATGATCAAAATTTAGGATAGAGAATGGTATACGGTTTAGTCTATTTTGAAATAAAAGTTTAGTTTACAGAAAAAGTGGAAGTGGCGGAGTGGTTATCGGGCATGACTAGAAATCATGTGGGCTTTGCCCGCGCAGGTTCGAATCCTGCCGTTCACGTTTTTATTTTGAGTGTTGGTAAGTTTTTATAATTACTTATTGTGTTTTATGGATCGTCTTTGAATTTGAACGGTTTTTCATCATGTTACCGTTTTCAGTAAAATTTAGTATTGATAAAAAACCTCTAAAAAAAACAAAACAGCATGAAAGATATGAAGTCAACTTTCTTTCTACTCCTCTTCTTGAAAAGTTTAAATTTGATTAAAAAGCTTTTCTTGAATCATCAACATGCATAAAGTGTTATGATACAAAACCGACCTTAGCTCAGTTGGTAGAGCGGAGGACTGTAGTTGACGCAGATTATCCTTAGGTCATTGGTTCGAATCCGCTAGGTCGGATCATAAAAGTTT
Chr1.tRNA87-TyrGTA	TAGTTTACAGAAAAAGTGGAAGTGGCGGAGTGGTTATCGGGCATGACTAGAAATCATGTGGGCTTTGCCCGCGCAGGTTCGAATCCTGCCGTTCACGTTTTTATTTTGAGTGTTGGTAAGTTTTTATAATTACTTATTGTGTTTTATGGATCGTCTTTGAATTTGAACGGTTTTTCATCATGTTACCGTTTTCAGTAAAATTTAGTATTGATAAAAAACCTCTAAAAAAAACAAAACAGCATGAAAGATATGAAGTCAACTTTCTTTCTACTCCTCTTCTTGAAAAGTTTAAATTTGATTAAAAAGCTTTTCTTGAATCATCAACATGCATAAAGTGTTATGATACAAAACCGACCTTAGCTCAGTTGGTAGAGCGGAGGACTGTAGTTGACGCAGATTATCCTTAGGTCATTGGTTCGAATCCGCTAGGTCGGATCATAAAAGTTTAAAGATTTTTTTTTTTCATTTCGTTTCAAAGTGATTAGAGAAGAGTATAACTACAAACTCGTTTTTCTATGAGAAATTGTTTTAGAGAATTGCATAGCTATTGACTGTATTATCAGAAATGAGTGGGAAATCTAGAAGTAATTTTCACTGTATTTTAAACCGTTCAAGGTTTACGAGATTTATGCAAGTATTTTTCTAATATAATGTTTTTATAAATTCAAACTTTGTTTTCAAATTTTTAATAGAGACTCACTATGAGTATGCTAACTTAATACAAATCATTGTGTTCATAGAATATTTAGATCAGTACACATGCATGAAATAGAATACAATCCGAC
Chr1.tRNA88-TyrGTA	TCGGATCATAAAAGTTTAAAGATTTTTTTTTTTCATTTCGTTTCAAAGTGATTAGAGAAGAGTATAACTACAAACTCGTTTTTCTATGAGAAATTGTTTTAGAGAATTGCATAGCTATTGACTGTATTATCAGAAATGAGTGGGAAATCTAGAAGTAATTTTCACTGTATTTTAAACCGTTCAAGGTTTACGAGATTTATGCAAGTATTTTTCTAATATAATGTTTTTATAAATTCAAACTTTGTTTTCAAATTTTTAATAGAGACTCACTATGAGTATGCTAACTTAATACAAATCATTGTGTTCATAGAATATTTAGATCAGTACACATGCATGAAATAGAATACAATCCGACCTTAGCTCAGTTGGTAGAGCGGAGGACTGTAGTAGACGCAGATTATCCTTAGGTCACTGGTTCGAATCCGGTAGGTCGGAATTTGCTCCCACATGAGAGCTTTTTATTTTTCTTTCGTTGTGACATTAAGGTTTTTAAATTTTATAATAAACGGTTATATGGTGGTCGACAATTAAACATACCAAAAAGTTTTGCTCGAATTCTTAAACGATCCGTATGTTTAGCTTTTTTCAATATTGATACGATGAAAAATGATTTAAAAGTGACTAAAAACTATGAGTTTTCTAATTTACTTTGGTCAAACAAACATTTAGTTTTAGAGTTTTAAAAAGAACAAAAAATGTATGCATAATTATATTCAAATGCTTGTGGGTTGTGCCTATAAGTTGTCAACGTTCATACAAGGGTGGTGAAATACCCTTTCCCACTC
Chr1.tRNA89-SerAGA	TCAACGTTCATACAAGGGTGGTGAAATACCCTTTCCCACTCTGTTGCACGATTTGTTTGGCTTTATTTTCAAGAATATAAACAATCATAAGCACAATCTCAATATTACATGCATAAATATATCATCAAAGTTGCTCTTTAGAAATAATTTATTTTTTGAATTGAGAAAATTTTATAAAAATTCAAAAAAATCAAGACAGCCAAATAGGTTTATGGTTCTAATTTTTTTATTTTGTTCATAAACTGCATCATCCTTGGAATCTTCTACTTCTCACTCATGATCAAAATTTAGGATAGAGAATGGTATACGGTTTAGTCTATTTTGAAATAAAAGTTTAGTTTACAGAAAAAGTGGACGTGCCGGAGTGGTTATCGGGCATGACTAGAAATCATGTGGGCTTTGCCCGCGCAGGTTCGAATCCTGCCGTTCACGTTTTTATTTTGAGTGTTGGTAAGTTTTTATAATTACTTATTGTGTTTTATGGATCGTCTTTGAATTTGAACGGTTTTTCATCATGTTACCGTTTTCAGTAAACTTTAGTATTGATAAAAAACCTCTAAAAAAAACAAAACAGCATGAAAGATATGAAGTCAACTTTCTTTCTACTCCTCTTCTTGATAAGTTTAAATTTGATTAAAAAGCTTTTCTTGAATCATCAACATGCATAAAGTGTTATGATACAAAACCGACCTTAGCTCAGTTGGTAGAGCGGAGGACTGTAGTTGACGCAGATTATCCTTAGGTCATTGGTTCGAATCCGCTAGGTCGGATCATAAAAGTTT
Chr1.tRNA9-ThrTGT	CCCAAATTGATTCAACAGAGTTACAATTTCCGTCTTAAATATATGCAACGAATTTTCTGGAAAAACAAAAAAGAAATCGGGGCGAAAATCTAGGGTTTCTCAGAGAAATGGGAATGAAGAGATAGTAGCGAAATCGATGGGGCATTGATGAATAGAAGGATAGAGATCAAAGAATTACCTGAACTGGAGAGAATTCGTGTTAAAGGCGTCGTCTCTGGAAGTAACTGTTAAACTCGTGTCAAAGGCGTCGTCTATGGGGGGAGACGAAATAAGGAAGAAGAAGTAAGTTAGGAGGATAAATGACGACTTTTATAGATTTATATATTTGTTATTGGATTCCATTATCAATGGCCCGTATAGCTCAGTGGTAGAGCGTCAGTCTTGTAAACTGAAGGTCCGTAGTTCGATCCTGCGTGTGGGCACTTTTTTATTTTTCAACCTTATGCAATTTTATTTTTTTCCTTTCCCTGTAAATTATAAAAAACATGTAGTTGAAATTAAATAAGATATTTTTTTTTTTGTAAGTATTAAATAAAGAGATTTAGTGAAAGCGATGCGACTCATTGTAATGTATCAATTTTGGATCTCTTTGTAGTTTTTATAAAACAAAATCTTTTTAGGATACTTTCATTGGCCATAAATCATAATAGTGGTTCACCACTTCATTAGAGTTTTTAGCTGTTTTTCTTTTAAGAATCAAATATTAAATCAAATTCTGATTTGATCAATAATAAACTGTTATTTAGCTAATGCAATTGTTTAAACTGATAAA
Chr1.tRNA90-TyrGTA	TAGTTTACAGAAAAAGTGGACGTGCCGGAGTGGTTATCGGGCATGACTAGAAATCATGTGGGCTTTGCCCGCGCAGGTTCGAATCCTGCCGTTCACGTTTTTATTTTGAGTGTTGGTAAGTTTTTATAATTACTTATTGTGTTTTATGGATCGTCTTTGAATTTGAACGGTTTTTCATCATGTTACCGTTTTCAGTAAACTTTAGTATTGATAAAAAACCTCTAAAAAAAACAAAACAGCATGAAAGATATGAAGTCAACTTTCTTTCTACTCCTCTTCTTGATAAGTTTAAATTTGATTAAAAAGCTTTTCTTGAATCATCAACATGCATAAAGTGTTATGATACAAAACCGACCTTAGCTCAGTTGGTAGAGCGGAGGACTGTAGTTGACGCAGATTATCCTTAGGTCATTGGTTCGAATCCGCTAGGTCGGATCATAAAAGTTTAAAGATTTTTTTTTTTCATTTCGTTTCAAAGTGATTAGAGAAGAGTATAACTACAAACTCGTTTTTCTATGAGAAATTGTTTTAGAGAATTGCATAGCTATTGACTGTATTATCAGAAATGAGTGGGAAATCTAGAAGTAATTTTCACTGTATTTTAAACCGTTCAAGGCTTACGAGATTTATGCAAGTATTTTTCTAATATAATGTTTTTATAAATTCAAACTTTATTTTCAAATTTTTAATAGAGACTCACTATGAGTATGCTAACTTAATACAAATCATTGTGTTCATAGAATATTTAGATCAGTACACATGCATGAAATAGAATACAATCCGAC
Chr1.tRNA91-TyrGTA	TCGGATCATAAAAGTTTAAAGATTTTTTTTTTTCATTTCGTTTCAAAGTGATTAGAGAAGAGTATAACTACAAACTCGTTTTTCTATGAGAAATTGTTTTAGAGAATTGCATAGCTATTGACTGTATTATCAGAAATGAGTGGGAAATCTAGAAGTAATTTTCACTGTATTTTAAACCGTTCAAGGCTTACGAGATTTATGCAAGTATTTTTCTAATATAATGTTTTTATAAATTCAAACTTTATTTTCAAATTTTTAATAGAGACTCACTATGAGTATGCTAACTTAATACAAATCATTGTGTTCATAGAATATTTAGATCAGTACACATGCATGAAATAGAATACAATCCGACCTTAGCTCAGTTGGTAGAGCGGAGGACTGTAGTAGACGCAGATTATCCTTAGGTCACTGGTTCGAATCCGGTAGGTCGGAATTTGCTCCCACATGAGAGCTTTTTATTTTTCTTTCGTTGTGACATTAAGGTTTTTAAATTTTATAATAAACGGTTATATGGTGGTCGACAATTAAACATACCAAAAAGTTTTGCTCGAATTCTTAAACGATCCGTATGTTTAGCTTTTTTCAATATTGATACGATGAAAAATGATTTAAAAGTGACTAAAAACTATGAGTTTTCTAATTTTCTTTGGTCAAACAAACATTTAGTTTTAGAGTTTTAAAAAGAACAAAAAATGTATGCATAATTATATTCAAATGCTTGTGGGTTGTGCCTATAAGTTGTCAACGTTCATACAAGGGTGGTGAAATACCCTTTCCCACTC
Chr1.tRNA92-SerAGA	TCAACGTTCATACAAGGGTGGTGAAATACCCTTTCCCACTCTGTTGCACGATTTGTTTGGCTTTATTTTCAAGAATATAAACAATCATAAGCACAATCTCAATATTACATGCATAAATATATCATCAAAGTTGCTCTTTAGAAATAATTTATTTTTTGAATTGAGAAAATTTTATAAAAATTCAAAAAAATCAAGACAGCCAAATAGGTTTATGGTTCTAATTTTTTTATTTTGTTCATAAACTGCATCATCCTTGGAATCTTCTACTTCTCACTCATGATCAAAATTTAGGATAGAGAATGGTATACGGTTTAGTCTATTTTGAAATAAAAGTTTAGTTTACAGAAAAGGTGGACGTGCCGGAGTGGTTATCGGGCATGACTAGAAATCATGTGGGTTTTGCCCGCGCAGGTTCGAATCCTGCCGTTCACGTTTTTATTTTGAGTGTTGGTAAGTTCTTATAATTACTTATTGTGTTTTATGGATCGTCTTTGAATTTGAACGGTTTTCCATCATGTTACCGTTTTCAGTAAAATTTAGTATTGATAAAAAACCTCTAAAAAAAACAAGATAGCATGAAAGATATGAAGTCAACTTTCTTTCTACTCCTCTTCTTGATAAGTTTAAATTTGATTAAAAAGCTCTTCTTGAATCATCAACATGCATAAAGTGTTATAATACAAAACCGACCTTAGCTCAGTTGGTAGAGCGGAGGACTGTAGTTGACGCAGATTATCCTTAGGTCACTGGTTCGAATCCGGTAGGTCGGATCATAAAAGTTT
Chr1.tRNA93-TyrGTA	TAGTTTACAGAAAAGGTGGACGTGCCGGAGTGGTTATCGGGCATGACTAGAAATCATGTGGGTTTTGCCCGCGCAGGTTCGAATCCTGCCGTTCACGTTTTTATTTTGAGTGTTGGTAAGTTCTTATAATTACTTATTGTGTTTTATGGATCGTCTTTGAATTTGAACGGTTTTCCATCATGTTACCGTTTTCAGTAAAATTTAGTATTGATAAAAAACCTCTAAAAAAAACAAGATAGCATGAAAGATATGAAGTCAACTTTCTTTCTACTCCTCTTCTTGATAAGTTTAAATTTGATTAAAAAGCTCTTCTTGAATCATCAACATGCATAAAGTGTTATAATACAAAACCGACCTTAGCTCAGTTGGTAGAGCGGAGGACTGTAGTTGACGCAGATTATCCTTAGGTCACTGGTTCGAATCCGGTAGGTCGGATCATAAAAGTTTAAAGTTTTTTTTAGTTCATTTCGTTTCAAAGTGATTAGAGAAGAGTATAACTACAAACTCGTTTTTCTATGAGAATTTGTTTTAGAGAATTGCATAGCTACTGACTGTATTATCAGAAAAGAGTGGGAACTCTCGAAGTAATTTTCACTGTATTTTAAACCGTTCAAGGGTAAACCCTCATTTTCTTATATTTACGAGATTTATGCAAGTATTTTTCTAATATAATGTTTTTATAAATTCAAACTTTGTTTTCAAACTTTTAATAGAGAATCACTATGAGTATGCTAACTTAATACAAATCATTGTGTTCATAGAATATTTAGATCAGTACACATGCA
Chr1.tRNA94-TyrGTA	TTTTTTTTAGTTCATTTCGTTTCAAAGTGATTAGAGAAGAGTATAACTACAAACTCGTTTTTCTATGAGAATTTGTTTTAGAGAATTGCATAGCTACTGACTGTATTATCAGAAAAGAGTGGGAACTCTCGAAGTAATTTTCACTGTATTTTAAACCGTTCAAGGGTAAACCCTCATTTTCTTATATTTACGAGATTTATGCAAGTATTTTTCTAATATAATGTTTTTATAAATTCAAACTTTGTTTTCAAACTTTTAATAGAGAATCACTATGAGTATGCTAACTTAATACAAATCATTGTGTTCATAGAATATTTAGATCAGTACACATGCATGAAATAGAATACAATCCGACCTTAGCTCAGTTGGTAGAGCGGAGGACTGTAGTAGACGTAGATTATCCTTAGGTCACTGGTTCGAATCCGGTAGGTCGGAATTTGCTCCCACAGGAGAGCTTTTTATTTTTCTTTTGTTGTGACATTAAAGTTTTTAAAATTTTATAATAAACGGTTATATGGTGGTCGACAATTAAACATACCAAAAAGTTTAGCTCGAATTCTTCAACGATCCGTATGTTTATCTTTTTCAATATTGATACGATGAAAAATGATTTAAAAGTGACTAAAAACTATGAGTTTTCTAATTTTCTTTGGTCAAACAAACATTTAGTTTTAGAGTTTTAAAAATACAAAAAATGTATGCATAGTTATATTCAAATGCTTGTGGGTTGTGCCTATAAGTTGTCAACGTTCATACAAGGGTAGTGAAATACCCTTTCCCACTCT
Chr1.tRNA95-SerAGA	TCAACGTTCATACAAGGGTAGTGAAATACCCTTTCCCACTCTGTTGCACGATTTGTTTGGCTTTATTTTCAAGAATATAAACAATCATAAGCACAATCTCAATATTACATGCATAAATATATCATCAAAGTTGCTCTTTAGAAATAATTTATTTTTTGAATTGAGAAAATTTTATAAAAATTCAAAAAAATCAAGACAGCCAAATAGGTTTATGGTTCTAATTTTTTTATTTTGTTCATAAACTGCATCATCCTTGGAATCTTCTACTTCTCACTCATGATCAAAATTTAGGATAGAGAATGGTATACGGTTTAGTCTATTTTGAAATAAAAGTTTAGTTTACAGAAAAAGTGGACGTGCCGGAGTGGTTATCGGGCATGACTAGAAATCATGTGGGCTTTGCCCGCGCAGGTTCGAATCCTGCCGTTCACGTTTTTATTTTGAGTGTTGGTAAGTTTTTATAATTACTTATTGTGTTTTATGGATCGTCTTTGAATTTGAACGGTTTTTCATCATGTTACCGTTTTCAGTAAACTTTAGTATTGATAAAAAACCTCTAAAAAAAACAAAACAGCATGAAAGATATGAAGTCAACTTTCTTTCTACTCCTCTTCTTGATAAGTTTAAATTTGATTAAAAAGCTTTTCTTGAATCATCAACATGCATAAAGTGTTATGATACAAAACCGACCTTAGCTCAGTTGGTAGAGCGGAGGACTGTAGTTGACGCAGATTATCCTTAGGTCATTGGTTCGAATCCGCTAGGTCGGATCATAAAAGTTT
Chr1.tRNA96-TyrGTA	TAGTTTACAGAAAAAGTGGACGTGCCGGAGTGGTTATCGGGCATGACTAGAAATCATGTGGGCTTTGCCCGCGCAGGTTCGAATCCTGCCGTTCACGTTTTTATTTTGAGTGTTGGTAAGTTTTTATAATTACTTATTGTGTTTTATGGATCGTCTTTGAATTTGAACGGTTTTTCATCATGTTACCGTTTTCAGTAAACTTTAGTATTGATAAAAAACCTCTAAAAAAAACAAAACAGCATGAAAGATATGAAGTCAACTTTCTTTCTACTCCTCTTCTTGATAAGTTTAAATTTGATTAAAAAGCTTTTCTTGAATCATCAACATGCATAAAGTGTTATGATACAAAACCGACCTTAGCTCAGTTGGTAGAGCGGAGGACTGTAGTTGACGCAGATTATCCTTAGGTCATTGGTTCGAATCCGCTAGGTCGGATCATAAAAGTTTAAAGATTTTTTTTTTTCATTTCGTTTCAAAGTGATTAGAGAAGAGTATAACTACAAACTCGTTTTTCTATGAGAAATTGTTTTAGAGAATTGCATAGCTATTGACTGTATTATCAGAAATGAGTGGGAAATCTAGAAGTAATTTTCACTGTATTTTAAACCGTTCAAGGCTTACGAGATTTATGCAAGTATTTTTCTAATATAATGTTTTTATAAATTCAAACTTTATTTTCAAATTTTTAATAGAGACTCACTATGAGTATGCTAACTTAATACAAATCATTGTGTTCATAGAATATTTAGATCAGTACACATGCATGAAATAGAATACAATCCGAC
Chr1.tRNA97-TyrGTA	TCGGATCATAAAAGTTTAAAGATTTTTTTTTTTCATTTCGTTTCAAAGTGATTAGAGAAGAGTATAACTACAAACTCGTTTTTCTATGAGAAATTGTTTTAGAGAATTGCATAGCTATTGACTGTATTATCAGAAATGAGTGGGAAATCTAGAAGTAATTTTCACTGTATTTTAAACCGTTCAAGGCTTACGAGATTTATGCAAGTATTTTTCTAATATAATGTTTTTATAAATTCAAACTTTATTTTCAAATTTTTAATAGAGACTCACTATGAGTATGCTAACTTAATACAAATCATTGTGTTCATAGAATATTTAGATCAGTACACATGCATGAAATAGAATACAATCCGACCTTAGCTCAGTTGGTAGAGCGGAGGACTGTAGTAGACGCAGATTATCCTTAGGTCACTGGTTCGAATCCGGTAGGTCGGAATTTGCTCCCACATGAGAGCTTTTTATTTTTCTTTCGTTGTGACATTAAGGTTTTTAAATTTTATAATAAACGGTTATATGGTGGTCGACAATTAAACATACCAAAAAGTTTTGCTCGAATTCTTAAACGATCCGTATGTTTAGCTTTTTTCAATATTGATACGATGAAAAATGATTTAAAAGTGACTAAAAACTATGAGTTTTCTAATTTTCTTTGGTCAAACAAACATTTAGTTTTAGAGTTTTAAAAAGAACAAAAAATGTATGCATAATTATATTCAAATGCTTGTGGGTTGTGCCTATAAGTTGTCAACGTTCATACAAGGGTGGTGAAATACCCTTTCCCACTC
Chr1.tRNA98-SerAGA	TCAACGTTCATACAAGGGTGGTGAAATACCCTTTCCCACTCTGTTGCACGATTTGTTTGGCTTTATTTTCAAGAATATAAACAATCATAAGCACAATCTCAATATTACATGCATAAATATATCATCAAAGTTGCTCTTTAGAAATAATTTATTTTTTGAATTGAGAAAATTTTATAAAAATTCAAAAAAATCAAGACAGCCAAATAGGTTTATGGTTCTAATTTTTTTATTTTGTTCATAAACTGCATCATCCTTGGAATCTTCTACTTCTCACTCATGATCAAAATTTAGGATAGAGAATGGTATACGGTTTAGTCTATTTTGAAATAAAAGTTTAGTTTACAGAAAAGGTGGACGTGCCGGAGTGGTTATCGGGCATGACTAGAAATCATGTGGGTTTTGCCCGCGCAGGTTCGAATCCTGCCGTTCACGTTTTTATTTTGAGTGTTGGTAAGTTCTTATAATTACTTATTGTGTTTTATGGATCGTCTTTGAATTTGAACGGTTTTCCATCATGTTACCGTTTTCAGTAAAATTTAGTATTGATAAAAAACCTCTAAAAAAAACAAGATAGCATGAAAGATATGAAGTCAACTTTCTTTCTACTCCTCTTCTTGATAAGTTTAAATTTGATTAAAAAGCTCTTCTTGAATCATCAACATGCATAAAGTGTTATAATACAAAACCGACCTTAGCTCAGTTGGTAGAGCGGAGGACTGTAGTTGACGCAGATTATCCTTAGGTCACTGGTTCGAATCCGGTAGGTCGGATCATAAAAGTTT
Chr1.tRNA99-TyrGTA	TAGTTTACAGAAAAGGTGGACGTGCCGGAGTGGTTATCGGGCATGACTAGAAATCATGTGGGTTTTGCCCGCGCAGGTTCGAATCCTGCCGTTCACGTTTTTATTTTGAGTGTTGGTAAGTTCTTATAATTACTTATTGTGTTTTATGGATCGTCTTTGAATTTGAACGGTTTTCCATCATGTTACCGTTTTCAGTAAAATTTAGTATTGATAAAAAACCTCTAAAAAAAACAAGATAGCATGAAAGATATGAAGTCAACTTTCTTTCTACTCCTCTTCTTGATAAGTTTAAATTTGATTAAAAAGCTCTTCTTGAATCATCAACATGCATAAAGTGTTATAATACAAAACCGACCTTAGCTCAGTTGGTAGAGCGGAGGACTGTAGTTGACGCAGATTATCCTTAGGTCACTGGTTCGAATCCGGTAGGTCGGATCATAAAAGTTTAAAGTTTTTTTTAGTTCATTTCGTTTCAAAGTGATTAGAGAAGAGTATAACTACAAACTCGTTTTTCTATGAGAATTTGTTTTAGAGAATTGCATAGCTACTGACTGTATTATCAGAAAAGAGTGGGAACTCTCGAAGTAATTTTCACTGTATTTTAAACCGTTCAAGGGTAAACCCTCATTTTCTTATATTTACGAGATTTATGCAAGTATTTTTCTAATATAATGTTTTTATAAATTCAAACTTTGTTTTCAAACTTTTAATAGAGAATCACTATGAGTATGCTAACTTAATACAAATCATTGTGTTCATAGAATATTTAGATCAGTACACATGCA
Chr2.tRNA1-AsnGTT	GAGTTGCAAATTCGTCCAATCTTTTAGTAACTAGTTGTAGCTCCGCTAAATAGTTTTCGTTTTCTATAGATCCGCCCATGATAACACCCACATTTCAACTTGAATAAAGTTGTACTAAGCGATCAATACAGTATTACAAGGTGTTTCTGAACATATGCTCAACTAACAGTTAACACATTATAATACAATATGAATAAGACTCAGTTAATCATTTAACATTTCTATTTGCGAATAAGAATATGCTCTAGTTTCGTAAACAATGTGTACCATATCCTTTTGAGGATTGAGGTCCGTTTTGGCAGTATTCCTAACGAATTCTAAAATATTTAGCTAATTCAGATAATCAAAATGCTGGAATAGCTCAGTTGGTTAGAGCGTGTGGCTGTTAACCACAAGGTCGGAGGTTCGACCCCTCCTTCTAGCGATTACTTTTTTTTTTTTAACTCGTCACGTAGTTTCCTTAAATGGGCTTCGTCGAGGCCCATGCCAACACTTTGTGTTGATTATTATTCCATTCGCTTTAAAGTTTAAAGTTGTGGCGATGAAATAAAAATGTGACAGATGTGTTGTTGCTTGTTGAATGTATAAAAGGGTAAATATCAGCTAGCTAACAATGGCTTTACTATAAATCAACCCCTGAAACGTTGTTTCAGCTAAGAATGTTGGAGATGGGACCCGTAAACCAGTGGCGGGCACTGAAAAGCCAATATGAGAGGGTTATGGCCACCAAACCAGCAACTGCCACCGGAGTGTAGTTGAGTGTCTCTGCTGTTA
Chr2.tRNA10-SerGGA	ATATAGAAAAATAGGTACTACCAATATGAAATTAAGAAAGACATATATACCTGAAACAAAATTCTGTAATGACTATGTGACCATGAAGGGAGTAGTTGATTCGCGTTCCAATTCATTGGCAAAATCCGGTATAAATATAATAATATAACGAGATCGTCGTCTTGACAAAGATGAATAGAAAGAGTGCTTTTTTTTTAATGGTAACAATTCTTATTGTTTTTTTTTCTTCGAAGGAAGATCTTTCTTTGACTAAAAAGGTTTCCATTTTTAATAGATTGTTTGTGGTTGTACCTTTACTGCAAGAATATAAATGACTCGCTATTCACTCGAGGTTTCTGGGTCATAATGTAGGAGAGATGGCCGAGTGGTTTAAGGCGTAGCATTGGAACTGCTATGTAGGCTTTTGTTTACCGAGGGTTCGAATCCCTCTCTTTCCGTACCTTTACCTAATTCACCAACGTTACCGACCGCGCAATACCAATCGAGACCTCTAAGACGAACTAAAGGGATGTCTCTAAGCAGCCAAGGCCAAGAGCAAGCAGGAGTGGTCCTATCCGCCCATTCATTTTTAAGTGACTTATAAGACGTGAGAGATACTCTAAAGTCATAACGGGGAAGGCCAGAGACTTCGTTCAAATGGGGGGAGGTTTTCTCTTCAATAAAATGAAAGGCAGGTATTTTTATACGAAAATTGAGAATTCAATAATAAATGTTCACTTGAGATTAGGTTCGCGAAGAAGAAGATCACAAATGAGATCTTGAGCTTGAAGCTTACTCTCCAGAATCG
Chr2.tRNA100-AlaAGC	TTATACTTTTAGTCTAACTTTGAAGGAGATGAAACATGGAAGAGGAACCTAATTGACATTGTGTATGAGCCATTATAGTAACTTTACAGCAAAATTCACTGCAGATATATACCAAAAAAAACAGCACTGAACCAGTTACTGCTTAAGGTTAGTGGAAAACACAACTACAGTAGGGATTTTGACTGGAAAAAACTGGAAAAAAAGAAGTACCAATTCTGAAGACCTCTAATTGAGAATATGGTGAATTTTTTTCTAAATAAAAGTAGATTTCAGCTGGGAAAAAAACACACTTTTTTCAATTTTGTTGATCATATAAATATAATAAATATACAAAACATGTTGATATGAATGGGGATGTAGCTCAGATGGTAGAGCGCTCGCTTAGCATGCGAGAGGTACGGGGATCGATACCCCGCATCTCCATTTCTTTTTTGCATTTGTTTTAACATTATGTGGCTTAGGGTGTGAGTAAGAGACGTAACTTGTCGGAGAAGTTACAACTTTTACCAACGGTTACGTAGAGTAAGCTATGTAAACATATAGATAAGTGTGTATGTTGTCTTAAGTAAAAATTGTCGAGAATAATAAAGAAGTGGAAATAAAAATTGTCGAGAATAATAAAAGAAGTTTTTCCACTTTTTCATCCTTTGTTTTCTCTACCATGCTCTGTACTGGAAGCAATGCTTCTACAATTATTCAAGAGCAAAAACACCAACAAGACTCTGCTTCCGCTGGTGATTGAGCCACTGTTTGTTGCTTGCTAGATTGCCAAC
Chr2.tRNA16-AsnGTT	TATAAAAGATTGAAAAACCATCACAAACCTCCCCTTTTTCTTTTCTATTTCAATTTATGGATTATTATATGATGATTTTGCAACTTTCCATATATAGAAATAGAAAGAGATAGACTAGAAACGACATCTCTTATGTCAATGACACCAAAGGGATATTAAATGAATGGAATTGGGATATGGATAGAATATAATGAAATAAATAGAGCCGCTTTGAGGTTCCCTATGAAATGAGGCATGGAACGGAGCCACTACGAAGAAGTTCCGGGGGTTACGAAGGAAACTTCGAGTTCATATTGGTCATGTGGGTTGAGAACGGGAATTGAACTCTATAAGATCTAATCTCCCATTGTTCCTCAGTAGCTCAGTGGTAGAGCGGTCGGCTGTTAACTGATTGGTCGTAGGTTCAAATCCTACTTGGGGAGATTTGTTAGTTATCGCTTTTCTGACCTAACGGCCCCTGTCCTTCTCCTTTGTTTCTAAACTAGCTGAATCGTGTCAAAAGTGGAAAGTTGATTGTTGGTTTTGATTCCTCACTCTCGTATAGGTGAACTTGGTTCGTTAAATTCTTAGGAAGAAAAGAAGGATCAACTGGGAATGAATGGGAAGACTGGAGTAGTATCTCTTCATTAGTCGGAAGGAATTTGTCTCCACTAGCCTCATTCGAAAAAGAACAGAATCCGAACAAACAAGAAAAGGGTTTAGGTAGGATAGTGCGATGTAGTCCAATGGCTAAAGCTCTGCCAGCTTCTTGTAGACTGAACTCTCTTTAGGC
Chr2.tRNA19-GlnCTG	AAACAATTCAACCAATCGTGGCAAATATTGCATATAACAGAAATGATTAGAAAATATGAAAATTTATTTTAAGTTTTAATATAATGGACAAAAATAAAATACATAAGAACATCTTATATATTGGGATATAGTTTAGCTATTTAATCATTCTAAGTTTCTAACCATGATAGATTTGGCAAAAGTAACTCATTAGAATTTCAATTTTTGTTTGTAATGTTGTAATTTTCAAATTAAGTTCAGTGTATGAAATAATTAAATATAATTACAGGTAACTCAGACCAAAAATCCTACAACTTCAACATTTTGGTTCATACGTATATATATTATAAGTTTACGTCTCTAAACATAATGGTTCTATGGTCTAGCGGTTAGGACATTGGACTCTGAATCCAGTAACCCGAGTTCAATTCTCGGTAGAACCTTTATTTTTACTTTTTGTCCCAATATGAATCAAAAGCTTCCCACGTGCGAATGAACTAGTCAACAATATTCACACGTACGAAATCAGATCCAACAAAAGGAAGAAGTATCTTTCCTTTCACTTTTTGTCCAAATACATATCAAAAGCTTGCCACGTGCAAATGAAATAGTCAACAAAATTCACACGTACGAAATCAGATACAAGAATAATAAGTAATGGTGGAACTGAAACAAATGTAACCCAACTTTTTTGTTTTGTTTTGTTTTCTGGTCTTTCAATAAGAAAGAAACCGAAAACAAAACCCAATCTCCAAGAATTTTACAATTTACAAAATCCACGTTTGAACCAAAA
Chr2.tRNA2-AlaAGC	GAGCGTTCTCAGAAACATTAGGAAGTCTATAAAACCATCGTTGCCTTGAATTCGTTATTAGATACTTAGATGTAGAAGAAAGAGTTCTTCACACTATTGGTTCTTTTTTTCTTCAACTGTTAATAATGTTTTTAAGGGATTTGTGTTGGTCTTAATTTCCTCAATTCACTCTTCTCATAAATCCCTTATTGTGATATACAAATAATGCAATTTATCATTACTCATTTTATAATATGGAAACTTGTAAGACCATTGTGAAATTGAGAAAACACTGAAAAAGTGTGTAATTTTCCAAGCACTATGAAATAATACTGGCTAACTTATATACTGTACACTTAATTGTTCGACATGGGGATGTAGCTCAGATGGTAGAGCGCTCGCTTAGCATGCGAGAGGTACGGGGATCGATACCCCGCATCTCCACTTTCTTTTATGCATTTTGTCTTACATTAGTGTGGCATTAGTGTAAAAGCCCATTACTTTAATTAAAAGAAGCACAATAGTGCCCATTTCTGTCATGTAGCTTTAGTGTTAAAAAGCCCATTCAGAGCCCATTTCTTTTGGTCATGATTAAATGAAATCCGAACGTAGTAAATATTAAATGGTCATGATTATAAGAAAATTTAAACTAATAATCATCACGTGGCTAATACCAGCAACGTTCAAATTCTCTACTTGTATATATCACCTACAAAAAATTTAAATGTTTTTTTATACATAACTTAAAAAATTATAAATTACTTTTAAAACGATACTATTGTCACAATAATTAT
Chr2.tRNA20-IleAAT	GAATGTTTCAGTATTGTGATACAAAAATCAGAATTTTGCATTCAACTATGCCAGTCATTACCTTCTTTAATATATTTTCTTATAAATAAACCTCTCAAACTCCACTTCTCATCCATCACACAATCCTCAAAACAAGAGAAACAAACCCAAAAACAGAGCAATCTCAAAAAGATGAAGCTGCTCTCTTCAGTCTTCACCATGCAACTAGCCAGCGCCTCCGTTCTTACCTCGTGTAGAACAACATATAAGTTCCAAAAAAAAATAGTCATGTTGCTAAACGATGCCATTTCACAACATGCACTTCATTTCGCTTTTGAAGTTTAACTGACTTGTGAAGAATTTGAACAAATGGCCCATTAGCTCAGTTGGTTAGAGCGTCGTGCTAATAACGCGAAGGTCGCAGGTTCGAAACCTGCATGGGCCATTTTAGCTAACCCTTTTTATTTGGCCGGTTTACAACTGAACTACATTTTCTCTTACTTACCATCGAAACAACATGCATTGTCTGAACTTTGCTTCCGCAAGGGAAACATAAGCTGCAAAAGCTGCGAAACTTTGTCTTGGTCGTTTAACTTCTTCACATCTTTAAAACAAGTATACAATGTTTAAGTACAAAACATTCTTCGTATTGCAGTAAACAAAAAATGACCAAAAAACAGGATTTTCTTTACCCCCAAAAACCTCATCGTCAACTACAAATTCACATATATACAAAATGCAAGATCCTGAACCTACTAAAAAAGTTCACTTGTTAGATTTTTACCCGATTCTTCA
Chr2.tRNA21-ProCGG	AGGCTACTAAGGACACGTTGTCTTCGTCTTGTTCTGATTCATCAACAGAAGAGAAGGATTTAGGTACGAGGAGAGGAGAGAAGCTGATATAAGGACGTGGAAGAGGTAAAGAAGAGGAGATCCACGCATGATGACTGGATTTACGGCCTAATAGAGACACGGAAAAGGGTCTGAGGAACAGACAGACAGGAGATGTTGGTTTGCGATGTCGGAGAAGATGGTGGATCAAGTTAGTCAAAGTCGATGATTTTGCAGTCGCCATCTCCGGTCTCCTCTTCTGAACTCTGAGATTTATGAGGTTTTATAATATCATTTCAATTAATAATCTTTTTTGCTTGAAATTATCAAAAGGGTGTTTGGTCTAGTGGTATGATTCTCGCTTCGGGTGCGAGAGGTCCCGAGTTCGATTCTCGGAACACCCCTATGCTTCAATTTTGTAAAAAATGTTGAAATCGACACGCATGATTCACAAAAATGTTGTTCCATAACATAATCAGTACATTCATACAACAACATAATCATTTGTCTAACAAGAAAATGTGTTCACATGCTCTGGTCTTGAAAATGTGTTCTGCTTCACAAACCACTGTTCTGTTTTGCGCCCTTTAGCGCAAGAAGAGAAGCTCCATAGGAAGCTTCAGTGTGGACGGCTTTTTTCACAGGCAAACCCAAAACTCGCTGCCTTATCTTTATCCACTTGTCATTCTTGGCTCCACCTCCTGCTGTCAACACTTCCTCGGCCTCCGTTGCTCCCAACTCTTTCAGCAACTTG
Chr2.tRNA23-ValCAC	GAGATGGAGATGGAGATGGAGATTTCTCCTCTTCTTCTACTTCTTCGTATTTCTTCGATTTCTTCTTTGATTTCTCTGGTTTCTCTTCCTCTTTGGATTTCGATTTATGTTTTTTTGAGATTTTCTTCTCTCTTACAGCGAGTTCTTCAGCTTCGCGACGCTTCCTCTCCTTCCTCTCCTTCTTCTCTTTCTTCTCCTTCTTACGTTCTTCTCCTTCTTTCGCCATTGTTGACGGCAGTGGCTACCAAAAAAAACACTCTGAATAGAGTAACTCCTCTAAAATAGGGTGCACCAGAGAACACTAGATTATTTAAGTATATTTATAATAAAGTAAAGAGTCTAACAAAAACGTCTGGGTGGTGTAGTCGGTTATCACGCTAGTCTCACACACTAGAGGTCCCCGGTTCGAACCCGGGCTCAGACATGCTTTTTTTTTTGCAACACATAATTTTTTTTTTTAACATGAATTAGTAGAGGGGCAAAAACGTCAAAATACAGAAAAGGAAAAAGATACAACATTTCTGGTTTTTGTGTGCCGGCGAAGAACCGGTGAGTGACGGGTCAATTCACATACTTGTTTAACGGCAACAAAAACCTACCGATAAATGCTAAACTAACGAAATCGGATCATAGCTCGACGAAGTCTCGATCTTTTCTATTCTCTCTTTCTGGGTATTCGTGGGTTTTACCCAGATTTCGAAATTGAATGGCGGACGAACTGGAATTGTCGCCGTTGGTTCCACCGTCGCCGATGGTCGAGCCTTCCGAGATCGA
Chr2.tRNA24-IleAAT	AATTCAAGCCTAGGGTTTATCAATTGGACATCATAAGAAAGCTAAAAGCTGATCCATGAACTCGAAAAACTTGGGATTTGTTCGTCAATCAAAAAATACAAACGAACCTGTGTCTCGATGATTCCTTGAACCACACACTCCATTGACATTGAGCTATCACAAAATCTCTCAATTAAAATCGTAAATATATTCTCAACAAGACCAAATCCGAAATTGGAAAAACTAACGAAAGCTTCCTAAATCGTCCTCGGGAGCGAATCTGAGATTTTTTAACACCGGAGAATTTTAGCTAGTTACTAGAATCACTTGTGTAGTTGTTATATAGTAGTTAGCTGTAGATAAAGCAAGATGGCCTATTAGCTCAGTTGGTTAGAGCGTCGTGCTAATAACGCGAAGGTCACAGGTTCGATCCCTGTATAGGCCATTTCGTTTTTTCTTGTTGCCCCTTTTTTGGGAACTCGATCATAATAAAAACTCTAGTGCATCTCGGTCATTGATTAGTGATCACCAAATAGCCCATTAGCTTAGTTGGCCGCATGATGAGAACATAACCACCGGTTAACCGGAGTAAACCGTCATTAGTTAGGTTGAAGATAGAATTTAGTTTGTGCTATCTTTGCTAAAAAGTTCATGAACCCTAACCTAATTAGTTGGCATTTTAAGAAGTCAACTAGTTTCGATAAAGTTTATGAACATAGCAAATGATATTTATATATGGTTATTTCATCTTGGTTGTGATTACTGTAAATGTCTACTAAGTAGAATGTGTTAATT
Chr2.tRNA25-AlaCGC	TTCGAGAAATTGAACCAAACCATATTGCCGGAGCCAATTGTGCAGAAGCCATTAACAACGTCAACGATGACGAGACCAACGCTTGAGTCTCGATTCAAAATCAGAGGTTCTTCCTCATCTACTGGAATCTGCTTCTTTAGCTGATCAAATATCGTTTCATGATTCGCCATATCGATACGAGTCTAGAAAAAATTGAGAAAACTGGATCAAAAATTTGTAAAGTAATTAATATAGAGTAAACATGATCAAAAACTGGATCATGTTTTGCTTAGTCAGATAATTTTCAGATAATATAAATTTCTGTTTTAAGTATTTCGATATAATAAATAAAATTAGTATTGTTACCAATTGGGGGTGTAGCTCATATGGTAGAGCGCTCGTTTCGCATGCGAGAGGCACGGGGTTCGATTCCCCGCACCTCCATTTTGATCTCTCTGTGACTCTTACCGTCTTACGTATATACTTTTTGCCTGTTCAGATGAAAGCAGATTATGGGCTAACAAAGCGAGCCCATTAGTTAAAAAGACTTCCCAATCAGGCAGGCAATCACAAGCGAAGCCCTTCAATTTTTTTAATATTAAAGAAAAACTTTTATGCATCAAAATTTGAACTTTTATTCTATTTTATTTTGTGTTCAATTTCAATTATATTATATCAGAAATGTGTTACATGATACATAAACCATTTAAATATAATTATTACCAAAATAAAAGACCATAATTTCGATAAAAAAAAATGGTAGTAACACTTCTTCCTAAATGGAAGTTTTAGAG
Chr2.tRNA26-ArgACG	TACAGAGAAAAGAGAGTTTCTATAAAAATAAATTTTCTCTTGTTTCGTCTCTATCTCTCTATGAACGCTTCTCCTTCTTCTCCGCCTCTCCTTCCTCTTGATTTCTCTTTCCTATTAACTGAAACTTTCTTCGACGATTTACAATACCAATTTGTGTATAGATTAATTTCCACGCAAGTAACATATAAGGTATGTCCAAACTTCCAAAAAAGAAAAGAAAAAACTTCCAAAAAAAGTAAATGAAAAAGAACACAGAAGGAGAAACCAGAAATTCCAAAGCACGTGACTGGTTTCTTATGGAACAATAAAAACATGGTTATATACTGTTAATACATACCACTTGCAAGAAAGACTCTGTGGCCCAATGGATAAGGCGCTGGTCTACGAAACCAGAGATTCTGGGTTCGATCCCCAGCAGAGTCGATTTCTTTTTGCTAATTTTTTATTGCGAATTATTTGAAGGCTCGAAGCTTAAAAAGGCCCAAAGAATCTCATGAAGATTCTGTTTTTGGTCTCTCTCACTCACAAGTCTCACATAATCGAAAGCTCGCAGAAGTCAAGAGGAAGAAGATGAGTGGTACAGTGACAATGCACAGTGTCTTCGTCTACGGCAGTCTCATGGCGGACGACGTCGTTCGTCTCCTCCTCAACCGTATCCCTCAAACCGCTTCCGCAACCCTCCCTGATTTGTACGATTCCATCTCTGCAAAATCGATTTTCTTTGTTGAAATTGAAAAAAATTGATTGGTGATTTTGAGATTTTTGCAGCCATA
Chr2.tRNA27-ArgTCT	ATTAAATTTGATTATTGATCTAAAATATATTGACAAATAAATTGTTTTCAGATTTTTTTTTTGACATTTATAAATTTTCATTTTCATGAAATAAATTTATGAACCAAAACATATGTTATGACAATTAAGGAAGAACCAACATCATTACCAAACATGAACTTCAAAAATCCCAATACCAATACCAAACATAACTCCAAAACATTTGAGCCTAGTAACTTCTGATCCTGATTGCAATATATAGCAATATATAAGATCTTGAAAGGAAGTTAATGTCAAATAACAGAAAATGAACTTCATATATATTTTAGATCAATGAAATATATGACTAAAGTTTGTTCAGATAACAACAAGCACCCATGGCCTAATGGATAAGGCGCTTGACTTCTAATCAAGCGATTGTGGGTTCGAATCCCACTGGGTGTGATTTGTATTTTTAAAAGCATATTTGCCTTTTTCTTCTAAGCTGGCAAAGAGAATGAAAGACCAATTTCCGACGGTTGAATATGCCACCTTCTTCGTTCCTCTCTGGTCCTAGATATCCGAAATCTTGTAATTTGATAGCATGATCGTTTTCATTCTTAATATAATCATTTTGCTGAAAACAGAAAAGAAAAAATCCAATATATAAACACTTCCATATAGAAGTCGCGGGATGGGAGATTAATGAGAAGAAAAGACATGCAGCTATTTTATAAAAATGCTCGTCAATGCATTATGGTGATGAAATAACATCATTGGGTTTTCTATAAGTTAATAATCTTATTCTCATTAAT
Chr2.tRNA28-CysGCA	CAAACAGCAACATGGACAATTCTCCTAATGATCACAGTGGCTTTGGCTTCATTTGCTCCGGAGATGGCGTTTGTGTCGAAATTAAAGTCATCTTCCGATGGGTTCGTTAGGATTCCGATGGATTTACCGGGAGAAATGTTAATCTTGCCGTCAGAAATGGTGAAGAATTCATATTTAGACGTTTTTTTACCAACGATATTCGCAGGAGTTATGGTCATTGCTTCTGTTTCTTTATTACGATCATGTTTTGGTATTGAAGGTGTTGTAGAAGAAATCGAAGAACAATGTTGATGACATTTTCGTCATATCTATGGGTTATATGTATGTAATTGATATTAATTAATCAATAAGGGTCCTTAGCTCAGTGGTAGAGCAATTGACTGCAGATCAATAGGTCACCGGTTCGAATCCGGTAGGGCCCTTTCTTTTTTGTTTTAGAAACTGTTTTCTTGTTTATATTAACCGTTCATTTTATTTGATCTGACGGTGATGAATGTATCGTTACAAATATGTGTTGGATCGATGACGTGTCATTAGATTTCACAAAACTCTGAATAATTTTCACAACAAATTCTTACACTAGGGAATGCGAAAATGATTTTTTGCAAGAAATATTATAAGCCAATTAAGTGTATGAATCTTATATATAAAGCTAAGAACTTTAAAACGCTCACATTGAGTCCATATTTGTCATTCGATTCTTATACCTCTAAACTTTAAATTGCTCACATTTAGTCCTTATTTGTTTTTCAATCTTCAAAAACATAGTTCA
Chr2.tRNA29-HisGTG	ATTCGCAATTTGTCGAGAATATGATTTTTCTTTGATTTCAGTGTTTATTTGTTCCAAGAAAAATATAAAACTAAAAGAGATTTTTTTTTATTTTAACTTGAAATAGAAAAGGTGCGAGATTTTGCTATCTGACTAACTTTTAAAAATGAGTGTAAACATCGAATAAAAAAAAAAAATGACATTCATTTCAGAATATTAGGAAAAAAAAAACATAAACTTTTCGAAATAGCTTAGTATATAAAGAAATTAGATATGAAAAAAAAACTATAAAAAATAGAGTATTAAAGTCTTAAAGTTGTCGTTGACCAATACGAATTAAATAAAGCAATCAAGCGAAATCAAACATAAAAGTGGCTGTAGTTTAGTGGTTAGAATCCCACGTTGTGGCCGTGGGGACCTGGGCTCGAATCCCAGCAGCCACACTTTTTTTTTTCTCTAAACTTGTTATATTATTTTAACATTTGAATAAGAGGCCAACGAATTACTCAAAGAGTCCCAACATTTATTATTTACTAATTTTCTATGCACTTTTTAGACTCTTCAGTCTTCACATAATTGGTATTGGTATTATTGGTATATAAACCGGTTAACCACAAAGCCTTATTACAGGAACAAAAAAAAAAAGAGATGATAAACCAAAAAAACAAACGTTTTCGTCTTTCACACGCCATTTGTTGTTTATCAATGGTAAAATATTATCATTTATACAAAGAACGTATTTTGCAAGAGATCTCATGCAAGTTAACATGGCTTGAAGGATTTTCCGATTGCA
Chr2.tRNA3-ValTAC	GAAAGCATCTTTCATTGAGGATTCAGTACTCATCGTCCTAGCTTTCTTAACCAAATGTTCAACACCACTCTCTGCAACTACACAAACACCAAAACCATCGTTACTAATCAACACTAAAGACCACACAAAGCAATAGATATATGTAGAAGTGAGTGTGTATACATACTTTGATGGAGTCTCTGAGGTTTTAATTTGGGAGCCATAAGCATAAAGGCTACTCTTTGGAACGCCGATGAAGAACAACTCAACATCTGTCTGATTTCTCCGATGCTCACTCGAAGCCCAAAGGTTTATTTCGCGATGCTTTAGTTTGAAAGTTAAATATTAAACGAGAGAATAAGGAGACATCAGGTGCTGTGGTGTAGTGGTTATCACGTTTGCCTTACACGCAAAAGGTCTCCAGTTCGATCCTGGGCAGCACCAGTTTTTTGTAATTAGGATTGATTGATTCATTTTTTCTCCACGGTTTTGAATGGTATTTTTAATTAAGGTTAATTTACAGTATATTGTTTTTTTCTTTTCCTAATTTTGAATGTGTTCTACAACCTAGCTTATTTTATGTACAAAAAGTGTTCAATAAAGTGCATAAATCAATTTGAGATGACCAACATTCTTGTAAACTATGATGGTAGATGTTAGAGAATATTTTGAACTAATTGGATTTGAGTTTAATACTAATTTGATTTCATAATGATAAATGAGCATTTAGTAATTGTTGGTTTTACGTTTAAATGGTAATTCCTATATAGATGATTAGTTTTGTTCCATGTTCA
Chr2.tRNA30-GlyGCC	GACAGATAAAGAGAGTTCAGGCCTAAAGGAAAATGCAAACATATTTTGACAAATGAGTTCTCAGTTTCGAACAACGTAAACTCGAAATAGTACAAGAGAGAGCAGAGACCGAAGTGGTTGGATTTCTGATGGAGCACAGCGACAGAGGAAGTCAACGCGACTAGGGTTTGGATGTGAGAGACGAAGCGATGGTATTGCGTGAGGAACCATCATTCTCGTCACTGGAATCGCCATTTCCTGCAATGGCTTGCTCTCTCGTTCTCTTTCAATCCTGTGGTGGTGCGTACTTTGTGTGTGAAGGTTGTTTAATTTTAGAGATAATTATTAACTAGAAGAGATAGAATCAATAAGCACCAGTGGTCTAGTGGTAGAATAGTACCCTGCCACGGTACAGACCCGGGTTCGATTCCCGGCTGGTGCACTAAGCTATGATGATATTGGCTTAAGCATTGGGTGGGTCCTTTGCATTTTTCTGAATTATCAGTTGAGATATGCCACACCTCTGAGCTCTTTTTTTTTTCCCTTATGTAAACTAAATTTTTCAAGTAACATTTTTTGTATTATCACTCAATTTCTCTTACTATATTCCATACTATTTCTGTTCTTGAAATAAAGCATCTCGGCCAAAAAAAGGTAAAACCAACGTTTCTAATTAATTTTCTTACATCCAAATCACTCGATCATTTATGTGACATACTCAAAGAAAGATAAGTTTTTTCGCATCCAAAAAATTGATATTGTCAATAATATTCAATAAATGATCCATGAATT
Chr2.tRNA31-GlyGCC	GAACCCAACTTCCACCGGTTAGTAACGTTCATGTTTGTCACTGTCCATTTTATGAACTTCTCATTGGAACTGTAACTATATTCCTGAAAGTCATAAGAGAAAGATCAAGTACTTAATTTACAATAGATGATACAACACATATACATGTTGAAACATTTGAAAAACAAGAATTTTGACATGTATAAACTGATTCATCTTGTATCATTAGGAACTGGGTAAAATCACCATCCAATAAATACCCGCTAAGATCAAAACCATAAACCATGATTAGCATAGCATAAAACCTTCAACCAGATCACTCGACTTCAAATAACATACAATTAACTAAACTTACGTAGTTGAAACAACAAGCACCAGTGGTCTAGTGGTAGAATAGTACCCTGCCACGGTACAGACCCGGGTTCGATTCCCGGCTGGTGCATCTAGTAGCATGTGAGCAGTGATGAAAATATCTTGAGCTGTGGTGATGAATCTTCGGATATGATATTAACCTCGCTATAATCTGAGCTCACTCATTTCTTTTACTTTTTTTTTTGATTGAGCAGCAAAACCCAAAAACTAGTAACACAAATTTGAGATTTTGTCACTTCACTTCAACTGAAACTAAAAAGATATCTCAATACATATATCCTGTAAAGTGTCACATAAATATTCCATACAAAACTTTGAATTCCAAACTATTGAAGCACTAGAGAGATCCACAGACATACGTTGTAAATTTACTTATTATCAATGATTCTCAACTCAAATACATGTGAACAAAAAGCTAGC
Chr2.tRNA32-AsnGTT	AATAAAAAGTTTGATACTCATGCACTGCATTTGGATTTCTTACCTTTCCTATCAAAATTAAAGTTATACGCTTTATTGAATTGTCAACAACATCCTAAACACTAATGCCGTGAATATTTCGGTTACTACTATGCCTTTACCGGATCACCACATCTTGCCTCGGCCGAGCCTCATATTCATTTTGTTGCGATTTCCATAATTCTTTAGAGTCAAATAAAACGATCCGGCCATGATTCATGGTGAGCAATTCCCTTAAAAGGAAACAAAAGTGTGATCACTTGATTCAGGAAAATTAAGGAAAGTAATCAAATTAATTTTTAAATTGTAGAAAAATGAAAACAAAATATCCAGCTGGAATAGCTCAGTAGGTTTAGAGCGTGTGGCTGTTAACCTCAAGGTCGGAGGTTCGACCCCTCCTTTCAGCGAATTTTGATTCTTTTAACCTATTAATCCCCCAATATGAAAAAATTCATTCAATATAATCCATATAATGTCCTACTCGATAAAAGTGTTGACCATCCAAATTTGCCAAGTTTTAATGAGAAGCTCAAAAACAGTTAAAAACTTGCAACACAACATATCAGAAGCTCAAAAGAAAGTGTCCAAAGTCCAAACTCTCTAGTTTATTATACAATCTGCAAAGCATTATTACTTCATTACACACATAAACATTGTTTACCACTTCAACGACAAACCCCAAAACACACACAAACTTTACAAACTCTTTTCTATACGAAGCATCCTCGTATCTTACATCTAATCTAAAATCTATCAC
Chr2.tRNA33-AspGTC	CCCCGATCCGATTACGATTCAAAACCAGTAGAACTACACAATGAACAAACAAGCAAAATTTTACAACAAAGAGATAGAAAAGAACACACACCACTCCCATCATATAGTGGTTTCATAAATCATATCAACAACCGCTAAGAACTCACGGCACTAGGCTCTATCTTAGTCGTAACCCAAATCTCCATCACATAGCCTTCAAAAGGTTGAAATAAAACTGCAAGCTGCTCTTCTCCAAATGCAGATAGAGTCGCAATATCATAATTAGCCTCAAACGGCAGAGGCAGAGTCACGTCTCAGTTTACAATTACAATTACAATTAAAATGTTAAATAAGATTTACGTAGCAACAAGGTCGTTGTAGTATAGTGGTAAGTATTCCCGCCTGTCACGCGGGTGACCCGGGTTCGATCCCCGGCAAAGGCGTCTTTTTTATTTTGAAAATTTTCCACAAATCCGCTGTGTCGTTCATCTTTCTACATTTCCGATTCAAAACCATTAGAGCTACACAAAGAACAAACAGAGCAAAAGTTTCCAAAACATAGAAACAAAAGAACACACTACAATCAACCTCATAGCCTGAAAAGACGATCGTATCTCCTTCATAGCATCCTTCATAGCATCCTTCATTGCATTACTGAAATCAACAACAATAAGAACACGCAGCCAAGGAATAGAAAACAACAAGAATGAATTACGGCAAAACTTCTTCTGGGACTGATTATAGCACAAGGGCTAGAGGAAACCCATTGACATGGTTATTTGACTCTCAACAC
Chr2.tRNA34-AspGTC	AACATAAGAACATGGAGATTGACACTATTTAAATAAACCCTGTTCCACACCTTCGCGATCCCAAGAAACTCTCCTTCCCTTGCAGCTTCTGCTTTACTAATGTGCTTTGATAAAGCGTTCCACGTTTTGCAAGTCACTCGGACTTCTCTCATCGATTTCACTGGAACCCTTGAGAGTATTTCCTCTACCAATTCCCGGGGAAGATCGGACATCTTCTCCATATTTTTTTCTTTTATGGTTTCAACAATCAACAAAGATCGTTGTAGTAGAATTAGGGTTTCTTCTTATATCCCACGTCTCAGTTTATAGATTAAAATTAAATAAGTAAATAAAACTAACGTAGCAACAAAGTCGTTGTAGTATAGTGGTAAGTATTCCCGCCTGTCACGCGGGTGACCCGGGTTCGATCCCCGGCAACGGCGTATTTTGTTTTCCTGTTTTATTTTTTTGAACTCTGCTTAAATATTTTTATTGAAATTTCCCATAAATCCGCAAAGTCGTTCATCTCCCTACATTTCCGATTCAAAACCATTACAGCTACACAATGGACAAACAGAGCAAAAGTTTCCAAAACAAGAAAAATAAAACCCAAAAAAAAAAAAAAAAAAAAAAAAAACCAGAAAATCACCATCACCGGAATCCGTCTAGCGGAACGACGGAGACATCTTCCTTCTTTGCATGTTACCGCCGTTTCTTGGCCGTAGAAGATATAAATATTGATAGTCGTATATAAAAAAAAAACATATAAGACAAGGTACATAAGAAAAAAACA
Chr2.tRNA35-ProTGG	CCATAAGACGAGTGATGGCTTTATCGACCACTTGGCTTCTTCAGGAGACCAAAGTTACACGGAATTTCATCTCAGACCTATTAGAACAGCGTGTCTGTAGCTCTTTTAACTGAAGTCAAATGCTCCTGCCAAAGAAACACATGTCAGAAATAACGAACATATCAGAAGAACATGTCATTGATAATACTTTAACTAACTTATGGAAGATTAGTAGGTCAATATGAACACTGAAACAATTGACTGAAGCAGATCGGATTTCTCACTCTGCTATGTTTTTCTCAAACTGCTGAGAAGTCAACTAAGTAGACAAAGATCTAAGAGGCAGCTTCCTACTCATATCTCCAACAATTGGGCATTTGGTCTAGTGGTATGATTCTCGCTTTGGGTGCGAGAGGTCCCGAGTTCGATTCTCGGAATGCCCCGTTGACTTTTTAAACAGTGTATGTTTGGTATGCCAACTAAATTTTGTTACTGACAATTTTTCCTATGGTGCCAGATTTTTAAAGATCATGTTCTACTCAACAGTTGACCAGTCCCTAAAACATTTCACCAGCAGTATATTGATTTCCAATCAGATAACTGAGAGAGAGAGATCTGCTTTCATACCTTTGCTATCAGGTCATATGATTGAGATTTCCAACCAGATAATATCAGACACACATTGACCATGACAAAGCGCTATGCTGCCAGATTCTCCAAGAAGGCAAGAACGAGCTGCAGGAAATGAAATAAAAGATAATGCCTAAGTTGACAAAGTTCAGAAACAAACAAA
Chr2.tRNA36-ProTGG	TTAAAATTCACTAAGAGTAGCTTAGAAACACCATCAAAGCAGACATTCTTAATTCTTCTTACCAAAAAGAACAAGTAGCTAAATTTTCTACAAAGGATATCATAAAATTGAGAATACTTGCAATAATCACATGTAGTCAGATTCACCAAAAATGATTTTAGGCTTATTAGCATGTTGCAAGTTCACCGAAATGAAATATTTTTTTGCAAATACTACAGAAGGTCTCACATATTCTTTCAGCGCTGAAAATGCTTAAAACGAGTTAAATCAATGACAGGCATTTGACATAAGATGACAGATCCAAAGGCAACAACATTCGCTTTAGTGTTTGAACTGAACTACTCAACAACGGGCATTTGGTCTAGTGGTATGATTCTCGCTTTGGGTGCGAGAGGTCCCGAGTTCGATTCTCGGAATGCCCCATTGACTTTTTGAAAAGATATGTTTTGATCCTAGCTGAAGTTTATTATGTGAAAAAATTTGTTCTCAAGTAACTGAATTTAAGAGGTCACGTCTAAGTCAACAAGCAAACATGACCTAAAACTTCGTTCAAAGTGATAATAACCTTCTTTAAAATTGAACATGGTCCCAAACCTGTCTTTATGCCTGATGATATGGATTTACCGCAAAAGCATACAAAAGAACAGAGGCAATCAAATCTCAAGATGATTCTAACTTTCATGTGAGAGGTCCTAAGTTCAATCCTCAGAATCATAAACTATTTTATAATTCTATTATCTTATTCGAAAACTCAAAAAAACAATATAGGAAT
Chr2.tRNA37-ProTGG	GTCAACAATTCAATAGACACAAACCTTGAACTCTTATAAGTTATTACCAAAGAAAAAACCTTGAACTCTACAGAAGCAAATTTTACTGATCAGAATATTTCACTTCCCAAACATCCAAAGGCAGTAACCTCGGCTTACATTCAGAAATTATACATTAGCTACGACTTTCAAAATTGATTATTTTGTTAAAAGTCAACTACGAAAACAAGATCCAAATTGTATACTGGTCATCAGATCCGATGGCTTAGATTACTAAAATATTCTATCATTAAGACAAGTAAGGGAACTAGATGCGACATTGACTTCACAAGCTTTTCTTTTAGCTTCTTAAACTATATTTCTCAACAACAGGGCATTTGGTCTAGTGGTATGATTCTCGCTTTGGGTGCGAGAGGTCCCGAGTTCGATTCTCGGAATGCCCCCAGGTTTTTTGATATTTTGTGTGCTAAAAGCAAGATTAGATTTAAAAAAAAAACAGTAAAGTCCAACTTGATTTTTCACAGACCATATTCAACAACTCAAACAGCATGGATTTCCCTTAAATTTCAGCAAGGTCAAATAACCACAGTGCCTTGTTAAGAGTTTCATTATATAAGAGTCCAAAGCAAGCAGAGTGAAGAAGTAAACATACCTTTTCTTTCGCATCAGATGTATTAATTTGTTCCACCAGAAAAACCGGAAAACATCAGAAAGCAGCACAAGCACTACCCACCTGCTGGCAGATTTTTCAAGAACGAGCTGCGACAATAACAAAAAGCTTATTAGCGAAACA
Chr2.tRNA38-ProAGG	AAAATTGAACAGTGACATTTCCCAAGAATTTTTACTGAACAAGATCTAAAAATCAGAATGTTTCACATCAAAATATACAAGGCCAAAAATATGTCAGAACTGGATCAAGTGGCATGATATATGGTATGCGCACTTAAGAGACTTGTATGATCCAAGTCAACTTATAAAACAAGATCCAAACTGTAGGCCGACTTAGATGCTTCAAAGAAACAAGCATCTTTGCATAAGCACATCAACCAAAACGGACTCTATTTCAGATATAAGAAATTTAGATTGTATAAATCATTCAAGAAAGGATAAACCCACAACAGCACGTCCTTAATTATTTTAACTGAGTTAAATCAGCAACAGGGCATTTGGTCTAGTGGTATGATTCTCGCTTAGGGTGCGAGAGGTCCCGAGTTCAATTCTCGGAATGCCCCCATTCTTTTTTAAGTCTCAGGGGCATTCAGGAGACCTACAACCTCACACATCTAAGTAATACAGGATGTGGAGAGCATAGAGCATATCAGGACTCTATGATAAGCAAGACCATGGTGACATCCTTACGGTCACTAGTTTAGGCATTTTAACAAGGAAAAATCAAATTTTCAGACATGAAAATAAGACTTTCAAGATTGACTTCATGATCAAAGTAACAGATAACAATATGCAAAGTTTATCCTTATCATCAGATCCACTAGCTTAGGTTCCTATAACCAACAGCCACCTATCCCGAACCAAATCAATCCTATACTAGTTCGTCAGTTGCACCGGTGGCTTTTCATGCACA
Chr2.tRNA39-ProTGG	ACTCTATGATAAGCAAGACCATGGTGACATCCTTACGGTCACTAGTTTAGGCATTTTAACAAGGAAAAATCAAATTTTCAGACATGAAAATAAGACTTTCAAGATTGACTTCATGATCAAAGTAACAGATAACAATATGCAAAGTTTATCCTTATCATCAGATCCACTAGCTTAGGTTCCTATAACCAACAGCCACCTATCCCGAACCAAATCAATCCTATACTAGTTCGTCAGTTGCACCGGTGGCTTTTCATGCACAATAAAGTCAGAGAGCAGAAATTGATTGGTATTAAGAGATCCAAAGGCAACACCATTATCTATAGTTTTAAAACTAAATTACATCAACAACAGGGCATTTGGTCTAGTGGTATGATTCTCGCTTTGGGTGCGAGAGGTCCCGAGTTCGATTCTCGGAATGCCCCCACTGACTTTTTCAATAGTCTATGTACCGTATGGCAATAATTTTTTTTATGGAAAAGTCAACCTTAGGTGCATAATTTTCAAAGATCATTCATCTTCAACTAAACATTTGACCAGTTCCAAGAATTTCACCAGCAGTAAATTGGAACATCATCCCAAGATTCCCAACGTACCTTTACTTTCAGGTCAAATGGTTGGGGTTTCACCAAAAAACACACTTCTTGCAAAACGGGAGCTACCCATGTTTTCAAGGAGCTGTAGCAAAAGGAAAAAAATTGATAACACCCAAGTTAACAAAGTTCAGCAAACACACAGAAGATAACAGTAATTGCATTTCAAAAACCGTTGCTCC
Chr2.tRNA40-ProTGG	TATGTACCGTATGGCAATAATTTTTTTTATGGAAAAGTCAACCTTAGGTGCATAATTTTCAAAGATCATTCATCTTCAACTAAACATTTGACCAGTTCCAAGAATTTCACCAGCAGTAAATTGGAACATCATCCCAAGATTCCCAACGTACCTTTACTTTCAGGTCAAATGGTTGGGGTTTCACCAAAAAACACACTTCTTGCAAAACGGGAGCTACCCATGTTTTCAAGGAGCTGTAGCAAAAGGAAAAAAATTGATAACACCCAAGTTAACAAAGTTCAGCAAACACACAGAAGATAACAGTAATTGCATTTCAAAAACCGTTGCTCCAATGAATTACATCAACAACAGGGCATTTGGTCTAGTGGTATGATTCTCGCTTTGGGTGCGAGAGGTCCCGAGTTCGATTCTCGGAATGCCCCATCAACTAATTTTAATTATTTGTTCTAAAACCCATAAAACGTAAGGTCAACAGAATGCATAGTTTTGTGCTTTAACTAGATTCTGAGTATGAGCTACGACGACTCAACAGATGCACACTTAAATTCTAAAGAAGCAAATTATACTGATCAGAATGTTTAACATTTCAAGTATACAAAGGCCATAAACTACACATTTTCTATCAGATCTCAGACATTAGACAAAACTTACCACATCCAATATTTGATTATGTGGTAAAGGTCCACTAGGAAAACCACATCCAAATTGTATCCTTGTCATCAGATCAACTGGCTTAGTTTCACGGAATCAAAACCACCTTCCTAGATGCAAA
Chr2.tRNA41-ProCGG	ACAAGGTCAGAGTAATTTAATATGTTCATATAATCAGTGCAAATGGCCAACTGAAACAAAAGGTAACAAGGTATCTTGCCTTCTGATTCAAGCCTTACCAAACAACTTCAACAATCTAACCAATATACCATCAGAGTATTTCCAGCCACTAAAATTGTGAACCACAAATTCATTTTCCAATGGTCATTCCCTGGATTCTCAGTTGTGAAACAGATCCCACAGATCAGATCTAGGGAAATTCCATTAAGACTAAAAAATTCATCACAGAAAAGTCAACTACAGGAGCTAGATCTGACAATGTCTTGATATGTTTTTCTTTATAGCATCTATAACTCAAGTATTCAGCACCAGGGCATTTGGTCTAGTGGTATGATTCTCGCTTCGGGTGCGAGGGGTCCCGAGTTCGATTCTCGGAATGCCCCCGATTTGTTTGACTTTTTTTTTGCATTTTGTGATAGAAAGCAAGCTCAGCAGGATGATAAGTATATTTATACTTGACTTTGCACAACCACTTTCAACAAATTTAAATATCTGAAATGTCAAATTTGTGTGATCATGCATATCACCTAAATTGCAGTAAGGTCAAATTATCACAACGCATTGTTAAGTTTCCACTATTAAAATTTCAAAGTCAACAAATAGAACAAGATCTGAAATATACCTTTGCTCTTGCATCAGATGAATTAGATAACTTAAATCTGTTGATTTCCGATACCAGAGTCATCCAAAAAGCATGCTGAAAGACTTTCCAAGAATGAGCTGCACCAAAAAG
Chr2.tRNA42-ProAGG	GTGAGAGTCTATCTAACAAACATAATGTTTTTGATCAGTCCATAACTTCGTCAGTCGAACAGCGAGAAATCAAATTTTAGACATGGATCTGATGGCATGATACCACATCCATGCATATAAGAGATTCTTATGATTTAGTTTTTATCAGATGAACTAAAAACAAGATCCATACTGTACCCTTAGATTCAGATGCGTTGGCTTAAATTATCATAACCAACCTGAAAGGATTCTAATCATCACCTACAATAGTAAAGCTTCAGCAAATTGAGGGTTCAAACCAGCATTTCTAAGAAATGATGAAATCTTAGCAGCATGCCCTTAGGCGTTTTAACTGAGTTAAATCAGCAACAGGGCATTTGGTCTAGTGGTATGATTCTCGCTTAGGGTGCGAGAGGTCCCGAGTTCAATTCTCGGAATGCCCCATTGAGTTTTTTTAAAAGAACGTGTTCTGTATACGAGCTAATAATTAAGGTAATGATTACATGTCTTTTGACCAAGAACTGATTAACATGCATTTCACTTAAAATTCATCAAGAACAGATTAAAGAAAATGCCCTGTTTGATAGTGAACACTTACAATTATTGTGTGTTAACAAAATGATAAGGAGAGATTAAATTTCAGACACAAGACATGAAATGAGACACTCATATTGACTAAATGATAAGTAACCAATACAAAAAGATGCAAAGTGAATCGTTTTCTTAAGATCCGCACGCTTAGGTTTCTAGAACCAAAAACCAAATCAATCCTGAAATGGTTCTAGTTCCACCT
Chr2.tRNA43-ProTGG	TTAAGGTAATGATTACATGTCTTTTGACCAAGAACTGATTAACATGCATTTCACTTAAAATTCATCAAGAACAGATTAAAGAAAATGCCCTGTTTGATAGTGAACACTTACAATTATTGTGTGTTAACAAAATGATAAGGAGAGATTAAATTTCAGACACAAGACATGAAATGAGACACTCATATTGACTAAATGATAAGTAACCAATACAAAAAGATGCAAAGTGAATCGTTTTCTTAAGATCCGCACGCTTAGGTTTCTAGAACCAAAAACCAAATCAATCCTGAAATGGTTCTAGTTCCACCTATTGCAAACGGCCCTTAAGTGTTTAATCTGAATTATCAACAGTTGGGCATTTGGTCTAGTGGTATGATTCTCGCTTTGGGTGCGAGAGGTCCCGAGTTCGATTCTCGGAATGCCCCGTTGACTTTTTAACAGTGTATTTACTGAGTGCCTATTGATTTATATTAGAGACTTTCCTGTCTTTTGGTGCCAAATTTTCAAAATCACGTTTTAGACAACATTTCCCTAATTTTTCTCCAGCTGTATATTAAAAACATCACCACAACATACCTTGTCTTTCAGCACAAACGATTGAGATATGCACAAACACGATCATCTTGATGATATTCCAACTAGATAACGCAAGCAGTATGCTGCAGGAAAGAGAAACAAGTAAGCGCCTAACTAATAAAACTCCAGAAAATATAGACCCACCTATGGGGACAAACAGTCTCTTAAATGCATTTAATGAATTACAACAAATGAACAT
Chr2.tRNA45-MetCAT	GTAAGAACCAATAGAACCCTTAACATATAAAATTGAAAAACCTAAAACCGGCAATAGATACATACACGCAAGTGATAAGAACAGAGTACACAAACCCTAATTTTTATCCCCAATTATAGAGTAAACATCTAGTCCTCGTTACACAACAATGATCACGCAGCGTATGATTTATTTACGAATTACGACCTCTATTTATAGGATATGCAATCCATTATAATTCTGGTACAAGGACCAATCTTCACAAGACTCATATGCACGTGCCTTAGCACTCTGATTCAACTCCCTAAACATGACTTCTTGTCAACAGTACGATAAAGATATAAACGTTAAATATAAATCAATTAGCAATTGGGGTGGTGGCGCAGTTGGCTAGCGCGTAGGTCTCATAGCTACTGAGTGATCCTGAGGTCGAGAGTTCGAGCCTCTCTCACCCCATTCATTTTTTATTTCTAACATCTGTTTTTATTTTTTTTTGTGCAGATAAAACAAAACATAATTTATAAAACTGTGCAACTATAATTATAATGGTAGGTACTATAAAAAAGTTTTTTCATCACCTAAAGAAAGATATATAATTGTTTTCTTTTTCTCTTTTTTGTTTGTTGAAATATGTATTTATGTAGTATAATTTTATTATTAATATTGATTAGACCAAATCCATTATAAATTCAATAAACCCAATAAATTGAAGAAAAGAAATGAAATGATTATTTAAATGATAATGGATAAGATTAACGCAGATTTTATTGGATAAAATCGTCGTCAATCTTTGTTGTTCATACAGT
Chr2.tRNA46-AsnGTT	TCAACTCATATCCTCTAAAAAGCTATCTCTCACTATGTGAAGGACGCGACAGTAGGAAAATGGCTTTCGCAGCGACGCTCTTCGTTCCACCTCCAGTAGCCGTCCGATCTCCGGCTAGATTCCTTGGCCGTCTCTCAATTCCTTGCCTGCTCCAAGTTCTTCCGACTAATGGTGCAGCGAGTCCCCGGCAAGTGAAGAGGGCAATTGTAGCAAATGCTTCGCCGGGAAACGGTGGCGTTAAGGCCGAGGAAGAAGACGGAGTTTCTCTGGGTACTATGAAGCTTCCCGTAGATACCGATCTCGCTAGATTCGAAACTCTTCTATTTCAGGTAAATTTGTAGCATGCAATAGCTGGAATAGCTCAGTTGGTTAGAGCGTGTGGCTGTTAACCACAAGGTCGGAGGTTCGACCCCTCCTTCTAGCGATCTTTTCTTTAACTTTTACTTTTTTTTTTTGTTTTGCTACAACAGTGGGCGAATAGTCTTTGCCAAGGAGCCAATCTACCTCTACCTGTTCCTCTCAAGGTACTAATCTTGCGATTACTCAAAAATTATATGTCAACAAATTTGGCTACGGATCATATAAATTGTAAAAAGCTAAGAAGCCACTTTTTTTTTTGTTATAGGTGGACAGAATAAGCGGAGGAGCGAGGTTAGGATTCATAGTGATGGAAGATGAAGGCAAGACCGATGTTCCGGTTTACATTGACTGTTTGGTTTTCCAAACAACAGAGAATGGTGTAGTGTTCCAAGCGACGCGTAATGGGCGGAAGAA
Chr2.tRNA47-LeuTAG	TTTTCCAAACAACAGAGAATGGTGTAGTGTTCCAAGCGACGCGTAATGGGCGGAAGAAAGATAAAGCACCTCCGGGAGAAGAAAGAATCATGAGAAGTCTCTTAGGAGCCCTCAAAAAAGCTGTGGAGATTGCTCGAGTCACATAAACATTTGCCTCTTTCAGTTGAAACCGAATTTCGAATATCTCTTTTGCTCTACGTCTTTCTAGTTTCTTACTGCTACTACTACTTATCTGAGACATGATCACTGGTAAATAATAAAGTTTTAAAGTTTGGGGTCACATGAGGAAACAACACTAGCAACTAAAGTATTATGCTATAAATAATCGTGTTGCGGAGCTATCAACAAATGACAATTTGGCCGAGTGGTCTAAGGCGCCAGATTTAGGCTCTGGTCCGAAAGGGCGTGGGTTCAAATCCCACAGTTGTCAAATATTTTTTTTATATTCTTTTGTCCAGATATCGTTAAAACGTCGTCGTTACAAAGTGGGCCGAAGAACCCAACAAGTAAGATTCGGCCCAAATTTACGTGGAAACCCTAAACGCTCGTTTTCTCACTAAGAAGTCTCATAAACCCTAATATATAAAAGCGATTTCTGATTCTTCCATCGTTTCTCTCTTGCAAAACTCTGTGTGTAGGCGGAACTACAGAACCAAGAGCCTCTTTCTAATCGGAGTTACTTTAATCCCCTTGAACCATGGTAAGCCTCTTCTGCGAAAAGTTTTCATCTTTTCTCCGATTATCTCAGATTGGTTTGAGAATACATATGTAGATTTTGGT
Chr2.tRNA48-LeuTAA	TAACTTTTGCTAGGTCTTTGGGGCAAAAGGTTTTGCGACTACATCTTGATTTTACCGAGACAATTGCTCCTCTTGAGACGATTGCAGATTTGTCCGAGGGAAATGGCGGTTGTGTTTGGTGGCAGACTGGCGTCTTGGCTGGTGCTATTGTCCTAACGAGCATAGGTTTATTTGTTTACTTAAAACGTTCCAAGAAATGATATGTTGAATGGGAACTTAATTGTATTACACTGTTACTTTGTCTTTTTATTCGATTCACATTGCAAAGCAATAATAAAACTTGTTACCAAAACATACTTGTTCCTGTTTGAGAATTGTGATTGTTCTCTCAGTAGTCAATAGACAAGAAGGCAGGTTTGCCCGAGTGGTTAAGGGGGAAGACTTAAGTTCTTCTGCACATAAGTGCGCGTGGGTTCGAACCCCACAGCCTGCATATTTTTCCTAAAATCTTTTTTCCTAAAAACTTCATGCATTGAAAATTTCAAAAAATAAAGAGAAAGATGCAGGCTGTGGGGTTCGAACCCACGCGCACTTATGTGCAGAAGAACTTAAGTCTTCCCCCTTAACCACTCGGGCAAACCTGCTTATTGAATATCTGTTAATAAACCAAGTACTTGTTATTATTCTACAACCCAAATTCAAGAAATTTTTGTCCTTCACCATCACTTGATTAAGCTTATTTCAACAGAAAGTGAACGATAAAAGTGATAAACCGAGAAGAAAATGATTTATCTACACAATTTTGTATGAATGTTTTTCTAGTCATCTTCAGATAGTGTTCAC
Chr2.tRNA49-ArgTCT	GTTAGACCAATTTTTTGGTTGAATACTTAAAACCATTCTTTTCAAATGTGACATCACAATACGATATATCAACATCCGCTAAAACTGAAATAACACTTTTTCTTTTTTAGAGTATACATAACACTGAAATTGAAATTGAAAGCTAGCTTTAGAGATCTAATGAAGAGTTGCAACAATTTTGATCTTGTAAGAAATTAAATCAAAACTTTGTCCAAATCTATTCTTTAAGGTTATGTCCCCGTTATACACATGATTTGCCTCTGTTATTTCTAGTAATTGTATGTTAATCTTTTTCAAAGAGATTTATCGTTTTAGTATATATATAAATGTAAGTAGGTGATAGTACAAAAGCGCCCGTGGCCTAATGGATAAGGCGTTTGACTTCTAATCAAACGATTGTGGGTTCGAGTCCCACCGGGCGTGCCAATTCTATTTTTGTCCATCTATAAATCGGCCCATTGTTGACAGTGGTCGGCCCAATTATACTTCGAATGTTAGTTATTGTTTCCATTGCTGATAGATCGACAGGACGGTTTTGTATGGCGATTTCGGCAAGAGGAATGGCGATAACTGGAATCGAAGATCACAGATACTGGAATTGGATTGAAACAGAAGAATGAAGGTACAATATTTCCGAAACTCATTGAACTTAAGTAGAATTAGCAAGTAGATATCAAAGTGTTAACACAGAAGTAGATGATCAAGAGCATTGCAATACTTGGTTTGTGATCATGTTATTTGACCTGTTTTTCGTAAACTGTTGATCTTTGGCT
Chr2.tRNA50-GluCTC	TCGTTGTGCTTATGAATGAAGCAGGGAGTGAAGTGGAAGATATTGAATCTGACACAGAAGCAGTAGGAGAAGAAACAAGCTCGAATCTAGCGAAGCCATTTCTCAGCTGCTCTAGAATGTTATCTGCGATATTAATGAATGATAGTGTTAGAAATTAAACGAGAACAAAGCAATAAGGGTGCAGAGCAATGAAGTACTTACTGTTGGAAGAAGATTTGAGCTCCATTGCAGGGGACGGAGATAAGGGAGGAATTCGAATTTTGACTTGAAGAAGCAAGGAAGAAGACTCAGAAATGTAGCCATGAATGTGTAATAAGTTAAATAGTTAAATAACTCTACGATAACACAAATCCGTTGTAGTCTAGCTGGTTAGGATACTCGGCTCTCACCCGAGAGACCCGGGTTCGAGTCCCGGCAACGGAGTTTTTTTAATAGTTTTTCTTTTTTTTTGTCGGCCGTCCGATTAATCCATTAAACGACACCGTCACATATAACCTAACCCCACCAAATCCACCGGAACATATCCAAATAAGTGATAGGTGTTAATCTCACACGTAGGAGGAGTCACGTGGGCACGTGCGAGAGAGCAAAGGTCTAAACTTTATGGTTTAACGACCAACCGGAAAGTTCTGGCAATTGGCAAGGAAGGATTCGAAGCTGGTTGTTTCCCAATCTGCATAAGAAATATCGAAACACTTCCACACAAAATCCACGCGCTCTCTCACGCTCACTCACTCGCATAACACTTGTTCCTTCTTCTCTCAATTTCAAAA
Chr2.tRNA51-CysGCA	TTACGTATTCTGGCTAGGGTTCAGAAGGTTTTAAAACTAGGGTTTTTTTAACGGAGAATATATAGCACAACCCTAATCTCTCTTCTATGTACGTTCCCATTTACTACGAAACCCAGTTTTTACTGGGCTTAAAAAAAAAAAATTAAGAGCCCAACCGGATTCGAACCGGTGACCTATTGATCTGCAGTCAATTGCTCTACCACTGAGCTATAGGCTCTTATTGACTTTAGTGTATACTACTTATATATAACTTAACAATTATGTTTCTCCAAAATTCTGTTTTAAGTAAAATAATGTTCTATCATGCAAGTTTAGTATTTCTATTAGTTAGCATACACTAAAGTCAAGAAGAGCCTATAGCTCAGTGGTAGAGCAATTGACTGCAGATCAATAGGTCACCGGTTCGAATCCGGTTGGGCTCTTTATTTTTTGTCTCTTAACAGAGATTTCAACAGATTTTCCAATATTTCTCACAATTTCAATTATACTTAGAAAGATTTTTTGATACAGTAAAAGATAGAGAAGAAGAATCAAAAGAATTGAGTATTCTCAGACTTCTATCCAACTACAAGCAGGAACTTTCTTAATTCTTGATACATTATTGACCTCTCCTAATCTCCGATCTTGACTATAATGAGAAGGATTTAGTGGCTCAAGTTTAACAAGCTGACACAATGCAGCATTGCTTAACCACAAATTACAATGCATTCTTGAAGAATTTAATAAAGCTCCCCATACTCCTACACTTGTTTTCACTCTCATTCTTCTCATC
Chr2.tRNA52-GlyGCC	GAATTTATTTGAGCAATCCTAGAGATTATTTGGCTAAAACTGTAAACACTTATAGGTTTTGTTAACTGTCCAATCACATTGACTTCTGTCTCTATCTCAAAATCACATGTTTTTAGTTATGTCTTCTCACCGGTTCATTCCAACCCAAGAATCTTTTTATTTTGTCTGAGGTGATTGTTCTGATGGAACCGCGTGACATACAAAATTATGTTCTCATATGAATTATGATAGAGTAAAATGTGATAGAGTTTGTCATCCTTCGACCAAAGAATACAAAAGAAAATTGAGATGTATCAATTAGTGTGCGAGGAACCTATAAATTTAATCTTTGGAAACGCCTGGACATCGAAGCACCAGTGGTCTAGTGGTAGAATAGTACCCTGCCACGGTACAGACCCGGGTTCAATTCCCGGCTGGTGCAATTTTTTTAACAAACCAACGCCCAACATCGTAATGAACCTATGTGGGCTTTAACGGCCCATTTTGCTTTTCAGTCCGTAAACACTAGGCCTTTTTTATGTGTTATGTTGTCCTTCCTCCCAACCACATGATTACACTCCTTGAGTTCAAAAATTTCTCTTATGTTTCTTTTACCGATTGTTTCATTTAGTTATTCTTACCAACATCTACTGGTTAAAATTTGCATATAGCCATGGGAATTCAAATATCTGGAACTGAAATTCGAAAGCGACGATGCAATGCAAATAAAATATAGGATTTATTTGTGAACTAAAAAAGTATTTTAATGATATTTGGAAAAATCGAGAAAGT
Chr2.tRNA53-ArgACG	TATGATAAAACATACGTAACAATTTACTGCTAAAAAAGAAGCTTAGAATTCTAATACACAAATTGTTATTGAGGTAAAGTGTCATATATAAATTTATCAAAATCAAGATAAAAGAGGAAAGCCAAGCCCATATTTCAACAACCATAAACAAAAAGTCTTAAACCGTACATTTACATATGTTTTCCTCTTACTTGAATCATAGGGACAAATTTCTCAATTATAAGTTTAAGAATTTGACATAAGAAAACTTTAAGCAAAATTCCATATAACTACTATGTCTTCATTGATGTTGCACTAGGTGATTTTAATATTTGATACAATTATTGTATAGTTATACAAATAGTAATAATGACTTCATGGCCCAATGGATAAGGCGCTGGTCTACGAAACCAGAGATTCTGGGTTCGATCCCCAGTGAAGTCGTCTTTTTCATTTTTGCTTTAACACGTCACGTCACACGTGTTCGTCACAAACGAATTTGAGGCGGTTTACTTTGGTCTGACATAAAATAATTCTTATTTTTTCTCCAAAACAATATTTGAAAATTTTCCTGACCTCTCAAACAGAAATTGAAAATTGAAATCTCAGAGGAACACAGTATAGAAAATAAAATAAAACGAATTTTTGCAGTGGCGAAGCTTGGAGCCTCTTTCATGTGATGGCCTTGAACTTCTTCTCCACTTCTCTTCACCCAATTTCAAACCCATCTTCTTCCTCTCGATCCAAACAGAGCCATCATCTCCTTCTGCAACTCTCTTCTCCTCCAGCAACAC
Chr2.tRNA54-ArgTCT	ATCCCCATCATCTGCCAAAAGCCAACACAATGATCTCGAGATGGTCCCTCTATAGGAAACGTTCCTTATTAATCTCTGCTGCTTATGCTTTAAGCTGTTTTTTCTGTGCAGAGAAGTTTTCGTACCAGATGACTCTATTGTCCTTAGGTTTTAAATATGCAAAAGTTTGTTCTAAGAACAAGTTCAATAGTACTCTTAAGTTTTACAGAACTTAAATTCATGACTTCATTGAATCTCTTGGAAGAAGGAAGAAAACTATTTTGTGATTAAACACTGCATGATTGGTAAATTTGTTTCGTATTTCGTTATTTTGTTCTTTTTTATTATAAAACTTCAAAGTAATTACACAAGCACCCGTGGCCTAATGGATAAGGCGTTTGACTTCTAATCAAGCGATTGTGGGTTCGAGTCCCACCGGGTGTGCTATTCTAATTTTACTGAAGCTGACGAAAACAAATTAGAATTTTACCCGACTTTTTGTTCCCTCACATTTTATCTGCTAAATTTTTTTCTGTCAGTAGTCATCACATCATGATCCAATACAAGGTTATGAGTTATAAAATGTTAATGTTACTAATTTTCGCACAAATGACTAAACTCAAAACACTGATGATGTTAGGAAACCAAAGATGAATTTACAAAGTGTTGACTGCACTAATCCAAAACTTCTTGTTTTGATACCTTGGACAAGTTGACCTTCTTACTTGCACCTCAGGCCTCAGCTTGACTATTGTCCCACGTTTGGCCTCTGTTCTCAGGTGGTATCCCCTATC
Chr2.tRNA55-LysCTT	ATGTCATGACGGACAAGCTTACTGGGCCTAGTTAAGGATTTTGGACTTGAAGACCAAAAAGTAAGAGAGTAGCAGCTAGTTGTTTTGATTTGAATACTATTTGAATCTTATGTTCAGAAAACAGAACCATGCTATATTATTTTCCAATGTATGATATTCGTTCGAGGTGGAAATTTATTTAGTTTTTATCATAAGGGCCTGATGTAGCACATGATTAATTGTTTTGCATAAACCCACTTTTCTAAACATTTCACTTCAAATCTTGTTTTGATTCGCGAATTTTAAAATACTGAAAGTACATGTAAAATATATGTGGAGAATATCTAGTAGATTGAAAGTTAAATCAAAAAGCCCGTCTAGCTCAGTTGGTAGAGCGCAAGGCTCTTAACCTTGTGGTCGTGGGTTCGAGCCCCACGGTGGGCGTTATTCTTTTCATTTTTCTAAAACCTTCTCTTCCTTTTTTGGCAAACCTTTTTTTTTAAGCAAACCTTCTTTGTAAATCTGAATCAAAACACTTTCTTTTTTTTTCGTCAACAAGTAACTAGAACATGTTACAAAACGGAAATGGCCAATAAAGAAAAAACATATTTTCAATTCATATACAAATTTTAACACAAAAATCCCATAAGAATTTAAAGAAATCCCCTTGCTTGACAGCTCCTTATAGCTCCACTGAATATTTCCTCGGCTCCATACTTGAATTCGAACCCGGCACTTTTCAGCTTCTTCGATGAAAGACCCATCCTCTTCTCTACTTTATATTTATTCAAACT
Chr2.tRNA56-GluCTC	TTTGGTTTGGGTTTTGTGGCTTTGGTCCTCCGTAGACGGTGTTTTCCGGTAGGTTACTCATGAAACGGACAGAGATGGCTTTTGAGAAGCGAGAGCAATTCCTAGTGAGTGAGGACGCCATTGTTGTGAAGATGAAGAAACCCTCTTATCTGTGACTGTGTCTGTGTTTACAAGAACAAGGAATTTTACTTTTAAGAAGATTCAATTCCTAGTGAGTGAGGACGCTGTTTAGATTCTGGCAAGTGGCGATTCAGTTCTGGGTTTCACACACAAATCAAGCATAGCAATGACACTGTTAGGAATTGTGATAGCTTAACTATAAATTCAATATTTTAACGAAATCAACAAGATCCGTTGTAGTCTAGCTGGTCAGGATACTCGGCTCTCACCCGAGAGACCCGGGTTCGAGTCCCGGCAACGGAGATAGTTTTAAAATATCTTTACTATATTAAACCGGATTTTGGTTCAGTCTGGTTATGTTAACCCAGTCTCTGTTTCTCTCTAGGCTCTAGCCTAACCCAGTCTCTGTTTCGATCTTATTGAACTTCTGTTCCAAAGGCGATTCCTTTTTTATTTTTCCGTTTCTGGGTTTAGATAGAGAAATGTAGAGATTGAGATCGCGGTTACTAGTTGGAACTCTCTTGGAGTTGGAGAGCATCCGAGGGTTCTGCACGAGCTCCTTTAAGATCGTAGCTTCGGTTCTTTTTTATGAGATTGCGCATTGTGATACCAAAACCGGATTCTACTGTTTACAGTTTCCAGGAGTTCAAGTA
Chr2.tRNA57-AlaTGC	CTTTTACCATTTAAGAGCAACACATTTGAGCAGATTAAGGAAAAAGCCCTAACCTTTGTGACAAAGACGACGGGGCATTCGGTTTTGCAGATACAGCATCGACGATCATTGAGTATGAAACGAAGACGAACAACGCAAGTAGAGCAAACCTCTCTGTGACCACAAGATCCGTAACCAACCCATTCGAGATTCTCCGCGCAAACGGCGCAACTATCATCCATGGTTTCTAACTCCAACGATTTTCTCAGGAGAAACCCAGAGAGAGATTGCAACAGGCCACTTATAAGAGAAAAGAGACGAAGGAACAACAATCCTATTATTATTTTAATTCAGACACAAGTAAACATATTGGGGATGTAGCTCAAATGGTAGAGCGCTCGCTTTGCATGCGAGAGGCACGGGGTTCGATCCCCCGCATCTCCAACTCATTTTTTAATTTTCTGAGATTCGTTAAAAGGCCTTTGAAGCCCAATGTAATTAATAAAACCCATTTTCAAAGGGGTAATTACGTAATTGTAAAAGCGAGCTCCAAAACCCTAGTTTCTCAACCACTACTCTTTTATTTCTTCTCACCACTTAAAGAGTTTCCCCAGAAATTTTCTTCCGCCGTAAAAGCAAAAAAAGATGCAGATCTTCGTGAAAACCCTAACGGGGAAGACGATCACTCTCGAGGTCGAGTCCTCTGACACCATCGACAATGTCAAGGCCAAGATCCAAGACAAGGAAGGAATCCCACCGGACCAGCAGCGATTGATTTTCGCCGGAAAGCAGCT
Chr2.tRNA58-GlyCCC	TTTACACTCTCTGTAATAATAACCATCCGATCGAATTCGCTGCTTTTTTTTTTTTTTTTTTTTTTTCGCTGCTTTATTGATAAAACATATTTATAAGAAATTTTATCGACTTAAGACGGACGTCGTTGCTTCACCGCTACGGCGTTACCAATTCCTCTACTCTGTTTCTTCTTCTTCCTTCACCGTTTTCTAACTTCAGTGCAGGCTTTCTCTGGTTTCGTTATCTTAAAATCCTCCTCGCGCCATTGTCTTCTCTTTCGAGTTGTTCTGTTTCTTACTATCATCAGGAAACTTTCCCGGCAGAACAAATGTTAGAGTTAATAATAAAACACTTGTCAGCATAATAAAAAGCGCATCTGGTGTAGTGGTATCATAGTACCCTCCCACGGTACTGACCAGGGTTCGATTCCCTGGATGCGCATTTTTTCATTTTTAATTGTTATCACTATTTTCACACGAGAGGCTACTTTGTATGGTCATTTATGGATTTGTACGAGTAACTCAGTGGATACGAGAATAGTTTAGGAATGTACTGAGTCATGATCCTCATCGCAAGAGATCTCCCAAACTCTCAGCTCATTGGTGCTCTGGTTTTCTTAAGGGCATAACCACTTATCTTGGTTCCCAAGGCGTCACGCAATTGCAGAGCAAGCAACTTATCTTCGGTTGAAACCGATTGAGTTTAAAGTCCGGCTCTTGAACAAAGCCATATAATTAAGGTTATTCTCAGCTTAACAGTTATTGGATTATTGGAGTCCTTTAGTCAATATT
Chr2.tRNA59-SerGCT	AAAATGTATCTGATTTCCCTTTATATTGATACTAGTATTTGCTAATAAGCAGCTGTCAAACTTGATTAAAATTCCAAAAACATGAATTTATTATGAATAGAAACAAAAATCTAAATATTGGTAAACTGATCTTGGTAAAAAATGTTAATAGAGATTTTTTTTCTTAAAAAAATCACTAATTTATTTCTATTAGAATTCTCAGTTTTACATTTCTTAAATAAAAAATAGAGAATTAATAACTTAGTTTTAAAAAAAAATACAAAATATGTAGATTTGATGTCACCAAAAAGTTGTGGTGCCATCTCAGGATTTTGAATTCTAATAGTTAAGTTTCAAAACTACAGCAAGAAGTCGCTTTGGCCGAGTGGTTAAGGCGTGTGCCTGCTAAGTACATGGGGTTTCCCCGCGAGAGTTCGAATCTCTCAGGCGACGACTTATTTTTTTCCAAATTACTTCCATTATCGTCCAGAAAATTATCATCTTCCGATTTCTTCAATCCCAAGTCTTATTCATAAATCTCCCGATTCAGTTTTCCCAAAATTGCATCACAATTTCTCCAAAGTCTCTCATTTTCCCCAAATTAAAGCACAAAAATCTCACAAAGTTTTATTTATTCAAACTCTCACTTACATCAAAACATGAACAACAACAAAACGAAAACAGTTTCAAAAAGATCCCAAAACCATCCATCACCATTACGAAGAAGCTTTCTCAAGCTTGGAAGCTTCCAAATCCGCAGCTTTTTTCAAGAAATTATCATCATCATCATCTAACACCATCGT
Chr2.tRNA6-TrpCCA	GTTTTAGTGATGCTGATTGGCCTTCGTGGGAATTTATAGATCACTCTCAGGATATTGGCTTTTTCTTGGGAGATCCTACGGGAAAAGAAGGAAAGAAGTCAAAATAAGAGAGTAAGAGCCTAGGTTAGAAGTCAGTTTCAGTTCTCTTAGGTCTCTTTCCACATATACAAACTGAGAGTTCAGTCTCATATAGCATGAGGGGACATGGCTTGGTAATCGATTCAAATTGGACATAGATAATCTTTCAATTTCTCATATTATATATGATAATATAGGCGTGGAAAATTTATTGGGGTTATAAAAAAAAAAAGAATCCTCGTCTTTACAGTCTTATCAATTGTGATAAGAAAGCGCTCTTAGTTCAGTTCGGTAGAACGTGGGTCTCCAAAACCCAATGTCGTAGGTTCAAATCCTACAGAGCGTGATTCCGTTGCTCTTGTTAGGTCGAAAATTAGACTGAACTCAAATAATTGAACAGTAATCTGAATTTGATCTCTCGCCAGAATTGATTTAACCAATAGACATATATATTATCTTTCTTACTTCTGACCAGTGGTGCTCTATACATATTGGTGAATTTAGATATGAAAATGAAATCTCCTTTATTTAGAGGACCACTGGTCAACAGTTCCACAGAAAATCCAATTCATATCCTAACGCGAGAGAAATTGAGACATCAGACCAGTGGTACAAACTCAACAGAGAAAGTAATACTACCTAATATACTTCATAGTTATATCAAAAACCTAAACTTAGATTTCACATCACCATATG
Chr2.tRNA60-ThrTGT	ATTTTTACTTTTTACCGAGGTCGTATTTTAACAGTTTTATTTCCCTATTCCGCCACTTGTATTTTCATTTTTCGATAAAAAGATGAAGTTGATGTCGTTGATGAAGTTGATGTCGTTGTTGGTCGGAAAGGTTCGTTATATTTCCAAGGAGAATCTGTACTTCTAGTTCTAGATTCACTACTGTATGTTCCTCGTACTTGTCCTGTGATTTTCATTTCTGTCGAGAATATCTGAAATTAGATTTAACAGTGTTGTATAGTTAAGAAAAGACAAACTATAAAAACAAACTTTCTCATTAAATAAGGATCTGAACTAATCCAAATATTTTAGTAAGAAGAAACAAAGCAAAAGCCCGTATAGCTCAGTGGTAGAGCGTCAGTCTTGTAAACTGAAGGTCCGTAGTTCTATCCTGCGTGTGGGCACCTTTTTTTTATTAATTTTGTAAATTACAACTGTAGTTTCTTGAAAATGCTTACTTGTCCCAATTATTTAGCCCAAGAATTTGAATCCCTTTCTTGAAAATGTTTATCGTGAAAATAGTTTTACCAAAAAGTTGGTGTTTTTTTTTCAACGGATGGATCTTTGAGCTTGAAAACCATGTATAATTGTATAAATTAATCTTCGCAAACAAATAAAATAAACAGAACATGGTCATGCATGGTAGATATCTATATAATGGGTATTGTCAATTATTCGTAAGAGCATGCGTATGTCTTCTCGCTTCCGGAATATGTGCCTGATTGTGCAACCCCAATGTGTAAATAGGTCAACA
Chr2.tRNA61-SerGCT	TCAAGGGTCTCTGATGTTGACAGTGCAGATTCTCGTCCACTGAGGAGAAGAAGGAGATTAGCTTAGAAGAGAATGGAGGAGAAGAAAGAGGAAGCTAGAGTAATAATCTGTAGTAGAAAGCAGTGATTTTATTGGTTTTTTCAGTTTGTTTTTTATATGGGATTTTGGATTTTTGTTGTTTCAGTTTTTATGCTAAAAGACTAATAAATAAATACATCAATAGGATATATGGTTTTTTCAATTCTTTTGATCTGGTGAATGAATTCGGTTGTTGGCAGTTGTTGACTTGTTGCGGCAGAGTTTTGACTTGTGATAGAATATAAAAGTTTTTGTTGTTGACTGGACAAAACGTCGCTTTGGCCGAGTGGTTAAGGCGTTTGCCTGCTAAGTAAATGGGGTTTCCCCGCGAGAGTTCGAATCTCTCAGGCGACGAATTCTATTTTACATTTTTATCGACGCGGGGTTTGTAAATTGTAACCAACCTGTGTCCCTCTGTTCATGCAGGAGCTAGATAGCCAATTGAAGATAGAAGCAAAACGTAAATTTTTTTATAAATAGATTGAAAAATCTGATCTAAAAAGTTTGTTAATCAAAATACTATCTGAAATCTAGTAAGAATAAATATTTGAAGGTTGAATAAGGGAAAAAATGAGCAAAAAAGGAAACGAACTTGGTGAATCTGGAACAAACGTCAATAACTTGTCCTACCTCCTTGTTTAATTTCCTATCTTGGTAAATCCGCGTTTCTTTGATTAATAGAAATCCGCGTTTCTCTTCTTTTC
Chr2.tRNA62-AspGTC	TTTTGTTCTTAGCAAATACATACCACTATAGTTGAACCGTCAATGGTCAAAGCCTTGGAAACATGAATCTTCGGAAGAGTCTCTTTGTTTTCATTTAGTTCCTTAATAATTAGCTACTCTTTTCATGTTTGGCATTTTTATGCTTCAAATCAGTTATGAAAAGTTTAGTCATAGTCGACTAAATTATGTCTCACTAATTTTGTCACAAAACGATTCAAAAATGCCATAAATCATTTACTCTGCCTCCCTTTAGTTTGGCTGAAAAGTTAAGTACTCGATACGTCCTTCAGATCCACAGTTTTGTTAAATTAAAACGATATAATAATCTTCAGTGGAAGCAGAGCAACAAAGTCGTTGTAGTATAGTGGTAAGTATTCCCGCCTGTCACGCGGGTGACCCGGGTTCGATCCCCGGCAACGGCGTTTTTTTATTCACCTTCTGTTTTTTTTTTTTAATTTTCAGGCCCAGAATATGGACTATTGGGCCGTCTCTTAGTTTAATAAAAACTAAAAACGTTTTGCCGCTATTATCTTTTGCACCACTTTGCGCTCTCGCTAATCTCTTTCCCCAAACTAAAATTATGTTCCTTCGTCTTTAGATATTATAAATCAAACAGTTCTAATCAATCATTCATCAATGTTGTCAATTGTCGAGAATTTTTTTTTTGTGATAATGCAGGAAAAAAATGTAAAAAAAAAAACACTGTTTGCTTACATATACTAACAAACGAAATGTTTTATTAGTGATTACTATCATATAACTTAATTACATC
Chr2.tRNA63-CysGCA	AGTTGGATAGAAGTCTGAGAATACTCAATTCTTTTGATTCTTCTTCTCTATCTTTTACTGTATCAAAAAATCTTTCTAAGTATAATTGAAATTGTGAGAAATATTGGAAAATCTGTTGAAATCTCTGTTAAGAGACAAAAAATAAAGAGCCCAACCGGATTCGAACCGGTGACCTATTGATCTGCAGTCAATTGCTCTACCACTGAGCTATAGGCTCTTCTTGACTTTAGTGTATGCTAACTAATAGAAATACTAAACTTGCATGATAGAACATTATTTTACTTAAAACAGAATTTTGGAGAAACATAATTGTTAAGTTATATATAAGTAGTATACACTAAAGTCAATAAGAGCCTATAGCTCAGTGGTAGAGCAATTGACTGCAGATCAATAGGTCACCGGTTCGAATCCGGTTGGGCTCTTAATTTTTTTTTTTTAAGCCCAGTAAAAACTGGGTTTCGTAGTAAATGGGAACGTACATAGAAGAGAGATTAGGGTTGTGCTATATATTCTCCGTTAAAAAAACCCTAGTTTTAAAACCTTCTGAACCCTAGCCAGAATACGTAAGTAACTTTTGTGAGTTTTTGTCTGCGTGAGAATTTTAACGTTTGTTGTAATCTAGTTGAAATTGAAATCGGCAGGTAACAAAAAGTCTGAATTTATGATTCTTTTATGACACAACACACAAGTCATGAAACTTATGAGGCAATTCTTATATTTATGTGTGTAGAGGCGATAATGGTGAGGGCTAGCGTCTTAAACGATTGTCTCA
Chr2.tRNA64-TyrGTA	TTTTCAATGTCATTTATCCTCTTTGTGTACGTCTTGAATAACAAGAAACTCACAATTTTATCTGAAACTAGAGATATAAATCACAGTTGAAATCTAATTTTTTTAATATTCTTAATGTGAGTTTATATCTGAAAAATTATAGTTAAAATCTCGAATTAACGTTGTGAATCCAAAATAGTACATGGAATAAAAGTTCCAATTTTTTAATGATCGAAATAATAGAATGTATTGTAATTAATTATTGTTAGAACTTAGAAGATACAATATACATGTTATAAGCATCTTACCTAATTGTCCATAGTTTCAAAACAATACGAATAAATCAAGATAAAACAAAGAAACTGTCAGTACCGACCTTAGCTCAGTTGGTAGAGCGGAAGACTGTAGTAGTAGCTGTAATCTTTAGGTCGCTGGTTCGATTCCGGCAGGTCGGATTTTAAGTTTTTAAATTTCCATTTTTTGTTTTTCTATACAAATCTTGATCTTGGGCCTGCCTATTCGTTCATGGGCCGATAATTCAAAATTTAAAAGTAAGATAACGCGGTTTCGCTAACATGAACACGACGACGTTTTAGTATTCAATCCGTGTTTTGACACGACAGTTATATTACATAGTTGGAAGGAACGGCTCGAAACGGGAAGGTTATTTTGTAATTTTCAACTTTTTCTTTTTTTTTTCCAAATCCACTTTTCATTTTATTTTCTTTGAGAAAACCCACTTTACGAAGGAATCAAATCGACTCGTTTTCTTAAATCCGCCATAGATCCCATCCGACACACCACC
Chr2.tRNA65-LeuTAA	GATCTCTGGTGACATACGATGGAGTTTTAACAAAAATAAAATAAGTTCTTCATTATTATATTAAAATTGCAACTCTAGTAAAGGTTTTAAAATAGACCTGCTTGTGTTCATGACTACTATTATTCAACAAGAGTTCACACGTAAAAAAGGTGTGAACACTATCTGAAGATGACTAGAAAAACATTCATACAAAATTGTGTAGATAAATCATTTTCTTCTCGGTTTATCACTTTTATCGTTCACTTTCTGTTGAAATAAGCTTAATCAAGTGATGGTGAAGGACAAAAATTTCTTGAATTTGGGTTGTAGAATAATAACAAGTACTTGGTTTATTAACAGATATTCAATAAGCAGGTTTGCCCGAGTGGTTAAGGGGGAAGACTTAAGTTCTTCTGCACATAAGTGCGCGTGGGTTCGAACCCCACAGCCTGCATCTTTCTCTTTATTTTTTGAAATTTTCAATGCATGAAGTTTTTAGGAAAAAAGATTTTAGGAAAAATATGCAGGCTGTGGGGTTCGAACCCACGCGCACTTATGTGCAGAAGAACTTAAGTCTTCCCCCTTAACCACTCGGGCAAACCTGCCTTCTTGTCTATTGACTACTGAGAGAACAATCACAATTCTCAAACAGGAACAAGTATGTTTTGGTAACAAGTTTTATTATTGCTTTGCAATGTGAATCGAATAAAAAGACAAAGTAACAGTGTAATACAATTAAGTTCCCATTCAACATATCATTTCTTGGAACGTTTTAAGTAAACAAATAAACCTATGCTCGTTAGG
Chr2.tRNA66-TyrGTA	GAGAGATTCATGAGAATCTCAAGTTTCTCTTGGTTGCTGATATATATTGTGGGTGATTAGTAAAGAGTTCTGGTACCTATGTAAAACATTCTCAGCATTCATCTCAAAAAGCTGTTTCTGTATATCACCCAATTTTAGGCTAATGTCAACTAGTTTAATATTAGGCTTAGACAGCCATTAATTGTGAGATGTGTCAGAACAAAATTAGGTGTATTAATTGAATTATGGGCCACTTGTGTTTGTGTTTGCATGGTCTAAAAACAATCAAAGGAAAAAAGTAACTAAAGAGGCCAATATGATAATTAATAGTTAAGTTTATATAAAACCGCATTAGGCTAATTAGCATCAATCCGACCTTAGCTCAGTTGGTAGAGCGGAAGACTGTAGTAGTTGCTGTAATCTTTAGGTCGCTGGTTCGATTCCGGCAGGTCGGATAATCTTTTTTATTTTTGTTTTTAGTTTTTTGGCTATTAGAAACACTTGATAAATTAAGCATTTAAAATTCGATAGTCCTTATGCAGTGAATAGTCCACGTGCACTCCCAATGGAAGTTCGGAATCATGTTTTTTTTTTTTTGTCAAAGTTAAATAAAATATCTTCGAAAAAAAAAGTAAAAAAGGAAGAGGATAATTTCTCGACTTTGATTTGTTTTAATTCTTTAATAAGTTTTTGTCTCACTAAACGTAATTCTATTCAAAATCTAACAAGTCTACTTTCACCAGCTAGAAGCTCAACGACAAACAAGTGTTTACAAACTTTGACTATTTCTTTCATAACATCTTGA
Chr2.tRNA67-ThrAGT	CTGCAACCTAAATTGACTTCATCCAGTTATCTCAAATCTGTTACTAAATTAGTTACATTGATCAAAATGTACAACGCAAGTGGCATTAAGATAGCAACAGCATCACAGCATTCAGAAACATAAGAAGACAAAGACTTACCAGTACGTTGACGATGAACTCTAAAGAATGAACTAATCCACGTCATTGGTCCAAATATAGGTCAAAACTCAAGGGAATATTAGCGTTTAGGGTCAGAAAAAACAAATTGAACTTGAAGGATCAGAGGAGGACGAACACTGAGCAGAGAGATGGTACTTGTATTCATATGTTTGAAAGGATATTTATTTAAAAACAGGACAGGTAAGCAAAAGCTTTCATAGCTCAGTTGGTTAGAGCACCCGTTTAGTAAGCGGGAGGTCTTGAGTTCAACTCTCAATGAAAGCAATAATCTCTTTTTTAGTTTTTAACTTACGTAATTTTAAACTTTTTGCATAAATCTTTCAAATCCTTAAATAAACGCCTCAAAATTTTGATTCTTTACAAAAAGGACCCATATAACAAGATTCAACAATCTTCATTTGAGATGACAAGAGTTCCTATATATTTACTTAAAAGAGTCTTGGTTAATGCTTTGGCTATCGAGTGGTATGTACTGAGACATAATGGACACGATCTCTGAATCCATGTATGACTGCAAAGTTGTAGTTTTAATGTATATATAAAAGGATCGTTAGAGTTTGATGCAAAGGGTAAGTCATAATAATTAGTAGCAAAGTGACATTACCTGAAGATGG
Chr2.tRNA68-MetCAT	CTCTCTTTTCTGGTCTTCTTGTCACTTTCTTCAGATATTATTATAGTTTCGAATAAAGCACACAACCAATGTTTGCCTGAGTCTTGTGTTGTTCTTGACCAGGTCATGTGTTTAGTATTTTTTTTAAGTGAAGGGGGATAATCTTTAAATCTTTTATATGTAAGAATATTGTTCTTCTCGAATTTCATCAGTTGTTGCTTCTAGAAATTTTAGATTTTTTGGGTGGCAGCCATTTCTATATTTCGATGGATAAGTCAAACGTTCATAAAGTCAAGGGTTCTGCCTTTTGTTTGTGTTTCATGATTTTACCTTGAATTTCATTAACTAAAACAGTGTTAATAGTAACAGTTGGGGTGGTGGCGCAGTTGGCTAGCGCGTAGGTCTCATAGCTACTGAGTGATCCTGAGGTCGAGAGTTCGAGCCTCTCTCACCCCATAATTTTATTTTCTCATAGCTATTTATATAACGTTCCTTCTAGTATTTTTTTTTCTTTTCGTTATAGTATCTTGTCTTTGATACCGGAGACGTTATAACGGCAGTATAAGACGTTATAATCATGTTCCAATGCATCCCCTCAGTTTTGTGTTAAAAACGAGCCATCAATGTTATCATATATGGAAATCATTATTGAGGCTTTGACCAATTAATTATGCGAATTGACCGACTTTGATCACTATACAGAGCAAAACAAATCCACTGAATCATTTATTTGTGTAGGTTCATCTTTTTTGGGCACCGTATTCATTTCTTATTCCATGAATTTGACGGAGTAATTTTGATTTTCT
Chr2.tRNA69-AlaAGC	TACTACACTAATCAGCTGAAAGAAAGAAAAAAAAATCCCTCCAATTGAGATAGTAAGAGTAAAAACTTATTTTACTTAATACAAACTGAAAATTTTACCCTAGATCCTCCTAACTTTTCTTTATTCTCTTTCCAACATAACTATTCTAAAATTTAGTCAATCACACACATCTCTACTTTACTGATTAGATAGTATCCGACTTTAGTTTCTGATTTCTCTATTAATATCGTTAGTCATTATCTCCAATTCTCTCAATCATTAGTCCCTTTTCAACACACACCGCTCGTATTTTGCATCAGTTACACGTTGAAAGTATTAAATATTGTAATATTTTAATAAATAGTCATCGTGGGGATGTAGCTCAAATGGTAGAGCGCTCGCTTAGCATGCGAGAGGTACGGGGATCGATACCCCGCATCTCCACTTAGTTACTATTTTAAAACAGTTTTGTTATTTAGTGAAAAAGTCAACTATTGAAAGATAGGTGAAAACTCCGTGAGTCTCAAGCAAGACCCACAAGTTACCTGAGCTTTTTTCTTTTCTTTTCCCGGCAGCTACTTGGATGAAAAGAAACAGCTGCCGTTTCAAATTCACTCATTTTCCGACAGTGAACAGAGCCATATAGACTTGAGCGAAGAATCTTTTTGCCTTTTCTCATCTATTGGCTAATCAGAAAAATTTAATTCCATTGACTTTTATTCGATTACCTCATTTTCTATTATAATATACACAGAGGTACCAAATTTCAACAGTAGTAGGCAGATACCTATTGT
Chr2.tRNA70-GlyGCC	AGAGAATCTACAGCTTCCCTTTCAAAGGAAGGGGGGAGAGGATTAGAGGAGGAACAGCTTTTTGTTGATCCATTTCATATACATATTACCAATTTTGGCTTTTATAGGTTTGTATCCAGAAGGCCTTTTCGTGGCTACGATTAAGGAAAATACGAAAACAAAAGTGAATTTTACTACTTTTGTAGCATGGTTTATTCTACTTTATATACCTAAGAAATATGAGCAACAATTACTTCTGTAATGACTTTTTACTACTTCGTAGTTGGTACAAACTACAAAAGATTGTGTTGTTTTTACATGATACTTTATAATATCTATATTAATATATTTAGTCGTGTTTAATCAAAAAAGCACCAGTGGTCTAGTGGTAGAATAGTACCCTGCCACGGTACAGACCCGGGTTCGATTCCCGGCTGGTGCATTGAGCTATGATGATATAGGCTTCAGCATTGGTTGGGTCCATTGCATTCTTCTGAACTATCAGTTGATGTATGCCACACCTCTGAGCTCTTCTTTTTTTTTCCTCGTCAATTAATTTTTTAAAGTTTTGTCTGCCTAAAAACTTTCTTCTTTTTGATTAATCATATTAAGCATCTCGGCTATAAAAACCACGGTCTACTAACTTAACATGCATTGGACTAGTTTTAGTGGAGAGTGTTCGAGTTAAAATGAGAAGCTCACGATTGCATAACGGAACATTTGATTCGCTAGGCATCTCCATTTGTAAAAGTAGCCACTCCAATACAAAATGGTCGATGATGGTGAGTGGGT
Chr2.tRNA71-ValTAC	GAAGAACAAAAACCTTAGGAGCTTCGCGATCAACGTAAACCGGCATGGTTAAGATTGAGAATGAACATTAATCTCTGCAGCAAGATCAAATGCAACTGCTTTTGTAAGAAAGACAGAACAGTTTCATTCCCCGACACAAATACGAGGGCAATCTTGAATTGCACCGACCAGTTTGATTCACCTGAATTGACAAGAATATATTCCCAAATCAATAATTTTGAAGGAACCGATTCAAATGAGTCTTTGCGTTGTCGGAGAAAGGACTCACCTTTTTGTGCAATCTACGCAAACCAAAGCCAATTCTGTATTCTAAACTTTATATAGAATTAAATGATAATCTTGAACAGCAAGGTGCTGTGGTGTAGTGGTTATCACGTTTGCCTTACACGCAAAAGGTCTCCAGTTCGATCCTGGGCAGCACCATCTTTTTCCTCTTTTTTTTTTTTGCTTAATGTTTGCATTTTATGGTTTTAACAATGCTAACTAAACTACTAAAGTAACAACTAACACGACAGAGTTTATGTTACATGATCATGGTAATTGTAATTGAAGAAGAAAGAAGTCAAGAACATAAGAGTTTTTATTAGCTTAAATGTGGATATTCGATTACAACAAGTTTCACAAATTTCTCTATTTAACGTAATCTACTTCCACGCCGTAATTACACAGAAAATACGAACCCCATCAGAAGAGAAAAGAAAAGAAAAAAATATATATAACAAGATTATTTGAAGAAGCAACTAAACCCTCCCAACAGGAGACAAAGGTGGGTG
Chr2.tRNA72-GlyTCC	TTATATAAAATAACTTGATGTGTTTTACAAAATGTGTATTATAGTGCTATTTGATTTGGTGAAAGAATGTGTGATAAATTTGTAGGATAATCTAAGAAAGGACTTATTTGAAGTTAATGATATAGAAAAGACATACATAGATCAATGGAGCTTTATTGTGCAAAAATGTAAAGTGAGGAAGAGAACAAATGTGGTAACTCTCTAGGTTAGTCACATTGTGATCATTACATGCCTATGTATATGAAAGACTACTTGCTTAGATAACCTAATTACATGGACTTAAATACGTAAATTTGTTTTACTTCTAAATACAATATTAACTATAAAGAGTTGATAAAATGAACATCTAAGCGTCTGTAGTCCAACGGTTAGGATAATTGCCTTCCAAGCAATAGACCCGGGTTCGACTCCCGGCAGACGCATTTTTTTTGTGTTACTGAGATTTTTTTTCTTTCGTCAGGACAACTTCGCCCTGATTAATCAGTGAGGCTTTTTGTCCCAAATTTTTAGTAATGGAAGTAATAGTTTTGTACTAAACACATACTGTATCCTTGCATAATAATACTCATTTTTATTACACAAAGTAATTAACAAGAACAAAAGGAAACCAAAAGTTCCATCAGAAAAATGAAAATCTACCAATGCTAGTTCCCATCTTCAGAAAACAAAAGCATGAAGGGCACATCGTAAATTGGAGAAACCATGAAAGGTACGTTCTGCTAAACTTCTTCACGGAGCAGCTCAAGCGCGAGATACTGTGTCTCTATCAGAA
Chr2.tRNA73-GlyTCC	TTAAGAAAACGATATAATCACGGTGGTTCGTTCCAAGTATACCTTTTCGTTTGTAAGTTTTCTCTTTTTGTTTGGTTTGTTTGGCCATGTATGTCGGAGCTGTCAGAAAGCAAGAGGTTAATCGTTTGTAGCGAATGATAAATGTTCGAGTGTATATTTTAAAATGCTTCGTTTTACATGTGTACAAGTACAAGAACAAATGTAATTATCTTCTGTCAAGTAACACATTGTGTTTCGTTCAGAAAAAAAACAAGTGGACTACAGAGTATGAAAGAAAGTCTAGTAGTTTTGGAACGCTCGACAATTAAATTCGATTTTATTTTTAAATTGTAATATATAAATCACAAGTAGCGTCTGTAGTCCAACGGTTAGGATAATTGCCTTCCAAGCAATAGACCCGGGTTCGACTCCCGGCAGACGCATTATCATTATTTTTATATTTTGAATTGTTTTCACTGAATTTTTAATTCAATGAAGGCAAAGCAAACTAGAAGAAAATGAGTCTTTTTTTCTTTCTTTCTAACTCATGTACATAAAATACATTGTTAGAGCATATTCTAGTTCAACTATTTCTGATTTAATATACTCCATCTACTTAGTATTGCGATCAAGATTAGATCATAACATATCGACATTGTATAGTACTTATCATGAATCAGCCAGCAACTTCGAAATTTTATGAACTTGAAAAGAGCAAAAATCATATTTCATTTAAACCCATTAACACTCCAAAATGACAACATAACATATATTATAATAATCCAAAAATTTT
Chr2.tRNA74-LysTTT	CCTTCAGCATCTGAAACGGGAGCTTTGGTTCTAAAGCGAACAACACTTTGTAAATCATCATTATGATTGTGTTGTTGCAATACGCAACGTTTTCAATCAACACTTGTTTGTTTATTTGTCAATTGTTAACGTTTTCAATCGACACTTGTTTGTTTATTTGTCAATCGTTATGGACTTATGGTTGCTAGGATTTGTTGTCGTAGTTACGATTTAGTTGTAGAAAATTCGTATTTAACTTTGCGTTATTGACTTATAGTATCTTTTCTGCGTTAAGTAAAAGTATATCAAAACATGAATAAAATAATGAGTTTATAGGATTGATTTTCGATAACTTTATGAAAGTAATCAAAGCCGTCTTAGCTCAGTGGTAGAGCGCGTGGCTTTTAACCACGTGGCCGTGGGTTCGATCCCCACAGACGGCGATCATGGTAATTTGTCCAAACAAATTTTTGGTGCTTGCAGCCACCAATTACTTAAGGACGACTACCATTATACAACTATATCATAATTTTGAAAATAAGGAATATCAGGTATAATTACATTGATAATACTAAAAATTAACATCCATCAATATGAAAATAGACCATGCATGAGATTATAAGCCAAGTTTATTCAGATCACAAACAGTTCATAACAAATACACACATAAATATGATAGGAAAAGCTGTTTCCCGTAACTAAAATATAGAATGCATGGAACAACACATATTGTCCGGGCACAGCCAGAGTTAGTTAGGGCAGCTGCGGCAGCGGTGGAAAGTCATTCAACGGC
Chr2.tRNA75-LeuAAG	AGGGAAAAGATGACTTCATGGTTCTTACATGATCTGATTTTAATAGTTGTTGTTAGATTGTACCACATATATACACTGAAACTATATGTTATAGACAGATACATCAATATCCCTTTTTGTAAAATTAGATTTATGTGCCCAGTATAGGCACTGGGTGATGGATGATACATCTTGTTTCATTTGTAAAAGAAATCAAATTCAATCTATTTATTTGTTATATTAATTTTTTTCATCAAATACTGTTTCAAATTTTATGATACAGCGGAGATAAATCAGACATGAGACTATGTCAAAATTGCAGGAGAATTATTCTAAAGATAAAACCGTTTAGTGGATTTGGTTACCAAAATGTTGATATGGCCGAGTTGGTCTAAGGCGCCAGATTAAGGTTCTGGTCCGAAAGGGCGTGGGTTCAAATCCCACTGTCAACATAATTATTATTATTATTTTTTTTTTTAAATTTATATATAGGCTTCAAATCAAACAGTGACACTTTTTTGGTACAAATCAAATAGTGACTTATATATTAGAGAAATTGTTGGAAAAAAACAAATGTGATATCCATTGCTTTTGCGGAAACGTTGACAAATTATTGGCGAAATGGTGACTTATATATTTGAGCAACATACACACTCGTTTTTATCTTATTTTTATCCAAAAAGGGGAAAGTAGATGAATTATGTGGATTTTATTAGTGAATATGTGATGCATTTCATTAGTGAATTTGTTTGTTTCGAACACCTAACAATCAATTATGTTTGAGAGGATATTTTCAGGGCGG
Chr2.tRNA76-iMetCAT	TATTTTTCTTTTTTCAAAAATATTTTCAACAATGGTAAGATTAAAAGAGTTTATGAAGGAATTACCGATTGAGCAGAGCAGAGATATTATCCATGCATTCTGTTTTTATCATTTTGCGATTTTGTCGTTACACACTAATCAAAATTTTCAATTCTGCCACGCAACTTATAATTGTGTCTCTTGAAAACGTTAAATACAGTATTGGAGAAAGGAGAAAAACGTTTAATCATCGTATCGGAAACAAATTAGTTTTGAAGTTAAGAATAAAAGCGTACAGTAAAATACGGGCTATTTAACGTTTACCTAAAGTAAATGTATACATATCATATTTGTAGCTTAGTTAACATCAAATCAGAGTGGCGCAGCGGAAGCGTGGTGGGCCCATAACCCACAGGTCCCAGGATCGAAACCTGGCTCTGATAAAATGTTTCGTGTTTTTTTGTTTTGTTTTTTTATCAGTTTAAGGGCCGAGCTCGGCCCAACAACAAAATATACTGGGTCTTCAATTATGAGACGGACCCTAATATCTTCGCCTGCCCAACAACAGAATTACATACTTGTAAATCACCTTAAACTTTTTTTTTGGTAGAGAGTAGTAAATCACCTTACACTTATAACGATATGGCTTTTATGCAATTTTCCCTTTCTCATCTTGTTTTGGTTTCTGTTATTTATTATTGGTTTTTTTTTTTTTTTTTTTTTTTTTTTTTTTTTTTGTTTGTTTGGAAACTGTAAAAGACACAGGTAAAGTCGACCAAATTTGGTTACAATT
Chr2.tRNA77-iMetCAT	TTAGTTTAAATGATATGGTAAATGTTTTTATAATTAGTTTAAAAACAAAATAAAATAGTTTAAATGTTTCAATTTTAAAAAGGGTATGTATTACGGTATGGCACTTTTATTCAGTTATGTTTAAATATATTGGATTTAGAAAACGAATTAATTTTTTTTTTTTTTTGAATCATTTATATATTTTCTTAGAACAACAAATAAAGTTAAGCGATTATGGATAGTTCTCTATCTATTTCCAAGAACTTTTGGATTTTTTGTAATATATTTTATCTGTAATTTTATTGGTCTATATTTTGATGTTATCTTTCAATCTCTTTTATATATATAAAGAATGACTCATCTATCAAAAAATCAGAGTGGCGCAGCGGAAGCGTGGTGGGCCCATAACCCACAGGTCCCAGGATCGAAACCTGGCTCTGATAATCGAGTTTTTTTTTTCCCTATTTACTTTCATGTCTGTATAAAATGGGCCGGACCATGCCCAAATTACCATTTTGCTTTTCGGTACTCTTTTTTCGTCTATTGAAATTAGAAAGCCCAAACTACTAAATGTTTGCTTTCCACAGATCCTTTTTTTAATAGAGCTTAACTTAAATTAATCGATTATTAGTTTATTACTAATGTACATGTATATCAAGTTGTGACTGGAGTTTGTGTAGACTATGTTGGTGTTAGAACCGAGTATTAGAAACTGCTGAGATACAGCTGTTTATCGTGTTCAAGTAACAGACGTGAAGTATTACAAGAAGTGATACATCTGTTTAAAGTTTTC
Chr2.tRNA78-ArgACG	GATATCTATAAAATAATAAAAATCTAAACCAAAACTAATATGAATTGTTTTTGGATTGGATTGAACCAGACAAGACAAACAAATTTGTCCTTCATAAACCAATTATACCTTTTTAAAAAGGGTCCTTTCACCAAATTTACCCTATTTATATTTGTTTTTGTCGGCCAACGGGCCAAGTGACATTATTTTATTTATTTATATATATTGTTATATAGTGTACACTATGTTTTCACAAAATAGAATTTTATTTTCCAATCACTTTAGAGAACTCAGTCCAAGAGGCAAAAGCATTCATTAATGATAGATTAAGCGACAATTTTAAAATTAAACGTCTCAAATTAGACAGAGATGACTCCATGGCCCAATGGATAAGGCGCTGGTCTACGAAACCAGAGACTCTGGGTTCGATCCCCAGTGGAGTCGCCTACTTACTTTTGATATCTTATTCAAACGACATCATACTAAAAGAATTTTGAAGCCATTTTTTTTTGCCTTCGTCTTCTCAAATGATTAAAAGATGAAGAAAGAGGCACAGAAAGAGAAGAGAACACATGAGCCTGTGTTGAAGTTCTACATTATAAATGAGACCGTAGACAAAAAAAGACCACACGAACACAAACTACTTTGTTTAAAACTAAATCCTAAACATGAACATATTAAGAGTGTCTGTCTTAAACCAAAAAAAAAAAAAAAAAAAAGTGTCTGTGGTTTAAGACTTATTTTAGACCAATGAAATGCTGCTCTCGCCACCAGGAGGTCTCCTCGCACCACCA
Chr2.tRNA79-IleAAT	GGTGTTTCCTTTTCGGTTGAGGTGCTATCGCCATTTGTTGAACAACGAAGCGTGAGAGAATTGGATCGCTTGTTGGGTGGGAGAGAAACAGAGTGAGATCTGGAGGAAGATAGATGGAGAGGTTGATGATGATGATGATGAATCAGTGAGTCAGAACTTAGGAAAAGTACCGAGTTAGAAGTAGTAGCCATTGTCGAGTAACAGTGAAGAGAGTTTAGAGAGAATGTGAGAGATGTTGTTTTTGCAGGTGAAGGAGCGGAGAGTACAAAGGTTTGTGTTAGTTGAAGCAGAGATAGTGACAAATTCATAGGTTTTGAATATATTCATACAATGGAAACAATATAACAAGTGGCCTATTAGCTCAGTTGGTTAGAGCGTCGTGCTAATAACGCGAAGGTCACAGGTTCGATCCCTGTATAGGCCATTTCTTTTTTTCTTTTTTTGGTCCTTCGTAGCCTTTTTTTGGAACAAACAAGGTTGACTGTTCCTTTTGATGAACCGAATCGAACCGCTAACCAAACTCATTTTAAAAAGTCACCGATTTTTACGATTTTAGAGTTGCATTTGTGCATAACCAAAGGCACATAGACTAGGTGCCAGTATATGAAATTTGTTCCAGTTGACTAATTTATAAAAAATAATCACATCTTTAGCTGGATCCACAAAATTAGGTCAGGGTTCATGACCTTTTTAGCATTGTTTTAGATTATCTTGACCATTAGTTGTGGTGAGAGTTGACAATTTAAAAAGTCAACTAGTTTTTAAAATTAAATA
Chr2.tRNA80-GlnCTG	AGGTTTCTTGAGATTCGTTAGGGTTTTTGTTGAGCTTTAGGTCTCGATTATGGCGGATGTATAGAGAAATGGATCTAGCATTGTGGCGGCGACGGATTACTGTATCTTGTGAATCGTCGGCGTTGTCTTGACGGCGGAGAGATGAGGAGATGAAGGAAAACGTTGAGGTGTAGTAGCTAACGTTGCAGTGGAGAAGCATTAGAGCAACGTTGTCGGAGAGAATTGAGAGAGATGGTTTTACAGTGAACGGAGAAAGTAGTAAAATGGAAAAGAGATAGAGCAAAGCAACGGCTCGGAGAAGATGAAATAAAACAAGTATAAATAAATAATAAGTTAGATACGTATCAATTGGTTCTATGGTCTAGCGGTTAGGACATTGGACTCTGAATCCAGTAACCCGAGTTCAATTCTCGGTAGAACCTATATTTTTGCATTTTTTGGGCTCGGTAGAACCTATACTTTATCTTTGATATATCTCTTTCAAACAATGGCTACAAATGTTGAATACACTTGCTTTGTTCGTGGTCTTGATCAGGACACCGATGAAAAAGATCTTACGGATATATTTTCAAAGTTTGGCAACGTGATCGATTCTAAAGTCCGTTATCTATACATGACCTTAAGAATTGAGATTGATCTATGAATATCCTTTCACGTTTTTGGTATCAACTTTTTTATTGTTGGAGTTCTTACTGATTTGTTTTGATTTTTCTATGTTTTTTTCACAGATCATTTACGATCGTGACACTGGAAAGTCAAGAAGATTCGGATT
Chr2.tRNA81-LeuAAG	CTGTACAATGCCTTCAAACATGGCTAACTAAAGATACATTAGATGGCTTTACAGTGTGTAATGCTTATTATCTTTAGGTTTTTTAAATCCCTTGTATTAAGTTATTTACCAAATTATGTTCTTGTACTGCTTATTGGCTTGGTTGTTGTGTGCTTTGTAAACAACACCTTTGGCTTTATTTCATCCTTTGTAAACCTACTGGTCTTTGTTCAGCTCCTCTTGGAAGTGAGTTTGTATGCCTGGAACGGGTTTTAATGGAGTGTTTATCGACAAAAAAAAAATGTAGCTTTTGAAATCACAGAGAGTAGTTTTATATTCAAATTACATGCATGCAACTAAGTAGCAACAAAGTTGATATGGCCGAGTTGGTCTAAGGCGCCAGATTAAGGTTCTGGTCCGAAAGGGCGTGGGTTCAAATCCCACTGTCAACATTCTCTTTTTCTCAAATTAATATTTTTCTGCCTCAATGGTTCAGGCCCAATTATACTAGACTACTATCGCGACTAAAATAGGGACTAGCCGAATTGATCCGGCCCAGTATCAGTTGTGTATCACCACGTTATTTCAAATTTCAAACTAAGGGATAAAGATGTCATTTGACATATGAGATATTTTTTTGCTCCACTGAGATATTTTTCTTTGTCCCAAGATAAAATATCTTTTCTCGCATCGTCGTCTTTCCATTTGCGCATTAAACCAAAAAGTGTCACGTGATATGTCCCCAACCACTACGAATTTTAACTACAGATTTAACCATGGTTAAACCAGAATTCACGTAAAC
Chr2.tRNA82-TyrGTA	ATCCTTATATCAGTTAATATAATTGATACTAAATAATAAATATTTGTTTTTAAAATATAAATATGTAATTTAAAATAATATCATTTAATTTTGTGATACAATTTAAGTGAATTCATATACACTCATATTTTGGTAATGAATTCATTCGATTTTTTCTAGAAAACTATTGACCTAATTTTAAAAAAAAATGACTTTTGAATGCATTCTGTATCTAAAACTTTTATGTGAATCTTCTTGTATATGGATGAAACCTCCCTATAGTCCCATGAGCTTTACGTCTAGCGTTAAATAGATCTCCTAGCATTATAAGTCTAAATAACGGTTGAATACAATTATGCGTAATGAACATACCGACCTTAGCTCAGTTGGTAGAGCGGAAGACTGTAGTAGTTGCTGTGATCTTTAGGTCGCTGGTTCGATTCCGGCAGGTCGGATTTTTTGTCACGTGACACAAAAATGTTATTTAAAAATTGTTTTTATTTATTTATTGTGCAGTAACTTTCCCTTAGCATGGACACAATTGCTTTCTGGATAAATGAAGTAAAACGCAACGTGTCAGAAAATTATTTCTTTCTTTTACTGAAACTGTTTGTCGTTTTTGGATTATAATTATTTTTTATTAAAGATTTTAGGTATAGTATAGGCAATTATACACATTTACACAGTGTAGATCAGCTTAGTGAAACTGAATCAGCATGCACTCACTGACTCACATGCGATGGCGGAAACAAATGTTATAAAAAACCTCTATGATCAACTTGAGAATTAAATTATGTATTGCGAT
Chr2.tRNA84-AsnGTT	CACACTCTAGTAGACAGAAGAATATGATCAAACACTCTGATCAAAAGCAATGGTCTCCTACCTTCCAATCACTTATCTTCAAACCCATTGTTTTCTTTATATATTTTAAATATATTTTGATGTCGCTTTTAATTATTAACATGTCATGTTATAGATTAATTTCTAAAATATTCAATGGTTGGTGGTATACTGTTCTTTGTTGTCTTGCTGTATTATCTATCTACTCATGGATTTTCGTTTGATTCTTTTATGGAAAACCCAAGATGACAAGATCTTTTGCATGATCTTGTCTTGTGTCTTTATTTCAAACTAACTGAATATAGTTAGTTATATATTATTGTTATCAATAAGCTGGAGTAGCTCAGTTGGTTAGAGCGTGTGGCTGTTAACCACAAGGTCAGAGGTTCGACCCCTCTCTCTAGCGATGTTTTCTTCTTTTCAGTTTTTTTTTTTTTTGTACTGATACAATTACAATTTACAACACAAAATACAAACTATTAGACTACATGTCAATAATGTCATGATGCAAATTTTGCGGTCAAACTTTTTTTAATATAAGTTTTGTTACATGGATTCAATGTAGTTTGTTTGGGTTTTACTTTGTAAGTAAGTTTTATAGAAACAATCAATTTTCTGAATTTTAGTTTGGATTGAATTCAATTAATTTGACTATTCCAAATGTCAATATATGTTAAGGTCTCACTCATTGTTTATTTTTTCCTTGTAAAGCTCCTCTCATAAACTTGAAAGGGCAAAAAAGAAGAAGAAAAAAAA
Chr2.tRNA86-TyrGTA	AAGTTTGATTGGTGTTTTCAAATAATTGTGTTATTGACACGAAAGTGGACAATCTGTTTTACACTTTGGCACCGTCCACGGTCCAACTATAGAAGAGTTGTCTTTTTGGTATATATATATGTACATAGTTTCTAAATTCTAATGGCTGGAAAAATCATCAAAATCCAAAAAATATCTCTTTGGCCTTCTTGAATTTTCCATATGCACATACAGTTTCAAATCATTGAAACCAAAAAATATCTCTTTCACCTTCTTGAATTTTCCACGTGTTCAAATAAATAAAAAATTCCACGTTTTCAAATACTTTATGATATAGTATAAATATATTTAGTGTTGAATCATATCATCATCCGACCTTAGCTCAGTTGGTAGAGCGGAAGACTGTAGTTGTTTAAAACAGATAATCTTTAGGTCGCTGGTTCGATTCCGGCAGGTCGGATCTTCTTTTTCCTATTTTTGACGAATTCATATCTTTGTGATATTTGTAGTGACGTGTCGTTAATATCTATATTGCTTTATTCGTTGCATTTGGATATGGTCTGGCCCAAGCGAATCCTATTGTCTTATCTTATTCTTTTTTTCCCAACCCCACTTGCCAATAGTTAGATGTATCAAATTCAAAGTCCTTCTCAAATAATAATAACTTTAACCAGCAGTTTACCGCGGGCAATCGGTTTATTTGGTTCTTATACTAAATATTTGAATAAATTTAATATCTTAAATTTATAAATATAAATTTCTAGTGATTAGTGAAGAATCGTAATATATAATTTGAATATTATTGATTAT
Chr2.tRNA97-ThrCGT	TGGGAAACGTCAAAGTGAGTTTTTTGAAAAATTTTAGAAAGCGGGTACATGTTGAGAATTTAAATTTGAGATGAAATTCTGTTTTTGGTCTCTCTTGTTTTTATTTGAGGTTTCCATTTTTATGGTATTTAGCTTACATAGGTTAGTCTTGTGGAATTGAATTCTTGTGTAGATAGAATTGAAATTTGAGAATAAATTGTTGTTTTTGTGTACTCTAGAATTTTGTTTCTTTCTCTCTATGGGTTACTCTAGAAAAGATTTTAAAATAATTACAATATTCAGTTGTTTTTTGTGTACATATAAATTAATTTTTATAAAAATATTACATTATATACTTATTAAGCATCAATGCCTCTGTAGCATAGTGGTATTGCGTTCGCTTCGTAAGCGAAAGGCCGCGAGTTCGATCCTCGCCGGAGGCTTTTGCCAATTTTATTAACTACATATAACTATATATCAGTTACAATATTTATGGGCCAAAAGCTCTTCTTATTGGATTTGACTAGGGAATCTCTCAGTTTTTTTTACCCAATGGCCCAAGTTCTTATATTTCAGTCATTTATTTTCGGTTTTTCTTTGAACATTAAATGATGGGCCACAATGGAGTTATAAACTAAAGGCCCCAATTGAAATCTCTCTCAAAAACTTTCAGTCAAATCTTGAGAACAGAAAGAAAGTCCACGCGAGGACATAAGCGCGTGTGATTTAAAATCGTCGTCGTCGTCTTCCACACCGACTTTAATCTGATTCTTAGAATCGCCGTTTGGTTTTT
Chr2.tRNA98-ThrCGT	AGAACAAACTCGATTAAAGATTCAAGCTTTACCAATGATGCTAAATTACTTCAGACAGAACAAAAACCCTAAACTTCTAAACCCAAAAGCAATTCATACTAAAATCACAACTGACGTTGGAGAGAGAGATTTACTCGTTCGAAAGGAGTCTCAGTTTCAGAGAGAGACGACGAAAGTGTCGAGAGTTCGATACGAACGCCGCACACTACAATTGCAATTCCGCACATATCTCCGCCGGCGTCTGTTTCTGGTCTCCGTTTCCGTCAAAGTTGTTGTCATGAAAGTTACTTAAAGCCTGTTTAACAAGTAATAAACATTCTTCTAAAATGATTCTATAAAATGAACAAATTGCCTCCGTAGCATAGTGGTATTGCGTTCGCTTCGTAAGCGAAAGGTCGTGAGTTCGATCCTCACCGTAGGCTTTTTTTAAATTCAATTTTTTTATATGGGCTTATCAAATTGGCATTTTATGGACTTTATGTTTTTCAAGTTGGCCCAATCTATACCATAACAGCGAAAAACATGTTAAACATTCGACTAAAATAAAAAAAAGCTAGAAACTAATAAAGACACACATAATTTTACATTTTTAGCAAAGAAAACAAAATATTTCTTTATATATATATACATTAACTTGAAAACCTGGCCTTTGTATATATTTACAACGAAATGTAATTTTTATTAATTCTTAAAATTTTTAAAATTAAATAAAATACATTAACTAAACGATTTTTATTCTAATTTATCTCTTTATACCTACATTTGTCCATTT
Chr2.tRNA99-AlaTGC	ACGATATTATATCGATATGAATTATAAGTTGGTTCTACATGGAACCTAGTTTGCCTCAAATTCAGCTACCTGTGTTTTAATTATATATTCATCTGTGTTTCCAAAAATCTAAAAAAACTTGTTTTGCCTACTAGATTAATTATATGAATACTTGTGAACCGACATAAGATTTCTGGCATTCAACAATTGGAATTACCCTAAAGGGAACACAATATTCCCAGCATGAATTGGCACATTTGGTTAGTCCAGCATCAACATAAAATGTATAGGCTTTAATGACATAAAAACAAAACAAAAACGTAAACCAAGATTATAGTTCAATTATAAACAATGGATGATTATAATCAATTGGGGATGTAGCTCAAATGGTAGAGCGCTCGCTTTGCATGCGAGAGGCACGGGGTTCGATCCCCCGCATCTCCATTTTTATGTACTTCTTTTTATTTTAGATTTTGACATCAATCATAATGTAGCAAATAGCAATAATATATTGCTCTCGCATAGATAAAATACAGATACTTAAGAATCAAGACAAACATCATGATATTTCATGTATATAACTCAATTGTACTAAACATCTCAAAACTTCAAAAAAATGCATAGTGGAAAATAAAATAAAAAGAAACAATCTCGTTTACAAAATTAAAGAGCAAACAAAAATTGGATGAATGAAAAATATATATATAGCTACAATTTTGTTCAATATCAAAAATTAAAGAAAGATAGACAAAAAGAAAAATGAAAGAATATTGAATCTAAACTCTTTCTTCTAC
Chr3.tRNA1-ProAGG	GATGGACCCGCCGCCGCCGAGTCACCCAAAAGTGGCGCCACGACTAATGTGAAGCTCTCCATCGCCGGCACTGTCGCCGCCGCCGGATTCTTCATCTTCTCTCTCTAAGTTTTGTTTTTTAATTAAACTTGAGACGGAATCATAAGATTCACATTATGAGATGAGGCCGTATCTCTTTAACTAACTAACTATACTATATACAGTGATTTATATTAATCAAGAGATTGAATGGAGTTATTATTATTACGTACCGTTGTTGTACTATGTTTTTTTTGATTACGTAATTTTTGATGATTGTGAACTTATTAATGTTTATTTAGAAATTAAATGAAAAACAAATTTTTCAAAGAGGGCATTTGGTCTAGTGGTATGATTCTCGCTTAGGGTGCGAGAGGTCCCGAGTTCAATTCTCGGAATGCCCCCTTTCTTTCTTATTTTGTGTTTTCAAATCATATATAAACAAAGTTTACAAATATTCATACAATGCAATCTAGTAAAATTCAATATTCCTTCTTGGAATAAAACCAAATACAGTATGTCAACAATTCCAAACTAATCCTTTTTTGAGGCAATCCGGTTTTGATAGTTCTCCCCACAGCCACAGGCGCTAAGTCAGCGCAATATCTCTCTGAAAGATGATGATAGGGAGTTTCTGTAAGACCTCTCTGCTACTGTAACAGAGCCTACAAAGACCACACAGAGAACTCTCAGACACAGAAACGATGGCTACTATCTTTTTCTTTTAGTACTTCACACATACATTTGGCGATTA
Chr3.tRNA10-LysTTT	CACCTGAAACCTCCGATACCGGAAAGGGATAAAGCAAAGGAAGCGAAATCGAAAATTCGGAGCTCAAGGAATTAAGAAGACCAAAGAATAATACCTAAAAGGAATGAAAAGAGTACAGAGCTGGTGATGAAGAGACGCTTCAATCCAGGTTTGGTGGAACGCATAGTCTTCGGATCAAACTCCGGCGTGATTCCCGGATTCAGACGATCGGAGATTTCTTCCATCGGTGCTTTCCGAGAGTTGAAGATGCCACAAGTACACTTGCTCAGCTCTCTCTTGCGTCGATTTTGTCAGTTCCTACGATGTAAAATAAAGAGTCTTTTATATTAAGTAGGAACTGATGTTCAATAGCCGTCTTAGCTCAGCGGTAGAGCGCGTGGCTTTTAACCACGTGGCCGTGGGTTCGATCCCCACAGACGGCGTAAAAACTCTTTTAAGTTTTTTGGGTCCTCTGATGGTTCTTTATACAGCTATGGTCATATTAACAAAGCTTCTTCCTTGGTTACTACTATGTACTCTGAAAGGTTCATTGTTTAGATGGCTTCTTACTGATGTTGTTAATTTACGTAACATTATAATATTTGGAAGACAGCATCAATGGGTAGGAACCAAGAGCGCAAAAAAAAAACGAGTACAAGAATTCCTTGGTTGCCACTTACCATTTCCGCATTCGTTCACAAAACACTCTAAAACTCTATCAAAGAGCTCTTAAGAATCTTAAATCACTTCAGGTTTTCTTGGTTCCAACCAAAATCTGGCTTTGGAGATTTTG
Chr3.tRNA11-SerCGA	GATACAGCCCAAGAGACGACCTTAGTCCTGCGGAAGATGAAGACCAATGAAGAGTAGGAAGACTGGTGATTGCTTATAGGCCGTCTATTTTGGCTTATAATGATTTTAAATAAGTGTAATGGATTTTGTTGCTTAATACTTCGTCTGCTATCTTGTTTTAAATATTTAAGAAAATAAAACGACTTTCGGGATTGTCTTTTTCTTTCTGTTCCATGTCTTCTTAACTGCTATGAGTAAAAGAGCTCTCCCAGACTCTTCTTCTATCTCCAAAAGCTTTTATTTTTGTTTGTTTATTTTGGTACTGATAATATCTGAGTATATATATAATATAGTAGAAACAATGAGCAAAAGTCAATATGTCCGAGTGGTTAAGGAGATTGACTCGAAATCAATTGGGCTTTGCCCGCGCAGGTTCGAATCCTGCTGTTGACGGAATTGTTTTTCTTTTTAGCTTTTGTTGGGTTGTGAAAAGTATAACAACCTTAATAATTTCGTTTTTTTAATCTAAAAATATACGGTAGTTTTCTCATCATCACCAATAAGAATTGTTTGATATGAAACAACAGAATCAGGAAAATTTGTTAAAATGTCAGAAAATGGAAAAATCTCTAACTGAACAAAAGTAACAAAAAAAACTCCCTTAGAAACAGAGGAATCATGATGAGAGACAAAATTATACAGAGACGTGGAGATGTCTGTAACGTTGTCTCATCCATCATCATGTCTTCTTCTTCTCTTCCTTCTCTTTTCCGGTCATCCCTCCGTCCTCGGAACCTCCATCC
Chr3.tRNA12-LeuTAA	ATTCAATTGGGCCTAAAATAATATCTAATAGCCCATTAATAATTTGTTAAGGTATAACACTAAGGCCTAACAGAGAGCAGCTGTTTCTTATTTCTTCCCAGTAAATTACTTGAGATTGATCCAACTAGATAAAAGGAGAGTGCATGAATTTTATATATGTCTTTGTGAGAAGTTAGGATGAAAGACTACATTTAAGTAAATCCAAAAATAAATACTTTTGATTTAGTTGTAACTGGGCCTATATGTTTAAATATGCAAGTTTTTCGTTGGGCCGAAAGTAGCTCAATTTTCACAGACCACAGAAATACGATTACTAAATAAACTTAAAAATGGAATATTTAAACAGCAGCGCAGGTTTGCCCGAGAGGTTAAGGGGGAAGACTTAAGTTCTTCTGCACATAAGTGCGCGTGGGTTCGAACCCCACAGCCTGCAGTTTTGCTTTTGTTTTATATAATTTCTCAAAGATTTTAGTTTTCCTTTAATTGTCGTGTCTAATCAATACTAAATCTCGGGACTTGAGAAGTATGGATAAAGAACTCGAGACGAGAGTTTTTTAGTATTTGATAAAGAACTCAAGACGACACTTGGCGTTCATATCCTACAAAGATATTTAATAGAACAGACCAAACTTCTTGTCATCATAAATAATTAAATGCCATTTTGTTACCATGTTCCATTACGGGCATTATCCACAACTCTATTTAATTATTATCACACAAATAAATACTGTTTAACTATACACAACTCGAAATTGAAATTTAACTCACACATTGTGTCCTCTG
Chr3.tRNA13-ArgTCT	GTATGGTATGATATTTTTTTGTGTTCTATCATCTCAAATAATCTTTGTCACATTATTGACATTGTGTAACCTACCTAAACTTTCACTCAAGTATTTATAATAGAAAATCTCTTCTTCTTACAAATATCATAACAGTTCTTGAATTATATCTTTAATAACTACTTGTACACAAAACTCTAGTTGGTTAAAAATAGAAGAAAAACTCTCCATTGTGATGCTTTGAAGGGTAAATTATTAAATAGAGAAACATATATTCTTTAAATAAACGAGGATCGCCCGTGGGCCGTGGGTAGTTTTACTGATTGTAATTATGTTTCTTAATGTTTTCTCAATACTCTAGTGCAAGCAGAGCACCCGTGGCCTAATGGATAAGGCGTTTGACTTCTAATCAAACGATTGTGGGTTCGAGTCCCACCGGGTGTGTCATTTTTTTTTTCCCTTAGTATGTGTGTTAACCTTTGTACGATTGATTAATTTCTTCTCACTTTTACCAATTAACCACTTAAATATTGACAGCGTGAGAGAATCCTTATTCGAAAATTGAAACTACAAAAGTAGACATGCTTAATCAATTTGCTGATTAAAGACCTTTTGTCTACAATAGTACATACTTTTAAGATTTAATTTACTGCCTAATGTCACTAAAACGTGAGAATCCTAACATTAGAAACTACAAAGTTGTAAAAAATCTCTAATCCTAAATACTAATCAGCATCACCCCTTAGCGGAACTCGGGTCAACCCGTGTACCCGAAGACTGTAACTCATTCAACT
Chr3.tRNA14-ArgCCT	GAAGAAGACCCAGTAAAGAGAGAGAGATAGTGAAGGAAGAGTAATATACAGAGAGAGAAGAGTCACTGTAGATATGGGAACAGAGTGAAGAGAAAGAAAAGGAAAGGTTTCTTTATTTTTGGGAAGATTTGGCGTATTTGGATTGGAGAACAGCGAATGGCACCACTCCACTCGGATTCTTGCGGTTCATTTTTCTCAGAAAGAAAAAAAAAGTTGATTGATCTATTTGATTCTATTATTTAATTCTTTGGAATACGACAAATTTGTTCTATCGCCTTTTTTCTGGTCCACACGGAGACATACTGTATGGTTTTGTTATAAATATAATGTTTTGATAATTACAATCAAAAGCGCCTGTAGCTCAGTGGATAGAGCGTCTGTTTCCTAAGCAGAAGGTCGTAGGTTCGACCCCTACCTGGCGCGATTTATCTCTTTTTATATCTTAATTTTGTCTCCTTAAGGAGGTTGTTTAGGATTAAGTTCTTACCTGGAATTAAGTGATGATTGGTTTTAGTATCTATGCGTCGGTGGAAAATATTTTTAGAAAGTGTGACAGATTCAATAGCTAAAGCTCATTAAATCCCACTATCTCTCCATTTTACTTGTGATGCTCACATAAGTTTTAAATTACTTTCTGCAAACAGAGAAAATCAAATAAAAGTATATCGGTTGTATCAACTAATCAAACTGTACAAGGTTTTTTAACTTAAGTTAATTTTGAAGAAGAGAAGGCTACATAGAGTCATAGACGATAGGATACGAATGCTTTGAAG
Chr3.tRNA15-ValCAC	ACAGTAAGAGCACTCGACCGTTTTGCACTGAATGTGGTCAACGTTGTCCAAGTTCCGTCTACTACAAACTTGGTTGGTTGGGAACTAGTACTTTTTGTTCGTTGAATTGCTTAACGTCAAAAGAAAAATTGATGGTGTTGTCAACATGATGAGTTTTTTTTTAATGTGTTATTGGAATTTTTTTTTTTTAATAATGTTTTTCAGAGATTTGTGTAGTTATTATTTAGATCCAGAGAGTTTTTCAGAGATTATTGGATTTTAATGTGTTATTGGATTTTTTGTTTTTAATGATGTGCAACAAAGAGAGTTTTTTCTTGGACATATATAATTAACATTCAATGGACATTAACGTCTGGGTAGTGTAGTCGGTTATCACGCTAGTCTCACACACTAGAGGTCCCCGGTTCGAACCCGGGCTCAGACATTTTTTTCTCCTTCATATTTACGTTTCTGCCACGTCATCATCCGCTACACGGACGCTAGGTTCTGATTCACTTTTTCTTTCGTCTTGGGAAAAAAGCAAACACAAAACCTGAGAACAAAAACATCCGCAGAATCGATATCCCCAGAATCACTACTCTACAAATTCGAATCCAAAGTTCAAACCCTATTCTTCGATTTTCGTAGAGCAGATTATTGTTTCCCTTTAGGTGTCTCCATAGTTTCTGAAGAGAGAAGGATGGATTGGGACAGCGTTGCTGCTGAGGATGTGATTGAGGCGTTAAGAGAGGTTGAATGGTCGGCGAGTCCTCGTTCCTTGGCCGAGTTCTTCTC
Chr3.tRNA16-LysTTT	GGAAATTAGGGTTTATGGAATAAAAGTACCCGATACGGAAGTAGGAAGCGCCATTATCGATAACAATGGGAATCGAAGATGGATATGTATTGTAATCACTCTGCCTACGTATCCTCGAAACGAACGCCATGGCTTTCTCTTCCTACTGCGGTGTTGATTTAGTCGCCGTCGTCAGTCATCGACTGATTTTGTAATAAGTAAATTCGGCCACCTAGTTCTCCGGTGAAAGAAAGAAGAAGACACAAATGGAGCTCCGTGACGTGGAAAAACATTATTAGGCCCAAAACCCTCTGACTTAAAAAAGACTTGATAATTGAATAAATAGTTTAATGTCGTTGACATAAACGTAAGCCGTCTTAGCTCAGTGGTAGAGCGCGTGGCTTTTAACCACGTGGCCGTGGGTTCGATCCCCACAGACGGCGTTTTCGTATTCCGACATAGGTTGTCTTTTTTGCTGCTTTTCTTTAACTGAAATATTCCGACCAATTTTTTCCAGCTGATAAGCCCAACGGACAATGTGTAATATTGCGATTTTATATAAAAGTTTTGGGCCTTTTGATTTTCCTTGCAATAATTAACACTCGGTCTTCTCCAACCTAACAATTATTCTAGGGTTTTAGAGTTTCCGCACGAATCACGAATCTCTCTCTCTTTCACACACTTCACACTTTCAATATACACTCTCATTATGACTACCGAAGAGAAAGAGATCCTCGCCGCCAAATTGGAAGAACAGAAGATCGATGTAATTGATTACTCTTTTATTCTTTAC
Chr3.tRNA17-LeuAAG	GAGCCGCCATCGCCGCTGATCCTGCTCATGTTGGTTACAGAGAGAAAGAGAAGCGGAGGGAGGAGGAGAGAGGAAATATGGGTTGAACATAAAGACTTCGTATATAGTACTATTATTTATTTCCGTACAATCTACCGCTTAATGTCTCTCTCTACGTATATTTATACGCTGACGTCACTGTTTATCAATTTCCTCCTCATTATTTGATTGAGTACTATTATTTATTTCCGTACAATCTACCGCTTAATGTCTCTCTCTACGTATATTTATACGCTGACGTCACTGTTTATCGATTTCCTCCTCATTATTTGATTGTTTTGTACGCGTTTAATGGAAGGAGAGACAACAAAGTTGATATGGCCGAGTTGGTCTAAGGCGCCAGATTAAGGTTCTGGTCCGAAAGGGCGTGGGTTCAAATCCCACTGTCAACAATTTACTTTTTTTTTTTTTGTCTTTTTACAAGAATAGGAAAAATAGACAGCTGTGTAAAAAAATATTAACTTTGTTTTGTTTCCACAAGTCGATGTCCAAATTTAAGAATATATATATATTACACGATTTAGCTATCTCCTCTAATTAGATGAAGAGACATCAGATCTTATCAAAACCCTAGCTTTCGGTGTCTCTCTCGATCCTTTAGCTCAATCGAAAACTGAATTTAGGAGCTGCGATGGGTTCCAGATCTCGTAATGATAATTTCCAGTCCGGCGATGGCGCTAGTCCTGGGTACGTTTACTTCTCCTACCTCTTGCATGTTTGATTCCACAGGATTAAGGGAAAT
Chr3.tRNA18-AspGTC	AGATGGAACGCATACTGTCCACAAGTAATTCCGGCCAATAAATTGTGAATTTAAGTCTGACCGTACGGTGGAGACACATACGCATAGATGGATATTTTTGTTGTCAACAGGTGGAAATTTAAGCAGCTATTATTTGTTCATCGAATTAACTTACGTACGTATATGATGACGACATTAACATTGCAGTTTATTCTGTGTTAGGTCGGGGTTTGTGATAGGACCAACGTTCTAAATGAGTGATTAAAAATTACTAAATCATAGATAAACTATCACTAAACTAATTGCTAACTGAGGTTTAGCAGAAATTCAATGAATTAATAATAATTATTTTGGTTTTAACAATCAACAAAGTCGTTGTAGTATAGTGGTAAGTATTCCCGCCTGTCACGCGGGTGACCCGGGTTCGATCCCCGGCAACGGCGTTTATTTTTATTTCCCTTTTTTGTAATGGGCCGTTTCTGTACCTGAAAAGAAGTCTTTATAAGCCCATAAAGACGAACTAATAGGCCCAAATTTGTGATCTTAATATATTATGGACTCTGTTTTCTTTTTCGTAAGCTCTTCAATTCTTAACTGTTTACACGCAAAAGTGCCATAGTGGTTAACACTTAAACCAAATAAAGACACCTGAAATGTTGGAAAATATATGACTCTCAGCAGTCAGCATCACGTAATCGTCGTTGAGCCGCGCTATCTATTTTGTGCATTTTTCTTTAATATGTACTCATAAGGGTTTTTTTTTTGCATGAGCATAAGCAGCGATAAGTTGATA
Chr3.tRNA19-CysGCA	ACAATATGAAACTGTATAGATCAAAACTTCTATAGCTAATTCATTTAGTAAGGTCGTTTTTCAACTGATCGATAGTTTGTCAACAAAGCACATTCCAATTATTAAAGTTTCAACCAAATCTCTACAATAATTCTATAAAAATGGAACTGAATGAAGTCAAGTTATTATCAAATTCGATCTTAAAAAATCATATTCGTATGAATGAAGTCAAGTTATTATCAAATTCGATCTTAAAAAATCATATTCGTATTCGTACTCTCTTTATCTCCATGCCAAACACATAGATTTTACTCTGTTCTATCATGAGCACCTAATATTTTTGTAATGAATGTATCATGAGTTGAACAAAAGGGTCCTTAGCTCAGTGGTAGAGCATTTGACTGCAGATCAAGAGGTCACCGGTTCGAACCCGGTAGGGCCCTTCATTTTTTTTTCCTTTTTTTTTTTTTGACTAAGATTCTTTACAATTATATATACTTTCTTAGGACCATGGTTAGCAAGGAACCTATCTCTAGCAGCCAAAGATCTATATATAGCAAGCAAGAATGTGTTAATAGCAAGTTAGTAACGAAGAGCCTGTTCTTGTGATCGTATAAGTTCATAATACATCAGATTTTCAGTCATGATTCATCAATCCTTCGTTACAAGAAAAGCCTTTAACCTCTTTTTCATCATCTGTGTAATAAGATTTTCTTAGTAACTAACAAAAAGAAAACATAAGGAATCTCCTCAAACCAAGGACAAAAGAAAGGGCACAACATACTCAGAAAAG
Chr3.tRNA2-IleAAT	ATTTCAATAGAAGAAGAAACACATGTATCATGCTCACATGGGTTTCATATTCACCCAAAATCCTCCAAAGTAGAAGAAACATGTTGCCACTGTATATAGTAAGGCTTATTGGCAAAACCTGACCTTACCTAACATATGTTTTGAAAATTTCAACAAAAAACTATTATTTGTTTAGAATCATTCAAGCAATATGTTTTGTAAACGACCGGTTATGATTTTATGAATGCGTCAATGGTGGCACCTAGAAGTAGAATCAAAGAATCCATCATTGATTAAGCTTTGCATGTCTTCTTAATTACCTATGACGATTTAGATTCGAATAAGTAAAATAGACACTACCATTCGCAAATGGCCCATTAGCTCAGTTGGTTAGAGCGTCGTGCTAATAACGCGAAGGTCGCAGGTTCGAAACCTGCATGGGCCATGTTTTAACACCTCTACTTTTGATATTTAGTCTCTGATCCCTCTATTTTGTGTTTTCTTACATTCACACCCGTTATCTTTTATTTATTTATGCTTGGTCCAACCCTGTCTTTGGTTTTCTTACATTCATACCCATTATCTTTTATGTTGATCTTGGGGAGTTTATGTAGTAGGGTTTTAAATTAAAGCTCCTTCTTCTTTGGTATTTTGCCTCTGGAAATCGAAGCGGGTAGGACTTTTTATTTATTTATTGCATACACGTATTTGTGATTCCTCGTCGAGTTACATAAATCAATAGCGGAAGTAATTGGATTTGTGAGTAGAGAGACTTAAGAAGAAGAAGAAGAAGAA
Chr3.tRNA20-PheGAA	TTGAGCTGGATATATACTTACTGGAATCCGAGTAGGGTACTTAGCGATTATCTCCCGCGACTCCGCGAGCCTTTCATCTGCAGATAAGAGATAAGGTTATTGATTACTTTCGTTTTTAATCAACCAGAGAACAATTAGAGAACGGTGATCGATCTTGAGATAGAAACGAACCCAACGTGTATTGTTCCTTGAACGATTTCATCTTCTTCGACCGCCCGGAGATTTCTTCGTCGTGTGTGTTTTTGTCTCCGTCTCTCAAAAGCAAGCGGCGAAGTCAAAAGGAATAATTGAGAAAATAGAAATTTAAACTAGAGATTAATTATTTGACGTATCGTTAAGGTAACAACAAAGCGGGGATAGCTCAGTTGGGAGAGCGTCAGACTGAAGATCTGAAGGTCGCGTGTTCGATCCACGCTCACCGCATTTTTGTATTTTTCAATTCTCTTATAATCTGCTGGGTCCCACGTCATTGGATATACCCAACCCGGTTCATGTCGGCTCTGATGTGTTTATTTATTTACGGTTCAACTTCTCGGTTTCGTCTTCCAATTTCTACTAGTCTAGTTTTTGCTTCGGTTCGATAATTTTTTCCACGTACCTCTAGTCCAGTTCAATTTTATTCCAGTTTATGTCACTTACAAAAAACCACAGGAACACAAACTCAAAAATGAGAAACTTTGGAAGAAAAACGAATCCTCTGTTTATTATTTCCTAGCTTGGAAGCAACCAGAACAAACACTTAACAGCTCAATACATAAGATGATTATCGTTAT
Chr3.tRNA21-LysCTT	TTCCTTTTAATTATTTTCCATTTTTGCATGAAAACTTGCCTTCATCTATAATTAGAGTAAATAACTAGAGAAAATTGATTTCCTTTTTCTTTCCAAGGAACTTTCTTTGAACTGAAAGAATATTTATACATATTCTATAAAGTTTATAGCTAACAAAAATGTTGGTAGTACTGTTAAAGATGTTAAATACAATGGTAATGGTATTACAATGTCTTTATTAAAAAATGGAACACAAAATAGTTCAAGTTAAAGAAAAGAAAAAACCATTGAACTTGAAGGATGTGGTCTTGAATAAACACAGGAATGTCTGTTGAATTTAGGTATTTACAAGTATAAATTCAAACATCTAAGCCCGTCTAGCTCAGTTGGTAGAGCGCAAGGCTCTTAACCTTGTGGTCGTGGGTTCGAACCCCACGGTGGGCGCATTAATTTTTGGCAGTTCTCTTATTTTTGGCAATAATCGTATGTTTCAAATGAGTAGCTAGTGGAGAAACTTAAATAAATAAATCAAAACAGAGCCAACAACAAACTTTAACGTATCCAAAACAGAGGAGATGGCTTCAAACCAAGTTATGATGGGTTCTTATTAGTCCTAAAAGAGTTATTAAAGTTTTTTTAGAACTCTAAAAAGTTTCGGGCTTCTTAAAAATAAAACACAGAAATGATAATGATAAAGATTTTCTGACCAATTGTCCCTCTATTAAAATCACTATTTGCTTATTCTTTAACTATATAATCTGAAATTAATTAAAATCATTTGATCCAATAATCAT
Chr3.tRNA22-TyrGTA	TTCCACGCGCCGTTTATATAACTAAACGCAACATATATCTGAAAATAATTTGAATTGGGTATGGTCTCTGTGTTTTTCTCTTAATTAAGGATACAACAACAAACAACGACGTTAATTATTGTGCGCCACAGTAGTTAGGCAAATCCCCAGTAGTTTCTTGTTCATTTGAATTTAATTAATTAAGAATGATTAAACCCATAATCTTGACTATTTTATTATTCAATGCTATAATTGTTATATATATGGTAGACTATTATATATAGGTCTTGTTAAGTTAATCATAAATTTTCATAACTCACAGCCTCAAAAATATTAGGATATTTATAGTTTTGTCTTGAGGATTAATGTAACCGACCTTAGCTCAGTTGGTAGAGCGGAAGACTGTAGGCGTTGCAGATAATCTTTAGGTCGCTGGTTCGATTCCGGCAGGTCGGATTTTTTTTTTTTCTTTTTTTCTTTTCAACTTTAAAGATAAAACCCAGCCCATATTAAGGCTTTTAGTTCAAAAAACCTAGAGCAGCCGTTTATAATTAAATAAAATCAATAAATGACTCCACATGCAAGATTCTCATTTGAGACAGAAACTCTCCAAAGCGGCACAGCTTCAGCGGCGATTTGGAGACCCAAAAGCTAAGTGGCATTGGGCCAAACACAACCGAAGCCTATTTGTTCAAAACACAACCGAAGCCTATTTGTTCAAAACACAACCGAAGCCTATTTGTTCAAAACACAACCGAAGCCTATTTGTTCAAAACACAACCGAACAAAAAAAACTAAAATGTTAA
Chr3.tRNA23-ArgCCT	TTTTGGAAATTCTGTAAATGGATTATCAAGATTCGATCGAAAATGTAAAAAAAAAAATCAGAAAAATAATAAATAAGAATCGCAAAAACGAAATTTACCTCGAGGAGGAGGGAGAGCGTGAGAGATGGAGAAGCATAATAAGAGAAAGAAGAACAGAGACATTATTGTGACGTATTTTGTTGAAGAAACAGACAAAGAAGAAGAAGAAGAAGATCAGATTCTTTCCATTGTCGTTAATGGAGATCATACAAAGATTGAAAGTAGAGAAAATGTCTGAAAAATGTTAATTTCTTTTTTTTGCAATAAAGTTAAGAGTTAATTTAATAAGACATACAATATAGAATAAGAAAGCGCCTGTAGCTCAGTGGATAGAGCGTCTGTTTCCTAAGCAGAAGGTCGTAGGTTCGACCCCTACCTGGCGCGTTTTTATTTTGGCCTTATCTATTATTTTTCATGTAACCTTTTCTCTGTGTTTCATACTACTTTCAATTATCTCGATTATCATCTTTTTATACGTGAATAATGCAAAAATATTTGTATTTTCATAGGAGAGTTTACAACCTTTTCTCTTTGTATTTTCAAATGTATGAATTTAAAAATATTTTAAATGTACAACCTTTGTAACAATTAAATATATAAAGTGAAAGATTATTGTGAGTTCTAATAAGTTTTAACAATAGTAAATGGTTTTTTTTAGAACGACTCTGTCTGCAACAGAGTGACTCGGAGTGACCAACGCGTCCTAAAAGCGTTGCGTCATGTTGAAGCAAACC
Chr3.tRNA26-ValCAC	TCTATAATTAGTGTTAACAGCTATGAAGATTTTATTTTGGCATATCGATTTCGGCACAATATAAATAGAGAAGAATCGGAAGAAAATATTGGAGACAACGACATACTTGATGACAACAGAGATAATGGAGGTGGAAGTGACGGTGAAGACATAGACAAAGTAGATGTTAACGATGATAGTTATAAATATGTCAACTAATTAAGAAAACACCAAAATCACATATCATATCTCTAACTATTTTGTGCAAAACAAACATGAAAGTCGTTCATATTTGCAACTTTATTATTCATGTTCAAAAAATACAAAATAATCATATAAAGGAAAAAATAATACACAATATACCCATCAAAGTCTGGGTGGTGTAGTCGGTTATCACGCTAGTCTCACACACTAGAGGTCCCCGGTTCGAACCCGGGCTCAGACATATCTAAAATATCTGGAGATGTATGGTCTTTGGGCTTGAACTTCCATATATTAAAAAATATATATATATATACATAATATATCCCTTTTTCATTGTTGTCAAATTTTAAAATTTTGATAAGTAATATATCAAATCAAAAGTCTCGATATGGAGAGTTCAACTATATTTTTAGAATTTTTAAAAACAAATGTATATAATTGTGAAAACGCTTACAATATGTGCAAAAGATGCAAAAATGAGATTTATTGCGTATTATTTTAGATTTCATAGGATTATTTTGCATTTTTTGACGTGAAAAATAAAATTGCAAAAATGAGTGACTTAGAGAATTTTTTCACAACCCTTATATA
Chr3.tRNA27-AspGTC	CCTTCAAGATCAAAATCGGATAATAAAGTTTTAAGCTTTGAGGAATTAAACGAATCTGGGAGATGGGTATTGGATAAATCTCAATAATCAGAGAGAAATCAGAATCAGAAATGGAGTTAGAATCTGAAGTTACCTAACACAGGAATCGGATTGGAGGAGAGAAAATAAAGACCATTTACAAGTCCTCCAGCAGTGTCTCGAGAGACTCCTAGAGACAAACATTTCGCTTCTGCAAACGAAGTGGCAAATCTTTCGAACAAGAGAGATCTTCTCAAGGGTTTCAGGGTTTTAGAAGACAATCCAATAAAATTGTAATATATATGCTTAACCTCTAGAGATTGAACATCAAAGTCGTTGTAGTATAGTGGTAAGTATTCCCGCCTGTCACGCGGGTGACCCGGGTTCGATCCCCGGCAACGGCGTAGTTTTTAATTTAACTCTTTTTCGACATTTATGCAAAAACGTAAACATTATTAATGTTTCAGGCTCAATATTTTTTATACACGAACAATTTCTTGTGACTGTGATCTAAATTTCTAATCTTAATACATTATACTTTTTTCCATCATAAACACTTTCCTCTCGTTTTCTTTACAGATTACACAACGAAATACATCATCTATGAGCAGCAGGAGAAGAAGCTTCCTTTTGTTTGTTTCTCCGATGAATCAGCAGTGTTAACGGTCTGACGAGAAACGTCTCCGTCTCTGACAGACATCAGAGAGCAAGTTCCGGGAGATTCCGGTGATAAAACTATGTTTTCTGATGAGAA
Chr3.tRNA28-ProTGG	CATTGGAAATGGAACTTGCTGTTGTTTGTAGCATTGGTGGGAGAAATATAGAAGGGAGAGTCCAAACTACTCAATGTGATTACATTGGTATACGATTATTATATGCTTCTTTTAAAATGCATAAACGTTTCCACTACAAACTTTGATTCAACGTCTTTGAAGCCCTTTGTTACTTGTTAGTGTTCATAATCTTGTGATTATTGGTAGAGTTAATTCGGCAATACGGCAATACCCATAAAATTAGAAAAATAGCAATGAGGAGCTAGCTAACAAATAATTTTGCACACTTATTTAATTGTTATGACAGAAATCATAATTAATAAACAAACTAAATGTGATTAGAACAACAAGGGCGTTTGGTCTAGTGGTATGATTCTCGCTTTGGGTGCGAGAGGTCCCGAGTTCGATTCTCGGAACGCCCCTTTTTATTTTTTTAACTCCTCAACGTCAGGCCTCACGGGTATTTTCGTAAACATACAAACGATACAACCTCATCTATTTGTATATGCGCATGATAGCAAACGTACGCAATATTCTATTCCCCAAAATACCCCTTATCCATCATTTTTCTATCCTCTCATCTTTCATCTTCCTCACACACAATCCAATCAAAACACACAGAGAGAAGAAAAACTCAGAAGAAAAGCCAAAGAGTGAAACAAAAATGGCGTCGACGACTCTCTCAATCGCAACAACAATCCGTTCCTCATCTTATCCTACTCTCGCTTCCATCAATCACTTCCCTTCCCGAACCACCACCATCGAATTCCCC
Chr3.tRNA29-ProTGG	GACTTACATGACCTACTTAGCTATGTTGGAACTCCCAACTCCTTAATTCACTCTTACACAACATCTTTAGACTCTATCTTAGACTAACAACCCAACACTCATTAACTAAACATATTTGAGCCTAATTCATCTGCAGCCCATTACAACAAAACACAAAGCCCAACATCTCTTCTGTTGACTTTGTTCCTTCCTCTTCATACGTCGTTGACCTTCTTGTCACGACATTTTTTTCTTTTTTAAAAAACTATATATTATGAAATCCGAGTATACATGATTTGAATAAAAGCGCGGGTAGGAAAACTGAGAAAACTATTGGGTCAAAATTGCATTATCATGAAATCATAAAGAAAGGGCGTTTGGTCTAGTGGTATGATTCTCGCTTTGGGTGCGAGAGGTCCCGAGTTCGATTCTCGGAACGCCCCTATTTAGTTTTTTTCAACTTTTTAGATCGTATATACACGCGCATGATAGCAAAGTCTGCGCATTACTTTTAATGACAAAAATACCCCTTATCTTTTGTTTTTTTATCCTCCTCATCTTCTACAAACACACTCACAGAGACACACAAAACAAATCCCAAAGCTTCAGAGGAAGAAGAAGAAGAGAGTGAGAAACAATGGCGTCGACGACTCTCTCAATCGCAACAACAATCCGTTCCTCTTCTCCTCTCACTTCCGCTTCCACTCATCACTTCCTTTCCAAACCCACCGCAATCGAATTCCCATTTCGTCTCAGCTCTTCTTCTAGCCACCGTGCAATCAACCTCCGTCCT
Chr3.tRNA3-AspGTC	GCTAACTGAGTTCACTTGATTCAGAAAATCAGTGAAATAAGAAAAGCTTGGAACTCTCCGGTATGAAATTTTCTCTGTTAGACAACGATTGAATGAAACCACTGATCTGGTCATATGCAATAATCTGAGACTCTCCGCCATGAGTCATAACGAACTGAAACTCAGTGGTATCTATGGCGGGATTGAAACGATTACAATTGCTTCGGTTCGGTTCACTCGGTTTGAAAAATATATAAACCGACTGACTAGGCACTAGCTATATTAATCAAGCGGTTAACACGCCACGGGGAATCCAGTTTGGACTTTTACTATTCTATTAAATAATTAAAAAGCATTACCAGATCAACAAGGTCGTTGTAGTATAGTGGTAAGTATTCCCGCCTGTCACGCGGGTGACCCGGGTTCGATCCCCGGCAACGGCGTAATTTTTTCATCGTTTGTCTTAATCCACCTGCAAATACACGTCATCATATTATATCCTTTGTGTAGACGAAATCATACGATTTTTCCCTCTGAAATTTCCTTTTTCCTTTTTTGTCTTTTTTTTTTTTAATTAATTACTTTTCTCTGAGACACAGCAATGGCGTCGACGAAGCCCGATTCCGCAATCAACCTTGAAGAAGAGGCTGAAGGCGACGGTGTAGCCGTAGACGATCCGATTTTCATACCGGAGACCACGAACTTACTCGTCCGTTACTCGCCATTCGACGACAGGGACATCGATTGCAATCCTTATTTCCCTTTCACAGGCCCGATTTCAGATTCTGGATCA
Chr3.tRNA30-AlaAGC	GAGATGAACAAAATACCTGATTTCTGAGTAATCGATTAATGATGTTGAGAAACCCATCTTTGAGATTTTACACAGTAGTCATGGAGTTTTTGGAAGAGAGAAAGTGGAAATGTGGAGATCGTGGGGATGAAAGAAAAAATCGTTTGACAAAGAAACAAAGTTAAATAAAAACGACACATACTATGCGTGAAAATGAAAGAATAAAAAAATAGTACTAAGCTGATGTGTCAATCACTGAATACATCAGTTATTGGAAAAGTGACTGCTGATTTAGTATATTTAGATTTGTGTTATTATGTTCAGATGAATTATATAATAGTTATTGTACACTGAATAAATTAATATCAAAAGGGGATGTAGCTCAGATGGTAGAGCGCTCGCTTAGCATGCGAGAGGTACGGGGATCGATACCCCGCATCTCCACTTTTCTTTTTCTTATTTTATATTTATACCACCTCAATGTTTCAATAATTGTATAGTTTGAACTGTTTATTTGTTGGAATACTAATGTTAAAAGTTTTAAAAAAAAATCTTGTTAGTAAAACTTGAAATAAAAATTACGTGTTCTATATTTTGTTGTACTTTATTAGTTACTTTACATCTTCGATTAATTAATAATTCTTTTGTAATAATAAAATGTATTTTTGTATATTATTTTTTTAACCAGGCCTTTCCCAAAATCTCCTTCAATTTTAAAACAACCATATTAAATAAGTTGAACTTTGAACCAAAAACATAAGAGAACTAAACTCTTAATTTTATTTCACTAGACC
Chr3.tRNA31-ProAGG	ATGGATGACGAAGCTGGACACTTTGTGCATCATAGTTTTGTAGATCCTGAACAGGACCGGCCTTGGTTGTGTCTAAGAATGGGTGTGAAAACACCATATTCGGCTTAGAGTACTGAAAAAAAATGTTGTAACTGCCATGGTGAGGCCTAGAATAACAAAGGATCATGAAGAACCTATTGTAAACAACCCTAGTATCAAACTTTGGATTATCTTTTGTCCAAGTCAATAAGTGCACTACAAAAGGATCTTCTATAGAAACTATGATTATACACTTCATAGTTTCTTCTTGTTTAACTAAATTGGTAAAATGTTTTGGTTATTTTTTTGTGTAAATAAGATTATATAAAAATGGGCATTTGGTCTAGTGGTATGATTCTCGCTTAGGGTGCGAGAGGTCCCGAGTTCAATTCTCGGAATGCCCCAATTTTTTTCCCACCCAACTAAAACTTCAAGTTTCTACAACACTAGAATTTAGATGTAACTATCTTCTTGATTTGCTTTTACAGATTTTGATAGGTTTGGTGAAGAACATCAAGCAGAAGATTAACAAGAGCTTCACACAGAACAGGTTAAAATAGCATAGAAGATCAATATTAGATTCTCAGATCTATCATAAACAAAATTGCGACCATAGCAATAGAAAGTTGTTCAGTTAGAAATTGGTCAGGCAGGTGAAGAGAAAAAGGCTTCACCTGGTGAGTTTGAAGTACAAGATAAAGATAATGGCGAGGACAAGGACTGTGATTATCGCACCGATGGTCCATTTGTTTCT
Chr3.tRNA32-LysCTT	ATTATCGTGGGACTTTATATACTTTTATGGGGAAAAAGCAAGGATAAGTCTGCATCAGTGACCAAACAAGAACCATTAGATCTTGATATTGAAGGTTGTGGGACAGCACCAAAGGAACTCAATAGTACTGCCCATCAAGTGTCTGCAAAATAATAACTTCAAGATATATCTAACTGTTTCCCATATCGTCAATGAATGATTTCTAACTTGAACTTAATAAAAGTTCATAATAAAGCATATGTTACACTAAATATGGTATTCAGAAATAAAATTATGAAGTCAAGATTTGTAGTTCCTGAAAAGGAAACTATAGTTAGGTTTAATAAGAACGACCAAAGATTACTATAACTGCCCGTCTAGCTCAGTTGGTAGAGCGCAAGGCTCTTAACCTTGTGGTCGTGGGTTCGAGCCCCACGGTGGGCGCTTGTTTACTTTTTGTTTATGTTGTTTCTCCTTAAAAATCAGTGTTAGGCACAATCAAAAGTATTTGTATCCTTAAATTTTCTTTTATTCCAATTCTTTTCTTGCAATGACTTGAATGATCAATTAGTGAAAATCCTTGTGTATTTCTTCTCTCCTTTAAAATTAGATGAATTCCCACGCTACGCATGAGTTTGTTTTGAAAATTGTTTAGATAAAAATATGTTAATTGTTTTTGTCGCTAATTTCTGTTTATTTTTTGTTTGTTATTTTATAATTAGTAAAATTAGACTCATCTTATGTACTTGCATTTTTTATTGTTAGGTTCATTTTTGACTCTAAATATCAATTTC
Chr3.tRNA33-ValAAC	ATGGAATCCCACACACATCAAATAATTCAGGATAGCAAGAAATGGGTAGGAAATTGTAGCTTTAGCTAAATTTTGAAGAAATCTCAAATAATTAAGTAGTTTTCGCAATAAGGGCACATATGTTCCATATTATGAGGCACAAATGACAACTAGGTATAGTTTCTCATAGGCAATAGTAATCAACTTCTACGTTATGCCCTTCGTCAGATTTATTGCCAAGATTTGTGTGGTTGTTTTGGGATTCAAAGTCACTTAATGTTATCTGAAAGTAAATATTTTTAAGTAACTTAATTTATTTATTTTTATGTCAGTTTGATCTATATAAACTAGTGATGTTTAGTTGTTAAAAAGGTTTCGTGGTGTAGTTGGTTATCACGTCAGTCTAACACACTGAAGGTCTCCGGTTCGAACCCGGGCGAAGCCATTATCTTTATATTATTACTCTTTTTTGTCATTATCTTTTGTTTACAGTCTCTGTTTTTCTAACTGATTAAGGTGATTAGTGTTGAAGTTACTTGTTAAGTTAGTATAGACAATGTGTTTGATTTACTGATATATGTTATTGTATTGATATTGATCTTACGAGACAAGAATGTGTTAGGCTTTGATCACGTTTTCAACAGGAAATCTGATCATTTATTTTCCAAATCATATATTCTCTCTCTTTTGGGGACAATTTTATTTCTTAGCGCGCGATAACCTCATTTCCTGCCATTGATAGTACATTAGTACTAGCCATTTTCCAAGATATGTTGAAGTCCTTACCCACTAGCA
Chr3.tRNA34-ValAAC	AAGTTTCTTAAATGGTAAGAAGAAAAATTAAATGTACTTGCTAAATTAACTAAACCATAATTGTAAAATTTCCTTATTGCATAAGAATATCCCTTTTCTTCTCACATGTCTTCTTCAATTATTGGTTTATAATCTCCTTATTAATCCAATAGAATCTTGTTTGTGTAAAAGTGCTATTTACCGTTGAAACAACAGTCTCCATCTAAAGAGATAATTCCAATGAGTAGGCTCAAAACATATACTCATTAAGCAAAACTTAAAATGGGAGAAGAATAATAAGCAGACGATTCTAATTTCGTTTTGTTATAGATGAGACCAAAAGAATATATTATTTTACTTTGCCGCATGAAGGTTTCGTGGTGTAGTTGGTTATCACGTCAGTCTAACACACTAAAGGTCTCCGGTTCGAACCCGGGCGAAGCCAAATGAATTATTATTTTTACATCTTTTCTTTACAGTTTCTCTTTTTTTTCCTTTAAAACAAAAAATGTGTGAAGGTGATTTTCAGAAGACATGAATGTTTGTTTTGTTTTGATATATGCATCAATTATAAATCAGTAATTGATATAGAATCTAGACAAATCCTAATCTTATATTTTGTATACCCCCGGCAATGAAACAAAAGAAAACGATAGAGAGGGACTAGTATGAAGATATATTCACATGTTGTAATCAATGCCGTGGATATGACAGAGTCGTTCTCACATGGATCGTTCAATGGTTACCAATCTATTTAATATTTATTGAAGATTTCATTAGCTCAAATTAACAATT
Chr3.tRNA35-ValAAC	GGCAAACAACAAACAAACACCCTTTATAGGATATATACATGTATGTGTAACAGAGTTCATTATTTAATGAGTTGAAGAATTCACAACAGGAGTGGCTTATATAATCTGGATTAAACAAAAGAACTAGAGAGTAAAGGTCATGCTAAAAGCTAGAGTCCATGTCACCAAAAAAAACAAGAAAAACAAAAAATGTCACTTATCATTGCAAGCAAGAATCCGACAAGAAAAAAAAAACATATCTTAGAGATGTCTAACAATTGGAAAACAATAATGTATGGAAAGGTTTAAGATAGGTCAAAGAAGAAACTGTTGTGTCTTTATATAAATTAGTAAGGAAACATAGTCAAAAAGGTTTCGTGGTGTAGTTGGTTATCACGTCAGTCTAACACACTGAAGGTCTCCGGTTCGAACCCGGGCGAAGCCATTTATTAATTTTGATTTTTTTTTGATAAATTTCCGGTTCAAATATGCGTTGAACGTAGAGATTTGATTGAATCTGAAATCTAAAAATCGCAGGCTTAAGTTAGTACTTGAATCATTGTTATATTCGCAGTTATCTTGAGATTTTCGTACTGTACATTTCAATATTTTATCCATCTTGATACATTTACATATGTTGTGATTTATAATTAGCTAGAAAATCCCCTCACAAATAACTATTTAACTAAATGGAAATCAATCAAAGATAATGTCTCATTCTCATCTATAAAGTCTTAAGCATCTCTTCAGTGAAATTTCTAAAGTTAAAGCTGGTGATATATACATCTATCCTAT
Chr3.tRNA36-GlyTCC	ATCGTTGGTTGGAATGCAGGTTAATTTTTTAGTAGTGATAGTTTTAGTAACACTTTGATTTGAGTTGTAATGTACTTTCTTAACATTTTCTTAGATAATTTGAAGGCAATGTATGTCTATATTATTGCCTTTGAGAGAATCCGATAGTAACAAAGTTATGAAATCTAAAGTTCGATGTGCGGTACTTCTCTGCTCAGTTCTCTCTGCTTTAAATTGTGAATCATCAGTTATGCATAGGCTCTATCTATCTATGCTTCTCTGCCTTTGTCCTAAATGATATACGGAAGCATACTGACATAATTTGGAATAAGTTCAAGTTATAACAGAACAGTGTGAAAATATGAACCAAAGCGTCTGTAGTCCAACGGTTAGGATAATTGCCTTCCAAGCAATAGACCCGGGTTCGACTCCCGGCAGACGCATTTTTAAATTTTGACATTTTACGCTCGTTGTTTATGAACAGTAAATATTTTCTTTAGATCTTTGTTTAAGAATTTTTTTTCTTTCTAAAATGGCTAAGAACATTGTCGTCAAAGACTATAATTCTTTTCTGTCTTATGCAGTGGATAAAAAAGGGGTTCTTATCGCACTTTTCAGTTATCGTTTGTTTCCTATCAGAAAACAAAATGGGAAAAATTCTCCACCTCAAAATTCGAGGAATTCTAACGGCGTGGAGATGAATAATTACCAAAAGTAACATATACACCCCCGTCGAAAATAACGAGTTTTCAAAAAAGATATTTTCGGTTGATTTGTCGATAATCATCTGCAC
Chr3.tRNA37-SerAGA	GTATCAGTAGATCTGAGCAAGTGGCGAAACAAAAGACTTAGTTAGTTAGACGAACCCAGATGATGTAGCGACTTCTATTCCTTGTTATGATGCTTCATGATATTAGGCAGAGACCGAAATTTTGTGAATGCATCATCTTTATGAAGTGACTTCTATTCCTCGTTCTGATGCTTCATAATATTAGTCAAAGACCTAACTTTGTGAATCTATCATCTTTTGAGTAAAGAAGATTCTAAGTTGACAACTTTTCTACTTTTTCCACATTTCTTTGGCCTCTCATGTTGTCGAAGGGCTCTTCTTTTATCATTCTTACTTCATGAACAACTTAATAGAAGTTTATAATCGTCCTTGTGGGCGTGCCGGAGTGGTTATCGGGCATGACTAGAAATCATGTGGGCTTTGCCCGCGCAGGTTCGAATCCTGCCGCTCACGTTTTTGTGTTTCAATATGATAATCATTGACCCCCAAAAGATGAAGACATCCCCATTTGAGTGCTCTTTAAATATACATGACCAAATCCATTCGAGTATTTGGAATATTATCTGGTCATTTTATTAATGTATTATACCATTATGTTATCATCCACTTGACGAGACAAGAAGAACATTTTTAGTTTGGGATCAATGATATTTGACCATTCTTTATTAATGTGACATTACTGGTGAAATCTATGAAAATGATGGTAAGATCTTCCGCCAAAATCTTCTTTTTGAAAAAACTGTTAAGACAACAGTGGATTGAAAAAGCTCAAGTACAATTGTGTTTGGCTCTTTGTGATCAAG
Chr3.tRNA38-ThrTGT	GGAGAGGAATGGGAAAGTGATGACGAATGCGCATAATAGCGGAAATTGCACGCAACAAGAGTAAAGGGAATCATTATCGTGCGCGTGTTTTTGGGGAATTTTATTTTGCAACGTTCCCCACAGCTTTTTTATATTTTAGTATTTCTTATTTGTATCCCCAAACTATTTTTCTTTATCAGTTTGGCCCAAAATGTTTGTTTTTGCTACTTTATGGTCTTTTTGTTTGCAACATTTCTCTATCTTATTTTAGCATTTATCCCATATTTTTTACCTTTTGTATATATGGCCCAAAATGTCTGTTCTTTGAGGTTTTGAATTTTTTTGCACATCACAGATAACTGAGCAAAGTTGCCCTTATAGCTCAGTGGTAGAGCGTCAGTCTTGTAAACTGAAGGTCCGTAGTTCGATCCTGCGTGAGGGCACCTTTTTTTAATTTCTCATCACCAAAATGGAACCTGAAATGTAGTCGTTTAGAAGTTTATAACGTAAAAACACAAAACGTCGTTTTGAAGATTCAGACTCCACAAAAACCTCAATGATTACGAGAGAACACACGAGCACGACCGTCGTAGGCTTCGCTTTAGGGTTAATCTGAGTATGGCGAATCTTATGCACAGATTTCTCAGGAACCAATCATGTTTAAGAGCAATCCCAAGGCTTTGATCCGCTAGTTCATGCAAGTGTCTTGATCCTGGTAAATTAATCCACCAAGGATAGTGTCATATAACTTGATATCTAAAGCTAAGTGTGTTACATGAAATTACTTACTCTT
Chr3.tRNA39-GlnTTG	AAATTAATTAATACTATATTGTAATTGTTCTCTTATATCACTTTAAAAAATGAAAAAAATATGGTCACGGTTAAAAAAATGAGTTTATAGGAAGAAATGGTAAATGTTTTTTCAAAAACTAGTTTTATAGATTTTAGAAAGAAATTAAAACCAATTTTCTAAAATTGTAAATGGATAGTTAAGTAATTAATTTCTACGAAAATATAAAACCAATACACTTTAATTTAAAACTATACTATTCGTAAAAGTGTTATGTAGTGTCTCATTTAGCTACTCTAGATGAATTTATTTTCTTGTTAATCGTTTTCAGTAACCGGTATATAAATAAAAGTTTCGTATGTGAACCACTCGGTTCTATGGTGTAGTGGTTAGCACTCTGGACTTTGAATCCAGCGACCTGGGTTCGACTCCCGGTAGGACCTTTTTTTGCTGATTGACTATTTTTTTTTGTCACTGCCATGTTTCTTTTTTCTTTGAGACTTTGACGACATTTCAATTATTTTTTTTGTTTGGGCCTTCAACTTCTGTTTTTTTTTTGTCAGGACTTACGACCCAATACTTACAAGGGTGATTTGTAGATATAGCACTTTTTCACTAAATAATTAACTAACTAACACCATAAATTTAAAAATGTAGTAAATAACCTTCAAGGGGTGTGAAAAGACATCACTGTCCTGCTGTTACGTTTGGCAGCGAAGAAGGAGAATGTTTAGTGTGAGCTGACGTGGCTTTATTATTGGTGTTGAGGTGAGAAAAGAAATCAGGTGGTAGG
Chr3.tRNA4-SerAGA	GAACGAGGACAGGCGAGAATTCAGTTGTTCATATCAGCGATGTGATTTAGAGAAGGAAAGAAAGAAGTTAGAAATCGTGCAAATGGCTTGGTATTATTAACTTCCAACATGGGACCAGATATACTCTGTTTATTTCAGAGTCGAGCAAATCACTTTTTCTGGTTTTATAGTATTGTGACCTTTCAAGTTTCAATCGATTTGGGTTACAAACTTACTTTTTTGGTACTTAGATTTATTTAGCCTTGAAGCTTACTTTCATATCCGTGTTACCTCCCAGTGAGAAACTTTTTCTTTGGAGTAGCTTAGCTAAGCTGTATATTTAATTATAATAGATAGTTGTAGACAGACATGTGGACGTGCCGGAGTGGTTATCGGGCATGACTAGAAATCATGTGGGCTCTGCCCGCGCAGGTTCGAATCCTGCCGTTCACGTATTTTTAATTTAATTTTGTTCTTTTTTAAAAAAAATCTGGCATACTTGTGAAACTGAAACCACATGACACATGTGCTCCCTAAACGTCGCCGTGACCAGATAGCTCCGGTCAGAGTCATTATCTCTCTCTCGCTCGCTCTCTCCATCTTCATCTCTCTTGCTGAAAAATGGCGAACTCGAGAACTGTCTTAATCTTGTGCGGTGACTACATGGAAGACTACGAGGTCATCTTCTTCCTCTGCTACTGAACTTTTTTTTTTCTTTTTCTTAATACCATTTCTTCCTTGTTCTTATATATATATCAGCTGATTAGTGTGTGGCGTCTTCTCTCAGGTGATGGTTCCGTTCC
Chr3.tRNA40-ValAAC	GTAATCTCTCGTCAACAGATCTAACACAAAAAGGGAAAAACACAAAATTGAGCTTACGAAAACACCAGGATTCATCAATCACACTCTCTCTCGACCTCCAATGATCACATTAATACAACTACATCGAGAAAACTCGAAAGTTGACATCAAAACTAATGGAGATGAAGAAGGAAGGGAAGATTATCATACCTTTCGCATATTTTCCGATGTCGGCGAATAGTCCCGGACCCTTACTCATGGTGATCGGAGAATTTGAGAGAGAGGAAACCAAATAGAGATAGTGACGGCAGTAAAATTGTCCAAGTCAATAATAGTTAAAATCAATGATTAACGGACGTGTAACAACAAAAGGTTTCGTGGTGTAGTTGGTTATCACGTCAGTCTAACACACTGAAGGTCTCCGGTTCGAACCCGGGCGAAGCCATTTCTTCTTTTAATTTTTTTTTTTTACTTTGTAAAAGAACATTACGCTTGGAATGTCAGGAGTCCATTAAGCTTACATTATTTAAATCGATAAGTCTTTAACAACAAACGTGGTTATTTCACTTTGTACTAATTATTCTTGATTATGCGTTATTTCCATTTTCTTTGTGTCTTATGGTTAGTTTTAATGTGGATTTGGAAGTTCTCGATGCAGATTATGAAGCCGTGAAATATTATTTGATGAGATGATTGAATTGTGCCCCCAACAAAAAGATGAGATGATTGAATAAATACTGAAGCATGATTGATGGAATAGTTTGTGTATTCATTAATGATATAAACTATGTTTTT
Chr3.tRNA41-GluTTC	AACATTCAAAGCGCTAACATTGAGTAACTACGTCAATCAGAACGATCATTAACCAAACAAAAGTGTAAAGATCTAAGAAATCATATGGCTTGCTTTTTATATTTAGAAATAATTGCAAATCTATTTTACAATTCCATCACGAATACGACCCCTGAGCATGTGTCCCAACCTAAGTAACAAGAGTCGTGTTGTATTTGTATATAATAATAATTCTAAAAATAGATACAGATATGTGTATATAAAATACTCAAACGTACGAAGTGTTTGACCTTGGATTTTAGTAATGTTTTCTAGCAAATGTGAAACCAAAATATTCAACAATAATGTCATAATGAAAACCATTAACAAATTCCATTGTCGTCCAGCGGTTAGGATATCTGGCTTTCACCCAGGAGACCCGGGTTCGATTCCCGGCAATGGAGCCTTTTTTTTCCTCAAATTATCTCAAAAATTCACGACTATCAATATATCCTCTCTCTAAACATATCAATCTATTATATGCTAAATAAAATAACATTTCAATCATGTTTTCACCAATAAGTTTAATAATTGACCGTTTCTAGGCACATAAATCATCACATGTATAGTAGTACTGCATAAGAAATAATCAATAAAACATCACAACTTTAAAGTTGGTTTGATTTTGATTAATAATATGACAAACTTCAAAAGAGAAAAAATAGCAATCAAGTTCAGAGGTAACAAACAGAATTGCATCAAGTTTTGATTTAGAATAAACAAAAAGGATTCTTAAGTTTTTAGAGTTTTAAAC
Chr3.tRNA42-ValTAC	GTACAAGCATTCTTTCTCTAGCTGGTTCACTCGTGTCCTCATCGTATCCATATCCAAACGAAGCACCTGATTCTCCTTCACCGCTTCCTTCCATCTACCCAAGTCCACCACCGTTTTATCACCGTCTTCCTCCGTCAGTAAAGTCCCAGTGATTACTTGCCGGAGCTGTAGCTGCTCCAAAAACAGAACTTGTACGACGGCTCGTAGTGGTAAACGCTCGTTTTGTGCCGCGTGTGTGCATCCTTCAACAGTCAGTTTTCTACAATCCATCACGCTACAAATCTTCTCCTTCTCTTCCTCCAATATCCATGAATGAGTCTATAAAAACAAAAATCACAACTCAATCATCAGGTGCTGTGGTGTAGTGGTTATCACGTTTGCCTTACACGCAAAAGGTCTCCAGTTCGACCCTGGGCAGCACCAAACCATAGACAATTTTATAAATTTTTATAATTAATTACCTTGAAATATATATCGACGGCTCTGTATAGTCCATCATCGTAAACCCGTGCTTGAACCGGAAGCAAAACCGCCAGATTATAAAACTGTTCCGGTTTAAGATTAGCGTCCGATGCAATTTCACCGAGAACTCCGTCGATCAATCTCCCAACCACCGTCAATGACGACGACGACACGGCGACGTTTTCGAGAAAACGACGTAAGAGTCTCTCCACCAAATCAATATCGTATAACGTTTCGTTGAGATACGAGTAACTTGGAATGAGAAGATCATCAAGCGTAGCTTTCTCAAGATTCGATCCGATTTTTTTCTC
Chr3.tRNA43-AsnGTT	GTGAATCTGAGGAGACAAGTTTTTAAGGTTTGGATGCATAATAACAAGCAAGCAATGAAGAGAAACAATAGTAACATTAGTGAATAGTTTGATGATCTGATAAAAGTGAAATAAATTTTTACAATCCTGTTTTGCTTTTATATATAATTTTTGCCCTTCAAATTATTCAAAATCTTGAGTATAAATCTGTGGAATCTTGTATGTTTTGATTGTTTTATATTGTATCTGGGATTATTTTTTTCTTTTACTTAATTTGTGGTTGAACAAAGTGATAAAATTGGACCTTCAAATAAAGAGGGAAAAACGTGTGTAATTAATAATTTAATGCACAAGTATGGTTAGTACAATTAGCTGGAATAGCTCAGTTGGTTAGAGCGTGTGGCTGTTAACCACAAGGTCGGAGGTTCGACCCCTCCTTCTAGCGTTTTTTATCCTTCAAATGGCTGTTTTAAAATTCTGATTCATACTTTTTTTTTTCTGTCTGAATAGAAAGTTGATTTTGTTTGAAAAATCTGATTCATAATCATGTACATGCATGATAACAGTCTGATGTTAAACCATCGTAAGGAGCAGATTTAGCATTCTAGAATAGATCTATTCTGCTTACTTTTACCCCAAATTTAGATTTTTCCATGATTAATATATTGTTAGATATGGATCAGACAAAGAAGATTAGTCTAAACTCTAAAGCCATTGTCCATTTGATTTGTCTAAAAGATGTAGACGTAATAGTCAGCATAAACACACATTTGACCGGCGATTTAATAGGGACGA
Chr3.tRNA44-LeuTAG	AAAATCAATATACATCTTTAGAAATCACAATATTAATAAAAATTTGCAGCTTGTATCTTGGTGGGCTAGACTTTTGGATGATTTTTCAGATGATTTATATATGCAATGTATTCGTATAGTTTCATGGTTCAATTAGTCTTTTTTCTCGGGTCAATATTCGCATAGATTAATAATGTTTACGTGGGTTCATCAATTACTATCAACTTGTATGCATGCTAAATTACACCATTGAAATTAAAAATGATAAATACACCATTTTAACAATTTAAATAATTTTTAATTGTACAATTTTGAAGTCTGAATCTGAATTGTAAGTACTAAATTAAACTTAAAGAGTCATATAAACATCTGACAGTTTGGCCGAGTGGTCTAAGGCGCCAGATTTAGGCTCTGGTCCGAAAGGGCGTGGGTTCAAATCCCACAGCTGTCAATTCCTTTTTTTTCTTTTGTTCCTTCGTTTTATTTACTTCGCCGGAGAGATTCGAAGCTACCAAAGAAGAAGAATCAATGGCGAGAACGAGAATTATAACGAACCGATTTGAATCTCGCTTTTTGATTCGTTTCCTTGAATCTCCGACTCTATTCGCCTCTTGTTTCACGAGTTCCAGATCTCTTCAAACCCTAGCCTACGAAGAAGTCCGAACCTCCGGTGATCGGGAGTCTGAATCTACAGCTCTCATCCTTCATGGCCTCCTCGGTTCCGGTCGCAACTGGAGATCGTTTTCTCGCTCCCTTGCATCATCTCTCTCCGTCTCCTCTGCTTCTGGTACGCTTCTCTCT
Chr3.tRNA45-AspGTC	ATTGGAAAATCCTTCGTCATCCTCTAGAATCCCTAATTCAGATCTCGAATTTGAAGTTAGTGTTTTCTCTCAATCGGATTTGATTTCAGAAATTGAAAATAATTCCAGTAACAGGCGACTACTACGCATTCTTCGTGTTCGTATCTTCGTGATATGTGATAAGGGCATTTTCGGTAAGTGAATTAATAATGTTTTGGGCCGTATAAGGCTTTATCAGCCCATTAGTTTGTAGTTTTGAACAGCCTTTGCTACACAAACAAGTCAATAGCCCCACTTGTGAGTTGTGAATAGTTTTCACTACTGACTAATTATCGTAATTTTATAAGTTATTAGGCTCACTGAACAACAAAGTCGTTGTAGTATAGTGGTAAGTATTCCCGCCTGTCACGCGGGTGACCCGGGTTCGATCCCCGGCAACGGCGATTTTTTATTTTTTAAACCTATAGTAGTGTCCTTACCATTTTTTGAAAGTCATTTAGAATTTGTATAAATTGTAAGAGCAATGATCAATACGTAAGTCATTTAGAATTTGTATAAATTGTAAGAGCAATGATCAATACGTAGATTTATTCAAAGTTGCCTTTCTGATGTTCATGATACTTCTTTTTCTATCAATCTTAGCTTTCTTAATTTGCAATAACTGAAACATTCGTTTGCTCAATAGTATAAAGAAAGAAAAACACACACAGTTCAATCAACATTTTCTCCTATAATCTTGAAAGTATTATGTTATTCAGAATAACTTATTCTGTTATTATTATTCTTTTGGTGT
Chr3.tRNA46-LeuTAA	GGGAATATCATTGCACTGCAGATTCTGGTCTTTGATATAAGTGAATATGTGTTTGCTTCCTTCTTGTGAATGTGTTTGTGTCACTGTTCCTTAGAGCGATTGTTGTGTGGATATGAGAAAGACAGAGGAACATATGGAGGAAAACACGTGTGTTATCTATGAAGCTTATCTATCAATATTACATGGAATTTGTGAATGTGTGGTTAGGTTGCATATATTAAGCAAACCAACAAAGAAATCACAATCTCGACACAAATATATTATAGTTATGAGAGGTCTCCAAACATAATGATAAGAGGAAGATACAAACGTTTATTAAGAAGGTTATATTTCATATGAGTGACATCAAGGCAGGTTTGCCCGAGAGGTTAAGGGGGAAGACTTAAGTTCTTCTGCACATAAGTGCGCGTGGGTTCGAACCCCACAGCCTGCATTTGTATTTTTTTTTCATTTTTCTGAGACAAAACTGAGATGTGTTTTTTTTCGTCCCCTTAATAAATTTAGTTACCATCAAGGATTTGTGTTCAACATTTAAGAAGTCTTATGAGAGATTTGTATAGAATTTATAAATCCTACATTTTTAAGAAGTCTCATGAAAACAATTTGTGGATTTGAATTTTTAATGATTTTGGAGGATTTCCTGTATTAAAAATATAGAAATCTAAATCTCATAGTTTAAGGTGAGATTTGAATAGATTTTACAAAAATCATGAACTTCCCTAAAATCATCAAAATCATTTAAATACTCAATAAAACTCAAATCACTTTAAATTCTAATTTGAA
Chr3.tRNA47-LysTTT	AAATGTTGGGTTTTATCTGGTGAATCTTTTTAAAAACAAGTTGTCACGTATTACTATTAGTTATCTATATAAAAAATTCCATTCCAAATTTCTGTTATATATTTTACCAAATGAAAGATCTCCATGCCAAATTTCCATTTTCAGATTCTAATCAATAAAAATTGTTTGAGAGAGTATTACAAAAAATATATCTACATATTCTTAATTTATTTTTCATTTTACGAGTGGTCTTTCTATAAAAAAACAAACATTACGAATTTACGATGTAAATTGACCTTAGTAACAAATTAAAACGAGAGAGATATCTATTAAGTAATATATTGAAGTTAGAAGAGAACATAAGCATCAAAGCCGTCTTAGCTCAGTGGTAGAGCGCGTGGCTTTTAACCACGTGGCCGTGGGTTCGATCCCCACAGACGGCGATTTATTTTTTATTTTTTTCCTTCTTTAAAAGAAGACAGACACAAACATTGGAGTTGATTGATCTTACAACGAGTTTTTACCACCAAAAGAGCAAAGTTGTATCATGGATTCTCTTCTAAAATTGTAGCAAAGCACCGTTATAGTAATTTAGGAAAACATTGTATTATTTATTGAACAAGGGCCTCTATAAAACATACACATAATAAGCAAGAAAAAAATATGATAGATACAGTGTAGAGTGTGTTTGTGTACATAATAATATTTCTAAAAATCAGTAAATCAACGGCAAAGCTGAACACATAAGCTATTAATCCGTGAATCCGAGGGATTTGCCAAAATGTAAGATGCT
Chr3.tRNA48-GlyGCC	CAACAAATATTTTTCAATACAGTGTTTACCTTCTTATTTTAACCTTTGTATTTTTAACTTGAAACACTTGCAAATATGTTCACATCCAATATTACATAAATCCATTAATATATAACGAATAATACCAAATTTTGACTAGTCTTTAGAAATTAATAAACGAATAACACATTATCTACGAAAAAACAAATTAAACTAAATAATATGTTATTTTCTTTTTTGACATCATCCTTAGTTTACTATCCAAAAGCCATTAACATATCACAAATGGATCTGCCGACTAAACTAAAGACCAAAATGTACCGAGTTATTCTGTTATTGAATACACTTTTATCCTACAAACTAACAAAAAAGCACCAGTGGTCTAGTGGTAGAATAGTACCCTGCCACGGTACAGACCCGGGTTCGATTCCCGGCTGGTGCAATTTGTTTTGTTTTCCAAAATCTTTGAGATTTAAGGCCCGTTCTATTTATTTTGCAGACGAGCCCAAAACTGTTTAAACGTAGGCCCAAATTTGATCTCTTTATTTAAGTCAAAGGCATATATCACAGTACTTATAGTTTTCTTCTTTTCCAAGACCAAAATTTGTTGGAGAACGAACACTCTCGAGACGGAATCGATGGCGAATTCTCAGACGGTGATGGCTATGATCAGGTTGGCTAGACCTCCTTTCCGCAACAATCACGATAAGGTTGCTTTCGCTATTCACTCTTCTTTCGTCGCTTCCGGTTATATCCTCACCGCCACCGGACGGCCTGCTTTCGCCGACGAGG
Chr3.tRNA49-iMetCAT	TGACTTATATATCTACATCTATTATTTATTCTCTCCGGTTTTTCATGGTGTCTTTCTATAAGATCTTATAATAAACCTCTCTTTTTTTTGTTGTCAAATTCTAAAAGCATAGCCATCTCTTCATTTATTTTGTTTTCTCTGGATGAGAAAGATCAAAAATAGTTTGGGCAAATATCATATGTTTTTAAATATGCATGTATCTGAAAAATAAAAATGTCTGTAGAATAAAAATAAGAATGTAAGTAAAATACTAAAATCAATCTTCTAAATAGAAACAGAAATCTTATAACAATCTTTAAATATATGTTTAATTATAATTAAGAATTTCATATTCACAACCTGCCAAGTATATCAGAGTGGCGCAGCGGAAGCGTGGTGGGCCCATAACCCACAGGTCCCAAGATCGAAACTTGGCTCTGATATTAAAATGCATAAATTTTTTTAGTTAGTTTTACATTTAGATAAAAACACATAATTCTTTATAGTAAAGAACTAAAGATTAATGTTTTGTACTTTATGTACTATTCCATATCAACATATATTTGTATTAGTCTTGGGAAAGCAAAAAAATTTGAAAGACTTTTTTTTCCAAGTATGAAAGATTTAGTTAAAAATTTTAATCAGTAACAGAATTCAAGAGTAATGTTTATTACATAATTATATACTTTAGAAACCTGCTCCAGTTTTGAATAAAATAAAATAAGAAAATATTTGTTCGAAACTCCAAATCCAGCTGAATTAGTTTTGCATGTTTTTGCACGAAAAAAAAGAA
Chr3.tRNA5-TrpCCA	AGATGAGAATTTTTTTCATTTTTCTTGAATTATTTGATCAAGAAGATAGAAATTCCAATGTAAATGCCAGTTTTGTCATTTGTCATTTTATTTATGGAATCAAACAAAAGATCCAGACAGATTTCTAAGTTCTGTTTATATGATGTGTTTATCAACAGTTATATACTATAAAGTATAAAATCGGAACGATTTGTCATGTTTCTAAAACCAGAGAACCATAATCAAAATAAAGATTTAACCATGCTATAATTTACACAACAAATACTAAACTCATATCAATGGGAGAGATAAACTACTTTAGCAAAGACATCATTGAAATATATGTAAGGTTGAGTAATCATTGTATATCCGGATCCGTGGCGCAATGGTAGCGCGTCTGACTCCAGATCAGAAGGTTGCGTGTTCGATTCACGTCGGGTTCAAATCCCCCGAACTATATATTCCGGAATATCTTTTTTTTGACATGTTTTTAGTCAATGGAGTCAACGTTCTTTGTCCAATGTCTACAATGGAAGATAGCAAAATGCACGTGTAGTCCAACTCTAATTTAGATCATCCTTGAATCCTATTAAGTTACAGTATAGTGAGAAAGTTATCTCCTGGGCAACGAATCGTCAGGCCAACCATCGGATAATCAAACCCTAACTCCTCTTCGGATTTACTGAGAAGAGCTTGAAACAAAGGCTGGTTCAAGTAAGAAGCTAGGACAAAGGCTAGCGCAGAACCCACATGTCTTTTGCTCAATGTTGCTGCTGCAGCTGCTATAGAGCGG
Chr3.tRNA51-SerGCT	TCGATAGGGATGGTTTTTTTTAATCGAAAATTTTCTTTCATCTTTTTTTTCTTCTGACGGTAAAATATCATAAACCTTTGAATCCAATATGGAATGTGTTCTTGATAACTATTCTTATAAAACAACAAACTTGAAAATTTTAATCGATTTCCAAATGATAATTAGATAGCTTGAAATTTTGTTGGATTTGAAAATCAGTAAGAAAATGTAGAATAAACTATTAACCTTTTTAAAACAAAACTTTTAGGCAAAATGCTAATTTTATTATTAAGTAACATGGTGTGTTTTTTCAACTTTGTAGACTAAAGCAAGTTAGTATATAAATCAGTTATGAAGCAACGTAACAATAAGACACTTTGGCCGAGTGGTTAAGGCGTTTGCCTGCTAAGTAAATGGGGTTTCCCCGCGAGAGTTCGAATCTCTCAGGTGTCGTATTATTTTTATTTTCTTTTCCTTGTCCCCTAACTTTTTTTTTTGACAGATTTGTTTAGAAACGATGATTATATGGTCGTAGAAAAATCCAATTTTTTTTTGAGAGTACATGTCACATGCGCACAGCGACATCCGACACGTCTATTATTTTCTGTTGAATCATCTCACTTCATATGGTTTTCTTCAACAATTATTTCACTTCTGATTACAACAAAAAAACTTATTTTTATACTATCATATGATATTTTCTTGGCAATATAAAAAAAAAAAACACCGCAAAAATACATTCACACGAGGGGAGACAAAAAATAAATAAGAACCCCCACAAAAACAGACATCTTCCACCATTT
Chr3.tRNA52-GlyGCC	TTTACTCCATTGTTGTGCCACAGGGCAAATGTTATAGTGTTTACACTTAGTTCCAACTGCAATTTGTATTTTCCTCAGGAATAGATGCTGCAATAACTATGTAGGGTCATTAAGATATGTCAAGTTCCATGTTGTTAATTGCATACACAAGCCATGTTTGTTACTTCACTAATACAATTGTTGCTCAATTTCAGAATTACTAATTTGCTTTGTTTTGTCCTCATCATTTCGAGGTGTGAGTTTTGAATTCTTCCTGCAATTTTAGTTCCATGAATGAGATCATTGTTAGTCCATGAATGAGAAAATACAGTATCCAATATCTTAGTTTTGTACGAACTACTTTTCAACAAGCACCAGTGGTCTAGTGGTAGAATAGTACCCTGCCACGGTACAGACCCGGGTTCGATTCCCGGCTGGTGCAAAAAGTATCAATATGCTATTTTTTCGTAGGTCCAAAATTTGAACAGTCGCTATTTATACATAAAGGAAGTAAAACACTCTATAAAATCCAAATATATTAAACTTTTTATAAGTTTTATGAAATGTGTCCTCATCCCAAGCACTAGAGCACACTATAACACTGGAGGCATACATCATTACACTGGTTGGTGACAATTAGATCGTAGGAGCCAACAGAGAGAGACTGGGAATATCATGAGATCATGGATGAATGTTCAGGAATACTCCGGGTTTGCCAATTTTACCGAGTAAGATAGTATATGACTAGAAATAAACCAACAAACGATGCCACGAGCGTCAGCATTCTTCGGC
Chr3.tRNA53-ThrTGT	AATAAAGAGCCACTTTTTGCTTGGTGAAAATATTATTTGCCACTCAACAGTCACAAATTTTGATCATTCACAATCTTAATGTGCATATATCTTGGTATTGGTCAGTTACATTCATATGTGTACACTAGCCCAACCTCACATCAGTTTAATACTACTGAAACTGAGGGTGCAAATGGTTAACATGTAAATGAATATGATTAGAAATTTTAGTGGGATAAATTGGGATGGATAATGCATGAATAATCATGGAATCATATGTTTTTTGTCCTTAGGTTGTTGTCGATATCAAATGGCAATATGGCATAATGTTACAAAGTACTTACAGACTTAGTGAAATGCGTGGAACAAAAGCCCGTATAGCTCAGTGGTAGAGCGTCAGTCTTGTAAACTGAAGGTCCGTAGTTCGATCCTGCGTGTGGCACTTTTTTATTTTCCTCTCCTTTTAACTACTTATTGTATTTGTTTGTTATTATTGACCATTGACAGTAATCAACAGGTAAAAACCACTAGTACAATAATAAATAACCAGGTTCACTTATACAAAAGAACTTTGTAATAATTAGTTGAAAAAAAAACTTGATACATTCTTGCTTGAAGAGTCTCTCTGCCTCTTTGTTACTTTCCTGCCTTAAGGAACACATTATACATCAGAGTAAAATATCTTATATATGTCATTAGTTACTAAAGACTTGAGAAAACAGACACTTGTTTTCAGAAATTATGATGCAAGAACAAGCTCTGTCCAGGAGAAGCTGGCCCTATCTCTTCCTCAA
Chr3.tRNA54-ValAAC	ACCATGTGTCTCCGTTTGATGTTGGATTCCTCGGTTAAAGACTTATAAATGCTCTTTAAAACTCAACTATTTTTCAGCTCCTTACTTTTGTTTCTCTTTGGAGATTTTAGATTGATCTTGAATATGATTTACCAACGAAATTTTCAGCTAACCTTGTGTTGTTTTCTTTTATATGAACAAGTTATTTTAACTTTGCGGTTGTGTCAGTTAAACAAAATAATAATTGATTCATCTAAATTCGTTTTGATTTAAGCTCTCCATGTGGAGATGGTATTGGTAGCAGCCAGACAACTCACCAAGTCGGTAATAATTAGTTATTAATAAAACTTTATTTTATTAAATGAACAAAAGGTTTCGTGGTGTAGTTGGTTATCACGTCAGTCTAACACACTGAAGGTCTCCGGTTCGAACCCGGGCGAAGCCATTATTTGCTTTTTCTTATAATGGAATTTTAAATTGTTAAAATAAAAAAAGCGCCGTTGCCGGGGATCGAACCCGGGTCACCCGCGTGACAGGCGGGAATACTTACCACTATACTACAACGACTCTGTTGATTAACTCAAACAACTCATGAAAAATAACTATTTTAATCACCGAACAATTCTATAGCAGACGAAGTCAACAGTAAAAGGAACACAATTTTCTACTTTTACTTTTTTTTTTTTGGTGAGTATTTCCTATTTTTACTAGACTAGATGGTTTTTTGACAAAAAAAAAAAAAAAAAAAACACGACACTAGATGGCTAAAAATAATTATTATCTTCGGAAACGGAT
Chr3.tRNA55-LeuAAG	GATATTCTCAGAAACCTCAGAAGGCTCGAGATCATCAGGGAGTGGGCATTCTACGACGTCCCAGAAGACGACTACCTTATCCTCTTCCTCTAGATACAAAAAAGGCGGCAAAATGCATTAACAATCAGTATCCAGAGAATTACTATTGATTTGTTCCTCCACATACTATTAGAGAGATAGAGAGAGAGAGAGCTAACCAGTGGTCATGGTTTCGACCAACACCCGAGAAATCAGGGTTTTAGATCTGCGGCGGTGGAAGAGCGAGCTCTCTCTTGGTTTGGTTGGGTTTAAAAAGAAATGGTCCGGGAACTTTGGTTTAGTAATTTAGAAATCGAAACAGAGCAACAAAAGTTGATATGGCCGAGTTGGTCTAAGGCGCCAGATTAAGGTTCTGGTCCGAAAGGGCGTGGGTTCAAATCCCACTGTCAACAATTTACTTTTTTGTCTTTTGGTGGATGACTCTTCTTAAAATAAAAAGAGAATGTAAACCCTCCAATTCGATGAGAAGGTTCAAAAGGATAGCAAGGTCAGATTATGGTGTTAATATATAAAGGAGACATTAAGTGGTAACCCTAGAAACCCTTTCTCTCTCGCCTATTGTTGCCGTTGCTTGCTATCTTTCGCCGTCGTCTCTTTAGCTTCTTGCGAAGATGGTTAGTTCTCTCTTGCACTTTATTCTCGTCTTCATCTCTCTCCCTATACGTCTCTTGATATGATTTTGTTATAGAAAAACGAATCCTTTTAGTGAAATTTCGAGTCACTCAAGAGTTTTATGTAAATT
Chr3.tRNA56-GluCTC	CTTCTCATATATCGGGTATCAGACTTTGGGTAACGAATGAGTTTATGCATTCGGGTCTTCGTGATGCTGGAAGACAAATTATTGATCATTTGTTGGGAATGATCAATGGGAAAAAGCCTCTCTTTTGATTCCTTGTACTAGTCAGTACTTTGTGACTTGTGGTTTTCTTCGTTATACACTTTCTTTGAGAATTAAATGAGTAAAAAAGAAAGAGAATGAATAAAAGAAAGTCTTTCAAGTTTTGACTTTCCTTTCCATTTAGTGTTCATGCAGACAGTTGGGCGAGAGACAGTGAGATAATGTAAATTCTAGATACTACTTATACAATATACGATGCTGGTTTAGCAAAATCCGTTGTAGTCTAGCTGGTCAGGATACTCGGCTCTCACCCGAGAGACCCGGGTTCGAGTCCCGGCAACGGAGTCTTTTTTTGCTTTCTGTTTTTTTATTTCCGGAAACTGTAAAATAGAATGAACTTAGAAGTCGTGAGATACTGTTACTATCTGCTCATTGCTCAATAAAATGTTGAATGATGAAACGAAAATAGCTAGAGGTAAACAACAACAAAATATCACACATGTCAATGTCATACGGCTCAAGCATTTAAACTAAATAAGACTAGAAAAACTTGACCTCCCTTGGGCCACACTACTAAGTGAAGTCACTATTCACAAAACGTATAACAAGAAAACCTAATAAATGCAAAGCTATTAATATTTTGCCAAACATTGTATTCAATGCCGTAGCTACATTTCCCCACCCACCTCCCCAAA
Chr3.tRNA57-GlyGCC	GACAGTTTTGGCAGACCCATTTCGGCAGATTCGGATCGATCGGGATAGTCCGACTTTTATCTGGAATCTCCTCTTTCCTCATCGCTCTCCCAGTTTTTGTGGGGGTTTTAACCAAAGAGAAACTCCGTACGCAATCAATCTAGGGTTAGGGTTTGAATTTGTCTACACCAAACAATCTGTGTGTGTGATGCTTGTTACTAATCTAAATCATTCACCGCCTAATTTTAGATTTCTCTCCCAGAGATAGAAATCCGATAAACTGAAGAAGAAGGAAGACCTTGATAGATTTGTAGACAAAACTCACACGGAATTTATAGTTTTAAACTAAAATTATCATGTCTTAATCAAAAGCACCAGTGGTCTAGTGGTAGAATAGTACCCTGCCACGGTACAGACCCGGGTTCGATTCCCGGCTGGTGCATTGTTATTTTTGCCTTCCAAATATTTTTCTATCGCTCAAAACTTCACAATGCACGTGAACTTCGATTACATTAAAACATAAACGAGTTTAGTTTGTAAACTATTCAAGTTTCATTAGATTGACGATAATTTTTGTTGTTGTTATATTACACACACAAAACATTAAGAAAAGAAAAACAAGTTTGTATCCTCGAGACCTCATAAAAATCAAGTTTGTATATCCTCAGACCTCATAATTTAATTAAATCATCGTTACGTTTTAAAAACAAATCACTAAATAATGGGCTTTTAAACACTAATGTATATAAGAGATATGAGCCGTCCAAAAAAACAAAAATCAACGGTCTAGAA
Chr3.tRNA58-AlaCGC	CGATCAACATCATCTTTTCTTTTCTTGGAGGAGATATTGGAAGGGAACTTGGAAACAAAGTAAACAATAATAAATTAACCAATGAGTACAGCTTTACAGCTTCCATGAGTACCAATCACACAAACAAACAATTTCATTTGTTCGTTGTAAAACACAAACTCAAATGAGAAAAAAGGTATTGTGTTGCAATTGCAAAATGGTAATGTAAAACAATTTAAACAGTATTACTATTACGCATGGCGGGATCGGTATCAGTCAACGACTAAGCGTTTTATGTAATCGATATCATAATTCAAAATTATTCAACTTTAACATAATAAAAGGGATTAACATAATAAGTTAGCCAATATGGGGATGTAGCTCATATGGTAGAGCGCTCGCTTCGCATGCGAGAGGCACGGGGTTCGATTCCCCGCATCTCCAATTTTGTTGATTTTTTTAATTTTAGTTTGCTCTTCTTCTTCTGTTTGCTCTTCTTCTTCTGTTTGCTTGCTCCTTTTGTTCTCTCTTTCCGGTGGTTTAAAACAGAGAGGAGATCACGTCATATGTTTCTTCAGTCCATGAAATCTATTTATTTTTTGAAAAATAATTTGGTCAACCATATTCTACTGCGCCAACCATCGTCTTACAAAAACTTTTATTCAGAAACAATGATAACTCGAACACCGAATACAATGACAAATGGAAAAAAAAAAGAGACAAAAAAATGTAGAAGGAAACGTATCCTAAAGAAACAAAAAATGGAGTGTGAAGAGAGGGTCTCGTCTCTCTAC
Chr3.tRNA59-GlnCTG	AGCAGAGGAGGTGAAGAAGAGAACGGCAAAGACGGAGAAGGCGAGGGTATTCAAGACTTTGCGCTCCATTGGAAATGAAAATATGAGGATTTTAACTATTGTCACATGGATCTTATATAGACTATAGTCTGTCTATCTATCTACTCAAAAGTATACAAAGGCAAAATGAAGCTCGTGTGTGAAAGCACATAGTTTACTTTAATTATGTAATAACGACTTTGTTTTTTCTTTCTTTTTCTTTATCATTACCAAATTATTGACTTTATTCCCCATTTCCTACTGACGAAGTAATGGAGTTCTAATTTTGTAGCTTGGAATATATAAGATTATTGGGTGAGACGGTGCAAATTGGTTCCATGGTCTAGTGGTCAGGACATTGGACTCTGAATCCAGTAACCCGAGTTCAAGTCTCGGTGGAACCTTTAAATTAGAATTTTTTTGTTTCCATTGTACACTTTTAGTATTCTTGATGAGACTTTAGCCCATATTTTTTGGGGGCAGGGTGGGGCTTCAAGACATAGCCAAAAAATGTCTAAGAGGCCACTGAGAATTATCTCTAAAGCATTTGAGTTATGCAATAAGCCAATAACCAATAAGGATAGATAAACTATGTGGGCTCGTTGAGTTTATGTACTTAAGGCCTGATATCTCCCTTCATGGGTTGTAAAATTTGGAGTCCATCATATTAAGGATTACCGGAACTAGCAGTTTGGCAATTTAGTTGGATTTAATAGTTTGGAGATTTTGTGTGAAGCAAGCATACAGAAACTAT
Chr3.tRNA6-TrpCCA	GCAATCTAAATATCAGTTATTGCAAAAATGTAAAATGTCATAAAAGATCTCTTCGTTGCAGCAAATCTTGAAACTGAGATTGGATTAGGAACGAAGATGGAACAAAGAATCTTTTATCTTCTCTATATTTATTTATATTGAAAAACTCAAATGTAAAAATCAATACAAATATCAGATTACACAATCATGTCAGACTCTATATCATCAAGTTTGTTGGTCGACGTCGATCAGTAAACAGAGACAGTTCAAGAGTAAAGAGAATCAAGTTTAAGCAATTTCACCACTACAGAAACATAATTATGTGACTATGATTAGCGTTATGATTAGGGTTAAGGTTAAGAGTATTATCCGGATCCGTGGCGCAATGGTAGCGCGTCTGACTCCAGATCAGAAGGTTGCGTGTTCGATTCACGTCGGGTTCAAATCCCCCGAACAATAAATTCCGGAATATTTTTTTACGTAGTGTCGGTCGGCACATTCAACATAGCGTTCGCCGTTAGGCTATTTCCAGCTTTGCCCTTTGCGTTTCAATTCAACCTGTAATCTCTTAAGGGGCAGAGATAAGATTTCGACTGTCGATGATCTCTCCTTGAAAGAGTTCTGAAACAGTAAATTGTGATTTGCTTGAATTCCAAATTCAGTTATTTCTAGAGGACGAACAATCATGCAAGTATTTTTGCAACCATCCTTCTATGGATGCGGATAACGTAAACTCTAAGTCTCTAAGTCCATTCACGTTCATGGACACGGAGAGAACATCAGAGGTAAATGG
Chr3.tRNA60-AlaTGC	AGCGAGGATCGTCGAGGACGAATCGGAGACGAACGACGCATGTGGAGCAAACCTCTCGGTGACCACAAGATCCATAGGCAACCCATTCGAGATTGTCAGCGCAGACGGCACAGCTATCATCCATGTCTCTTCCTGAATTTGAGATCGAGATAAGGAAATTGTTTCGAAACGACAACAATAGAGATTGATGAGCAAGAGAGATCTAGGGTTCTCGAAAGAGGGCTCGCTAAATAAAAGGGCTAGATGAAGAAGAATATCAAAGGTCTCCTAATCATCAAGGCCAGTCAAACAAATACATAAATAAATTAATCGTTGATACTATTTAGTTAAAAAAGTGTTGAGAATCATTCGGGGATGTAGCTCATATGGTAGAGCGCTCGCTTTGCATGCGAGAGGCACAGGGTTCGATTCCCTGCATCTCCATTTTTATTTTCTTTTTTTTATAACTTTTGGTGAGCTTAATGGCCCAATAGACTGCTCTGTGAAAGCCCAAAACTAAGCCCAAATAAAATAAGGGTAGTAACGTAATTGAGCTAAGAAACCCTAGAGGTCTCCTTCGCCTACAAAATCCCCATTTTGATAATCTTCAGCAGCCGTTGCCTCAAAAGATGCAGATCTTCGTGAAAACCCTAACGGGGAAGACCATAACCCTTGAGGTTGAATCATCCGACACCATCGACAATGTGAAGGCGAAGATCCAAGACAAGGAAGGAATCCCACCGGACCAGCAGCGATTGATTTTCGCCGGGAAACAGCTTGAAGACGGCCGTACC
Chr3.tRNA61-GlyCCC	TAATTGATTTTCAGACACATTTTGTATCGTACATATTTCTTTTAAATCTGCGTTAACAGACTAGCATGAGAAACTAGTGGGCCTTATCTTGGAATGGACTGCGTTTCTGATGCTCATGGGCCTAATCTTGGAGTGGACTTTAATTTAGTCAATGAAGGCTTAATTTGTGACCAGAAGATAACATCTCGATTAAACATAATTGTTTGTTTTGTTTACTAACTAATTCTAAATCATCCCAAAGCCCATGATGTATCTGGATTTACTCTGTTTAATTTTGTACGGAACATAAATCTGAATATTTGCGACTAGTAAAAACAATCTCAAAACCGTTTGAGGTAACGCATGCGGAAGCGCATCTGGTGTAGTGGTATCATAGTACCCTCCCACGGTACTGACCAGGGTTCGATTCCCTGGATGCGCAAATTTTTATTTTAAAACTTATCACTTGCCAAAACGAGTTATATAATTGAGCATTTGACTTTTGCTGGAGATTTGTAACCATGAATCATGTGGCAGCTCTCCTTTTGGAAAGGGTCCACTGTCTTGTCTTCACCAACTTTAGTACAAAGAGATGAATCCAGAAGTAACCACAAAACTCCACTCACTCTTCTCTTCTCTTTCTTTATTATTAATTTTTTCACCAAACCAAATACATTAGTTGGGCTTAGGCTTGCAATTACAAAACAGATAAAATTAGGGTAAACGTGAACACACACTCTTTCTCTTTCAATCTACTACATACAAATTATCTTAGCATGAAGCGAAAGGGGT
Chr3.tRNA62-AlaTGC	ATAATTCAATGAAGATATGCTTATCTCTAGTTCCCTTACAAAAATAATTTCAAAAAATTTGAAATGGACAGATTGATGTGTTTAAACGAGCTCTTAACCCCAAATCTTCCCCACTAATGTGTTTGAATTTTCATTTTTATAATGTTTTTTGGGATAAATTTTCAAAAGTGAAAGAAGACGACAAAAAGTATTTTGTTTGCTGTCCGCTCTTAATTTGTCGTTTTTTGGTCCTGAAAAGCAGCCGTCCAACATCGAAAGCTTTGGGCTTTCTTTAAGACAGAAGCTGCAACAATCCAGCTTTTATTATTACCTGAGTTATATCTATTGAACCCGACAAGATCATAACAAATGGGGATGTAGCTCAAATGGTAGAGCGCTCGCTTTGCATGCGAGAGGCACGGGGTTCGATCCCCCGCATCTCCAATTTGCTTTTTAACTTAGTTTTTATTTTAAGGTTGTAGAATTCTGTATTTTTAAGATTCCTTAAGTTCCACGCCAACAAATTTCAAGAGGGGATGTAGCTCAAATGGTAGAGCGCTCGCTTTGCATGCGAGAGGCACGGGGTTCGATCCCCCGCATCTCCACCACTTTTGTTTTTAATACACCAACTTACAACTTACAACTTATCTGCGAGTGGTACTAGTAAATGTTTCATTGAACTTGAACAGGATAATCCAATAAAAACTATCATTTAAGACCTTAACTTCTCTGAAATATTTCTTCTTTTTATTCTTCCATATGCAAAGATAATTTAAAGGAAGAAGTAACAGCTG
Chr3.tRNA63-AlaTGC	TCAAAAGTGAAAGAAGACGACAAAAAGTATTTTGTTTGCTGTCCGCTCTTAATTTGTCGTTTTTTGGTCCTGAAAAGCAGCCGTCCAACATCGAAAGCTTTGGGCTTTCTTTAAGACAGAAGCTGCAACAATCCAGCTTTTATTATTACCTGAGTTATATCTATTGAACCCGACAAGATCATAACAAATGGGGATGTAGCTCAAATGGTAGAGCGCTCGCTTTGCATGCGAGAGGCACGGGGTTCGATCCCCCGCATCTCCAATTTGCTTTTTAACTTAGTTTTTATTTTAAGGTTGTAGAATTCTGTATTTTTAAGATTCCTTAAGTTCCACGCCAACAAATTTCAAGAGGGGATGTAGCTCAAATGGTAGAGCGCTCGCTTTGCATGCGAGAGGCACGGGGTTCGATCCCCCGCATCTCCACCACTTTTGTTTTTAATACACCAACTTACAACTTACAACTTATCTGCGAGTGGTACTAGTAAATGTTTCATTGAACTTGAACAGGATAATCCAATAAAAACTATCATTTAAGACCTTAACTTCTCTGAAATATTTCTTCTTTTTATTCTTCCATATGCAAAGATAATTTAAAGGAAGAAGTAACAGCTGTACACAAATCTAAAGGAGAGAATATGAACACACAGACTTGTAAAACTTAAGAAGTATTGGCCATGGAGTCGATGAGCAACTCATATCCCTCAGGGACATGAGACTGTAGACGGACGCATTCAGCCAACGCAGGGACGTCGGATGATACGTCTAGAAACTGA
Chr3.tRNA64-PheGAA	TGTCACATCCATAACGAAATTAAGCGCATACACACAGATCTGGAGATGACGGACTCCGATCGCGATATACATAATCGAAAGAGACGATCAAGTAAACAAAAAGAGAAAGAGGGATACAGATTCGGCGATGAACGGAGACTTACCGGGGAAAAAACTACGCCGAAGAAGAAGAAGACTCTAGACTTAACACTGTCGCCGATGGTCGTCCAAAGAACAAGAAATGGTCTTCGAACGTGAGAGGAGGAATCGTGGAACACAACTATTCTCTACTTATTGCCAAAAAAAATCACAAATTCTCGCTTTTACAAATATTTGTATTTATTTTATTATTTTAGCTTCGATAACAAGTAGCGGGGATAGCTCAGTTGGGAGAGCGTCAGACTGAAGATCTGAAGGTCGCGTGTTCGATCCACGCTCACCGCATTTGTTTTTGTTTTTTCGCACTCGATTAGTGGGCCTGGACTTCGAACAAAATATTCGATAAGGTCCATTTATTTTCGGATTTGGCCCATATTAATCAAATAAGTTGTACGGAGTATTTTAATAGCTCAACAAGTTCTGACAATCCTTATAGAACATGGCCGATCGGATCTATAGGTTGATTGATTGCTTTTACTTTGAGATTATTTAGAGATTTATATAATGCGACTTGCAATAGTACTTATTGACTTACATTCAAAAAATTTGACTTTCTAAGCCAAAGACATTACTATATGTAAAAGCTTCAGATCGTGAATCTTGATTAAAATTATCTGAGTAGCAAGAATTCAAAA
Chr3.tRNA65-LysCTT	CACTGATACGACGGGCATAGAAAACAAGTTTTCTCCGGCATTTGTGGTGGTACAAGCAAGTGGTCGGTGACGCCATGGAAGCCATCTTCACTAGCTCGGATTTCTCTTTACTCTTTGGAGTAAGAGAAGAAGAAGAAGAAGTTTGTTACTTCTTACAGGGCTTACTACTATCAATCTATTATTGGCCCATTGGAGTTTTACTCGTTCGTTCAGGAGCCCAATAACAGAAAACCCACATATAACTACCAAACTGATATGATAGGATTTTTTTTTTTTTATGATAGCTGTAAAATGTTGTTAATAGGTACACCAAGTTAATTAATAGCGTAATGTAGAAATATTTTCAAGAAGCCCGTCTAGCTCAGTTGGTAGAGCGCAAGGCTCTTAACCTTGTGGTCGTGGGTTCGAGCCCCACGGTGGGCGATTTGTTATTATTTTTTTTCATTTTTGTTTTTTCCTTCACTAGTCAAGTGTCAAGTCCTTTGAGAAATAAAATCATCATACCAGGGTTACAAAAAAAAAACCTTCAAAATGTCAGTTGGTAACATTTTAAACCTCTAAAGAATTCCACTAACATTATAAACCACTAATATAATTTTGCTAACATTTTAAACCTTAATTTAAATTTACATTACTTTATTATTTATTATGATTTTAAGATTAATAAAAAATTCATCATCTTCGACTATTCACCGTTCGACCATGAAACGAAAATTTTTTTTATATCAAATTCATTGTATATGTTCACCATCATTTTGTTGTAATTGGTATTA
Chr3.tRNA66-SerGCT	CAAAAAAATCACAGATTTGTTCGTTTGACAACTGCAACAAGTAATCAAATTATATACAACATTTTCTATTGTTCGTTTTCTAGCGGTCGCTCTTAATTACCATATTTTAAAACGTAATCTTTTTTTCTATCATTGATCATCGTGATATTCAAACGAACAACGTTGGATGTAGTCACCAAGTAATTGCCAAACATCGAATCTGCGATACTATATAAGTTATATACGGTACATTTGTTTATTGTAATCTCGTATGATGTATTCTAATCTTTGATATATGAGGGCAGTTGACAAACAAATGTATAGCAAAGTAGTCACATTTAAATATCTAATAACGTGTAAAAACATCAAAAGTCGCTTTGGCCGAGTGGTTAAGGCGTGTTCCTGCTAAGTACATGGGGTTTCCCCGCGAGAGTTCGAATCTGTCAGGCGACGTATTTATTTTTTTAGTGGCATTTTAAATGTTGATGCTGCAACAACGTGCCTTCTCGTGTAAGCAAGCAATAAAATAAGGAAAGTGAGAAAATCACAATCATAAAGATTTGAGCTTTTAATTGTTTGTTTTCTTATCTAATGAAAGTATGGGCGTTACAAGCGTTTAGTAGTAGATTCCAGTTGCCTGCAAAAAAATTACAACTTTTTTAAAAGAATCTCTGACAAATTGCTATCAAGATTCTATCCATTAACTGATCCCTTGCAAACAAAATTCCAAAAGTCACCCATAAAAGCCATAACCAAATCTGGAAAATGAAACCGACATGACCGCATGATTTCTCAGACTATCC
Chr3.tRNA67-AspGTC	TTCCGAAATCAACATGTTTCAAACAACTATAAATGACTAGCATGAACTATGTTTGGATTAGTGTCCTTAGAAAGATAAAACATATCTTACCTGGAAAGATAACTACAATTCCTTACGTCAACATCCGTTTCCGAAGATAATAATTATTTTTAGCCATCTAGTGTCGTGTTTTTTTTTTTTTTTTTTTTGTCAAAAAACCATCTAGTCTAGTAAAAATAGGAAATACTCACCAAAAAAAAAAAAGTAAAAGTAGAAAATTGTGTTCCTTTTACTGTTGACTTCGTCTGCTATAGAATTGTTCGGTGATTAAAATAGTTATTTTTCATGAGTTGTTTGAGTTAATCAACAGAGTCGTTGTAGTATAGTGGTAAGTATTCCCGCCTGTCACGCGGGTGACCCGGGTTCGATCCCCGGCAACGGCGCTTTTTTTATTTTAACAATTTAAAATTCCATTATAAGAAAAAGCAAATAATGGCTTCGCCCGGGTTCGAACCGGAGACCTTCAGTGTGTTAGACTGACGTGATAACCAACTACACCACGAAACCTTTTGTTCATTTAATAAAATAAAGTTTTATTAATAACTAATTATTACCGACTTGGTGAGTTGTCTGGCTGCTACCAATACCATCTCCACATGGAGAGCTTAAATCAAAACGAATTTAGATGAATCAATTATTATTTTGTTTAACTGACACAACCGCAAAGTTAAAATAACTTGTTCATATAAAAGAAAACAACACAAGGTTAGCTGAAAATTTCGTTGGTAAATCA
Chr3.tRNA68-LysCTT	TACTCTTTTTTTCTTCTTTATACGATGATCTTTTTTTGACACAATATGATGATCATGAAAGACAATTGATTATTTATTCACATGTATCAAATATTCTAAATACTTTGATTTTATATTGTGCAAAAAACAAATATCAAAATTAAAATTTTAGTAAAATTGTATAAATTGAGAGGTAGAAAAAAAAAGTTATTTGATCAACATGGCATGCTATGGGTGAAGGCCCCAATTCATTTGAAAACTATGATCAACCTTTTTGTTAAAACTCACTAATTATTTGAAGTCACCAAAAATAAAGACCATTTACGGTTTTGGTAAGATTATAGCTTAGACTTGGTGAAATCATACAACAAGCCCGTCTAGCTCAGTTGGTAGAGCGCAAGGCTCTTAACCTTGTGGTCGTGGGTTCGAGCCCCACGGTGGGCGATAGTTAGTTGTTTTATTTTTATACTTCTTTTACTTTGCCTTGCTTTCACCATAAGTGGATATGGGCCTATGTTAAGCAATTTGTTCACATGAAGTTATACTGATCCATGAGAGTAACATTCAATTTTGATAGCTTTTGGTTTCTTCACTTACAAAGATCATCAATTCTTGTTCATTTGAACAATTTTCTTAATCTTTTTCGTTCTGGATTGCAACTTCAAAAAAAATCACTGAGACAATTGAGAAGACTCCAAAAGCAAAAGATACACTTATGTTATTTTCCAACTCCTTGTAATATTCTCATCCACTAACTTGGACATCAAACTATACAATCATAACGTCATAAAGAT
Chr3.tRNA69-CysGCA	AGGAGCTGAAAAACCAGCCAAGAGAAAACCGGCACAGCCTCAGGATACAGCTTTTGAAGAAGTATCAAAGAAGAGCAAGAAACTTTCTAAGAAATTAGTGAAGATGATCGAGCACGAAAAACGATTGGCGGAAAACGAATTTGAACGAGCCTTCCGCAGGGAGTTCTGGCCTGATAATGTATAACTAGATTTTCTCATTTTGTTCTTATTGTTTAGAGACAAATATAAGAGGTCTACTAATATAAATCTTGTTACCAAATTTCTAAAGCAATAACAAAGAAATAAGCTACTATATGTAGAAATCTTAATGTAGATTTAGATAGCTTAATATAGATATGATGTACAACAAAGGGTCCATAGCTCAGTGGTAGAGCATTTGACTGCAGATCAAGAGGTCACCGGTTCGAACCCGGTTGGGCCCTCATTTTTTTTAAATTTTTTTCCATAAACCTCTGCCAAATCTTAAGTTATACTATTCTTTGATAATAATTATCAAAAGAAGTTCAAAACTTTATAATGCCTATATGAGGAAGGGAAGAAAAATCGTGAAGAATGTTCATATACCAATTCACTCATGAGAAAGAGAAGAACAGTCTCCAAAATATATTCAGAGAATCCAAGAACTGTTATCATCTTTCACCTTTGATTCCTCTGACCATATCTGCTTCACCTTCTCCCACACCAAATCTCCTCCCTGCAGATTTTAATTCAGTCTCATTCAATCTAAGCTACTTAATGGAGCTCATCTTCAAGAATCTGATCATACCTTTGA
Chr3.tRNA7-ArgCCG	GGTTTTCTTAACGTTTTTGCCTAATTTCTTAACTTATACTGTACTAGTTTCCTTGTTTTTCAGTCTATACTTTTTAGTTGTATGTAAGTAAATAATTCTATGATAACTATCAAAATAAAAGTTATGATAGTTAATATTAAATAAATCAATCCAATAAACATATTAATTTTTTATGATCGCAAGAAACAATTGTTATGTTATTGGTGTAATGTTTTGTATTCTTCATTTTATATATTCATATTATTAAACATTATTCTCTATGAATTTTTTATATATATAGAAAAGTTACATAGTGTAAATTATATATTAGACCGTTGTTCTAGTATATTCTAATCTGGTTAATAATGAACGTTTGCGTGGCCTAATGGATAAGGCGCTCGCCTCCGAAGCGGGAGATTGTGGGTTCGAATCCCATCGCGAACGTAGTTTTTTGTTTTCAGCAATTTGCTTATTTCGTTGAAACTTGGATAACAACATTCATATGTGGCTCTTAGTCGACGAATATGTATGCGTCGGCTAATTTGGAAAATCTGATAGCGGCATCCCAATAACTATACTCGTAATTTAGCAAGATGATTACATGCATAACCACTCTGACTTATAAGAGCGAGACATGTATATAGTGTAGAGTGTACATACGTAAGCAAACATCAATCAATTTTGTCTTGATTGGTGATGGTATATTCATTTTTTATGTAGCATCTCTAGATGCTTTCGGATAAAGGTGATATGAATATGTTTACAAGAAAGAGAAAGAAAATGATATATTTCTG
Chr3.tRNA70-ProAGG	ATCTATAAGCAGTTGATAAACAAATTATATGTTTTGCATTTGTATTAATTTTCTGAATGAGAGAGGCCGGGGTTCAATTCTCAAAACGCTCTTTGTACAAAGATTTGTCGTTTTTCATCCAATAAGATAGACATGTGGTCCACCAGCTCCTCCATGGCTCTTGACCCATCAGGTCCACCACCATTGCCATTTATGTTTCTATTCTTAAGAATTCTGTGGGAAATTTGTGGGGATTTTTCTTTTGTTACTTAGTTGGTTCTAAGAACATTCTTAAACATACTTTAGTTTAGGTTATGTCCCAAAATATGTCGAAGATAAATATACTATGTCAACCAAACAATTGAACAAAAGGGCATTTGGTCTAGTGGTATGATTCTCGCTTAGGGTGCGAGAGGTCCCGAGTTCAATTCTCGGAATGCCCCTTTCTTTTTTTGCCAAAGTTTTAATTTTTTTGACGAAAGTAAAAGTCAAATAGTAAAAGAAAAAAACAGAAAGAAGCCTTTTAACAATTTTTTGTTTGTTTGTTTTGGGTATAAAAAAGAAGCAAGTATTGATGAGGGGAAAGAGCCAATCAACCCCAATTATTTTGATGTGACTTTTTTAAAACCAAATTCTGACACTGATCAAATGAACTAGATTCATCAAATACTTCAAGGTTCTAATTTCAAAGTTTAAAAAAAAAAGCTCAAACAAAACAAATCCAATGATATAAACCAGTTAAATTCATGAAGTACTTCACAAGTTTAAGGCAGACTCTTGGAAGATTCAACAA
Chr3.tRNA71-AspGTC	TGATTCAACCTTGCTGAATAAAATATCAATTTCTCAAATTGCTGTGATATTGAATGCAACCCTAGACGACAAACCGACAATACCACTCAAAGGTAAAAACTTTTAACAGATAACTCACCTAAACTAGATATCGACTAGATACGGTAAAGTTTCGGACAAGAACAGAGCAAAATAGGTTTATCAGAGAAACTGAAGTAGCTTACCTGAGAGAAGAGAGACGGCGGCGGTAGAGCGAGGAAATTCTTTTTGTGAACTCGAAAATCCTTTAGACACAAGATTCAACTCTCTTTTAGAAAAATCTTTGTATACTATTGTATTAATACCATGTTATTTGATATCCTAACAACGAGGTCGTTGTAGTATAGTGGTAAGTATTCCCGCCTGTCACGCGGGTGACCCGGGTTCGATCCCCGGCAACGGCGTCTTTTTTGTTTTTCAAGATTTTTAACATCATTAACGTTACCTTTACGTTATTGCCTTATTGGGGATACCTTTACGTCATTTGAGGTAATCGTCTCAATGGTGACACACAAAGCTAAAGAGAAGAAAGGGCTAGCATCTTGTTGTCTGGTAATGGAATTTCGTTTGATTCAAAACCATTGTGGTTCAGCAAACTACAACTAACTATCTTCAGGGTTGCTGGCAGTCTTATGGACTTTGGTGATCATAGTTTATGTCAGTTCCACTTTGTAATGTTGTTCTCTTCATGTTATTCGTTGGTGAACAAGTTAATGGAGGTACAAAGATGGTAAAAACGGTAAGTTACACAATG
Chr3.tRNA72-GluCTC	CTAAACTCAATTAGCAAGATAACATCCAAAATCTGAAGAGAAATCGGAACTATTTCGGAATTCAAGTTCTCGCACTACCAATGGATTGAACCAAAAGCCAATTCTGAAATGAAAGCAGCTACAGAGTATCTAAGTGGAACCCGAAACAAAAGAGAAGAGAATCGAAAGAAGAAGTACCAGAGGAGAAGAGACTTATCGCCGATGAAAACAATCCACTTCCCCTTTTCCTTCCCGGAACCATACACGAAAGACAAAACCTTGCTACGCAACGGATAGAAGAGATACCGCACAACCTTCTCGACTATACCAGTAGTGTGCTATATAAAATTTAAGTCATCAGTAGGCAACATTCCGTCGTAGTCTAGCTGGTTAGGATACTCGGCTCTCACCCGAGAGACCCGGGTTCGAGTCCCGGCGACGGAGCTTTTTTTTGTTTTTTCAATTTCTTTTTTTAAAACCTTAAAATTTATCGATACCGCAAAAAACTCAAATGATGAGGCTATTTTATGAACTTTTAACAGATAAATGATATATAATTAGTCATAATAAAGTCTGAAAAGAATTATAACCAGAATAACTGTTATTATAACCCGGGTGATAGTAACTAGACAAATGTATAACTGTACAACATTTGTCGTTTTTGGTATCATCGATAGTTTTCGTAGCTTCTTGTGACGTTAGATTTACAGAGTCTGGTTGAAGATAGCATCTTGAGCCCCTACAAAGACATTGATTGATGTAAGAAGCTTTGTTAAGTAGCATATAACACAAGA
Chr3.tRNA73-GluTTC	CCACCTTCGATGACGAATCTGGAAATGCATAACAATCCTATGATGATACCGGAACACACACCTAATAACGGTGGTTGTTTAACGGGTCAACAGTTGTATAACGAGGCTCAACGTTTTGCATCCACACAAAGCGCTCAAATGCAAGAGACGCAGATGCAGCACGATGAGGAGAGTTACCGTGACAAAAGTTCTTATCAAAAATTTGGACCATGCTTTAACCTACATTAATCATTATCATATTGAATCTTGATAACAATGGTAAGCTTTTAAAATCTTTTTAAGTCTTGTCTAGTCGTTTGTATAACTACATTAAGATATAAATACAATTATTGTTTTTAGTTAACAAAACATCCGTTATCGTCCAGCGGTTAGGATATCTGGCTTTCACCCAGGAGACCCGGGTTCGATTCCCGGTAACGGAGCTTTTTTTGGTTTTTAAGATTCGAAAAAGTACTTTTTGCCTCATCACTATCTTTACGTTAATAAACTCAGCGGCAGTTCAAGCCGTAAACCTTAACATTTCTAATCAGGATCCTTAGTCAATTTGATTATTTCTTTTACAAATACTCCAACATTCAACAAGGACCTTGTGTAGAACTACACTCTGCCATAACAAAATAATAAAGGTGCACTTGTAGTTATGTACAAACGACTAGACAAGAGTTATAAAATTAGAAAAAGGTTAATGTAACATTGCTGTGTACGTGAAAACGTCTTATATGATCTATAAGAAGCTTTTTTTTGTTCGTGACAAAAACAATTTCTGACTTGG
Chr3.tRNA74-TyrGTA	AAATTTGTAAAACATACCAAAACCGAATATAATCAGGTAAGTTTTGGTTCAATTCCTTGAAACATAATTTTTTGCATCGAGTTAGAAATAGAGCTTGTAGTCTTGCCGCTGACCCAAACGAAACCAAATTGGATTGAGCAAACCGAAAATAACCAAATAAGCCCAAAAATCAATAATCTAGTTAGGAACTGGCCATGTAGATGTTGAAGCTAAATGAAATGTGAACAGTGAGAACCAAACCAATGAGAATGTCTATAATGTCAATTCTTTTGCATTGTTGTAGACATGTAGCTTATTCTTAGTTGTAAACATTTGTTAATAAAGTAAACAAAGCGAATGTATTGCAGCATCCGACCTTAGCTCAGTTGGTAGAGCGGAAGACTGTAGTCTGTGACAGCAAATCTTTAGGTCGCTGGTTCGATTCCGGCAGGTCGGATTTTTTGTTTTTTGTGGGATTAACAATATTTAGCCCAACATATAAAGCCCAAGACTATACAGAGACCACAATACAATTCTAATTATAACCCAAATAAACCCTTCAAGGTAGTATAAATAATTATACGCATCTTACTTCAAAAATCTCATCACTCTCTCATTCTCCACAATTTTATTAGTTCACAGAGTTAATCTCACTCTGTAGAATCAACCTAACTTACAAAGGCACACACCGATCGCTTAGATGTCAAGTTGTCAACAATTTTCAGCGAGCAATGATCTATCTTTATATTTTTAAAAGAGAAGAACATTTGAACATTGTCCAAAATCAGTCATTTATTTATTTTAATT
Chr3.tRNA75-GlyTCC	TCTTATTCGTTGGCTTGAGACTACATGTTGATTTTTCTTTTTTTTTTCTTTTTAATGCAGTAATTAAAATGGCAAAAAATAAGAGGCAATTTCATAAAGGTAGCATTGTTTTTTAATCTGCAAATATGACTATTTTTTAGATGTTAAAGTTACCAAAACATTTATCAAAAAAAAAAAAACAGTATACACAAGCTAACGATAAAATCAACCAGTGTCAGTTCTGGTCTACTCTATGATTAGAAAATATTAAATTTTAAAGATATAGAAGGCATTGTTATAGTCTGAATCTGTATGATTTAGAAATTGACAAATTAAGATTATAATTGACTTTAACAAAATCCTTCCAAAAAGCGTCTGTAGTCCAACGGTTAGGATAATTGCCTTCCAAGCAATAGACCCGGGTTCGACTCCCGGCAGACGCAATTTCTACTAAATTTTTGGTTGGCCGATAATTGGTATATGGGCCGTGGCAAGCTCTCTAAGGCCTATTTGGGGGATAATAGTTTTTTTGTTTTTTGTAATCGAATCCTATATGCCAATGACAATGAGAAAATTTTCTTCTTTTTTTTTTATGAGAAAGAATTCTACAATGCTTTTATTTGGATACAATGGATAAAAACTAGGGTTAATGCATAAAAAATACTGTTGCTAACCAACTATAATAAGGTTATTTTCATCGTGACTGTTGATTAAAGTTTATCAGAATGTGTTACCTTTCGTTAATTAGTAGTGGTGAAATATAAGAATTTACATGCTTTATTTTTAAAGTCAC
Chr3.tRNA76-AlaAGC	ATCTGTCAAACATAGAGTGTGAGAGTGAGATACGAACCGGGAGGAGTATAGAGAGAAGAACGATCGATGGAGATTGTTGTTCCGGGATGTTCAACGGCGGGACTCTCTGAGGACGGTGGCTCCGGAGAAGAGGATAATGAGGAAAACGGTGAAATAGTGGATTTAGAGAAGAGAGGAGGAACACCGGAAAAGAGAAGACGGCGAGAAGATGTTTGCGTTAGTAGTTTTCTCAGCATCTTCGCGATTTCGAAATTTGCAGATTCCGACGAGAGAAGTCGGAACTTGGGAGGATTAAGAAGAGAATTAGTATATTTGCTATTTAAGTTTATAATATGATATCATCAACGAATGGGGATGTAGCTCAGATGGTAGAGCGCTCGCTTAGCATGCGAGAGGTACGGGGATCGATACCCCGCATCTCCACTTTTTTATTATCCTTCCTTCTTCTTTTACATTGTTTTTTACTATTTACGAAAAGGCACCTCTAACTTTTATGAACTTAATAAAAGACCCCAAATATTTGTTAGTTACACAAATTGGTACACTATGCAGAACCAAATGTAGATAATTATTTAAAATAATTACATAACTTTGTTAATCTGGTTTTCAATGACGGTTTTGACTGACTTTTCTCTTTTTCGTCGTCGATTTGTTTTTTTGCCGATTGACTTTATCTTTTCTTTTGTGTTTTTCAATAACAACTATAGATCTCAGTTGAGAATTAGTTTTTAGGTGTTGATTGCTTAAGATTAATGTTTTCGATTTGTGTCTTT
Chr3.tRNA77-IleAAT	AGATATTATTATTATACATATGTTTAAAAAAGATTCAACATTATTGGTCCACATACTTGTATGTTCACTTCCTTGTACTTCAACACTTGGTGGACTTCTCTCCAGGTGCATTCATATTTGTGTTCTTCTAATCTGTAACATAGCACATGATTTTATTTTCTCAACGTATTATATAATAGATATGTTTATACTCTATAGACATCAAAAGAAAATTTCTTACTTAATGTCAACTGTTATAAGACAATTATCGTCAATCTGTTTGATTATCTTATATTTCTAAACCTCACAAGTTCATATACTATGTCTATATTACATCTATTAATATCTAAAACGAGAATTACAATCAGATTGGCCTATTAGCTCAGTTGGTTAGAGCGTCGTGCTAATAACGCGAAGGTCACAGGTTCGATCCCTGTATAGGCCATTTTTATATTTTTTCTTTATTGGGCCTCAACATCAGCCCATGGGTCAAAATGATATCATCACCCACCGGCTATACACTCTTCAAAAGCACATATCGAATCTCTTGGGCCAAAATTGGGTCTAGAAAACTTGGCCTTTTAACTCGTAATTCTTAATTGTAAAGTCTTTTCTTTATTTTTTGTCATTTTTTTTTCTTTCATATTCCTGTTACATTATTAAATATTGCCGATATTTTACCATTTATATATTTTTTGTTGAAATTTTTTCCTCAGTGGATTAAATTTCCGACTGTTGGACCGGAATACAGAATTTGTCTAAAGCTGTCTAAGTAATAAGACTCAAGAAAACACC
Chr3.tRNA78-ProAGG	TTACCAGAATCAGAAGAAGAAGGTGGATTAGAATCAATCGGCTGGGTCTCTTCATACGGAGAAAAGTTTTGGTTAGATTTAGCCATGGCAATTCATCCACTGACAAACTCCGACAACGATAGTCCAATTCGCCGGGTTTGATTTCTCTAGAGGCGATTTCAATGTAGATCCAAAAGTGAAGAAGAAGAAGAAGAAGAAGAAGAAGAAAGCCGACACGGGGAATTTTAGGCGCGCAAAAGACAGTAAAGTGGTCTCGTTAGGGTTCGCGGGGAGCGTGAACTACCTAATATCTGGAGGGAAATAAACAATAGATAATATATAAAGTTACTGTTGTAACAATTTAACAAAAAGGGCGTTTGGTCTAGTGGTATGATTCTCGCTTAGGGTGCGAGAGGTCCCGAGTTCAATTCTCGGAACGCCCCTTCTTCTTTTTTAAAATTGTTTATTGGGATCAAAACCCATTCCTTCAATATAACTATTTTGTTTAACAAACTCTAACATCATCGTCATAATAAATTATTTTAGTTTGTACCAGCATCCATCCGTTTAGGTCAATATATTTTTTTCCACTAAAAATTTGTAGTTCAAATAGTTAGTTTGAATATTTTCTTGATTTGAATATACATGGTATCGATATTTGTGTATAAAAAAGCATAGAACTCGCTTAATCATGTTTATTTTGATCATTTTTTTAAGTTGTACATACTCAGGTCAAAACACACAAGTTAACATCAATCAAACTATTTAAATGATGACAAGTGCACATAATGAC
Chr3.tRNA79-SerGCT	AAACTATTGAAATCAAATTATTGGAGAACAAGTCAGAGATAAATTATAGGGCTTACCCTCTGTAGAACATTATCAATTACACGGAGTAGGTTGCTGTGTCTCCTGATTTGGATGATCAAATCGATTGGAACTTTCGAAGGAGCTTCTTCTTCTTCTCTGAGCCTTCGAATTCGAAATCGTGCCTTTGAAATCTTTGCTGAGAGAAAAAAGCGTTACAATTAGGAAAAACGAGAAGGAAAATAAATTGGGCTTTTGGGTTTGGGCCTTCATAAATTAACATAATCTTGCTGGATCAGCCTCGTACAAATTCTGAAGAATATAAGTTTAAACTGAGAAACCTTATCAAAACAGTCGCTTTGGCCGAGTGGTTAAGGCGTGTGCCTGCTAAGTACATGGGATTTTCCCGCGAGAGTTCGAATCTCTCAGGCGACGTTTATTTTTTTTACTTTTCTCTCGTATACATTGTGACAAAATACAATAATAGTGGCGAAACTTAAAAATTATGAAAAAATTCATGTTTTGCCATGCCATTTATGAAAGATGACCATGTATGCGTGATGCGACTATGCGAGTTACAATTAATTTGTATAAATATGGTTAAAGATGGCTATCACCAATATGAAATCATGAAAGAATGTATTCGTGATTCACAAATGTGATTATGTTTAAACGAACATTTGAAGTTAATAGATGTGAGTTTTTTTTTTCTTTGCTAAAAGGTTAAGATATATGTAAGTTACTAGATTTTGACCCGCGGTATACCGCGGGGTTAGGTTTTTGAT
Chr3.tRNA8-IleTAT	TTATATCGGAGAAGCAAAACCTTAACAATGAGTCTTGGGATAAACAGAAGTTCTGGGACAATTCAGGGTTCAAGATTGTTGTATCAATGTCTATGTTGATGTTAGTGGTAGTCTCCAAGAGATGATGAATTTTGTAATGTATAAATTTAGTTGCAGATAGTTGATGAGGATAATCTAACTCATGTATGTGTCGTCTTCAGGTCTAATATAACAGCCATGTACTTAACATACCATTAGTATATGAGTTACTCTGTTGACATAACAGCCATGTACTTTAAATACTCTGTGACGTTATATGTTTCGTATTCAATTCTAGTATAATTACATAAACGGCGGACGTATATCAAACAGCTCCCGTAGCTCAGTTGGTTAGAGCGTTGGTCTTATGAGCCGAAGGTCGCGGGTTCGAGCCCCGCCGGAAGCATTTTTGTTTTGTTTTCCACAAGGCCCATTTTGAAGCTCAATTTCAATTTAACAAAGCCTAACTCTAACATGTAAACGTTTTCTTCTCGGTAGATATGTTTCGCATTCTTATAAATGGTCGGCGAAAATTTTCAAAATGTTTACTTTTTTTCTTTCCTTGCATCTCGACACGTGGCCCCGGTTCATCCTGTAATCTTTTTGGAATATTCCGATATCATATATGTGTATGCATGTATGTATGTATATTTGATTTCTCTAATTACAAAACTACCCCTACTTTGTCGTGTTTCTTACTGTCCCCACTTCACAGCTTTGTCCAAATATTCAAAATGACCCATCCTTCTTTAATTA
Chr3.tRNA80-ArgACG	ATGGATAGGTTATCATCGACGTGAAATTACAAGAACATTTAAAAAGAAGATAATCATAGTATGTTGTCATGCACATAAAATTAGTTTTGATGGCAAAATACCAAATATCATAGACTTGTTACGGTGTTACCAGTACGTAGCACTATCAATGCCATTCCCATGAAAATAAACATGTTGTTGGTATCAAATTCTCTAGTATTATTGAATTGAAGTTTACACTAATAATGTGATTGTCAAAAACTATGTTAATGTTATGAACTCTTTTACCAGTATTATTCTATCCTGAGGTCTTCTTTTATATTTTTTTGTTTCACAAATATATAATTAATTTTACGAAAAGTAACAGATCAGGTTCCATGGCCCAATGGATAAGGCGCTGGTCTACGAAACCAGAGATTCTGGGTTCGATCCCCAGTGGAATCGTTCTACATCGTTACCTTTTTTTTACCGGCCAAAATAATTTGTCGCCTCCGACTCGGAGCGGCGTGAAACAAGCCGCAGCCGCAAGCTAGTAAAACATAATTAAACCAAAATTTTGCTTTTTGCCAAAGAAACACAAACAAATCTTTGATTTAAGAAATCCCCAACTCCAAATCTTTTCTCCTTTATTTGGTTGTCTTAATTGGGTTCTTATTATTGAAGTACATCAAAGAGTTGCAGATAGAGAGAAACATTCGGTAACAAACATCTGAACTGTTGTTATGAAACGAGGATTCTCCGATTCTCCTTCAAGCTCTGCTCCTCCTCCTTCTTCCAGATTCAAATCTAATCCC
Chr3.tRNA81-ThrAGT	CTCAAAATCACATAAGAAAAAATAGTATGTTAAGAGAAACCTAACCCGCTATCACCGAGGATGATGACCTTGAGGAGGGTACGTCTACGGGACGGCATCGAATCGGATCTAAAAGAGAGAGATAGAATGAAGAAATATCTGCGATCTCTGGTGGTAAATTTTGTTGAAGAAGACGGTGATGTGGTGGGTGTTTTCTCTGTGCCCTGAAGAGTCTTCTAGCTGTTCCTGATCTGTCTTCTAATTTCTTTTGTGACTATTATTTTGTCTTCTTACTAAAAGTGAATCATTCCTCTAATAATTAAACTATACTTTACCAAACTTATATGTACATTGGTTTTGATCAGCAAGCAGCTCTCGTAGCTCAGTTGGTTAGAGCACCCGTTTAGTAAGCGGGAGGTCTTGAGTTCAACTCTCAACGAGAGCATGCTTATTTTTATTTTTATTTTGGTAAAACCAAGTAATCAAATTCTAGACTGTAATTTTTCTTTTTCTTGTTTTACAAATTTAGTTGAAGGTACATAATTTGCATGGCTGTATTAATACCCAAATATAGACCCTACAAAAAGAAGACAATACCAATACAGAAACAACAGCAACAACAAAGATTTGAAAGCATCTCTTTTAAAAATAGGATTTGAACACACACAAAGAGGTTTTTGTGTTTTCTCTCTGTTCATCTCTCTCTCTATCTCTTTCTCGTAAAAAACAAAAAAAGGAGAGAGCTTTACAAATAAAATCATATACAAAAAGAAAACACCGAAAGAGAGATTATGG
Chr3.tRNA82-IleTAT	AGACTTGTTCTTCAGGACTACAAGTCTACAAGTGCAGTAAAACGGGTGAATCTCCCTGGTTTTTCTCAGTTTGCGATTTTGCTGCCCAAAGCTTTGATGATTCCACCACGCATCAAGAGTGAAAAACATGCGTATTATGTAAGCATCTCACTATTCACTAACATGTGTCTATAATACATGATTTTTTGAGCTTGAGAAAAGCATAAAACCTAGCTTTAACAATACAAAGTTGAATTTGGAAATTTATTTGGATGCAAGAATTTGGGAATAGTAATGTTTAATTCATTAATTGCTAAAAAGGATTAATAAAAAAAAGGAGAAATAAAAGTATGGAACATAATATTCAAACAGGTCCCGTAGCTCAGTTGGTTAGAGCGTTGGTCTTATGAGCCGAAGGTCGCGGGTTCGAGCCCCGCCGGGACCAATGGTTGAAAATTTATTTGTTTTACATCATCCTCTTTTGCCAATCTCATCCTTTATTTGATCGGTCTCCACAATCTTAGCCTAAACTAATAAAAATATCAGAAACAGCACCACCTTGAATTTGAAGAAAAGATAAAACAACACCTTCCCCATTGGGTGAAATGTCAATCACCAAGATGGGTTTATTCACCACAAAGAGAGCGAAGCTTCAACACTCTCTCTCATTTACTTGAAAACCACTCAACATTAAACCTTCTTGTGCCTTAAAACAAAGAACACATTATAATCTCATATCTCTTTCACATAATCTAGTTAAATATTGAGCCAGATTTTGTGATCATAACCGATAAA
Chr3.tRNA83-ArgCCG	CTTGTTCTGTTCTGCAAATCGCTTCTGGTCCCTGGAGTCTGGAGATCTCATCCTTTCCCACCGATTCCGTCCCGATAAAACGGTAAATCTCGCTCAATTTTAAAACTATGTATATATATGCATTTCTTCTTGAGTGATCTTCTGATTCGACGACAAGTGTGTTTGATTTATGATCTGGTTAGTCTTAGACTCTTAGCTGTTCTTCTCGCGATAGAGATTGTCTCTGTGGCGGCCATCTGTGTGTGATGGTCCTTTGAATCCGTCTCTGTCGACGAGAACTGCCAAATTCTCTTGTCGGATTGTGTCACGTTTTAGGTTTTTACATAAATTCTCAACTTGTTCTCCAATGTGATCCCATAGCGGAGTGGATATCGCGTTAGACTCCGAATCTAAAGGTCGTGGGTTCGATTCCCACTGGGATCATCCCATTTTTTTGGTCTTTTTTTTTGTTGGTTATTAATTATTACTATCAATCCGTTCTTTTAGCAGTGATCAAGCGAATTTAGGTCTGGCTCTGCCTCTGGCTCTAGTTGAGTTTAGGGAGCTGCTCCTTGTTGTTTGCCATTATGGTTTCTCTACTTTGGAGTCAACTTTGCAATGTTACCCTTGTAGTCTCTTCTGTGGACTTTGTATTTGGTGAAATTGAAAAGTTTAGTAGAAATCTGGCTGCGCCAAAGATGATAGAGACTCTAATGGGATCCTTATTCGAACATTTTGCTGAACTGATTAGATACAATAAGGCAACACTGATTCCATTACTGTTAGTCTGTTAC
Chr3.tRNA84-ProCGG	TGCATTATAAGCATCAGACCCCACTTATAGCCTCTTGCAATGACTTAAAACTCATCATATCCTCATTTCTTGATGCTCTTGGTTGTTATCGAAGACATAAACAACATGGATGTTTAAAGAATGCTCTTTTATGTTCTTTAGTCTCTATGAGGAGCCATATCACAGGCAATATTTCCTAGTAAGGAGAAAGGTTTGGTAATTAATTGATGCAGTGGGTATCTTTCTTTTAGTTTTATGGCTTTTGACTACATGTAATTCAGATAATTTTGGATGGGTAATCACAATTCAAGATAAATTGTTATAAATAATTTAGTAATATAAATGACTAAATATCTCTAATTAGTAACACCGGGTGTTTGGTCTAGTGGTATGATTCTCGCTTCGGGTGCGAGAGGTCCCGAGTTCGATTCTCGGAACACCCCTACTTTTATGTTTTGAAACATGTGAAAGGCTTTTTTTGCGGTCAAACCCATTAACAATGGGCTTGAAACGACGGTGCTTCGACCACTCTAGTTTTGCAGACCGACGTCATTTTTTTTCTTTCTCTTTCGCTCTGGAGACTGGAATCAATCGAGTAAAGTGTTCGTAGCTGAGAAAAACCCTAAGCTCTCGTTTTTCGTCTTCTCCGATTCTGCAAGTATGAGTCGATCAGGTCAGCCTCCAGATCTCAAGAAGTAAGTTCTCTTCGCCACTTTTTTCCTTTTGATTTCTAATTTCTCTGTATCCATTTAGTTGAAGTTTTTGGTTTCATAGAGCTCCTACTTCTTCGTGT
Chr3.tRNA86-SerTGA	TACAAGCTTTGGAAAAACCTGGCGGACAAAAGAGCTGAACTCTTCACCTGCAAATATTAGGTCGTTGTCTCTAATATCTAACTGCTTCAGTTTCATCAAATCTCTAAGCACCAAATACGCATCCTAGTATATACCAAGCACCTCTCTTCCAATTTCACCCGAATTAGAGGGCGGCCAAGAACAAAGGTACCTTGTTGTGTCCACTGGGTGCTTGCCGCCCATGTCGTTATGTGAAACATCCAACACTTTAGCTGCTTCAGATGTCTTAGAGAGTCAAGGGATGAAAAGCTCCGATTTAGGCAACAGAGAATTCGGTTTTGTATTCAAATCTTACGAAACAAATACAACAAGTCGATATGTCCGAGTGGTTAAGGAGATAGACTTGAAATCTATTGGGCTTCGCCCGCGCAGGTTCGAACCCTGCTGTCGACGTTTTTTTTTATTATTGATCTTTAATATATAAAATTAAAAGATTCCGAACCATTTGAATTTATACCTCTTCAATACATGGCTGTATATATGTAAGGACCAAGAATAATATACCATCTTCATTACATTAGAAGAAGAAAAAATATTTTGAATCTCTAACAATTTTTTCATTTTAACTGTTTTGATCAAAATGGTCTTTCACCTTCGTAATTCCCGCGTGGATCATATTCACACACCACAAGATAGCCACGACCGTTATGGCATTTCACACGTGCGCATCCAACGGCTGTGGTCTCTCTCCACACCATCTGCGTGTAATGGCCGCACATCTTTCCCGGTGCGCACGTGTTTGT
Chr3.tRNA87-ArgTCG	ATATATCGATGCGTGAGTCTACTTCACCATTTACGAAAGTTTTATTTTTCCGCATAACAGTTTAAAGACAGATGATGATACTTGATCCATGTTAAAGATACTTGTTTATGCCAAATTAAGTTTCATAGTATTCGATGAAATTTTAGTCATACCAAATAGCAAAATTTTACCCTTTTTCTTTAGTCTCAAATATGTCATTTTTTTTGTAACAAATAACGGAATTTTCGTCTACTTTTGGTTACTCTTTTCGAAAATACCATAGTCGAATGTTGGTAGTTGCCAGCTGCCTAGTTGCTAGCCAAAGAGCAACCTAAAAGTCTTATAATTACAAAAAAGCAAAGGAATTGAAAGACCGCATAGCGCAGTGGATTAGCGCGTTTGACTTCGGATCAAAAGGTCGTGGGTTCGACTCCCACTGTGGTCGTTTTCCTTTTTGTTGTAATATTTGAATGTTTGCTTTTGTTATTTGGTGGGGATGCCATTCACAAACCGACGAAAAAGACATGATAGTCGTAAACGATGTGCCATGGTTCTGATTTCCCACACTTGTTCAGTTCAAACCTAAATGTTTGTCTTTTGTTTAAAGTTTTAACAAATTCCTTTGTAATCACACATTTTTGATAGAAGCTGAATGTCTAAATAGAGCAACGAAAGTCTTGGGAAAAAAATGAATTAGGACCAAAGTTCCTTGGGAAATGACAGTAATGAACAAGTTATTATCCTCAGTTATCTCTTACGTTCAGGTCAGATTATTGCTGATGAGTTATAAATTTC
Chr3.tRNA88-SerTGA	ATGAACATATATCCAAGAAATAAGAACAATATATCGTGGGTTGCATATTTGTGAGGAACAGAACTTCTTAGAGGATTATTTCGGATGATTAGAGCCATGGACCATGGTGATCATGCAATACCTGATTTTGAAACCTTATTTGGCTTGACACATTTTGGGTGCTTCTCTCTGCTCATCATACTAATTTTTAACACTTTGCCACTACTCACTTAATATTTGAGTGTGCAAATTAAAATTGATTCTTTTTGTTTGGCACAAAACAAAAAGTACTTATAGTTTTGAATGTGAATCCATGAATGGTACAAAGTTTATAAGTATATTTAGTAATATCTCAGTTCATTAAACAAACAGTCAATATGTCCGAGTGGTTAAGGAGACAGACTTGAAATCTGTTGGGCTTCGCCCGCGCAGGTTCGAACCCTGCTGTTGACGTTTACTTTTTCCTTTTTTTCCATGGCCCACGAAACAAATTTATCACATCCAAACTTCAATGTGACATAGCTCTTTAAGTATTTGCCAAAAGGAAAATCTACGAGATTCTAAGACTTCGGCATGATACAGATTACAGAGGATGATATATGCAGAGGAAAAATAAATCACGAAACGTTTTGGAGGAGGCGCATGACAAAAGACGAATTCAAGAAATAAACTAAGTAAAGTCGAATTCAAGAAATAAACTAAGTCAAAATCGCATACAACAAAACCTCGTAATATAATAGTATAATGTCTGAGCAAAACTTGCAAAAACATTCAAATACGATAAACTGATTGAATTCAGTACT
Chr3.tRNA89-MetCAT	CCAAAAAAGATCGTTAAGAACGCTTAAACAGTGGGAACCCAGAAAGCTAGAATCGAAGAAGACGATCAAAATTCGGAAACCTGAGAGAATCCGAGAAGAAAGCCATGATATTTTCTTCAAATGGAGGCTTCTGTTAGACATTTCTGTATGGTGGGCTTCACTTGTTTGTCCTAAGCTAAACGAATTTCAGGTTTTGGAAGGGTTTAACCGCCAGCACCGGAGCCCGGCGGGATCTTAAGGGAAAAAAACTCAAGACTTTCAGGTGACTGGTCCAAGTCAAGGTTATTATGACTTTGGATAACGAATGTCAATTGAAGTTAATTACATAATCAGTAAAGATTACTAACATCGGGGTGGTGGCGCAGTTGGCTAGCGCGTAGGTCTCATAGCTATCTGAGTAATCCTGAGGTCGAGAGTTCGAGCCTCTCTCACCCCAATTATTTTTTCAATATTTTTAAGTTGATTCGGGTCAACTATAACGGGTCGGGTAATGATCCAAGTACATCTAATAGCAAAACCCTAATTTGGCGCCGATATGTCCATCTTCCTTCTCCATAAACCCTTTTCTTTTAACCTACTCAGTTTTTCTGTTTGCGTCGCTCTCATCCCAGGGCGAGAAAGATGGTGAAACGGAGTAAAAGTAAGATACATCCTTCAATCATATTGATATTCTGGATCTGTCTTATTGAATGAATTTGAATCATATCATTCAGTTCAGGATTCCTACTGGGGTTTTATTGATTGGTTTGATGGTTTTTTGCAGAGAGTAAGAGTAAGAGGGTGACC
Chr3.tRNA9-ValTAC	AATTTATAATCAAAAAATATCAAACTGTCCGAGAAAAAATATTCGTAAAACGCTGTCGTATGCTGAACAAAAATTAAAAAAAGCGCTGTCGTATGCTTTGACAGCGAATCTTCTCTTCTGTCTGTCCATTTTTTTTTTTTTTACGTACTTTTCGCCTTTGCCCTTCCCTGAATTTGTTATTATCTTATTAAAGAAACTTTACAATTAAGATACTTGAAAGTTTTTGACCCAAGAAGAAGAAGAGTAATCATTGTTTCACCATTTTTTATGATTTTTTCTTCGTATTTTCACATGTCGACTTTTTTGTAATATAAGATTCAATGTTTTCAAATATCAGAATATAAGTATCTGGTGCTGTGGTGTAGTGGTTATCACGTTTGCCTTACACGCAAAAGGTCTCCAGTTCGATCCTGGGCAGCACCATTTTTTACTCTCAGAGATATTAAAGAAAACTCATATGTTCTTCGTATCACCACATTTCAAAACAATTAATTTTGTGTTTCTGACTAAGAATTAATCAAATTTTCTTCTATTCTGCCAACTCGTAAGATAAAAGTCTTCCAAAATTCTAGTGCACCTAAACTTATTCAATTATTTTCAAAGAAAGGATAAAATAGAATTAAGAGTGATTGAAGATGCAATCTAAAGGGAGTGCAGCTAAGTTTGGTTGTCTCTTTTTGTTTTTTTACTCCTTCCAATATCTGCACTAAATCTTTTCTCCCTTAGAAAACCATTTATTTTGACACGTTATAGGGAGAAATTTGGACAAATAC
Chr3.tRNA90-HisGTG	ACACAACTAGTCAACTACCATACTTGAGTCACCCACTTCCAACATTCTTAACAGGCGTGATCTAACTCATCTATGTCCTAATACTCAACCAGCTAAAGAAAAAAAAACACAGCTTGTCGTCTTCTTTGACTTTAATACATGCGTAACGCATGGTGCGTTCCATATTTTTTTGTCATTTTATTTTGACATGCTTGGGAGTGTCTCTTCTTCGCCATTTCCTTTCCCCAAAAGCCATATTCATTTCCGCTATTTTACAACGTCTGACGTCAAAAAAGACCTAAACAATTGTTGCTCTATTAAAATAATTTAAACTGTTTATGTATTTGATTCTTCGAATACTGCCAACAAAAGTGGCTGTAGTTTAGTGGTAAGAATTCCACGTTGTGGCCGTGGAGACCTGGGCTCGAATCCCAGCAGCCACAAATATTCATCTTTTTGTTTTATTTATATATTGTTGAAAAGAATCTGATTGTCTAGCAACAAAACTCGTATTGACTTTGATTTTGATCGTCCTGTTGGATATGGATATCAAGTAAACTGAAATGTAAAGGTCAATTGGACAAGAGTTAAGCAACAATTATGTGTTAAATAAGTTGAGCAATTAGCAATGAATCAGTGCTTGTTCCATCTTCTCTTGAATGGCGTTGTAACATCCGAGACTACATAATGGCAGCTTCGACTTTGAATCCCTGTACTTGTACGCTTTCTCGCAATTTGGTCCCACACATTTCTCTCGCGGAGGAGGATAACTGAAGCACACAGATCCATCAAA
Chr3.tRNA91-ProTGG	CTTGTGACATACTCGAGTCATGATTCTGGTGGGAATTTTTTTTGTTATATGTCTAGCTCTTACGTTTCTGTTTTTGTTTTAGGTTCTCTCAGACTTGAAACTTAACCAGTATTTGTCTAAATACTTCATTGTTGCTAGAGTAAGAAACTGTTGAAACAAGTGGTGAAAACCCTTTTTGGCCATATTCTACTTGTACTATCCATTGTTCACTTGTAAGTTGTAATATAGCATCAGTTTCGATTTCTGTTAAAGCTCAGGTCGATAACGCAAATAACAGATTCTTTGGTGTTTTTGGTTACATTCATAAAAATGGATGCGTAATTTTAATATTCTTGTTATGAACTTCATAAGGGCATTTGGTCTAGTGGTATGATTCTCGCTTTGGGTGCGAGAGGTCCCGAGTTCGATTCTCGGAATGCCCCATTTTAAGTAACTACACCTGTTTTTTTTTTTTTTTTCCAATCTCACCAGTCACCAGAGACACCAAGTGGCCGTTGTAAAACAAAACAGAAAGTAGATCACATACATTACTACACAAATGTCTTCTCTTTCACAAATCATCATCGTGCTCCGGAAAAACACGTAGGGGTGGGTACAAAACAAAACTTCAGCAACATTTTCGAGGAAGAGTGTACATATTTACATTTTACAGGAAACTGCTGAAGCTGATGAATCTCTTCACTAACAACTTCTTCTTTCATAATACATACACAAAGGAAGAACGAGAAACAAAGGAAAACAGATTTCATACAGGACTTGAATTTTGTGCAAC
Chr3.tRNA92-GlyGCC	TTCAGCTACTGATCCTATGAACAATCCCTGAGAATAAACTCATCCAACAAACGATTTTTCGGAATTAAAGACTCCAAAACCTGAGAAATTCCAAGTGTGAAATTAGACGGATAGATAGAGAAGAGAAACGAAGAAAACCTGTTGGATCTCGCTGAGATCTTTGCCTCCTTCGAGTAGCTTCTGGGAATTAGCTTCTCCGACTCCGAAGAGATCAACCACTTTCTCCATCGCTCTCTGCTTCTTTTTTCAAAATTCCACTTGTACAGACGAAAACTCTTAATCAGAAAGATAAATAACCCTAGATTCGTAATTAATATTTAATAGTTTAGTTCGGATAGATGAATCAATAAGCACCAGTGGTCTAGTGGTAGAATAGAACCCTGCCACGGTACAGACCCGGGTTCGATTCCCGGCTGGTGCAACAATTTGTTTGTTTTTTTAAGTGAAAAGATTTAAGAGAGTCAACCTTTTTACACATGAAATGAAGATGATTAAAATAAATAGATGACTTAGAAATCACCAAATTAACATTAAGAAATATTGGTAGGTAGGAAGTGAAAATTGAACACAAGAAAAGTGTTGAGCACCCTCTTCTCCTTTCAGACTGCTTAACCAAAGGAATATAGCAGCACTCTACTAATTCTTCTTTTTGTTGAAATAAAATAATTACTCTTTAATTTCCATCTTCTTTGCGTTTTTCTCTCTATCTCTCTTTTTTTGTTCCATTAGATCATTCATAAAGCGGATCAAGCCACCTTGATTGTGACTTTC
Chr3.tRNA93-ProCGG	CTTCTTTTCGCGTTCACGAGCACGCTCCTTAAACTCTTCCACATCAAACTTCTTTCTAAACGTATTATCAACCCCAGTAGTCTACAAAAACACAGAAAGCAATCTCAGATTCGTATCCCAATAAACCCTAAGTAAAACTAGAGAAACTACCGTATGCTTACCGTGTTGCTCGAAGCCATTGAAGAACAATGACCTGAGAAGGGCTAAGCTTTAAGAGAGGAGGAAACAAACACTGATGATTCGAATTTTCTTCCGTCTCCGATGAACAAACAACTAGAGTCTCTCCCTATAAAGACGGTGGTGATATGTTATCCGTATAAATATGTTTACCTCTATCGATTTAACAAATCGGGTGTTTGGTCTAGTGGTATGATTCGCGCTTCGGGTGCGCGAGGTCCCGAGTTCGATTCTCGGAACACCCCATCTTTTTTTATTTTTAGTATAAGACACTTTTATGTTCATGTGCTATCAGAAGACTTTTAAGTATTTTCGATTTCAGAGATAAAAATTTAGTTCAGCCTGTGACAGAATTTAGTTCAGCCTAATCTTGTTTTTATCCTATAGAAAACAATTTCACTCTCATGTTGGAGAGAAGAAGACCAAAGGATTGGTGTCAACAACACATGATAAGATCATTAATTAAGTCATCAACTAATTCGGACACAATCTCTTCTTCAATCTCAATTCCTTCTTCGTAAGTCTCTCTCATGTAATCAAGCCATTTCCCTTCACAACTACTCATGTCATTGTCAACTAGCTCATCCATCATCAT
Chr3.tRNA94-GluTTC	TCATGATTCAGGATATATCAGCATCGTCTTAACAAATTAAAACAAAGCTTTCTAACCGAGGTGAACACAAAATTAATGGAGGTGATTGACAATTGAATTAAGAACAAGGATGGGGACAACGCATTATCATTAAAAACAAACGTGATTAGATTATCACTACAAACGTGATTAGATTACCACCCGGGGCCTAAGACTTTCACCATGGGCCTCTATTATTGGGCTTTCCTTTCAAATTGTGCTCTCTTTTTTTTTTTTTGCTTTTTTTTTATTAACAGATTATTTAAGGAAATCTTTATCATTCATATTAAAGTTTAATACATATTTAGTTCTTTAACAGTTCCAATAACATATCCGTTGTCGTCCAGCGGTTAGGATATCTGGCTTTCACCCAGGAGACCCGGGTTCGATTCCCGGCAACGGAGCTCTTTTTGGGACCAAACTTCAATTCTTTCATGCGGCTTGCGGAACAATATCTATCATACTTACTAATGCGATTTGTATACATTACTCCAAAGGAAAGACAAGACACAACAGAAATAATACTTATCCTTCACTTACATAATGGAAATCACAGAAACTTTGACAACGAAATATAGCACTCAAAAGGTTGCGAGTTGATGATTAGTCACTTGCCAAGTCCAAGTTCTTTCTCGACCTCTCTTGTTAGGCTGAACTGTAAAGTGTTCTGCCATGGGAACAGAGTTCGTGTCACCGGAAGTTTCCTCCTCAAATCCTGCAAAATTCCATATATCTGCTCAGAAATTTCTAAATA
Chr4.tRNA1-LysCTT	CGTAGGATGAGCAAACTTAAGGCTACGATTAAAGGAAAAGTGAAGAATGTGGAGGAAACAACTAGTAATGCCCTTGCCTTCATCGAGCACTACGCTGCTGCTAGGTACCGAGCCAGACGTCCTTAAGCTGAGCCTGTGTGTGTGTTTTGATCATTTTGCCTTAAATTTCTTCTTACTTCTTGATATTTGTGTGTGTAATTGTTAACCAGTCGTGTAAATCCAAAAGTTCATATATGACCGTAAATTGATATAATTCAATAACAAGGAAAGTTCTAAGCCTAAAACAAGCAAGAAAATACCTTTGCCGTATACAAAGATTATTACCATTATTATCGACATCACAGAATGTAGCCCGTCTAGCTCAGTTGGTAGAGCGCAAGGCTCTTAACCTTGTGGTCGTGGGTTCGAGCCCCACGGTGGGCGATAGTGTTTTTTCTGTTGTTTTTGTAAAGAGCTGAAGTTATAAATGGGCTTTGAAATTAATGGGTTCGAACACCAACGGTGGGCCTTTTTTTCTTTCTATTTTTGTAAAGAGCTGAATTTTAAAATGGGCTTTGAAATTAATGGATCAGTGAGGTTAAGGCCCATATTTCTAATAAAATTAGAAGTAGTTACAAACCCGACCCGACCCGGTTACGTGTATGCGGAGATCACTCTCCTCTCCATAAGCTAAGCTCTAGAAACACCGCCTTTAACGTCTCGCTGCACCATTTTTCATCGTTGATCAGTCGTCGATCCTCTTGAGTGATTTGATTTTAGACTTTCTAGTTATC
Chr4.tRNA10-ValAAC	AGAGATTCCAGCGGTTGCAGAGACAAGGACAGGCTCGTTGGGTTGGCTCGGGAGAGTGATGGATTGAGTAAGAGAGGAAGAAGAAGAAGACATTTTGCAGCGAAGAATCAGCTTTGCATGGTGGTGATGAAGGCGACGAGGTAAAGCGCGTGAAGGAAACGCGAGTAACCGCGAGGGAAGAAGAGTAAAGCCAGCCATCAATGAAAAACGTGAAAGCAAGCAAATCACTCACTCGCACTCCTCGGAGAAGATGAGAAATTCAACACGTGTTGAATCACACGTGTAAACCTTTAATAGATTTTTGTTTTCGCTAAGGATAAAAAAAACTTAACAAATGTTACAAGCAAAAAGGTTTCGTGGTGTAGTTGGTTATCACGTCAGTCTAACACACTGAAGGTCTCCGGTTCGAACCCGGGCGAAGCCAATAACATATGTTTTTGTTTTGTCAGGGGCATAGTTTTTTTGTTTTAGATATGGTTCGGTTACAAGGTGGTGTTAACTGAGTAAGGGGTCTCTTTTATAGCATTCTCCAACATGAAGCCAATTTTATAAATGAGTAATCGTCCATGCTTTAATCAATCACGGGCATGTCAATTTTATTCTTATATCCTCCGTTTATTCATTCATTGCATAAATCACAGAGCCAAACATTTACATGATAAGTCAAAAACCCATGAGATGTTTGTTTTGTATATCATTCATATCAAGAAATTTTTTGTATATCATTCATGTCAAGAAATGAGTATCCACAATATACATTTTCCTTTGGTAAAA
Chr4.tRNA11-LysCTT	GTTACGTAGTCAGCTTCACGAAAAGAGAAAGGGAGTGGATTGAAATTTCGGGTGTGTCTCTCTTATGTCATCAGAGTTGTTACTAACTACCTTCTTTCTTTAGTTCACATGAAAAATGCTCTGCTTCCGACATGTGGGTCATTGATGTATAAGTGTGTCGGAACTGGGTTTTGCTCTCTGTCATTTTTTAATATTTATGTTTCGTCGTCTTGAAGAAAGAAGATGTCGTCATCAAAGTCTTGTTTGTCTTTCATAGTAAGAGACCTTGTTCGTAAATCACCTCTTTGGTAACTTACCACTTAGGTTAACGGTAATATTATATACTGGTTGTCTAACTTACAAATCACCAAGCCCGTCTAGCTCAGTTGGTAGAGCGCAAGGCTCTTAACCTTGTGGTCGTGGGTTCGAGCCCCACGGTGGGCGATTTCTTTTTGGTCTCCCTTTTTTAAAAAAACACGCGTAAGTCAGTAAGAAGTAAGAAGCATGAAGTATTCAATTAAATAAAGCAACCCCGTTAGTTAGTCAAACCAAAGGAACAAATAAATTGTATTTATTTACATAGGGAACATATGTCCGTCCCATCATTTTATTACCAAAACAAAATTCGATACCAAGTTGCTAATCAAATGACAATATCATCAAGTGAGATCTCCTCTTCTTCGTTTAGTTGTTTCATTTTCTGCACATAACAAGAACACAATCGTAGTCATTAGACAGAGAGAAATAGAGATATTGAGTGTACAGAAATCCAAAGTGAAGAGATGCTATACAGT
Chr4.tRNA12-LeuAAG	CTAAACCCTCCGAAAATAGAAAATTATTGATTTCTAATCTTTTTTAGACTGAAAATAGTTTTTATAAATTTAAATTGCGAGAAAGTTGAGAAAAAACAACTTAATCATGAGAATATCGTATATTTCAAATATGATAATTTTTTACATTTTAGATATATACTAGAAAAATATTTTAAAAGGGAATCTTAACTTTAATAACTTATAAATTAATGTCTAAGTTTACGAAATCGAACTCTAAGTTTTGGCTCGTATCATTCTTCCCAAAAATGTCTCATGAATTTTTATCACAAAAAAAAAAGTTTAGGTCAAAATATATTATAGATAAAACAACGTTGCAAGGAGTACAAAATGTTGATATGGCCGAGTTGGTCTAAGGCGCCAGATTAAGGTTCTGGTCCGAAAGGGCGTGGGTTCAAATCCCACTGTCAACATTACTCTTTTTTAGTTTTTGACTACAACGAAGTAAATCTTACGCCGTCGATCTCATCACTCTTTTGCAAATCATCCAACGGTCTTTACCAATCCACGTATAAACCACTTGGTCCTTTATAAAAATCATCAATATACAATTTAAGAATCTAATTCTCACGAAAAAGCCCCATAACTTCCAAAATCAACTTTTCACCCCCAAAAAACTCATCTTCTTCGTTGAAACGATCGAAATCGATAATGGCGTCGTCGAAGCACGAAGACTATGGCATCCCTTACACACCTCTTCCATCATCACAACCATCTCAATCCGTAATCCTTCTAACTCCTTATCGCCGTCACCGTCGTCCTT
Chr4.tRNA13-GluCTC	TTCCTTTCGATCTGAAACTCATTTGAAGAAAGATATTCAGCTCCTAATTCGTCGCAGACTGGCGAGTCTTGATAACAAGGTCACAACTCTTCCGTCAAATGATCATGTGACTTATCTTTCACTATGGTTCACAAATTTTCAGTAATTTCTAATCTCCGGTTTCTTTCTTTCAACTTATGTATTCTAATCTGGAAATATTGTCTCCTATGTAACCTTTGCTCTTTTACAATATATATTTAAAAAAAAAAAAAAAAAAAAAAAAAAAAGAAAAAGGTCTTATAAGCTCATATTGTAATATAAATTTATAATAGATATATATATATATATATAAGCCGCAATAGAAGCAACAATCCGTCGTAGTCTAGCTGGTTAGGATACTCGGCTCTCACCCGAGAGACCCGGGTTCGAGTCCCGGCGACGGAGTTTTTTTTTTCTTTTTTCTGAAACGAGCTAAAAAACTATTTCTCAGCTGTAATTTCCTTGCATTGTCACGTTTACTACTATATGATTCAATTAGTTTTTTAACGAAGCTTCATTACATAGACAATTTGAGGCCTAGGAGGGAGAAGATGTGAGCGGAGTGGCACATGATCAGGATTGTGGTAGATGAGTGATCAATAAAGTTAGTGAGGATTGATTAAAAACTGAATTGGGCAACAAAAATATTTCATAAGTTTTGTTTATCCTATAGTGTTTCCTCTAGGGGTAGTTAGGTGAGGAGATGAAATTTTTTGTCATAGAGTAAGATTATTTTTGTTGTCATGTGTTGATTG
Chr4.tRNA14-HisGTG	TCTTCTTCCAATTTACCAACAAAAGCTAGGGTTTCGGATCGAGAACATACCTGCATCTTTTTCAGAGTTTCGCAGCAACTAGAAGAAGAAGAAGAAGAAGAAGAAGAAGAAGAAGAAGAAGAAGAAGATCTAAACCCTATCTTTCTTCAAGTCCTTTATCTGCTAATTGTTTTCGGTTAATATTTAAATCCGAAATAACCGACCGGTTCGTTCGGTGTACCCGAAGTAGTAGATCATAAAATGAAAACGTGGTCGTTTCACATAATAAAGAAGTTAAGGCAAGAAGCTTGGAATTTGGCTAACAATTGTGGATTCTTTAATCATTATCAATCTACAGAATACAAACAAAAGTGGCTGTAGTTTAGTGGTTAGAATCCCACGTTGTGGCCGTGGGGACCTGGGCTCGAATCCCAGCAGCCACACTTAGTCTTTTTTCTTTTTTATACTATTTTGACATTTGAAGAAGGTCTCTTAAGGGCCTACGAATACTCATAGAGGTACATTTGTTCTCTACTTCTTTTGTATGCACTTTTTAGTCTTCAGTCTTCACACGCAATTGGTTCCAAAGGCCTACATATAGTGTAGACTGTAGACTTTTAGCACCAAATCTGAGGTGCCATTAAGCCATCTGTTTCACTCTTGAGTGTACTCAATTAAACACATTCAGTGAGAACAGTTTTTCAGATTGGCGCTTTTTCTAATCTAATAAATAGTAAATACTTTTGCTTATAGCATTAGAGGGTGAAGATTTCATCTTGAGGTTTAGTAGTAC
Chr4.tRNA15-LysCTT	ATTACTGGGCATATAGGTTGTGTACTGCTGCCAAATAATCTGGAGAAGAGATGTTTAAACCAATTAAGTTCTGAAATCTTTCTGAAACAGATTGCATAACTTTTTGGGAAAGATATTGAGGGTGTTCTTTGAATAAATATGTTGTACACTGAAAATTTCCCACATTAAGAGTAGGGGATTGATATTCATCATCTTTTCAAACGTAATCTTGTAAAGTTCAACTTCAACCCAAAGTCTTGGCCTTTGTACGTTTGTTCCTCACTTGGGAATTGGGATGCAAAGCTGTGTTGCAAAATGTTTAGAAATAATATTTACTGTTATATAGTTTTTCTGGTATCATTAGTCACAAAGCCCGTCTAGCTCAGTTGGTAGAGCGCAAGGCTCTTAACCTTGTGGTCGTGGGTTCGAGCCCCACGGTGGGCGCTTTGTTTTTGTTTTTTTAATCCAAATTTGATCATATTCTGATTTTAGTTTTGAGTACCTTGACTAGTGACTCTTGAGCATGTGTTTTATGCAAGTTTTAAGATATCCTCGCCTTTAATTACGCTACGTAGAATATGTGAATTAGTATGGTACACCCAAAGAAAGAACACAAATACTTTATATAATAATACAACATCCAAAGTCAAAACCTTACAATACATATGGTACCATTTTGTTCCCCTCTCTCTCTCTTTACTAATCTCTCTACTGAAGACTTTTGTCTCTGTTTGTCGCCTGTCTCCGCCAAAAGCTCTAAGTCTCTAACCATCACGTAGAGTAATTTGTTGTGT
Chr4.tRNA16-ThrAGT	TATCGCATAGTGGTTCGGCGTGGAGATGATGATATTTAGAGTCATTTTCTAAACTCTAAATAAGGAGAGTGATATATAGCAAAAGTGAAATATCTTTCAGCTACTTTTGTTTGTTTTGTTGAAGGAAAATGAGAATCTGTATAGACACTGATCGTACATTTGTTTAATTACTGGGAAAACTTATGTAATTGAAACAGTTTGGAAAAAAAGAAAAAAAAAGTTGGTCGAAGAGAGTTTCTTCTGCTTTATGATCGTTATAGTTTCGTTATTGTGTATAATATATGAATGTGTAGACTGTGAGCGATTTGTATTTAAGTATAAGTAAATGATTAGGGCTTTAGTAACAAGATGCTCTCGTAGCTCAGTTGGTTAGAGCACCCGTTTAGTAAGCGGGAGGTCTTGAGTTCAACTCTCAACGAGAGCATTTATTTATTATGTGTTGCTCATATTTATCTTTTTGTGTGTGTATACTACTATGTGTTTTGTCTTGAAGAGTTGCGTATGATAATTGTTCCACGTTAACGTACGGCCTCTTTTCTTCGGACAAGACCGATGACACCTCAACCCCAAAAACATTTTTGCTGTTTACACAAGTGATATTTAGATATCTTGCTTCACTTAATTTTATCAATTGCCGACACTTGTATTAATATTGCTAATTATCACTTAATTATTAATTGCCAAAAACACGATTTAACTGCTCATTCACGTGAATATTTGATTACTCAAAAGTACTATTTAGATGTGTAGAGAGAGTCGATTGACAAAAAAAAA
Chr4.tRNA17-ValTAC	GAGTACATGGGAGAAAATCATACTACATTATCAAAGACAAACAAAAATTTAGTTAATTGTTTAAATAATAACTACGAGACAATTCACTGAACTGTAAGGTGATATCTTAAACTACTAACTAAATTGTAAGGCATTATGCTAAAGGAAAAATGTCTTAGCCTTTGTTGTTTTGTCTCACTATGCCACCATTTATGGTTTTCTTTGTTTTGGGCTGGAGATGCCATATGAGTTTTAGGGTTTTCTTCTTGTATGGATGCCATATGCTTTGTACAACATTATATTTTCTTCGTTGACTAAATATGTTTAATATACATAGAGTTAAATTGTACTAAAGTTACCAATTTGTTGAAGATTCTGTGGTGTAGTGGTTATCACGTTTGCCTTACACGCAAAAGGTCTCCAGTTCGATCCTGGGCAGAATCAGTTTTTTCATATAATGCTAACTCCTTTTACAACCAGAAAATGAGTTATGTTTCCGTTTAAAACAAAAAGTCTTCAAATTCCTGAATAAAAAACTAGCAATGTCCAAAACCAAAGACAAAACTGGAGAAAGTGTCAAATATAGTCAATGCAAGCTTAAACCATTGCAAAATGAAAACAATGCATGTCACAAATAAAACTTAAATGGGTCCGAAAACAATGGAAATCATAATACGAACGGATCAGAATAAGTTCTCAGGTGAACTTCTTAATTACGACTTATCTTCATTCCCCCATTGATCTTGATGATGACTTCCAAATAATTGTAAATCGAAAAGTCAAAACAATTATCT
Chr4.tRNA18-ThrAGT	TCAGATTACACAATATTACAACAATAACAGAGAAAATAACACTAGGGCTATGAGGTTATCTCTAAAAAAGTAGATCTTTTGATGCAGTTTGGTAGTCCCAAGCATGGAGCTCTGGATATATTTATATATATGGGTTATAACTTATAAAGATACAAGGATGGAAGTTTACTGATAAAGCATTTCCGGGGAGAAAAAAGCTAACATTTGTTAGATTCAAATTAACAAGGAAGAGAAATGTGAAAAAAAAAAAGTTTATATCATGTATAACTAAAATATATAGTAGACATGTTGCACCAAAATCCAAGTTGTGTTTTTGTTTATATTTATCAGTGTGCAACAGTTAACGTGTAGCTTTCATAGCTCAGTTGGTTAGAGCACCCGTTTAGTAAGCGGGAGGTCTTGAGTTCAACTCTCAATGAAAGCAATTAGTAAAATTATTTTTGCTCGTAATGGGCTTATATATTGGCGCATTTTTTTTTTTGAGGCCCTTTCTTATTGTTAGACTCCGGTTAACCTTTGCTGATCTTACTCGCAGGGTCCTTAAACAAGATATGCTACAACTGTCCAAAGAACACCATTACAATGATTTGAATTTGAGAACTATAAAAAGTTTGTTATTTATATAACCACAACTAGTAGTGCGCAATGTATCGATGTGAGTAAATGTATGTGACCAGAAAACAGAAAACGATGAAATAAACATTTGTTGAATTGAGAATAGGACCTATTTACATTCTCCAAAGATATGAGTTTACATCAATACCAATCACATCA
Chr4.tRNA19-LeuCAG	TCGAAACCTTCCAATTCTCTTCTCTGCAAGCATCCGGCGTAGGATCGTCGTCGCATTTCCGGAGAACATAGAACCGGAAGCCGACGTCTGAGACGCCTCTGTTTGGAACTCCCGAGTGTAGTAAACCATTGCAAGCTTATTCAGCTTGAAGCAAATAGTCAAACATTGGGATTTGTGAGAAAGAGAAGAAGAGATTAACGTTTTCATTCTCACATCACCCACCTTACCGATGGAGAAATTGTGCCTCGGAATTAAAAATTTCGAATTTAGGGTTCTTCAAGCACAGTGGAAAGTGTTTAATATTTGTAATATGTTTTGATATAAATATGTCTGATTTCAGTTATTAAAAAGTCAAGATGGCCGAGTTGGTCTAAGGCGCCAGTTTCAGGTACTGGTCCGAAAGGGCGTGGGTTCAAATCCCACTCTTGACATATTCTTTTTGTATTTAACTATTTATTTTTTTCTTATATGAAAAACATAATAGGAATATTTATCAAAAGTCATGAAAATAAAGAAAAAGAAGAGAAGATGATAAGAGAGAACAAAAGAATAATTAGCTAACACAACTTTAGATGATACTCTTTTTTTGTTTGTTTTAAGACAGGTAATTCAGTTAATTATAAACTAGATAATTATTTCTCGTGTTTGGTTGGCTTAAAACACGTACATCTGTGTTTGAGATATGTCGAGGAAAGTGTTCGTCGTGGGAAGACTTTTCTTCCAACTTGAAATTTTGATACAAACTGATGTTGCTCATATATACTAATAATAGCCAGATCTA
Chr4.tRNA20-GluCTC	TATAGTATTTGAGCAGAAGGTGAAGAATCTAGTCAAAGTGATCACCAAAGTGTTTCATAAGAGTTTGTGCAGTTAAGGGTCTTTGGTTTTTCTTTTTTTCATACAGTACTTTTGAATTTTTGTCTTCTATTATTACCAAATTTTATGAAATGGTTTGTTTATGACTCATTTTCTTACAAAGGCAAAATCTTAAATACTTTTTTCCTGTATTTCTGCGTAAAGATTCTCTCATTATTCATTCATTGTCCTTGGTCCTTACCATATTCATCAAAGGTAGCTGAGAGAAGTCAGAGAATGATGATTCTTAACATGTTGTTTTAATTAAATGTAATAGCATGAGAGGGCAACAATCCGTTGTAGTCTAGCTGGTCAGGATACTCGGCTCTCACCCAAGAGACCCGGGTTCGAGTCCCGGCAACGGAGTTTTTTTTATAATTGTTAACCGTAAGTCAGGGGTACTTTCGTCATTACCTTATTTGAAGAAACCCTAGTGTCTTTCATATAATTATCACACACTACGCAGCCGACGCAATTCGTGTGCCACTCTATTTGCTCATCTCCTTCGATTTCGAACCCCTAATCTTGAGATGGTAAAGTTTCATCCTTTTGATCTATGGTTATCTTCGTTCCTCGTTTTGGGGATTTAACTTACTATTTACGATGTTGCAGGCATCGGAGAAGAAGCTCTCGAACCCTATGAGGGATATTAAGGTCCAGAAGCTAGTTCTTAACATCTCTGTTGGTGAGAGTGGTGATCGTCTCACTCGTGCCTC
Chr4.tRNA21-AsnGTT	GTTTTAATTTCAATTTTGGACCGACCTATTCTATGTGAACTTTCATTTTATCCCCTTGTAAACGCTAAAACAAACACGTTTCTTTTACTGTGTTATCCGTTTGTATTTGAATAATCATATCTTAAGTTAATAGTTGTCAAGCAACAACATGAGAAATCGAATCCAAGGATTTGTTTTATTTGTTTGTGACATGGGTTATGGGGTTAGTTATGATTTATTTATCATGTGGGATTAATCGGAGTCAGAACAAATAAATACAAAACAGTTATAATATAAAACAGTTACTCAAATAGACCAAGATCTAATTTCGGGTCATTTCTTGGTTAGTTTATCGGTAATATTAACAATTAGCTGGAGTAGCTCAGTTGGTTAGAGCGTGTGGCTGTTAACCACAAGGTCAGAGGTTCGACCCCTCTCTCTAGCGATTTGTTATTTTTAAATTTTGTTTTAAAAAAAAAAAAATGATAAAACGCAATTTGCTCTTACGCATGAATCTTTTTTTTTCCTTGCATCTGACTTCTTTCTTTCTTTGGTTCTTAATCATTTTAATACAAAACTTTGTACCTTGCCATTGAAACTTTTTTTTTTTTTCCATTGAAACTTTCAGCAAAGCTTTTACAAAGCAATGATACCTAGTATGCAATTTTGACGACATTGGATGATTCTACGAAAGTCAAGAACGAAGCTGATATAACTATATTTCTTAATGGTGATAACTTATCAAAGCCGTGACTAAATTCAATTTGTAATCAAACTAATACAAAATTGTACCTT
Chr4.tRNA23-LeuCAA	TTTCTTCTCTCTCTAAGCCTCTATATAACTAAGAATTTCAAGATATTTGAATTTTGCAATCTCGTGGTTAATGTTGTTCTTTCTCTATATTCTCCTCTTTCATTACATTTGTAAAATGGAATCAATGTCACGAATTGATAAGTTGTACGAAGCTTATACGTTTTATAGTTTCTTACTATATCATCCACTCACCGATCGTGTAAGTATAAGTATATGTAACGTCTTTATAACGTGTGGGGCCATCCACGGCCGAGAACGTTTTGTGAACCTCTTGTAATCTTGTTCCTAGAAAATGAATATCAGCTAACAATTTGCAACTAAAACTACACAGAGTAGAGTATTAAGCAGAAGTCAGGGTGGCCGAGTGGTCTAAGGCGCCAGACTCAAGTTCTGGTCCTCGTAAGAGGGCGTGGGTTCAAATCCCACTTCTGACATTTTTATTATTTTCTTTTTAAGTTTATGCTCAAGAAGATATCCCCCACTCACCACACCAGTACATCGTTTTCTGTCTTTTTACATTATGACTTTTCTACATTAAACCGAGGCACTGAGACTGAGACATTGAGACTTCGTTTGAAGTCTCACCAATACCAAAGTTACCAAGAAATAAAAGAAGTAAAATATTACAAACAAAAAAACACATTATATCCAATTTTATGAAACTCGAACCACAAAACTCTCACAAAGGATCAGTAATAAAAAGAAAAAACTCTCACTTACAAGTAATAGTTCATGCCCACTTTGATCAAACAAATGTGAGGAATATTCAACATCACGCCTGGGC
Chr4.tRNA24-AlaCGC	TTACCACCATGGGTTAGAGCCAGAAGATTTTCCCAATGAGAAACCACAAAGCTTTTACGGGTTGTTCCAGTTTAGAATTTGGCTTTTGGGTTTAGAATCTTGTTAAGCAAACACTAAGCAATGCAATTCTTTTGTAAACATATTGACTTTTAGTATCATGAAAGAATTTTTTTTGAGTCTTGGTTCATTATATAGTCGCATTTCCACATTTCTGTCAATTACATGTTTGCCTCTAAGTGAGTACGCGTCGTCAAGAAGAAAGCCTATCAGCCAAGTATGTCTTAACTCTTAAGGAATGCTTCCTGTATAATCTAGACAAATAGAGTTGTAACATTTAAATCTTCAAAATTGGGGGTGTAGCTCATATGGTAGAGCGCTCGCTTCGCATGCGAGAGGCACGGGGTTCGATTCCCCGCACCTCCAATTTTGTTTTTTGTTATTTCTGTATCTTCCGTTCCTTGTATATGTGGCCTCAGTTAATTCAGGCGAAAGAAACTCGCAACTTTCTCTGTTTCCTCCATTCCACTTTTTCGAAGATGTAACTAATTTACTTAAGGAAAACAATAAATTATGATCTTTAGTAAATATGGCCTATTCCAAAAACTGAACCAAACAAAATATTTATGTTTGATTTTGAGTTAATTACACATTAAATTTTTAATCACACACCCAGAAGCAGCTAAAAGACTTCGACCTAACTCCATCATATAATTATCTTTTGAATTTATCTTGAAGACCATATATAATTATGGCCCAAAGACTCCAAACTGACT
Chr4.tRNA25-SerGCT	AGAGTCCTCCTCCTCGTCTTCACCAAAAAAAAAGAGTCCTCCTCGTGGAAACTTATTTCTTCTCCAGCCAAGATCTCATCTCATCTCTTCACTCTATGAAATATAAAGGAATCTTATGGTTTTTCTAAAAACTATAGTACGTCTATATACCAAAGGAAACAATATAAAATCAGTTAATCTGATAAATTTTGAGTAAATAATAAAGTTAACTTTGTACTTACCTATATCAAACTAATTCACAAAATAAAGTAATAATAACAAAGAATTTTTAGTAGATCCACAATATACACACACACTATGAGAAATCATAATAGAGAATTTTAATGATTTTGTCTAACTCATAGCAACAAGTCGCTTTGGCCGAGTGGTTAAGGCGTGTGCCTGCTAAGTACATGGGCTCTGCCCGCGAGAGTTCGAATCTCTCAGGCGACGTTTCTTTTGTTTTCGGCCATAAAGGAAAAAGCCCAATTAACACGTCTCGCTTATAAGCCCATAAAGCAAACAATGGGCTGTCTCTGTCTCACTCACACACGCGTTTTCCTACTTTTTGACTATTTTTATAACCGGCGGGTCTGACTTAATTAGGGTTTTCTTTAATAATCAGACACTCTCTCACTCGTTTCGTCAACATTGAACACAGACAAAACCGCGTCACAAAACAAAACTCGCTACAAATAAATACCTTTGTTTCCCTCTTCTTCTCCTTCACTCACAACATCTCAATTTCATTCTCTCTTCTCTCTCCAATTTCACAACAATGGGAGTCAAAAGTTTCGTTGAAG
Chr4.tRNA26-AlaAGC	ACTAGGAAGAGAGACGAGACACAAGGGTGAAAGAGGAGAAACTTTCTAAGACACATTTCATCGAACAGTTTGTGTGCTTGTCTATTTTTCTTAAAACCTCAAATTCAGTTGCTATAAATTGCACGCTTATTGAAACGAGTTATGTAGTAATGAGAAAAACTGTACCTGTTTTTTTTAAAGTTTTAACCATAAGAGGGGAAGTCCCGAGTTTCAGCGGCAAAAGACACGTACGGCACAGTACGAGGATTCATAGATCTTCAGACAGCAGTTAATTAACTACCTTCGATGATGTTCCGACAAATTTGGCAAAGACACGCTTTGTAGTAAAACGAATCAGTATGCATCACAATGGGGATGTAGCTCAGATGGTAGAGCGCTCGCTTAGCATGCGAGAGGCACGGGGATCGATACCCCGCATCTCCATATTTTATGTTGATATCATTTTTCAAGGGCCCATAGAAAGCCTACCAAATGAAAATAATTTTAATTTCAAATTTTGTTCATCGTTTAATCTCTCTACCTCCTTCTCCGGCGACAATCTGCGTGACTCCGTTCCCGAAGCTATTTATCTTATTGGAATTCTCTGCTCGGATTCATTTTCTGCTGTAACAGTCTCTTGTGAAATCTGCTTTTGTTGTAAATCACGATGATTCGCATAAGCATCGGAGTTAATCGCCGTCTGCGTTATCAATTCTCAAGTTTTGCTGGCTACAGTGGATCTGAAAACCCTAGGCTCTTTAAAACTCTCGGCGCTGCAAACACCCCGATTCCTC
Chr4.tRNA27-PheGAA	TTACGGTTAAGAGATTTCTCACTAGCTAGCATCCCAATATCTCCCAGACCCATCACTCGCTGTCTCTGTCTATGCTCAATCAAGCAAGCTCTCAACCCCAACTTGGTTTGGAGCATAGAAGGAGCCAAGCTCCGTCTTTTAGCGTGTAATCTGTTACTGGGTTCCTTGTTGAAACCGTCGTGTATGGAGAAGTTACAAAGGATAATCTGCGGAATCGAAGCCATCGTCTGAATTTTGATTTCCCAAACACAAAGCTCGAGTTGAGAAGGATCCACTTCAACGACAAATGATATTTCACGACAATGCTGTGTTTTAAGGTTATATTGAACATTAACAGAAACTAGAGCATCGCGGGGATAGCTCAGTTGGGAGAGCGTCAGACTGAAGATCTGAAGGTCGCGTGTTCGATCCACGCTCACCGCATTTTTGTTATTTGTCCCTACTTTAATTGAAACGCGTCGTTTAGGAACAACAAGTCTTATTTTATTTTATTTTTAATTCACTTACTTGAAACGCATCGTTTTTGACGCGTAATGAATTAAACTGTTTACCTTTGACTTGAGAGATGTAGTAGAAAAACTTTAAGATCTTCGAGAACAGACTTAAATTCATGTTGCATTAGAGTTTGATGAAAACCGATTGATTTTATTTTATTTTATATACATGTATTAAGATCGAGTGTAATAGTATATTTGTCCCATGTTCATTTTTTGGATGTATATACGACTTTTAGAAATTTATGCGTTCTCAACAAAAAGAAACCATCAAAGGTA
Chr4.tRNA28-LysTTT	AAAATTTTAAGATAGTTAAGAGACTTTGTTGTTTTTTTGATGGTCAATAGCAAATGGTAGTAGATACCCGCATTTTTATGAATCTATATCATATTCCAAACAAAAGACTTCCAAACAGGAGCGTCCATACTAGAGACATTAGAGATCCAGAATCAAACTTTCAACTTTCGACCCAAGGGCTGGTATTAGTCTTACAACAGCCACATCCACAACAAGAGGCAAGCTCTTCAACAAAAAAGAGTCAATCGGCTTTATGATTGAGTTAACAACCTAAATACCAACTATTTCATTGGTAATTTGATCTGCAAAAACATACAATAATTAACATAATTTAAATTTTTTGTCATATAGCCGTCTTAGCTCAGTGGTAGAGCGCGTGGCTTTTACCCACGAGGCCGTGGGTTCGATCCCCACAGACGGCGGTAGTATATTTTTTTTGTTAACTCCTTGACATATTCTCTCTATTGGATTTCGGTGTACCGGTTTAATATATTGATTAAAGTTAAATTGTTCAAACCATTCTTATATGTACAAAAAGTGTATAAGATCTATTTATATGTTTCAACAAGATTTTAGTTTGTGTGGAGAAGTTTTATTGCATGAGCTATGTGAACTCTACATATTCGTCGTATATATTCATATTAGTGTGATCATAATTAAAACACAAAATAAAAACATTCGCATCTAATCAATACAAAAAAACATCTTAAATATTTTCTTTAGTAAGAACAAAAACGAGACAGCGGAAACATTAAAAATGGGTTACAAGATG
Chr4.tRNA29-SerGCT	TAGAGGAAACACATATGACATATCTTATGCGTTTTTATAAAGATATACTAAAAAGTTGGTCACATAGTATATAATCTATATTTTCTAGTCACCACTTTCTTTAGAATAGTTGGATAAGAGAGACAACATTACAAGATATGCTAAAACGATTTAATTACTCCATATGTGTGTAAATCGTCACTTAATTTAATACTTCAAAATTTCCTTCGAAAAAGACATAGCTAAAGATATGTGGGGATAATATATATATATATATATATAATAGTATCAAAAGCTGTTTGCCAAAAAAAAAAATTCAAAACGATAGGTTTATATATATATATATTTTAGATTGATTCATGATCAATAAAGTCGCTTTGGCCGAGTGGTTAAGGCGTGTGCCTGCTAAGTACATGGGGTTTCCCCGCGAGAGTTCGAATCTCTCAGGCGACGTTATCATTTTATTTTTGATATTTCCAGCTTTTTTTTCTTTGTCAGGCTTTTCCAGTTTTTTTTCCTCCTAAATTGACATGGTTTTATTTTTTTTGTACAAAAAATTGACATGTTTTTTTTTTAATACAAAAATTGACATGTTAAGACTTAAGACTAAAGAGGAAATTGGAAATTGGAAATTTGAATATTATAAAATAAAATTATCTTATGTTGTAAAATTTTAATGGCATGAAAATATGTTACTTATGTAAAAATAAAATAATGAAAACAAACATGGTTAATAATATTGAAAAGCTACAACATGAATAAATATATACTTTGATTGACTCATAAGCAATAAAGTTACATGG
Chr4.tRNA3-ProAGG	GCAAGAAAAAGAAAATGTAAATGAATCGTAATCTCAAAACTCACTATGATCCGAAGAAGCTGAAGGAGACTGCAAATCGGAGGCGAAATCTTCGGTTTCCATAAGATTGACCATCGAAACTCGAATTTCAATGCTGTCCAAGAAGAAATGGAATCGCTAGAAGCTCCCGATTCGTATACGGTTGGAATCAGAGAAGAAACCCTAGAGGTTCCATTGGTGCTTTAGTCGAGGTGATTGGCGGGAGAGAGACGAGTACAGAGCTGTGTCGAATGGTTTTGAAAAGCTCAGTTCCGTGAAACGATATTTTAGTTACTATATATATTTAATTATGTCAAACGATACATCAAATAGGGCATTTGGTCTAGTGGTATGATTCTCGCTTAGGGTGCGAGAGGTCCCGAGTTCAATTCTCGGAATGCCCCTCTATTATCTTTTGTTTTTTGGGACTTGAAAATTCTTACCTCATTTTCTTCTCAGTATTTCCACTATGTTCTTATCCCTTTAATCTTCTTCACCTATGTTGCAGGAAAAAAAAAGATTATATATTATGTCTTCTAGAAGGAAACCAAACTACTTATTCGACACCTCATAAATGCTTTGCTATTTTTCTACTCTTTGTGTGCGATTTGGTGAAGAATCTTTGAGAATTTGGTCAAATGAACATTTAAGAATGTTACAATTTATCGACATGTCAAAGATTGGTAACACTTTGGTTTTCTTTTCCATCCCATGAATGTGAACTTGCTTACTTAAAATATTTAACTGTAATTTT
Chr4.tRNA30-ProTGG	CGATCTCCCAGATCAACTGTCCTGGAACTGTGGCCATTTCGAGCTCCTTCACTGATTATTGAAGAAGAAAGCATTTAGTAACACAACATATATGAAGCGGTAAAACAAGGGCTACACAGATTGAAGAACAAAGAACGGCAAATTGGTTTGTAAAGAGATGATTCAAGCTCACCTTGATATTAGCAGACCTAGATGACGGCGGTAAAGAGAAGAGAACGAGACTCGTGCCGGAGTTAAGTTATGATTTATGTCGATGCGTTAATATATATACATTCTCTGCAAAACCCTAGTTTGGTTCTCGGAGGCAATGTTTATAAGTCAAATATAAGTAAACCAGACTTTTATCAAAAGGGCGTTTGGTCTAGTGGTATGATTCTCGCTTTGGGTGCGAGAGGTCCCGAGTTCGATTCTCGGAACGCCCCTTCTAAAATCATTTTTTTTTCTGCCAACTAAACTTTGTTTTTCTTCACCCTTGCTAAATTTTCCAAACAACTCTGCATCCATTAGACTCAAATTGACCACTTAACTGGATAAATGAAAATCATCATCAGACATAATTTTCACTTCAATGGAGCAAATCCAAATCTTGTTTTATATGGTGAAGCTATAGATCTTACATGGTGAATAACTATCTATATTTGAATACAAACTCTTCATGAAGCATTATAACTCCCTGAAAAGCATCAGCACAACACAACAACATATGAAAACACTCTTGACACATTCTTTGTTACCATCATCATCATCATCACAGAAGATTCCAAGTTTCAGA
Chr4.tRNA31-ArgTCT	AATCTGCACCTGCTTTGAGACAAAGGCAATGAAGCTGTGCGCCAAGTAAGAAAGGCTCTTGTTGAAAAGCGCAAGCTTTGATGACAGAAGGAAGAATAGCTGTGAAGCCATTGGTCCCTAAAGAATGAATCTTTAGCTTGTACAGTCTCAATGCTTCATCGTAGAATTGGTCCGACACCAAACCCTTCAGCTTATTGCCGAGCTCCAAGTTTAAGCGGGAAGACAACGCCCTTGACATTATAACACGACGGCCTAGTTTAACCCATCTCATCGGACGGGTAATAATGACGTGCCCACTATGACTGTATTATCTTTGAGAAATAGTTTGTGTTTGATTCAGTAAACAAAAAGCACCCATGGCCTAATGGATAAGGCGCTTGACTTCTAATCAAGCGATTGTGGGTTCGAGTCCCACTGGGTGTGTATTTAATAAATACAATTTAATCTTTTTCAACCTTATTATATTCAATTTTTTGTTTGTTAATATTCAATTTAAAGCCCAATAAAGTTGGAAGATGGTGGGCTAGTAATGGGTCGAGGTTTTTGAATACAGAAGCACGTGGAGATCACGTGCGTTGACGTCAAGGTGTGGCTGTACCGGTGGATCTCGAATTCCTCCCCTTTGGCTTCTCGAAGGAGAAGAAAAGTGTCGGAGAGAAAGAAGAAGCCAATCATCATCGCCAGTTGTTCTTCTCTTCGAGATATTCAAATCCTCCGTCTCTAGAGAATTTCATATCAAGAGAATCAGGCAAGTGGGCGATTCTCTGATCCCG
Chr4.tRNA32-ArgACG	GAAGCTCTCCAAGGAGTTTCTTCCTCCAGGTACTTTTGACTTCAAGCCCATCATTGCGTGATCCGGATGCTTTGAGGGCTCATCTTATGGATGCCATGAATCAAGCGAGAGCTGTGCCAAAGCCATAATTTATCTTCTTCTTTTTTGCAGTTTGCAACATTCTCTGAACAAATTCTATGTAACCTCTTACTATGTTACTTATGACATTGTTAAATCTTATACACTTTGGGGACACCAAATCCACAAGCTGGTAAGATACTAAAGAACATTGGGATATATTGCATAGCTTGAAAGTATAGAATCAGTACGAATTATTATACAAAGTCGATTTCCAATTGTTAAACACAAAAGACTCCATGGCCCAATGGATAAGGCGCTGGTCTACGAAACCAGAGATTCTGGGTTCGATCCCCAGTGGAGTCGGATTTTTATGCTTTTGCCCTGTTTTGTATGTATACTTGACAGATTACAGACAGCTTTTGAAAGTCTACAAGTCTACAACATTATTACGATTCATGGCTAAGCATTTACAACTGATAGTTTATTCACATTGTAAATCACTCGATTTCTTGTGGAACTTCATGAAGCCTATTAAGGGTACTAACAATTTCACTCAGACAACCGATGAGCTCGTCTCCTTGCTGTCTCACAGACTTCAACTTGTCGTCCATACTAACACCATCCTTTGTTTCATTATCCTTTGCTAGATTTCTCCCGACTATCGCATGTATCAAGTCAATTTTATAACTTAGCTTCGCTTCCATCACTTCTAC
Chr4.tRNA33-ArgTCT	CATCGATTAGCCGGAGAGGCGAGAGAGACGCAGCCAAAGAGCGGCGTGGTGGAACGTCCATAGATTGATTATTGAGAAAATTTGATTTTCCCGGGCTAAGACATCTACTTCCAAGATTTTTGGCGACGGAGTAGGAGAAATCAGAGCTTGAGTTGGGTCAGAGTGGAAGATTGATACCATGAGCATGGGAAGAGGATGAGGAAGGGGAATATACTTTGAAGGAAATCATGGTTAAGGGATCTCTGCTTTTTTACCGGCGAGAGAATGTTTTGCTTTTGAAGAAGGTATGGAACACGATTACAAATACAATTATATGATATATAAAACAACTCAGAAGGATGTAGCAACAAGCACCCATGGCCTAATGGATAAGGCGCTTGACTTCTAATCAAGCGATTGTGGGTTCGAGTCCCACTGGGTGTGCTCTTTTTTTCTTTTCTAGTACTTGCAATTTTAACCGTTGAAGTAATTATTTTTGCTTTCACCGAGCTCTTTGCAAGAATGCCTAGTACCAAATCATCATTGAACGCTTTAAAAGAAGCAGTTGTATAATTACAGTCATCCTTTTCTCAAGTGTGTATAATAATACTACATATATACAATGAAAAGAAGCAGTTGTATAAATTAGAGTCAGTAGATCTCAAAAAAATAGAAAATCAGTTTTGTCCATAGTCTAATCTTTCGCCTTGTTGAAAACTGAAGAAGAACAAGACGCAAGTTCAAAAAATTAGGCCTTTCATTATTAATACTACTCTAAAGTCACCTCCAAAACC
Chr4.tRNA34-GlyGCC	CGAGCGAGGAAGTTCTTCTTTGGATCGATGAATGCTTTCAGAAGCGACGCCATTTTTCTCTGTCTCTCTCAATTTCAGATTTTCTCTCTTTGTGCCAATGAAAGAGACCAAGCTGCTGTGTCTACAACAACTCCTGACCTGAGAGAGGAAATAATCACATAAGCTCTGCTTCACGTATTTATTTGGGCCTTAAGTGGCCCATCTAAGCTTCACGTATTTTTGACATATATAGGTCACGTACTCACGTAGTAATATTTGGGCCTTAAGTCGCTCAGCTGTAGCGTCATTTAAGGCCCAGTGATAACTTGTATTTAGATTATAAACTAACTTGTCTTAATAATTCACAAGAAGCACCAGTGGTCTAGTGGTAGAATAGTACCCTGCCACGGTACAGACCCGGGTTCGATTCCCGGCTGGTGCAAATTTTTAGTGACCCTTTTGTTTCGTGTTTCACAAATACATGCATTTAACTCTTATTCGATCCTACTTAAAAAAAAAAAATGGGGGAAATTTAAGTTGTAAAATCCACTAAACTCATGTGAATGTTATGTATAGGCAAAGCTAGTTGTATGAATGGTAACTAGATTAATCACAAAATTGATATACCAGTTGTGAAAAAAGAGGGTTTAATTTAATAGCTGGAATGAGAAATGATAATCTTGTTATATAGATGAGGTAAGTTAAACAATTATAATTGTATCTTCATTCTTTACTCTAGACGAATTGGATTCCGGCTAACACCACTACTTGAGAGTTGAAAGGCATGTTTTT
Chr4.tRNA35-SerCGA	TGCCAAAAGGACAGTTTATGTTCTTTGTATATGATTGCAACCCTAATTCCATAGTCAATGGAGACATCAAAATGTCAAACTATGCTTGCATTATATAATCTCTTTCGACTCAATGATGTCAATTACCGAAAAAGTAGAAAGGAAGGATTTGTTTTGTTTGCGACTGTTGTTAGTTCTTATGTTGCTCGTCGTAAACAAGAAAAACCTGCCATTCGTTTGGGTTTTTGAAATCTAGTCTAACAGAAAGAAACAAGAGACAAATGAAGAAGAGTAAATCTAGTCCATTCATCATCATCAGTCTTTTGGATCGTGCATATATTAATTTGTATAAGAGTCTGTCTAACAAAATTGTCAATATGTCCGAGTGGTTAAGGAGATTGACTCGAAATCAATTGGGCTTTGCCCGCGCAGGTTCGAATCCTGCTGTTGACGTATTCTATTTTGTTTTCTTTTCAGCTCTCTTCAGAATTTTTGTAAATATTTTAAAAGGGAAAAAAATCTCAAAATACGATTTCAATTAAAATTGTAGAGATTCTCCTCACGTCTGTTTGTGAAATGTTGTCTCTAATAAATTTCCGTAAATTACTGAAAACAAGACACGAGAAATTGTTAATTTAACAAAATAAAAATACGTTACGTTTGGGGTTTGCCACGTAACTACTTACCGCCACACGTTCTCGTCCTTTTCTTCTTCCTCTCTGCATTCTTCACAGAGTTTGTCACCACCAACACCAAACACACAATTTCACATTCTTTTGCATATTTCTTCTTCTTCTTCCATT
Chr4.tRNA36-ArgTCT	AGAAGAAAACGGTGGATGCGTATGAGAGAGAGGCAAATCCTTACTACTCGACGGCGAGACTTTGGGATGATGGAGTGATTGATCCTTGTGATACCAGAAAGGTTTTGGGACTTTGTCTCTCTGCTGCTTTAAACCGTCCTTTAGAAGATACTCGATTTGGTGTCTTTAGAATGTAAACAACTTTTAACCAATAAACATTTTCAAATAAATGTATAAACTTTTGTATATGAGCTACCAAAACTGGTTGATTGTCAATGGAGGAGAAATATGGCCAACTACAACAGATCGTTGACTGGTTCGAAACTTAATTTATTTACTAATTAATTTGATTGATAACGAACAACAAAAAGGCGCTCGTGGCCCAATGGATAAGGCGTCTGACTTCTAATCAGACGATTGTGGGTTCGATCCCCACCGAGCGTGTCTCTTCCAAATACATTTTTTCCCTTTTTCACAATAGAATTCATTTACCGCAACAATCAAACGATAACGAATCAACAAAAATTACCTGAAAAATATTAAAGCTAAAGAGCAATGACACTCTCAAATACAGAATTGGTACCTCAGATTTGAGTTGACTGACAATAAACAATGACTTATCATCATAATCCAACAATTCAAAAGATTGAGTCAATTGATAGTTATTATTCTCTTCTCCTATGTAATTCAACATGATGCTTCCACACAAGGATCGATCATTCATCACAGGCCCTTCCTTGTTTCAACTCTCTCTTGATATCAATGCGGGTAAGACAGAAGCGACCTCTTACGCG
Chr4.tRNA37-GluCTC	ATATTAAAATTCTAAACATACATAATATAAAAACAATAAAAAACTATAAAAATGAAAAACTTGAACCACGATAAGTGTTAAACTTGATTCGTGCAAAATTTGTGTCATATATATTCAACCAAATCAGCTCTTTATTGTTCACGCTTAGTCTAATCACGAAATCAAGTTGAGTAATCCTTAAAAGAAAAAAAAAAAGTTTGATAATTTTGAAGTTTAGATTTTTTGTTGAGTACTTATAATTTTTATTATCGAATGGTGGAGTAAGTGAATTTTTTTTGGGAAAAGTGAGTGTATAATGAAAAGACAGATACGTAGTGTTAAATAATTTATTTCTTTGACTGTATCAACAGTCCGTTGTAGTCTAGCTGGTCAGGATACTCGGCTCTCACCCGAGAGACCCGGGTTCGAGTCCCGGCAACGGAGTTTGTTTTTACCTCCTTCTTTTTTTAATGGGCCGATTTTTGTCTTAATTCAAGCTCTAATCAAAGGCCCATTTGAAATTTTCTTCTCGGTCCCTCCAACGGAAACAGAAGGTTTTCCACTGTAAAAGATGAAAAGAGTGTAGAGAGACTCGAAATCAATCGGAATCAGGAAGACAAAAATGAGCGGAGTTTCGACGGCGGCGTACTTTGCGCGGCGAGCGGCTCAGAAGGAGAGAGTTCGAATCCTTTACCGTCGTGCCCTTAAGGATACTCTCAATTGGGCTGTTCATCGCCATATCTTCTACCGTGACGTAAGTCTTTTCCTCAGATCTCCGAATCGGACATGGACTT
Chr4.tRNA38-ThrAGT	ATCAGTAAATTTAAGTATCAAATCAAATAGTAAAAGTTACTAAAAGTTTTTCGGGTTGGGTCTAGTTCTTGTGCTGAATATCGGAATTGAGAAATAGATCTTAAACAACTCAAATTGTATTGTTCATCTACAAGCCCACGTCCCATGATCCAAATCTTTCAATTCTCAAATTGAATTTTTGTGACGAGGCAATGAAACATAAAATAGTTGGACCGGTCTACACATTTGTATATGAACTACACTCACTTGAGTCTAGGCCCAATAATTACTAAAACTAAAACCCAACTCAGCCCAAAAACCTTTTCTAGTATCTATTTAATTATATAGAATTCTACTAGCTCAACAGAAAGGCTCTCGTAGCTCAGTTGGTTAGAGCACCCGTTTAGTAAGCGGGAGGTCTTGAGTTCAACTCTCAACGAAAGCAGAATTAATTTTGCATCTCGTTTTGGTGGGACCCACCCACATTAACCTCGAAATGATGAAATTGTACGTTTATTGATGGGAGACATTTAACTTCGAAATCTTTAAATCTCAATTCAACATTTCATGTGCCACTTGACGAAAACAAAAAATCAACATTTCATGTGCCCCATCATTTACATTTTTTGCAAACTTTAGTAGCTTCCCTATTTTAGTTGAGACACAACTTTTTTGTAAATATAATATTTTATAACAAGTTAAAGTTTCAATCTAATTGTACTTTTAGCAGATTTAATTACATTGATAAGCAACTATTAGTAGATGCAATGTCGAAGAACGAACCCCTTTTATAAA
Chr4.tRNA39-GluCTC	CAGTGAACAAAGTGAGGCAACATATAGTAGATCATATGGACTTGTGGCTCTCTGAGTGTCGTGGAGGGATTAGGAGTTCCATGTAAAGAGTCACACGAAGTCAGAAACTGCGGTTATGCAAATAAATAAAACATCAGATGTATGTTTCAAACCTGTATCTGTGTAACTGTAACCTCTGATGTATGTTTCGAACTTGTCTCTACGGACCTAATACAGTAGTTTACACGATGAGACGATAGAATTACCGTCAAGCCATGAATTGAGAAAGCTGTCTAAAATTATTTTAGTAACATATCAGTCTCTTTCGTAATTACTGTCTAAATATATTATAAATTGTTACCTATCACAAATCCGTTGTAGTCTAGCTGGTCAGGATACTCGGCTCTCACCCGAGAGACCCGGGTTCGAGTCCCGGCAACGGAGATTTTTTTATTTCTCGGGATTGACTTTGTTTGTGAAACGAGTCAACAGAGTGAAGGACAGATGTCTCCTGCTATTGGACCGGAAGGAAAATATAACGGATGACTCATATAGTCACGGATTCATCTTTCTCGGGATTTCGAAATTTGACGGTGATCTGATTTCCAACGATTTTTTCTCTTCCATGGCTTTTTTTCGCTGATCGGTAAATCAAACGTTTGTTTCGGTTTCGATGGTGGAAGCTACGTCGAATTTGACGCCGACTCAGAGATATGCGGCCGGCGCATTGTTTGCGATCGCTTTGAACCAAGCGCAAATCAACCAGACTCAGCCGCTGGGAACCCCGGCGGCGG
Chr4.tRNA4-ThrTGT	GTTCTTTTTGTTCCATGGGTGGAAACTGACTTCAGGACTGGTGATGCTCCATGGTGGTCTTAAGACTCTTCAACAAGAAAAAGAGAAAGATTTGGTCTTTTTGTGTAAGACTTGTTTGAATGTTCTTATAATGTATAAGCTACATTTCATCGCAATTACTCTGTGAATTCTTGCCTCTTATATGAAATATTATGTTCATTCACTTCCCAAGTTTCTTTTTTAATTTCCCGTTTTCAAGGGTCACTTTGGGAGTAATTAGCTTTTGTTTGTTGACAATGGTACATGTAAGATCAGGTGTGTTTGCAATCAAAACAGGTATTTAAATACATTACTGAAAGATTAAATCAAAGGCCCGTATAGCTCAGTGGTAGAGCGTCAGTCTTGTAAACTGAAGGTCCGTAGTTCGATCCTGCGTGTGGGCACTTTTTATCCATTGCTTTAATTTTACGTTATCATTTATTTTTTTCAAGGATGTTACAAATATATTCACCAGTCATCAGGTTGTTTGCTGTAATTATTTGTCCATATGAGCATACATCAATCAATAAACCGAGATAATAACAAACTATTATTTTCGTTGACATTTTGTTTTTGATTTCTTATCATAAAAATGAAGTCAAAGACTTCACAAACTTGGGACAGTACCACATAGTGGCTCACCACTCGAAATGATTTGGTCTCTTGCCGGCTAAATGGTAAAGTAACTATGATTAAGTAAAATAAGTAGATTGATGTTTATAATCTTGTTTGTTCGGCTATGAAAAATATTAGT
Chr4.tRNA40-ProCGG	CGACCGTCGGTGGAAGGCCCAATTTTACCAAAACAAACAAAAACGTTATTAGTAAGGGCCTATTATTTATTTCTTCTTTAATTTCAAGGAAAGAGTGACCATCATATGTTGAGCGCGTGAAAATATCGCTCATGGTTATATATTTGTTTTTTCTTTGAGATAATAATTTCCATTAGAAAAAGTCGGTTTCAAAGTTAGAAAAAAAACATCTAAACATTCACGTAAAGTTTACCAGGAGCAATGGAGCATAAACATATTCAAATTACACACATACCTAAATAGTAAATAATAATAAAATACATAGACTTGTATTTTTATTATAAATATAATGAACTACATTCCAAACAATTGGGTGTTTGGTCTAGTGGTATGATTCTCGCTTCGGGTGCGAGAGGTCCCGAGTTCGATTCTCGGAACACCCCTCTTTAAATTCTCTACTGCTACATCAATTTTTTTCCCCTCGGATTAAATTAACGCAAGAAAGTCGTAGACTGATGACATACAATATGGTGGTGGCTCACTAAACTGACTATATGCCTAATTAGCCCGATGGGCCACATGGGCTCAATGCAAGTCGGTAAAAGGTGGAATGTTATTGAATGCGATGTATGTTGGCAGAGGAGTAACCGTACAAATTAGACTATTTTATACCCATGAAATCATTATCGTTCGATAACATAAGATAGTAAACTTTCATGATCTCGTTCTCTATGCATCCATCTCTCATCTGTGTAGTGTAGCTTTTTTTTTCTTTTTTCCCCACAGTATTTAT
Chr4.tRNA41-HisGTG	AGATCTCTACCGGAGACGGTGGTGTTTAGGAGGATGATGAGAAGTGTGACGGTGGAGAAGAGGAAAGTAGTGTTCGAAGCCATTGGTGTGGTTTTTGTTTGGAATTTTAGTGTGATTAGACTAGCTTGTGATGGTTTGGTATTTATAGTGTGTTTGTGGAAGGATTTGTTGTGTTAGTGGATATTAAAGAGTAATTAAAAGGTTTATTAGTGGGGAGGGATAAGTGAAAGTAAATGATTAGTGGTGGATGGTGCGATTAAGGCTTCTGATGAAGATGAGTAACAGACAATGCATACGAAAGGTTTTACTTTTAATTTAAATATGTATTTGATGCAGCAAGAGCAACAAAAGTGGCTGTAGTTTAGTGGTAAGAATTCCACGTTGTGGCCGTGGAGACCTGGGCTCGAATCCCAGCAGCCACATTCTCTTTTGGTTTTTTGAAAAGAAATTTTTTTGGGCCTCCAAACTTTTAATTTTAAAGCGTTTTAAATGGATCTCCTTTGCAGATAATTAGTGGCCCACTATACTTTCCTAACAGCCCATATATTGGTATCTTTTTTTTTTTTTCCACATATATTGGTATCTATATATCTTATCTTACACTTTACCAATATTTTCATACTTAATCCTATGAAATTCTAGTTTTTCTGGTTATGGCACTAACTTAACATATATATTTTATATTTTCAATGTTTTTAAGAAAATGAAAATAGTAAATAATAAACAAGAGTAAATAAAAGAAAGCAAACAAAAAAAGAAAATAGCAACTGAA
Chr4.tRNA42-TrpCCA	GTCCTTGTAGAAATGTAGTCTTTTTTCTTTTTCTTTAGCTCTCTATTCCTCCTCCTTATTGAATTGATAATTTTCTCCTAGTACCAATCCTTATCCTTGAATTTGATTTTTTTGTTTTTCTTTTCTAAATTTCGTTTTTGTTAATTTCTTTTTTAAGAGAAGTTAATTAGGGATTTCAATGGTGGTTAAAACCGAAGCTATATTTGCAAGCAACAAATCGCATTTTTATGTTAGTTTTTCTAAGCTTGGTCATATTTTATAAATGTGTAGTGGTTGCTATTGTTTGCATAATCACTTGTTATGAAACTTTTATCCGGTTAAGTATATATAATGAAGCCAACAGTACAACAGGATCCGTGGCGCAATGGTAGCGCGTCTGACTCCAGATCAGAAGGTTGCGTGTTCGATTCACGTCGGGTTCAAATACCCCGAAAATTAGATCCTTAACTTTTTTATTCCTGTATTTATAGAAACGGCCCAATTGTTTTGCTGTATTTACAAAACGGCCCAACTTGTTTGCTGCTTCACTGAATGTACCCTCAAAACTTTTTTGGTTGCAACTGTAAAAACCTTATCCGCCATTAAAGGATTAGGAAAAGAAAAAAACTTTTCGTCAATGGACTACTTGTTGACATCACCTTCGTCACTGAGATTCTCCGATTTCATCTCTTCGATTCCCAAAGAAACCGATCACAAATGGCTTCGCTTCTCAGTAAATCTCGGCGATGCGAGGAGGTCGACGAGGACGAGGATAACTTGCGGTGCGATTTCG
Chr4.tRNA43-ValCAC	TTACTATTATTTTTTCAATTAATTTTTGTTCTTGTAATTCAAAAATGGAGCTTTGAGGCCTCCCAAAAATAATTGTTTCTCACCTTATGTAATGCGTTGAGCAAATTAAAACGTTCTTGAAAAGAAAAATGCAAATCCTCTAGTCTTAATTACATCAAGTTTGATGTTCGCGATCTCTAATGAGTCCTCATCTTCATTGTTCAATATCTGGGTTAATCTTACGTTTATCAATTATAAAGTTCTTGGATCCATAACTTCAATTTCAACACAGTTACGTTATGTGTAATCCAAATAAGTTTATCTATTGTATATTAGGAAATATACATTAATCTGAACCTATGATCAACAATGTCTGGGTGGTGTAGTCGGTTATCACGCTAGTCTCACACACTAGAGGTCCCCGGTTCGAACCCGGGCTCAGACATAATTTTTTTATTTTTATTTTTTATTTTTTTTATTTTAAAGGATTCTACAGCGTTTAATTGCTGATTTCATAACTTTCATAATGATTTTTGCCTTACTTATATCATTCATGATATACTATATTTACTTGTTGCGTATCAAAGTTTTTTTTAGTCCAGTAAATCACATACGCTATCCGATTATTTGAACTCTAATAGTAAAACATTAACATCATTATTACAAAGAACTAGTCCACATGACCACATGTTAAGGTCAATGTTAATGTCGTTTTATATGTTTGTAAAACTTTTAATTGAGTACCATGCATATAAACTTTTCTTGGTTTTGAATTTGGTCTGAATAATTTAACTA
Chr4.tRNA44-IleAAT	CGTGTGTCTTGAGTCCGGTTCTTCCCTTTTATACACTTTTTGATTCCAAACAAATCTTTTCTCTTTGTCCTGTGACTGTGAGTTGGTGTCTTTATGACCTAAGTTAAAAGCCCCAAAAGCCTCTCTAGGAGGAGTAAACCTGTTTCTGCTGTGGACAGACCATGTCATGTCATTGTTCTTTATGTTAACTTTAATGTCAAACCGTGTCACTTACACTAGTGTATATTTCTTTTTACATATCTACACGAACATGAAACTTGTCTTCTAGTTAGTACTAAAGATTGATCTTCGTCTTTCGGCTATTCGTAAACTAGAAATGAACAAATCTTTAGAAAACGATCTTCCAAAATGGCCCATTAGCTCAGTTGGTTAGAGCGTCGTGCTAATAACGCGAAGGTCGCAGGTTCGAAACCTGCATGGGCCATTTTTCATAATATCTTTTTTTTTCTTCTGAGTTTCGTCGTAAATAAACAATCCGACGCCGACGGTTTTGGGACCCCCCACTAATCAATATCGTGTCCCGCTCACTTAACCCAAAATATGATCCCCTACGTACCTCTTTACTCTCTTCTGGTGCTCCCAACAACCATACTTCGTCTCGATTTCCATCACGTGTTCTACACTTCTCTTTATTCCACGTGTCATGATCTTGGCTCATAGTCACTCTCAATTACCAAAGACTCTCACACACTAGATCATACAATAACACAACAATTTAAATCAAGCAGTCAATAATCAGCCAACTAGCTTTTTAATTTTCTCTACAATTCCTCT
Chr4.tRNA45-ArgACG	AGTCAGCTTCTCTTCCATCTGTAATAAGCTGTGATCATTTACCTAAAACGCCATTCTTAGAATAATTGGAAACAACATGTTCTAAACAAGAAGACCATCTCTCCCTCTCTCTCTCTCACTATTCCTTTCCTTTACCTTTTTCTCTATTATATCCACTTTTTTTAATTTTCCTCTGAATTTTTTTCTTAAAGAGCTGAATTTTATGCCGAGTGTTTTTGAGACAGCTTAACTAAAAAGACGATCATATTCGGTAAGAGAAGGCGACGAGCTATGATGAGAGATGTATACTTCACCCTTTTAAACCAGTTGTTTAATATAAATACCTTTTGTAGAAATTCTTAGTCAAATAAGACTCCATGGCCCAATGGATAAGGCGCTGGTCTACGAAACCAGAGATTCTGGGTTCGATCCCCAGTGGAGTCGTTTCTCTTTTCAACACGAAAACGATGATGTATTGAAACCATACTTGTTTTTTAAGTGAAGAGTAGGAGAAATGCAGAAACAGTTAAGAAACTTCAAGTATTAGAGACAACACCAAAAGGTTTTAAAGGATCCGTACAATGAGCTCTCTTCAGACTCTAAGAAACTAAATTCTAAAGAAGCTGAAATGTGAGAGTTGAGCATATGCGCGGATAATACCATACAGCCCCGAGTCTTACTTATTAGACCAATGAAATGCTGCTTTCACCTCCGGGAGGTTTCCTCACGCCGCCAAAGTAGTCTCGGGACTCTGACTTTCCGTCTGCGAAAATGTTGTTTCCGCTCATTTCACG
Chr4.tRNA46-TyrGTA	CTAAATTGGTTAGTTTAAATAAGTTAGCAGCATCATAAAATAGCATATTAGGGATGGGTCTTTAAATATTAATATATAAGTTTTAATCAAAAAATAAATAAATTAAAAATTCATATTGTTGTTCAGTATCAACTATCAAGCCAATAGTCTTTTAACGATGTATGTAGTCCGCTAGCTGGATTTTTGTTTATGGGAGTCCTAATTAGGGTCGAACTCCATCATCACTTGACTAATTTGGTTCTTTTCAAATTGTGCTGACGCATATAATTTGCCTTCTAATCAAGCCCATTAGGGGCCCATATTAAAGTATAAGCGCTATATTTCTATAGTGTGAGTATACTAATAATTATCCGACCTTAGCTCAGTTGGTAGAGCGGAAGACTGTAGTAGTTGCTGTAATCTTTAGGTCGCTGGTTCGATTCCGGCAGGTCGGACTTTGTTCCCTTTTTATTTTTTTGAGTCAAATTCTTACATTTTTTTAAATTGTTATTTTAGATATACATGATGAGTGATGACTATAACTAAAGCGTATGTAGCGAACTCATTTTTGTCTAAGTGATCAAATTTTATTTTTGTTTCTTACTACTGCGGCATTAATACGAAAGTTCCGATCAAAATATGAAGACACGTTTCGCTTGTGGATGTTCTGAATAATATTATGATACACCAATAATGAATCTTCATTTCAACTTTTTACAGAAAAGAAGTGGGGCTTTTGTCAAAGTGTATCCAATAATGAAAATTTAAATTTGAAATCATGAGACCACCTCTTGTATGCTTTTGG
Chr4.tRNA47-GluTTC	CCAATCAAAATTGTGAATGATTATCTATACATATATATTCTAATCGAATAATGTATCTGTAGATATTTATTGGTGATTTGGCAAACAATGGATGTTTATAGTTTCAAAGATTCTTTCATTCTCTACAACTAAAAGGTTGAATGTTTGGATGGTCTTAGTTTTATCTTGTAAAAAGATGAATAATGAAATAAGATGCTGTTTTCTAGTGACAAACAAGGAACAAAGCGTGATTCCATTTTAAAATAAAATAATGATTCAGCAAAAAATTAAATATAATGTTGGGTACGACAAAAACAAAATCTATATAATGTTGGATTTATATTTCTCTTAATGAGAGATAGAACAACAAATCCGATGTCGTCCAGCGGTTAGGATATCTGGCTTTCACCCAGGAGACCCGGGTTCGATTCCCGGCATCGGAGCTTTTTTGTTTTTACTTTTGATTTTTTACAAAGATTGTGGAACCTTCGAAGTCAGGTAGAGGGTTTCTTAAGAGTAAAGCAATCGGTGGATTTCTTATGTTGCCGCCGACGAGATCTTTGAATTTGAACTCTTTTTGTTTTGGTGAAGAAGATGAATCATTCAAATGCGAGAAAGTTAACTACTCTCCATGGATTTATATTAAAGAGAAATCTATCATCTTTTCACGCCTCACTGAAGCGGTTTTCAGATAAAAAGTTCTTCAATCCGAACCATGAGGACGGTGGTGTTGTGGTGGAGCGATTATGTAGAGCTAATAGATTTGGTGAAGCCATTGATGTATTATGTGGAC
Chr4.tRNA49-IleTAT	TCATAGAAGAAAAGCCAATAGAATGTGCTGGTTAACTTGATGATCAATAAAGTTTCAAATAGTCTTTGCCTCTTTTTCTTATTAGTGAGCCAAACACTTTGTAACGTTTTTAATTAGCAGAGACTATCCTGTATGTGTGAGAGAATATTGTTACCATGTGTAATACTACTAGTTTTGTGTTATTAGTTGAAGATATGAGATTATCCTTTTAGTTCTATTGTTTCTCAAGTTAAATACAGTTATGATGAAATCAGAGAAGTTATTGTCGTCTAGTGAGGTGATGATCAAATCTTAGACTTTAAATATAATATTAAACTTTAAATATAATATTGAACTTAAAGAGAACAAAAGGTCCCGTAGCTCAGTTGGTTAGAGCGTTGGTCTTATGAGCCGAAGGTCGCGGGTTCGAGCCCCGCCGGGACCATTTGTCCTTAATTCATTTAAATTTTTAAATTTTACGATTTTTTCCTTTTTTTTCATAATTTATCAACGCACGTTGTGAAAAAAATAAAAAATCAATCATCTCTGTTGTAATTGGATTTTGAACATGATGAATGCGTGGTGATTCCCAGAAGAAGAACCCAGAAATCGATCGAAGATATGGTTCACAACGCTTATGATTCGTTTCAGCTTCTCAAAGATTGTCCCGCTAGGATCGATGCTGTTGAATCCTACGGCTCCAAGCTCTTCGCTGGATGTTATGACGGTTCTCTCCGCATTTACTCTCCACCGGAATCTTCTGCCTCCGATCCGTCGGAGCTGCATCAAGAGACT
Chr4.tRNA5-GlnCTG	CAATCCCATTTTCTCTTACCTTACGCCTAAACCCTCCTCTACCATTCCAACCATTCCAAAACTCATAATCAGAGAATTGGCCAAAAAAAATCAGAAAAGACCCAATTTTTTTCTAATTTGATCACAACCTAATCCTATCAACATCGTTAACCAAACAAAGCCAATACATTTACCAAGGATATACGTATGCATATTGCAAAGATCACCCGATTTTATGAATTTCAGAAAAAACCTTCCGCCTGATTCTCTTGAATCGTTTTGATCAGACTGCCGTATCGGCGGAGACCACGATGGTGTAGTCCTTGAACATGTCTAGATCTTAAACCAAAACGGTAGGACTCGAAGCAACTGGTCCTATGGTCTAGTGGTCAGGACATTGGACTCTGAATCCAGTAACCCGAGTTCAAATCTCGGTAGGACCTTTGTTTTCGGCTTCGGTTTTGAGATTGTGCAAACCGGTTTTTAACCAAATTAAAACCCACCGGTTATTGGTTTTAATTTAACCGAAACTCGGTTCGGCTCAGTTCCTACCGTTTGGTCACCAAAGTCTGCTGCTTCTTTTTTGTTCTCTAAGTCTAAAAACCTCTCCTTTGGCTGTGAGAGAGCCAACGAGAAGAGAAAAAGTATCTTCCTTTGAGAAGTGCAAGTCCATGGCAGCTCTCTGTTGTTGTCCCACCACCATCATCGTCTCCGGGAAGGTTTCTTCACGGATTAAAACCGCAGGCCCATTACCCCGAATCAACCCTTTTAAGAATCAGAAACGATTGATTAC
Chr4.tRNA50-ArgCCT	TTGTCTTGTAACGAAGCAGTTGTGATCATTGATTCCACTTAAGGGATATGGCTGGATGGAATAGATTAATTAGTTTTCTATTGAGTATGTTACTCCATCCTTTTTACGGGTACTTGAAATCTTAAGTGTCTACTATTCAAAAGATATTTGGCAAACATCGATAATTTAATCAGAAATTCAATGTTGAAGTACGTCCGATTTCGATGTTTGTTTTGATGAGATTTTAACATACACACTATCACACTGATAGTCTAATACCCTGCTTCGACGTCGTAATATGATAATCGAAATGGTAAAAAGACTTGTTTAGTGTCTAATACTACGTTATTAGCGACTTGGTAGCGTAAAGAGCGCCTGTAGCTCAGTGGATAGAGCGTCTGTTTCCTAAGCAGAAAGTCGAAGGTTCGACCCCTTCCTGGCGCGTATGTAATGTAGTCTTTTATTTTTTTTTATTTTATGAAAGAGAAAGAAGATCTTCTAGAAGAAGGGTTTATCTTTGACTAGTCTTCTTCTGACTTCGCCGAATGTGTGTCGATCTCCGGCGAAGTAATAAGTCGTAATAACCCTAAAAATCTTGCCCTCTTTTTCGCCGCCGGCTAAAGCTATGAAGGTTTTTAATCTTGACCGTGGAAACACTCTCTCTGTTTCCCTCTTCTCCGGTGTCACCAACTCCAAGTACGCTCCTTCTCTCGATTTTTCAATTCTCTCCCTTTTTCCATAACTTAAGCAATTCGTGATTTGGTTATATGAGAAAGAAAATTGCGTTTTCGATT
Chr4.tRNA51-ThrAGT	GAGAGGCATGCAAATGGTAAGTATGAAAAAGGTTATAAAAGAAGAAGGAAATAAAGATTAGATTCATGCACTGTAATTTTGTTTAAAAATTAGCATTATCTTGAGTCTTGACCACAAAACCAAAATTAGTCGTCCGTTACAAATTGGAAAGGGATTTGGTTGTGACCAATAGTATGAAGATGGTTTACTTAGTTTCCAATACTCTATGGACAAATGGTGCATTTTTGTATTTGTTAGTTTTTTTAAGAGGTCCACATTTCAATTGATTAACGCTTTTTAAATTAACTAACACTTAAAAAAAGTTTTGTTACAAAGTATTATATAGATTTTAATTAATTGTAACAGCAAAAGCTTTCATAGCTCAGTTGGTTAGAGCACCCGTTTAGTAAGCGGGAGGTCTTGAGTTCAACTCTCAATGAAAGCAAATTTTTGTTATTTTACAATTAAAATCAGTTTTGTTCATTTTTATTAATCTTTAAAATAGATATGGTGTGAATGTTTCTCTTTATGCTTGGGCCTGTGGCCCTTTTTGGGCTTTGAAAAGCCTTGTAAGTTGACATAAAATCACGCTTATCAATTAGAGAATTATTAAAATATCCACCGAAATGTTTTCGGTGATAATGGGCTTTGAGTGCGTACCAGTAAAAGAAGGTTGAGACTTGAGAATAGCAATTAGCAGCGATCTGACCAAACAACACAACACAGTTAAATCATTCTCGAATACTTCCACTGGATGTCCACTGTGCAGCATGAAATTTGCATATATTTATTTTT
Chr4.tRNA52-MetCAT	TTGAAGACCATTTTAAACTCAATTTTTATTGCTTATCTTTCTCAGTTTTTGATCAAAGCGTTTCTCCATTGAAAACCATTTTAATCACCTGTTTCAATCATACATAATGTTAAACACATGTACTGGCGATTACAATAGGTATATATTTTGACTGAAATTTATGGAGCATTGTATGACGGTTTGATAAATTTCTGAGAAAACTCATTCTTAAGTTTTAAGATTATCTCAACAACTGGTGAATCAAAACTGTGATGTGTGGTTTGGGCCAAACGACCCATAAACGAGTTCAACTTAACAGAGAAAGAACAAAAACAATTATATATGTTGACAGAGAGAGGTAACACAGCAAAGGGGTGGTGGCGCAGTTGGCTAGCGCGTAGGTCTCATAGCTATTGAGTGATCCTGAGGTCGAGAGTTCGAGCCTCTCTCACCCCATATATTTTTGTCCTCTTCAAACTAACCTTAAACTCACGTTTCTCCTTTTTTCCTTGTCACACTGAAACTGAATCGTTTTTTTTTCTTTGTCGACTGATGATATATCTAGATAAAGAGTTTCAGAAAGCCAATTACAAAAGCATCAAAAACACAACCATGATGCTCTAACCAAAGCAGCCAAACTTACAGGCTTAAACAACAAGCCAATATACAAGATCACAAAAAAAAAAAAAAGAAATCTCGTTAGGCTATCTTTTGTGATTTAGATTTTAGTTTTGTTTTCTATCAAAATGTACTCCCTCTATTCCTAAACTTCAAAAGTCTTTAGTGTCAGTGAATGGTGTTGTCAA
Chr4.tRNA53-AlaCGC	TCTTTTAAAAAGATTTGTTGAAATCTTGTTAAGAGAAAATCTTACATAATCTTTAAAACTTATATGAATTGAATAACTTCATATTTAACCTTATCTTTTCTATTTATTAATTTGATATCAATTTAATGTTTGAACACTTTTGAAAATATTGGTAGATTTTATTTTTAAGATAAATGCATATATACATCAACAATCCTCCTAATAATTTGTCGATTGGGCAACTTGTTTAACATAGACTAAATATTTTACATATATGGTCTTGTCTCACACTATACATTTGGATATTGTATTATGGTAATCACAGTGTTAGCAAAAAATAGAATTAGTTTAATGTTATCAGAAATCAAACAGGGGGTGTAGCTCATATGGTAGAGCGCTCGCTTCGCATGCGAGAGGCACGGGGTTCGATTCCCCGCACCTCCATTTTTTCATAAACACATTTTAGTTGCGTTTGAACAAGTTGTTACTTGTTACCACGGAATCACTTAGTTTTTTTTTTGTTTCACTTGATCAAATCTCCTATCTCCATGTATCTAAATTGTAATGCATCTGCCAAAATATGAGACTATAAGATGAAACATTCATTCATGATATGTTTTAGATACAGACAAAGAAGAAGAGTGCAAACGAATCATCATACAACATTCCTTCTCAAAGAGAGAAAAAACAAAAAGATAAAAGAATGATCAGGAAGAAGATAGGTTTGGTATGGAAAGTCCAGAATCTGGACTGTGTTGCTCTTTCCAGATTTTACCAGTGACTCTAAGTTTAAG
Chr4.tRNA54-GlnCTG	AAATAGCCCCTGACTCTCTAACCCTCCCTCTCTCTCTGTCTTTCTCTTTCTATCGTCACCGATTCTGCAAAAGCGGTGCTTTTTTCTTCGTTGGTCTCTTTTGATCTCTGAAACTGAGAGAGAGAGAGAGAGAGAGAGAGAGAAAAGAAGAAAGATCAAATCTGAACCGTTCAGATGCCAAGGCTCCCTTTAATTCGAATTTGAATCTGACGGTTATAACATTATCTGCCAATTGGGATTGGCTATTACCATTAGTGATTGGTTCAAACCCGCTACGTACGTAACCGTACTTTTACGGCAAGCATATAATATTTAGTATATACTAGTTTATATCAGGACTGTCATCAAATGGTTCTATGGTCTAGCGGTTAGGACATTGGACTCTGAATCCAGTAACCCGAGTTCAATTCTCGGTAGAACCTTCTTTTTGTCATTTTTTAAAAATGATTTAAACTTATTAAAAGGCACAGATCTTCCATCATTATTATGTTATGCTTATTTTAGTTTATTCTACAAGTGGAAACGACTTTCTTCTACACTCACAAGTCACAACAAAGATTTGCCGACAACAAAGATTTGGAACGAGAGCTCACAAAAGCAGAGTAAAAGAGAAAAGCAGCAAGTTTCAGTTTGGATCATTCTCCAGGCAAGATTCAGTTTCAGTACGATGATGAGTATCCAAAGCCGGCTTTTCTTCCCATAAGTGATGAAAGCATCATCTGTCCCACAGGTGTTTCCGATCCATCAGACCATCCATGCTTCTCAAGCAACT
Chr4.tRNA55-IleAAT	ACATACAAAAATAAATGTAGAGTAAATCATTAAGATTTTATTAGGAAAATAAATACTTTTATACTATGAACAACAATTATTTTCGTTTTTATTATTTGTGGAAGAAGGAAAATATCAATCTAGTATTTTCTAAGATTTTGTAGAATAAAAAGAAAACAAAATATAAATCGAATAAACCCAAAAAAAAAATCTGAAAATTTTCTGAACACTTGATATTTTCAACTCTTGAATAAATTATACTTGCCAATTTGTAGCACTTGATACTTACTTGTCTTGAAAGAAAACTGTCACAGAATCACAATCTAGGCAATTCCGCGAGAAATATTTAATGTACCGTTTATAACCGCAGTGGCCTATTAGCTCAGTTGGTTAGAGCGTCGTGCTAATAACGCGAAGGTCACAGGTTCGATCCCTGTATAGGCCACTTTTTTGGCTTTCATTTTGATCAAACTAAAACGTCATAGAGAGAGAGAGAGCGATGATTTTCTAAAAGTTTTAGAAGATTAAACACACATTCCATGTGTATACATTTTACAGAACAAGGAGAAATGTGATGCAAAAAGAGATTTGACTCTTAAAAAGTTAAAATTCCGTTTCTATTCGATACCAATCTTTGCAGTGTTTATAACAGACAGATTTTACAGGTCATATACTTTCACTTTATCTTTGCACAATTATCTCAATGCAAAGGAATACTCACTAAAACATGTTAGCAATGACCATCAAGCTACTTGCTCACTCTTCTAGTATCTATATTTCCCCCTACACTTTTGG
Chr4.tRNA56-IleAAT	TAAATTAGTTTTTATGTCTTTTAAATATTTTTATTTTTTATTTTTTTTGACAAAATCAGACATCCGAATTAACGAGCGTTAACAGTGGTAACAAAATCGTTATTTGCAGTTAAAACTTAATCATGTGATGTTTATTAGTTATATACAATTGTTTTTTCTAATGCATACGAATATATCGTTTTAGTCAAGTAGTTATATGAGAGTTTATTATCTTCATGAACACGAGTACGAGTCCCATATCCGATGTTTTTTTGTTGCACTTGATACTTGTCTTGAAAGAAAACTGTCACAGAATCACAATCTACGAAATTCCGAGAGAAATATCTAAGTGCACCACTTAGAAACGTAGTGGCCTATTAGCTCAGTTGGTTAGAGCGTCGTGCTAATAACGCGAAGGTCACAGGTTCGATCCCTGTATAGGCCACATTTTTTGGCTTTCATTTTGATCAGACTAAAACGTTGTCGTGTGTTTCAGCTTCTTTTTTTTTTTTTTTTTTTTTTTAATCCTTTTTTCCGGAGATATTTTGTTTTTTTTTTCAATTTTACGGATATCGTTATCTGCTTCTCACACTAACACGGCGAAGCAGAAAAAGAGCTCGAAACAAAAATGGAGGGAACCTTCTCGCCGCTTTGCTTACGTTCTTCTTCGAACCTCTGTTACTTCTCCAGTAATGTTTCACCAGATTCTCACCGTTCTATAGGATTTACATTGGTTGATTCGCTCCGGCCAACGAACTTGGTTTCCCTGCGAACGGGAAATAAACGTTCGTCATC
Chr4.tRNA57-ProTGG	AGCCGGTGGTGACGGAGAAGGATGAAGCTTATATGCGGCGCTCTATAAGAAGAAGAACTAACCCTAGTTGATTTTATGGGCCTTTCATCTACTAGACCTATATTTTTATGGCCCAACTAAGTGTTTCTTAACTCAAAAAAAAAAAAAAGAGTTCCTTTATATTGTGATTAACGTCTAACGATTTTTAACATTTGATAATTTAACTTTGGATAGTTTTTTTCTTATTTTTGAACAAACGTTGGATTTTTTAACTTTGGGTGAAAATATCTTGTTCTGTTTACTGTTTATATCACAAAACTAAATTATTTAATATACATTGTATTAAAAGCTAGCAAACTATATATCAATGTGGGCGTTTGGTCTAGTGGTATGATTCTCGCTTTGGGTGCGAGAGGTCCCGAGTTCGATTCTCGGAACGCCCCATTCATTTTTTTACTTTTTATATTAGATTTTAGAGCAATGTTCAGAATTTGGAGTTTTGCCAAAAGACACAAAACATAAAATGAGTTGTGTTTCTTCGTAACTGTCTGTTATAATCTTGAAATTTGAAGAAATCCACAAACTTGATAGAAAAGGTTCACATTCACACAGGAACCAAAATATCACATAGAACAATAACACTCTTGCATCACAATAGCTCAATATAAAGGGCTCACAATCATATGACCCTAAAGATCACAAAGAACAACAATACTCGCTCAATATAACCTCCTGCAAATAGTGATACCATCGCCAAGCGCAGCTTGCGAGATCTGCACACGCTGATCAGCCG
Chr4.tRNA58-LeuCAA	ACGTATGAAGAAATGGGGAGGGAGTGAGACGACATCCAAGGATATACTTGCGTGATTGATGTTTTTTTTTTGTTAAGCTTAGTAGTGACTTTTTGTTTGTCTTTCATTGGTTTGGGCACCAAATTGTTCTATTTAGAGTTTTAGATTGTAGGAAACTGTTCCATCAGTTATGTTTTGTTACTTACTTCCAAAAGGAAAAATTGCATTACAAATGTTAGTTACTTTTCCTCATGTAACCCAAATGTATCAAAAAAATTTGTAACCCAAATAAAATTCCAGATGCTTGAGAATAAGCCATTCTAGTTTTTTCATCCTGCTATATATGTTGTCAATGATATTTAATAAAGAAGGTCAGGATGGCCGAGTGGTCTAAGGCGCCAGACTCAAGTTCTGGTCTTCGTAAGAGGGCGTGGGTTCAAACCCCACTTCTGACATTAGTTTTTTGTTACAGTTTCTGCGTGAGCTTTTTGTATTTACATTTCCTTGGCTTGTGTCCTAAAAATGCAACGTGTCTTCAAACTTTGTTTTGTTTGTGTGCAAATTCTTGCGGCGTTTTACATTTGCATTACGAGGTGTCATTATTTAAAGAAATCAACCTCAGTCGACAAAATTCTATTATAATTGTTCCATATATCAAAAACTTGTCGAAAAAGTTAGCGCTGGAAGCCAAGTGAACATAACCAGGGTTCAAAATGATTACAAAGCTCAAAATTTAAGATAAACCCTAAAACCATACAGATTCTAAAGAGACCGAGACAAAGCAAAATCTGAGGTACTGGGAAGA
Chr4.tRNA59-SerTGA	GATGAAGATGGTGTATGCAAGCTCTAAGGATAGATTTAAGAGAGAATTGGACGGCATTCAGGTGGAGTTACAAGCCACTGATCCTAGCGAGATGAGCTTCGACATTATCAAAAGCCGAGCTCTCTAGATCCTTTTCAACGATCTATATCTCTATCATCGATCCTGATCTTCACAAAAAAAATTACCATGTCATCTGGTTGAAAACTGAATTCTTTATCTGTCTTATTCATTTTATAAACATTCTTTTCTTTCTACTTCCGTTTGGGAGAGAAGTTCAAACCTTGTAGCTTTGTTGTGTAACTCTCAAATAAACGAATAATATTTCCTACCTCGTCGTGGTTAAACAAGAAGTCGATATGTCCGAGTGGTTAAGGAGACAGACTTGAAATCTGTTGGGCTTCGCCCGCGCAGGTTCGAACCCTGCTGTCGACGATAATTTTTACTCCTTTTGTGTTGTACTAAGTTACAATACTATTTAACTCAATTTATTCATACTTTTACATGGTACTAGTAGTAGATACATCAAAATAAGCCATGGATCATCAAACCACAACGCACATTAGAAAGGATTAACAAACCATACATTTAAAAAGAAGAAGCAGAATCTCAGTTTCCAGATTCTTGAAATCTCTTTTGCAAAGGCATAGAACCTTGTTGGCCTGCCTCACCTCCTCCCGAACCCGTAATTCCCATTTTATTCCCTAACCATCATTACACCAAATTAAAAGTCATTACCACCGTCAAAAGCCGAAAACGTTGTTTAACAGGAAGAGGCGTGTATT
Chr4.tRNA6-GlyCCC	TTAACGCATGAGCAACGCTCGAGGGAGGCGAAGAAGGCGGAAATAACGGTGGTGCTGACCCAGCTCGCCGCTTGATCTAGCTTTTCCAGAGAAGCCGTGCTCAGATTTGAGGCCGTGGAAGCGGTGGAATTGATGCTGCTGCTGTTATCCATGGCTTCTCGATTTCGATTGGAAATCTCACAAGGTTGAGATCGTGTTTGGGGATTTTTTGCGGAGAGATTTTGAATCGAAGAGAAACGAATTTGGGGATTTTTTTTAGACGATGTGGCGATGCAGAAGAAAATATGTAATGTTTTGATTGAAATTTGTGGTTAAGATAAATCTAGTTATATGGAATGTTTAAACAAAAAGCGCATCTGGTGTAGTGGTATCATAGTACCCTCCCACGGTACTGACCAGGGTTCGATTCCCTGGATGCGCAAAACTTTTGTTTTACTTTTTCGTTTTATAATACTAATATTTTTTATTTCCGATATTTGTTTTGTTCTTTTGAGTTTTGAGGACTTGCGACCTTCTGTGGCAATGAGTGTCTCATTCTTCTCAGATCTTTTGTCCAAATACAAAGCTCTACACTTTGTTATAATATGATTATTAGATTTGAGAACTATTGATTGGATTCTTCGTATGTTATTTTTCTTATTGATTAAATCTAGCTTGACATCATGTAGATTTTGATCTTAATTTAAACTTATTCACCAAAAGTGTTTTTAGGTTGCTAGAGCGAGCATAGATGATCGTGTGTCTGTATCACATCGAAAGTTACTAATTAAG
Chr4.tRNA60-LysCTT	AGAGAATGTCCACAATGATGGTATTAACAGAGTTTCCGAAGCATCTTATTAACCTTGATAGCATCACTTCCACGACCACGAGCACTGGGATTTTCCAACTTCCTCTAGAGAGAAACTGAGCCTGTGGGTATTGAGCGGTTTCACATCGATCTTCTGGCTTGCCACAGCAGTACGAGGCACAGATGCCAAATGTTCTTGTAGCTGCTAGGTACAGAGCCGAACGGGCATTGAAAGGTTGGCCTTTTCATTTGTGTGACCAAAGATTGTTGAATGTTTAACACTTTTACTCAAGATGAGACATGGGGATAGTTTACATTATTTATATAGTTCTGCTGGAAAATTAACAACAAGCCCGTCTAGCTCAGTTGGTAGAGCGCAAGGCTCTTAACCTTCTGGTCGTGGGTTCGAGCCCCACGGTGGGCGTGAAATTACATTTTATTTTTGTACCATGATGTCAGTAAGCCCATTCTCTAATGAATATGAAACTAAACGGAGTTATTTTGTCAAAATGGAAATTAGAGCATGCGACATGATCAAAAGTATTTCTAATTAGGGTTTGTGTTACGTATGGATTTCTTATTTTTGCGTTAAAGGTGACGTGTGGGACTACGTCACTCCACCGAAGGGCCTCGACGGGTTAATGTGAAGGCCATTATGAATTTATGATGGTTATGATTTGTGACCCACCCCACTAATGTACATTATTAGTAAATATCTAAATGTTTATATAACTACTTGACTTCTGCCATTGCCGCCTCGTGATTGTTCTCCTT
Chr4.tRNA61-GlyCCC	CGGAGAGAGCGAGAGGACGGTGATGGGATTCGTCGTCGTCGTCGTCGTCGTCGTCATGAGAGGTGGAGAGATTGACGCAGGCGCAGCGTTCGAGGGAGGTGAAGAAAGCGGATATTACGGTTGCGCTGATCCAGCTAGCGGCGTGGTCGATCTTTTCCATGGAAGTCGTCGTGCTAACGTTGGAGGTGATGCTGATGCTTTTGTCCATGGCTTCTGGATCCGATTAGCGTTTCAGAAGACGACCAAGAAAAGAAGATCGTGGGATGGATCAATATATTACAGGAATAACGATTTTGAACCGAGAAAATGTAAATATAAGTATATAAAACGATTATTGTTTGTCAGAAATAGCGCATCTGGTGTAGTGGTATCATAGTACCCTCCCACGGTACTGACCAGGGTTCGATTCCCTGGATGCGCAGATAAAGGTTTTCGTTTTACAATTTTGTAGAAAATATGATTATGGGATTTTTGCTTTTTATGTCATTTTTAGGTGTTATTATGTAATTATTAAAGTTATATATATTTTATATAGTAATAATATTTATCAGGGGTGCATTTCGGTTTAATTTTGGGTTCGGTTTATTTGGGTTTTGTAATACTCTAACCATACTCAACCGAAGTTATTTTGGTTTGTGTTTGAACCAGTTTTAGTTCGGTTGGATTTGGTTTGGTATTAGTTTACTTCAAAAAAATCAATTAGCCGTATAAACGAAAGAACAAATGAAATACGAAAGTTTTTTTTTGAGTTTTATTTTTTAGAAGTTAGAA
Chr4.tRNA62-LysCTT	GAGCAACAAGCTGGTTAATGGAGGAGAGAAATTCGATTAGTAAATCTAAAACCCCTCGCGAGGTTGACTTACCGTAAGTTTCAAGCATTCTACAAATGTAGTCAATACTTAAAAATGAAAGGGTAGTTAGTTTTCTCTGTTCTGGTCTTCCCTGTGTCACATGAAAATGCTCGTGACGAGTTCCTATCTGAAGTTTTTTTTAAAACTCTTTTGGAATTGGTGTGTGTCAATAAATCCTTTTTGTATATTTTAAATGTTACATAGTGCATTCATTGGCTTGTAACAAGTTCCTACTCTGATAGTATTAAGTTAAGTTAAGTATAACTTAAGTATCTAACGTTAACAACAAGGCCCGTCTAGCTCAGTTGGTAGAGCGCAAGGCTCTTAACCTTGTGGTCGTGGGTTCGAGCCCCACGGTGGGCGTTTCTTTTCCTTTTTGTTGCATTTGAGTGGCATGATTTAAAAGGAAAATCCTTACCATAACGATAGTTGCATTGATGATGGGGGTCGATTTCACTCTCGGAAAACAAATCTAATCAAAGAAGGCTAAAACAAGCGAAACACATGCATTTACTAAAGCTGTCTCACCAAACTTGAAAACAACAGTTTTAAGTACAGTAGTAGGTACAATAACTTATTTAGTTGTTACCAACTAATTTATGACTTTAAAATCGAAACACTCTCTTCCTTCCTGTGTTTTTTCAACTAAACCTAACAACACACAGTTTTTCTTTAACACACATTTCCTTGTTCTCGTTGTCTTAGAATTACCA
Chr4.tRNA63-TyrGTA	TAACGTCAGTGATCTCAGAAGCGAAGCAACGAGCGAAGTCATCAAGACGAAGAGTTTGTAGATGACATGTGATTTTGTAGAGAATGCAGACAATGATGAATAAGGAGTTACGGTAAAGCCAAGAAGAGAGCTGGAGAGTGCAAGCGACGACGTGGCTAAGAATAGGATTGATGATGTAAGGAATCTGGTTGAAGCCAGAGATGTACCACCAGATTCTGTAGGTTGCTTCGAGTGTTAGTGATGGGAGGACGAAGATCATTAGCCGTTTTAGTGATCTCTGTATCAATCAAGAAAACAGAGCAAAACAGTTTTAGTAATTATAGTTAACTTCTAGCAGAAGTAAACAACATCCGACCTTAGCTCAGTTGGTAGAGCGGAAGACTGTAGTCTTTGACAGATAATCTTTAGGTCGCTGGTTCGATTCCGGCAGGTCGGATTTTTTCTTTTGTTTAATTAAAAAAAAAAATCACAACAGAAAATGTCGGCCAGAAATTAAAAAATTGTTAACTGTTGACTGATTATTTTTAAATACTTACTGAATATTTCAAAAATTTCAAGCCTATTTAAAAGTATTTTATTATTGGATTTAAATTGTTTAATTAACAAACAAATGAATGTTAAAAGAAGAAAATTTCACTATCTAAAACAAAAAAAATTGTCGGTCAGAAATAAAAAATTGGTAACTGTTGAGTGACGTTTTTTCAGATACTTATTGATTATTTCAATAACTTCAAGCCTTTTTTTAAAGAAATAATAACAAAGATTGCTAATGTTGATAGTTTCAAG
Chr4.tRNA64-ThrAGT	GTCTGTCTCTTAATAAATTGCTTCTGGGTCTTGGTGCTGACACAATTCCGTTGCAGAAACCCTTTGTCCGACCGGAAAAAACATGAGGAGTACTCAGAAAATTCAGACAAAGACAGACACACACACACACACATGACATAGAAACATTAGGTGATACAGAGAGATAAGATTAAGAACCTGAGGTTTGGAGATAAAGGTGTTGGTCAGGAACTGAAGAGAGACTGAAGAAGCCATTCCTCAACAGAAGAAAATGGGTTTAGCAGAGGGAGACGAAGATCGTTATCCTTTGTTTTCAAGATTTTAACTCTTAGTTTACGATATAATTTATTTGGAATAATATGTTGCAAGAAGCTTTCATAGCTCAGTTGGTTAGAGCACCCGTTTAGTAAGCGGGAGGTCTTGAGTTCAACTCTCAATGAAAGCAATATTTGTTTTATTTTCTTCAAAAGTCTCTTTACATCCAAATTATTTATTTTTTTGCCATGAAAATATACACAACTCTATCTCACTCTTTTATTTTTACAGTATAATTCATATGTACATTAATTGATCTCAAACATTTCTTTGTGTATGACAGTTTTGGTTACTTTGGTCATATACTATTAGAGTGTAAAAGGCTCGGCTTCTGATGGAACTTCACGAGCTCTTTGGCTCTCAAGTGGCATATACTGTGACATGATCGTCATAATCTCTGAGTCCATGTAAGACTGTTAATAGGAACACCAAAGAAAAGTTAGTTTGGTAATCCTAAAACCGTTATTAAGTACAAAAATG
Chr4.tRNA65-GlyTCC	TAAGCAAAACTAACCACCACACAGAACTAAATTGTCCCCCACATGTTCTTCTATGTAATGTTTGATAAAGCCTAGTTTCAGTTATCCTATAAAATTTACTAGTCTCAAACAAAAGTCAAAAGCTCAAGATAAGAAAAAGCCAGCTCTATTACATGTTACTATGATGACATTGGCTTAAGAATAGTAACTTATACATACTTAAACAACTGAATGTTTTATGTGGTTATTTTCTTAAATCTCATTATCAATATAGTAAAACAATTGGTAGTCCTCAGGTAGCAAGTGCAACAAGCTTTTTAACTTCTGTTTAGTTTGGTATTTATAATTAAGTTTTCATATGCTTAACAATAGCGTCTGTAGTCCAACGGTTAGGATAATTGCCTTCCAAGCAATAGACCCGGGTTCGACTCCCGGCAGACGCATTTCCTCATTAAATCTTTTGCGTGAAACTTCATCAGAGTAAAACTATGTCGTTTGAATTAGATCGGTATCACCGGAACCACCCTACCGGTTAATTAAACCGGAAAACAAACCGCTGAGACTTCCCCACGTGTGTGGTCTACAATCTCTATCGATTCCACAGCACAAAAATCTTTTGCGCTTTTGAGATTTTTCCAGAATTCAATCTTTCGAGTGTTGTTGAATTCAGAAATGGAGGTTTCGTCTTCACTCAAGCTCTCATCGTCGTTATCTCCTTCCATCATCAAACTTCAGGTTAAGCATTTTCTCAGTTTTTTCTTATTAAATATGTCTGTTTTCTGAAACTGAGTCT
Chr4.tRNA66-LeuTAG	TTGAGTTGCGGCCTGAACGCAGAGAAGACAATGACAGAGTTGTCCACCGAACCCGAATGAGTAATATGGCTGCAACAAGAACACGTAAGCCATCATTAAGGGATGAAGCTGTATCCATATGCTCTTAAAAGCGATTTATGTACTGTGGATTGTTGTCAATCAACAGATTCTATACAAAGTTACCAATAGATAATCCTTATAACAAATTTGTTGCATCCACTTAGACATGGCAAGTATTTTCCCACAGATTTTAAATTGCTTAGTAATAATAATAAGACTTGGCAACTTATATAATTACGCGGATCTTTCAAGTATAATATATAAAATCTAATCTCAATACAAACACAAAGGACAATTTGGCCGAGTGGTCTAAGGCGCCAGATTTAGGCTCTGGTCCGAAAGGGCGTGGGTTCAAATCCCACAGTTGTCATTTAGATTTATTTTTTCCAGACTTTTTATAAGATTTAGAGACTAAAAAACTTTTTAAAATAAGTATAACATAGATTGTTGCCTAAACGAATATTGTTACGTAACTGTAAGGTTTAACTTTGATTTTGGTCCACAACAGAAGAGCTTAAGCCTTTTACCCATGTTTGATCAGTTTTGGATGCTAAGATATAGAGAGTGTGCATAGTCTTCACTCTTCACTCTTCAAATTGATAATGTTATGTTTCAGTAGAACGATCAACGCAAATAGTGAAAGCCTAATGAGTGGCCAATCATCAAAATTAGAGCGAATAAAAAGGAACAAAAAAAAAGAAGACAATGAGTTTAATACTT
Chr4.tRNA67-CysGCA	AAGTCATAACAATCATTTGCATTAAAAATCCAATATTTTGTCTATAAAAGCAATAGTTTCGGGACCATTTTGACATTTCAAAAGTTTATGTAAACAAAATTCCATAAATATGCAGAGATTAAAATCAAAAACTATGTGACGCAGCAATTTGTTTACAGATGTATGAAAATCCCAAAAGCTTGCATTTCTCAATTGTTAGAGACCTTTCAAACAAAATTCTTTTTTCCATGAGCTTTCTACATTTCATTCTTTTAAAATTTATAAGAATATTTCTTCCTCTTGAAAATGATCTACGAAATACTTTTGATATATAGTCTATATGATTTACAAAATGTGAACAATATCAAATTGGGTCCATAGCTCAGTGATAGAGCAATTGACTGCAGATCAATAGGTCACCGGTTCGAACCCGGTTGGGCCCTTCCTTTTTTTGTTTTTTCTTTTTTTTCTGTTTTTCACTTTACAATTAAATTCCGGAAATTCAAATTGCCGGACCAGAAATAACCGGCCTTAAACATTACGACTGTATCTTTCTCCTTGTATTGTTTGTCTTAACCAGACATCTCAATTCATTACACAACGAAACACATAATAGTTTTTTCTATTCAAGAAACGATAATTTTCTTATTAGTAAATTCTGAAAACGAAGACACGAAAAGGAAAAAGCATCCGATTCCTAATTCCCATCATCGTAAAAAGGACAAACCGAATCATACCAAACCGAATCGAATCGCATCATCGACCCCTTATACCGATCGGTTTAGTCTAATCT
Chr4.tRNA68-TrpCCA	TTTTGTCAACATAATCATATGATTTTCTAAAATTATATTTTGAAGACTTTTTTTTGGTGTTTGGCCTCGAGTCATTTATATTTCTTTCTCTTTTGAGTGTGATTTAATAATCATGAGAAAAAAGTCCAACCAACTTTGAAATAGTGAGAAAGCTACTTGGACGTCTGTTTTAACTCCACGTGTCAAGCTTAGAACATTTAAAGGTTTTGCTTACAATTTTTATTTATTTGATCCAACCAACACCAACCCATCTCAGATATTTTCGCCAATCATAATCAGAGATCAAATTATAACGGTGAAGCTATTTTTAACTTGTATATTAAATAGTAAAATATACATGTTACACATCCGGATCCGTGGCGCAATGGTAGCGCGTCTGACTCCAGATCAGAAGGTTGCGTGTTCGATTCACGTCGGGTTCAATCCCCCGAACTATACACCCGGTTTCTTTTTTCGGTATGACATACCTATGTCTCCACTGCACGACGTCGTTCAGCGATATAACACTAAACGACGAGACATCTGAGCTAATTTAGTGAAACCACACGCAGTTTTTCTTTGCAAGCCTTAAACTTTTTCTTTCTTTCTTTCTGATACTGATACTGATAGTATTGAGAGACTGACTAAAAAGAAGAACTAGAATTACAAAGATAAAGTAACTGAAGGAGAAAATCTATTAATCAGCAGGCTCTTCAGGCTTCACAAAGAACTCTATATAAGCAATCCGACTCGGTGGCTGATACCCTGCGGATTCCACTTGTGGAGCTAAAGC
Chr4.tRNA69-TrpCCA	TGAATTAAATATGTCGTAGACCAGTCGGTGTGGAATTAGTACTTCGGTCTGCAATGTGGCAGGCAAACGTTGACATAATTAGGACCTTAATCACGACCAGACCACGTGTTTATCGTTCAAAACAATAATAATAGCGTATATATATTAAATTTCTTGATTATGATTAGTAGCTTTGATTCTCCTGCCGTTAACTCGATCAATTAGAGTTTTATATCATTTTGATATCTTTAAAGCGGGCTTAAATTGACTCTTTGGTCACCGGCCGTGTTGGGAACGCGTCCTCAAAATGTTTTGTTTAATTTGCGTATACTACGGTATTATAATTTTATAAATGCAACATAATAACATCCGGATCCGTGGCGCAATGGTAGCGCGTCTGACTCCAGATCAGAAGGTTGCGTGTTCGATTCACGTCGGGTTCAATCCCCCGAACAATTTCCGGTTTTTTTTTTTTTTTCTTCTCCTGAAGTCTATCCCATACGGCCCAATCATACTAAGTTAAGCCCAAGAAAGCCCTTATCAATAATTCTAATTTCCCCCCTAATTATACGACTAGGGTTTATCTGTCCTAAGCCATGAAAATTATTTGAAAGGGTTTAACAGAGAGATTCCTCGTAACACTTCCCTCTGTACTAATTTCAAATTCGTTTACGTTTCTTCATCTATTCTGGCTGCTTGCAGCCAATTTTTTTGAAGTTCGAAGCTTCAATTGAAATGGGTTCGTCAGTGATTACTTCATTGTCACTGAGCTTCAAGCAAGTTCCACCAGCAG
Chr4.tRNA70-ThrAGT	TTTATTCGGTCTGTATTTTATTTTCATTTTGGAATCCAGGATGGGTTTAAAGAGTCTATCTGATGAGGCCATTGAAAGGCAAAATCTCTGCAAATCATTTTGCTTACTTCAAGAAGCTTTTATGACACTTTTTTGTAGAAATATTTATGGATTATTGTTTCTTAGAGACACCACTTCAATGTTATTGTTCCAACTTATTTCACAACGCGACTGATTTATTAACCTACGGAATAGCCATCAGCTCAACCTTTGTAAATTCATTGTCACTTTGGTCCTAATTGGCTAATTTGTTGCTACTCAGTGAATGGTAAAAATAATTATTCATATAGCGAAGAATACAACAGCAAGAAGCTCTCGTAGCTCAGTTGGTTAGAGCACCCGTTTAGTAAGCGGGAGGTCTTGAGTTCAACTCTCAACGAGAGCAACATTTTTGGTCTGAGCTAAAGTTTTTGATAACTGAACTTTTCGAACTCATAGATCAGAGAAGAATCACAAGTTTCTGGAGTTATATTTATTTTATAAGAAAAATACAACCCAAGATCAAGAGTAAAGCTTTTACACTTGCCAAACGGAAGAATCCTAAACCAAGTGATTCAGAAATCTCTATGAGTTCCCTATGGGTACCAAAAAAAAACAATTGAGAGTTTAAGCAGCAGGAGGCCTGAGTTCTTGATCACGAGATGTGTCACGAACGGATTGAGGCATATAATGCCACATTGGCATGTAACCGTAACTTGGATAAACAGCCATTTTGTTGTGGTTAAATGCAGCTGG
Chr4.tRNA71-AsnGTT	ACCTAAACTTATTAAAAGTAAAGACACATTTGATTAAAACCTAAACCAAAAACGTACAAAACTATTCGCTTATGATGATATTATTTATCATAACCAAAACTTTAATCACCATACATACCTCCGATTTGGTTTTCTCTCCCAAACTGGTCGTCTTCTCACCTCTGGTTTACTACTACTTCGGATTGAAGAATTTTGATCGTCTCGTTGCTAACTCCACGATGTCTTTCTGACGCTTAATCTTCTGACAGAAGACAAAGACATAGCATAAAAAAGTAAGCACAGAACATAAACGGATGTTTATTCTTTTCTAGACGGTATATTTACATAAATAACGAATCACTTATCAAAAAGCTGGAGTAGCTCAGTTGGTTAGAGCGTGTGGCTGTTAACCACAAGGTCAGAGGTTCGACCCCTTTCTCTAGCGTTTCTTTTCCTTTTGTATTTTTAAGATTTAAAAACATTTTTCCACGGCTACAAAAGAACATTCTCGACATACACAAAAAAATTCGAAATTTCGAGAACTCTCTTGTGCCTTCTTCTTCATCTTCCTCTGTTTTTAAAAATGCAATCAAGCAGATTCTCACGATACCTAAACCAAATCCAATTCAATGGCGGAAGAAGCAAAATCCAAAGGAAACGCAGCTTTCTCTTCCGGCGATTACGCCACCGCAATAACCCATTTCACAGAAGCAATCAACCTTTCACCAACCAATCACATCCTCTACTCAAACAGATCCGCTTCTTACGCTTCTCTCCACCGTTACGAAGAAGCTT
Chr4.tRNA72-AlaAGC	AACTTAACCAAGCATTAGCACGAGCAAGCGTGTCTTCCAAGTCATTGTACCGAGAACCTGTCCTTCCATAAGCTAATAGATATTCGAAAAAAAATCATCAATATTATTCACATATAGAGATTATTTAAAATGAATGTGTGACTAACACTAATGTCAATACATTGGTTTAATTACCAGAAGCTTTGGGAAGAAAAAGAATGGAGAGGAAATTGCTGGAACCAGAGATTGGTAAAGCTTCTTGCATTCGTCTTTCCCATGGATATGAAACATAACCATCTTGAAGCTTTGCTTTCACCAATGCTTCTACCATTCTTGATCCTCTTGACTCTGCAATCATTATTTATCAAACTGGGGATGTAGCTCAGATGGTAGAGCGCTCGCTTAGCATGCGAGAGGTACGGGGATCGATACCCCGCATCTCCACATTTCATTCAATTTTTTTATCCATAAAAACATTCTTATTTTGTATACATATATTCTCTCATTCTAAAATAGTAAGATTCTTAATATATACTATAAAAATAAGAAAAAAAACAGTAAGATTCTTGGTTTATAATTAATCATCAAATAATAACTCCAAAGTGTATAAACAAATGAAAAAATTGATTGTTTTGCAAGATACACAAAACATGCTTCTTCTATGTAAAAACATCATTTTATTATGAAAGTTTAAACCTAAACCTATGTTTTTTTGATCAACAATAAAATCGCACTTGTTAAGAAAAACAACATTAATTGATTTTTCACCAACTGAGAAACACGACATAATATAC
Chr4.tRNA73-AlaAGC	GGGTCTTATTTAGTGTATAATGTAAAATAGTAAAATATTTTGCTTGGTATAGAAACAAAGAGAATATATTAATACAATTTTCTGTGATAGATAATGTGGTGACGTTAAGGGTCTTCTTTAGTATATACCAAAACAAAAAAAACAAATTTTAATATTAGGTAGAAATTTAATACCCGAATGATGGATTTATTGGGATCTTGACATCAGGGATTCAAGAGTGGATAGTGAAGATATGAACACGATCTTGAATCTATAGGTCCTACCAAACTAAAATCATCTTGAATCCATAAGAATGATTCTCTCCTTACATGAGATATTATATACTTCAAATTTCATATAGAAGAGCAAATGGGGATGTAGCTCAGATGGTAGAGCGCTCGCTTAGCATGCGAGAGGCACGGGGATCGATACCCCGCATCTCCATTTTTTTGTTGTGAATTTATCCTTGTTTTTTGTCGTTTTATTATTCCCACTAAAAGATACACATTCTTTGATATTGGGCCTTTGGTACGAAACCCATAATTTGGACGCACTCATACTTTAATTCGCACGCATTTAGACACTCTTTAGTACTTTATTATTCAGACATAACGGTGATGAAGTCATCTTGTCGTAGTTCTATATTCGGTTTGCACAAAGAGACACAATGAATTATCCAATGTCAGAGCGTTTCACTTTGTTTTCTCAGAAATATCTTTAAAGTTTTGTCATGCAGAATCTTCAAAATTTAGCAACACACTGAGTTTTCAAAATTTAGCAACACACTGAACCTT
Chr4.tRNA74-LeuCAA	GAGGACCGTTGAAAGACAAGAAGAAGGATTAGTTTTTTTTGGGGTTTTTGTTTTGTGTGGGTTTTCTTTGGAGTGCAATGTGCACAATGCTCTGGTTTTTATACACGTGGGTTGTGTTGTGTTGTGAATTGGTAATCTAAAAGGTTATGTGTTAGATCTCAACCCAAATTTTACTTGACAACTTTGCTTTGTTTTTGGAGTGGTTTGTGGCATTAGCACAATGATTGTAGTCGTTCTCTTGATCTATATTTTTAATGTACTGATTGATTTCTGTGTTTCTAATATGGTACGTTACTCAAATATCGTTTTTTCTCGATTATATATTTGTAGTATGTCTTGATATCAAACAAGTCAGGATGGCCGAGTGGTCTAAGGCGCCAGACTCAAGTTCTGGTCCTCGTAAGAGGGCGTGGGTTCAAACCCCACTTCTGACAATTTAGATTTTTATTTTCTCTGAGCTCATTTTTTAAGTGTTTGTTACTTTATTTGTCCAAAAAATAAAAATATAACATGTTTGTATATTTACTGGTTATATATATGTAATAAGTATGAATATTAACAAATGTCAGTATGGCCGAGTGGTCTAAGGCGCCAGACTTAAGTTCTGGTCCTCTTACGAGGGCGTGGGTTCAAACCCCACTGCTGACAATTTATATTTTTGTTAATTTTAAATTATAATTACCTTCTTTTTTCTTTCCTTTATACTATGTTTTCTCATTTAACCATGTTTTTGTTTTTTCTTAAACGGTCTTATGTTTCTCAGGTAACAATCAGCTAAATAAGT
Chr4.tRNA75-LeuTAA	AGCACAATGATTGTAGTCGTTCTCTTGATCTATATTTTTAATGTACTGATTGATTTCTGTGTTTCTAATATGGTACGTTACTCAAATATCGTTTTTTCTCGATTATATATTTGTAGTATGTCTTGATATCAAACAAGTCAGGATGGCCGAGTGGTCTAAGGCGCCAGACTCAAGTTCTGGTCCTCGTAAGAGGGCGTGGGTTCAAACCCCACTTCTGACAATTTAGATTTTTATTTTCTCTGAGCTCATTTTTTAAGTGTTTGTTACTTTATTTGTCCAAAAAATAAAAATATAACATGTTTGTATATTTACTGGTTATATATATGTAATAAGTATGAATATTAACAAATGTCAGTATGGCCGAGTGGTCTAAGGCGCCAGACTTAAGTTCTGGTCCTCTTACGAGGGCGTGGGTTCAAACCCCACTGCTGACAATTTATATTTTTGTTAATTTTAAATTATAATTACCTTCTTTTTTCTTTCCTTTATACTATGTTTTCTCATTTAACCATGTTTTTGTTTTTTCTTAAACGGTCTTATGTTTCTCAGGTAACAATCAGCTAAATAAGTAACTAGTTAAAAGTTAAAACGCTTAAGATCAATTTGTATCAAATGGTGAATCCTGAAACATAATAATATAATGGGTTCCACTTCTTATCTTTCAACAAAATAATTGTGACAACAGGATCATTTCACAAACTTGTCATAATTGTTTTGGTTCAACACATGTTCTCATTAATGGTTTTTCTTTTTTTTTTTCTTAAACAAAAGAATGGCCATATCA
Chr4.tRNA77-PheGAA	TGTCCCATATATTCCTGGCTTTGGTCGTTGTCACTGGGCAACGGATATCCTCTCCGAATGCTATTATGGTTTGTTGATGAAGAAGATGCTGAAACATATCACACCTCTGGCTCTGGTCCGTGTGATTGAAACAAAAAAGACGAAAGGATGTCTTCTTATCTATTTGATTCAGTTGTTGTTTTCATAACTAGTAATTTATTACGTTGGTTTGGAAAGAGTCAGTAAGCGGGGATAGCTCAGTTGGGAGAGCGTCAGACTGAAGATCTCGATCCACGCTCACCGCATTACGTTGTCTTTTCGTTTTTATTTTCTTTCTATATATCTTTTACTCATTGATTGTGTTACATGAAGCGGGGATAGCTCAGTTGGGAGAGCGTCAGACTGAAGATCTGAAGGTCGCGTGTTCGATCCACGCTCACCGCAATATTTAGTCATTTAATTTTTTTCCCAAAGCCATGCAAACGACGTCGTTTAAAACCAAAACACACAGAGATAGTCATATACGGTGTCGCTTTATGAAAAGCTCGAATTATACTAACGGTGGTTTTACAATATGAAGTTCAAAAAGCCCATTAAAAAGCCCACTACATATCCCACCGCCTTTACCTCTGAACCGACTATTTTTTTTCCACCCTTTATATTCGTTGTAACAGCAGAGATTTTTATAGTTTGGTTTCTTTGACCGGAGAATCTCGATTAGGTTACGATGGTGTTTCTCTCGATTCCAAACGGGAAGACTTTATCGATCGACGTGAACCCTAATTCAACCACCA
Chr4.tRNA78-PheGAA	GACGATGCCGAATCAGTTTCAGCCTTATGGGGATTTGTACGTTGTGAAATTAGACGGAACGGGATTGAGGAGGCTGACGTGGAATGGGTATGAAGATGGGACTCCTACGTGGCATACTGCTGATGAATTGGATTTGAGTCAGTTGAATTTGAACGGTCAAGATGGTGACAAGCTTGAAGGTCAGTTTGAGGAGCCGTTGTGGATTTCTTGCGATATCTGAATGCGATTTCTCCTTTTCTTATAAAAGACTGTCATATTTATGTAATCTCGCTTTTTTTATTTCAATAAAACAAACAAAAATAAATGCATTTAGCATTATATAAGTACACGTGTCATTGAATAACAACAAAGCGGGGATAGCTCAGTTGGGAGAGCGTCAGACTGAAGATCTGAAGGTCGCGTGTTCGATCCACGCTCACCGCATTACTTTTTTTGTTTGTCTAACTTTTTAGTATTGGGCCCTTTCTCTACGCTCTCTTTCCTGCTCAATTATTTGATTTTGTACATAAAAAGCATTAAGCCCATTAACATGCGACTAAAAGCCCATATATGAAGCCCAAATGTTCGAGGCTCGTTGACTCACTTGGAAAGTTTGACTACTATTGCAAAGTTTTGTGTTGCCTCTAAACTTTGAACTCAAGTCGGAGTCGGAGCCGCACTGTCGTAGCAAAGCTATGGCGGAAGAAAACAGCCGCCGGAAGTGGAACCCTCACGCCGGTCCATATCTAGGAGAAGTCTCTTCTCTAGCTTTCCTCAATCTTCCTCAACATGTT
Chr4.tRNA8-TyrGTA	TCATAACTATATTGAGCATATTGGCATGTCTGTATCCATGGTAAGACTATGCACCATGATTAGGTTTATTTATCGGTAAAAGAAAGTCTAGTGTTGTTGTCTTTGCGGTTTCCTAACCAGGAAGGCCTCTTGCGAACCGTTTGTATGTACCGAAAGCTTTGTTTCCGATCTTTTTACTTTGATTTTTAAGTCGCGATGGCTATTGCGAGATGAAATTTTGGTTGAGTTTTCTATCATTGTCTATGTTTTCACTTCTCATATATGTTCTTCCACATGTCATATTACTTGTGAAGGCAGACTTAATTGTCTTAATATGATAAATTAGTTTTTAATTCGAGTGTAAACACATGCCGACCTTAGCTCAGTTGGTAGAGCGGAAGACTGTAGTAGTTGCTGAAATCTTTAGGTCGCTGGTTCGATTCCGGCAGGTCGGATTTTTTTTTCCCTCAACACACTATTGATTATTTAGTTGTTTTTTCGTCAAAGATCTATCTTTGTTAATTTTCTCCACTTCTGGGCTTTTACTCTTTCCGAGTTCAGTCATAACATGTGACTAGGGCCCAAAGGTATTAATATTACGGCCCAAAAAACTAGAAATCTAGAATACCAAAACAAAAAGAAAAAAGTTTTGTGTTGTGTTTAGCTCACACTAATTTAGTTGTCATACATGTAAACCAATAGAGATAACACCATTTTATGGGACTGGTAAGTTGTCCATTCTTTAGTTCTTGTACTTAGTGTTTTCTTTATCAACTAATTGGTGAGTGTAATGTAGGAAACAAAG
Chr4.tRNA81-GlnCTG	GAAGACAAGTAAAACAAGATTAACATTAGCCCAAACTAGATTATTCACAACAAATGTTAATGACTATTACCTTGCTATCTTTATATTTAGCCTCTTTTGTTTGAGCTTAATTTTCAAAAATAATTTGCTTTCTGTCGGTTTAGTTTCTAGAAGGATTCGACTCTTAGTATCTTATCGGCTTCGTGAAGAAAAACTGTATTTCACCCATATATTTCTCAATCGTATTCGTATCTCACCCATGTATTCATATATCGTATTATAAAACAGAAAAGATATATAGATAAGGAAAAAAAACTCATATATATATATTTGCATATATAAAGTATTAAATGCAACAGCTATAGCAAAAAGGTTCTATGGTCTAGCGGTTAGGACATTGGACTCTGAATCCAGTAACCCGAGTTCAATTCTCGGTAGAACCTCTTTTTTTCACACTCCGGCCAAATTTTTTCCCCCGGCGATTTATGAACCCTAAATATAACGCCGGCCAACAACCAAAACTCGACGCTACTGCGAAATCTTTTTCTTTATCCTTTTTTTTCTTCTTTTTCGGGCGAAATGGAGAATTCGTTGCTTGATTCTGGTGAAACTATGGAGATTGTCGCTACACAAAAAATCGAGGAAACAGTGAAGAGCATACTCAGTGAATCTGATATGGACCAAATGACGGAGTTCAAACTCCGACTTGACGCTTCGGCTAAACTCGGTATCGACTTATCGGGAACCAATCACAAGAAGCTAGTCAGAGATGTTCTTGAGGTCTTTTTGCTAT
Chr4.tRNA9-ThrTGT	TGAAAAAATGTAGAAAGAATGATGGATTAAGTTCTGACTAATTATACCCTCATATTTTACTTGTTATGTTGAATTAATTACTAATTATGTATTAGTTATTTTATGAAGTCTATGTGGCAAACTTCATGTGCTGATGTGTCAAGTTGTGGGAGAGAGTTAGCGTTCTTTCATATATATGATTTGGGTTTATCCGACAAAAAACTATTCCGAAAATAGTGTAATCTCAATAGAACCTTCCTTAACCAACCTCCAAATGTATAATGCGTCTACTGACCGTTAGATTAAATACAAATTCCGCGAAGGATAATCATTTTTGTATTAATAAAAGTAAATTGATTTCTTATCAAATGGCCCGTATAGCTCAGTGGTAGAGCGTCAGTCTTGTAAACTGAAGGTCCGTAGTTCGATCCTGCGTGTGGGCACTTTTTGTCATTTTGTACAAAAAAATTACTCTTGAGCCAATGAGGCTATTGTGCAATAGTTTGCCACAAGAACAGAGACATTGGCCTATGTGGTCAGTGTTCCAAGACTCCAAACCATGTGCAATGAAAAAAATCCCTTAACCCGGAACCTCTGGTTTATGATATCACATTACAACAATCCTACGATTTCAAACCAAACTTAGAATACATAAAAAAAAGGGTCGATTGATAATGAAAAAAAAATCGAACTTTATATTCATAAGAATTTTGTTACTAAACCATATCTCTTTATCTGTAAGAGTGTAAGACTGTAACTTCGAAAAAGTATCTATGATTCTTCTTCACCAGTT
Chr5.tRNA1-ValAAC	GTCTCTCGAGGTACACTGGACGATGCATATGGTCTTTGTCCATACCATCTTCTTTTCTCCTTTTCTCAATTTCGAGCTTCTAACGGTAACGGTACTTATGCTATTTTTCTTTTTATTCAATATTCCAATAAAAATAGTATTCCAACCTGAAATATCAAGACACTAACCAGAATTTCATACCACTATAGAATCGAAACTAATACCAAATCAAAAATTAAAATCCACTAAATTGATAATTTTAGAAACCTTTGTTCCCTTCAATTAACAACCTTAAATCAAGATGATTTGGTTTCCGTACCTACATTGGATTCAGTATTATAAATAGCTATGTTTATGAATGAATGTCAAATGGTTTCGTGGTGTAGTTGGTTATCACGTCAGTCTAACACACTGAAGGTCTCCGGTTCGAACCCGGGCGAAGCCAATTTCTTTTATTTTATTTTAATCTCGTCGAGTTTTGATTATTACCAAATAAAATAAATCAATTATTTTCTCTCCAAAAAGTATGTACAACACATCATTTCATTAGCTACATCTTTTGTTCCTAAGTTTATTCAACCAAATCTCTCTCTCCCTTTGAGTCTCAAAGCTTCAATGGCTCACCAGGTACTGTTTCTCCTCTCTTTTTTTCTCTTTCTCTGGCTCTTTAACACAATAGCCTTTATATACACACGCATATATATAGTATAGACCATGTGTAATGGATGTGATTATATAGGAGGAAGGATGGCCATTGGGTCTGAGACCAGTAAATGCAAGAATCGGAGGACTCAC
Chr5.tRNA10-ValAAC	CAAAGCTCTTCTGCTGAAGCAGAGACCACCAAATCCGCCGCAGGATTTCTTCGCCGGAAGAGTGAAAGCTTGCTTGGCGAGGAAACAGGAGGTGGTTTGGGTCACGGCCGTCGCTGCAGTTAACACTCTAGTAGCCGCCATTATTGTGGAAAGATTGAAAATGGTGGCCTTTCGTTTTACCCTCGACTGGCTCTCTTTATTCTTTATCACACCACCAAGAAAGACAGAACACAAAAACAAAAACAAAGATTTATTTTATGTTATAGATCACGTGGGGTTCTGTTGAGTAGGTATTACCAACCTTTAGTAATAATAGATAAATAGTTCAAATTTGGACTAGAGTGCACAAAGGTTTCGTGGTGTAGTTGGTTATCACGTCAGTCTAACACACTGAAGGTCTCCGGTTCGAACCCGGGCGAAGCCAAATTTATTTTTCGTTTTTTAATTTGTGAAGATGAACTCTGTTTTGGGTCCTAAAGATTGGTTTTGGATAATCGAAAACAATAGAGAAGTACGTTGAAAAGGTCACATATATCGTACACAAACTGATAAGGATTTATACAAAGTTGTATCAGAAGCAGAGGAGACATAGGCATGATGTGATGATGAGTACATGATCATATAGTTGAGGAAATAACTTATTGTATCTCTCTGATTATCTCTCAGTTTCATTTTCTGATGAATTCAACACCTTTCTGAATACTTCCGGCTAATTCATCTTTTGCTTTCTCCAGACCAATCCTACATAAGAATAAGGAAATTAAGCTTGAGAAC
Chr5.tRNA100-CysGCA	TTGGGCCCTATATTTTTTCAATTTACCAATAATTTTTTAGAAGAGCTTTAGTTATATATTTGATTAGCATTTAGCATCAAGTAGTTGACTAATCTTATATTTCAACGTTTTAGCTAGCAATTTTTCATCTTGAATAAAACAAATTTTGATCAGTTTTTGTATATAATTCTTTAGTAACTGAATTTTTTTTAAAAAAAATTCATGGTTTAATTTGTTTGTGAATTTTGTTTTTTAAATAATTTATGTGATTTCTAAATAAGTAAACAATTGACTTAACTATATTAGATTTCTTAGCAAAAAAAAATTGATGAAATAAATAATTTACAATTTTGAACTTATTAAATCAATAAGGGTCCATAGCTCAGTGATAGAGCAATTGACTGCAGATCAATAGGTCACCGGTTCGAACCCGGTTGGGCCCTATATGTTTTCAGTTTACCAATAATTTTTTATAAGAGTTTTAGTTATATATTTGATTAGCATTTAGCGTCAAGTAGTTCACTAATCTTATATTTCAAGGTTTTAGCTAGCAATTTTTCATCTTGAATAAAACAAATTTTGACCTGTTTTTGCATATAATTCTTTAACAACTGAAATTTTTTTAAAAAACTTTCATGGTTTAATTTGTTTGTGAATTTTTTTTTATAAATAATTTATGTGATTTCTAAATAAGTAAACAATTGACTTAACTATATTAGATTTCTTAGCAAAAAATAATTCATGAAATACATAGTTTATAATTTTGAACTTATTAAATCAATAAGGGTTCATA
Chr5.tRNA101-CysGCA	TTGGGCCCTATATGTTTTCAGTTTACCAATAATTTTTTATAAGAGTTTTAGTTATATATTTGATTAGCATTTAGCGTCAAGTAGTTCACTAATCTTATATTTCAAGGTTTTAGCTAGCAATTTTTCATCTTGAATAAAACAAATTTTGACCTGTTTTTGCATATAATTCTTTAACAACTGAAATTTTTTTAAAAAACTTTCATGGTTTAATTTGTTTGTGAATTTTTTTTTATAAATAATTTATGTGATTTCTAAATAAGTAAACAATTGACTTAACTATATTAGATTTCTTAGCAAAAAATAATTCATGAAATACATAGTTTATAATTTTGAACTTATTAAATCAATAAGGGTTCATAGCTCAGTGGTAGAGCAATTGACTGCAGATCAATAGGTCACCGGTTCGAACCCGGTTGGGCCCTATATGTTTTAGTTTACCAAAAAAAATTAAATATCATCTTGAATAAAGAAAATTGACAAATTTTGTGATATTTGTAATATTTTATTTTTGTTATAATAAGTGATTACTACATTGTTGGAATTGTGGTGGTTCTCGGCGGTCAAACACCTAGGTACCATTTGGTTGACATTCAAACACCTAGGTATCACTCGGCGGTCAAACACCTATTGTTTTTACAAAACGTTAATTTAGTGTTTTAAAAATATATAATTTTAAGTAAAAATAATTTAAAATAAAAAAATAATTTTGAGAATCCATAATTCGATCAACTTTGATAATATCTAACATTTATAATTTCATGCATTTAACTGA
Chr5.tRNA102-TrpCCA	GTTTGGATTCGATCATCCAATGGGTGGCTTAACGATCCCCTGTCCTGAAGATACATTCATCAATGTGACTTCTCGGTTCCAACGATGATGAGCCAACATTTTTCTTCCTAGTTAGAAATAGACTTATTCATTGTAAATACATGAGCTTTTTTCTCTTTCTTCTTGAAAGAGTTGTTCTAAAAGTTTAGAGAGTAAATGCCATCTTTATGCAACAGAAACGATTCATGTCAATACATTTTTGATCTTTCATTGAAAAATGAAAAGATAACACCAATGACCAAACCAATTGGAACTACTCTAATGATAGTTTCATGTTGATTAAGTACAATTAAGTGGAACATATAACATCCGGATCCGTGGCGCAATGGTAGCGCGTCTGACTCCAGATCAGAAGGTTGCGTGTTCGATTCACGTCGGGTTCAATTCCCCGAACTTTACTCCGGATATTCTTTTTAAAAAAATCCAGACTTTGCCCTTCGCTTTCATTCGATAAACTAAACACAACTGTTTAGGGTTTGAAGAAAGTAAAAGTGTGTTTGCGATCCGCCATGGATTCAAAGAAAGAGAAAACGGGAGGGATCATAGGAATCTTCTTAACCCAAAATGCTGCTTCCTTGGCACGAAGCTTCTACGCCATGTTGTGTATTTTGATCTGAAGAGAAACAGTATAAGAGAAACTAAGTTTAAAGGAATTGTAGGAAACTCAAGGGATTTGGATTTGGTCCACTCAATGATTTAGATGTTTTCCCAAATCACATTGAGAGTCTCTTGT
Chr5.tRNA103-TrpCCA	GAGTTTGGGTTTGCTCATCCGATGGGTGGCTTAACGATCCCTTGTCCCGAAGATACTTTCATCAATGTGACTTCTCGGCTCCAATGAAGATGATCCAACATTTTTTCCTTCAGTTAGAAATAGACTTATTCATTGTAAATACATGAGCTTTTTTCTCTTTCTTCTTGAAAGAGTTGTTCTAAAAGTGTAGAAAGTGAAATACAAAATTAATGTTATATACAAACTTCATGTCAATACATTTTTGATCGCTCATTGAAAAAGAAAGACGACACCAAATTCATCAATCAAAAAACTACTCTAATTATAGTTTCATGTTGATTAAAAACAATTAAGTGGAACATCTAACATCCGGATCCGTGGCGCAATGGTAGCGCGTCTGACTCCAGATCAGAAGGTTGCGTGTTCGATTCACGTCGGGTTCAATCCCCCGAACTTTATTCCGGATATCTTTTTGTTTTACCTGCTTATTTCCAATTTTTGCCTTTTGATGCACTACCCCCGGTTCGGGATTCTTGTTACTCTAACCGAGAATTTCAGATCCGGTTTTAGTATTTGTTTGCTACTCTGAATTAGACGGAAACAAATAACAAATGACCACTTTTAACTTACACAATTTATCAGTGGCTGGCTCTTACGTATAGTGTGGGGGTTACATTTAGTTGATGTCTCCAGTGACATTTGATTATAGTTTTCAAGATATTGTCAAGCAAAAAGGAAAAGAAATTTACTTTTGAATTCCAAACTTCTGTTTGTATTTTATTCTATAAATAAC
Chr5.tRNA104-PheGAA	TGTGACGAATCAAGGTCGGGACGAGATATTGTTGCATATGGCTCAGCTAAGAAACTACTGGCTCAAACACTGAGAACCAAAACAACACTTCTCCATATTATCTTTTTATAAGGAGACTTATATAACAGTTAGTGTAAAACGACAAAACTAACAGTTAGTGTACCAATTATTTGGGCACTGTCTTTGATTAATGCAACGCTGAGATTTTGTTTAATGTATTTGTGTTACAACTTGTAATGTATTCGGACTCTACTAAACTTTTGTAAAAATCAACAAACAAACGAAAAAAACAACAAAATTATTCGCAAATATAGGAAATATAGATAAAAGGTTAAGCATATAAGCATCAAGCGGGGATAGCTCAGTTGGGAGAGCGTCAGACTGAAGATCTGAAGGTCGCGTGTTCGATCCACGCTCACCGCATTTTTAAAAAACTTTTAAAAGACAGAAAAACGACGCCGTTTCTTTTTACGAGACCCTAGAAGCAGCCCATATAACAGCCTAGTATCCCTAAACCCAACTCTTCAGACCTTTTTGGTAGTGGGCCTTAATGAGACAAAAATTGTTCTGTATCCTTTACTGAAAAGTGAAAAGCATAGATAGCTTAACTTCTTGATATTGACCTCCGTTGCCAAAAGATTAATGGGTGTTCCAGAAAATTAAAACACATTCAACTATAGAGAGTATGTGATTAATATTGCATTGGTGAATGGTGAGAATCACAGTCCATTGGCTTTGTTAAAGACACCATCTTTTTAAAACGTGTGACCATT
Chr5.tRNA105-GlyTCC	GTTTTGTTGAATACTAACCAGTAATCACATATACACGTATCCCTTAAAATATCAATGAAATATACCTAAGTGGCTATTCTTCAGATATAAGGATTTTATTCATTCATCAAGTTTATAACTTCTACATTTTTTAACCATGAAGTTCCGCGAATAACGATCAACGAGTCCAGTCCAGTCTACTACAAACTAGAGATGGCTCCACAACTTTATATGGATATCTTTTTTTTCTTAGATCTTCCTCCAGGGATGGGAATGGCCCATTAGGCCTGACAATTGAAATTTATATTCTGTAGTCCACTTTTGACATGGATTAAAGTATATATACATAAACCGTGTTGAATTTTCAATAAGCGTCTGTAGTCCAACGGTTAGGATAATTGCCTTCCAAGCAATAGACCCGGGTTCGACTCCCGGCAGACGCAATTCGTTTTCAGTTTATTCTATAATGACCTTTAGCTTTTCCATAGTTGATTCCGCAGTTTACGATTTGATTATTTTTGTTATCAAGAAGTAACTCTATGGTTGTTTGCCGACATAAAGCTATGATAATTCTGGATCGATTGCGAAAAATACTACATACAATTCAGAATGTAAACGTTAACAATTTTACTTTGAAGTTTGTTACAAGTCATAGGATTATAAAGAGTTAAAGACCATGGGTGTATTTACAAGTATATATATTGGATATATAGAGTGACATTTAACCTCAAATTTAGTTATGTGAAAACATATTGCCTTCAAAAATGAAGAAGCCCAAATCGTCTTTGGGGTG
Chr5.tRNA106-SerGCT	GACTAACATAGATATGTTAATGGCTTCGCTCGTCATAAGAGGAGGAGAAAGTCAGAGAGCACATAAGAAGACAGTAAATTGAAGGTCAAACCTTAAAATTTCTCGTCTCAACTATGTCTTTGAGGCCATTCATTGGCTGTGAGAGCTGCGAGGAACAGAACATTTTTCTTCCTGTGACGAGAAGAAGAAGAACTGAAGAGAACTGGACCAATCGAAAAACAAACCACAAAGTGTTTTTCACTTTACCACAAGCACAACGCATACGTACGCGCAACATACGCGAGTAAGCTCCACGCTTTACTTATGTAAAACAACATTATATAGTAGCTAATCCTTCAGCAAACAACATAGTCGCTTTGGCCGAGTGGTTAAGGCGTGTGCCTGCTAAGTACATGGGGTTTCCCCGCGAGAGTTCGAATCTCTCAGGCGACGATATTTTTTTAATATTTTGTCTTTCAAAACAATTTCCCGCCCTTTAAACAAACAACCGCTCAGTTGACCAAAGCGCCCCTTCTCTCTTTCATTCTTATTTTGGTGGCAACAGTGATGAATTTGTATATCAGATTTATAGAAACTTGAAACGATCGCTGAGTTTATATATATATATATATACATTTTATTAACAATAGAACCAAAATGAACATATGAGTCATCACTAATCTAACTACACCATGCCCAACTCTTATAGCTGAATGTTCAAAGTATGGTTTCTATCAACATATTTTTTCTCTCTTCTTCTCCAAGTAGTACAGTATGCAGTTTTCCATATAGCGTTTACAAAA
Chr5.tRNA107-ArgACG	TGTGTTTAGTGTTATTAGACAATCCATGAAAGCTTGATACTTCAGATTATGAACGTTATTTTTCATGAATCCGATTCTTTCTTTCTTTTTCTATCTCAAAAGCTATTTTCTTTGTTCTGTCAAAAAGTGTGATTATCATCAGTCTATATTTTGATTCACTTTGGTTTTCTATAGTAATTCAAACTTCAAAGTACACTGTAATTGGAATTGAAACGATACAGAGAAGAAGGTTTAGGTTGGTTCATGCAAATTAAACGGATCTTTATAGAAGAAAACTGGCGTTGGCTATTGTGGGAATAGTACCTTTCTATTAAAGTTATATTGTTTAAGTGTTCTACTATCATCACAAGGACTCTGTGGCCCAATGGATAAGGCGCTGGTCTACGAAACCAGAGATTCTGGGTTCGATCCCCAGCAGAGTCGTTGTTCTTTTATTTAATCTTCCTTTTAATTTTTTTCGCGCCAGATCTGTTTTTACGGTCTAATGAAAATTTGAAATTCATTACAATTCTTATAACTTTCTTGTGGGTTGTTTATCCATAACATATTTTATAACATATAAACTACACCAATTAGATATTTGACGTTACGATTCTTTTAATTAGTCGATAATCAGTATTTGGTTGCCAATAAAATAACTGCTCCTTAAACGTTAAGCTTAGCACTAACCACGTGATTCTTGGAGTTAAACAAGAACAAATGACATAAGCAATGAAAATCTTGTTTTGTCTCCGGAAAATTCCTATAATTATAAACTTGTCACATGGACCTTT
Chr5.tRNA108-GluCTC	ATTTTTGGTCTAAAATAACATAACCAGATGTTTGTAGCGGCCCATATTTTTGGCTCGTATAAGCCCACTAAGATGGATTCTGCACCTTTGCCAATGACCCAATAAAATAACTTAGGGCTTTAAGGTTCCAAACCCACAATTACCATCCTCAGGTAAGTCGGGGGCTCGGGGCCAGGTATGAATTAGTCCAAATCCCCAAGTTTAGACAACCGATTTTGAGAAGAATGTTGTTTTCCTTTACGATTTGGATGTTATATCTTCTCTTGTTTAATGTTTTCTTTTCTTTCTTTTTTTTTTCAAAAAATTTGGTGTTACTAACATATTGACTAATTAATATTATTTATTACAAATCCGTTGTAGTCTAGCTGGTCAGGATACTCGGCTCTCACCCGAGAGACCCGGGTTCGAGTCCCGGCAACGGAGATTTATTTTTACTAATTACAGACAAAATTTACCCAATCCTAGCAGGGAACATGACTGATGTTCCAACTAATTACAGGTTTTTGGTTATATATATGTTTTATTCTGTCCCAATTCTTATACTCTTTGGATTTCAAAAATGTTCGGTTTTACTAGGACTTGTACTGTAATTTAAGACGAGTGGGATCACATGCCTCTAAGTAAAATGTGTTAAATTAATTTAATCTAGTAAAAAAAATCATCTGAAATTGGCTAAATTGTTCTTTACTTGAAAAAAAAAAAAAACTGTTCTTTCACTGTCCCCACTCACGATGATTCAATTACCCTGCATGCTCATAAACCTGAGCTAAGGA
Chr5.tRNA109-LeuCAA	TATACTGTGGTTGTGTTGTTCTCCATGTTCATTTCATGTGAAGAACCTTCGACCTTCAAAGAGATTTTGAGGAAATCAATTACACGAATAGAGAGAGAGAAAGAGAGACACTGTGTGACCAAAAACACTTTTGTACATAAAGACAATCTTTTTTACAGCCAAAGCCAAAAGTTAATTCTTCATCTTCTTAAACCTTTTTTTTTTTTTCCTTTACCAATTTCCATACTGCTTTTTTTTTTTGTATTTGTGATGAAATTGATGATGTGAAAATAATGAAATAAAAAAAGTTACCGGTCACGATTACATATTTAGGTGTACTATTAGTTGTAAACTCAGATCAATATCAATAAGTCAGGTTGGCCGAGTGGTCTAAGGCGCCAGACTCAAGTTCTGGTCTTCGAGAGAGGGCGTGGGTTCAAATCCCACATCTGACATTTTTTTTTTTTTTCTTACCCAATGATAAAAATCCGCAAATTCAAAACCCTAAAAACCCAAAGTTTTTTTTGGTTTTTGAATTTGTGATAAGATTGCTTAATGTTTGAATCATGTTCCTTTCGGGATCAAAGTTTATTGGATTCGTGCAATTGAATCGTCGTCGTTAACCCAGCGAGGGACTTTTGAGTTTTGCATTTTCAAAAAAAAATGGGTACCAGTAGTGACAGCAACGTTAATCAACCTTGCATTTTCAAGTATAAACTAGATTTGTCTTCATTGTAATCTTTTTCGAAAAACTCTCTTTGTTGTATTAAGCTTCTAATTAGTGTGTTTTTCCTTGATTCTGGAA
Chr5.tRNA11-LeuAAG	TTAAGTTATAACTATAAGAGAGAGGGAAACAAAAGAAAAAGAGTGAGAGAAAACAGAGAAGTAAAATGGAGGTGGAGAAGTCATAGGTTTCGTCGCAGAGAGTCTGATGATATACATGTATAAATTAAAGACACCGAAACCTGTGCAAGGAGACGTATCTCTGAAACTTGGCTCGTGTCTTTGTCTCTTCACTATTTATTTTCAGACACTGACTTCTCACTGCTTTTAATTTAGTGGCTGGGGGCAGCCGACAATTCTTCAGGTGACATTGACCCATCTCTCTTTTCTTTAATGTATAGATTTCTCTATTACTGACCTATATTGATTAAAATATGTTGATAGAACAACAAGTTGATATGGCCGAGTTGGTCTAAGGCGCCAGATTAAGGTTCTGGTCCGAAAGGGCGTGGGTTCAAATCCCACTGTCAACATTACAGTTTTTTTGTTTTGTTTTGTTTTGTTTTGGGCTTAACGATAAGTTCGGCCCCAATTTAATTGATTCGATTAGGCCCAATAATTGGCTTGTTTGATTTCTCGTTTTCTTTCTCAAACTCAGGTTTGATTGGTTCGTATGCAACCATGTTCGCGGACGGTTTTGGCTGTACGTGATTTTAGTAATTCGGCCAACATGATTATTATGTGTCATCTCTTATTTGCATTTAGGATTTTTTTTTTTGCCGAAAGACTTGTTGTTATACTTAGTGCGTGAAATTATTCACCTTTTTGAAAGGCTTATCCCCAAAGATTAAATTATTATTAGTAAAGGCCATTTCACGTGCTT
Chr5.tRNA110-AlaCGC	AGTTAATACCTGTAAACCGAAACCAAATCTTGAACGGTTCGGTTTGGTAGTGTAAAACAAGGAATTTTCCGACAAGCCGTCCTTGTCCAGCTAAAGACAACTTTCCTTTCGCGGCCGGTAATATATTAGGAAAAAAAAGAAAAGGGTAATTAAGTCATTTCATATCACGTGAGGAATATCATCATGTGCGACTCATGTGCACTGACGCCGATACACCTAAGGAATGTGAGCAGTCGATTTCGGAATATCAGACATTTATATGCGTGTGGACGGACCCGTGTGATGCAACGGCGGATATTCTCGGATAGTTTATTTAAGAATGAATTGTCAGTGACTGATATCAACAAAAAGGGGGTGTAGCTCATATGGTAGAGCGCTCGCTTCGCATGCGAGAGGCACGGGGTTCGATTCCCCGCACCTCCATTTTTTAAAATATCAGTTGTCTTTTTTATTTACACGTGTTACATCCAGGCATGAAACATTTACGTCCGATATGCTTTTAAATTTTGTAGGATCTCTTACCAAAATACATTAAAGTGATAAAAACTAGTCCCTAATAAATATGGTCAGGATTAATGGACAATAATTGTGATTTAAAGATTAAAAACATGAATGATAATCTTCCTATTTAATTGTATGGATTTGATCATTATTATAACATTTGTAATGTACCAGAAAACTGTTTTATTTTATATATAAAAAAAAAAATACAACATAAATCAGAAATCAGAATAGAATTAATGTTGACAGTTTTCCATATACCACCCAAAAAA
Chr5.tRNA111-AlaAGC	CATTTTTCTCAATTGGGCAACACACACACATACACAAAAATATATATTTCACTAATTAAATCTGTAATTATTTGAGGATTGATAATGTGGAGTATATAGTGTAATTGATTTTAGGAAAAAAAAACTTCCAGGTCGTTTAAATCACCTGAATTATCACTATTATTTTTTTATACATAATCATTTAAAATTATTCCTTAACATGCAATGAATGATCTATTTCTAGTAAGAAAAATGTTTGAAAATACTTCTATATATCACTAGTTAATTATTTGTGAATACTTCAACATCCAATAACAATAATATTTGATAAAATCGTTCTTGATGTCTTAAGATATAATAAGATATCAAAAGGGGATGTAGCTCAGATGGTAGAGCGCTCGCTTAGCATGCGAGAGGTACGGGGATCGATACCCCGCATCTCCATTTTTCCTCCAATTAATTTTTTTTTTTTTTTTTGGGGTCAAGTCTCTCATCAATCTATGAATCTATGAAACAGAGAATGGATAAAAAGTAGAATTTACAGTAATTGCTACATTGTTCAACGAGAAGAAACAAAGAAAGAGAACCTAAGAAACTTTCAAAAAACAACATTGAAGAAAGAGTTGCGAAGTGTTAAGTATTCATGTTTTCTTGAAAAATTTCCCACCTTTTTCCCCAATTCCGGTCCCTGTAAGGCTTGAAGAGAGATGGGATCTGGTGTCTGGTCTCCACTGCAATTCTACTAATGCTGAGAACAGAGCTGACAGCGAAGGAGAGACTTCTGAATCTTTTAT
Chr5.tRNA112-TyrGTA	TCCCTCCCCCTGACCTTTTGCTATTCTCCACGTGCTATTCCCACACGACACGTGCGAATCAGTCAAATTGAAATCGTGCGTTTTCCGGTTTGAACCAAAACCGGAAATGGTCAAATGTGCTTGATTAGTAGAAGTAAAAAAAATGCGTTTGACCGTATTAAAAACCTATCCAAAATTACAGAGAGGGAAAAATAAGTTTATGGAGATTTTTAATTTAAATAATTTTGTTAGAGATTGGTAATTTTTGTAGCGATCTTCTCACCGGTTTTGTCTCCGGTTTGGAAATTAGAGGACATGACTACCAAGATTACTTAGGTTAATTAACAAATCTTTGTATTAGTAATCAATAACCGACCTTAGCTCAGTTGGTAGAGCGGAAGACTGTAGTCTGTGACAGCAAATCTTTAGGTCGCTGGTTCGATTCCGGCAGGTCGGATTTTTTTCACAAAAACGCTTTTTTTTTTTTTTTTGCCATTCTTTGTACAATTTTGCAGTTTCTCTTCGCTCTATACTGTCTGGAATGTGAAATCTCAAAAGAATCTGACCTACCTAGCAAATCATGAAATCACCTTTAAAAACTCGCTTTGGATGATTGTGAAATGGGCCAGACTATTAGTGAAACAGAATTGGGCTGCGTTACATTTACAAACTGAGTGAGTCGGTGCAATTTGAACATCCCTGAACGTGAACATACATACGTATTTTAAATGATTTAATATTGTGTATATATGGTATACATGCACGTATTCATACGTCTTTGGGCCGATAAGTTTGAAATAGAAGGTA
Chr5.tRNA113-GlyGCC	GAGGTTGAGAGAGTTCTTGAGCGACGCGATCGCGTCGGAGACGTTGCGGCCGAGACGCTGAAACCGCTTTTGCATAGCGGAAGAGGTTTGATCGGAAGGTGGAGGAGCAGTGAGGGACTCAGACCTGTCTTCGGAGGACATTAGGACTTGGTCAACAAAATCGTCGTCGGCGCAACCACCGGCGGCATTACGTGTTGTCCAGCATTCGAGTGCGGAGGCCATGGCGGCGAAGGTAACGATGTTTGTGTCTCTTCTACTTGAAAAGTGCTCAGTGAGATTTAACTGAACGAAACTACAAGCATTATTATATGTTTGGTAATATAAGTGTATTTTCCTCTTGGGACATACAAGCACCAGTGGTCTAGTGGTAGAATAGTACCCTGCCACGGTACAGACCCGGGTTCGATTCCCGGCTGGTGCATAGTTTTGCTTTTTTTTTTGCATGCAAAATTGAAAAATACTTTTGGACTTAAAATATCTTGATACGTTTATCTTTTGTAATTGAAAATGAATGACATGTTTTGTGAAACAAATTTGAGAATATACAAGTGTATATGTGTGTAGATAACAGTCTTAACATTGGGGTAAGTCCAATGGTGGAGACTGTACAGACTGCAAATGTCCTTCTCCGTTCTCTACTAAGAAGACCATTGCTAAACCCCAGAATATATGTGAGTCAATGTGGCAGTGCATCAGCCACGCTCCTGGATTATTGGCAACGAATCTGATGGCTACCCATCCACCTGGAGGTGTTCCGATTGTGTTTCTTCG
Chr5.tRNA114-SerGCT	TTTTCTTATTTTCTTTCTTTATACAATTTCAAACTTAAAAACTCCTTTTTTTGATAATCAAGAAATTTCACATTTTTTTTTCTTTTCGTCGAGATTGAGCTTTGTTAATTAAGAATGGCTAAAGTCAAGGTACAATTGTTCAACCATTCAATTAGGAGGACAAGCATAATCAGAGTAGTAGTTACATTGAAGACAACCATGTTTGGCAAGTAAATGAGCTACTCTATTACAAGTTCTACGAGTGAATGAAAAGCTAATGTTTTGGAAGAAATTTCACATTTTGATTTCTATTTTATACTAATAATTTCAATTAACGATTAAATTAATCAATTCATTAATTGAGCATCATCGTCGCTTTGGCCGAGTGGTTAAGGCGTTTGCCTGCTAAGTAAATGGGGTTTCCCCGCGAGAGTTCGAATCTCTCAGGCGACGAATTTTTTCACCTTTTTTTTTTCCTTATATGTTAACCTCCAGTTTGGCCTGCACTTGCAAATTAATCGACAACCGTGAATTGTTTTTTCTTTTAAATTGGACACGATTGCTTTAGATTTTGAGACTGTAACTCTTGCCAAAAGCTACTTGTTTTTTGTTGTTCATATGCTTCATTCACACAGAGATAGATCAATGTGGATGAGAGGAAGAGTATCACAAAGGTTCTTCTTAATTGCAAGAGAAAGGCTTGCGGATTAAAATCACTGTGAGCTAATGCTTGTGCTCAATCTCAGGCCGTGGCTACAGAAGCTTCTAGATAGTGAAAAATTCAGAGTTTGGAGCCTTTTACA
Chr5.tRNA115-LeuTAG	TTGGTCCTTGCAAAAGCTAAGCCAAGCCTATGAGAACTGAGGAGAGCCAAACCTCGTCATATAAATGTTTTACATAATAAAAGTAATTACATAATAAAAGTAACATTAGAATTTTTAACTTTTGTCTATAGTAAACATGGGAAAGTATCGGTTATGTAAAGTACTTCTTCACAAACTAAAAAAATTCACCAGATGATCTCCGGTGAAGATAATAGGATATATAGTAGCCATCAACTCCGTCATCATAAGCTGTCTTGTTGTATTTACACTTCGATTATTAATTCACAAACTTTCTTGCCAACCGGATAATGTAGGTTAATTCATTACAAATCGATGTGTAAATACAACAAGACAGTTTGGCCGAGTGGTCTAAGGCGCCAGATTTAGGCTCTGGTCCGAAAGGGCGTGGGTTCAAATCCCACAGCTGTCAATTATTTTACTATTTTAAAGAATTCTTTTGTATTAAAAAAGTGCCAAATGACTACAGCGTCCTCATGGAAACCCTAATTTATAAGAAATTATCGCCGGCAATTTCTTCCTTTGTGTTACATCAAGCCCTCGCTGAAGAAGAACATTTTGAATAAACTCCCTAATTTTCAAGATTTGTGTTATATATTCCTTGTGTAAAGTTTTTTTTTTCATTTTCGAAAGCCATCTATGTTGTGGTATGCAGTAATGCAAGAGTTACTGTATGAGCAATATAGGCTAATAAATACTAGAGAGTTATACGAAAATCCAGACAATAAACAAAACAAATACTGCATTTTCTTTCAGATTTGT
Chr5.tRNA116-LeuAAG	AAGAAAAATGATGAAACCAAAAGATTTTTTTTAAAAAAAGAAAAACCTAAATGCAGGAAACGAAGCGCAGAGAACGAAGAAGAAGAAGAAGGAAGATAGGAGATTTTTACCCCAGAACTCCATTGTCTTGAGAGGTACTGTGACCTGAAGGAGACGATGCGTCAAAGAAGAAAGTTCTCGAAGAAGATGATAGCGGTTTCGTCTCTCGAGCGCAGTTTTTACTTTTTAGGGCGTGAACTTGCCGTGAAGTGAAGGCTATTAATCGGACCAAGGGATTTTAGGGCATGTCCCTGTCATTTAAATCTATGCAAATCGGTTATATTCATACTTTGAAATTTTACTATCAAAAAGTTGATATGGCCGAGTTGGTCTAAGGCGCCAGATTAAGGTTCTGGTCCGAAAGGGCGTGGGTTCAAATCCCACTGTCAACATTAATTTTTTCTTACTTGGGCTTATTTAGTTTCGGCCCATCGAATATAGATTGTTGCAAGTGAATCTAGCAGGCCATTATAATGAAATTAAAAATTAACAGTGGGCTTTAAATGCCCATTTTGATATAAAATATATGATGACTGCAAAAATATTCGAAATCAGAAAATTAAGACCAAATGAACATATTCAGTGAATAGTCTGTTAGATGCCATATAGTCAAATCTTAAACTTACTAAGATATTCATGTGATTTGTTTGGTATGGATCGATCCTTTTAATACCTTTTTCTCAAAGCAAGTTGGAAAATTAGAGTTCTTAATGGAAATGTCAACAATTTTTCCAATCAATTA
Chr5.tRNA117-PheGAA	AACCTAAGAACAATAATCGGGATTGATTCGAACTAAAATTTGGTAAAGGATCAGATTAGTGACTAAAATCGACGGAAATAAATCGATTATGTTATACCTGACATCGATGATGGCGATGTTGGGACGACGATGAAGAGGGAGAAGCTGAGTAGAGGTGATGTAAGAGATGCTTCTCGCCATCGCCATTTTTTTCTTCTTAGTGAAAAAGGAAAATATGCTTCTCCCCATATCTCTCCAAACACCTTTTCTTCCCTAAAAGTCACGAACATTTCATTGAAGACTGCGACCAATTTGACGTGACGCTTACGTTTAGAGATTATTAAAGTTTAAATATTAAATGATAACAACAAGCGGGGATAGCTCAGTTGGGAGAGCGTCAGACTGAAGATCTGAAGGTCGCGTGTTCGATCCACGCTCACCGCATTGTTATAATATTTTATCTTTTAACTATTTTTTTTTACTTTTAAATATTATTTTTATTAATTCCGGGAGTCTCTCTTATTCGATACCTCTGCGACTCTGCCGAGACGTTTTGGCCTTCTTCTCTTCCGAAATCTGATACAGTAACAGAAACGAACCTAATGCCGCCTCGCCGGAGTTACCCCTTCAGTGGTCACGGAGGTACAATTGCACGATTCATTGAATTTGGGGAAGCATTTGGACACTATGGAGAAGAAGAAGACGAAGAAGAGGAAGACGAAGAGGAAGCATATGTCGACTATGGTGAAGTACAAGAGGAAGACGAGGAGGAAGAGGAGGAAGAAGATTCCGAA
Chr5.tRNA118-SerTGA	AGGTTTCGATGAAGAGGAGGAGGCACCGCCGGCTCCGGCGGCGGCTTTGATAGAAGAGGAAATATACGATTTGAGAAGCTCCGTGATAACGTCGTCTGATTCCAGAATGCTTTTGAAAGGAAGTTCCTCCGCCTCGTCATCTTTTGATCGCTTTCGCTTCTTCTTATCCGCCATCTGTAGATAGCCACGACGACGGAGACGCGGCGGCCCAGAGAGTTCTGGTACTAACAATGGCGGGAAAATTTACCCTTTAGGTCAACGTATCTCGTGAATGTTATTTCTAGGGTAAACTAAAGGGGTAGACTTAGAAACGCATTTATTAAGTTAATTAATTGTGCTTTTAACGAGATGTCGATATGTCCGAGTGGTTAAGGAGATAGACTTGAAATCTATTGGGCTTCGCCCGCGCAGGTTCGAACCCTGCTGTCGACGATAGTTTTTTGAATATTTTTTATTGGGTTAAAATCTTTTTGAATGGCCCATATGGTAAGCCCAATATTAACTACATCTATAAAATCTTTAAACGCTAGTCTCTTCCGCCAAAATCTATTCAACGGTCCAGATGAGTTTACCACTTGACGTTTTCCTTACCCACCATTACACGTGTCAGTTCAAAAAGATCTTAATAATCTGCCACTAGCCTCCTGAACGACTGTTTTTGATATACCATCCACGTCACTAATCCTCGCCAATATATGATGTGGAAATATCCGCTCTGACGTGGAACTTCTCGAACGTTCGGGACCTCTAGTTTTGTCCATGTCAGATATTACGATTTTTTA
Chr5.tRNA119-ArgTCG	ATAAAATGTTTATCAAAACCAACAGAATCAACTTTAAATGTTCTCCGTGCCACTAATTCACTAAAATGAAATTTGCGATGGATTTAGTCATTTAGACATTTTTTCAAAGAAAACCAAAAAACAATTGGCGATAGAAAGTGACATATGAAGAAAATAATAAATGAGTCTCCATTATTGGGGTTTTCTGTGTGAACGTGGTAAAATATCCGACGATTATGAATTTATGATACCAACCAACCATGAAAATAACACTGGTCCAAAGTGAAAATAGATTTCACATTCACAAGCTCCAAGTCTCGAAATCCAAATATGAATCAACAAATAGTGTTTGAGACTTGCATATTCGTCTTGACCGCATAGCGCAGTGGATTAGCGCGTTTGACTTCGGATCAAAAGGTCGTGGGTTCGACTCCCACTGTGGTCGTTTAAGACTTTAAGTACTTGTTCTTTTCTTTTTCCTGATTTTATCTATTTTGGCCGATACGTATCAGAAATTCTCCGTATAAATCAACCATGTTCGTTTACAATCCTTCATTCAATCGTCCCTTAACTCTAAACAACCGAAAAATCAAAATTTACCAAAGAGACAACAAAACCCAGAATAAATTCAATATTTATGAAATACTAATGATTTTAGAGAGGTTGTGTGATAACAAAACTTCAGTACAACTAAAATTAATAAGGTTGGACAAAAAGAGAGGAGATAACATAAGCCGATAATCAAAGGCTGAATCATTCATTTCTAGAAGCTAGAGCTGGGAGAATGAAACTACA
Chr5.tRNA12-ArgCCT	TTACAAATATAATAATCTACAATGACTCGGTTTTCTACTTATAAAGTTTGTTGTCTGAAGTAAACTAGTTCTAGTAATTTAGAACTAGATAAAAACAAACGATCGCAGTGTAAGTAGGGAAGATTAATTGTGTTAGTTGGTGAACTAAACCCGTTAATATATACTACCACAACCATTAATTTCTATCTTAATTTTCTAAAAAATAATATACGCCCAAAAATTAAATCGCCACCAAACTCACCAATGTGAATTTTCAGTTAGAGAAGTCAGTTCAACCGATTTTCTCAATGGCTCAATGCTATTGACATTTATTCTTCATTATTAATATTATGATTCTAACTCCCAAAGAAGCGTCTGTAGCTCAGTGGATAGAGCGTCTGTTTCCTAAGCAGAAGGTCGTAGGTTCGACCCCTACCTGACGCGTTTATTTTGTATCCTTTTATCAAAAAAAGTTTTATAAGCCCATTAGCCCAGCCCAAAAGAGTCGAGACACCAGAAAAACTGAAAATAAGACCTTGTCATTTTTTAGCACAAGGACCGAGTACAAACAGTGAAACACACACACGCACACACAAGAAACAAGAGTAAGAAAAAGGCTATATTACACACAGCAACAAGGGATCTGCTCAACGACCATGTTGAGCACTTGAAAACGTTACCGTAGCTCCACCAGAGCTTACCGATGTAGTATTCGAAGAGGATACATGATATGTTGCGACAGGCATTTTGGTCGGAAGATGAGGCACTGGTGCTTCAAGATTCAAGACTTGGAT
Chr5.tRNA120-HisGTG	AATGGAAGATTGATGAACTTAAAGTATATGAAAAGAGCAATTACTGTAGTAGCATTGTTCATCAGTCAAAAATGGAAACTTTACGACACAATATCTAACGAACCTCAGGATCCATGGTAGGGAACACATGGATCAAAGATGCAACCGGGTCATCGGATCCAGACCCGGTTTCAGATGAACGAATCGGCGATCCAAAGCTTGACCATTTGGTTCTCTTATTCGTCGGGGATGATGAAGAAGAAAGGAAGCGACAACGTCGAGCAATTGCAGTGAAGAAGAAAGGAAGAGACAACGACGAGCAATTAAACATATTGTAATATAATTATTAATATTATAGACTGTACAACAAAGTGGCTGTAGTTTAGTGGTAAGAATTCCACGTTGTGGCCGTGGAGACCTGGGCTCGAATCCCAGCAGCCACACTTTCTTTTTTCCTTTTTTGAGAAGTAAAACGACGTCGTTTACCATATTACCAAACGATTTGTTTTTGAGTCAACCACCTCTTTAACCAGAGTCATTCTTCAGTTCTTCTTCTTTTTCGATCTGCTTCGTAGAGTCGATAGAGGGAAGAATCAAAGAAGGAAGTCTGTATCTTTTGAGCTCTCCAAAGGTAAAAACACTCAGAGATTTGATTTGTTTTTTTCGGTCTTTACCTTGGATACGTCATTCTCAGATGGTAGCGAATTTGTAGATCTTAAGGCTTGAATCTATTTCATATGATCAATTACTTATAGATGTGATGATGATGCAACTCTTTCTTTATTTACTGCTA
Chr5.tRNA121-LysCTT	ATTTGCAGTTCGAGAGTGAATGTGTTGGGATTGAAGTTGAGGATTTGATCTTCGAGGAGCTTCTGGAAGAATTGCTTATATCATGTTAATAGGCATTCAAGAACTCGAATCATTTCTTCATTTTTCTTCTACTTTGTTGCTTTGCTTGGAGTTTAAGGTACATAAAAGAGAAAATATGGTGTTTGTATGAGTTTTTGTTGTTGTTTATGATAAAACTTTGTTTAAAAGAAATTGTAGAGGATAAATTTTTGGAATATACAAAAATATTTTCAGGTGATTGATACATTCATAGTTTATATAATATGGTATACTATGGTATAATAACATTGTGCTACAAGATTTTAACAAAAGCCCGTCTAGCTCAGTTGGTAGAGCGCAAGGCTCTTAACCTTGTGGTCGTGGGTTCGAGCCCCACGGTGGGCGATACTTTTTATGCGATTTTGAGATTTGTGTCTTAAAATGTAATCGTGATAATATTAACTACGCAACTGTTCATTTCAATTCTTGTGAACGTGTAAACCTCGAAACTACACAAATCAAATCACGAGATCCTTTCCTTTTTTCATATAGATACTCTTTTACTTTTTTATAGAATTAGACTTATCGACACTCCATGATGATTCCCATATGGATGGTTCTCATATTTTTAACATTACTTTTTACATAGATCGAATTTTTGGAAATGTATCGAAAAAAGAGGAGAGATTCGATTCAAATACCCACATAGAACGGACAAGGTCAATAATGGGCCCACTATTCTTTTGAGAGCCCAT
Chr5.tRNA122-GlyGCC	TGTCATAAATGGAGTACATAAATAAAACTGACAACAAATACTATTTGGGATAATATTTTTCCATAAAATGGTTATTTCTCATTTTTTTTAAAAACAAAATATTTAGGGCCCATATTAGGGGGTAGTAGTACAGAGAATCAACTGTGATGACGTCACCTGTTAGGTTGCGTGACTCCTGGGCGCTGTTTCTGTATTACGCTATCTTCCCAATGCTCTCTCTTTTTTTTTTTCATCTACTGGTTTATATAATTCATGTTCTTGAAAGTTTCAATACTAGCTTTTAAAAATTTAGGCTTGATTTTACATGTTTGAGAAATTATTTAGTTCAGTAAGATAAACAGTAAACAATAGCACCAGTGGTCTAGTGGCATGATAGTACCCTGCCACGGTACATACCCGGGTTCAATTCCCGGCTGGTGCATATTCTTTTAATTTTATTTCAAAGATTAGAAAACGTTTTGGGCCGTTGGGTCTAAAAATAAGGAGCCCAATAGATTTTTATGGTTTGTGTGCAAAAGGAGCCCAATATAAATAAAATTATATTCTTCACGTTTTTTTGAATTGAAGATATCGCAATTTTTTTTTTGCTCATGTATAGATCCAAGATTTTAATTTAGCGGGACTCATAAGCACAATTAATCTCTACGAATGTTGTAGAAAATTGAAACGGTACCATCACTCGCCTCGAAATTTCTCCCATTGGGCTTTATTGCTCTGTAACCATTAAGATATTCGGTTCTGCATATTTTTTCCACGATATAGATTTTAATA
Chr5.tRNA123-AlaAGC	CCAATTATTATGCATTTCTGTTTCTTTCTTCTATCTAAGCATATCTCTCCAAATTATTTCACTTCTATTTTTTGTATATAAAAATAAGAAATATAAACCCTTTAAAATTTGTTTTTAAAACCAAAACTCATTATAATTTACGTAATAATATAGATCGAATTGTTTTGTCCAAAACCTCAAGAATATAGGCAAGTTTCTATGTTGTTGGCATTAACTTATTGGTTTGTACGGAGATGCTAATACATCAATCTCGAAACGTATTCGAAAGCCCATTACTAGCCCAGACACAAACAGGAATAACTTTTGATTGTAAGCCGATATTTTAAGTATTTGAACGGTTGAACAACGATGGGGATGTAGCTCAGATGGTAGAGCGCTCGCTTAGCATGCGAGAGGTACGGGGATCGATACCCCGCATCTCCATTTTTTTCCTCAGTTAACCCCTTTTTCTTCATACTAAAACATAATATCTGATTTAATGACGGAAAGTATGTTGCAACACTCCCCACTATATATGCATTATTAATTAGTTGCATTATTAATCACTTAATGATTTGTGTTTGCCTTTAATAATTGCTTTACCAATTTATCTACTAAAAATAACTAACATGAACTATTGTTGATTTTACAAGCAACACCAACTATTGTATTTAGTTGGTGCCTGTTTATTTCGTTTTCATGTGCCCATTGATAAATTCGATATTTTTGTTTTCTGTTGTTTAATCTGATGTCGATGGCGAAGATAACAACGATTCCTTAACCATATGTTCCTC
Chr5.tRNA13-GlyTCC	AATTACTGTAGTATTACTAATTTTAGTTCCTACAACTATGATGTTCTTTTTAATTGTAGTAGTAAGATAAACAAAAAATAAAAAGAAGTTTAAACGATGGTCCACACTCCACATACCACATACCACATTCTTTACTAATGCATTTTGTGCGACGCATCACATGATTCACTTAGTGTTTTTGTTTTTCTCCAGAATGAACAACTGAAAAAGGTGTATAATACATATGTATAATTGTCCCAAAATATAATAATATGTCTAAAAATAGTATCCACCAATCACCATGTAAGAATCAACGGCTTCTGCGTTGACCATTATATTTAAATATGTCAACCTGTAAATAGAAGACAAAAGCGTCTGTAGTCCAACGGTTAGGATAATTGCCTTCCAAGCAATAGACCCGGGTTCGACTCCCGGCAGACGCAATTTTTTTTTTTTCCTTCCTTTTTGACAGTGAAAACAAATTTTCTCCTGCTTTGTGGATTCTAGGGTCACAAAACTGATTTTTTTCATCATTTTTATATAACTTGTATTTGAAGTATCCATAGTTTCTACATTAACGTTCCAAACAATATGTTCAAGTCTATTAAACACACAATTATTAACATACAACATCTCTCACATCAAATATTTATCACTAGATAAGGGGAGCACAGGAAAAGAATGGCATGTTTCTCTGCTCCAAACCAAAAACGCCATCTCCAATTCCGTCATGATCCAGACCTTGCTTGATACGCCCCAAACGCCTTGCATACAAAACTTGCTCAGAAACAAC
Chr5.tRNA14-LysTTT	CGATGCCATTTCTGGGTTCTATTCGAAAGCACGGTTTGGTCGGAGATTGAAACAACCGTAGGAGAGAAGATTGCAAAAGAATCGAAGAGAGCTTTATCTCTCTCTTTTTTTTTCCCTTCTTTTGCGAAAAGTAGTAATGTTCTCCAACGGTCAAATTATGATGGTCGGAGAGATTATATAATAGGAAATAGGAGCGGGATCTGATTATCGGGACATTTATGTCATAAATCATCTATTATCGATTTCTGGAGTTCATGCTCCAACGGTCAGATCTTGGGTCCTAGCGTAAAAGATAATCAATATGAATAATATATGTCAATTAAATAATCAAGTGCTCAGTAATCAACAAAGCCGTCTTAGCTCAGTGGTAGAGCGCGTGGCTTTTAACCACGTGGCCGTGGGTTCGATCCCCACAGACGGCGATTCTATTGAGTACATTCAGTTTTGTCTTCTTGTCTTGTCCTTACCGGTTTGGTCCGAAAACTTTTAGTCTGTTTTTTGGTTTAGGATATAAAAACTCCAAACCAAACCCGACTCGGTGCACTTACTTCAAAACGAGTTTAACCATTCTTATATTTTACCTTTGAAAGCAATCAATTCCATTCCATCAAAGGGGTTTTTAGGGTTTCGTCACTCGCCGATAATCCTCTCTCTCTAGAAAACATGACTGCCGAACAGAAAGTGGAGCTCGCCGCCAAATTGGAAGAGCAGAAGATCGATGTAATTATCTCTCTTTTTCTACTTTTTTTGTTTCTTTTTTTTTTCATTTCAA
Chr5.tRNA15-LysCTT	TAATTAAAAAAAGATTATTCTTTTTAACCTAACCGCTACCGCCCGCAACCGCAAACGCTTGCGGAAAGGAGCTTTTGAAAACTGGCGATTTCGAGCGGTTTAAAGCGATATCTAGCGGTTTTTATGATTGGTGTCAATCGCTAACAACCGCTACCAACCGCAAACGCAGCGTTTGCGGGTGGTAGAGGGAGAACCAATCAAGTCCTTAGTCCCTCAATCGTCGTCGCTCAAAATTACTGGTTTGACAACAGATGGTTGGTTGTTAGAGCCTTTAGACGAATGGAATCCAATTGCAAGGGTACATCTGTTAATTGGGATCAAACTGTTAAGTAACTTAGTTGGGCAACAAAGCCCGTCTAGCTCAGTTGGTAGAGCGCAAGGCTCTTAACCTTGTGGTCGTGGGTTCGAGCCCCACGGTGGGCGACGTTGTTTTTTTTATCATATGTTTATTAATCATTTGCCTACATAATATTTTCCTTATGTTAGCGCTTAGCGGTTAAACGTATACATATGATTAGTATTCAAGATCTATCTATGATTTGATGTTTTAAAACGAGATTTTATATAATCTCTAAAACAAAAAAGTAAAATAATAGATAGAGCAACCAAAAGAGAATTTCAACTGAAACTGAATAAAAAGTAGTGAGTGGGTGTATGCCCACTCTCTCTATCTTGGAGTGTGTCCCTCTCATCTTTTAAGATTACATCACACAAAGAAAAAAAGGACAAGAAACAATAGGAAGAGAGTATGTAAAGAGAGAGAGAGCACTATC
Chr5.tRNA16-AspGTC	CGCTTATATCCTTATCTTGTAAAGTTGTAATAGAAAAAGATGGATTAAAGTAAGATTTGATGACCTTTTTCAATTATAAATATTTCTAGAAGCCGATTAATTCTTTTTTTGCAATATCTTTATAATTTTTTTGTTGGAATTATTATATTTAAAAGGAAAAACTAATTTAAAAGCATACGAATATGTAAACAATTTATAAGACAAAATATATATACGTGTTAATACAGTCCTCTACAATATTTAGAAGATATAAATTGATTATTGACTAAAGATTACAGGCTTACAACTATTTGTCACTTGCGTGTCCAATATTAGTTATATATTTATTGCATACGAAAACAAACAAAAATGTCGTTGTAGTATAGTGGTAAGTATTCCCGCCTGTCACGCGGGTGACCCGGGTTCGATCCCCGGCAACGGCGATTATCCTTTTAACCTTATTTCATATTTTACGTGGGCTTTGTAAGAAGATTAAGAATCCGCGAGCCTTCTTTCTTAGGCCCATATCGTTTTGGGGAATCCCTACAAGGTGCCTAATTTATCGTTTCTGAAGAATACAAGTAATCTATGTTCATGAAGATTCAAGAGAACGATTGAGTGACTAATGGCGAGTTTGATCGCTTGAAAATCAAATGCAGAAGAAGAGTTGTTGACCGTCACACACAGAAGTCAGAAGACAGAATGATCATGAAGAAGACGATTCAATATAAGACTCATGTTTCCGGGTGAACCATAATACATATTAATAAGTCCCTGACCGCCACACAGAAGG
Chr5.tRNA17-ValCAC	TGCAACAGATACATAAATCAGAGCAAGACATCGAATTTTCTGTAATTGGAAGAAACGGAAATTAGGGTTTTGTTTTGAATTACCTGAGAGTGAGCCATTAAGGAAGACAAGTGTCTGAGGTTGAATTGAACCAAGGAAGAAGAAGAAGATGCAAAACGCTGCGTTTCAGTGAACTAACTAGCGAAAATTTTGGGATGTTTCAATGGAGAATAATGGGCAAGAAATTCATAGTAACGGTAACGGTTCTCCACGCCGGCGGCGACAATCAGACAACCGCATCATCATCAGCCGATGGGTCTTTGGCTTGTGAAGTTGTACAATATATTAATTTAAGAAACATTGTCATCAAAGTCTGGGTGGTGTAGTCGGTTATCACGCTAGTCTCACACACTAGAGGTCCCCGGTTCGAACCCGGGCTCAGACATTTTTTTTTCTTCATTTTTTTCAATTGACACGTGTCCGAACCTTGCCCAAAAATAATAGTATGATTAACATATTTTATCTTCCCATTACGTTGAAATGTTACAATCGAATATTCGAATGAGTGTGATTGGAATTGGATGAACATGCAGATTGTTACGTGGACAAAATAATTGTGATCAAGTCCAAAGATTAAACAATGTAGTTTAACTCCAAAGAGTTTGTAAGATAAAGGATATTGATTATATTATGTTAATCAAATTTTTAAGATGTATTATTTTGTTCTCCTACCGTATTATTGTCACTTTTCAGTTGCGAAGTCAAATGTCACAAGCAATATTGTTCATTGTTAAT
Chr5.tRNA18-IleAAT	AATCCAAAACAGGATATAACACGACATGGGTTCCACTCAGAACATGAAAGATTGAGCAAAAAGTTGGATTTTGTGGAATTTCAGAAATCTTATGTAATGAACTTGAAAAGCTTTATTACCTTCTCTGAGAAGCAGCGATAAAAGCATCAACTTTAGGAGCAGCGATGGTGGCACCAAGAAGCAGAGCCCCAACTGCCAAACCCGCAACTTCGTTTGACGTTAAACTCTGCATCGTCGTCTTCCTTTTTCTCTTCTCTTCTCTCGTTCCTTCTTCTTAACTTGATGATAATGATATCCTGAATTTATTTCAAACGGGTAAATATTTTACATATCTAGAGCTTATCAGATATGGCCTATTAGCTCAGTTGGTTAGAGCGTCGTGCTAATAACGCGAAGGTCACAGGTTCGATCCCTGTATAGGCCACTTTTTTGTTTTTCCTTCTTTTAATAATTTCAATTTTGACCCCGTATCTTTTGATTTCACCAATTTGTATCCCAAAGTTAAATAAATGAATTTCTCCAAACGATTTGTAGGGTTTAAACAACTTAGTATACTCCGTTACTCGCTTCCAAACCCGTACGGCCTCTTTAGAGTTTCACCTTTGTGTCTCTCTGAAACTGCAACAAAGCTTGAAGCGATAGGGTTTATTCAAGCTTCACTCAAACCAGTCGCTAAATTTCGACATCTTTATTCACATATCTATAGATTCAAGCTTTGTGATTTGCCATTCGGGTTTCAGATTCGTGTTGGTAATTCAATTTCTGAATCCTCTG
Chr5.tRNA19-AspGTC	AAGATTTTCTCTTTTCTTTTCTTAAACATTTGTTATCACAGTTCTGCGTTTTTGATCCTAGCACTTCACCATTTTTGCAGACTTCTACAACAAACAACTTATAAGTCTCTATTGGATTCTTCAGATCTGTTAGAGACTATTTAAAAAAACCTTGTAATGTGTAAGTTTTCATCAGTAACACTTTTCTATGAATCTTTCATCATTATTTCCAGTTTTTATTGGCAATATGATTGATACATAAACGAGGAAAACAATAATCATGGAGTATCATTAACTTTTGATCCTAAGCAGCAAACAAATTGTATAACAAACAAGTTCATTAACGATAAAACAGAAAGAAGAGCAAATAAGTCGTTGTAGTATAGTGGTAAGTATTCCCGCCTGTCACGCGGGTGACCCGGGTTCGATCCCCGGCAACGGCGTTACTTTTTTCTTTTTCCTTTTTTCCTTTTCAAAGTTTTCCACGGCATAATCGTAAAGCCCAGCCCACGAGTGAAAGTAACAGAGACGATACACGTCATAATGTGATCATCTTAAAATCTTTTTTTATGTATAGAGAGATACGAATCTTTTAACCTTGTCAAATTTTGTTTTTCTTTTCTCTCTGAACCCGAAAACTCCAGCAATGTCGTCGGCGAAACTTTTCGGTTGTTCTATTAACGTTAACGTTGAGGCAGAGGAAGAAGAAGGCGGTGACGGTGGTAGCTCAACCAACGTGGAGGTTTCTCGATCTGGTAACCAACCGGATTGTGAAGCTATGAGTTTCTCCAAT
Chr5.tRNA2-SerCGA	TCGCCACCAATTCCAGTCATAGGCTGTAACAGGCAATAGAGTGAAGAACATATATGTATTTATCCATGTTATTAATAGATTGTAGTAATGAACGGATGTAAAAGAGATTTGGGACTAGCCTGCCATGATTCTTGACCGCGGAAAGTGTACAAGACACCTGTTTTGGTAACGTCTGGAAGAACAGTTTTGTTCTCTCCATTGCATTGAAAGTAGACCGTATGTTTGAGCTTGAACCAGTCGTGCTTTGTGAATATCTCAATAGAGTTGAGTGTGATAAATTGCCCTCTTACCAGTCCTGAAATTTTGAATATGAACACATATATTAATCTTTTTCGTAAATATACAAATAAGTCGATATGTCCGAGTGGTTAAGGAGATTGACTCGAAATCAATTGGGCTTTGCCCGCGCAGGTTCGAATCCTGCTGTCGACGATTTTTAATTTTAATTTTACAGAAAATTCCCCATTAATCTTAAATTCTTTGAATCTCTTTTTTCTTGGGACGTTTTCTTTTTTCATCATGCAAAATAACCACAAATCGATCTATGGAAACAATAAAAAGCATCATGAAAAGATCGATCATTTTCGATCGAGTGAATGGATAAAAAGTTTGTTGGTTAACGAAACAAACATCATGTTTTGTTTCCCGGGAAAATTAGTCGTGTGGAATTTATTACCTGGAATCCACATGTGGATGATGTAACAGAAAAGAAGATTTCTCCAGATCATCGGTTTTCGAATCGGCATTTTTATCTAATTTTCAGGGTTTTTTTCCGTTTAGTT
Chr5.tRNA20-SerAGA	TTTCGTGATTATCTAGGACACCTTGGTGATGACAATGGAGATAAGGTTGACAAATATTACAGATCTCAAGCCAATTGGCATGTTAGATGTAAATAAACAAACTTGTTTGACTACGTAGCGCTATAGTCTTTGGTCATATTTATGTATGACAAGGCATACAATACCACTTTGAAAACGCATTGAATGATATATAAGATTTTAACTTTTTAAGGTTTCAAAATTCTATAAGGATAAATAAAACATTACCATCTTTACCGAATTACTGTATAGTTTATTCTTCAGTTTTAAGAGATGACGATGATGTGAATTATATTATACATACCGTTTGCAGATGATTGAGACAACAAGTAGTGGACGTGCCGGAGTGGTTATCGGGCATGACTAGAAATCATGTGGGCTTTGCCCGCGCAGGTTCGAATCCTGCCGTTCACGAATTTTTTAAATGCATACTTTTAGATTTACCACAATTCGCACGTGTTATGGTCACTTATCGTTTTCTCTCTACCATCACTAATTTAAGGCCCCACGTAAACCACGCTCAACATGACATAATCGATCATTAAAGGCCAAAGGAATGATAATGACACTGCACTTCTTTTAGAAAAGACACGCAGCGGTCAGGCGTTTGGCGCGTGTATAAAAGTTCTCTGTATTTTTCATACAACGATTTTGCAAGATTTTATCGATGAAAAAACTCAATGAGATAGAGCTTTAAGCATTTAACTGAAAAATTATGTAGCGAGCTTAGATGGATTCATCATTATTTAACTGATTAATCTGCT
Chr5.tRNA21-TrpCCA	AGTTTGGATTTGATCATCCGATGGGAGGCTTAACGATCCCTTGTCCCGAAGATACCTTCATCAATGTGACTTCTCGGCTCCAATGATGATGATCCAACATTTTTTCCTTCAGTTAGAAATAGACTTATTCATTGTAAATAGATGAGCCCTTTTTCCTCTTTCTTCTTGAAAGAGTTGTTCTAAAAGTGTAGAAAGTGAAATACAAAATTGATGTTATATACAAACTTCATGTCAATACTTTTTTGATTGATCATTGAAAAAGAAAGACAACACCAAATTCACCAATCAAAAACTACTCTAATTATAGTTTCATGTTGATTAAATATAAATAAGTGGAACATCTAACATCCGGATCCGTGGCGCAATGGTAGCGCGTCTGACTCCAGATCAGAAGGTTGCTTGTTCGATTCACGTCGGGTTCAATCCCCCGAACTTTACTCCGGAAATACCTTTTTTTTGTAACTTCTTATTTCCATTTTTGCTCTCTTCGCTTATGCTTCGTTTCATCCGGTTTAACCAGGAGGCTACTCTGGTTTGGTAATCTAATTACTCTAAACCGAAAGTCCTTAGTACTGGTTCGAAATCTGAAATCTAAACCAGTTGACTCACAACCAGTGAAATCAACGATCAAGGGCCAAGCCTATCTTCAATTCATACTCGCCAGTTTTTGTGCCTAAAGGTTTTTTCAAAGGATAAACAAAGGCCTAAATAATTTTGCTACCACTTGAACATTAATTCGTTCTCAATTATGTAATATTTAATCATTTATCTT
Chr5.tRNA22-ProTGG	TCCAAGTGCGTTTCCCCTTAACTTGCGCAGGTCTTAGACTAATTCTTGTAGGGAGGGTTGTTTCTTTGTAAGAACTAGTAGTAGTAATGGCTTTTACATTCTGTCGAAATGTGTAGTTTTCAGTTCTAGATTCAGACGTTAACTTCCATCAAAAAATGTGTTGATGAAAAAACCTTTACCCTTATATGTGCCTCTTGCTCTGTCTTATCACGTGTGTAATACAGACAACTAATGTGTGTCAATTTCTGTCTTCACTTACCGTTTTTCGTTTGAGTTGATTAGAAGAAACTAAAGCAAAGGTCAGAAAATAATCAACTAACAAGTCGTTAAATGCAGATAGTAAACAACAAGGGCGTTTGGTCTAGTGGTATGATTCTCGCTTTGGGTGCGAGAGGTCCCGAGTTCGATTCTCGGAACGCCCCTTCCTTTTTACTCATTTTAATGAGTTGACAAGAAACACTTCTCTCAGGAGCCAAAAAATTTAAAATTTTCAAAACATTCTTGAACCTAGAATCTCATTCACAACAGCTCTTTCACTTGATGTACACAAATCACACATTCTCACTGTAATTCCACAAAAGTTATTTTCATACAAAAGTACAAACTACAAAGAACTTGTATATCTACAGGTCTCAATGTTGTAAGAGAACCCATCTATCTATGCAGCAATTTACCCTTTCAAATCCGAACTTTAAGAACAGAAGAGACTATCTTTATACTAAGTTTGTATTCCGCGGAAACCGCACAGGCCGAGAGGAATAACAAATGCACA
Chr5.tRNA23-GlyGCC	TGGTATAATTGGGCTTGGATTGATTTTAAATTTTTAATGCACATATGCTGCAAGAAATAGGTACCAACCTTTTACAAACCCATTAGCCCATTGAGCCAAAATAATATATAATGCTAACGCCTTAGTTTTCTTCTTCGTTTCTTCTTTTCTTCTTGACTTGTTTATGAACAGAAAGATTTATATCTTCACCTGTTTTTTACTTCATCCGAAAAAAAAAAAAACCATTTGGCATCTTACAAACACTAAGATAACAAAACTTGGAAAATAATGGAACTGATGTGAGGAACTGAAATCGAATATTCTAATATTTACAAATCCAAATTCTTAATGAACACTGCACTAGCATGAAAGCACCAGTGGTCTAGTGGTAGAATAGTACCCTGCCACGGTACAGACCCGGGTTCGATTCCCGGCTGGTGCATTTATTTTTTTAAATCTGTAATTATGGATTGGTGGCGTAATAAAACAATTCATGATTATAGGTTATCATTTTCCATTTGATCTTTTGCTCCACATGTAATGAAACTAATTCATCTGTTAAGCGTAGAGATTTTTTTACCAATTCTTGTTGAATAGGCCCGGGAAGACAAGCACAAGTGAAGTTAATGGACTTTGTACATCTAATACAAGCCCAAAAGGAACATAAAAATTGGGTGAAACTGTGAAAGTGACCAAGAGGTGCAACTTGTTGATTGATTCAAAATTACAAATGGATGATGGAAAACAAATAATAATTAATGGGGCTGTTTTTCTTCTTTCTGCACTTTTCTA
[truncated: 77,903 more chars]
