# Supplementary material for: Conservation and Tandem Duplication of tRNA Genes in Plant Species
Source: Genes (Basel). 2025 Nov 1;16(11):1307. doi: 10.3390/genes16111307 (PMC12652284; doi:10.3390/genes16111307)
Supplement: Supplementary file 1 [file genes-16-01307-s001.zip › tRNA.prediction.out/Ath/Ath.high.50.bed]

Chr1	111839	112011	Chr1.tRNA244-GlnCTG	729	-	111839	112011	0	1	172,	0,
Chr1	306333	306506	Chr1.tRNA1-ValTAC	744	+	306333	306506	0	1	173,	0,
Chr1	309224	309397	Chr1.tRNA243-LysCTT	877	-	309224	309397	0	1	173,	0,
Chr1	515443	515616	Chr1.tRNA2-PheGAA	783	+	515443	515616	0	1	173,	0,
Chr1	552589	552761	Chr1.tRNA3-HisGTG	630	+	552589	552761	0	1	172,	0,
Chr1	604351	604524	Chr1.tRNA4-LysCTT	877	+	604351	604524	0	1	173,	0,
Chr1	877597	877769	Chr1.tRNA5-AspGTC	698	+	877597	877769	0	1	172,	0,
Chr1	892463	892635	Chr1.tRNA6-GlnCTG	747	+	892463	892635	0	1	172,	0,
Chr1	909760	909933	Chr1.tRNA242-PheGAA	783	-	909760	909933	0	1	173,	0,
Chr1	1324872	1325057	Chr1.tRNA8-MetCAT	642	+	1324872	1325057	0	1	185,	0,
Chr1	1583721	1583895	Chr1.tRNA241-AsnGTT	837	-	1583721	1583895	0	1	174,	0,
Chr1	1817349	1817521	Chr1.tRNA9-ThrTGT	830	+	1817349	1817521	0	1	172,	0,
Chr1	1978033	1978207	Chr1.tRNA10-IleAAT	855	+	1978033	1978207	0	1	174,	0,
Chr1	2025305	2025478	Chr1.tRNA11-AlaAGC	634	+	2025305	2025478	0	1	173,	0,
Chr1	2107347	2107518	Chr1.tRNA240-GlyGCC	665	-	2107347	2107518	0	1	171,	0,
Chr1	2111097	2111268	Chr1.tRNA239-GlyGCC	665	-	2111097	2111268	0	1	171,	0,
Chr1	2177834	2178008	Chr1.tRNA12-IleTAT	859	+	2177834	2178008	0	1	174,	0,
Chr1	2334771	2334944	Chr1.tRNA13-AlaAGC	634	+	2334771	2334944	0	1	173,	0,
Chr1	2406783	2406955	Chr1.tRNA238-HisGTG	630	-	2406783	2406955	0	1	172,	0,
Chr1	2588474	2588646	Chr1.tRNA14-GlyTCC	741	+	2588474	2588646	0	1	172,	0,
Chr1	2846485	2846658	Chr1.tRNA236-AlaTGC	700	-	2846485	2846658	0	1	173,	0,
Chr1	2879252	2879424	Chr1.tRNA16-ProAGG	682	+	2879252	2879424	0	1	172,	0,
Chr1	2939366	2939538	Chr1.tRNA17-GluTTC	699	+	2939366	2939538	0	1	172,	0,
Chr1	3431134	3431306	Chr1.tRNA235-ProAGG	682	-	3431134	3431306	0	1	172,	0,
Chr1	3676556	3676741	Chr1.tRNA19-MetCAT	642	+	3676556	3676741	0	1	185,	0,
Chr1	3678724	3678898	Chr1.tRNA234-ArgTCG	819	-	3678724	3678898	0	1	174,	0,
Chr1	3881478	3881658	Chr1.tRNA20-LeuTAG	695	+	3881478	3881658	0	1	180,	0,
Chr1	3914578	3914750	Chr1.tRNA233-TrpCCA	758	-	3914578	3914750	0	1	172,	0,
Chr1	4266937	4267111	Chr1.tRNA232-ValAAC	725	-	4266937	4267111	0	1	174,	0,
Chr1	4285836	4286008	Chr1.tRNA231-GlyTCC	741	-	4285836	4286008	0	1	172,	0,
Chr1	4440163	4440336	Chr1.tRNA21-ArgACG	726	+	4440163	4440336	0	1	173,	0,
Chr1	4522658	4522832	Chr1.tRNA230-IleAAT	855	-	4522658	4522832	0	1	174,	0,
Chr1	4709584	4709756	Chr1.tRNA22-ThrCGT	823	+	4709584	4709756	0	1	172,	0,
Chr1	4741948	4742121	Chr1.tRNA23-AlaTGC	700	+	4741948	4742121	0	1	173,	0,
Chr1	4743044	4743217	Chr1.tRNA24-AlaTGC	700	+	4743044	4743217	0	1	173,	0,
Chr1	5189636	5189810	Chr1.tRNA229-AsnGTT	747	-	5189636	5189810	0	1	174,	0,
Chr1	5309596	5309768	Chr1.tRNA228-TrpCCA	758	-	5309596	5309768	0	1	172,	0,
Chr1	5380856	5381038	Chr1.tRNA25-SerAGA	770	+	5380856	5381038	0	1	182,	0,
Chr1	5518011	5518184	Chr1.tRNA227-LysCTT	877	-	5518011	5518184	0	1	173,	0,
Chr1	5619420	5619593	Chr1.tRNA226-ArgCCG	695	-	5619420	5619593	0	1	173,	0,
Chr1	6038706	6038888	Chr1.tRNA26-SerAGA	805	+	6038706	6038888	0	1	182,	0,
Chr1	6075769	6075941	Chr1.tRNA27-AspGTC	698	+	6075769	6075941	0	1	172,	0,
Chr1	6075894	6076068	Chr1.tRNA225-ValAAC	725	-	6075894	6076068	0	1	174,	0,
Chr1	6345713	6345885	Chr1.tRNA28-AspGTC	698	+	6345713	6345885	0	1	172,	0,
Chr1	6488604	6488785	Chr1.tRNA29-LeuCAG	707	+	6488604	6488785	0	1	181,	0,
Chr1	6948809	6948993	Chr1.tRNA224-LeuCAA	820	-	6948809	6948993	0	1	184,	0,
Chr1	6995231	6995403	Chr1.tRNA223-GluTTC	699	-	6995231	6995403	0	1	172,	0,
Chr1	7004463	7004635	Chr1.tRNA30-AspGTC	714	+	7004463	7004635	0	1	172,	0,
Chr1	7016465	7016638	Chr1.tRNA31-LysCTT	877	+	7016465	7016638	0	1	173,	0,
Chr1	7082617	7082789	Chr1.tRNA32-ProTGG	692	+	7082617	7082789	0	1	172,	0,
Chr1	7242710	7242882	Chr1.tRNA222-TrpCCA	727	-	7242710	7242882	0	1	172,	0,
Chr1	7499682	7499854	Chr1.tRNA221-GlnTTG	735	-	7499682	7499854	0	1	172,	0,
Chr1	7656069	7656241	Chr1.tRNA220-GlnTTG	735	-	7656069	7656241	0	1	172,	0,
Chr1	7884319	7884504	Chr1.tRNA219-MetCAT	642	-	7884319	7884504	0	1	185,	0,
Chr1	8520239	8520413	Chr1.tRNA218-ValAAC	725	-	8520239	8520413	0	1	174,	0,
Chr1	9143759	9143933	Chr1.tRNA33-AsnGTT	861	+	9143759	9143933	0	1	174,	0,
Chr1	9158132	9158305	Chr1.tRNA34-AlaTGC	700	+	9158132	9158305	0	1	173,	0,
Chr1	10090317	10090489	Chr1.tRNA38-ProTGG	685	+	10090317	10090489	0	1	172,	0,
Chr1	10090718	10090890	Chr1.tRNA39-ProTGG	685	+	10090718	10090890	0	1	172,	0,
Chr1	10092274	10092446	Chr1.tRNA40-ProTGG	685	+	10092274	10092446	0	1	172,	0,
Chr1	10092750	10092922	Chr1.tRNA41-ProTGG	685	+	10092750	10092922	0	1	172,	0,
Chr1	10093258	10093430	Chr1.tRNA42-ProTGG	685	+	10093258	10093430	0	1	172,	0,
Chr1	10093695	10093867	Chr1.tRNA43-ProTGG	685	+	10093695	10093867	0	1	172,	0,
Chr1	10094122	10094294	Chr1.tRNA44-ProTGG	685	+	10094122	10094294	0	1	172,	0,
Chr1	10096900	10097072	Chr1.tRNA45-ProAGG	581	+	10096900	10097072	0	1	172,	0,
Chr1	10097063	10097235	Chr1.tRNA46-ProTGG	685	+	10097063	10097235	0	1	172,	0,
Chr1	10097667	10097839	Chr1.tRNA47-ProTGG	685	+	10097667	10097839	0	1	172,	0,
Chr1	10098602	10098774	Chr1.tRNA48-ProTGG	685	+	10098602	10098774	0	1	172,	0,
Chr1	10099028	10099200	Chr1.tRNA49-ProTGG	685	+	10099028	10099200	0	1	172,	0,
Chr1	10099374	10099546	Chr1.tRNA50-ProAGG	674	+	10099374	10099546	0	1	172,	0,
Chr1	10099776	10099948	Chr1.tRNA51-ProTGG	685	+	10099776	10099948	0	1	172,	0,
Chr1	10100222	10100394	Chr1.tRNA52-ProTGG	685	+	10100222	10100394	0	1	172,	0,
Chr1	10100977	10101149	Chr1.tRNA53-ProTGG	685	+	10100977	10101149	0	1	172,	0,
Chr1	10101549	10101721	Chr1.tRNA54-ProTGG	685	+	10101549	10101721	0	1	172,	0,
Chr1	10101942	10102114	Chr1.tRNA55-ProTGG	685	+	10101942	10102114	0	1	172,	0,
Chr1	10106039	10106211	Chr1.tRNA56-ProTGG	685	+	10106039	10106211	0	1	172,	0,
Chr1	10106477	10106649	Chr1.tRNA57-ProTGG	685	+	10106477	10106649	0	1	172,	0,
Chr1	10106847	10107019	Chr1.tRNA58-ProTGG	685	+	10106847	10107019	0	1	172,	0,
Chr1	10107598	10107770	Chr1.tRNA59-ProTGG	685	+	10107598	10107770	0	1	172,	0,
Chr1	10108338	10108510	Chr1.tRNA60-ProTGG	685	+	10108338	10108510	0	1	172,	0,
Chr1	10108659	10108831	Chr1.tRNA61-ProTGG	627	+	10108659	10108831	0	1	172,	0,
Chr1	10207255	10207428	Chr1.tRNA217-GluCTC	763	-	10207255	10207428	0	1	173,	0,
Chr1	10756671	10756844	Chr1.tRNA62-GluCTC	763	+	10756671	10756844	0	1	173,	0,
Chr1	10963522	10963696	Chr1.tRNA216-ValAAC	725	-	10963522	10963696	0	1	174,	0,
Chr1	11104062	11104236	Chr1.tRNA63-IleAAT	864	+	11104062	11104236	0	1	174,	0,
Chr1	11797150	11797335	Chr1.tRNA215-MetCAT	642	-	11797150	11797335	0	1	185,	0,
Chr1	13686375	13686548	Chr1.tRNA64-ArgTCT	710	+	13686375	13686548	0	1	173,	0,
Chr1	15730564	15730736	Chr1.tRNA214-iMetCAT	550	-	15730564	15730736	0	1	172,	0,
Chr1	16585654	16585826	Chr1.tRNA213-AspGTC	639	-	16585654	16585826	0	1	172,	0,
Chr1	17156556	17156728	Chr1.tRNA65-ProTGG	685	+	17156556	17156728	0	1	172,	0,
Chr1	17157309	17157481	Chr1.tRNA66-LeuAAG	532	+	17157309	17157481	0	1	172,	0,
Chr1	17158480	17158652	Chr1.tRNA67-ProTGG	685	+	17158480	17158652	0	1	172,	0,
Chr1	17158928	17159100	Chr1.tRNA68-ProTGG	685	+	17158928	17159100	0	1	172,	0,
Chr1	17160477	17160649	Chr1.tRNA69-ProTGG	685	+	17160477	17160649	0	1	172,	0,
Chr1	17160918	17161090	Chr1.tRNA70-ProTGG	685	+	17160918	17161090	0	1	172,	0,
Chr1	17161971	17162143	Chr1.tRNA71-ProTGG	685	+	17161971	17162143	0	1	172,	0,
Chr1	17731790	17731963	Chr1.tRNA72-LysCTT	877	+	17731790	17731963	0	1	173,	0,
Chr1	18135547	18135719	Chr1.tRNA212-AspGTC	698	-	18135547	18135719	0	1	172,	0,
Chr1	18230428	18230602	Chr1.tRNA211-ThrAGT	702	-	18230428	18230602	0	1	174,	0,
Chr1	18308852	18309037	Chr1.tRNA73-TyrGTA	742	+	18308852	18309037	0	1	185,	0,
Chr1	18387751	18387924	Chr1.tRNA74-ArgCCT	748	+	18387751	18387924	0	1	173,	0,
Chr1	18552948	18553128	Chr1.tRNA75-LeuTAG	649	+	18552948	18553128	0	1	180,	0,
Chr1	18557849	18558029	Chr1.tRNA76-LeuTAG	649	+	18557849	18558029	0	1	180,	0,
Chr1	19424504	19424678	Chr1.tRNA77-AsnGTT	814	+	19424504	19424678	0	1	174,	0,
Chr1	19498368	19498542	Chr1.tRNA210-ArgTCG	819	-	19498368	19498542	0	1	174,	0,
Chr1	19685083	19685269	Chr1.tRNA209-TyrGTA	742	-	19685083	19685269	0	1	186,	0,
Chr1	19847922	19848096	Chr1.tRNA78-IleTAT	859	+	19847922	19848096	0	1	174,	0,
Chr1	19925788	19925960	Chr1.tRNA208-CysGCA	808	-	19925788	19925960	0	1	172,	0,
Chr1	20412877	20413050	Chr1.tRNA207-AlaTGC	700	-	20412877	20413050	0	1	173,	0,
Chr1	20791260	20791442	Chr1.tRNA79-SerTGA	807	+	20791260	20791442	0	1	182,	0,
Chr1	21268736	21268918	Chr1.tRNA80-SerAGA	648	+	21268736	21268918	0	1	182,	0,
Chr1	21269071	21269256	Chr1.tRNA81-TyrGTA	646	+	21269071	21269256	0	1	185,	0,
Chr1	21269501	21269686	Chr1.tRNA82-TyrGTA	722	+	21269501	21269686	0	1	185,	0,
Chr1	21270245	21270427	Chr1.tRNA83-SerAGA	770	+	21270245	21270427	0	1	182,	0,
Chr1	21270580	21270765	Chr1.tRNA84-TyrGTA	646	+	21270580	21270765	0	1	185,	0,
Chr1	21271010	21271195	Chr1.tRNA85-TyrGTA	722	+	21271010	21271195	0	1	185,	0,
Chr1	21271754	21271936	Chr1.tRNA86-SerAGA	648	+	21271754	21271936	0	1	182,	0,
Chr1	21272089	21272274	Chr1.tRNA87-TyrGTA	646	+	21272089	21272274	0	1	185,	0,
Chr1	21272519	21272704	Chr1.tRNA88-TyrGTA	722	+	21272519	21272704	0	1	185,	0,
Chr1	21273263	21273445	Chr1.tRNA89-SerAGA	770	+	21273263	21273445	0	1	182,	0,
Chr1	21273598	21273783	Chr1.tRNA90-TyrGTA	646	+	21273598	21273783	0	1	185,	0,
Chr1	21274028	21274213	Chr1.tRNA91-TyrGTA	722	+	21274028	21274213	0	1	185,	0,
Chr1	21274772	21274954	Chr1.tRNA92-SerAGA	741	+	21274772	21274954	0	1	182,	0,
Chr1	21275107	21275292	Chr1.tRNA93-TyrGTA	722	+	21275107	21275292	0	1	185,	0,
Chr1	21275558	21275743	Chr1.tRNA94-TyrGTA	722	+	21275558	21275743	0	1	185,	0,
Chr1	21276301	21276483	Chr1.tRNA95-SerAGA	770	+	21276301	21276483	0	1	182,	0,
Chr1	21276636	21276821	Chr1.tRNA96-TyrGTA	646	+	21276636	21276821	0	1	185,	0,
Chr1	21277066	21277251	Chr1.tRNA97-TyrGTA	722	+	21277066	21277251	0	1	185,	0,
Chr1	21277810	21277992	Chr1.tRNA98-SerAGA	741	+	21277810	21277992	0	1	182,	0,
Chr1	21278145	21278330	Chr1.tRNA99-TyrGTA	722	+	21278145	21278330	0	1	185,	0,
Chr1	21278596	21278781	Chr1.tRNA100-TyrGTA	722	+	21278596	21278781	0	1	185,	0,
Chr1	21279339	21279521	Chr1.tRNA101-SerAGA	701	+	21279339	21279521	0	1	182,	0,
Chr1	21279669	21279854	Chr1.tRNA102-TyrGTA	722	+	21279669	21279854	0	1	185,	0,
Chr1	21280127	21280312	Chr1.tRNA103-TyrGTA	722	+	21280127	21280312	0	1	185,	0,
Chr1	21280871	21281053	Chr1.tRNA104-SerAGA	770	+	21280871	21281053	0	1	182,	0,
Chr1	21281201	21281386	Chr1.tRNA105-TyrGTA	722	+	21281201	21281386	0	1	185,	0,
Chr1	21282403	21282585	Chr1.tRNA107-SerAGA	770	+	21282403	21282585	0	1	182,	0,
Chr1	21282733	21282918	Chr1.tRNA108-TyrGTA	722	+	21282733	21282918	0	1	185,	0,
Chr1	21283191	21283376	Chr1.tRNA109-TyrGTA	722	+	21283191	21283376	0	1	185,	0,
Chr1	21283935	21284117	Chr1.tRNA110-SerAGA	770	+	21283935	21284117	0	1	182,	0,
Chr1	21284265	21284450	Chr1.tRNA111-TyrGTA	722	+	21284265	21284450	0	1	185,	0,
Chr1	21284723	21284908	Chr1.tRNA112-TyrGTA	722	+	21284723	21284908	0	1	185,	0,
Chr1	21285468	21285650	Chr1.tRNA113-SerAGA	770	+	21285468	21285650	0	1	182,	0,
Chr1	21285798	21285983	Chr1.tRNA114-TyrGTA	722	+	21285798	21285983	0	1	185,	0,
Chr1	21286255	21286440	Chr1.tRNA115-TyrGTA	722	+	21286255	21286440	0	1	185,	0,
Chr1	21286999	21287181	Chr1.tRNA116-SerAGA	770	+	21286999	21287181	0	1	182,	0,
Chr1	21287329	21287514	Chr1.tRNA117-TyrGTA	722	+	21287329	21287514	0	1	185,	0,
Chr1	21287786	21287971	Chr1.tRNA118-TyrGTA	722	+	21287786	21287971	0	1	185,	0,
Chr1	21288530	21288712	Chr1.tRNA119-SerAGA	770	+	21288530	21288712	0	1	182,	0,
Chr1	21288859	21289044	Chr1.tRNA120-TyrGTA	722	+	21288859	21289044	0	1	185,	0,
Chr1	21289317	21289502	Chr1.tRNA121-TyrGTA	722	+	21289317	21289502	0	1	185,	0,
Chr1	21290061	21290243	Chr1.tRNA122-SerAGA	506	+	21290061	21290243	0	1	182,	0,
Chr1	21290394	21290579	Chr1.tRNA123-TyrGTA	689	+	21290394	21290579	0	1	185,	0,
Chr1	21290852	21291037	Chr1.tRNA124-TyrGTA	609	+	21290852	21291037	0	1	185,	0,
Chr1	21291410	21291592	Chr1.tRNA125-SerAGA	770	+	21291410	21291592	0	1	182,	0,
Chr1	21291740	21291925	Chr1.tRNA126-TyrGTA	643	+	21291740	21291925	0	1	185,	0,
Chr1	21292197	21292382	Chr1.tRNA127-TyrGTA	722	+	21292197	21292382	0	1	185,	0,
Chr1	21292941	21293123	Chr1.tRNA128-SerAGA	506	+	21292941	21293123	0	1	182,	0,
Chr1	21293274	21293459	Chr1.tRNA129-TyrGTA	689	+	21293274	21293459	0	1	185,	0,
Chr1	21293732	21293917	Chr1.tRNA130-TyrGTA	609	+	21293732	21293917	0	1	185,	0,
Chr1	21294290	21294472	Chr1.tRNA131-SerAGA	770	+	21294290	21294472	0	1	182,	0,
Chr1	21294620	21294805	Chr1.tRNA132-TyrGTA	643	+	21294620	21294805	0	1	185,	0,
Chr1	21295077	21295262	Chr1.tRNA133-TyrGTA	722	+	21295077	21295262	0	1	185,	0,
Chr1	21295821	21296003	Chr1.tRNA134-SerAGA	577	+	21295821	21296003	0	1	182,	0,
Chr1	21296154	21296339	Chr1.tRNA135-TyrGTA	689	+	21296154	21296339	0	1	185,	0,
Chr1	21297170	21297352	Chr1.tRNA137-SerAGA	770	+	21297170	21297352	0	1	182,	0,
Chr1	21297958	21298143	Chr1.tRNA139-TyrGTA	722	+	21297958	21298143	0	1	185,	0,
Chr1	21298702	21298884	Chr1.tRNA140-SerAGA	577	+	21298702	21298884	0	1	182,	0,
Chr1	21299035	21299220	Chr1.tRNA141-TyrGTA	689	+	21299035	21299220	0	1	185,	0,
Chr1	21300051	21300233	Chr1.tRNA143-SerAGA	770	+	21300051	21300233	0	1	182,	0,
Chr1	21300839	21301024	Chr1.tRNA145-TyrGTA	722	+	21300839	21301024	0	1	185,	0,
Chr1	21301583	21301765	Chr1.tRNA146-SerAGA	577	+	21301583	21301765	0	1	182,	0,
Chr1	21301916	21302101	Chr1.tRNA147-TyrGTA	689	+	21301916	21302101	0	1	185,	0,
Chr1	21303266	21303451	Chr1.tRNA150-TyrGTA	722	+	21303266	21303451	0	1	185,	0,
Chr1	21303726	21303911	Chr1.tRNA151-TyrGTA	722	+	21303726	21303911	0	1	185,	0,
Chr1	21304469	21304653	Chr1.tRNA152-SerAGA	517	+	21304469	21304653	0	1	184,	0,
Chr1	21305260	21305445	Chr1.tRNA154-TyrGTA	722	+	21305260	21305445	0	1	185,	0,
Chr1	21306338	21306523	Chr1.tRNA156-TyrGTA	722	+	21306338	21306523	0	1	185,	0,
Chr1	21306798	21306983	Chr1.tRNA157-TyrGTA	722	+	21306798	21306983	0	1	185,	0,
Chr1	21307541	21307725	Chr1.tRNA158-SerAGA	517	+	21307541	21307725	0	1	184,	0,
Chr1	21308336	21308521	Chr1.tRNA160-TyrGTA	722	+	21308336	21308521	0	1	185,	0,
Chr1	21883792	21883974	Chr1.tRNA205-SerAGA	770	-	21883792	21883974	0	1	182,	0,
Chr1	22040561	22040733	Chr1.tRNA204-ProAGG	682	-	22040561	22040733	0	1	172,	0,
Chr1	22313363	22313534	Chr1.tRNA203-GlyGCC	665	-	22313363	22313534	0	1	171,	0,
Chr1	22394586	22394757	Chr1.tRNA202-GlyGCC	665	-	22394586	22394757	0	1	171,	0,
Chr1	22397541	22397712	Chr1.tRNA201-GlyGCC	621	-	22397541	22397712	0	1	171,	0,
Chr1	22428116	22428287	Chr1.tRNA161-GlyGCC	655	+	22428116	22428287	0	1	171,	0,
Chr1	22477722	22477896	Chr1.tRNA200-ArgTCG	819	-	22477722	22477896	0	1	174,	0,
Chr1	22866707	22866879	Chr1.tRNA199-TrpCCA	758	-	22866707	22866879	0	1	172,	0,
Chr1	22887039	22887219	Chr1.tRNA162-LeuTAG	687	+	22887039	22887219	0	1	180,	0,
Chr1	23559136	23559308	Chr1.tRNA198-CysGCA	801	-	23559136	23559308	0	1	172,	0,
Chr1	23667434	23667606	Chr1.tRNA197-ThrTGT	843	-	23667434	23667606	0	1	172,	0,
Chr1	23802502	23802686	Chr1.tRNA163-LeuCAA	795	+	23802502	23802686	0	1	184,	0,
Chr1	23933086	23933259	Chr1.tRNA164-AlaCGC	683	+	23933086	23933259	0	1	173,	0,
Chr1	24486941	24487123	Chr1.tRNA196-SerAGA	770	-	24486941	24487123	0	1	182,	0,
Chr1	25829603	25829775	Chr1.tRNA165-ProAGG	674	+	25829603	25829775	0	1	172,	0,
Chr1	25886485	25886659	Chr1.tRNA166-IleAAT	855	+	25886485	25886659	0	1	174,	0,
Chr1	25932026	25932199	Chr1.tRNA195-PheGAA	783	-	25932026	25932199	0	1	173,	0,
Chr1	25941113	25941285	Chr1.tRNA168-iMetCAT	583	+	25941113	25941285	0	1	172,	0,
Chr1	25989679	25989853	Chr1.tRNA169-IleAAT	864	+	25989679	25989853	0	1	174,	0,
Chr1	26049427	26049601	Chr1.tRNA170-AsnGTT	833	+	26049427	26049601	0	1	174,	0,
Chr1	26382103	26382275	Chr1.tRNA194-ProAGG	652	-	26382103	26382275	0	1	172,	0,
Chr1	26973338	26973509	Chr1.tRNA171-GlyGCC	675	+	26973338	26973509	0	1	171,	0,
Chr1	27393334	27393516	Chr1.tRNA172-SerAGA	770	+	27393334	27393516	0	1	182,	0,
Chr1	27788932	27789104	Chr1.tRNA174-AspGTC	698	+	27788932	27789104	0	1	172,	0,
Chr1	28020332	28020513	Chr1.tRNA193-LeuAAG	714	-	28020332	28020513	0	1	181,	0,
Chr1	28027909	28028090	Chr1.tRNA175-LeuCAG	707	+	28027909	28028090	0	1	181,	0,
Chr1	28184481	28184653	Chr1.tRNA176-AspGTC	698	+	28184481	28184653	0	1	172,	0,
Chr1	28373438	28373611	Chr1.tRNA192-GluCTC	763	-	28373438	28373611	0	1	173,	0,
Chr1	28407933	28408106	Chr1.tRNA177-GluCTC	763	+	28407933	28408106	0	1	173,	0,
Chr1	28440838	28441010	Chr1.tRNA178-ThrCGT	823	+	28440838	28441010	0	1	172,	0,
Chr1	28519934	28520106	Chr1.tRNA191-GluTTC	704	-	28519934	28520106	0	1	172,	0,
Chr1	28527716	28527888	Chr1.tRNA179-AspGTC	698	+	28527716	28527888	0	1	172,	0,
Chr1	28634641	28634823	Chr1.tRNA180-SerTGA	796	+	28634641	28634823	0	1	182,	0,
Chr1	28947503	28947675	Chr1.tRNA190-GlnTTG	735	-	28947503	28947675	0	1	172,	0,
Chr1	29002154	29002336	Chr1.tRNA189-SerGCT	799	-	29002154	29002336	0	1	182,	0,
Chr1	29143039	29143211	Chr1.tRNA188-GlnTTG	735	-	29143039	29143211	0	1	172,	0,
Chr1	29443875	29444060	Chr1.tRNA187-MetCAT	642	-	29443875	29444060	0	1	185,	0,
Chr1	29804072	29804245	Chr1.tRNA181-ArgCCG	695	+	29804072	29804245	0	1	173,	0,
Chr1	29833066	29833238	Chr1.tRNA182-LysTTT	923	+	29833066	29833238	0	1	172,	0,
Chr1	29833667	29833839	Chr1.tRNA183-LysTTT	923	+	29833667	29833839	0	1	172,	0,
Chr1	30083945	30084119	Chr1.tRNA186-ArgTCG	823	-	30083945	30084119	0	1	174,	0,
Chr1	30173963	30174135	Chr1.tRNA185-TrpCCA	758	-	30173963	30174135	0	1	172,	0,
Chr1	30237733	30237915	Chr1.tRNA184-SerAGA	770	+	30237733	30237915	0	1	182,	0,
Chr2	102014	102188	Chr2.tRNA1-AsnGTT	833	+	102014	102188	0	1	174,	0,
Chr2	706745	706918	Chr2.tRNA2-AlaAGC	634	+	706745	706918	0	1	173,	0,
Chr2	846804	846977	Chr2.tRNA100-AlaAGC	634	-	846804	846977	0	1	173,	0,
Chr2	1054667	1054840	Chr2.tRNA99-AlaTGC	700	-	1054667	1054840	0	1	173,	0,
Chr2	1113933	1114105	Chr2.tRNA98-ThrCGT	734	-	1113933	1114105	0	1	172,	0,
Chr2	1123339	1123511	Chr2.tRNA97-ThrCGT	804	-	1123339	1123511	0	1	172,	0,
Chr2	1154334	1154507	Chr2.tRNA3-ValTAC	744	+	1154334	1154507	0	1	173,	0,
Chr2	3280812	3280986	Chr2.tRNA6-TrpCCA	723	+	3280812	3280986	0	1	174,	0,
Chr2	3452926	3453113	Chr2.tRNA10-SerGGA	645	+	3452926	3453113	0	1	187,	0,
Chr2	3496389	3496561	Chr2.tRNA16-AsnGTT	779	+	3496389	3496561	0	1	172,	0,
Chr2	6946740	6946929	Chr2.tRNA86-TyrGTA	741	-	6946740	6946929	0	1	189,	0,
Chr2	7039043	7039215	Chr2.tRNA19-GlnCTG	711	+	7039043	7039215	0	1	172,	0,
Chr2	7742661	7742835	Chr2.tRNA20-IleAAT	855	+	7742661	7742835	0	1	174,	0,
Chr2	7955626	7955800	Chr2.tRNA84-AsnGTT	814	-	7955626	7955800	0	1	174,	0,
Chr2	9137305	9137477	Chr2.tRNA21-ProCGG	682	+	9137305	9137477	0	1	172,	0,
Chr2	9234142	9234326	Chr2.tRNA82-TyrGTA	743	-	9234142	9234326	0	1	184,	0,
Chr2	9266758	9266939	Chr2.tRNA81-LeuAAG	714	-	9266758	9266939	0	1	181,	0,
Chr2	9270612	9270784	Chr2.tRNA80-GlnCTG	711	-	9270612	9270784	0	1	172,	0,
Chr2	9393619	9393793	Chr2.tRNA23-ValCAC	815	+	9393619	9393793	0	1	174,	0,
Chr2	9449758	9449932	Chr2.tRNA79-IleAAT	864	-	9449758	9449932	0	1	174,	0,
Chr2	9465530	9465703	Chr2.tRNA78-ArgACG	729	-	9465530	9465703	0	1	173,	0,
Chr2	9502229	9502403	Chr2.tRNA24-IleAAT	864	+	9502229	9502403	0	1	174,	0,
Chr2	9590976	9591149	Chr2.tRNA25-AlaCGC	638	+	9590976	9591149	0	1	173,	0,
Chr2	9803166	9803338	Chr2.tRNA77-iMetCAT	583	-	9803166	9803338	0	1	172,	0,
Chr2	10059395	10059567	Chr2.tRNA76-iMetCAT	583	-	10059395	10059567	0	1	172,	0,
Chr2	10373525	10373698	Chr2.tRNA26-ArgACG	725	+	10373525	10373698	0	1	173,	0,
Chr2	10813788	10813961	Chr2.tRNA27-ArgTCT	713	+	10813788	10813961	0	1	173,	0,
Chr2	11115628	11115809	Chr2.tRNA75-LeuAAG	714	-	11115628	11115809	0	1	181,	0,
Chr2	11774801	11774973	Chr2.tRNA74-LysTTT	923	-	11774801	11774973	0	1	172,	0,
Chr2	11864103	11864275	Chr2.tRNA73-GlyTCC	741	-	11864103	11864275	0	1	172,	0,
Chr2	12328952	12329124	Chr2.tRNA28-CysGCA	808	+	12328952	12329124	0	1	172,	0,
Chr2	12339700	12339872	Chr2.tRNA29-HisGTG	568	+	12339700	12339872	0	1	172,	0,
Chr2	12471722	12471894	Chr2.tRNA72-GlyTCC	741	-	12471722	12471894	0	1	172,	0,
Chr2	12638105	12638278	Chr2.tRNA71-ValTAC	744	-	12638105	12638278	0	1	173,	0,
Chr2	12881540	12881711	Chr2.tRNA30-GlyGCC	665	+	12881540	12881711	0	1	171,	0,
Chr2	12882683	12882854	Chr2.tRNA31-GlyGCC	665	+	12882683	12882854	0	1	171,	0,
Chr2	12975897	12976068	Chr2.tRNA70-GlyGCC	665	-	12975897	12976068	0	1	171,	0,
Chr2	13137185	13137358	Chr2.tRNA69-AlaAGC	610	-	13137185	13137358	0	1	173,	0,
Chr2	13651223	13651398	Chr2.tRNA32-AsnGTT	733	+	13651223	13651398	0	1	175,	0,
Chr2	14047291	14047476	Chr2.tRNA68-MetCAT	642	-	14047291	14047476	0	1	185,	0,
Chr2	14243080	14243252	Chr2.tRNA33-AspGTC	617	+	14243080	14243252	0	1	172,	0,
Chr2	14244648	14244820	Chr2.tRNA34-AspGTC	698	+	14244648	14244820	0	1	172,	0,
Chr2	14350335	14350507	Chr2.tRNA35-ProTGG	685	+	14350335	14350507	0	1	172,	0,
Chr2	14351308	14351480	Chr2.tRNA36-ProTGG	685	+	14351308	14351480	0	1	172,	0,
Chr2	14352140	14352312	Chr2.tRNA37-ProTGG	685	+	14352140	14352312	0	1	172,	0,
Chr2	14353092	14353264	Chr2.tRNA38-ProAGG	674	+	14353092	14353264	0	1	172,	0,
Chr2	14353605	14353777	Chr2.tRNA39-ProTGG	685	+	14353605	14353777	0	1	172,	0,
Chr2	14354047	14354219	Chr2.tRNA40-ProTGG	685	+	14354047	14354219	0	1	172,	0,
Chr2	14355086	14355258	Chr2.tRNA41-ProCGG	659	+	14355086	14355258	0	1	172,	0,
Chr2	14356004	14356176	Chr2.tRNA42-ProAGG	674	+	14356004	14356176	0	1	172,	0,
Chr2	14356470	14356642	Chr2.tRNA43-ProTGG	685	+	14356470	14356642	0	1	172,	0,
Chr2	14743424	14743598	Chr2.tRNA67-ThrAGT	736	-	14743424	14743598	0	1	174,	0,
Chr2	14840556	14840741	Chr2.tRNA45-MetCAT	642	+	14840556	14840741	0	1	185,	0,
Chr2	15168811	15168985	Chr2.tRNA46-AsnGTT	833	+	15168811	15168985	0	1	174,	0,
Chr2	15169527	15169707	Chr2.tRNA47-LeuTAG	687	+	15169527	15169707	0	1	180,	0,
Chr2	15208304	15208488	Chr2.tRNA66-TyrGTA	743	-	15208304	15208488	0	1	184,	0,
Chr2	15320183	15320366	Chr2.tRNA48-LeuTAA	729	+	15320183	15320366	0	1	183,	0,
Chr2	15320334	15320517	Chr2.tRNA65-LeuTAA	729	-	15320334	15320517	0	1	183,	0,
Chr2	15346109	15346282	Chr2.tRNA49-ArgTCT	710	+	15346109	15346282	0	1	173,	0,
Chr2	15470111	15470295	Chr2.tRNA64-TyrGTA	743	-	15470111	15470295	0	1	184,	0,
Chr2	15916766	15916939	Chr2.tRNA50-GluCTC	763	+	15916766	15916939	0	1	173,	0,
Chr2	16518513	16518685	Chr2.tRNA63-CysGCA	791	-	16518513	16518685	0	1	172,	0,
Chr2	16518718	16518890	Chr2.tRNA51-CysGCA	791	+	16518718	16518890	0	1	172,	0,
Chr2	16639729	16639901	Chr2.tRNA62-AspGTC	698	-	16639729	16639901	0	1	172,	0,
Chr2	17538652	17538834	Chr2.tRNA61-SerGCT	817	-	17538652	17538834	0	1	182,	0,
Chr2	17660727	17660898	Chr2.tRNA52-GlyGCC	655	+	17660727	17660898	0	1	171,	0,
Chr2	17873639	17873812	Chr2.tRNA53-ArgACG	726	+	17873639	17873812	0	1	173,	0,
Chr2	17995522	17995694	Chr2.tRNA60-ThrTGT	743	-	17995522	17995694	0	1	172,	0,
Chr2	18309926	18310108	Chr2.tRNA59-SerGCT	805	-	18309926	18310108	0	1	182,	0,
Chr2	18569860	18570033	Chr2.tRNA54-ArgTCT	691	+	18569860	18570033	0	1	173,	0,
Chr2	18703627	18703800	Chr2.tRNA55-LysCTT	877	+	18703627	18703800	0	1	173,	0,
Chr2	18956590	18956763	Chr2.tRNA56-GluCTC	763	+	18956590	18956763	0	1	173,	0,
Chr2	19344376	19344549	Chr2.tRNA57-AlaTGC	700	+	19344376	19344549	0	1	173,	0,
Chr2	19559804	19559975	Chr2.tRNA58-GlyCCC	654	-	19559804	19559975	0	1	171,	0,
Chr3	259583	259755	Chr3.tRNA1-ProAGG	674	+	259583	259755	0	1	172,	0,
Chr3	469609	469783	Chr3.tRNA2-IleAAT	855	+	469609	469783	0	1	174,	0,
Chr3	476751	476923	Chr3.tRNA3-AspGTC	698	+	476751	476923	0	1	172,	0,
Chr3	586035	586217	Chr3.tRNA4-SerAGA	763	+	586035	586217	0	1	182,	0,
Chr3	981918	982090	Chr3.tRNA5-TrpCCA	758	+	981918	982090	0	1	172,	0,
Chr3	984048	984220	Chr3.tRNA6-TrpCCA	758	+	984048	984220	0	1	172,	0,
Chr3	1220178	1220351	Chr3.tRNA7-ArgCCG	673	+	1220178	1220351	0	1	173,	0,
Chr3	1601287	1601459	Chr3.tRNA94-GluTTC	708	-	1601287	1601459	0	1	172,	0,
Chr3	1707687	1707859	Chr3.tRNA93-ProCGG	670	-	1707687	1707859	0	1	172,	0,
Chr3	1738740	1738914	Chr3.tRNA8-IleTAT	823	+	1738740	1738914	0	1	174,	0,
Chr3	1843273	1843444	Chr3.tRNA92-GlyGCC	578	-	1843273	1843444	0	1	171,	0,
Chr3	1919982	1920154	Chr3.tRNA91-ProTGG	685	-	1919982	1920154	0	1	172,	0,
Chr3	2104905	2105077	Chr3.tRNA90-HisGTG	630	-	2104905	2105077	0	1	172,	0,
Chr3	2222195	2222368	Chr3.tRNA9-ValTAC	744	+	2222195	2222368	0	1	173,	0,
Chr3	2232414	2232600	Chr3.tRNA89-MetCAT	642	-	2232414	2232600	0	1	186,	0,
Chr3	2253624	2253806	Chr3.tRNA88-SerTGA	792	-	2253624	2253806	0	1	182,	0,
Chr3	2285551	2285723	Chr3.tRNA10-LysTTT	898	+	2285551	2285723	0	1	172,	0,
Chr3	2918362	2918536	Chr3.tRNA87-ArgTCG	823	-	2918362	2918536	0	1	174,	0,
Chr3	2944561	2944743	Chr3.tRNA11-SerCGA	820	+	2944561	2944743	0	1	182,	0,
Chr3	2945645	2945827	Chr3.tRNA86-SerTGA	811	-	2945645	2945827	0	1	182,	0,
Chr3	3090493	3090676	Chr3.tRNA12-LeuTAA	675	+	3090493	3090676	0	1	183,	0,
Chr3	3096165	3096338	Chr3.tRNA13-ArgTCT	713	+	3096165	3096338	0	1	173,	0,
Chr3	3535095	3535268	Chr3.tRNA14-ArgCCT	748	+	3535095	3535268	0	1	173,	0,
Chr3	3575793	3575967	Chr3.tRNA15-ValCAC	812	+	3575793	3575967	0	1	174,	0,
Chr3	3622641	3622813	Chr3.tRNA84-ProCGG	682	-	3622641	3622813	0	1	172,	0,
Chr3	3941955	3942127	Chr3.tRNA16-LysTTT	923	+	3941955	3942127	0	1	172,	0,
Chr3	3995046	3995219	Chr3.tRNA83-ArgCCG	831	-	3995046	3995219	0	1	173,	0,
Chr3	4254477	4254658	Chr3.tRNA17-LeuAAG	714	+	4254477	4254658	0	1	181,	0,
Chr3	4330721	4330893	Chr3.tRNA18-AspGTC	698	+	4330721	4330893	0	1	172,	0,
Chr3	4998090	4998262	Chr3.tRNA19-CysGCA	809	+	4998090	4998262	0	1	172,	0,
Chr3	5068243	5068417	Chr3.tRNA82-IleTAT	859	-	5068243	5068417	0	1	174,	0,
Chr3	5275098	5275271	Chr3.tRNA20-PheGAA	783	+	5275098	5275271	0	1	173,	0,
Chr3	5632801	5632974	Chr3.tRNA21-LysCTT	883	+	5632801	5632974	0	1	173,	0,
Chr3	6483889	6484063	Chr3.tRNA81-ThrAGT	750	-	6483889	6484063	0	1	174,	0,
Chr3	6540580	6540765	Chr3.tRNA22-TyrGTA	742	+	6540580	6540765	0	1	185,	0,
Chr3	6663657	6663830	Chr3.tRNA23-ArgCCT	748	+	6663657	6663830	0	1	173,	0,
Chr3	7224167	7224340	Chr3.tRNA80-ArgACG	714	-	7224167	7224340	0	1	173,	0,
Chr3	7319526	7319708	Chr3.tRNA79-SerGCT	762	-	7319526	7319708	0	1	182,	0,
Chr3	7567343	7567515	Chr3.tRNA78-ProAGG	682	-	7567343	7567515	0	1	172,	0,
Chr3	9372323	9372497	Chr3.tRNA77-IleAAT	864	-	9372323	9372497	0	1	174,	0,
Chr3	9839133	9839307	Chr3.tRNA26-ValCAC	815	+	9839133	9839307	0	1	174,	0,
Chr3	10210277	10210449	Chr3.tRNA27-AspGTC	698	+	10210277	10210449	0	1	172,	0,
Chr3	10318211	10318383	Chr3.tRNA28-ProTGG	692	+	10318211	10318383	0	1	172,	0,
Chr3	10324588	10324760	Chr3.tRNA29-ProTGG	692	+	10324588	10324760	0	1	172,	0,
Chr3	10752380	10752553	Chr3.tRNA30-AlaAGC	634	+	10752380	10752553	0	1	173,	0,
Chr3	10759342	10759515	Chr3.tRNA76-AlaAGC	634	-	10759342	10759515	0	1	173,	0,
Chr3	11075527	11075699	Chr3.tRNA31-ProAGG	674	+	11075527	11075699	0	1	172,	0,
Chr3	11959116	11959289	Chr3.tRNA32-LysCTT	877	+	11959116	11959289	0	1	173,	0,
Chr3	16426990	16427162	Chr3.tRNA75-GlyTCC	741	-	16426990	16427162	0	1	172,	0,
Chr3	16885840	16886014	Chr3.tRNA33-ValAAC	725	+	16885840	16886014	0	1	174,	0,
Chr3	16891588	16891762	Chr3.tRNA34-ValAAC	656	+	16891588	16891762	0	1	174,	0,
Chr3	16894112	16894286	Chr3.tRNA35-ValAAC	725	+	16894112	16894286	0	1	174,	0,
Chr3	17149701	17149873	Chr3.tRNA36-GlyTCC	741	+	17149701	17149873	0	1	172,	0,
Chr3	17264529	17264711	Chr3.tRNA37-SerAGA	778	+	17264529	17264711	0	1	182,	0,
Chr3	17894360	17894532	Chr3.tRNA38-ThrTGT	843	+	17894360	17894532	0	1	172,	0,
Chr3	17974540	17974726	Chr3.tRNA74-TyrGTA	742	-	17974540	17974726	0	1	186,	0,
Chr3	18069027	18069199	Chr3.tRNA39-GlnTTG	735	+	18069027	18069199	0	1	172,	0,
Chr3	18507761	18507935	Chr3.tRNA40-ValAAC	725	+	18507761	18507935	0	1	174,	0,
Chr3	18744757	18744929	Chr3.tRNA73-GluTTC	704	-	18744757	18744929	0	1	172,	0,
Chr3	18825989	18826161	Chr3.tRNA41-GluTTC	693	+	18825989	18826161	0	1	172,	0,
Chr3	18896820	18896993	Chr3.tRNA42-ValTAC	716	+	18896820	18896993	0	1	173,	0,
Chr3	18917382	18917556	Chr3.tRNA43-AsnGTT	833	+	18917382	18917556	0	1	174,	0,
Chr3	18997592	18997765	Chr3.tRNA72-GluCTC	770	-	18997592	18997765	0	1	173,	0,
Chr3	19033342	19033514	Chr3.tRNA71-AspGTC	698	-	19033342	19033514	0	1	172,	0,
Chr3	19392623	19392795	Chr3.tRNA70-ProAGG	674	-	19392623	19392795	0	1	172,	0,
Chr3	19409317	19409489	Chr3.tRNA69-CysGCA	821	-	19409317	19409489	0	1	172,	0,
Chr3	19500937	19501117	Chr3.tRNA44-LeuTAG	695	+	19500937	19501117	0	1	180,	0,
Chr3	19554985	19555157	Chr3.tRNA45-AspGTC	698	+	19554985	19555157	0	1	172,	0,
Chr3	19637077	19637260	Chr3.tRNA46-LeuTAA	675	+	19637077	19637260	0	1	183,	0,
Chr3	19924326	19924498	Chr3.tRNA47-LysTTT	923	+	19924326	19924498	0	1	172,	0,
Chr3	19984890	19985061	Chr3.tRNA48-GlyGCC	665	+	19984890	19985061	0	1	171,	0,
Chr3	20693635	20693807	Chr3.tRNA49-iMetCAT	550	+	20693635	20693807	0	1	172,	0,
Chr3	20813466	20813639	Chr3.tRNA68-LysCTT	877	-	20813466	20813639	0	1	173,	0,
Chr3	21487266	21487448	Chr3.tRNA51-SerGCT	788	+	21487266	21487448	0	1	182,	0,
Chr3	21542231	21542402	Chr3.tRNA52-GlyGCC	665	+	21542231	21542402	0	1	171,	0,
Chr3	21959459	21959632	Chr3.tRNA53-ThrTGT	685	+	21959459	21959632	0	1	173,	0,
Chr3	22138672	22138846	Chr3.tRNA54-ValAAC	725	+	22138672	22138846	0	1	174,	0,
Chr3	22138796	22138968	Chr3.tRNA67-AspGTC	698	-	22138796	22138968	0	1	172,	0,
Chr3	22186784	22186966	Chr3.tRNA66-SerGCT	626	-	22186784	22186966	0	1	182,	0,
Chr3	22470190	22470363	Chr3.tRNA65-LysCTT	877	-	22470190	22470363	0	1	173,	0,
Chr3	22611359	22611540	Chr3.tRNA55-LeuAAG	714	+	22611359	22611540	0	1	181,	0,
Chr3	22775871	22776044	Chr3.tRNA56-GluCTC	763	+	22775871	22776044	0	1	173,	0,
Chr3	22842471	22842642	Chr3.tRNA57-GlyGCC	665	+	22842471	22842642	0	1	171,	0,
Chr3	22860076	22860249	Chr3.tRNA58-AlaCGC	675	+	22860076	22860249	0	1	173,	0,
Chr3	22881756	22881928	Chr3.tRNA59-GlnCTG	737	+	22881756	22881928	0	1	172,	0,
Chr3	23036829	23037002	Chr3.tRNA60-AlaTGC	666	+	23036829	23037002	0	1	173,	0,
Chr3	23051419	23051592	Chr3.tRNA64-PheGAA	783	-	23051419	23051592	0	1	173,	0,
Chr3	23210656	23210827	Chr3.tRNA61-GlyCCC	654	+	23210656	23210827	0	1	171,	0,
Chr3	23285542	23285715	Chr3.tRNA63-AlaTGC	700	-	23285542	23285715	0	1	173,	0,
Chr3	23285703	23285876	Chr3.tRNA62-AlaTGC	700	-	23285703	23285876	0	1	173,	0,
Chr4	33749	33922	Chr4.tRNA1-LysCTT	877	+	33749	33922	0	1	173,	0,
Chr4	424666	424838	Chr4.tRNA81-GlnCTG	711	-	424666	424838	0	1	172,	0,
Chr4	808219	808392	Chr4.tRNA78-PheGAA	783	-	808219	808392	0	1	173,	0,
Chr4	1390844	1391016	Chr4.tRNA3-ProAGG	674	+	1390844	1391016	0	1	172,	0,
Chr4	1441954	1442126	Chr4.tRNA4-ThrTGT	830	+	1441954	1442126	0	1	172,	0,
Chr4	1501556	1501728	Chr4.tRNA5-GlnCTG	746	+	1501556	1501728	0	1	172,	0,
Chr4	1520733	1520906	Chr4.tRNA77-PheGAA	783	-	1520733	1520906	0	1	173,	0,
Chr4	6646379	6646550	Chr4.tRNA6-GlyCCC	654	+	6646379	6646550	0	1	171,	0,
Chr4	6819241	6819425	Chr4.tRNA8-TyrGTA	743	+	6819241	6819425	0	1	184,	0,
Chr4	6837509	6837693	Chr4.tRNA75-LeuTAA	790	-	6837509	6837693	0	1	184,	0,
Chr4	6837723	6837907	Chr4.tRNA74-LeuCAA	820	-	6837723	6837907	0	1	184,	0,
Chr4	6905434	6905607	Chr4.tRNA73-AlaAGC	634	-	6905434	6905607	0	1	173,	0,
Chr4	6944676	6944848	Chr4.tRNA9-ThrTGT	830	+	6944676	6944848	0	1	172,	0,
Chr4	7185653	7185827	Chr4.tRNA10-ValAAC	725	+	7185653	7185827	0	1	174,	0,
Chr4	7232748	7232921	Chr4.tRNA72-AlaAGC	634	-	7232748	7232921	0	1	173,	0,
Chr4	7256364	7256537	Chr4.tRNA11-LysCTT	877	+	7256364	7256537	0	1	173,	0,
Chr4	7341373	7341547	Chr4.tRNA71-AsnGTT	776	-	7341373	7341547	0	1	174,	0,
Chr4	7730910	7731091	Chr4.tRNA12-LeuAAG	714	+	7730910	7731091	0	1	181,	0,
Chr4	7814151	7814324	Chr4.tRNA13-GluCTC	770	+	7814151	7814324	0	1	173,	0,
Chr4	8255649	8255821	Chr4.tRNA14-HisGTG	568	+	8255649	8255821	0	1	172,	0,
Chr4	8301674	8301848	Chr4.tRNA70-ThrAGT	750	-	8301674	8301848	0	1	174,	0,
Chr4	8979605	8979778	Chr4.tRNA15-LysCTT	877	+	8979605	8979778	0	1	173,	0,
Chr4	9108257	9108431	Chr4.tRNA16-ThrAGT	750	+	9108257	9108431	0	1	174,	0,
Chr4	9191525	9191698	Chr4.tRNA17-ValTAC	715	+	9191525	9191698	0	1	173,	0,
Chr4	9287158	9287332	Chr4.tRNA18-ThrAGT	736	+	9287158	9287332	0	1	174,	0,
Chr4	9289634	9289815	Chr4.tRNA19-LeuCAG	707	+	9289634	9289815	0	1	181,	0,
Chr4	9815152	9815324	Chr4.tRNA69-TrpCCA	758	-	9815152	9815324	0	1	172,	0,
Chr4	9873461	9873633	Chr4.tRNA68-TrpCCA	758	-	9873461	9873633	0	1	172,	0,
Chr4	9978055	9978227	Chr4.tRNA67-CysGCA	745	-	9978055	9978227	0	1	172,	0,
Chr4	10093016	10093196	Chr4.tRNA66-LeuTAG	687	-	10093016	10093196	0	1	180,	0,
Chr4	10301950	10302123	Chr4.tRNA20-GluCTC	697	+	10301950	10302123	0	1	173,	0,
Chr4	10325914	10326086	Chr4.tRNA65-GlyTCC	741	-	10325914	10326086	0	1	172,	0,
Chr4	10878673	10878847	Chr4.tRNA64-ThrAGT	736	-	10878673	10878847	0	1	174,	0,
Chr4	11774410	11774596	Chr4.tRNA63-TyrGTA	742	-	11774410	11774596	0	1	186,	0,
Chr4	11910238	11910412	Chr4.tRNA21-AsnGTT	814	+	11910238	11910412	0	1	174,	0,
Chr4	11954690	11954863	Chr4.tRNA62-LysCTT	877	-	11954690	11954863	0	1	173,	0,
Chr4	12320059	12320243	Chr4.tRNA23-LeuCAA	798	+	12320059	12320243	0	1	184,	0,
Chr4	12429548	12429721	Chr4.tRNA24-AlaCGC	683	+	12429548	12429721	0	1	173,	0,
Chr4	12486151	12486322	Chr4.tRNA61-GlyCCC	654	-	12486151	12486322	0	1	171,	0,
Chr4	12686088	12686270	Chr4.tRNA25-SerGCT	799	+	12686088	12686270	0	1	182,	0,
Chr4	13006183	13006356	Chr4.tRNA60-LysCTT	772	-	13006183	13006356	0	1	173,	0,
Chr4	13058781	13058963	Chr4.tRNA59-SerTGA	807	-	13058781	13058963	0	1	182,	0,
Chr4	13076523	13076707	Chr4.tRNA58-LeuCAA	807	-	13076523	13076707	0	1	184,	0,
Chr4	13285372	13285544	Chr4.tRNA57-ProTGG	692	-	13285372	13285544	0	1	172,	0,
Chr4	13336286	13336460	Chr4.tRNA56-IleAAT	864	-	13336286	13336460	0	1	174,	0,
Chr4	13341442	13341616	Chr4.tRNA55-IleAAT	864	-	13341442	13341616	0	1	174,	0,
Chr4	13454506	13454679	Chr4.tRNA26-AlaAGC	634	+	13454506	13454679	0	1	173,	0,
Chr4	13704731	13704904	Chr4.tRNA27-PheGAA	783	+	13704731	13704904	0	1	173,	0,
Chr4	13882866	13883038	Chr4.tRNA54-GlnCTG	711	-	13882866	13883038	0	1	172,	0,
Chr4	13885140	13885313	Chr4.tRNA53-AlaCGC	683	-	13885140	13885313	0	1	173,	0,
Chr4	14032439	14032611	Chr4.tRNA28-LysTTT	912	+	14032439	14032611	0	1	172,	0,
Chr4	14267230	14267412	Chr4.tRNA29-SerGCT	805	+	14267230	14267412	0	1	182,	0,
Chr4	14470227	14470399	Chr4.tRNA30-ProTGG	692	+	14470227	14470399	0	1	172,	0,
Chr4	15120599	15120772	Chr4.tRNA31-ArgTCT	707	+	15120599	15120772	0	1	173,	0,
Chr4	15183033	15183206	Chr4.tRNA32-ArgACG	729	+	15183033	15183206	0	1	173,	0,
Chr4	15345661	15345846	Chr4.tRNA52-MetCAT	642	-	15345661	15345846	0	1	185,	0,
Chr4	15430173	15430347	Chr4.tRNA51-ThrAGT	736	-	15430173	15430347	0	1	174,	0,
Chr4	15576599	15576772	Chr4.tRNA33-ArgTCT	707	+	15576599	15576772	0	1	173,	0,
Chr4	15671342	15671513	Chr4.tRNA34-GlyGCC	665	+	15671342	15671513	0	1	171,	0,
Chr4	15804498	15804680	Chr4.tRNA35-SerCGA	820	+	15804498	15804680	0	1	182,	0,
Chr4	16304073	16304246	Chr4.tRNA36-ArgTCT	703	+	16304073	16304246	0	1	173,	0,
Chr4	16454646	16454819	Chr4.tRNA50-ArgCCT	666	-	16454646	16454819	0	1	173,	0,
Chr4	16556572	16556745	Chr4.tRNA37-GluCTC	763	+	16556572	16556745	0	1	173,	0,
Chr4	16655235	16655409	Chr4.tRNA38-ThrAGT	702	+	16655235	16655409	0	1	174,	0,
Chr4	17130001	17130174	Chr4.tRNA39-GluCTC	763	+	17130001	17130174	0	1	173,	0,
Chr4	17149420	17149592	Chr4.tRNA40-ProCGG	682	+	17149420	17149592	0	1	172,	0,
Chr4	17276650	17276824	Chr4.tRNA49-IleTAT	859	-	17276650	17276824	0	1	174,	0,
Chr4	17500756	17500928	Chr4.tRNA47-GluTTC	699	-	17500756	17500928	0	1	172,	0,
Chr4	18254938	18255122	Chr4.tRNA46-TyrGTA	743	-	18254938	18255122	0	1	184,	0,
Chr4	18293729	18293901	Chr4.tRNA41-HisGTG	630	+	18293729	18293901	0	1	172,	0,
Chr4	18394977	18395149	Chr4.tRNA42-TrpCCA	758	+	18394977	18395149	0	1	172,	0,
Chr4	18411214	18411388	Chr4.tRNA43-ValCAC	815	+	18411214	18411388	0	1	174,	0,
Chr4	18501661	18501834	Chr4.tRNA45-ArgACG	729	-	18501661	18501834	0	1	173,	0,
Chr4	18542120	18542294	Chr4.tRNA44-IleAAT	855	+	18542120	18542294	0	1	174,	0,
Chr5	150304	150477	Chr5.tRNA123-AlaAGC	634	-	150304	150477	0	1	173,	0,
Chr5	389842	390013	Chr5.tRNA122-GlyGCC	624	-	389842	390013	0	1	171,	0,
Chr5	508379	508552	Chr5.tRNA121-LysCTT	877	-	508379	508552	0	1	173,	0,
Chr5	530771	530945	Chr5.tRNA1-ValAAC	725	+	530771	530945	0	1	174,	0,
Chr5	559279	559451	Chr5.tRNA120-HisGTG	630	-	559279	559451	0	1	172,	0,
Chr5	588842	589016	Chr5.tRNA119-ArgTCG	823	-	588842	589016	0	1	174,	0,
Chr5	614593	614775	Chr5.tRNA2-SerCGA	835	+	614593	614775	0	1	182,	0,
Chr5	642349	642531	Chr5.tRNA118-SerTGA	811	-	642349	642531	0	1	182,	0,
Chr5	858485	858669	Chr5.tRNA3-TyrGTA	743	+	858485	858669	0	1	184,	0,
Chr5	862346	862519	Chr5.tRNA117-PheGAA	783	-	862346	862519	0	1	173,	0,
Chr5	970748	970929	Chr5.tRNA116-LeuAAG	714	-	970748	970929	0	1	181,	0,
Chr5	984316	984499	Chr5.tRNA4-LeuTAA	729	+	984316	984499	0	1	183,	0,
Chr5	998891	999064	Chr5.tRNA5-ArgTCT	661	+	998891	999064	0	1	173,	0,
Chr5	1742641	1742814	Chr5.tRNA6-ArgCCT	748	+	1742641	1742814	0	1	173,	0,
Chr5	1788600	1788772	Chr5.tRNA7-AspGTC	698	+	1788600	1788772	0	1	172,	0,
Chr5	1804565	1804739	Chr5.tRNA8-ValCAC	815	+	1804565	1804739	0	1	174,	0,
Chr5	1853251	1853431	Chr5.tRNA115-LeuTAG	695	-	1853251	1853431	0	1	180,	0,
Chr5	2060102	2060284	Chr5.tRNA114-SerGCT	817	-	2060102	2060284	0	1	182,	0,
Chr5	2212627	2212798	Chr5.tRNA113-GlyGCC	665	-	2212627	2212798	0	1	171,	0,
Chr5	2309412	2309598	Chr5.tRNA112-TyrGTA	742	-	2309412	2309598	0	1	186,	0,
Chr5	2411097	2411281	Chr5.tRNA9-LeuCAA	755	+	2411097	2411281	0	1	184,	0,
Chr5	2432212	2432385	Chr5.tRNA111-AlaAGC	634	-	2432212	2432385	0	1	173,	0,
Chr5	2587775	2587948	Chr5.tRNA110-AlaCGC	683	-	2587775	2587948	0	1	173,	0,
Chr5	2898816	2899000	Chr5.tRNA109-LeuCAA	755	-	2898816	2899000	0	1	184,	0,
Chr5	2993276	2993450	Chr5.tRNA10-ValAAC	725	+	2993276	2993450	0	1	174,	0,
Chr5	3030766	3030939	Chr5.tRNA108-GluCTC	763	-	3030766	3030939	0	1	173,	0,
Chr5	3118326	3118507	Chr5.tRNA11-LeuAAG	714	+	3118326	3118507	0	1	181,	0,
Chr5	3212300	3212473	Chr5.tRNA107-ArgACG	725	-	3212300	3212473	0	1	173,	0,
Chr5	3287502	3287684	Chr5.tRNA106-SerGCT	805	-	3287502	3287684	0	1	182,	0,
Chr5	3324651	3324824	Chr5.tRNA12-ArgCCT	738	+	3324651	3324824	0	1	173,	0,
Chr5	3578244	3578416	Chr5.tRNA105-GlyTCC	741	-	3578244	3578416	0	1	172,	0,
Chr5	3617007	3617179	Chr5.tRNA13-GlyTCC	741	+	3617007	3617179	0	1	172,	0,
Chr5	3668949	3669122	Chr5.tRNA104-PheGAA	783	-	3668949	3669122	0	1	173,	0,
Chr5	4470997	4471169	Chr5.tRNA14-LysTTT	923	+	4470997	4471169	0	1	172,	0,
Chr5	4530423	4530596	Chr5.tRNA15-LysCTT	877	+	4530423	4530596	0	1	173,	0,
Chr5	4673849	4674021	Chr5.tRNA16-AspGTC	698	+	4673849	4674021	0	1	172,	0,
Chr5	4929509	4929683	Chr5.tRNA17-ValCAC	815	+	4929509	4929683	0	1	174,	0,
Chr5	5157588	5157762	Chr5.tRNA18-IleAAT	864	+	5157588	5157762	0	1	174,	0,
Chr5	5161461	5161633	Chr5.tRNA19-AspGTC	698	+	5161461	5161633	0	1	172,	0,
Chr5	5358865	5359047	Chr5.tRNA20-SerAGA	770	+	5358865	5359047	0	1	182,	0,
Chr5	5962647	5962819	Chr5.tRNA103-TrpCCA	758	-	5962647	5962819	0	1	172,	0,
Chr5	5965920	5966092	Chr5.tRNA102-TrpCCA	758	-	5965920	5966092	0	1	172,	0,
Chr5	5984326	5984498	Chr5.tRNA21-TrpCCA	662	+	5984326	5984498	0	1	172,	0,
Chr5	6258094	6258266	Chr5.tRNA22-ProTGG	692	+	6258094	6258266	0	1	172,	0,
Chr5	6401188	6401359	Chr5.tRNA23-GlyGCC	665	+	6401188	6401359	0	1	171,	0,
Chr5	7073479	7073651	Chr5.tRNA101-CysGCA	786	-	7073479	7073651	0	1	172,	0,
Chr5	7073892	7074064	Chr5.tRNA100-CysGCA	745	-	7073892	7074064	0	1	172,	0,
Chr5	7074305	7074477	Chr5.tRNA99-CysGCA	629	-	7074305	7074477	0	1	172,	0,
Chr5	7074721	7074893	Chr5.tRNA98-CysGCA	677	-	7074721	7074893	0	1	172,	0,
Chr5	7222006	7222178	Chr5.tRNA97-AspGTC	698	-	7222006	7222178	0	1	172,	0,
Chr5	7387837	7388009	Chr5.tRNA24-GlnCTG	747	+	7387837	7388009	0	1	172,	0,
Chr5	7981347	7981519	Chr5.tRNA25-GlnTTG	719	+	7981347	7981519	0	1	172,	0,
Chr5	8906365	8906549	Chr5.tRNA26-LeuCAA	798	+	8906365	8906549	0	1	184,	0,
Chr5	8946773	8946946	Chr5.tRNA96-PheGAA	783	-	8946773	8946946	0	1	173,	0,
Chr5	9815351	9815523	Chr5.tRNA95-GluTTC	699	-	9815351	9815523	0	1	172,	0,
Chr5	11785004	11785176	Chr5.tRNA27-AspGTC	623	+	11785004	11785176	0	1	172,	0,
Chr5	15032457	15032631	Chr5.tRNA93-AsnGTT	833	-	15032457	15032631	0	1	174,	0,
Chr5	15225267	15225441	Chr5.tRNA28-ValCAC	815	+	15225267	15225441	0	1	174,	0,
Chr5	15575806	15575980	Chr5.tRNA29-IleAAT	855	+	15575806	15575980	0	1	174,	0,
Chr5	15826975	15827147	Chr5.tRNA92-ProAGG	674	-	15826975	15827147	0	1	172,	0,
Chr5	15976236	15976409	Chr5.tRNA30-AlaAGC	634	+	15976236	15976409	0	1	173,	0,
Chr5	16239587	16239759	Chr5.tRNA91-AspGTC	698	-	16239587	16239759	0	1	172,	0,
Chr5	16410534	16410715	Chr5.tRNA31-LeuAAG	714	+	16410534	16410715	0	1	181,	0,
Chr5	16507482	16507654	Chr5.tRNA90-CysGCA	758	-	16507482	16507654	0	1	172,	0,
Chr5	16638115	16638299	Chr5.tRNA32-LeuCAA	820	+	16638115	16638299	0	1	184,	0,
Chr5	16667385	16667557	Chr5.tRNA89-iMetCAT	590	-	16667385	16667557	0	1	172,	0,
Chr5	17459124	17459297	Chr5.tRNA88-AlaAGC	634	-	17459124	17459297	0	1	173,	0,
Chr5	17495490	17495661	Chr5.tRNA87-GlyGCC	675	-	17495490	17495661	0	1	171,	0,
Chr5	17839534	17839706	Chr5.tRNA86-LysTTT	923	-	17839534	17839706	0	1	172,	0,
Chr5	17877629	17877802	Chr5.tRNA85-ValTAC	744	-	17877629	17877802	0	1	173,	0,
Chr5	18040737	18040911	Chr5.tRNA33-ThrAGT	736	+	18040737	18040911	0	1	174,	0,
Chr5	18542929	18543101	Chr5.tRNA84-GluTTC	699	-	18542929	18543101	0	1	172,	0,
Chr5	18558794	18558966	Chr5.tRNA34-GlyTCC	741	+	18558794	18558966	0	1	172,	0,
Chr5	18698611	18698783	Chr5.tRNA83-ProTGG	692	-	18698611	18698783	0	1	172,	0,
Chr5	18790257	18790437	Chr5.tRNA35-LeuTAG	695	+	18790257	18790437	0	1	180,	0,
Chr5	18907472	18907644	Chr5.tRNA36-CysGCA	817	+	18907472	18907644	0	1	172,	0,
Chr5	19641552	19641724	Chr5.tRNA37-LysTTT	829	+	19641552	19641724	0	1	172,	0,
Chr5	19744124	19744296	Chr5.tRNA82-LysTTT	923	-	19744124	19744296	0	1	172,	0,
Chr5	19803084	19803270	Chr5.tRNA38-MetCAT	642	+	19803084	19803270	0	1	186,	0,
Chr5	20046772	20046944	Chr5.tRNA39-HisGTG	630	+	20046772	20046944	0	1	172,	0,
Chr5	20675171	20675343	Chr5.tRNA40-GlnTTG	735	+	20675171	20675343	0	1	172,	0,
Chr5	20741575	20741764	Chr5.tRNA81-TyrGTA	741	-	20741575	20741764	0	1	189,	0,
Chr5	20756279	20756461	Chr5.tRNA41-SerAGA	770	+	20756279	20756461	0	1	182,	0,
Chr5	21257783	21257965	Chr5.tRNA80-SerTGA	807	-	21257783	21257965	0	1	182,	0,
Chr5	21300829	21301013	Chr5.tRNA79-LeuCAA	798	-	21300829	21301013	0	1	184,	0,
Chr5	21401093	21401265	Chr5.tRNA42-LysTTT	923	+	21401093	21401265	0	1	172,	0,
Chr5	21723063	21723234	Chr5.tRNA78-GlyCCC	654	-	21723063	21723234	0	1	171,	0,
Chr5	22074355	22074528	Chr5.tRNA43-PheGAA	783	+	22074355	22074528	0	1	173,	0,
Chr5	22076811	22076984	Chr5.tRNA44-PheGAA	783	+	22076811	22076984	0	1	173,	0,
Chr5	22287575	22287747	Chr5.tRNA77-iMetCAT	583	-	22287575	22287747	0	1	172,	0,
Chr5	22338621	22338794	Chr5.tRNA76-PheGAA	783	-	22338621	22338794	0	1	173,	0,
Chr5	22340450	22340623	Chr5.tRNA75-PheGAA	783	-	22340450	22340623	0	1	173,	0,
Chr5	22484719	22484892	Chr5.tRNA74-AlaAGC	634	-	22484719	22484892	0	1	173,	0,
Chr5	22828080	22828254	Chr5.tRNA45-IleAAT	855	+	22828080	22828254	0	1	174,	0,
Chr5	22955790	22955962	Chr5.tRNA46-ProTGG	692	+	22955790	22955962	0	1	172,	0,
Chr5	23054720	23054894	Chr5.tRNA73-ValCAC	815	-	23054720	23054894	0	1	174,	0,
Chr5	23445943	23446115	Chr5.tRNA47-iMetCAT	583	+	23445943	23446115	0	1	172,	0,
Chr5	23644660	23644842	Chr5.tRNA48-SerCGA	775	+	23644660	23644842	0	1	182,	0,
Chr5	23844155	23844327	Chr5.tRNA49-AspGTC	698	+	23844155	23844327	0	1	172,	0,
Chr5	23953891	23954063	Chr5.tRNA50-GlyTCC	741	+	23953891	23954063	0	1	172,	0,
Chr5	23957379	23957551	Chr5.tRNA51-GlyTCC	741	+	23957379	23957551	0	1	172,	0,
Chr5	24139895	24140069	Chr5.tRNA72-ValAAC	725	-	24139895	24140069	0	1	174,	0,
Chr5	24262529	24262710	Chr5.tRNA52-LeuAAG	714	+	24262529	24262710	0	1	181,	0,
Chr5	24530125	24530298	Chr5.tRNA53-AlaCGC	683	+	24530125	24530298	0	1	173,	0,
Chr5	24531616	24531788	Chr5.tRNA54-ThrCGT	823	+	24531616	24531788	0	1	172,	0,
Chr5	24667231	24667403	Chr5.tRNA55-LysTTT	923	+	24667231	24667403	0	1	172,	0,
Chr5	24709615	24709788	Chr5.tRNA56-AlaAGC	634	+	24709615	24709788	0	1	173,	0,
Chr5	24838929	24839114	Chr5.tRNA57-TyrGTA	755	+	24838929	24839114	0	1	185,	0,
Chr5	25329985	25330157	Chr5.tRNA58-ThrTGT	830	+	25329985	25330157	0	1	172,	0,
Chr5	25784064	25784238	Chr5.tRNA59-ValAAC	725	+	25784064	25784238	0	1	174,	0,
Chr5	25875343	25875515	Chr5.tRNA71-HisGTG	630	-	25875343	25875515	0	1	172,	0,
Chr5	25925015	25925196	Chr5.tRNA60-LeuAAG	714	+	25925015	25925196	0	1	181,	0,
Chr5	25972627	25972800	Chr5.tRNA61-ArgACG	732	+	25972627	25972800	0	1	173,	0,
Chr5	26097432	26097617	Chr5.tRNA70-MetCAT	642	-	26097432	26097617	0	1	185,	0,
Chr5	26157138	26157320	Chr5.tRNA69-SerGCT	767	-	26157138	26157320	0	1	182,	0,
Chr5	26195408	26195581	Chr5.tRNA62-ArgCCT	748	+	26195408	26195581	0	1	173,	0,
Chr5	26221583	26221757	Chr5.tRNA68-AsnGTT	833	-	26221583	26221757	0	1	174,	0,
Chr5	26555972	26556146	Chr5.tRNA67-AsnGTT	814	-	26555972	26556146	0	1	174,	0,
Chr5	26568346	26568520	Chr5.tRNA63-IleAAT	855	+	26568346	26568520	0	1	174,	0,
Chr5	26653219	26653391	Chr5.tRNA66-GluTTC	699	-	26653219	26653391	0	1	172,	0,
Chr5	26682657	26682828	Chr5.tRNA65-GlyGCC	665	-	26682657	26682828	0	1	171,	0,
Chr5	26921621	26921793	Chr5.tRNA64-iMetCAT	583	+	26921621	26921793	0	1	172,	0,
ChrM	28847	29020	ChrM.tRNA27-LysTTT	803	-	28847	29020	0	1	173,	0,
ChrM	62298	62485	ChrM.tRNA1-SerGGA	645	+	62298	62485	0	1	187,	0,
ChrM	105826	105998	ChrM.tRNA7-AsnGTT	779	+	105826	105998	0	1	172,	0,
ChrM	204289	204462	ChrM.tRNA23-LysTTT	803	-	204289	204462	0	1	173,	0,
ChrM	250029	250203	ChrM.tRNA21-TrpCCA	723	-	250029	250203	0	1	174,	0,
ChrC	7734	7922	ChrC.tRNA27-SerGCT	565	-	7734	7922	0	1	188,	0,
ChrC	27322	27493	ChrC.tRNA2-CysGCA	649	+	27322	27493	0	1	171,	0,
ChrC	31318	31490	ChrC.tRNA3-ThrGGT	582	+	31318	31490	0	1	172,	0,
ChrC	44776	44963	ChrC.tRNA5-SerGGA	646	+	44776	44963	0	1	187,	0,
ChrC	46162	46335	ChrC.tRNA21-ThrTGT	691	-	46162	46335	0	1	173,	0,
ChrC	48124	48297	ChrC.tRNA6-PheGAA	720	+	48124	48297	0	1	173,	0,
ChrC	66178	66352	ChrC.tRNA20-TrpCCA	719	-	66178	66352	0	1	174,	0,
ChrC	108251	108425	ChrC.tRNA9-ArgACG	570	+	108251	108425	0	1	174,	0,
ChrC	108962	109134	ChrC.tRNA16-AsnGTT	790	-	108962	109134	0	1	172,	0,
ChrC	129514	129686	ChrC.tRNA11-AsnGTT	790	+	129514	129686	0	1	172,	0,
ChrC	130223	130397	ChrC.tRNA15-ArgACG	570	-	130223	130397	0	1	174,	0,
