# Supplementary material for: Conservation and Tandem Duplication of tRNA Genes in Plant Species
Source: Genes (Basel). 2025 Nov 1;16(11):1307. doi: 10.3390/genes16111307 (PMC12652284; doi:10.3390/genes16111307)
Supplement: Supplementary file 1 [file genes-16-01307-s001.zip › tRNA.prediction.out/Ath/Ath.high.log]

EukHighConfidenceFilter v1.0 Summary
Completed Time: Mon Sep 22 20:33:30 2025

Inputs
------------------------------------------------------
tRNAscan-SE output file: Ath.out
tRNAscan-SE ss file: Ath.tRNA.ss
Secondary filtering domain-specific model score cutoff: 50
Secondary filtering secondary structure score cutoff: 10
Secondary filtering isotype-specific model score cutoff: 70
Tertiary filtering isotype-specific model starting score cutoff: 70
Tertiary filtering maximum isotype-specific model score cutoff: 95
Remove filtered hits: Yes

Outputs
------------------------------------------------------
tRNAscan-SE output file: .//Ath.high.out
tRNAscan-SE ss file: .//Ath.high.ss
Summary file: .//Ath.high.log

Summary statistics
------------------------------------------------------
Total tRNA predictions:                                698
Possible pseudogenes:                                  8
tRNAs with scores lower than secondary cutoffs:        76
tRNAs failed tertiary filter:                          14

tRNAs after filtering:                                 600

tRNAs with mismatched isotype:                         8
tRNAs with undetermined isotype:                       0
tRNAs with unexpected anticodon:                       4

High confidence set:                                   588

Tertiary filter - anticodon counts
------------------------------------------------------

Isotype  Anticodon  BeforeFiltering  AfterFiltering  FinalScoreCutoff
Pro      AGG        15               15              95              
Pro      CGG        5                5               95              
Pro      TGG        46               43              95              
Tyr      GTA        72               61              95              

Isotype / Anticodon Counts After Filtering
------------------------------------------------------

Ala     : 33	  AGC: 16      GGC: 0       CGC: 7       TGC: 10    
Gly     : 38	  ACC: 0       GCC: 21      CCC: 5       TCC: 12    
Pro     : 63	  AGG: 15      GGG: 0       CGG: 5       TGG: 43    
Thr     : 25	  AGT: 10      GGT: 1       CGT: 5       TGT: 9     
Val     : 29	  AAC: 14      GAC: 0       CAC: 8       TAC: 7     
Ser     : 61	  AGA: 35      GGA: 3       CGA: 4       TGA: 7       ACT: 0       GCT: 12                              
Arg     : 37	  ACG: 11      GCG: 0       CCG: 4       TCG: 6                                 CCT: 7       TCT: 9     
Leu     : 40	  AAG: 12      GAG: 0       CAG: 3       TAG: 9                                 CAA: 10      TAA: 6     
Phe     : 16	  AAA: 0       GAA: 16                              
Asn     : 19	  ATT: 0       GTT: 19                              
Lys     : 32	                            CTT: 17      TTT: 15    
Asp     : 25	  ATC: 0       GTC: 25                              
Glu     : 23	                            CTC: 13      TTC: 10    
His     : 9	  ATG: 0       GTG: 9                               
Gln     : 16	                            CTG: 9       TTG: 7     
Ile     : 22	  AAT: 17      GAT: 0                    TAT: 5     
Met     : 20	                            CAT: 20                 
Tyr     : 61	  ATA: 0       GTA: 61                              
Supres  : 0	                            CTA: 0       TTA: 0     
Cys     : 15	  ACA: 0       GCA: 15                              
Trp     : 16	                            CCA: 16                 
SelCys  : 0	                                         TCA: 0     
