# Supplementary material for: Conservation and Tandem Duplication of tRNA Genes in Plant Species
Source: Genes (Basel). 2025 Nov 1;16(11):1307. doi: 10.3390/genes16111307 (PMC12652284; doi:10.3390/genes16111307)
Supplement: Supplementary file 1 [file genes-16-01307-s001.zip › tRNA.prediction.out/Ath/Ath.high.ss]

Chr1.trna1 (306384-306456)	Length: 73 bp
Type: Val	Anticodon: TAC at 34-36 (306417-306419)	Score: 74.4
HMM Sc=44.00	Sec struct Sc=30.40
         *    |    *    |    *    |    *    |    *    |    *    |    *    |  
Seq: GGTGCTGTGGTGTAGTGGTtATCACGTTTGCCTTACACGCAAAAGGtCTCCAGTTCGATCCTGGGCAGCACCA
Str: >>>>>>>..>>>..........<<<.>>>>>.......<<<<<.....>>>>>.......<<<<<<<<<<<<.

Chr1.trna2 (515494-515566)	Length: 73 bp
Type: Phe	Anticodon: GAA at 34-36 (515527-515529)	Score: 78.3
HMM Sc=58.40	Sec struct Sc=19.90
         *    |    *    |    *    |    *    |    *    |    *    |    *    |  
Seq: GCGGGGATAGCTCAGTTGGGAGAGCGTCAGACTGAAGATCTGAAGGtCGCGTGTTCGATCCACGCTCACCGCA
Str: >>>>.>>..>>>>........<<<<.>>>>>.......<<<<<.....>>>>>.......<<<<<<<.<<<<.

Chr1.trna3 (552640-552711)	Length: 72 bp
Type: His	Anticodon: GTG at 34-36 (552673-552675)	Score: 63.0
HMM Sc=33.70	Sec struct Sc=29.30
         *    |    *    |    *    |    *    |    *    |    *    |    *    | 
Seq: GTGGCTGTAGTTTAGTGGTaAGAATTCCACGTTGTGGCCGTGGAGaCCTGGGCTCGAATCCCAGCAGCCACA
Str: >>>>>>>..>>>>........<<<<.>>>>>.......<<<<<....>>>>>.......<<<<<<<<<<<<.

Chr1.trna4 (604402-604474)	Length: 73 bp
Type: Lys	Anticodon: CTT at 34-36 (604435-604437)	Score: 87.7
HMM Sc=67.60	Sec struct Sc=20.10
         *    |    *    |    *    |    *    |    *    |    *    |    *    |  
Seq: GCCCGTCTAGCTCAGTTGGTAGAGCGCAAGGCTCTTAACCTTGTGGtCGTGGGTTCGAGCCCCACGGTGGGCG
Str: >>>>>>>..>>>>........<<<<.>>>>>.......<<<<<.....>>>>>.......<<<<<<<<<<<<.

Chr1.trna5 (877648-877719)	Length: 72 bp
Type: Asp	Anticodon: GTC at 34-36 (877681-877683)	Score: 69.8
HMM Sc=46.80	Sec struct Sc=23.00
         *    |    *    |    *    |    *    |    *    |    *    |    *    | 
Seq: GTCGTTGTAGTATAGTGGTaAGTATTCCCGCCTGTCACGCGGGTGaCCCGGGTTCGATCCCCGGCAACGGCG
Str: >>>>>>>..>>>>........<<<<.>>>>>.......<<<<<....>>>>>.......<<<<<<<<<<<<.

Chr1.trna6 (892514-892585)	Length: 72 bp
Type: Gln	Anticodon: CTG at 34-36 (892547-892549)	Score: 74.7
HMM Sc=50.50	Sec struct Sc=24.20
         *    |    *    |    *    |    *    |    *    |    *    |    *    | 
Seq: GGTCCCATGGTCTAGTGGTcAGGACATTGGACTCTGAATCCAGTAaCCCGAGTTCAAGTCTCGGTGGGACCT
Str: >>>>>>>..>>>>........<<<<.>>>>>.......<<<<<....>>>>>.......<<<<<<<<<<<<.

Chr1.trna8 (1324923-1325007)	Length: 85 bp
Type: Met	Anticodon: CAT at 35-37 (1324957-1324959)	Score: 64.2
Possible intron: 39-49 (1324961-1324971)
HMM Sc=40.80	Sec struct Sc=23.40
         *    |    *    |    *    |    *    |    *    |    *    |    *    |    *    |    
Seq: GGGGTGGTGGCGCAGTTGGCtAGCGCGTAGGTCTCATAgctacagagtgATCCTGAGGtCGAGAGTTCGAGCCTCTCTCACCCCA
Str: >>>>>>>..>>>>.........<<<<.>>>>....................<<<<.....>>>>>.......<<<<<<<<<<<<.

Chr1.trna9 (1817400-1817471)	Length: 72 bp
Type: Thr	Anticodon: TGT at 33-35 (1817432-1817434)	Score: 83.0
HMM Sc=58.30	Sec struct Sc=24.70
         *    |    *    |    *    |    *    |    *    |    *    |    *    | 
Seq: GCCCGTATAGCTCAGTGGTAGAGCGTCAGTCTTGTAAACTGAAGGtCCGTAGTTCGATCCTGCGTGTGGGCA
Str: >>>>>>>..>>>>.......<<<<.>>>>>.......<<<<<.....>>>>>.......<<<<<<<<<<<<.

Chr1.trna10 (1978084-1978157)	Length: 74 bp
Type: Ile	Anticodon: AAT at 35-37 (1978118-1978120)	Score: 85.5
HMM Sc=59.00	Sec struct Sc=26.50
         *    |    *    |    *    |    *    |    *    |    *    |    *    |   
Seq: GGCCCATTAGCTCAGTTGGTtAGAGCGTCGTGCTAATAACGCGAAGGtCGCAGGTTCGAAACCTGCATGGGCCA
Str: >>>>>>>..>>>>.........<<<<.>>>>>.......<<<<<.....>>>>>.......<<<<<<<<<<<<.

Chr1.trna11 (2025356-2025428)	Length: 73 bp
Type: Ala	Anticodon: AGC at 34-36 (2025389-2025391)	Score: 63.4
HMM Sc=38.20	Sec struct Sc=25.20
         *    |    *    |    *    |    *    |    *    |    *    |    *    |  
Seq: GGGGATGTAGCTCAGATGGTAGAGCGCTCGCTTAGCATGCGAGAGGtACGGGGATCGATACCCCGCATCTCCA
Str: >>>>>>>..>>>>........<<<<.>>>>>.......<<<<<.....>>>>>.......<<<<<<<<<<<<.

Chr1.trna12 (2177885-2177958)	Length: 74 bp
Type: Ile	Anticodon: TAT at 35-37 (2177919-2177921)	Score: 85.9
HMM Sc=70.60	Sec struct Sc=15.30
         *    |    *    |    *    |    *    |    *    |    *    |    *    |   
Seq: GGTCCCGTAGCTCAGTTGGTtAGAGCGTTGGTCTTATGAGCCGAAGGtCGCGGGTTCGAGCCCCGCCGGGACCA
Str: >>>>>>>..>>>>.........<<<<.>>>>>.......<<<<<.....>>>>>.......<<<<<<<<<<<<.

Chr1.trna13 (2334822-2334894)	Length: 73 bp
Type: Ala	Anticodon: AGC at 34-36 (2334855-2334857)	Score: 63.4
HMM Sc=38.20	Sec struct Sc=25.20
         *    |    *    |    *    |    *    |    *    |    *    |    *    |  
Seq: GGGGATGTAGCTCAGATGGTAGAGCGCTCGCTTAGCATGCGAGAGGtACGGGGATCGATACCCCGCATCTCCA
Str: >>>>>>>..>>>>........<<<<.>>>>>.......<<<<<.....>>>>>.......<<<<<<<<<<<<.

Chr1.trna14 (2588525-2588596)	Length: 72 bp
Type: Gly	Anticodon: TCC at 34-36 (2588558-2588560)	Score: 74.1
HMM Sc=46.70	Sec struct Sc=27.40
         *    |    *    |    *    |    *    |    *    |    *    |    *    | 
Seq: GCGTCTGTAGTCCAACGGTtAGGATAATTGCCTTCCAAGCAATAGaCCCGGGTTCGACTCCCGGCAGACGCA
Str: >>>>>>>..>>>>........<<<<.>>>>>.......<<<<<....>>>>>.......<<<<<<<<<<<<.

Chr1.trna16 (2879303-2879374)	Length: 72 bp
Type: Pro	Anticodon: AGG at 33-35 (2879335-2879337)	Score: 68.2
HMM Sc=35.90	Sec struct Sc=32.30
         *    |    *    |    *    |    *    |    *    |    *    |    *    | 
Seq: GGGCGTTTGGTCTAGTGGTATGATTCTCGCTTAGGGTGCGAGAGGtCCCGAGTTCAATTCTCGGAACGCCCC
Str: >>>>>>>..>>>.........<<<.>>>>>.......<<<<<.....>>>>>.......<<<<<<<<<<<<.

Chr1.trna17 (2939417-2939488)	Length: 72 bp
Type: Glu	Anticodon: TTC at 34-36 (2939450-2939452)	Score: 69.9
HMM Sc=45.30	Sec struct Sc=24.60
         *    |    *    |    *    |    *    |    *    |    *    |    *    | 
Seq: TCCGATGTCGTCCAGCGGTtAGGATATCTGGCTTTCACCCAGGAGaCCCGGGTTCGATTCCCGGCATCGGAG
Str: >>>>>>>..>>>>........<<<<.>>>>>.......<<<<<....>>>>>.......<<<<<<<<<<<<.

Chr1.trna19 (3676607-3676691)	Length: 85 bp
Type: Met	Anticodon: CAT at 35-37 (3676641-3676643)	Score: 64.2
Possible intron: 39-49 (3676645-3676655)
HMM Sc=40.80	Sec struct Sc=23.40
         *    |    *    |    *    |    *    |    *    |    *    |    *    |    *    |    
Seq: GGGGTGGTGGCGCAGTTGGCtAGCGCGTAGGTCTCATAgctattgagtgATCCTGAGGtCGAGAGTTCGAGCCTCTCTCACCCCA
Str: >>>>>>>..>>>>.........<<<<.>>>>....................<<<<.....>>>>>.......<<<<<<<<<<<<.

Chr1.trna20 (3881529-3881608)	Length: 80 bp
Type: Leu	Anticodon: TAG at 35-37 (3881563-3881565)	Score: 69.5
HMM Sc=48.50	Sec struct Sc=21.00
         *    |    *    |    *    |    *    |    *    |    *    |    *    |    *    
Seq: GACAGTTTGGCCGAGTGGTctAAGGCGCCAGATTTAGGCTCTGGTccgaaaGGgCGTGGGTTCAAATCCCACAGCTGTCA
Str: >>>>>>>..>>>...........<<<.>>>>>.......<<<<<...........>>>>>.......<<<<<<<<<<<<.

Chr1.trna21 (4440214-4440286)	Length: 73 bp
Type: Arg	Anticodon: ACG at 34-36 (4440247-4440249)	Score: 72.6
HMM Sc=49.80	Sec struct Sc=22.80
         *    |    *    |    *    |    *    |    *    |    *    |    *    |  
Seq: GACTTCATGGCCCAATGGAtAAGGCGCTGGTCTACGAAACCAGAGAtTCTGGGTTCGATCCCCAGTGAAGTCG
Str: >>>>>>>..>>>..........<<<.>>>>>.......<<<<<.....>>>>>.......<<<<<<<<<<<<.

Chr1.trna22 (4709635-4709706)	Length: 72 bp
Type: Thr	Anticodon: CGT at 33-35 (4709667-4709669)	Score: 82.3
HMM Sc=55.00	Sec struct Sc=27.30
         *    |    *    |    *    |    *    |    *    |    *    |    *    | 
Seq: GCCTCCGTAGCATAGTGGTATTGCGTTCGCTTCGTAAGCGAAAGGcCGCGAGTTCGATCCTCGCCGGGGGCT
Str: >>>>>>>..>>>.........<<<.>>>>>.......<<<<<.....>>>>>.......<<<<<<<<<<<<.

Chr1.trna23 (4741999-4742071)	Length: 73 bp
Type: Ala	Anticodon: TGC at 34-36 (4742032-4742034)	Score: 70.0
HMM Sc=45.30	Sec struct Sc=24.70
         *    |    *    |    *    |    *    |    *    |    *    |    *    |  
Seq: GGGGATGTAGCTCAAATGGTAGAGCGCTCGCTTTGCATGCGAGAGGcACGGGGTTCGATCCCCCGCATCTCCA
Str: >>>>>>>..>>>>........<<<<.>>>>>.......<<<<<.....>>>>>.......<<<<<<<<<<<<.

Chr1.trna24 (4743095-4743167)	Length: 73 bp
Type: Ala	Anticodon: TGC at 34-36 (4743128-4743130)	Score: 70.0
HMM Sc=45.30	Sec struct Sc=24.70
         *    |    *    |    *    |    *    |    *    |    *    |    *    |  
Seq: GGGGATGTAGCTCAAATGGTAGAGCGCTCGCTTTGCATGCGAGAGGcACGGGGTTCGATCCCCCGCATCTCCA
Str: >>>>>>>..>>>>........<<<<.>>>>>.......<<<<<.....>>>>>.......<<<<<<<<<<<<.

Chr1.trna25 (5380907-5380988)	Length: 82 bp
Type: Ser	Anticodon: AGA at 34-36 (5380940-5380942)	Score: 77.0
HMM Sc=42.20	Sec struct Sc=34.80
         *    |    *    |    *    |    *    |    *    |    *    |    *    |    *    | 
Seq: GTGGACGTGCCGGAGTGGTtATCGGGCATGACTAGAAATCATGTGGGCTTTGCCCGCGCAGGTTCGAATCCTGCCGTTCACG
Str: >>>>>>>..>>>>........<<<<.>>>>>.......<<<<<.>>>>...<<<<..>>>>>.......<<<<<<<<<<<<.

Chr1.trna26 (6038757-6038838)	Length: 82 bp
Type: Ser	Anticodon: AGA at 34-36 (6038790-6038792)	Score: 80.5
HMM Sc=44.80	Sec struct Sc=35.70
         *    |    *    |    *    |    *    |    *    |    *    |    *    |    *    | 
Seq: GTAGGCGTGCCGGAGTGGTtATCGGGCATGACTAGAAATCATGTGGGCTTTGCCCGCGCAGGTTCGAATCCTGCCGCCTACG
Str: >>>>>>>..>>>>........<<<<.>>>>>.......<<<<<.>>>>...<<<<..>>>>>.......<<<<<<<<<<<<.

Chr1.trna27 (6075820-6075891)	Length: 72 bp
Type: Asp	Anticodon: GTC at 34-36 (6075853-6075855)	Score: 69.8
HMM Sc=46.80	Sec struct Sc=23.00
         *    |    *    |    *    |    *    |    *    |    *    |    *    | 
Seq: GTCGTTGTAGTATAGTGGTaAGTATTCCCGCCTGTCACGCGGGTGaCCCGGGTTCGATCCCCGGCAACGGCG
Str: >>>>>>>..>>>>........<<<<.>>>>>.......<<<<<....>>>>>.......<<<<<<<<<<<<.

Chr1.trna28 (6345764-6345835)	Length: 72 bp
Type: Asp	Anticodon: GTC at 34-36 (6345797-6345799)	Score: 69.8
HMM Sc=46.80	Sec struct Sc=23.00
         *    |    *    |    *    |    *    |    *    |    *    |    *    | 
Seq: GTCGTTGTAGTATAGTGGTaAGTATTCCCGCCTGTCACGCGGGTGaCCCGGGTTCGATCCCCGGCAACGGCG
Str: >>>>>>>..>>>>........<<<<.>>>>>.......<<<<<....>>>>>.......<<<<<<<<<<<<.

Chr1.trna29 (6488655-6488735)	Length: 81 bp
Type: Leu	Anticodon: CAG at 36-38 (6488690-6488692)	Score: 70.7
HMM Sc=49.80	Sec struct Sc=20.90
         *    |    *    |    *    |    *    |    *    |    *    |    *    |    *    |
Seq: GTCAAGATGGCCGAGTTGGTctAAGGCGCCAGTTTCAGGTACTGGTccgaaaGGgCGTGGGTTCAAATCCCACTCTTGACA
Str: >>>>>>>..>>>............<<<.>>>>>.......<<<<<...........>>>>>.......<<<<<<<<<<<<.

Chr1.trna30 (7004514-7004585)	Length: 72 bp
Type: Asp	Anticodon: GTC at 34-36 (7004547-7004549)	Score: 71.4
HMM Sc=49.10	Sec struct Sc=22.30
         *    |    *    |    *    |    *    |    *    |    *    |    *    | 
Seq: GTCGTTGTAGTATAGTGGTaAGTATTCCCGCCTGTCACGCGGGTGGCCCGGGTTCGATCCCCGGCAACGGCG
Str: >>>>>>>..>>>>........<<<<.>>>>>.......<<<<<....>>>>>.......<<<<<<<<<<<<.

Chr1.trna31 (7016516-7016588)	Length: 73 bp
Type: Lys	Anticodon: CTT at 34-36 (7016549-7016551)	Score: 87.7
HMM Sc=67.60	Sec struct Sc=20.10
         *    |    *    |    *    |    *    |    *    |    *    |    *    |  
Seq: GCCCGTCTAGCTCAGTTGGTAGAGCGCAAGGCTCTTAACCTTGTGGtCGTGGGTTCGAGCCCCACGGTGGGCG
Str: >>>>>>>..>>>>........<<<<.>>>>>.......<<<<<.....>>>>>.......<<<<<<<<<<<<.

Chr1.trna32 (7082668-7082739)	Length: 72 bp
Type: Pro	Anticodon: TGG at 33-35 (7082700-7082702)	Score: 69.2
HMM Sc=36.90	Sec struct Sc=32.30
         *    |    *    |    *    |    *    |    *    |    *    |    *    | 
Seq: GGGCGTTTGGTCTAGTGGTATGATTCTCGCTTTGGGTGCGAGAGGtCCCGAGTTCGATTCTCGGAACGCCCC
Str: >>>>>>>..>>>.........<<<.>>>>>.......<<<<<.....>>>>>.......<<<<<<<<<<<<.

Chr1.trna33 (9143810-9143883)	Length: 74 bp
Type: Asn	Anticodon: GTT at 35-37 (9143844-9143846)	Score: 86.1
HMM Sc=61.00	Sec struct Sc=25.10
         *    |    *    |    *    |    *    |    *    |    *    |    *    |   
Seq: GCTGGAATAGCTCAGTTGGTtAGAGCGTGTGGCTGTTAACCACAAGGtCGGAGGTTCGATCCCTCCTTCTAGCG
Str: >>>>>>>..>>>>.........<<<<.>>>>>.......<<<<<.....>>>>>.......<<<<<<<<<<<<.

Chr1.trna34 (9158183-9158255)	Length: 73 bp
Type: Ala	Anticodon: TGC at 34-36 (9158216-9158218)	Score: 70.0
HMM Sc=45.30	Sec struct Sc=24.70
         *    |    *    |    *    |    *    |    *    |    *    |    *    |  
Seq: GGGGATGTAGCTCAAATGGTAGAGCGCTCGCTTTGCATGCGAGAGGcACGGGGTTCGATCCCCCGCATCTCCA
Str: >>>>>>>..>>>>........<<<<.>>>>>.......<<<<<.....>>>>>.......<<<<<<<<<<<<.

Chr1.trna38 (10090368-10090439)	Length: 72 bp
Type: Pro	Anticodon: TGG at 33-35 (10090400-10090402)	Score: 68.5
HMM Sc=35.70	Sec struct Sc=32.80
         *    |    *    |    *    |    *    |    *    |    *    |    *    | 
Seq: GGGCATTTGGTCTAGTGGTATGATTCTCGCTTTGGGTGCGAGAGGtCCCGAGTTCGATTCTCGGAATGCCCC
Str: >>>>>>>..>>>.........<<<.>>>>>.......<<<<<.....>>>>>.......<<<<<<<<<<<<.

Chr1.trna39 (10090769-10090840)	Length: 72 bp
Type: Pro	Anticodon: TGG at 33-35 (10090801-10090803)	Score: 68.5
HMM Sc=35.70	Sec struct Sc=32.80
         *    |    *    |    *    |    *    |    *    |    *    |    *    | 
Seq: GGGCATTTGGTCTAGTGGTATGATTCTCGCTTTGGGTGCGAGAGGtCCCGAGTTCGATTCTCGGAATGCCCC
Str: >>>>>>>..>>>.........<<<.>>>>>.......<<<<<.....>>>>>.......<<<<<<<<<<<<.

Chr1.trna40 (10092325-10092396)	Length: 72 bp
Type: Pro	Anticodon: TGG at 33-35 (10092357-10092359)	Score: 68.5
HMM Sc=35.70	Sec struct Sc=32.80
         *    |    *    |    *    |    *    |    *    |    *    |    *    | 
Seq: GGGCATTTGGTCTAGTGGTATGATTCTCGCTTTGGGTGCGAGAGGtCCCGAGTTCGATTCTCGGAATGCCCC
Str: >>>>>>>..>>>.........<<<.>>>>>.......<<<<<.....>>>>>.......<<<<<<<<<<<<.

Chr1.trna41 (10092801-10092872)	Length: 72 bp
Type: Pro	Anticodon: TGG at 33-35 (10092833-10092835)	Score: 68.5
HMM Sc=35.70	Sec struct Sc=32.80
         *    |    *    |    *    |    *    |    *    |    *    |    *    | 
Seq: GGGCATTTGGTCTAGTGGTATGATTCTCGCTTTGGGTGCGAGAGGtCCCGAGTTCGATTCTCGGAATGCCCC
Str: >>>>>>>..>>>.........<<<.>>>>>.......<<<<<.....>>>>>.......<<<<<<<<<<<<.

Chr1.trna42 (10093309-10093380)	Length: 72 bp
Type: Pro	Anticodon: TGG at 33-35 (10093341-10093343)	Score: 68.5
HMM Sc=35.70	Sec struct Sc=32.80
         *    |    *    |    *    |    *    |    *    |    *    |    *    | 
Seq: GGGCATTTGGTCTAGTGGTATGATTCTCGCTTTGGGTGCGAGAGGtCCCGAGTTCGATTCTCGGAATGCCCC
Str: >>>>>>>..>>>.........<<<.>>>>>.......<<<<<.....>>>>>.......<<<<<<<<<<<<.

Chr1.trna43 (10093746-10093817)	Length: 72 bp
Type: Pro	Anticodon: TGG at 33-35 (10093778-10093780)	Score: 68.5
HMM Sc=35.70	Sec struct Sc=32.80
         *    |    *    |    *    |    *    |    *    |    *    |    *    | 
Seq: GGGCATTTGGTCTAGTGGTATGATTCTCGCTTTGGGTGCGAGAGGtCCCGAGTTCGATTCTCGGAATGCCCC
Str: >>>>>>>..>>>.........<<<.>>>>>.......<<<<<.....>>>>>.......<<<<<<<<<<<<.

Chr1.trna44 (10094173-10094244)	Length: 72 bp
Type: Pro	Anticodon: TGG at 33-35 (10094205-10094207)	Score: 68.5
HMM Sc=35.70	Sec struct Sc=32.80
         *    |    *    |    *    |    *    |    *    |    *    |    *    | 
Seq: GGGCATTTGGTCTAGTGGTATGATTCTCGCTTTGGGTGCGAGAGGtCCCGAGTTCGATTCTCGGAATGCCCC
Str: >>>>>>>..>>>.........<<<.>>>>>.......<<<<<.....>>>>>.......<<<<<<<<<<<<.

Chr1.trna45 (10096951-10097022)	Length: 72 bp
Type: Pro	Anticodon: AGG at 33-35 (10096983-10096985)	Score: 58.1
HMM Sc=31.70	Sec struct Sc=26.40
         *    |    *    |    *    |    *    |    *    |    *    |    *    | 
Seq: TGGCATTTGGTCTAGTGGTATGATTCTCGCTTAGGGTGCGAGAGGtCCCGAGTTCAATTCTCGGAATGCCCC
Str: .>>>>>>..>>>.........<<<.>>>>>.......<<<<<.....>>>>>.......<<<<<<<<<<<..

Chr1.trna46 (10097114-10097185)	Length: 72 bp
Type: Pro	Anticodon: TGG at 33-35 (10097146-10097148)	Score: 68.5
HMM Sc=35.70	Sec struct Sc=32.80
         *    |    *    |    *    |    *    |    *    |    *    |    *    | 
Seq: GGGCATTTGGTCTAGTGGTATGATTCTCGCTTTGGGTGCGAGAGGtCCCGAGTTCGATTCTCGGAATGCCCC
Str: >>>>>>>..>>>.........<<<.>>>>>.......<<<<<.....>>>>>.......<<<<<<<<<<<<.

Chr1.trna47 (10097718-10097789)	Length: 72 bp
Type: Pro	Anticodon: TGG at 33-35 (10097750-10097752)	Score: 68.5
HMM Sc=35.70	Sec struct Sc=32.80
         *    |    *    |    *    |    *    |    *    |    *    |    *    | 
Seq: GGGCATTTGGTCTAGTGGTATGATTCTCGCTTTGGGTGCGAGAGGtCCCGAGTTCGATTCTCGGAATGCCCC
Str: >>>>>>>..>>>.........<<<.>>>>>.......<<<<<.....>>>>>.......<<<<<<<<<<<<.

Chr1.trna48 (10098653-10098724)	Length: 72 bp
Type: Pro	Anticodon: TGG at 33-35 (10098685-10098687)	Score: 68.5
HMM Sc=35.70	Sec struct Sc=32.80
         *    |    *    |    *    |    *    |    *    |    *    |    *    | 
Seq: GGGCATTTGGTCTAGTGGTATGATTCTCGCTTTGGGTGCGAGAGGtCCCGAGTTCGATTCTCGGAATGCCCC
Str: >>>>>>>..>>>.........<<<.>>>>>.......<<<<<.....>>>>>.......<<<<<<<<<<<<.

Chr1.trna49 (10099079-10099150)	Length: 72 bp
Type: Pro	Anticodon: TGG at 33-35 (10099111-10099113)	Score: 68.5
HMM Sc=35.70	Sec struct Sc=32.80
         *    |    *    |    *    |    *    |    *    |    *    |    *    | 
Seq: GGGCATTTGGTCTAGTGGTATGATTCTCGCTTTGGGTGCGAGAGGtCCCGAGTTCGATTCTCGGAATGCCCC
Str: >>>>>>>..>>>.........<<<.>>>>>.......<<<<<.....>>>>>.......<<<<<<<<<<<<.

Chr1.trna50 (10099425-10099496)	Length: 72 bp
Type: Pro	Anticodon: AGG at 33-35 (10099457-10099459)	Score: 67.4
HMM Sc=34.70	Sec struct Sc=32.70
         *    |    *    |    *    |    *    |    *    |    *    |    *    | 
Seq: GGGCATTTGGTCTAGTGGTATGATTCTCGCTTAGGGTGCGAGAGGtCCCGAGTTCAATTCTCGGAATGCCCC
Str: >>>>>>>..>>>.........<<<.>>>>>.......<<<<<.....>>>>>.......<<<<<<<<<<<<.

Chr1.trna51 (10099827-10099898)	Length: 72 bp
Type: Pro	Anticodon: TGG at 33-35 (10099859-10099861)	Score: 68.5
HMM Sc=35.70	Sec struct Sc=32.80
         *    |    *    |    *    |    *    |    *    |    *    |    *    | 
Seq: GGGCATTTGGTCTAGTGGTATGATTCTCGCTTTGGGTGCGAGAGGtCCCGAGTTCGATTCTCGGAATGCCCC
Str: >>>>>>>..>>>.........<<<.>>>>>.......<<<<<.....>>>>>.......<<<<<<<<<<<<.

Chr1.trna52 (10100273-10100344)	Length: 72 bp
Type: Pro	Anticodon: TGG at 33-35 (10100305-10100307)	Score: 68.5
HMM Sc=35.70	Sec struct Sc=32.80
         *    |    *    |    *    |    *    |    *    |    *    |    *    | 
Seq: GGGCATTTGGTCTAGTGGTATGATTCTCGCTTTGGGTGCGAGAGGtCCCGAGTTCGATTCTCGGAATGCCCC
Str: >>>>>>>..>>>.........<<<.>>>>>.......<<<<<.....>>>>>.......<<<<<<<<<<<<.

Chr1.trna53 (10101028-10101099)	Length: 72 bp
Type: Pro	Anticodon: TGG at 33-35 (10101060-10101062)	Score: 68.5
HMM Sc=35.70	Sec struct Sc=32.80
         *    |    *    |    *    |    *    |    *    |    *    |    *    | 
Seq: GGGCATTTGGTCTAGTGGTATGATTCTCGCTTTGGGTGCGAGAGGtCCCGAGTTCGATTCTCGGAATGCCCC
Str: >>>>>>>..>>>.........<<<.>>>>>.......<<<<<.....>>>>>.......<<<<<<<<<<<<.

Chr1.trna54 (10101600-10101671)	Length: 72 bp
Type: Pro	Anticodon: TGG at 33-35 (10101632-10101634)	Score: 68.5
HMM Sc=35.70	Sec struct Sc=32.80
         *    |    *    |    *    |    *    |    *    |    *    |    *    | 
Seq: GGGCATTTGGTCTAGTGGTATGATTCTCGCTTTGGGTGCGAGAGGtCCCGAGTTCGATTCTCGGAATGCCCC
Str: >>>>>>>..>>>.........<<<.>>>>>.......<<<<<.....>>>>>.......<<<<<<<<<<<<.

Chr1.trna55 (10101993-10102064)	Length: 72 bp
Type: Pro	Anticodon: TGG at 33-35 (10102025-10102027)	Score: 68.5
HMM Sc=35.70	Sec struct Sc=32.80
         *    |    *    |    *    |    *    |    *    |    *    |    *    | 
Seq: GGGCATTTGGTCTAGTGGTATGATTCTCGCTTTGGGTGCGAGAGGtCCCGAGTTCGATTCTCGGAATGCCCC
Str: >>>>>>>..>>>.........<<<.>>>>>.......<<<<<.....>>>>>.......<<<<<<<<<<<<.

Chr1.trna56 (10106090-10106161)	Length: 72 bp
Type: Pro	Anticodon: TGG at 33-35 (10106122-10106124)	Score: 68.5
HMM Sc=35.70	Sec struct Sc=32.80
         *    |    *    |    *    |    *    |    *    |    *    |    *    | 
Seq: GGGCATTTGGTCTAGTGGTATGATTCTCGCTTTGGGTGCGAGAGGtCCCGAGTTCGATTCTCGGAATGCCCC
Str: >>>>>>>..>>>.........<<<.>>>>>.......<<<<<.....>>>>>.......<<<<<<<<<<<<.

Chr1.trna57 (10106528-10106599)	Length: 72 bp
Type: Pro	Anticodon: TGG at 33-35 (10106560-10106562)	Score: 68.5
HMM Sc=35.70	Sec struct Sc=32.80
         *    |    *    |    *    |    *    |    *    |    *    |    *    | 
Seq: GGGCATTTGGTCTAGTGGTATGATTCTCGCTTTGGGTGCGAGAGGtCCCGAGTTCGATTCTCGGAATGCCCC
Str: >>>>>>>..>>>.........<<<.>>>>>.......<<<<<.....>>>>>.......<<<<<<<<<<<<.

Chr1.trna58 (10106898-10106969)	Length: 72 bp
Type: Pro	Anticodon: TGG at 33-35 (10106930-10106932)	Score: 68.5
HMM Sc=35.70	Sec struct Sc=32.80
         *    |    *    |    *    |    *    |    *    |    *    |    *    | 
Seq: GGGCATTTGGTCTAGTGGTATGATTCTCGCTTTGGGTGCGAGAGGtCCCGAGTTCGATTCTCGGAATGCCCC
Str: >>>>>>>..>>>.........<<<.>>>>>.......<<<<<.....>>>>>.......<<<<<<<<<<<<.

Chr1.trna59 (10107649-10107720)	Length: 72 bp
Type: Pro	Anticodon: TGG at 33-35 (10107681-10107683)	Score: 68.5
HMM Sc=35.70	Sec struct Sc=32.80
         *    |    *    |    *    |    *    |    *    |    *    |    *    | 
Seq: GGGCATTTGGTCTAGTGGTATGATTCTCGCTTTGGGTGCGAGAGGtCCCGAGTTCGATTCTCGGAATGCCCC
Str: >>>>>>>..>>>.........<<<.>>>>>.......<<<<<.....>>>>>.......<<<<<<<<<<<<.

Chr1.trna60 (10108389-10108460)	Length: 72 bp
Type: Pro	Anticodon: TGG at 33-35 (10108421-10108423)	Score: 68.5
HMM Sc=35.70	Sec struct Sc=32.80
         *    |    *    |    *    |    *    |    *    |    *    |    *    | 
Seq: GGGCATTTGGTCTAGTGGTATGATTCTCGCTTTGGGTGCGAGAGGtCCCGAGTTCGATTCTCGGAATGCCCC
Str: >>>>>>>..>>>.........<<<.>>>>>.......<<<<<.....>>>>>.......<<<<<<<<<<<<.

Chr1.trna61 (10108710-10108781)	Length: 72 bp
Type: Pro	Anticodon: TGG at 33-35 (10108742-10108744)	Score: 62.7
HMM Sc=36.10	Sec struct Sc=26.60
         *    |    *    |    *    |    *    |    *    |    *    |    *    | 
Seq: GGGCATTTGGTCTAGTGGTATGATTCTCGCTTTGGGTGCGAGAGGtCCCGAGTTCGATTCTCGCAATGCCCC
Str: >>>>>>>..>>>.........<<<.>>>>>.......<<<<<......>>>>.......<<<<.<<<<<<<.

Chr1.trna62 (10756722-10756794)	Length: 73 bp
Type: Glu	Anticodon: CTC at 35-37 (10756756-10756758)	Score: 76.3
HMM Sc=50.40	Sec struct Sc=25.90
         *    |    *    |    *    |    *    |    *    |    *    |    *    |  
Seq: TCCGTTGTAGTCTAGCTGGTcAGGATACTCGGCTCTCACCCGAGAGaCCCGGGTTCGAGTCCCGGCAACGGAG
Str: >>>>>>>..>>>>.........<<<<.>>>>>.......<<<<<....>>>>>.......<<<<<<<<<<<<.

Chr1.trna63 (11104113-11104186)	Length: 74 bp
Type: Ile	Anticodon: AAT at 35-37 (11104147-11104149)	Score: 86.4
HMM Sc=57.90	Sec struct Sc=28.50
         *    |    *    |    *    |    *    |    *    |    *    |    *    |   
Seq: GGCCTATTAGCTCAGTTGGTtAGAGCGTCGTGCTAATAACGCGAAGGtCACAGGTTCGATCCCTGTATAGGCCA
Str: >>>>>>>..>>>>.........<<<<.>>>>>.......<<<<<.....>>>>>.......<<<<<<<<<<<<.

Chr1.trna64 (13686426-13686498)	Length: 73 bp
Type: Arg	Anticodon: TCT at 34-36 (13686459-13686461)	Score: 71.0
HMM Sc=51.20	Sec struct Sc=19.80
         *    |    *    |    *    |    *    |    *    |    *    |    *    |  
Seq: GCGCCCGTGGCCTAATGGAtAAGGCGTTTGACTTCTAATCAAACGAtTGTGGGTTCGAGTCCCACCGGGCGTG
Str: >>>>>>>..>>>>........<<<<.>>>>>.......<<<<<.....>>>>>.......<<<<<<<<<<<<.

Chr1.trna65 (17156607-17156678)	Length: 72 bp
Type: Pro	Anticodon: TGG at 33-35 (17156639-17156641)	Score: 68.5
HMM Sc=35.70	Sec struct Sc=32.80
         *    |    *    |    *    |    *    |    *    |    *    |    *    | 
Seq: GGGCATTTGGTCTAGTGGTATGATTCTCGCTTTGGGTGCGAGAGGtCCCGAGTTCGATTCTCGGAATGCCCC
Str: >>>>>>>..>>>.........<<<.>>>>>.......<<<<<.....>>>>>.......<<<<<<<<<<<<.

Chr1.trna66 (17157360-17157431)	Length: 72 bp
Type: Leu	Anticodon: AAG at 33-35 (17157392-17157394)	Score: 53.2
HMM Sc=30.20	Sec struct Sc=23.00
         *    |    *    |    *    |    *    |    *    |    *    |    *    | 
Seq: GGGCATTTGGTCTAGTGGTTTGATTTTCGCTTAAGGTGCGAGAGGtCCCGAGTTCAATTCTCAGAATGCCCC
Str: >>>>>>>..>>>.........<<<.>>>>>.......<<<<<.....>.>>>.......<<<.<<<<<<<<.

Chr1.trna67 (17158531-17158602)	Length: 72 bp
Type: Pro	Anticodon: TGG at 33-35 (17158563-17158565)	Score: 68.5
HMM Sc=35.70	Sec struct Sc=32.80
         *    |    *    |    *    |    *    |    *    |    *    |    *    | 
Seq: GGGCATTTGGTCTAGTGGTATGATTCTCGCTTTGGGTGCGAGAGGtCCCGAGTTCGATTCTCGGAATGCCCC
Str: >>>>>>>..>>>.........<<<.>>>>>.......<<<<<.....>>>>>.......<<<<<<<<<<<<.

Chr1.trna68 (17158979-17159050)	Length: 72 bp
Type: Pro	Anticodon: TGG at 33-35 (17159011-17159013)	Score: 68.5
HMM Sc=35.70	Sec struct Sc=32.80
         *    |    *    |    *    |    *    |    *    |    *    |    *    | 
Seq: GGGCATTTGGTCTAGTGGTATGATTCTCGCTTTGGGTGCGAGAGGtCCCGAGTTCGATTCTCGGAATGCCCC
Str: >>>>>>>..>>>.........<<<.>>>>>.......<<<<<.....>>>>>.......<<<<<<<<<<<<.

Chr1.trna69 (17160528-17160599)	Length: 72 bp
Type: Pro	Anticodon: TGG at 33-35 (17160560-17160562)	Score: 68.5
HMM Sc=35.70	Sec struct Sc=32.80
         *    |    *    |    *    |    *    |    *    |    *    |    *    | 
Seq: GGGCATTTGGTCTAGTGGTATGATTCTCGCTTTGGGTGCGAGAGGtCCCGAGTTCGATTCTCGGAATGCCCC
Str: >>>>>>>..>>>.........<<<.>>>>>.......<<<<<.....>>>>>.......<<<<<<<<<<<<.

Chr1.trna70 (17160969-17161040)	Length: 72 bp
Type: Pro	Anticodon: TGG at 33-35 (17161001-17161003)	Score: 68.5
HMM Sc=35.70	Sec struct Sc=32.80
         *    |    *    |    *    |    *    |    *    |    *    |    *    | 
Seq: GGGCATTTGGTCTAGTGGTATGATTCTCGCTTTGGGTGCGAGAGGtCCCGAGTTCGATTCTCGGAATGCCCC
Str: >>>>>>>..>>>.........<<<.>>>>>.......<<<<<.....>>>>>.......<<<<<<<<<<<<.

Chr1.trna71 (17162022-17162093)	Length: 72 bp
Type: Pro	Anticodon: TGG at 33-35 (17162054-17162056)	Score: 68.5
HMM Sc=35.70	Sec struct Sc=32.80
         *    |    *    |    *    |    *    |    *    |    *    |    *    | 
Seq: GGGCATTTGGTCTAGTGGTATGATTCTCGCTTTGGGTGCGAGAGGtCCCGAGTTCGATTCTCGGAATGCCCC
Str: >>>>>>>..>>>.........<<<.>>>>>.......<<<<<.....>>>>>.......<<<<<<<<<<<<.

Chr1.trna72 (17731841-17731913)	Length: 73 bp
Type: Lys	Anticodon: CTT at 34-36 (17731874-17731876)	Score: 87.7
HMM Sc=67.60	Sec struct Sc=20.10
         *    |    *    |    *    |    *    |    *    |    *    |    *    |  
Seq: GCCCGTCTAGCTCAGTTGGTAGAGCGCAAGGCTCTTAACCTTGTGGtCGTGGGTTCGAGCCCCACGGTGGGCG
Str: >>>>>>>..>>>>........<<<<.>>>>>.......<<<<<.....>>>>>.......<<<<<<<<<<<<.

Chr1.trna73 (18308903-18308987)	Length: 85 bp
Type: Tyr	Anticodon: GTA at 34-36 (18308936-18308938)	Score: 74.2
Possible intron: 38-49 (18308940-18308951)
HMM Sc=42.50	Sec struct Sc=31.70
         *    |    *    |    *    |    *    |    *    |    *    |    *    |    *    |    
Seq: CCGACCTTAGCTCAGTTGGTAGAGCGGAAGACTGTAGtgtttgcagacaATCTTTAGGtCGCTGGTTCGATTCCGGCAGGTCGGA
Str: >>>>>>>..>>>>........<<<<.>>>>>...................<<<<<.....>>>>>.......<<<<<<<<<<<<.

Chr1.trna74 (18387802-18387874)	Length: 73 bp
Type: Arg	Anticodon: CCT at 34-36 (18387835-18387837)	Score: 74.8
HMM Sc=55.90	Sec struct Sc=18.90
         *    |    *    |    *    |    *    |    *    |    *    |    *    |  
Seq: GCGCCTGTAGCTCAGTGGAtAGAGCGTCTGTTTCCTAAGCAGAAGGtCGTAGGTTCGACCCCTACCTGGCGCG
Str: >>>>>.>..>>>>........<<<<.>>>>>.......<<<<<.....>>>>>.......<<<<<<.<<<<<.

Chr1.trna75 (18552999-18553078)	Length: 80 bp
Type: Leu	Anticodon: TAG at 35-37 (18553033-18553035)	Score: 64.9
HMM Sc=47.00	Sec struct Sc=17.90
         *    |    *    |    *    |    *    |    *    |    *    |    *    |    *    
Seq: GATAGTTTGGCCGAGTGGTctAAGGCGCCAGATTTAGGCTCTGGTccgaaaGGgCGTGGGTTCAAATCCCACAGCTGTCA
Str: >>>>>>>..>>>...........<<<.>>>>>.......<<<<<...........>>>>>.......<<<<<<<<<<<<.

Chr1.trna76 (18557900-18557979)	Length: 80 bp
Type: Leu	Anticodon: TAG at 35-37 (18557934-18557936)	Score: 64.9
HMM Sc=47.00	Sec struct Sc=17.90
         *    |    *    |    *    |    *    |    *    |    *    |    *    |    *    
Seq: GATAGTTTGGCCGAGTGGTctAAGGCGCCAGATTTAGGCTCTGGTccgaaaGGgCGTGGGTTCAAATCCCACAGCTGTCA
Str: >>>>>>>..>>>...........<<<.>>>>>.......<<<<<...........>>>>>.......<<<<<<<<<<<<.

Chr1.trna77 (19424555-19424628)	Length: 74 bp
Type: Asn	Anticodon: GTT at 35-37 (19424589-19424591)	Score: 81.4
HMM Sc=54.70	Sec struct Sc=26.70
         *    |    *    |    *    |    *    |    *    |    *    |    *    |   
Seq: GCTGGAGTAGCTCAGTTGGTtAGAGCGTGTGGCTGTTAACCACAAGGtCAGAGGTTCGACCCCTCTCTCTAGCG
Str: >>>>>>>..>>>>.........<<<<.>>>>>.......<<<<<.....>>>>>.......<<<<<<<<<<<<.

Chr1.trna78 (19847973-19848046)	Length: 74 bp
Type: Ile	Anticodon: TAT at 35-37 (19848007-19848009)	Score: 85.9
HMM Sc=70.60	Sec struct Sc=15.30
         *    |    *    |    *    |    *    |    *    |    *    |    *    |   
Seq: GGTCCCGTAGCTCAGTTGGTtAGAGCGTTGGTCTTATGAGCCGAAGGtCGCGGGTTCGAGCCCCGCCGGGACCA
Str: >>>>>>>..>>>>.........<<<<.>>>>>.......<<<<<.....>>>>>.......<<<<<<<<<<<<.

Chr1.trna79 (20791311-20791392)	Length: 82 bp
Type: Ser	Anticodon: TGA at 34-36 (20791344-20791346)	Score: 80.7
HMM Sc=46.10	Sec struct Sc=34.60
         *    |    *    |    *    |    *    |    *    |    *    |    *    |    *    | 
Seq: GTCGATATGTCCGAGTGGTtAAGGAGACAGACTTGAAATCTGTTGGGCTTCGCCCGCGCAGGTTCGAACCCTGCTGTCGACG
Str: >>>>>>>..>>>..........<<<.>>>>>.......<<<<<.>>>>...<<<<..>>>>>.......<<<<<<<<<<<<.

Chr1.trna80 (21268787-21268868)	Length: 82 bp
Type: Ser	Anticodon: AGA at 34-36 (21268820-21268822)	Score: 64.8
HMM Sc=46.10	Sec struct Sc=18.70
         *    |    *    |    *    |    *    |    *    |    *    |    *    |    *    | 
Seq: GTGGAAGTGGCGGAGTGGTtATCGGGCATGACTAGAAATCATGTGGGCTTTGCCCGCGCAGGTTCGAATCCTGCCGTTCACG
Str: >>>>>.>...>>>........<<<..>>>>>.......<<<<<.>>>>...<<<<..>>>>>.......<<<<<<.<<<<<.

Chr1.trna81 (21269122-21269206)	Length: 85 bp
Type: Tyr	Anticodon: GTA at 34-36 (21269155-21269157)	Score: 64.6
Possible intron: 38-49 (21269159-21269170)
HMM Sc=36.40	Sec struct Sc=28.20
         *    |    *    |    *    |    *    |    *    |    *    |    *    |    *    |    
Seq: CCGACCTTAGCTCAGTTGGTAGAGCGGAGGACTGTAGttgacgcagattATCCTTAGGtCATTGGTTCGAATCCGCTAGGTCGGA
Str: >>>>>>>..>>>>........<<<<.>>>>>...................<<<<<.....>.>>>.......<<<.<<<<<<<<.

Chr1.trna82 (21269552-21269636)	Length: 85 bp
Type: Tyr	Anticodon: GTA at 34-36 (21269585-21269587)	Score: 72.2
Possible intron: 38-49 (21269589-21269600)
HMM Sc=38.90	Sec struct Sc=33.30
         *    |    *    |    *    |    *    |    *    |    *    |    *    |    *    |    
Seq: CCGACCTTAGCTCAGTTGGTAGAGCGGAGGACTGTAGtagacgcagattATCCTTAGGtCACTGGTTCGAATCCGGTAGGTCGGA
Str: >>>>>>>..>>>>........<<<<.>>>>>...................<<<<<.....>>>>>.......<<<<<<<<<<<<.

Chr1.trna83 (21270296-21270377)	Length: 82 bp
Type: Ser	Anticodon: AGA at 34-36 (21270329-21270331)	Score: 77.0
HMM Sc=42.20	Sec struct Sc=34.80
         *    |    *    |    *    |    *    |    *    |    *    |    *    |    *    | 
Seq: GTGGACGTGCCGGAGTGGTtATCGGGCATGACTAGAAATCATGTGGGCTTTGCCCGCGCAGGTTCGAATCCTGCCGTTCACG
Str: >>>>>>>..>>>>........<<<<.>>>>>.......<<<<<.>>>>...<<<<..>>>>>.......<<<<<<<<<<<<.

Chr1.trna84 (21270631-21270715)	Length: 85 bp
Type: Tyr	Anticodon: GTA at 34-36 (21270664-21270666)	Score: 64.6
Possible intron: 38-49 (21270668-21270679)
HMM Sc=36.40	Sec struct Sc=28.20
         *    |    *    |    *    |    *    |    *    |    *    |    *    |    *    |    
Seq: CCGACCTTAGCTCAGTTGGTAGAGCGGAGGACTGTAGttgacgcagattATCCTTAGGtCATTGGTTCGAATCCGCTAGGTCGGA
Str: >>>>>>>..>>>>........<<<<.>>>>>...................<<<<<.....>.>>>.......<<<.<<<<<<<<.

Chr1.trna85 (21271061-21271145)	Length: 85 bp
Type: Tyr	Anticodon: GTA at 34-36 (21271094-21271096)	Score: 72.2
Possible intron: 38-49 (21271098-21271109)
HMM Sc=38.90	Sec struct Sc=33.30
         *    |    *    |    *    |    *    |    *    |    *    |    *    |    *    |    
Seq: CCGACCTTAGCTCAGTTGGTAGAGCGGAGGACTGTAGtagacgcagattATCCTTAGGtCACTGGTTCGAATCCGGTAGGTCGGA
Str: >>>>>>>..>>>>........<<<<.>>>>>...................<<<<<.....>>>>>.......<<<<<<<<<<<<.

Chr1.trna86 (21271805-21271886)	Length: 82 bp
Type: Ser	Anticodon: AGA at 34-36 (21271838-21271840)	Score: 64.8
HMM Sc=46.10	Sec struct Sc=18.70
         *    |    *    |    *    |    *    |    *    |    *    |    *    |    *    | 
Seq: GTGGAAGTGGCGGAGTGGTtATCGGGCATGACTAGAAATCATGTGGGCTTTGCCCGCGCAGGTTCGAATCCTGCCGTTCACG
Str: >>>>>.>...>>>........<<<..>>>>>.......<<<<<.>>>>...<<<<..>>>>>.......<<<<<<.<<<<<.

Chr1.trna87 (21272140-21272224)	Length: 85 bp
Type: Tyr	Anticodon: GTA at 34-36 (21272173-21272175)	Score: 64.6
Possible intron: 38-49 (21272177-21272188)
HMM Sc=36.40	Sec struct Sc=28.20
         *    |    *    |    *    |    *    |    *    |    *    |    *    |    *    |    
Seq: CCGACCTTAGCTCAGTTGGTAGAGCGGAGGACTGTAGttgacgcagattATCCTTAGGtCATTGGTTCGAATCCGCTAGGTCGGA
Str: >>>>>>>..>>>>........<<<<.>>>>>...................<<<<<.....>.>>>.......<<<.<<<<<<<<.

Chr1.trna88 (21272570-21272654)	Length: 85 bp
Type: Tyr	Anticodon: GTA at 34-36 (21272603-21272605)	Score: 72.2
Possible intron: 38-49 (21272607-21272618)
HMM Sc=38.90	Sec struct Sc=33.30
         *    |    *    |    *    |    *    |    *    |    *    |    *    |    *    |    
Seq: CCGACCTTAGCTCAGTTGGTAGAGCGGAGGACTGTAGtagacgcagattATCCTTAGGtCACTGGTTCGAATCCGGTAGGTCGGA
Str: >>>>>>>..>>>>........<<<<.>>>>>...................<<<<<.....>>>>>.......<<<<<<<<<<<<.

Chr1.trna89 (21273314-21273395)	Length: 82 bp
Type: Ser	Anticodon: AGA at 34-36 (21273347-21273349)	Score: 77.0
HMM Sc=42.20	Sec struct Sc=34.80
         *    |    *    |    *    |    *    |    *    |    *    |    *    |    *    | 
Seq: GTGGACGTGCCGGAGTGGTtATCGGGCATGACTAGAAATCATGTGGGCTTTGCCCGCGCAGGTTCGAATCCTGCCGTTCACG
Str: >>>>>>>..>>>>........<<<<.>>>>>.......<<<<<.>>>>...<<<<..>>>>>.......<<<<<<<<<<<<.

Chr1.trna90 (21273649-21273733)	Length: 85 bp
Type: Tyr	Anticodon: GTA at 34-36 (21273682-21273684)	Score: 64.6
Possible intron: 38-49 (21273686-21273697)
HMM Sc=36.40	Sec struct Sc=28.20
         *    |    *    |    *    |    *    |    *    |    *    |    *    |    *    |    
Seq: CCGACCTTAGCTCAGTTGGTAGAGCGGAGGACTGTAGttgacgcagattATCCTTAGGtCATTGGTTCGAATCCGCTAGGTCGGA
Str: >>>>>>>..>>>>........<<<<.>>>>>...................<<<<<.....>.>>>.......<<<.<<<<<<<<.

Chr1.trna91 (21274079-21274163)	Length: 85 bp
Type: Tyr	Anticodon: GTA at 34-36 (21274112-21274114)	Score: 72.2
Possible intron: 38-49 (21274116-21274127)
HMM Sc=38.90	Sec struct Sc=33.30
         *    |    *    |    *    |    *    |    *    |    *    |    *    |    *    |    
Seq: CCGACCTTAGCTCAGTTGGTAGAGCGGAGGACTGTAGtagacgcagattATCCTTAGGtCACTGGTTCGAATCCGGTAGGTCGGA
Str: >>>>>>>..>>>>........<<<<.>>>>>...................<<<<<.....>>>>>.......<<<<<<<<<<<<.

Chr1.trna92 (21274823-21274904)	Length: 82 bp
Type: Ser	Anticodon: AGA at 34-36 (21274856-21274858)	Score: 74.1
HMM Sc=41.30	Sec struct Sc=32.80
         *    |    *    |    *    |    *    |    *    |    *    |    *    |    *    | 
Seq: GTGGACGTGCCGGAGTGGTtATCGGGCATGACTAGAAATCATGTGGGTTTTGCCCGCGCAGGTTCGAATCCTGCCGTTCACG
Str: >>>>>>>..>>>>........<<<<.>>>>>.......<<<<<..>>......<<..>>>>>.......<<<<<<<<<<<<.

Chr1.trna93 (21275158-21275242)	Length: 85 bp
Type: Tyr	Anticodon: GTA at 34-36 (21275191-21275193)	Score: 72.2
Possible intron: 38-49 (21275195-21275206)
HMM Sc=39.00	Sec struct Sc=33.20
         *    |    *    |    *    |    *    |    *    |    *    |    *    |    *    |    
Seq: CCGACCTTAGCTCAGTTGGTAGAGCGGAGGACTGTAGttgacgcagattATCCTTAGGtCACTGGTTCGAATCCGGTAGGTCGGA
Str: >>>>>>>..>>>>........<<<<.>>>>>...................<<<<<.....>>>>>.......<<<<<<<<<<<<.

Chr1.trna94 (21275609-21275693)	Length: 85 bp
Type: Tyr	Anticodon: GTA at 34-36 (21275642-21275644)	Score: 72.2
Possible intron: 38-49 (21275646-21275657)
HMM Sc=38.90	Sec struct Sc=33.30
         *    |    *    |    *    |    *    |    *    |    *    |    *    |    *    |    
Seq: CCGACCTTAGCTCAGTTGGTAGAGCGGAGGACTGTAGtagacgtagattATCCTTAGGtCACTGGTTCGAATCCGGTAGGTCGGA
Str: >>>>>>>..>>>>........<<<<.>>>>>...................<<<<<.....>>>>>.......<<<<<<<<<<<<.

Chr1.trna95 (21276352-21276433)	Length: 82 bp
Type: Ser	Anticodon: AGA at 34-36 (21276385-21276387)	Score: 77.0
HMM Sc=42.20	Sec struct Sc=34.80
         *    |    *    |    *    |    *    |    *    |    *    |    *    |    *    | 
Seq: GTGGACGTGCCGGAGTGGTtATCGGGCATGACTAGAAATCATGTGGGCTTTGCCCGCGCAGGTTCGAATCCTGCCGTTCACG
Str: >>>>>>>..>>>>........<<<<.>>>>>.......<<<<<.>>>>...<<<<..>>>>>.......<<<<<<<<<<<<.

Chr1.trna96 (21276687-21276771)	Length: 85 bp
Type: Tyr	Anticodon: GTA at 34-36 (21276720-21276722)	Score: 64.6
Possible intron: 38-49 (21276724-21276735)
HMM Sc=36.40	Sec struct Sc=28.20
         *    |    *    |    *    |    *    |    *    |    *    |    *    |    *    |    
Seq: CCGACCTTAGCTCAGTTGGTAGAGCGGAGGACTGTAGttgacgcagattATCCTTAGGtCATTGGTTCGAATCCGCTAGGTCGGA
Str: >>>>>>>..>>>>........<<<<.>>>>>...................<<<<<.....>.>>>.......<<<.<<<<<<<<.

Chr1.trna97 (21277117-21277201)	Length: 85 bp
Type: Tyr	Anticodon: GTA at 34-36 (21277150-21277152)	Score: 72.2
Possible intron: 38-49 (21277154-21277165)
HMM Sc=38.90	Sec struct Sc=33.30
         *    |    *    |    *    |    *    |    *    |    *    |    *    |    *    |    
Seq: CCGACCTTAGCTCAGTTGGTAGAGCGGAGGACTGTAGtagacgcagattATCCTTAGGtCACTGGTTCGAATCCGGTAGGTCGGA
Str: >>>>>>>..>>>>........<<<<.>>>>>...................<<<<<.....>>>>>.......<<<<<<<<<<<<.

Chr1.trna98 (21277861-21277942)	Length: 82 bp
Type: Ser	Anticodon: AGA at 34-36 (21277894-21277896)	Score: 74.1
HMM Sc=41.30	Sec struct Sc=32.80
         *    |    *    |    *    |    *    |    *    |    *    |    *    |    *    | 
Seq: GTGGACGTGCCGGAGTGGTtATCGGGCATGACTAGAAATCATGTGGGTTTTGCCCGCGCAGGTTCGAATCCTGCCGTTCACG
Str: >>>>>>>..>>>>........<<<<.>>>>>.......<<<<<..>>......<<..>>>>>.......<<<<<<<<<<<<.

Chr1.trna99 (21278196-21278280)	Length: 85 bp
Type: Tyr	Anticodon: GTA at 34-36 (21278229-21278231)	Score: 72.2
Possible intron: 38-49 (21278233-21278244)
HMM Sc=39.00	Sec struct Sc=33.20
         *    |    *    |    *    |    *    |    *    |    *    |    *    |    *    |    
Seq: CCGACCTTAGCTCAGTTGGTAGAGCGGAGGACTGTAGttgacgcagattATCCTTAGGtCACTGGTTCGAATCCGGTAGGTCGGA
Str: >>>>>>>..>>>>........<<<<.>>>>>...................<<<<<.....>>>>>.......<<<<<<<<<<<<.

Chr1.trna100 (21278647-21278731)	Length: 85 bp
Type: Tyr	Anticodon: GTA at 34-36 (21278680-21278682)	Score: 72.2
Possible intron: 38-49 (21278684-21278695)
HMM Sc=38.90	Sec struct Sc=33.30
         *    |    *    |    *    |    *    |    *    |    *    |    *    |    *    |    
Seq: CCGACCTTAGCTCAGTTGGTAGAGCGGAGGACTGTAGtagacgtagattATCCTTAGGtCACTGGTTCGAATCCGGTAGGTCGGA
Str: >>>>>>>..>>>>........<<<<.>>>>>...................<<<<<.....>>>>>.......<<<<<<<<<<<<.

Chr1.trna101 (21279390-21279471)	Length: 82 bp
Type: Ser	Anticodon: AGA at 34-36 (21279423-21279425)	Score: 70.1
HMM Sc=36.50	Sec struct Sc=33.60
         *    |    *    |    *    |    *    |    *    |    *    |    *    |    *    | 
Seq: GTGGACGTGCCGGAGTGGTtATCGGGCATAACTAGAAATCATGTGGGCTTTGCCCGCGCAGGTTCGAATCCTGCCGTTCACG
Str: >>>>>>>..>>>>........<<<<.>>>.>.......<.<<<.>>>>...<<<<..>>>>>.......<<<<<<<<<<<<.

Chr1.trna102 (21279720-21279804)	Length: 85 bp
Type: Tyr	Anticodon: GTA at 34-36 (21279753-21279755)	Score: 72.2
Possible intron: 38-49 (21279757-21279768)
HMM Sc=39.00	Sec struct Sc=33.20
         *    |    *    |    *    |    *    |    *    |    *    |    *    |    *    |    
Seq: CCGACCTTAGCTCAGTTGGTAGAGCGGAGGACTGTAGttgacgcagataATCCTTAGGtCACTGGTTCGAATCCGGTAGGTCGGA
Str: >>>>>>>..>>>>........<<<<.>>>>>...................<<<<<.....>>>>>.......<<<<<<<<<<<<.

Chr1.trna103 (21280178-21280262)	Length: 85 bp
Type: Tyr	Anticodon: GTA at 34-36 (21280211-21280213)	Score: 72.2
Possible intron: 38-49 (21280215-21280226)
HMM Sc=38.90	Sec struct Sc=33.30
         *    |    *    |    *    |    *    |    *    |    *    |    *    |    *    |    
Seq: CCGACCTTAGCTCAGTTGGTAGAGCGGAGGACTGTAGtagacgcagattATCCTTAGGtCACTGGTTCGAATCCGGTAGGTCGGA
Str: >>>>>>>..>>>>........<<<<.>>>>>...................<<<<<.....>>>>>.......<<<<<<<<<<<<.

Chr1.trna104 (21280922-21281003)	Length: 82 bp
Type: Ser	Anticodon: AGA at 34-36 (21280955-21280957)	Score: 77.0
HMM Sc=42.20	Sec struct Sc=34.80
         *    |    *    |    *    |    *    |    *    |    *    |    *    |    *    | 
Seq: GTGGACGTGCCGGAGTGGTtATCGGGCATGACTAGAAATCATGTGGGCTTTGCCCGCGCAGGTTCGAATCCTGCCGTTCACG
Str: >>>>>>>..>>>>........<<<<.>>>>>.......<<<<<.>>>>...<<<<..>>>>>.......<<<<<<<<<<<<.

Chr1.trna105 (21281252-21281336)	Length: 85 bp
Type: Tyr	Anticodon: GTA at 34-36 (21281285-21281287)	Score: 72.2
Possible intron: 38-49 (21281289-21281300)
HMM Sc=39.00	Sec struct Sc=33.20
         *    |    *    |    *    |    *    |    *    |    *    |    *    |    *    |    
Seq: CCGACCTTAGCTCAGTTGGTAGAGCGGAGGACTGTAGttgacgcagataATCCTTAGGtCACTGGTTCGAATCCGGTAGGTCGGA
Str: >>>>>>>..>>>>........<<<<.>>>>>...................<<<<<.....>>>>>.......<<<<<<<<<<<<.

Chr1.trna107 (21282454-21282535)	Length: 82 bp
Type: Ser	Anticodon: AGA at 34-36 (21282487-21282489)	Score: 77.0
HMM Sc=42.20	Sec struct Sc=34.80
         *    |    *    |    *    |    *    |    *    |    *    |    *    |    *    | 
Seq: GTGGACGTGCCGGAGTGGTtATCGGGCATGACTAGAAATCATGTGGGCTTTGCCCGCGCAGGTTCGAATCCTGCCGTTCACG
Str: >>>>>>>..>>>>........<<<<.>>>>>.......<<<<<.>>>>...<<<<..>>>>>.......<<<<<<<<<<<<.

Chr1.trna108 (21282784-21282868)	Length: 85 bp
Type: Tyr	Anticodon: GTA at 34-36 (21282817-21282819)	Score: 72.2
Possible intron: 38-49 (21282821-21282832)
HMM Sc=39.00	Sec struct Sc=33.20
         *    |    *    |    *    |    *    |    *    |    *    |    *    |    *    |    
Seq: CCGACCTTAGCTCAGTTGGTAGAGCGGAGGACTGTAGttgacgcagataATCCTTAGGtCACTGGTTCGAATCCGGTAGGTCGGA
Str: >>>>>>>..>>>>........<<<<.>>>>>...................<<<<<.....>>>>>.......<<<<<<<<<<<<.

Chr1.trna109 (21283242-21283326)	Length: 85 bp
Type: Tyr	Anticodon: GTA at 34-36 (21283275-21283277)	Score: 72.2
Possible intron: 38-49 (21283279-21283290)
HMM Sc=38.90	Sec struct Sc=33.30
         *    |    *    |    *    |    *    |    *    |    *    |    *    |    *    |    
Seq: CCGACCTTAGCTCAGTTGGTAGAGCGGAGGACTGTAGtagacgcagattATCCTTAGGtCACTGGTTCGAATCCGGTAGGTCGGA
Str: >>>>>>>..>>>>........<<<<.>>>>>...................<<<<<.....>>>>>.......<<<<<<<<<<<<.

Chr1.trna110 (21283986-21284067)	Length: 82 bp
Type: Ser	Anticodon: AGA at 34-36 (21284019-21284021)	Score: 77.0
HMM Sc=42.20	Sec struct Sc=34.80
         *    |    *    |    *    |    *    |    *    |    *    |    *    |    *    | 
Seq: GTGGACGTGCCGGAGTGGTtATCGGGCATGACTAGAAATCATGTGGGCTTTGCCCGCGCAGGTTCGAATCCTGCCGTTCACG
Str: >>>>>>>..>>>>........<<<<.>>>>>.......<<<<<.>>>>...<<<<..>>>>>.......<<<<<<<<<<<<.

Chr1.trna111 (21284316-21284400)	Length: 85 bp
Type: Tyr	Anticodon: GTA at 34-36 (21284349-21284351)	Score: 72.2
Possible intron: 38-49 (21284353-21284364)
HMM Sc=39.00	Sec struct Sc=33.20
         *    |    *    |    *    |    *    |    *    |    *    |    *    |    *    |    
Seq: CCGACCTTAGCTCAGTTGGTAGAGCGGAGGACTGTAGttgacgcagataATCCTTAGGtCACTGGTTCGAATCCGGTAGGTCGGA
Str: >>>>>>>..>>>>........<<<<.>>>>>...................<<<<<.....>>>>>.......<<<<<<<<<<<<.

Chr1.trna112 (21284774-21284858)	Length: 85 bp
Type: Tyr	Anticodon: GTA at 34-36 (21284807-21284809)	Score: 72.2
Possible intron: 38-49 (21284811-21284822)
HMM Sc=38.90	Sec struct Sc=33.30
         *    |    *    |    *    |    *    |    *    |    *    |    *    |    *    |    
Seq: CCGACCTTAGCTCAGTTGGTAGAGCGGAGGACTGTAGtagacgcagattATCCTTAGGtCACTGGTTCGAATCCGGTAGGTCGGA
Str: >>>>>>>..>>>>........<<<<.>>>>>...................<<<<<.....>>>>>.......<<<<<<<<<<<<.

Chr1.trna113 (21285519-21285600)	Length: 82 bp
Type: Ser	Anticodon: AGA at 34-36 (21285552-21285554)	Score: 77.0
HMM Sc=42.20	Sec struct Sc=34.80
         *    |    *    |    *    |    *    |    *    |    *    |    *    |    *    | 
Seq: GTGGACGTGCCGGAGTGGTtATCGGGCATGACTAGAAATCATGTGGGCTTTGCCCGCGCAGGTTCGAATCCTGCCGTTCACG
Str: >>>>>>>..>>>>........<<<<.>>>>>.......<<<<<.>>>>...<<<<..>>>>>.......<<<<<<<<<<<<.

Chr1.trna114 (21285849-21285933)	Length: 85 bp
Type: Tyr	Anticodon: GTA at 34-36 (21285882-21285884)	Score: 72.2
Possible intron: 38-49 (21285886-21285897)
HMM Sc=39.00	Sec struct Sc=33.20
         *    |    *    |    *    |    *    |    *    |    *    |    *    |    *    |    
Seq: CCGACCTTAGCTCAGTTGGTAGAGCGGAGGACTGTAGttgacgcagataATCCTTAGGtCACTGGTTCGAATCCGGTAGGTCGGA
Str: >>>>>>>..>>>>........<<<<.>>>>>...................<<<<<.....>>>>>.......<<<<<<<<<<<<.

Chr1.trna115 (21286306-21286390)	Length: 85 bp
Type: Tyr	Anticodon: GTA at 34-36 (21286339-21286341)	Score: 72.2
Possible intron: 38-49 (21286343-21286354)
HMM Sc=38.90	Sec struct Sc=33.30
         *    |    *    |    *    |    *    |    *    |    *    |    *    |    *    |    
Seq: CCGACCTTAGCTCAGTTGGTAGAGCGGAGGACTGTAGtagacgcagattATCCTTAGGtCACTGGTTCGAATCCGGTAGGTCGGA
Str: >>>>>>>..>>>>........<<<<.>>>>>...................<<<<<.....>>>>>.......<<<<<<<<<<<<.

Chr1.trna116 (21287050-21287131)	Length: 82 bp
Type: Ser	Anticodon: AGA at 34-36 (21287083-21287085)	Score: 77.0
HMM Sc=42.20	Sec struct Sc=34.80
         *    |    *    |    *    |    *    |    *    |    *    |    *    |    *    | 
Seq: GTGGACGTGCCGGAGTGGTtATCGGGCATGACTAGAAATCATGTGGGCTTTGCCCGCGCAGGTTCGAATCCTGCCGTTCACG
Str: >>>>>>>..>>>>........<<<<.>>>>>.......<<<<<.>>>>...<<<<..>>>>>.......<<<<<<<<<<<<.

Chr1.trna117 (21287380-21287464)	Length: 85 bp
Type: Tyr	Anticodon: GTA at 34-36 (21287413-21287415)	Score: 72.2
Possible intron: 38-49 (21287417-21287428)
HMM Sc=39.00	Sec struct Sc=33.20
         *    |    *    |    *    |    *    |    *    |    *    |    *    |    *    |    
Seq: CCGACCTTAGCTCAGTTGGTAGAGCGGAGGACTGTAGttgacgcagataATCCTTAGGtCACTGGTTCGAATCCGGTAGGTCGGA
Str: >>>>>>>..>>>>........<<<<.>>>>>...................<<<<<.....>>>>>.......<<<<<<<<<<<<.

Chr1.trna118 (21287837-21287921)	Length: 85 bp
Type: Tyr	Anticodon: GTA at 34-36 (21287870-21287872)	Score: 72.2
Possible intron: 38-49 (21287874-21287885)
HMM Sc=38.90	Sec struct Sc=33.30
         *    |    *    |    *    |    *    |    *    |    *    |    *    |    *    |    
Seq: CCGACCTTAGCTCAGTTGGTAGAGCGGAGGACTGTAGtagacgcagattATCCTTAGGtCACTGGTTCGAATCCGGTAGGTCGGA
Str: >>>>>>>..>>>>........<<<<.>>>>>...................<<<<<.....>>>>>.......<<<<<<<<<<<<.

Chr1.trna119 (21288581-21288662)	Length: 82 bp
Type: Ser	Anticodon: AGA at 34-36 (21288614-21288616)	Score: 77.0
HMM Sc=42.20	Sec struct Sc=34.80
         *    |    *    |    *    |    *    |    *    |    *    |    *    |    *    | 
Seq: GTGGACGTGCCGGAGTGGTtATCGGGCATGACTAGAAATCATGTGGGCTTTGCCCGCGCAGGTTCGAATCCTGCCGTTCACG
Str: >>>>>>>..>>>>........<<<<.>>>>>.......<<<<<.>>>>...<<<<..>>>>>.......<<<<<<<<<<<<.

Chr1.trna120 (21288910-21288994)	Length: 85 bp
Type: Tyr	Anticodon: GTA at 34-36 (21288943-21288945)	Score: 72.2
Possible intron: 38-49 (21288947-21288958)
HMM Sc=39.00	Sec struct Sc=33.20
         *    |    *    |    *    |    *    |    *    |    *    |    *    |    *    |    
Seq: CCGACCTTAGCTCAGTTGGTAGAGCGGAGGACTGTAGttgacgcagataATCCTTAGGtCACTGGTTCGAATCCGGTAGGTCGGA
Str: >>>>>>>..>>>>........<<<<.>>>>>...................<<<<<.....>>>>>.......<<<<<<<<<<<<.

Chr1.trna121 (21289368-21289452)	Length: 85 bp
Type: Tyr	Anticodon: GTA at 34-36 (21289401-21289403)	Score: 72.2
Possible intron: 38-49 (21289405-21289416)
HMM Sc=38.90	Sec struct Sc=33.30
         *    |    *    |    *    |    *    |    *    |    *    |    *    |    *    |    
Seq: CCGACCTTAGCTCAGTTGGTAGAGCGGAGGACTGTAGtagacgcagattATCCTTAGGtCACTGGTTCGAATCCGGTAGGTCGGA
Str: >>>>>>>..>>>>........<<<<.>>>>>...................<<<<<.....>>>>>.......<<<<<<<<<<<<.

Chr1.trna122 (21290112-21290193)	Length: 82 bp
Type: Ser	Anticodon: AGA at 34-36 (21290145-21290147)	Score: 50.6
HMM Sc=30.00	Sec struct Sc=20.60
         *    |    *    |    *    |    *    |    *    |    *    |    *    |    *    | 
Seq: GTGGAAGTGCCGGAGTGGTtATCGGGAATGACTAGAAATCATGGGGGCTTTGCCCGCGCAGGTTTGAATCTTGCCGTTTACG
Str: >>>>>.>..>>>>........<<<<..>>>>.......<<<<..>>>>...<<<<..>>>>>.......<<<<<<.<<<<<.

Chr1.trna123 (21290445-21290529)	Length: 85 bp
Type: Tyr	Anticodon: GTA at 34-36 (21290478-21290480)	Score: 68.9
Possible intron: 38-49 (21290482-21290493)
HMM Sc=38.70	Sec struct Sc=30.20
         *    |    *    |    *    |    *    |    *    |    *    |    *    |    *    |    
Seq: CCGACCTTAGCTCAGTTGGTAGAGCGGAGGACTGTAGttgacgcagataATCCTTAGGtCATTGGTTCGAATCCGGTAGGTCGGA
Str: >>>>>>>..>>>>........<<<<.>>>>>...................<<<<<.....>>>>>.......<<<<<<<<<<<<.

Chr1.trna124 (21290903-21290987)	Length: 85 bp
Type: Tyr	Anticodon: GTA at 34-36 (21290936-21290938)	Score: 60.9
Possible intron: 38-49 (21290940-21290951)
HMM Sc=29.90	Sec struct Sc=31.00
         *    |    *    |    *    |    *    |    *    |    *    |    *    |    *    |    
Seq: CCGACTTTAGCTCAGTTGGTAGAGCGGAGGACAGTAGaagacgcagattATCCTTAGGtCACTGGTTCGAATCCGGTAGGTCGGA
Str: >>>>>>>..>>>>........<<<<.>>>>>...................<<<<<.....>>>>>.......<<<<<<<<<<<<.

Chr1.trna125 (21291461-21291542)	Length: 82 bp
Type: Ser	Anticodon: AGA at 34-36 (21291494-21291496)	Score: 77.0
HMM Sc=42.20	Sec struct Sc=34.80
         *    |    *    |    *    |    *    |    *    |    *    |    *    |    *    | 
Seq: GTGGACGTGCCGGAGTGGTtATCGGGCATGACTAGAAATCATGTGGGCTTTGCCCGCGCAGGTTCGAATCCTGCCGTTCACG
Str: >>>>>>>..>>>>........<<<<.>>>>>.......<<<<<.>>>>...<<<<..>>>>>.......<<<<<<<<<<<<.

Chr1.trna126 (21291791-21291875)	Length: 85 bp
Type: Tyr	Anticodon: GTA at 34-36 (21291824-21291826)	Score: 64.3
Possible intron: 38-49 (21291828-21291839)
HMM Sc=31.00	Sec struct Sc=33.30
         *    |    *    |    *    |    *    |    *    |    *    |    *    |    *    |    
Seq: CCGACCTTAGCTCAGTTGGTAGAGCGGAGGACTGTAGttgacgcagataATCCTTAGGtCACTGGTTCGAATTCGGTAGGTCGGA
Str: >>>>>>>..>>>>........<<<<.>>>>>...................<<<<<.....>>>>>.......<<<<<<<<<<<<.

Chr1.trna127 (21292248-21292332)	Length: 85 bp
Type: Tyr	Anticodon: GTA at 34-36 (21292281-21292283)	Score: 72.2
Possible intron: 38-49 (21292285-21292296)
HMM Sc=38.90	Sec struct Sc=33.30
         *    |    *    |    *    |    *    |    *    |    *    |    *    |    *    |    
Seq: CCGACCTTAGCTCAGTTGGTAGAGCGGAGGACTGTAGtagacgcagattATCCTTAGGtCACTGGTTCGAATCCGGTAGGTCGGA
Str: >>>>>>>..>>>>........<<<<.>>>>>...................<<<<<.....>>>>>.......<<<<<<<<<<<<.

Chr1.trna128 (21292992-21293073)	Length: 82 bp
Type: Ser	Anticodon: AGA at 34-36 (21293025-21293027)	Score: 50.6
HMM Sc=30.00	Sec struct Sc=20.60
         *    |    *    |    *    |    *    |    *    |    *    |    *    |    *    | 
Seq: GTGGAAGTGCCGGAGTGGTtATCGGGAATGACTAGAAATCATGGGGGCTTTGCCCGCGCAGGTTTGAATCTTGCCGTTTACG
Str: >>>>>.>..>>>>........<<<<..>>>>.......<<<<..>>>>...<<<<..>>>>>.......<<<<<<.<<<<<.

Chr1.trna129 (21293325-21293409)	Length: 85 bp
Type: Tyr	Anticodon: GTA at 34-36 (21293358-21293360)	Score: 68.9
Possible intron: 38-49 (21293362-21293373)
HMM Sc=38.70	Sec struct Sc=30.20
         *    |    *    |    *    |    *    |    *    |    *    |    *    |    *    |    
Seq: CCGACCTTAGCTCAGTTGGTAGAGCGGAGGACTGTAGttgacgcagataATCCTTAGGtCATTGGTTCGAATCCGGTAGGTCGGA
Str: >>>>>>>..>>>>........<<<<.>>>>>...................<<<<<.....>>>>>.......<<<<<<<<<<<<.

Chr1.trna130 (21293783-21293867)	Length: 85 bp
Type: Tyr	Anticodon: GTA at 34-36 (21293816-21293818)	Score: 60.9
Possible intron: 38-49 (21293820-21293831)
HMM Sc=29.90	Sec struct Sc=31.00
         *    |    *    |    *    |    *    |    *    |    *    |    *    |    *    |    
Seq: CCGACTTTAGCTCAGTTGGTAGAGCGGAGGACAGTAGaagacgcagattATCCTTAGGtCACTGGTTCGAATCCGGTAGGTCGGA
Str: >>>>>>>..>>>>........<<<<.>>>>>...................<<<<<.....>>>>>.......<<<<<<<<<<<<.

Chr1.trna131 (21294341-21294422)	Length: 82 bp
Type: Ser	Anticodon: AGA at 34-36 (21294374-21294376)	Score: 77.0
HMM Sc=42.20	Sec struct Sc=34.80
         *    |    *    |    *    |    *    |    *    |    *    |    *    |    *    | 
Seq: GTGGACGTGCCGGAGTGGTtATCGGGCATGACTAGAAATCATGTGGGCTTTGCCCGCGCAGGTTCGAATCCTGCCGTTCACG
Str: >>>>>>>..>>>>........<<<<.>>>>>.......<<<<<.>>>>...<<<<..>>>>>.......<<<<<<<<<<<<.

Chr1.trna132 (21294671-21294755)	Length: 85 bp
Type: Tyr	Anticodon: GTA at 34-36 (21294704-21294706)	Score: 64.3
Possible intron: 38-49 (21294708-21294719)
HMM Sc=31.00	Sec struct Sc=33.30
         *    |    *    |    *    |    *    |    *    |    *    |    *    |    *    |    
Seq: CCGACCTTAGCTCAGTTGGTAGAGCGGAGGACTGTAGttgacgcagataATCCTTAGGtCACTGGTTCGAATTCGGTAGGTCGGA
Str: >>>>>>>..>>>>........<<<<.>>>>>...................<<<<<.....>>>>>.......<<<<<<<<<<<<.

Chr1.trna133 (21295128-21295212)	Length: 85 bp
Type: Tyr	Anticodon: GTA at 34-36 (21295161-21295163)	Score: 72.2
Possible intron: 38-49 (21295165-21295176)
HMM Sc=38.90	Sec struct Sc=33.30
         *    |    *    |    *    |    *    |    *    |    *    |    *    |    *    |    
Seq: CCGACCTTAGCTCAGTTGGTAGAGCGGAGGACTGTAGtagacgcagattATCCTTAGGtCACTGGTTCGAATCCGGTAGGTCGGA
Str: >>>>>>>..>>>>........<<<<.>>>>>...................<<<<<.....>>>>>.......<<<<<<<<<<<<.

Chr1.trna134 (21295872-21295953)	Length: 82 bp
Type: Ser	Anticodon: AGA at 34-36 (21295905-21295907)	Score: 57.7
HMM Sc=30.90	Sec struct Sc=26.80
         *    |    *    |    *    |    *    |    *    |    *    |    *    |    *    | 
Seq: GTGGACGTGCCGGAGTGGTtATCGGGAATGACTAGAAATCATGGGGGCTTTGCCCGCGCAGGTTTGAATCTTGCCGTTTACG
Str: >>>>>>>..>>>>........<<<<..>>>>.......<<<<..>>>>...<<<<..>>>>>.......<<<<<<<<<<<<.

Chr1.trna135 (21296205-21296289)	Length: 85 bp
Type: Tyr	Anticodon: GTA at 34-36 (21296238-21296240)	Score: 68.9
Possible intron: 38-49 (21296242-21296253)
HMM Sc=38.70	Sec struct Sc=30.20
         *    |    *    |    *    |    *    |    *    |    *    |    *    |    *    |    
Seq: CCGACCTTAGCTCAGTTGGTAGAGCGGAGGACTGTAGttgacgcagataATCCTTAGGtCATTGGTTCGAATCCGGTAGGTCGGA
Str: >>>>>>>..>>>>........<<<<.>>>>>...................<<<<<.....>>>>>.......<<<<<<<<<<<<.

Chr1.trna137 (21297221-21297302)	Length: 82 bp
Type: Ser	Anticodon: AGA at 34-36 (21297254-21297256)	Score: 77.0
HMM Sc=42.20	Sec struct Sc=34.80
         *    |    *    |    *    |    *    |    *    |    *    |    *    |    *    | 
Seq: GTGGACGTGCCGGAGTGGTtATCGGGCATGACTAGAAATCATGTGGGCTTTGCCCGCGCAGGTTCGAATCCTGCCGTTCACG
Str: >>>>>>>..>>>>........<<<<.>>>>>.......<<<<<.>>>>...<<<<..>>>>>.......<<<<<<<<<<<<.

Chr1.trna139 (21298009-21298093)	Length: 85 bp
Type: Tyr	Anticodon: GTA at 34-36 (21298042-21298044)	Score: 72.2
Possible intron: 38-49 (21298046-21298057)
HMM Sc=38.90	Sec struct Sc=33.30
         *    |    *    |    *    |    *    |    *    |    *    |    *    |    *    |    
Seq: CCGACCTTAGCTCAGTTGGTAGAGCGGAGGACTGTAGtagacgcagattATCCTTAGGtCACTGGTTCGAATCCGGTAGGTCGGA
Str: >>>>>>>..>>>>........<<<<.>>>>>...................<<<<<.....>>>>>.......<<<<<<<<<<<<.

Chr1.trna140 (21298753-21298834)	Length: 82 bp
Type: Ser	Anticodon: AGA at 34-36 (21298786-21298788)	Score: 57.7
HMM Sc=30.90	Sec struct Sc=26.80
         *    |    *    |    *    |    *    |    *    |    *    |    *    |    *    | 
Seq: GTGGACGTGCCGGAGTGGTtATCGGGAATGACTAGAAATCATGGGGGCTTTGCCCGCGCAGGTTTGAATCTTGCCGTTTACG
Str: >>>>>>>..>>>>........<<<<..>>>>.......<<<<..>>>>...<<<<..>>>>>.......<<<<<<<<<<<<.

Chr1.trna141 (21299086-21299170)	Length: 85 bp
Type: Tyr	Anticodon: GTA at 34-36 (21299119-21299121)	Score: 68.9
Possible intron: 38-49 (21299123-21299134)
HMM Sc=38.70	Sec struct Sc=30.20
         *    |    *    |    *    |    *    |    *    |    *    |    *    |    *    |    
Seq: CCGACCTTAGCTCAGTTGGTAGAGCGGAGGACTGTAGttgacgcagataATCCTTAGGtCATTGGTTCGAATCCGGTAGGTCGGA
Str: >>>>>>>..>>>>........<<<<.>>>>>...................<<<<<.....>>>>>.......<<<<<<<<<<<<.

Chr1.trna143 (21300102-21300183)	Length: 82 bp
Type: Ser	Anticodon: AGA at 34-36 (21300135-21300137)	Score: 77.0
HMM Sc=42.20	Sec struct Sc=34.80
         *    |    *    |    *    |    *    |    *    |    *    |    *    |    *    | 
Seq: GTGGACGTGCCGGAGTGGTtATCGGGCATGACTAGAAATCATGTGGGCTTTGCCCGCGCAGGTTCGAATCCTGCCGTTCACG
Str: >>>>>>>..>>>>........<<<<.>>>>>.......<<<<<.>>>>...<<<<..>>>>>.......<<<<<<<<<<<<.

Chr1.trna145 (21300890-21300974)	Length: 85 bp
Type: Tyr	Anticodon: GTA at 34-36 (21300923-21300925)	Score: 72.2
Possible intron: 38-49 (21300927-21300938)
HMM Sc=38.90	Sec struct Sc=33.30
         *    |    *    |    *    |    *    |    *    |    *    |    *    |    *    |    
Seq: CCGACCTTAGCTCAGTTGGTAGAGCGGAGGACTGTAGtagacgcagattATCCTTAGGtCACTGGTTCGAATCCGGTAGGTCGGA
Str: >>>>>>>..>>>>........<<<<.>>>>>...................<<<<<.....>>>>>.......<<<<<<<<<<<<.

Chr1.trna146 (21301634-21301715)	Length: 82 bp
Type: Ser	Anticodon: AGA at 34-36 (21301667-21301669)	Score: 57.7
HMM Sc=30.90	Sec struct Sc=26.80
         *    |    *    |    *    |    *    |    *    |    *    |    *    |    *    | 
Seq: GTGGACGTGCCGGAGTGGTtATCGGGAATGACTAGAAATCATGGGGGCTTTGCCCGCGCAGGTTTGAATCTTGCCGTTTACG
Str: >>>>>>>..>>>>........<<<<..>>>>.......<<<<..>>>>...<<<<..>>>>>.......<<<<<<<<<<<<.

Chr1.trna147 (21301967-21302051)	Length: 85 bp
Type: Tyr	Anticodon: GTA at 34-36 (21302000-21302002)	Score: 68.9
Possible intron: 38-49 (21302004-21302015)
HMM Sc=38.70	Sec struct Sc=30.20
         *    |    *    |    *    |    *    |    *    |    *    |    *    |    *    |    
Seq: CCGACCTTAGCTCAGTTGGTAGAGCGGAGGACTGTAGttgacgcagataATCCTTAGGtCATTGGTTCGAATCCGGTAGGTCGGA
Str: >>>>>>>..>>>>........<<<<.>>>>>...................<<<<<.....>>>>>.......<<<<<<<<<<<<.

Chr1.trna150 (21303317-21303401)	Length: 85 bp
Type: Tyr	Anticodon: GTA at 34-36 (21303350-21303352)	Score: 72.2
Possible intron: 38-49 (21303354-21303365)
HMM Sc=39.00	Sec struct Sc=33.20
         *    |    *    |    *    |    *    |    *    |    *    |    *    |    *    |    
Seq: CCGACCTTAGCTCAGTTGGTAGAGCGGAGGACTGTAGttgaagcagataATCCTTAGGtCACTGGTTCGAATCCGGTAGGTCGGA
Str: >>>>>>>..>>>>........<<<<.>>>>>...................<<<<<.....>>>>>.......<<<<<<<<<<<<.

Chr1.trna151 (21303777-21303861)	Length: 85 bp
Type: Tyr	Anticodon: GTA at 34-36 (21303810-21303812)	Score: 72.2
Possible intron: 38-49 (21303814-21303825)
HMM Sc=38.90	Sec struct Sc=33.30
         *    |    *    |    *    |    *    |    *    |    *    |    *    |    *    |    
Seq: CCGACCTTAGCTCAGTTGGTAGAGCGGAGGACTGTAGtagacgcagattATCCTTAGGtCACTGGTTCGAATCCGGTAGGTCGGA
Str: >>>>>>>..>>>>........<<<<.>>>>>...................<<<<<.....>>>>>.......<<<<<<<<<<<<.

Chr1.trna152 (21304520-21304603)	Length: 84 bp
Type: Ser	Anticodon: AGA at 36-38 (21304555-21304557)	Score: 51.7
HMM Sc=28.20	Sec struct Sc=23.50
         *    |    *    |    *    |    *    |    *    |    *    |    *    |    *    |   
Seq: GTGGACATGCCGGAGTGGTgttATCGGGCATAACTAGAAATCATGTGGGCTTTGCCCGCGCAGGTTCGAATCATGCCGTTTACG
Str: >>>>>>...>>>>..........<<<<.>>>.>.......<.<<<.>>>>...<<<<..>>>.>.......<.<<<.<<<<<<.

Chr1.trna154 (21305311-21305395)	Length: 85 bp
Type: Tyr	Anticodon: GTA at 34-36 (21305344-21305346)	Score: 72.2
Possible intron: 38-49 (21305348-21305359)
HMM Sc=38.90	Sec struct Sc=33.30
         *    |    *    |    *    |    *    |    *    |    *    |    *    |    *    |    
Seq: CCGACCTTAGCTCAGTTGGTAGAGCGGAGGACTGTAGtagacgcagattATCCTTAGGtCACTGGTTCGAATCCGGTAGGTCGGA
Str: >>>>>>>..>>>>........<<<<.>>>>>...................<<<<<.....>>>>>.......<<<<<<<<<<<<.

Chr1.trna156 (21306389-21306473)	Length: 85 bp
Type: Tyr	Anticodon: GTA at 34-36 (21306422-21306424)	Score: 72.2
Possible intron: 38-49 (21306426-21306437)
HMM Sc=39.00	Sec struct Sc=33.20
         *    |    *    |    *    |    *    |    *    |    *    |    *    |    *    |    
Seq: CCGACCTTAGCTCAGTTGGTAGAGCGGAGGACTGTAGttgaagcagataATCCTTAGGtCACTGGTTCGAATCCGGTAGGTCGGA
Str: >>>>>>>..>>>>........<<<<.>>>>>...................<<<<<.....>>>>>.......<<<<<<<<<<<<.

Chr1.trna157 (21306849-21306933)	Length: 85 bp
Type: Tyr	Anticodon: GTA at 34-36 (21306882-21306884)	Score: 72.2
Possible intron: 38-49 (21306886-21306897)
HMM Sc=38.90	Sec struct Sc=33.30
         *    |    *    |    *    |    *    |    *    |    *    |    *    |    *    |    
Seq: CCGACCTTAGCTCAGTTGGTAGAGCGGAGGACTGTAGtagacgcagattATCCTTAGGtCACTGGTTCGAATCCGGTAGGTCGGA
Str: >>>>>>>..>>>>........<<<<.>>>>>...................<<<<<.....>>>>>.......<<<<<<<<<<<<.

Chr1.trna158 (21307592-21307675)	Length: 84 bp
Type: Ser	Anticodon: AGA at 36-38 (21307627-21307629)	Score: 51.7
HMM Sc=28.20	Sec struct Sc=23.50
         *    |    *    |    *    |    *    |    *    |    *    |    *    |    *    |   
Seq: GTGGACATGCCGGAGTGGTgttATCGGGCATAACTAGAAATCATGTGGGCTTTGCCCGCGCAGGTTCGAATCATGCCGTTTACG
Str: >>>>>>...>>>>..........<<<<.>>>.>.......<.<<<.>>>>...<<<<..>>>.>.......<.<<<.<<<<<<.

Chr1.trna160 (21308387-21308471)	Length: 85 bp
Type: Tyr	Anticodon: GTA at 34-36 (21308420-21308422)	Score: 72.2
Possible intron: 38-49 (21308424-21308435)
HMM Sc=38.90	Sec struct Sc=33.30
         *    |    *    |    *    |    *    |    *    |    *    |    *    |    *    |    
Seq: CCGACCTTAGCTCAGTTGGTAGAGCGGAGGACTGTAGtagacgcagattATCCTTAGGtCACTGGTTCGAATCCGGTAGGTCGGA
Str: >>>>>>>..>>>>........<<<<.>>>>>...................<<<<<.....>>>>>.......<<<<<<<<<<<<.

Chr1.trna161 (22428167-22428237)	Length: 71 bp
Type: Gly	Anticodon: GCC at 33-35 (22428199-22428201)	Score: 65.5
HMM Sc=43.70	Sec struct Sc=21.80
         *    |    *    |    *    |    *    |    *    |    *    |    *    |
Seq: GCACCAGTGGTCTAGTGGTAGAATAGTACCCTGCCACGGTACAGaCCCGGGTTCAATTCCCGGCTGGTGCA
Str: >>>>>>>..>>.>.......<.<<.>>>>>.......<<<<<....>>>>>.......<<<<<<<<<<<<.

Chr1.trna162 (22887090-22887169)	Length: 80 bp
Type: Leu	Anticodon: TAG at 35-37 (22887124-22887126)	Score: 68.7
HMM Sc=47.30	Sec struct Sc=21.40
         *    |    *    |    *    |    *    |    *    |    *    |    *    |    *    
Seq: GACAATTTGGCCGAGTGGTctAAGGCGCCAGATTTAGGCTCTGGTccgaaaGGgCGTGGGTTCAAATCCCACAGTTGTCA
Str: >>>>>>>..>>>...........<<<.>>>>>.......<<<<<...........>>>>>.......<<<<<<<<<<<<.

Chr1.trna163 (23802553-23802636)	Length: 84 bp
Type: Leu	Anticodon: CAA at 35-37 (23802587-23802589)	Score: 79.5
HMM Sc=54.50	Sec struct Sc=25.00
         *    |    *    |    *    |    *    |    *    |    *    |    *    |    *    |   
Seq: GTCAGGATGGCCGAGTGGTctAAGGCGCCAGACTCAAGTTCTGGTCTTCGAAagaGGgCGTGGGTTCAAATCCCACTTCTGACA
Str: >>>>>>>..>>>...........<<<.>>>>>.......<<<<<.>>>><<<...<...>>>>>.......<<<<<<<<<<<<.

Chr1.trna164 (23933137-23933209)	Length: 73 bp
Type: Ala	Anticodon: CGC at 34-36 (23933170-23933172)	Score: 68.3
HMM Sc=44.10	Sec struct Sc=24.20
         *    |    *    |    *    |    *    |    *    |    *    |    *    |  
Seq: GGGGGTGTAGCTCAtATGGTAGAGCGCTCGCTTCGCATGCGAGAGGcACGGGGTTCGATTCCCCGCACCTCCA
Str: >>>>>>>..>>>>........<<<<.>>>>>.......<<<<<.....>>>>>.......<<<<<<<<<<<<.

Chr1.trna165 (25829654-25829725)	Length: 72 bp
Type: Pro	Anticodon: AGG at 33-35 (25829686-25829688)	Score: 67.4
HMM Sc=34.70	Sec struct Sc=32.70
         *    |    *    |    *    |    *    |    *    |    *    |    *    | 
Seq: GGGCATTTGGTCTAGTGGTATGATTCTCGCTTAGGGTGCGAGAGGtCCCGAGTTCAATTCTCGGAATGCCCC
Str: >>>>>>>..>>>.........<<<.>>>>>.......<<<<<.....>>>>>.......<<<<<<<<<<<<.

Chr1.trna166 (25886536-25886609)	Length: 74 bp
Type: Ile	Anticodon: AAT at 35-37 (25886570-25886572)	Score: 85.5
HMM Sc=59.00	Sec struct Sc=26.50
         *    |    *    |    *    |    *    |    *    |    *    |    *    |   
Seq: GGCCCATTAGCTCAGTTGGTtAGAGCGTCGTGCTAATAACGCGAAGGtCGCAGGTTCGAAACCTGCATGGGCCA
Str: >>>>>>>..>>>>.........<<<<.>>>>>.......<<<<<.....>>>>>.......<<<<<<<<<<<<.

Chr1.trna168 (25941164-25941235)	Length: 72 bp
Type: iMet	Anticodon: CAT at 33-35 (25941196-25941198)	Score: 58.3
HMM Sc=28.10	Sec struct Sc=30.20
         *    |    *    |    *    |    *    |    *    |    *    |    *    | 
Seq: ATCAGAGTGGCGCAGCGGAAGCGTGGTGGGCCCATAACCCACAGGtCCCAGGATCGAAACCTGGCTCTGATA
Str: >>>>>>>..>>>>.......<<<<.>>>>>.......<<<<<.....>>>>>.......<<<<<<<<<<<<.

Chr1.trna169 (25989730-25989803)	Length: 74 bp
Type: Ile	Anticodon: AAT at 35-37 (25989764-25989766)	Score: 86.4
HMM Sc=57.90	Sec struct Sc=28.50
         *    |    *    |    *    |    *    |    *    |    *    |    *    |   
Seq: GGCCTATTAGCTCAGTTGGTtAGAGCGTCGTGCTAATAACGCGAAGGtCACAGGTTCGATCCCTGTATAGGCCA
Str: >>>>>>>..>>>>.........<<<<.>>>>>.......<<<<<.....>>>>>.......<<<<<<<<<<<<.

Chr1.trna170 (26049478-26049551)	Length: 74 bp
Type: Asn	Anticodon: GTT at 35-37 (26049512-26049514)	Score: 83.3
HMM Sc=58.10	Sec struct Sc=25.20
         *    |    *    |    *    |    *    |    *    |    *    |    *    |   
Seq: GCTGGAATAGCTCAGTTGGTtAGAGCGTGTGGCTGTTAACCACAAGGtCGGAGGTTCGACCCCTCCTTCTAGCG
Str: >>>>>>>..>>>>.........<<<<.>>>>>.......<<<<<.....>>>>>.......<<<<<<<<<<<<.

Chr1.trna171 (26973389-26973459)	Length: 71 bp
Type: Gly	Anticodon: GCC at 33-35 (26973421-26973423)	Score: 67.5
HMM Sc=36.40	Sec struct Sc=31.10
         *    |    *    |    *    |    *    |    *    |    *    |    *    |
Seq: GCACCAGTGGTCTAGTGGCATGATAGTACCCTGCCACGGTACAGaCCCGGGTTCAATTCCCGGCTGGTGCA
Str: >>>>>>>..>>>.........<<<.>>>>>.......<<<<<....>>>>>.......<<<<<<<<<<<<.

Chr1.trna172 (27393385-27393466)	Length: 82 bp
Type: Ser	Anticodon: AGA at 34-36 (27393418-27393420)	Score: 77.0
HMM Sc=42.20	Sec struct Sc=34.80
         *    |    *    |    *    |    *    |    *    |    *    |    *    |    *    | 
Seq: GTGGACGTGCCGGAGTGGTtATCGGGCATGACTAGAAATCATGTGGGCTTTGCCCGCGCAGGTTCGAATCCTGCCGTTCACG
Str: >>>>>>>..>>>>........<<<<.>>>>>.......<<<<<.>>>>...<<<<..>>>>>.......<<<<<<<<<<<<.

Chr1.trna174 (27788983-27789054)	Length: 72 bp
Type: Asp	Anticodon: GTC at 34-36 (27789016-27789018)	Score: 69.8
HMM Sc=46.80	Sec struct Sc=23.00
         *    |    *    |    *    |    *    |    *    |    *    |    *    | 
Seq: GTCGTTGTAGTATAGTGGTaAGTATTCCCGCCTGTCACGCGGGTGaCCCGGGTTCGATCCCCGGCAACGGCG
Str: >>>>>>>..>>>>........<<<<.>>>>>.......<<<<<....>>>>>.......<<<<<<<<<<<<.

Chr1.trna175 (28027960-28028040)	Length: 81 bp
Type: Leu	Anticodon: CAG at 36-38 (28027995-28027997)	Score: 70.7
HMM Sc=49.80	Sec struct Sc=20.90
         *    |    *    |    *    |    *    |    *    |    *    |    *    |    *    |
Seq: GTCAAGATGGCCGAGTTGGTctAAGGCGCCAGTTTCAGGTACTGGTccgaaaGGgCGTGGGTTCAAATCCCACTCTTGACA
Str: >>>>>>>..>>>............<<<.>>>>>.......<<<<<...........>>>>>.......<<<<<<<<<<<<.

Chr1.trna176 (28184532-28184603)	Length: 72 bp
Type: Asp	Anticodon: GTC at 34-36 (28184565-28184567)	Score: 69.8
HMM Sc=46.80	Sec struct Sc=23.00
         *    |    *    |    *    |    *    |    *    |    *    |    *    | 
Seq: GTCGTTGTAGTATAGTGGTaAGTATTCCCGCCTGTCACGCGGGTGaCCCGGGTTCGATCCCCGGCAACGGCG
Str: >>>>>>>..>>>>........<<<<.>>>>>.......<<<<<....>>>>>.......<<<<<<<<<<<<.

Chr1.trna177 (28407984-28408056)	Length: 73 bp
Type: Glu	Anticodon: CTC at 35-37 (28408018-28408020)	Score: 76.3
HMM Sc=50.40	Sec struct Sc=25.90
         *    |    *    |    *    |    *    |    *    |    *    |    *    |  
Seq: TCCGTTGTAGTCTAGCTGGTcAGGATACTCGGCTCTCACCCGAGAGaCCCGGGTTCGAGTCCCGGCAACGGAG
Str: >>>>>>>..>>>>.........<<<<.>>>>>.......<<<<<....>>>>>.......<<<<<<<<<<<<.

Chr1.trna178 (28440889-28440960)	Length: 72 bp
Type: Thr	Anticodon: CGT at 33-35 (28440921-28440923)	Score: 82.3
HMM Sc=55.00	Sec struct Sc=27.30
         *    |    *    |    *    |    *    |    *    |    *    |    *    | 
Seq: GCCTCCGTAGCATAGTGGTATTGCGTTCGCTTCGTAAGCGAAAGGcCGCGAGTTCGATCCTCGCCGGGGGCT
Str: >>>>>>>..>>>.........<<<.>>>>>.......<<<<<.....>>>>>.......<<<<<<<<<<<<.

Chr1.trna179 (28527767-28527838)	Length: 72 bp
Type: Asp	Anticodon: GTC at 34-36 (28527800-28527802)	Score: 69.8
HMM Sc=46.80	Sec struct Sc=23.00
         *    |    *    |    *    |    *    |    *    |    *    |    *    | 
Seq: GTCGTTGTAGTATAGTGGTaAGTATTCCCGCCTGTCACGCGGGTGaCCCGGGTTCGATCCCCGGCAACGGCG
Str: >>>>>>>..>>>>........<<<<.>>>>>.......<<<<<....>>>>>.......<<<<<<<<<<<<.

Chr1.trna180 (28634692-28634773)	Length: 82 bp
Type: Ser	Anticodon: TGA at 34-36 (28634725-28634727)	Score: 79.6
HMM Sc=44.60	Sec struct Sc=35.00
         *    |    *    |    *    |    *    |    *    |    *    |    *    |    *    | 
Seq: GTCAATATGTCCGAGTGGTtAAGGAGATAGACTTGAAATCTATTGGGCTTCGCCCGCGCAGGTTCGAACCCTGCTGTTGACG
Str: >>>>>>>..>>>..........<<<.>>>>>.......<<<<<.>>>>...<<<<..>>>>>.......<<<<<<<<<<<<.

Chr1.trna181 (29804123-29804195)	Length: 73 bp
Type: Arg	Anticodon: CCG at 34-36 (29804156-29804158)	Score: 69.5
HMM Sc=52.30	Sec struct Sc=17.20
         *    |    *    |    *    |    *    |    *    |    *    |    *    |  
Seq: GACCGCGTGGCCTAATGGAtAAGGCGCTCGCCTCCGGAGCGGGAGAtTGTGGGTTCGAGTCCCACCGTGGTCG
Str: >>>>>>>..>>>>........<<<<.>>>>>.......<<<<<.....>>>>>.......<<<<<<<<<<<<.

Chr1.trna182 (29833117-29833188)	Length: 72 bp
Type: Lys	Anticodon: TTT at 33-35 (29833149-29833151)	Score: 92.3
HMM Sc=68.60	Sec struct Sc=23.70
         *    |    *    |    *    |    *    |    *    |    *    |    *    | 
Seq: GCCGTCTTAGCTCAGTGGTAGAGCGCGTGGCTTTTAACCACGTGGcCGTGGGTTCGATCCCCACAGACGGCG
Str: >>>>>>>..>>>>.......<<<<.>>>>>.......<<<<<.....>>>>>.......<<<<<<<<<<<<.

Chr1.trna183 (29833718-29833789)	Length: 72 bp
Type: Lys	Anticodon: TTT at 33-35 (29833750-29833752)	Score: 92.3
HMM Sc=68.60	Sec struct Sc=23.70
         *    |    *    |    *    |    *    |    *    |    *    |    *    | 
Seq: GCCGTCTTAGCTCAGTGGTAGAGCGCGTGGCTTTTAACCACGTGGcCGTGGGTTCGATCCCCACAGACGGCG
Str: >>>>>>>..>>>>.......<<<<.>>>>>.......<<<<<.....>>>>>.......<<<<<<<<<<<<.

Chr1.trna184 (30237784-30237865)	Length: 82 bp
Type: Ser	Anticodon: AGA at 34-36 (30237817-30237819)	Score: 77.0
HMM Sc=42.20	Sec struct Sc=34.80
         *    |    *    |    *    |    *    |    *    |    *    |    *    |    *    | 
Seq: GTGGACGTGCCGGAGTGGTtATCGGGCATGACTAGAAATCATGTGGGCTTTGCCCGCGCAGGTTCGAATCCTGCCGTTCACG
Str: >>>>>>>..>>>>........<<<<.>>>>>.......<<<<<.>>>>...<<<<..>>>>>.......<<<<<<<<<<<<.

Chr1.trna185 (30174085-30174014)	Length: 72 bp
Type: Trp	Anticodon: CCA at 33-35 (30174053-30174051)	Score: 75.8
HMM Sc=51.20	Sec struct Sc=24.60
         *    |    *    |    *    |    *    |    *    |    *    |    *    | 
Seq: GGATCCGTGGCGCAATGGTAGCGCGTCTGACTCCAGATCAGAAGGtTGCGTGTTCGATTCACGTCGGGTTCA
Str: >>>>>>>..>>>>.......<<<<.>>>>>.......<<<<<.....>>>>>.......<<<<<<<<<<<<.

Chr1.trna186 (30084069-30083996)	Length: 74 bp
Type: Arg	Anticodon: TCG at 35-37 (30084035-30084033)	Score: 82.3
HMM Sc=61.00	Sec struct Sc=21.30
         *    |    *    |    *    |    *    |    *    |    *    |    *    |   
Seq: GACCGCATAGCGCAGTGGAttAGCGCGTTTGACTTCGGATCAAAAGGtCGTGGGTTCGACTCCCACTGTGGTCG
Str: >>>>>>>..>>>>.........<<<<.>>>>>.......<<<<<.....>>>>>.......<<<<<<<<<<<<.

Chr1.trna187 (29444010-29443926)	Length: 85 bp
Type: Met	Anticodon: CAT at 35-37 (29443976-29443974)	Score: 64.2
Possible intron: 39-49 (29443972-29443962)
HMM Sc=40.80	Sec struct Sc=23.40
         *    |    *    |    *    |    *    |    *    |    *    |    *    |    *    |    
Seq: GGGGTGGTGGCGCAGTTGGCtAGCGCGTAGGTCTCATAgctactgagtgATCCTGAGGtCGAGAGTTCGAGCCTCTCTCACCCCA
Str: >>>>>>>..>>>>.........<<<<.>>>>....................<<<<.....>>>>>.......<<<<<<<<<<<<.

Chr1.trna188 (29143161-29143090)	Length: 72 bp
Type: Gln	Anticodon: TTG at 34-36 (29143128-29143126)	Score: 73.5
HMM Sc=53.70	Sec struct Sc=19.80
         *    |    *    |    *    |    *    |    *    |    *    |    *    | 
Seq: GGTTCTATGGTGTAGTGGTtAGCACTCTGGACTTTGAATCCAGCGaCCTGGGTTCGACTCCCGGTAGGACCT
Str: >>>>>>>..>>>>........<<<<.>>>>>.......<<<<<....>>>>>.......<<<<<<<<<<<<.

Chr1.trna189 (29002286-29002205)	Length: 82 bp
Type: Ser	Anticodon: GCT at 34-36 (29002253-29002251)	Score: 79.9
HMM Sc=45.00	Sec struct Sc=34.90
         *    |    *    |    *    |    *    |    *    |    *    |    *    |    *    | 
Seq: GTCGCTTTGGCCGAGTGGTtAAGGCGTGTGCCTGCTAAGTACATGGGCTCTGCCCGCGAGAGTTCGAATCTCTCAGGCGACG
Str: >>>>>>>..>>>..........<<<.>>>>>.......<<<<<.>>>>...<<<<..>>>>>.......<<<<<<<<<<<<.

Chr1.trna190 (28947625-28947554)	Length: 72 bp
Type: Gln	Anticodon: TTG at 34-36 (28947592-28947590)	Score: 73.5
HMM Sc=53.70	Sec struct Sc=19.80
         *    |    *    |    *    |    *    |    *    |    *    |    *    | 
Seq: GGTTCTATGGTGTAGTGGTtAGCACTCTGGACTTTGAATCCAGCGaCCTGGGTTCGACTCCCGGTAGGACCT
Str: >>>>>>>..>>>>........<<<<.>>>>>.......<<<<<....>>>>>.......<<<<<<<<<<<<.

Chr1.trna191 (28520056-28519985)	Length: 72 bp
Type: Glu	Anticodon: TTC at 34-36 (28520023-28520021)	Score: 70.4
HMM Sc=45.60	Sec struct Sc=24.80
         *    |    *    |    *    |    *    |    *    |    *    |    *    | 
Seq: TCCGTTATCGTCCAGCGGTtAGGATATCTGGCTTTCACCCAGGAGaCCCGGGTTCGATTCCCGGTAACGGAG
Str: >>>>>>>..>>>>........<<<<.>>>>>.......<<<<<....>>>>>.......<<<<<<<<<<<<.

Chr1.trna192 (28373561-28373489)	Length: 73 bp
Type: Glu	Anticodon: CTC at 35-37 (28373527-28373525)	Score: 76.3
HMM Sc=50.40	Sec struct Sc=25.90
         *    |    *    |    *    |    *    |    *    |    *    |    *    |  
Seq: TCCGTTGTAGTCTAGCTGGTcAGGATACTCGGCTCTCACCCGAGAGaCCCGGGTTCGAGTCCCGGCAACGGAG
Str: >>>>>>>..>>>>.........<<<<.>>>>>.......<<<<<....>>>>>.......<<<<<<<<<<<<.

Chr1.trna193 (28020463-28020383)	Length: 81 bp
Type: Leu	Anticodon: AAG at 36-38 (28020428-28020426)	Score: 71.4
HMM Sc=51.10	Sec struct Sc=20.30
         *    |    *    |    *    |    *    |    *    |    *    |    *    |    *    |
Seq: GTTGATATGGCCGAGTTGGTctAAGGCGCCAGATTAAGGTTCTGGTccgaaaGGgCGTGGGTTCAAATCCCACTGTCAACA
Str: >>>>>>>..>>>............<<<.>>>>>.......<<<<<...........>>>>>.......<<<<<<<<<<<<.

Chr1.trna194 (26382225-26382154)	Length: 72 bp
Type: Pro	Anticodon: AGG at 33-35 (26382193-26382191)	Score: 65.2
HMM Sc=30.40	Sec struct Sc=34.80
         *    |    *    |    *    |    *    |    *    |    *    |    *    | 
Seq: GGGCATTTGGTCTAGTGGTATGATTCTCGCTTAGGGTGCGAGAGGtCCGGAGTTCAATTCTCCGAATGCCCC
Str: >>>>>>>..>>>.........<<<.>>>>>.......<<<<<.....>>>>>.......<<<<<<<<<<<<.

Chr1.trna195 (25932149-25932077)	Length: 73 bp
Type: Phe	Anticodon: GAA at 34-36 (25932116-25932114)	Score: 78.3
HMM Sc=58.40	Sec struct Sc=19.90
         *    |    *    |    *    |    *    |    *    |    *    |    *    |  
Seq: GCGGGGATAGCTCAGTTGGGAGAGCGTCAGACTGAAGATCTGAAGGtCGCGTGTTCGATCCACGCTCACCGCA
Str: >>>>.>>..>>>>........<<<<.>>>>>.......<<<<<.....>>>>>.......<<<<<<<.<<<<.

Chr1.trna196 (24487073-24486992)	Length: 82 bp
Type: Ser	Anticodon: AGA at 34-36 (24487040-24487038)	Score: 77.0
HMM Sc=42.20	Sec struct Sc=34.80
         *    |    *    |    *    |    *    |    *    |    *    |    *    |    *    | 
Seq: GTGGACGTGCCGGAGTGGTtATCGGGCATGACTAGAAATCATGTGGGCTTTGCCCGCGCAGGTTCGAATCCTGCCGTTCACG
Str: >>>>>>>..>>>>........<<<<.>>>>>.......<<<<<.>>>>...<<<<..>>>>>.......<<<<<<<<<<<<.

Chr1.trna197 (23667556-23667485)	Length: 72 bp
Type: Thr	Anticodon: TGT at 33-35 (23667524-23667522)	Score: 84.3
HMM Sc=58.00	Sec struct Sc=26.30
         *    |    *    |    *    |    *    |    *    |    *    |    *    | 
Seq: GCCCTTATAGCTCAGTGGTAGAGCGTCAGTCTTGTAAACTGAAGGtCCGTAGTTCGATCCTGCGTGAGGGCA
Str: >>>>>>>..>>>>.......<<<<.>>>>>.......<<<<<.....>>>>>.......<<<<<<<<<<<<.

Chr1.trna198 (23559258-23559187)	Length: 72 bp
Type: Cys	Anticodon: GCA at 33-35 (23559226-23559224)	Score: 80.1
HMM Sc=59.40	Sec struct Sc=20.70
         *    |    *    |    *    |    *    |    *    |    *    |    *    | 
Seq: GGGCTCATAGCTCAGTGGTAGAGCATTCGACTGCAGATCGAGAGGtCACCGGTTCGAACCCGGTTGGGCCCT
Str: >>>>>>>..>>>>.......<<<<.>>>>>.......<<<<<.....>>>>>.......<<<<<<<<<<<<.

Chr1.trna199 (22866829-22866758)	Length: 72 bp
Type: Trp	Anticodon: CCA at 33-35 (22866797-22866795)	Score: 75.8
HMM Sc=51.20	Sec struct Sc=24.60
         *    |    *    |    *    |    *    |    *    |    *    |    *    | 
Seq: GGATCCGTGGCGCAATGGTAGCGCGTCTGACTCCAGATCAGAAGGtTGCGTGTTCGATTCACGTCGGGTTCA
Str: >>>>>>>..>>>>.......<<<<.>>>>>.......<<<<<.....>>>>>.......<<<<<<<<<<<<.

Chr1.trna200 (22477846-22477773)	Length: 74 bp
Type: Arg	Anticodon: TCG at 35-37 (22477812-22477810)	Score: 81.9
HMM Sc=60.40	Sec struct Sc=21.50
         *    |    *    |    *    |    *    |    *    |    *    |    *    |   
Seq: GACCGCATAGCGCAGTGGAttAGCGCGTCTGACTTCGGATCAGAAGGtCGTGGGTTCGACTCCCACTGTGGTCG
Str: >>>>>>>..>>>>.........<<<<.>>>>>.......<<<<<.....>>>>>.......<<<<<<<<<<<<.

Chr1.trna201 (22397662-22397592)	Length: 71 bp
Type: Gly	Anticodon: GCC at 33-35 (22397630-22397628)	Score: 62.1
HMM Sc=43.20	Sec struct Sc=18.90
         *    |    *    |    *    |    *    |    *    |    *    |    *    |
Seq: GCACCAGTGGTCTAGTGGTAGAATAGTACTCTGCCACGGTACAGaCCCGGGTTCGATTCCCGGCTGGTGCA
Str: >>>>>>>..>>.>.......<.<<.>>>>>.......<<<<<....>>>>>.......<<<<<<<<<<<<.

Chr1.trna202 (22394707-22394637)	Length: 71 bp
Type: Gly	Anticodon: GCC at 33-35 (22394675-22394673)	Score: 66.5
HMM Sc=44.80	Sec struct Sc=21.70
         *    |    *    |    *    |    *    |    *    |    *    |    *    |
Seq: GCACCAGTGGTCTAGTGGTAGAATAGTACCCTGCCACGGTACAGaCCCGGGTTCGATTCCCGGCTGGTGCA
Str: >>>>>>>..>>.>.......<.<<.>>>>>.......<<<<<....>>>>>.......<<<<<<<<<<<<.

Chr1.trna203 (22313484-22313414)	Length: 71 bp
Type: Gly	Anticodon: GCC at 33-35 (22313452-22313450)	Score: 66.5
HMM Sc=44.80	Sec struct Sc=21.70
         *    |    *    |    *    |    *    |    *    |    *    |    *    |
Seq: GCACCAGTGGTCTAGTGGTAGAATAGTACCCTGCCACGGTACAGaCCCGGGTTCGATTCCCGGCTGGTGCA
Str: >>>>>>>..>>.>.......<.<<.>>>>>.......<<<<<....>>>>>.......<<<<<<<<<<<<.

Chr1.trna204 (22040683-22040612)	Length: 72 bp
Type: Pro	Anticodon: AGG at 33-35 (22040651-22040649)	Score: 68.2
HMM Sc=35.90	Sec struct Sc=32.30
         *    |    *    |    *    |    *    |    *    |    *    |    *    | 
Seq: GGGCGTTTGGTCTAGTGGTATGATTCTCGCTTAGGGTGCGAGAGGtCCCGAGTTCAATTCTCGGAACGCCCC
Str: >>>>>>>..>>>.........<<<.>>>>>.......<<<<<.....>>>>>.......<<<<<<<<<<<<.

Chr1.trna205 (21883924-21883843)	Length: 82 bp
Type: Ser	Anticodon: AGA at 34-36 (21883891-21883889)	Score: 77.0
HMM Sc=42.20	Sec struct Sc=34.80
         *    |    *    |    *    |    *    |    *    |    *    |    *    |    *    | 
Seq: GTGGACGTGCCGGAGTGGTtATCGGGCATGACTAGAAATCATGTGGGCTTTGCCCGCGCAGGTTCGAATCCTGCCGTTCACG
Str: >>>>>>>..>>>>........<<<<.>>>>>.......<<<<<.>>>>...<<<<..>>>>>.......<<<<<<<<<<<<.

Chr1.trna207 (20413000-20412928)	Length: 73 bp
Type: Ala	Anticodon: TGC at 34-36 (20412967-20412965)	Score: 70.0
HMM Sc=45.30	Sec struct Sc=24.70
         *    |    *    |    *    |    *    |    *    |    *    |    *    |  
Seq: GGGGATGTAGCTCAAATGGTAGAGCGCTCGCTTTGCATGCGAGAGGcACGGGGTTCGATCCCCCGCATCTCCA
Str: >>>>>>>..>>>>........<<<<.>>>>>.......<<<<<.....>>>>>.......<<<<<<<<<<<<.

Chr1.trna208 (19925910-19925839)	Length: 72 bp
Type: Cys	Anticodon: GCA at 33-35 (19925878-19925876)	Score: 80.8
HMM Sc=53.70	Sec struct Sc=27.10
         *    |    *    |    *    |    *    |    *    |    *    |    *    | 
Seq: GGGTCCTTAGCTCAGTGGTAGAGCAATTGACTGCAGATCAATAGGtCACCGGTTCGAATCCGGTAGGGCCCT
Str: >>>>>>>..>>>>.......<<<<.>>>>>.......<<<<<.....>>>>>.......<<<<<<<<<<<<.

Chr1.trna209 (19685219-19685134)	Length: 86 bp
Type: Tyr	Anticodon: GTA at 34-36 (19685186-19685184)	Score: 74.2
Possible intron: 38-50 (19685182-19685170)
HMM Sc=42.50	Sec struct Sc=31.70
         *    |    *    |    *    |    *    |    *    |    *    |    *    |    *    |    *
Seq: CCGACCTTAGCTCAGTTGGTAGAGCGGAAGACTGTAGtctttgacagataATCTTTAGGtCGCTGGTTCGATTCCGGCAGGTCGGA
Str: >>>>>>>..>>>>........<<<<.>>>>>....................<<<<<.....>>>>>.......<<<<<<<<<<<<.

Chr1.trna210 (19498492-19498419)	Length: 74 bp
Type: Arg	Anticodon: TCG at 35-37 (19498458-19498456)	Score: 81.9
HMM Sc=60.40	Sec struct Sc=21.50
         *    |    *    |    *    |    *    |    *    |    *    |    *    |   
Seq: GACCGCATAGCGCAGTGGAttAGCGCGTCTGACTTCGGATCAGAAGGtCGTGGGTTCGACTCCCACTGTGGTCG
Str: >>>>>>>..>>>>.........<<<<.>>>>>.......<<<<<.....>>>>>.......<<<<<<<<<<<<.

Chr1.trna211 (18230552-18230479)	Length: 74 bp
Type: Thr	Anticodon: AGT at 35-37 (18230518-18230516)	Score: 70.2
HMM Sc=46.10	Sec struct Sc=24.10
         *    |    *    |    *    |    *    |    *    |    *    |    *    |   
Seq: GCTCTCGTAGCTCAGTTGGTtAGAGCACCCGTTTAGTAAGCGGGAGGtCTTGAGTTCAACTCTCAACGAAAGCA
Str: >>>.>>>..>>>>.........<<<<.>>>>>.......<<<<<.....>>>>>.......<<<<<<<<.<<<.

Chr1.trna212 (18135669-18135598)	Length: 72 bp
Type: Asp	Anticodon: GTC at 34-36 (18135636-18135634)	Score: 69.8
HMM Sc=46.80	Sec struct Sc=23.00
         *    |    *    |    *    |    *    |    *    |    *    |    *    | 
Seq: GTCGTTGTAGTATAGTGGTaAGTATTCCCGCCTGTCACGCGGGTGaCCCGGGTTCGATCCCCGGCAACGGCG
Str: >>>>>>>..>>>>........<<<<.>>>>>.......<<<<<....>>>>>.......<<<<<<<<<<<<.

Chr1.trna213 (16585776-16585705)	Length: 72 bp
Type: Asp	Anticodon: GTC at 34-36 (16585743-16585741)	Score: 63.9
HMM Sc=45.90	Sec struct Sc=18.00
         *    |    *    |    *    |    *    |    *    |    *    |    *    | 
Seq: GTCGTTGTAGTATAGTGGTaAGGATTCCCGCCTGTCACGCGGGTGaCCCGGGTTCGATCCTCGGCAACGACG
Str: >>>>>>>..>>.>........<.<<.>>>>>.......<<<<<....>>>>>.......<<<<<<<<<<<<.

Chr1.trna214 (15730686-15730615)	Length: 72 bp
Type: iMet	Anticodon: CAT at 33-35 (15730654-15730652)	Score: 55.0
HMM Sc=21.60	Sec struct Sc=33.40
         *    |    *    |    *    |    *    |    *    |    *    |    *    | 
Seq: ATCAGAGTGGCGCAGCGGAAGCGTGGTGGGCCCATAACCCACAGGtCCCAAGATCGAAACTTGGCTCTGATA
Str: >>>>>>>..>>>>.......<<<<.>>>>>.......<<<<<.....>>>>>.......<<<<<<<<<<<<.

Chr1.trna215 (11797285-11797201)	Length: 85 bp
Type: Met	Anticodon: CAT at 35-37 (11797251-11797249)	Score: 64.2
Possible intron: 39-49 (11797247-11797237)
HMM Sc=40.80	Sec struct Sc=23.40
         *    |    *    |    *    |    *    |    *    |    *    |    *    |    *    |    
Seq: GGGGTGGTGGCGCAGTTGGCtAGCGCGTAGGTCTCATAgctactgagtgATCCTGAGGtCGAGAGTTCGAGCCTCTCTCACCCCA
Str: >>>>>>>..>>>>.........<<<<.>>>>....................<<<<.....>>>>>.......<<<<<<<<<<<<.

Chr1.trna216 (10963646-10963573)	Length: 74 bp
Type: Val	Anticodon: AAC at 35-37 (10963612-10963610)	Score: 72.5
HMM Sc=48.10	Sec struct Sc=24.40
         *    |    *    |    *    |    *    |    *    |    *    |    *    |   
Seq: GGTTTCGTGGTGTAGTTGGTtATCACGTCAGTCTAACACACTGAAGGtCTCCGGTTCGAACCCGGGCGAAGCCA
Str: >>>>>>>..>>>...........<<<.>>>>>.......<<<<<.....>>>>>.......<<<<<<<<<<<<.

Chr1.trna217 (10207378-10207306)	Length: 73 bp
Type: Glu	Anticodon: CTC at 35-37 (10207344-10207342)	Score: 76.3
HMM Sc=50.40	Sec struct Sc=25.90
         *    |    *    |    *    |    *    |    *    |    *    |    *    |  
Seq: TCCGTTGTAGTCTAGCTGGTcAGGATACTCGGCTCTCACCCGAGAGaCCCGGGTTCGAGTCCCGGCAACGGAG
Str: >>>>>>>..>>>>.........<<<<.>>>>>.......<<<<<....>>>>>.......<<<<<<<<<<<<.

Chr1.trna218 (8520363-8520290)	Length: 74 bp
Type: Val	Anticodon: AAC at 35-37 (8520329-8520327)	Score: 72.5
HMM Sc=48.10	Sec struct Sc=24.40
         *    |    *    |    *    |    *    |    *    |    *    |    *    |   
Seq: GGTTTCGTGGTGTAGTTGGTtATCACGTCAGTCTAACACACTGAAGGtCTCCGGTTCGAACCCGGGCGAAGCCA
Str: >>>>>>>..>>>...........<<<.>>>>>.......<<<<<.....>>>>>.......<<<<<<<<<<<<.

Chr1.trna219 (7884454-7884370)	Length: 85 bp
Type: Met	Anticodon: CAT at 35-37 (7884420-7884418)	Score: 64.2
Possible intron: 39-49 (7884416-7884406)
HMM Sc=40.80	Sec struct Sc=23.40
         *    |    *    |    *    |    *    |    *    |    *    |    *    |    *    |    
Seq: GGGGTGGTGGCGCAGTTGGCtAGCGCGTAGGTCTCATAgctactgagtgATCCTGAGGtCGAGAGTTCGAGCCTCTCTCACCCCA
Str: >>>>>>>..>>>>.........<<<<.>>>>....................<<<<.....>>>>>.......<<<<<<<<<<<<.

Chr1.trna220 (7656191-7656120)	Length: 72 bp
Type: Gln	Anticodon: TTG at 34-36 (7656158-7656156)	Score: 73.5
HMM Sc=53.70	Sec struct Sc=19.80
         *    |    *    |    *    |    *    |    *    |    *    |    *    | 
Seq: GGTTCTATGGTGTAGTGGTtAGCACTCTGGACTTTGAATCCAGCGaCCTGGGTTCGACTCCCGGTAGGACCT
Str: >>>>>>>..>>>>........<<<<.>>>>>.......<<<<<....>>>>>.......<<<<<<<<<<<<.

Chr1.trna221 (7499804-7499733)	Length: 72 bp
Type: Gln	Anticodon: TTG at 34-36 (7499771-7499769)	Score: 73.5
HMM Sc=53.70	Sec struct Sc=19.80
         *    |    *    |    *    |    *    |    *    |    *    |    *    | 
Seq: GGTTCTATGGTGTAGTGGTtAGCACTCTGGACTTTGAATCCAGCGaCCTGGGTTCGACTCCCGGTAGGACCT
Str: >>>>>>>..>>>>........<<<<.>>>>>.......<<<<<....>>>>>.......<<<<<<<<<<<<.

Chr1.trna222 (7242832-7242761)	Length: 72 bp
Type: Trp	Anticodon: CCA at 33-35 (7242800-7242798)	Score: 72.7
HMM Sc=51.20	Sec struct Sc=21.50
         *    |    *    |    *    |    *    |    *    |    *    |    *    | 
Seq: GGATTCGTGGCGCAATGGTAGCGCGTCTGACTCCAGATCAGAAGGtTGCGTGTTCGATTCACGTCGGGTTCA
Str: >>>>>>>..>>>>.......<<<<.>>>>>.......<<<<<.....>>>>>.......<<<<<<<<<<<<.

Chr1.trna223 (6995353-6995282)	Length: 72 bp
Type: Glu	Anticodon: TTC at 34-36 (6995320-6995318)	Score: 69.9
HMM Sc=45.30	Sec struct Sc=24.60
         *    |    *    |    *    |    *    |    *    |    *    |    *    | 
Seq: TCCGATGTCGTCCAGCGGTtAGGATATCTGGCTTTCACCCAGGAGaCCCGGGTTCGATTCCCGGCATCGGAG
Str: >>>>>>>..>>>>........<<<<.>>>>>.......<<<<<....>>>>>.......<<<<<<<<<<<<.

Chr1.trna224 (6948943-6948860)	Length: 84 bp
Type: Leu	Anticodon: CAA at 35-37 (6948909-6948907)	Score: 82.0
HMM Sc=55.00	Sec struct Sc=27.00
         *    |    *    |    *    |    *    |    *    |    *    |    *    |    *    |   
Seq: GTCAGGATGGCCGAGTGGTctAAGGCGCCAGACTCAAGTTCTGGTCCTCGTAAGAGGGCGTGGGTTCAAACCCCACTTCTGACA
Str: >>>>>>>..>>>...........<<<.>>>>>.......<<<<<.>>>>....<<<<..>>>>>.......<<<<<<<<<<<<.

Chr1.trna225 (6076018-6075945)	Length: 74 bp
Type: Val	Anticodon: AAC at 35-37 (6075984-6075982)	Score: 72.5
HMM Sc=48.10	Sec struct Sc=24.40
         *    |    *    |    *    |    *    |    *    |    *    |    *    |   
Seq: GGTTTCGTGGTGTAGTTGGTtATCACGTCAGTCTAACACACTGAAGGtCTCCGGTTCGAACCCGGGCGAAGCCA
Str: >>>>>>>..>>>...........<<<.>>>>>.......<<<<<.....>>>>>.......<<<<<<<<<<<<.

Chr1.trna226 (5619543-5619471)	Length: 73 bp
Type: Arg	Anticodon: CCG at 34-36 (5619510-5619508)	Score: 69.5
HMM Sc=52.30	Sec struct Sc=17.20
         *    |    *    |    *    |    *    |    *    |    *    |    *    |  
Seq: GACCGCGTGGCCTAATGGAtAAGGCGCTCGCCTCCGGAGCGGGAGAtTGTGGGTTCGAGTCCCACCGTGGTCG
Str: >>>>>>>..>>>>........<<<<.>>>>>.......<<<<<.....>>>>>.......<<<<<<<<<<<<.

Chr1.trna227 (5518134-5518062)	Length: 73 bp
Type: Lys	Anticodon: CTT at 34-36 (5518101-5518099)	Score: 87.7
HMM Sc=67.60	Sec struct Sc=20.10
         *    |    *    |    *    |    *    |    *    |    *    |    *    |  
Seq: GCCCGTCTAGCTCAGTTGGTAGAGCGCAAGGCTCTTAACCTTGTGGtCGTGGGTTCGAGCCCCACGGTGGGCG
Str: >>>>>>>..>>>>........<<<<.>>>>>.......<<<<<.....>>>>>.......<<<<<<<<<<<<.

Chr1.trna228 (5309718-5309647)	Length: 72 bp
Type: Trp	Anticodon: CCA at 33-35 (5309686-5309684)	Score: 75.8
HMM Sc=51.20	Sec struct Sc=24.60
         *    |    *    |    *    |    *    |    *    |    *    |    *    | 
Seq: GGATCCGTGGCGCAATGGTAGCGCGTCTGACTCCAGATCAGAAGGtTGCGTGTTCGATTCACGTCGGGTTCA
Str: >>>>>>>..>>>>.......<<<<.>>>>>.......<<<<<.....>>>>>.......<<<<<<<<<<<<.

Chr1.trna229 (5189760-5189687)	Length: 74 bp
Type: Asn	Anticodon: GTT at 35-37 (5189726-5189724)	Score: 74.7
HMM Sc=49.60	Sec struct Sc=25.10
         *    |    *    |    *    |    *    |    *    |    *    |    *    |   
Seq: GCTGGAATAGCTCAGATGGCtAGAGCGTGTGGCTGTTAACCACAAGGtCGGAGGTTCAAGCCCTCCTTCTAGCG
Str: >>>>>>>..>>>>.........<<<<.>>>>>.......<<<<<.....>>>>>.......<<<<<<<<<<<<.

Chr1.trna230 (4522782-4522709)	Length: 74 bp
Type: Ile	Anticodon: AAT at 35-37 (4522748-4522746)	Score: 85.5
HMM Sc=59.00	Sec struct Sc=26.50
         *    |    *    |    *    |    *    |    *    |    *    |    *    |   
Seq: GGCCCATTAGCTCAGTTGGTtAGAGCGTCGTGCTAATAACGCGAAGGtCGCAGGTTCGAAACCTGCATGGGCCA
Str: >>>>>>>..>>>>.........<<<<.>>>>>.......<<<<<.....>>>>>.......<<<<<<<<<<<<.

Chr1.trna231 (4285958-4285887)	Length: 72 bp
Type: Gly	Anticodon: TCC at 34-36 (4285925-4285923)	Score: 74.1
HMM Sc=46.70	Sec struct Sc=27.40
         *    |    *    |    *    |    *    |    *    |    *    |    *    | 
Seq: GCGTCTGTAGTCCAACGGTtAGGATAATTGCCTTCCAAGCAATAGaCCCGGGTTCGACTCCCGGCAGACGCA
Str: >>>>>>>..>>>>........<<<<.>>>>>.......<<<<<....>>>>>.......<<<<<<<<<<<<.

Chr1.trna232 (4267061-4266988)	Length: 74 bp
Type: Val	Anticodon: AAC at 35-37 (4267027-4267025)	Score: 72.5
HMM Sc=48.10	Sec struct Sc=24.40
         *    |    *    |    *    |    *    |    *    |    *    |    *    |   
Seq: GGTTTCGTGGTGTAGTTGGTtATCACGTCAGTCTAACACACTGAAGGtCTCCGGTTCGAACCCGGGCGAAGCCA
Str: >>>>>>>..>>>...........<<<.>>>>>.......<<<<<.....>>>>>.......<<<<<<<<<<<<.

Chr1.trna233 (3914700-3914629)	Length: 72 bp
Type: Trp	Anticodon: CCA at 33-35 (3914668-3914666)	Score: 75.8
HMM Sc=51.20	Sec struct Sc=24.60
         *    |    *    |    *    |    *    |    *    |    *    |    *    | 
Seq: GGATCCGTGGCGCAATGGTAGCGCGTCTGACTCCAGATCAGAAGGtTGCGTGTTCGATTCACGTCGGGTTCA
Str: >>>>>>>..>>>>.......<<<<.>>>>>.......<<<<<.....>>>>>.......<<<<<<<<<<<<.

Chr1.trna234 (3678848-3678775)	Length: 74 bp
Type: Arg	Anticodon: TCG at 35-37 (3678814-3678812)	Score: 81.9
HMM Sc=60.40	Sec struct Sc=21.50
         *    |    *    |    *    |    *    |    *    |    *    |    *    |   
Seq: GACCGCATAGCGCAGTGGAttAGCGCGTCTGACTTCGGATCAGAAGGtCGTGGGTTCGACTCCCACTGTGGTCG
Str: >>>>>>>..>>>>.........<<<<.>>>>>.......<<<<<.....>>>>>.......<<<<<<<<<<<<.

Chr1.trna235 (3431256-3431185)	Length: 72 bp
Type: Pro	Anticodon: AGG at 33-35 (3431224-3431222)	Score: 68.2
HMM Sc=35.90	Sec struct Sc=32.30
         *    |    *    |    *    |    *    |    *    |    *    |    *    | 
Seq: GGGCGTTTGGTCTAGTGGTATGATTCTCGCTTAGGGTGCGAGAGGtCCCGAGTTCAATTCTCGGAACGCCCC
Str: >>>>>>>..>>>.........<<<.>>>>>.......<<<<<.....>>>>>.......<<<<<<<<<<<<.

Chr1.trna236 (2846608-2846536)	Length: 73 bp
Type: Ala	Anticodon: TGC at 34-36 (2846575-2846573)	Score: 70.0
HMM Sc=45.30	Sec struct Sc=24.70
         *    |    *    |    *    |    *    |    *    |    *    |    *    |  
Seq: GGGGATGTAGCTCAAATGGTAGAGCGCTCGCTTTGCATGCGAGAGGcACGGGGTTCGATCCCCCGCATCTCCA
Str: >>>>>>>..>>>>........<<<<.>>>>>.......<<<<<.....>>>>>.......<<<<<<<<<<<<.

Chr1.trna238 (2406905-2406834)	Length: 72 bp
Type: His	Anticodon: GTG at 34-36 (2406872-2406870)	Score: 63.0
HMM Sc=33.70	Sec struct Sc=29.30
         *    |    *    |    *    |    *    |    *    |    *    |    *    | 
Seq: GTGGCTGTAGTTTAGTGGTaAGAATTCCACGTTGTGGCCGTGGAGaCCTGGGCTCGAATCCCAGCAGCCACA
Str: >>>>>>>..>>>>........<<<<.>>>>>.......<<<<<....>>>>>.......<<<<<<<<<<<<.

Chr1.trna239 (2111218-2111148)	Length: 71 bp
Type: Gly	Anticodon: GCC at 33-35 (2111186-2111184)	Score: 66.5
HMM Sc=44.80	Sec struct Sc=21.70
         *    |    *    |    *    |    *    |    *    |    *    |    *    |
Seq: GCACCAGTGGTCTAGTGGTAGAATAGTACCCTGCCACGGTACAGaCCCGGGTTCGATTCCCGGCTGGTGCA
Str: >>>>>>>..>>.>.......<.<<.>>>>>.......<<<<<....>>>>>.......<<<<<<<<<<<<.

Chr1.trna240 (2107468-2107398)	Length: 71 bp
Type: Gly	Anticodon: GCC at 33-35 (2107436-2107434)	Score: 66.5
HMM Sc=44.80	Sec struct Sc=21.70
         *    |    *    |    *    |    *    |    *    |    *    |    *    |
Seq: GCACCAGTGGTCTAGTGGTAGAATAGTACCCTGCCACGGTACAGaCCCGGGTTCGATTCCCGGCTGGTGCA
Str: >>>>>>>..>>.>.......<.<<.>>>>>.......<<<<<....>>>>>.......<<<<<<<<<<<<.

Chr1.trna241 (1583845-1583772)	Length: 74 bp
Type: Asn	Anticodon: GTT at 35-37 (1583811-1583809)	Score: 83.7
HMM Sc=58.60	Sec struct Sc=25.10
         *    |    *    |    *    |    *    |    *    |    *    |    *    |   
Seq: GCTGGAATAGCTCAGCTGGTtAGAGCGTGTGGCTGTTAACCACAAGGtCGGAGGTTCGAACCCTCCTTCTAGCG
Str: >>>>>>>..>>>>.........<<<<.>>>>>.......<<<<<.....>>>>>.......<<<<<<<<<<<<.

Chr1.trna242 (909883-909811)	Length: 73 bp
Type: Phe	Anticodon: GAA at 34-36 (909850-909848)	Score: 78.3
HMM Sc=58.40	Sec struct Sc=19.90
         *    |    *    |    *    |    *    |    *    |    *    |    *    |  
Seq: GCGGGGATAGCTCAGTTGGGAGAGCGTCAGACTGAAGATCTGAAGGtCGCGTGTTCGATCCACGCTCACCGCA
Str: >>>>.>>..>>>>........<<<<.>>>>>.......<<<<<.....>>>>>.......<<<<<<<.<<<<.

Chr1.trna243 (309347-309275)	Length: 73 bp
Type: Lys	Anticodon: CTT at 34-36 (309314-309312)	Score: 87.7
HMM Sc=67.60	Sec struct Sc=20.10
         *    |    *    |    *    |    *    |    *    |    *    |    *    |  
Seq: GCCCGTCTAGCTCAGTTGGTAGAGCGCAAGGCTCTTAACCTTGTGGtCGTGGGTTCGAGCCCCACGGTGGGCG
Str: >>>>>>>..>>>>........<<<<.>>>>>.......<<<<<.....>>>>>.......<<<<<<<<<<<<.

Chr1.trna244 (111961-111890)	Length: 72 bp
Type: Gln	Anticodon: CTG at 34-36 (111928-111926)	Score: 72.9
HMM Sc=45.60	Sec struct Sc=27.30
         *    |    *    |    *    |    *    |    *    |    *    |    *    | 
Seq: GGTTCCATGGTCTAGCGGTtAGGACACTAGACTCTGAATCTAGTAaCCCGAGTTCAAGTCTCGGTGGAACCT
Str: >>>>>>>..>>>>........<<<<.>>>>>.......<<<<<....>>>>>.......<<<<<<<<<<<<.

Chr2.trna1 (102065-102138)	Length: 74 bp
Type: Asn	Anticodon: GTT at 35-37 (102099-102101)	Score: 83.3
HMM Sc=58.10	Sec struct Sc=25.20
         *    |    *    |    *    |    *    |    *    |    *    |    *    |   
Seq: GCTGGAATAGCTCAGTTGGTtAGAGCGTGTGGCTGTTAACCACAAGGtCGGAGGTTCGACCCCTCCTTCTAGCG
Str: >>>>>>>..>>>>.........<<<<.>>>>>.......<<<<<.....>>>>>.......<<<<<<<<<<<<.

Chr2.trna2 (706796-706868)	Length: 73 bp
Type: Ala	Anticodon: AGC at 34-36 (706829-706831)	Score: 63.4
HMM Sc=38.20	Sec struct Sc=25.20
         *    |    *    |    *    |    *    |    *    |    *    |    *    |  
Seq: GGGGATGTAGCTCAGATGGTAGAGCGCTCGCTTAGCATGCGAGAGGtACGGGGATCGATACCCCGCATCTCCA
Str: >>>>>>>..>>>>........<<<<.>>>>>.......<<<<<.....>>>>>.......<<<<<<<<<<<<.

Chr2.trna3 (1154385-1154457)	Length: 73 bp
Type: Val	Anticodon: TAC at 34-36 (1154418-1154420)	Score: 74.4
HMM Sc=44.00	Sec struct Sc=30.40
         *    |    *    |    *    |    *    |    *    |    *    |    *    |  
Seq: GGTGCTGTGGTGTAGTGGTtATCACGTTTGCCTTACACGCAAAAGGtCTCCAGTTCGATCCTGGGCAGCACCA
Str: >>>>>>>..>>>..........<<<.>>>>>.......<<<<<.....>>>>>.......<<<<<<<<<<<<.

Chr2.trna6 (3280863-3280936)	Length: 74 bp
Type: Trp	Anticodon: CCA at 35-37 (3280897-3280899)	Score: 72.3
HMM Sc=42.90	Sec struct Sc=29.40
         *    |    *    |    *    |    *    |    *    |    *    |    *    |   
Seq: GCGCTCTTAGTTCAGTTcGGTAGAACGTGGGTCTCCAAAACCCAATGtCGTAGGTTCAAATCCTACAGAGCGTG
Str: >>>>>>>..>>>>.........<<<<.>>>>>.......<<<<<.....>>>>>.......<<<<<<<<<<<<.

Chr2.trna10 (3452977-3453063)	Length: 87 bp
Type: Ser	Anticodon: GGA at 35-37 (3453011-3453013)	Score: 64.5
HMM Sc=34.70	Sec struct Sc=29.80
         *    |    *    |    *    |    *    |    *    |    *    |    *    |    *    |    * 
Seq: GGAGAGATGGCCGAGTGGTttAAGGCGTAGCATTGGAACTGCTATGTAGGCTTttgTTTAcCGAGGGTTCGAATCCCTCTCTTTCCG
Str: >>>>>>>..>>>...........<<<.>>>>>.......<<<<<...>>.......<<....>>>>>.......<<<<<<<<<<<<.

Chr2.trna16 (3496440-3496511)	Length: 72 bp
Type: Asn	Anticodon: GTT at 33-35 (3496472-3496474)	Score: 77.9
HMM Sc=55.60	Sec struct Sc=22.30
         *    |    *    |    *    |    *    |    *    |    *    |    *    | 
Seq: TCCTCAGTAGCTCAGTGGTAGAGCGGTCGGCTGTTAACTGATTGGtCGTAGGTTCAAATCCTACTTGGGGAG
Str: >>>>>>>..>>>>.......<<<<.>>>>>.......<<<<<.....>>>>>.......<<<<<<<<<<<<.

Chr2.trna19 (7039094-7039165)	Length: 72 bp
Type: Gln	Anticodon: CTG at 34-36 (7039127-7039129)	Score: 71.1
HMM Sc=46.00	Sec struct Sc=25.10
         *    |    *    |    *    |    *    |    *    |    *    |    *    | 
Seq: GGTTCTATGGTCTAGCGGTtAGGACATTGGACTCTGAATCCAGTAaCCCGAGTTCAATTCTCGGTAGAACCT
Str: >>>>>>>..>>>>........<<<<.>>>>>.......<<<<<....>>>>>.......<<<<<<<<<<<<.

Chr2.trna20 (7742712-7742785)	Length: 74 bp
Type: Ile	Anticodon: AAT at 35-37 (7742746-7742748)	Score: 85.5
HMM Sc=59.00	Sec struct Sc=26.50
         *    |    *    |    *    |    *    |    *    |    *    |    *    |   
Seq: GGCCCATTAGCTCAGTTGGTtAGAGCGTCGTGCTAATAACGCGAAGGtCGCAGGTTCGAAACCTGCATGGGCCA
Str: >>>>>>>..>>>>.........<<<<.>>>>>.......<<<<<.....>>>>>.......<<<<<<<<<<<<.

Chr2.trna21 (9137356-9137427)	Length: 72 bp
Type: Pro	Anticodon: CGG at 33-35 (9137388-9137390)	Score: 68.2
HMM Sc=35.30	Sec struct Sc=32.90
         *    |    *    |    *    |    *    |    *    |    *    |    *    | 
Seq: GGGTGTTTGGTCTAGTGGTATGATTCTCGCTTCGGGTGCGAGAGGtCCCGAGTTCGATTCTCGGAACACCCC
Str: >>>>>>>..>>>.........<<<.>>>>>.......<<<<<.....>>>>>.......<<<<<<<<<<<<.

Chr2.trna23 (9393670-9393743)	Length: 74 bp
Type: Val	Anticodon: CAC at 35-37 (9393704-9393706)	Score: 81.5
HMM Sc=53.50	Sec struct Sc=28.00
         *    |    *    |    *    |    *    |    *    |    *    |    *    |   
Seq: GTCTGGGTGGTGTAGTCGGTtATCACGCTAGTCTCACACACTAGAGGtCCCCGGTTCGAACCCGGGCTCAGACA
Str: >>>>>>>..>>>...........<<<.>>>>>.......<<<<<.....>>>>>.......<<<<<<<<<<<<.

Chr2.trna24 (9502280-9502353)	Length: 74 bp
Type: Ile	Anticodon: AAT at 35-37 (9502314-9502316)	Score: 86.4
HMM Sc=57.90	Sec struct Sc=28.50
         *    |    *    |    *    |    *    |    *    |    *    |    *    |   
Seq: GGCCTATTAGCTCAGTTGGTtAGAGCGTCGTGCTAATAACGCGAAGGtCACAGGTTCGATCCCTGTATAGGCCA
Str: >>>>>>>..>>>>.........<<<<.>>>>>.......<<<<<.....>>>>>.......<<<<<<<<<<<<.

Chr2.trna25 (9591027-9591099)	Length: 73 bp
Type: Ala	Anticodon: CGC at 34-36 (9591060-9591062)	Score: 63.8
HMM Sc=42.50	Sec struct Sc=21.30
         *    |    *    |    *    |    *    |    *    |    *    |    *    |  
Seq: GGGGGTGTAGCTCAtATGGTAGAGCGCTCGTTTCGCATGCGAGAGGcACGGGGTTCGATTCCCCGCACCTCCA
Str: >>>>>>>..>>>>........<<<<.>>>>>.......<<<<<.....>>>>>.......<<<<<<<<<<<<.

Chr2.trna26 (10373576-10373648)	Length: 73 bp
Type: Arg	Anticodon: ACG at 34-36 (10373609-10373611)	Score: 72.5
HMM Sc=49.90	Sec struct Sc=22.60
         *    |    *    |    *    |    *    |    *    |    *    |    *    |  
Seq: GACTCTGTGGCCCAATGGAtAAGGCGCTGGTCTACGAAACCAGAGAtTCTGGGTTCGATCCCCAGCAGAGTCG
Str: >>>>>>>..>>>..........<<<.>>>>>.......<<<<<.....>>>>>.......<<<<<<<<<<<<.

Chr2.trna27 (10813839-10813911)	Length: 73 bp
Type: Arg	Anticodon: TCT at 34-36 (10813872-10813874)	Score: 71.3
HMM Sc=51.40	Sec struct Sc=19.90
         *    |    *    |    *    |    *    |    *    |    *    |    *    |  
Seq: GCACCCATGGCCTAATGGAtAAGGCGCTTGACTTCTAATCAAGCGAtTGTGGGTTCGAATCCCACTGGGTGTG
Str: >>>>>>>..>>>>........<<<<.>>>>>.......<<<<<.....>>>>>.......<<<<<<<<<<<<.

Chr2.trna28 (12329003-12329074)	Length: 72 bp
Type: Cys	Anticodon: GCA at 33-35 (12329035-12329037)	Score: 80.8
HMM Sc=53.70	Sec struct Sc=27.10
         *    |    *    |    *    |    *    |    *    |    *    |    *    | 
Seq: GGGTCCTTAGCTCAGTGGTAGAGCAATTGACTGCAGATCAATAGGtCACCGGTTCGAATCCGGTAGGGCCCT
Str: >>>>>>>..>>>>.......<<<<.>>>>>.......<<<<<.....>>>>>.......<<<<<<<<<<<<.

Chr2.trna29 (12339751-12339822)	Length: 72 bp
Type: His	Anticodon: GTG at 34-36 (12339784-12339786)	Score: 56.8
HMM Sc=27.70	Sec struct Sc=29.10
         *    |    *    |    *    |    *    |    *    |    *    |    *    | 
Seq: GTGGCTGTAGTTTAGTGGTtAGAATCCCACGTTGTGGCCGTGGGGaCCTGGGCTCGAATCCCAGCAGCCACA
Str: >>>>>>>..>>>>........<<<<.>>>>>.......<<<<<....>>>>>.......<<<<<<<<<<<<.

Chr2.trna30 (12881591-12881661)	Length: 71 bp
Type: Gly	Anticodon: GCC at 33-35 (12881623-12881625)	Score: 66.5
HMM Sc=44.80	Sec struct Sc=21.70
         *    |    *    |    *    |    *    |    *    |    *    |    *    |
Seq: GCACCAGTGGTCTAGTGGTAGAATAGTACCCTGCCACGGTACAGaCCCGGGTTCGATTCCCGGCTGGTGCA
Str: >>>>>>>..>>.>.......<.<<.>>>>>.......<<<<<....>>>>>.......<<<<<<<<<<<<.

Chr2.trna31 (12882734-12882804)	Length: 71 bp
Type: Gly	Anticodon: GCC at 33-35 (12882766-12882768)	Score: 66.5
HMM Sc=44.80	Sec struct Sc=21.70
         *    |    *    |    *    |    *    |    *    |    *    |    *    |
Seq: GCACCAGTGGTCTAGTGGTAGAATAGTACCCTGCCACGGTACAGaCCCGGGTTCGATTCCCGGCTGGTGCA
Str: >>>>>>>..>>.>.......<.<<.>>>>>.......<<<<<....>>>>>.......<<<<<<<<<<<<.

Chr2.trna32 (13651274-13651348)	Length: 75 bp
Type: Asn	Anticodon: GTT at 36-38 (13651309-13651311)	Score: 73.3
HMM Sc=52.60	Sec struct Sc=20.70
         *    |    *    |    *    |    *    |    *    |    *    |    *    |    
Seq: GCTGGAATAGCTCAGTAGGTttAGAGCGTGTGGCTGTTAACCTCAAGGtCGGAGGTTCGACCCCTCCTTTCAGCG
Str: >>>>>>>..>>>>..........<<<<.>>.>>.......<<.<<.....>>>>>.......<<<<<<<<<<<<.

Chr2.trna33 (14243131-14243202)	Length: 72 bp
Type: Asp	Anticodon: GTC at 34-36 (14243164-14243166)	Score: 61.7
HMM Sc=46.10	Sec struct Sc=15.60
         *    |    *    |    *    |    *    |    *    |    *    |    *    | 
Seq: GTCGTTGTAGTATAGTGGTaAGTATTCCCGCCTGTCACGCGGGTGaCCCGGGTTCGATCCCCGGCAAAGGCG
Str: >>>.>>>..>>>>........<<<<.>>>>>.......<<<<<....>>>>>.......<<<<<<<<.<<<.

Chr2.trna34 (14244699-14244770)	Length: 72 bp
Type: Asp	Anticodon: GTC at 34-36 (14244732-14244734)	Score: 69.8
HMM Sc=46.80	Sec struct Sc=23.00
         *    |    *    |    *    |    *    |    *    |    *    |    *    | 
Seq: GTCGTTGTAGTATAGTGGTaAGTATTCCCGCCTGTCACGCGGGTGaCCCGGGTTCGATCCCCGGCAACGGCG
Str: >>>>>>>..>>>>........<<<<.>>>>>.......<<<<<....>>>>>.......<<<<<<<<<<<<.

Chr2.trna35 (14350386-14350457)	Length: 72 bp
Type: Pro	Anticodon: TGG at 33-35 (14350418-14350420)	Score: 68.5
HMM Sc=35.70	Sec struct Sc=32.80
         *    |    *    |    *    |    *    |    *    |    *    |    *    | 
Seq: GGGCATTTGGTCTAGTGGTATGATTCTCGCTTTGGGTGCGAGAGGtCCCGAGTTCGATTCTCGGAATGCCCC
Str: >>>>>>>..>>>.........<<<.>>>>>.......<<<<<.....>>>>>.......<<<<<<<<<<<<.

Chr2.trna36 (14351359-14351430)	Length: 72 bp
Type: Pro	Anticodon: TGG at 33-35 (14351391-14351393)	Score: 68.5
HMM Sc=35.70	Sec struct Sc=32.80
         *    |    *    |    *    |    *    |    *    |    *    |    *    | 
Seq: GGGCATTTGGTCTAGTGGTATGATTCTCGCTTTGGGTGCGAGAGGtCCCGAGTTCGATTCTCGGAATGCCCC
Str: >>>>>>>..>>>.........<<<.>>>>>.......<<<<<.....>>>>>.......<<<<<<<<<<<<.

Chr2.trna37 (14352191-14352262)	Length: 72 bp
Type: Pro	Anticodon: TGG at 33-35 (14352223-14352225)	Score: 68.5
HMM Sc=35.70	Sec struct Sc=32.80
         *    |    *    |    *    |    *    |    *    |    *    |    *    | 
Seq: GGGCATTTGGTCTAGTGGTATGATTCTCGCTTTGGGTGCGAGAGGtCCCGAGTTCGATTCTCGGAATGCCCC
Str: >>>>>>>..>>>.........<<<.>>>>>.......<<<<<.....>>>>>.......<<<<<<<<<<<<.

Chr2.trna38 (14353143-14353214)	Length: 72 bp
Type: Pro	Anticodon: AGG at 33-35 (14353175-14353177)	Score: 67.4
HMM Sc=34.70	Sec struct Sc=32.70
         *    |    *    |    *    |    *    |    *    |    *    |    *    | 
Seq: GGGCATTTGGTCTAGTGGTATGATTCTCGCTTAGGGTGCGAGAGGtCCCGAGTTCAATTCTCGGAATGCCCC
Str: >>>>>>>..>>>.........<<<.>>>>>.......<<<<<.....>>>>>.......<<<<<<<<<<<<.

Chr2.trna39 (14353656-14353727)	Length: 72 bp
Type: Pro	Anticodon: TGG at 33-35 (14353688-14353690)	Score: 68.5
HMM Sc=35.70	Sec struct Sc=32.80
         *    |    *    |    *    |    *    |    *    |    *    |    *    | 
Seq: GGGCATTTGGTCTAGTGGTATGATTCTCGCTTTGGGTGCGAGAGGtCCCGAGTTCGATTCTCGGAATGCCCC
Str: >>>>>>>..>>>.........<<<.>>>>>.......<<<<<.....>>>>>.......<<<<<<<<<<<<.

Chr2.trna40 (14354098-14354169)	Length: 72 bp
Type: Pro	Anticodon: TGG at 33-35 (14354130-14354132)	Score: 68.5
HMM Sc=35.70	Sec struct Sc=32.80
         *    |    *    |    *    |    *    |    *    |    *    |    *    | 
Seq: GGGCATTTGGTCTAGTGGTATGATTCTCGCTTTGGGTGCGAGAGGtCCCGAGTTCGATTCTCGGAATGCCCC
Str: >>>>>>>..>>>.........<<<.>>>>>.......<<<<<.....>>>>>.......<<<<<<<<<<<<.

Chr2.trna41 (14355137-14355208)	Length: 72 bp
Type: Pro	Anticodon: CGG at 33-35 (14355169-14355171)	Score: 65.9
HMM Sc=33.20	Sec struct Sc=32.70
         *    |    *    |    *    |    *    |    *    |    *    |    *    | 
Seq: GGGCATTTGGTCTAGTGGTATGATTCTCGCTTCGGGTGCGAGGGGtCCCGAGTTCGATTCTCGGAATGCCCC
Str: >>>>>>>..>>>.........<<<.>>>>>.......<<<<<.....>>>>>.......<<<<<<<<<<<<.

Chr2.trna42 (14356055-14356126)	Length: 72 bp
Type: Pro	Anticodon: AGG at 33-35 (14356087-14356089)	Score: 67.4
HMM Sc=34.70	Sec struct Sc=32.70
         *    |    *    |    *    |    *    |    *    |    *    |    *    | 
Seq: GGGCATTTGGTCTAGTGGTATGATTCTCGCTTAGGGTGCGAGAGGtCCCGAGTTCAATTCTCGGAATGCCCC
Str: >>>>>>>..>>>.........<<<.>>>>>.......<<<<<.....>>>>>.......<<<<<<<<<<<<.

Chr2.trna43 (14356521-14356592)	Length: 72 bp
Type: Pro	Anticodon: TGG at 33-35 (14356553-14356555)	Score: 68.5
HMM Sc=35.70	Sec struct Sc=32.80
         *    |    *    |    *    |    *    |    *    |    *    |    *    | 
Seq: GGGCATTTGGTCTAGTGGTATGATTCTCGCTTTGGGTGCGAGAGGtCCCGAGTTCGATTCTCGGAATGCCCC
Str: >>>>>>>..>>>.........<<<.>>>>>.......<<<<<.....>>>>>.......<<<<<<<<<<<<.

Chr2.trna45 (14840607-14840691)	Length: 85 bp
Type: Met	Anticodon: CAT at 35-37 (14840641-14840643)	Score: 64.2
Possible intron: 39-49 (14840645-14840655)
HMM Sc=40.80	Sec struct Sc=23.40
         *    |    *    |    *    |    *    |    *    |    *    |    *    |    *    |    
Seq: GGGGTGGTGGCGCAGTTGGCtAGCGCGTAGGTCTCATAgctactgagtgATCCTGAGGtCGAGAGTTCGAGCCTCTCTCACCCCA
Str: >>>>>>>..>>>>.........<<<<.>>>>....................<<<<.....>>>>>.......<<<<<<<<<<<<.

Chr2.trna46 (15168862-15168935)	Length: 74 bp
Type: Asn	Anticodon: GTT at 35-37 (15168896-15168898)	Score: 83.3
HMM Sc=58.10	Sec struct Sc=25.20
         *    |    *    |    *    |    *    |    *    |    *    |    *    |   
Seq: GCTGGAATAGCTCAGTTGGTtAGAGCGTGTGGCTGTTAACCACAAGGtCGGAGGTTCGACCCCTCCTTCTAGCG
Str: >>>>>>>..>>>>.........<<<<.>>>>>.......<<<<<.....>>>>>.......<<<<<<<<<<<<.

Chr2.trna47 (15169578-15169657)	Length: 80 bp
Type: Leu	Anticodon: TAG at 35-37 (15169612-15169614)	Score: 68.7
HMM Sc=47.30	Sec struct Sc=21.40
         *    |    *    |    *    |    *    |    *    |    *    |    *    |    *    
Seq: GACAATTTGGCCGAGTGGTctAAGGCGCCAGATTTAGGCTCTGGTccgaaaGGgCGTGGGTTCAAATCCCACAGTTGTCA
Str: >>>>>>>..>>>...........<<<.>>>>>.......<<<<<...........>>>>>.......<<<<<<<<<<<<.

Chr2.trna48 (15320234-15320316)	Length: 83 bp
Type: Leu	Anticodon: TAA at 34-36 (15320267-15320269)	Score: 72.9
HMM Sc=35.60	Sec struct Sc=37.30
         *    |    *    |    *    |    *    |    *    |    *    |    *    |    *    |  
Seq: GCAGGTTTGCCCGAGTGGTtAAGGGGGAAGACTTAAGTTCTTCTGCACATAAGTGCGCGTGGGTTCGAACCCCACAGCCTGCA
Str: >>>>>>>..>>>..........<<<.>>>>>.......<<<<<.>>>>....<<<<..>>>>>.......<<<<<<<<<<<<.

Chr2.trna49 (15346160-15346232)	Length: 73 bp
Type: Arg	Anticodon: TCT at 34-36 (15346193-15346195)	Score: 71.0
HMM Sc=51.20	Sec struct Sc=19.80
         *    |    *    |    *    |    *    |    *    |    *    |    *    |  
Seq: GCGCCCGTGGCCTAATGGAtAAGGCGTTTGACTTCTAATCAAACGAtTGTGGGTTCGAGTCCCACCGGGCGTG
Str: >>>>>>>..>>>>........<<<<.>>>>>.......<<<<<.....>>>>>.......<<<<<<<<<<<<.

Chr2.trna50 (15916817-15916889)	Length: 73 bp
Type: Glu	Anticodon: CTC at 35-37 (15916851-15916853)	Score: 76.3
HMM Sc=50.40	Sec struct Sc=25.90
         *    |    *    |    *    |    *    |    *    |    *    |    *    |  
Seq: TCCGTTGTAGTCTAGCTGGTtAGGATACTCGGCTCTCACCCGAGAGaCCCGGGTTCGAGTCCCGGCAACGGAG
Str: >>>>>>>..>>>>.........<<<<.>>>>>.......<<<<<....>>>>>.......<<<<<<<<<<<<.

Chr2.trna51 (16518769-16518840)	Length: 72 bp
Type: Cys	Anticodon: GCA at 33-35 (16518801-16518803)	Score: 79.1
HMM Sc=53.10	Sec struct Sc=26.00
         *    |    *    |    *    |    *    |    *    |    *    |    *    | 
Seq: GAGCCTATAGCTCAGTGGTAGAGCAATTGACTGCAGATCAATAGGtCACCGGTTCGAATCCGGTTGGGCTCT
Str: >>>>>>>..>>>>.......<<<<.>>>>>.......<<<<<.....>>>>>.......<<<<<<<<<<<<.

Chr2.trna52 (17660778-17660848)	Length: 71 bp
Type: Gly	Anticodon: GCC at 33-35 (17660810-17660812)	Score: 65.5
HMM Sc=43.70	Sec struct Sc=21.80
         *    |    *    |    *    |    *    |    *    |    *    |    *    |
Seq: GCACCAGTGGTCTAGTGGTAGAATAGTACCCTGCCACGGTACAGaCCCGGGTTCAATTCCCGGCTGGTGCA
Str: >>>>>>>..>>.>.......<.<<.>>>>>.......<<<<<....>>>>>.......<<<<<<<<<<<<.

Chr2.trna53 (17873690-17873762)	Length: 73 bp
Type: Arg	Anticodon: ACG at 34-36 (17873723-17873725)	Score: 72.6
HMM Sc=49.80	Sec struct Sc=22.80
         *    |    *    |    *    |    *    |    *    |    *    |    *    |  
Seq: GACTTCATGGCCCAATGGAtAAGGCGCTGGTCTACGAAACCAGAGAtTCTGGGTTCGATCCCCAGTGAAGTCG
Str: >>>>>>>..>>>..........<<<.>>>>>.......<<<<<.....>>>>>.......<<<<<<<<<<<<.

Chr2.trna54 (18569911-18569983)	Length: 73 bp
Type: Arg	Anticodon: TCT at 34-36 (18569944-18569946)	Score: 69.1
HMM Sc=51.80	Sec struct Sc=17.30
         *    |    *    |    *    |    *    |    *    |    *    |    *    |  
Seq: GCACCCGTGGCCTAATGGAtAAGGCGTTTGACTTCTAATCAAGCGAtTGTGGGTTCGAGTCCCACCGGGTGTG
Str: >>>>>>>..>>>>........<<<<.>>>>>.......<<<<<.....>>>>>.......<<<<<<<<<<<<.

Chr2.trna55 (18703678-18703750)	Length: 73 bp
Type: Lys	Anticodon: CTT at 34-36 (18703711-18703713)	Score: 87.7
HMM Sc=67.60	Sec struct Sc=20.10
         *    |    *    |    *    |    *    |    *    |    *    |    *    |  
Seq: GCCCGTCTAGCTCAGTTGGTAGAGCGCAAGGCTCTTAACCTTGTGGtCGTGGGTTCGAGCCCCACGGTGGGCG
Str: >>>>>>>..>>>>........<<<<.>>>>>.......<<<<<.....>>>>>.......<<<<<<<<<<<<.

Chr2.trna56 (18956641-18956713)	Length: 73 bp
Type: Glu	Anticodon: CTC at 35-37 (18956675-18956677)	Score: 76.3
HMM Sc=50.40	Sec struct Sc=25.90
         *    |    *    |    *    |    *    |    *    |    *    |    *    |  
Seq: TCCGTTGTAGTCTAGCTGGTcAGGATACTCGGCTCTCACCCGAGAGaCCCGGGTTCGAGTCCCGGCAACGGAG
Str: >>>>>>>..>>>>.........<<<<.>>>>>.......<<<<<....>>>>>.......<<<<<<<<<<<<.

Chr2.trna57 (19344427-19344499)	Length: 73 bp
Type: Ala	Anticodon: TGC at 34-36 (19344460-19344462)	Score: 70.0
HMM Sc=45.30	Sec struct Sc=24.70
         *    |    *    |    *    |    *    |    *    |    *    |    *    |  
Seq: GGGGATGTAGCTCAAATGGTAGAGCGCTCGCTTTGCATGCGAGAGGcACGGGGTTCGATCCCCCGCATCTCCA
Str: >>>>>>>..>>>>........<<<<.>>>>>.......<<<<<.....>>>>>.......<<<<<<<<<<<<.

Chr2.trna58 (19559925-19559855)	Length: 71 bp
Type: Gly	Anticodon: CCC at 33-35 (19559893-19559891)	Score: 65.4
HMM Sc=28.10	Sec struct Sc=37.30
         *    |    *    |    *    |    *    |    *    |    *    |    *    |
Seq: GCGCATCTGGTGTAGTGGTATCATAGTACCCTCCCACGGTACTGaCCAGGGTTCGATTCCCTGGATGCGCA
Str: >>>>>>>..>>>.........<<<.>>>>>.......<<<<<....>>>>>.......<<<<<<<<<<<<.

Chr2.trna59 (18310058-18309977)	Length: 82 bp
Type: Ser	Anticodon: GCT at 34-36 (18310025-18310023)	Score: 80.5
HMM Sc=45.20	Sec struct Sc=35.30
         *    |    *    |    *    |    *    |    *    |    *    |    *    |    *    | 
Seq: GTCGCTTTGGCCGAGTGGTtAAGGCGTGTGCCTGCTAAGTACATGGGGTTTCCCCGCGAGAGTTCGAATCTCTCAGGCGACG
Str: >>>>>>>..>>>..........<<<.>>>>>.......<<<<<.>>>>...<<<<..>>>>>.......<<<<<<<<<<<<.

Chr2.trna60 (17995644-17995573)	Length: 72 bp
Type: Thr	Anticodon: TGT at 33-35 (17995612-17995610)	Score: 74.3
HMM Sc=49.60	Sec struct Sc=24.70
         *    |    *    |    *    |    *    |    *    |    *    |    *    | 
Seq: GCCCGTATAGCTCAGTGGTAGAGCGTCAGTCTTGTAAACTGAAGGtCCGTAGTTCTATCCTGCGTGTGGGCA
Str: >>>>>>>..>>>>.......<<<<.>>>>>.......<<<<<.....>>>>>.......<<<<<<<<<<<<.

Chr2.trna61 (17538784-17538703)	Length: 82 bp
Type: Ser	Anticodon: GCT at 34-36 (17538751-17538749)	Score: 81.7
HMM Sc=47.50	Sec struct Sc=34.20
         *    |    *    |    *    |    *    |    *    |    *    |    *    |    *    | 
Seq: GTCGCTTTGGCCGAGTGGTtAAGGCGTTTGCCTGCTAAGTAAATGGGGTTTCCCCGCGAGAGTTCGAATCTCTCAGGCGACG
Str: >>>>>>>..>>>..........<<<.>>>>>.......<<<<<.>>>>...<<<<..>>>>>.......<<<<<<<<<<<<.

Chr2.trna62 (16639851-16639780)	Length: 72 bp
Type: Asp	Anticodon: GTC at 34-36 (16639818-16639816)	Score: 69.8
HMM Sc=46.80	Sec struct Sc=23.00
         *    |    *    |    *    |    *    |    *    |    *    |    *    | 
Seq: GTCGTTGTAGTATAGTGGTaAGTATTCCCGCCTGTCACGCGGGTGaCCCGGGTTCGATCCCCGGCAACGGCG
Str: >>>>>>>..>>>>........<<<<.>>>>>.......<<<<<....>>>>>.......<<<<<<<<<<<<.

Chr2.trna63 (16518635-16518564)	Length: 72 bp
Type: Cys	Anticodon: GCA at 33-35 (16518603-16518601)	Score: 79.1
HMM Sc=53.10	Sec struct Sc=26.00
         *    |    *    |    *    |    *    |    *    |    *    |    *    | 
Seq: GAGCCTATAGCTCAGTGGTAGAGCAATTGACTGCAGATCAATAGGtCACCGGTTCGAATCCGGTTGGGCTCT
Str: >>>>>>>..>>>>.......<<<<.>>>>>.......<<<<<.....>>>>>.......<<<<<<<<<<<<.

Chr2.trna64 (15470245-15470162)	Length: 84 bp
Type: Tyr	Anticodon: GTA at 34-36 (15470212-15470210)	Score: 74.3
Possible intron: 38-48 (15470208-15470198)
HMM Sc=42.60	Sec struct Sc=31.70
         *    |    *    |    *    |    *    |    *    |    *    |    *    |    *    |   
Seq: CCGACCTTAGCTCAGTTGGTAGAGCGGAAGACTGTAGtagtagctgtaATCTTTAGGtCGCTGGTTCGATTCCGGCAGGTCGGA
Str: >>>>>>>..>>>>........<<<<.>>>>>..................<<<<<.....>>>>>.......<<<<<<<<<<<<.

Chr2.trna65 (15320467-15320385)	Length: 83 bp
Type: Leu	Anticodon: TAA at 34-36 (15320434-15320432)	Score: 72.9
HMM Sc=35.60	Sec struct Sc=37.30
         *    |    *    |    *    |    *    |    *    |    *    |    *    |    *    |  
Seq: GCAGGTTTGCCCGAGTGGTtAAGGGGGAAGACTTAAGTTCTTCTGCACATAAGTGCGCGTGGGTTCGAACCCCACAGCCTGCA
Str: >>>>>>>..>>>..........<<<.>>>>>.......<<<<<.>>>>....<<<<..>>>>>.......<<<<<<<<<<<<.

Chr2.trna66 (15208438-15208355)	Length: 84 bp
Type: Tyr	Anticodon: GTA at 34-36 (15208405-15208403)	Score: 74.3
Possible intron: 38-48 (15208401-15208391)
HMM Sc=42.60	Sec struct Sc=31.70
         *    |    *    |    *    |    *    |    *    |    *    |    *    |    *    |   
Seq: CCGACCTTAGCTCAGTTGGTAGAGCGGAAGACTGTAGtagttgctgtaATCTTTAGGtCGCTGGTTCGATTCCGGCAGGTCGGA
Str: >>>>>>>..>>>>........<<<<.>>>>>..................<<<<<.....>>>>>.......<<<<<<<<<<<<.

Chr2.trna67 (14743548-14743475)	Length: 74 bp
Type: Thr	Anticodon: AGT at 35-37 (14743514-14743512)	Score: 73.6
HMM Sc=45.20	Sec struct Sc=28.40
         *    |    *    |    *    |    *    |    *    |    *    |    *    |   
Seq: GCTTTCATAGCTCAGTTGGTtAGAGCACCCGTTTAGTAAGCGGGAGGtCTTGAGTTCAACTCTCAATGAAAGCA
Str: >>>>>>>..>>>>.........<<<<.>>>>>.......<<<<<.....>>>>>.......<<<<<<<<<<<<.

Chr2.trna68 (14047426-14047342)	Length: 85 bp
Type: Met	Anticodon: CAT at 35-37 (14047392-14047390)	Score: 64.2
Possible intron: 39-49 (14047388-14047378)
HMM Sc=40.80	Sec struct Sc=23.40
         *    |    *    |    *    |    *    |    *    |    *    |    *    |    *    |    
Seq: GGGGTGGTGGCGCAGTTGGCtAGCGCGTAGGTCTCATAgctactgagtgATCCTGAGGtCGAGAGTTCGAGCCTCTCTCACCCCA
Str: >>>>>>>..>>>>.........<<<<.>>>>....................<<<<.....>>>>>.......<<<<<<<<<<<<.

Chr2.trna69 (13137308-13137236)	Length: 73 bp
Type: Ala	Anticodon: AGC at 34-36 (13137275-13137273)	Score: 61.0
HMM Sc=35.80	Sec struct Sc=25.20
         *    |    *    |    *    |    *    |    *    |    *    |    *    |  
Seq: GGGGATGTAGCTCAAATGGTAGAGCGCTCGCTTAGCATGCGAGAGGtACGGGGATCGATACCCCGCATCTCCA
Str: >>>>>>>..>>>>........<<<<.>>>>>.......<<<<<.....>>>>>.......<<<<<<<<<<<<.

Chr2.trna70 (12976018-12975948)	Length: 71 bp
Type: Gly	Anticodon: GCC at 33-35 (12975986-12975984)	Score: 66.5
HMM Sc=44.80	Sec struct Sc=21.70
         *    |    *    |    *    |    *    |    *    |    *    |    *    |
Seq: GCACCAGTGGTCTAGTGGTAGAATAGTACCCTGCCACGGTACAGaCCCGGGTTCGATTCCCGGCTGGTGCA
Str: >>>>>>>..>>.>.......<.<<.>>>>>.......<<<<<....>>>>>.......<<<<<<<<<<<<.

Chr2.trna71 (12638228-12638156)	Length: 73 bp
Type: Val	Anticodon: TAC at 34-36 (12638195-12638193)	Score: 74.4
HMM Sc=44.00	Sec struct Sc=30.40
         *    |    *    |    *    |    *    |    *    |    *    |    *    |  
Seq: GGTGCTGTGGTGTAGTGGTtATCACGTTTGCCTTACACGCAAAAGGtCTCCAGTTCGATCCTGGGCAGCACCA
Str: >>>>>>>..>>>..........<<<.>>>>>.......<<<<<.....>>>>>.......<<<<<<<<<<<<.

Chr2.trna72 (12471844-12471773)	Length: 72 bp
Type: Gly	Anticodon: TCC at 34-36 (12471811-12471809)	Score: 74.1
HMM Sc=46.70	Sec struct Sc=27.40
         *    |    *    |    *    |    *    |    *    |    *    |    *    | 
Seq: GCGTCTGTAGTCCAACGGTtAGGATAATTGCCTTCCAAGCAATAGaCCCGGGTTCGACTCCCGGCAGACGCA
Str: >>>>>>>..>>>>........<<<<.>>>>>.......<<<<<....>>>>>.......<<<<<<<<<<<<.

Chr2.trna73 (11864225-11864154)	Length: 72 bp
Type: Gly	Anticodon: TCC at 34-36 (11864192-11864190)	Score: 74.1
HMM Sc=46.70	Sec struct Sc=27.40
         *    |    *    |    *    |    *    |    *    |    *    |    *    | 
Seq: GCGTCTGTAGTCCAACGGTtAGGATAATTGCCTTCCAAGCAATAGaCCCGGGTTCGACTCCCGGCAGACGCA
Str: >>>>>>>..>>>>........<<<<.>>>>>.......<<<<<....>>>>>.......<<<<<<<<<<<<.

Chr2.trna74 (11774923-11774852)	Length: 72 bp
Type: Lys	Anticodon: TTT at 33-35 (11774891-11774889)	Score: 92.3
HMM Sc=68.60	Sec struct Sc=23.70
         *    |    *    |    *    |    *    |    *    |    *    |    *    | 
Seq: GCCGTCTTAGCTCAGTGGTAGAGCGCGTGGCTTTTAACCACGTGGcCGTGGGTTCGATCCCCACAGACGGCG
Str: >>>>>>>..>>>>.......<<<<.>>>>>.......<<<<<.....>>>>>.......<<<<<<<<<<<<.

Chr2.trna75 (11115759-11115679)	Length: 81 bp
Type: Leu	Anticodon: AAG at 36-38 (11115724-11115722)	Score: 71.4
HMM Sc=51.10	Sec struct Sc=20.30
         *    |    *    |    *    |    *    |    *    |    *    |    *    |    *    |
Seq: GTTGATATGGCCGAGTTGGTctAAGGCGCCAGATTAAGGTTCTGGTccgaaaGGgCGTGGGTTCAAATCCCACTGTCAACA
Str: >>>>>>>..>>>............<<<.>>>>>.......<<<<<...........>>>>>.......<<<<<<<<<<<<.

Chr2.trna76 (10059517-10059446)	Length: 72 bp
Type: iMet	Anticodon: CAT at 33-35 (10059485-10059483)	Score: 58.3
HMM Sc=28.10	Sec struct Sc=30.20
         *    |    *    |    *    |    *    |    *    |    *    |    *    | 
Seq: ATCAGAGTGGCGCAGCGGAAGCGTGGTGGGCCCATAACCCACAGGtCCCAGGATCGAAACCTGGCTCTGATA
Str: >>>>>>>..>>>>.......<<<<.>>>>>.......<<<<<.....>>>>>.......<<<<<<<<<<<<.

Chr2.trna77 (9803288-9803217)	Length: 72 bp
Type: iMet	Anticodon: CAT at 33-35 (9803256-9803254)	Score: 58.3
HMM Sc=28.10	Sec struct Sc=30.20
         *    |    *    |    *    |    *    |    *    |    *    |    *    | 
Seq: ATCAGAGTGGCGCAGCGGAAGCGTGGTGGGCCCATAACCCACAGGtCCCAGGATCGAAACCTGGCTCTGATA
Str: >>>>>>>..>>>>.......<<<<.>>>>>.......<<<<<.....>>>>>.......<<<<<<<<<<<<.

Chr2.trna78 (9465653-9465581)	Length: 73 bp
Type: Arg	Anticodon: ACG at 34-36 (9465620-9465618)	Score: 72.9
HMM Sc=50.30	Sec struct Sc=22.60
         *    |    *    |    *    |    *    |    *    |    *    |    *    |  
Seq: GACTCCATGGCCCAATGGAtAAGGCGCTGGTCTACGAAACCAGAGAcTCTGGGTTCGATCCCCAGTGGAGTCG
Str: >>>>>>>..>>>..........<<<.>>>>>.......<<<<<.....>>>>>.......<<<<<<<<<<<<.

Chr2.trna79 (9449882-9449809)	Length: 74 bp
Type: Ile	Anticodon: AAT at 35-37 (9449848-9449846)	Score: 86.4
HMM Sc=57.90	Sec struct Sc=28.50
         *    |    *    |    *    |    *    |    *    |    *    |    *    |   
Seq: GGCCTATTAGCTCAGTTGGTtAGAGCGTCGTGCTAATAACGCGAAGGtCACAGGTTCGATCCCTGTATAGGCCA
Str: >>>>>>>..>>>>.........<<<<.>>>>>.......<<<<<.....>>>>>.......<<<<<<<<<<<<.

Chr2.trna80 (9270734-9270663)	Length: 72 bp
Type: Gln	Anticodon: CTG at 34-36 (9270701-9270699)	Score: 71.1
HMM Sc=46.00	Sec struct Sc=25.10
         *    |    *    |    *    |    *    |    *    |    *    |    *    | 
Seq: GGTTCTATGGTCTAGCGGTtAGGACATTGGACTCTGAATCCAGTAaCCCGAGTTCAATTCTCGGTAGAACCT
Str: >>>>>>>..>>>>........<<<<.>>>>>.......<<<<<....>>>>>.......<<<<<<<<<<<<.

Chr2.trna81 (9266889-9266809)	Length: 81 bp
Type: Leu	Anticodon: AAG at 36-38 (9266854-9266852)	Score: 71.4
HMM Sc=51.10	Sec struct Sc=20.30
         *    |    *    |    *    |    *    |    *    |    *    |    *    |    *    |
Seq: GTTGATATGGCCGAGTTGGTctAAGGCGCCAGATTAAGGTTCTGGTccgaaaGGgCGTGGGTTCAAATCCCACTGTCAACA
Str: >>>>>>>..>>>............<<<.>>>>>.......<<<<<...........>>>>>.......<<<<<<<<<<<<.

Chr2.trna82 (9234276-9234193)	Length: 84 bp
Type: Tyr	Anticodon: GTA at 34-36 (9234243-9234241)	Score: 74.3
Possible intron: 38-48 (9234239-9234229)
HMM Sc=42.50	Sec struct Sc=31.80
         *    |    *    |    *    |    *    |    *    |    *    |    *    |    *    |   
Seq: CCGACCTTAGCTCAGTTGGTAGAGCGGAAGACTGTAGtagttgctgtgATCTTTAGGtCGCTGGTTCGATTCCGGCAGGTCGGA
Str: >>>>>>>..>>>>........<<<<.>>>>>..................<<<<<.....>>>>>.......<<<<<<<<<<<<.

Chr2.trna84 (7955750-7955677)	Length: 74 bp
Type: Asn	Anticodon: GTT at 35-37 (7955716-7955714)	Score: 81.4
HMM Sc=54.70	Sec struct Sc=26.70
         *    |    *    |    *    |    *    |    *    |    *    |    *    |   
Seq: GCTGGAGTAGCTCAGTTGGTtAGAGCGTGTGGCTGTTAACCACAAGGtCAGAGGTTCGACCCCTCTCTCTAGCG
Str: >>>>>>>..>>>>.........<<<<.>>>>>.......<<<<<.....>>>>>.......<<<<<<<<<<<<.

Chr2.trna86 (6946879-6946791)	Length: 89 bp
Type: Tyr	Anticodon: GTA at 34-36 (6946846-6946844)	Score: 74.1
Possible intron: 38-53 (6946842-6946827)
HMM Sc=42.40	Sec struct Sc=31.70
         *    |    *    |    *    |    *    |    *    |    *    |    *    |    *    |    *   
Seq: CCGACCTTAGCTCAGTTGGTAGAGCGGAAGACTGTAGttgtttaaaacagataATCTTTAGGtCGCTGGTTCGATTCCGGCAGGTCGGA
Str: >>>>>>>..>>>>........<<<<.>>>>>.......................<<<<<.....>>>>>.......<<<<<<<<<<<<.

Chr2.trna97 (1123461-1123390)	Length: 72 bp
Type: Thr	Anticodon: CGT at 33-35 (1123429-1123427)	Score: 80.4
HMM Sc=53.60	Sec struct Sc=26.80
         *    |    *    |    *    |    *    |    *    |    *    |    *    | 
Seq: GCCTCTGTAGCATAGTGGTATTGCGTTCGCTTCGTAAGCGAAAGGcCGCGAGTTCGATCCTCGCCGGAGGCT
Str: >>>>>>>..>>>.........<<<.>>>>>.......<<<<<.....>>>>>.......<<<<<<<<<<<<.

Chr2.trna98 (1114055-1113984)	Length: 72 bp
Type: Thr	Anticodon: CGT at 33-35 (1114023-1114021)	Score: 73.4
HMM Sc=52.30	Sec struct Sc=21.10
         *    |    *    |    *    |    *    |    *    |    *    |    *    | 
Seq: GCCTCCGTAGCATAGTGGTATTGCGTTCGCTTCGTAAGCGAAAGGtCGTGAGTTCGATCCTCACCGTAGGCT
Str: >>>>.>>..>>>.........<<<.>>>>>.......<<<<<.....>>>>>.......<<<<<<<.<<<<.

Chr2.trna99 (1054790-1054718)	Length: 73 bp
Type: Ala	Anticodon: TGC at 34-36 (1054757-1054755)	Score: 70.0
HMM Sc=45.30	Sec struct Sc=24.70
         *    |    *    |    *    |    *    |    *    |    *    |    *    |  
Seq: GGGGATGTAGCTCAAATGGTAGAGCGCTCGCTTTGCATGCGAGAGGcACGGGGTTCGATCCCCCGCATCTCCA
Str: >>>>>>>..>>>>........<<<<.>>>>>.......<<<<<.....>>>>>.......<<<<<<<<<<<<.

Chr2.trna100 (846927-846855)	Length: 73 bp
Type: Ala	Anticodon: AGC at 34-36 (846894-846892)	Score: 63.4
HMM Sc=38.20	Sec struct Sc=25.20
         *    |    *    |    *    |    *    |    *    |    *    |    *    |  
Seq: GGGGATGTAGCTCAGATGGTAGAGCGCTCGCTTAGCATGCGAGAGGtACGGGGATCGATACCCCGCATCTCCA
Str: >>>>>>>..>>>>........<<<<.>>>>>.......<<<<<.....>>>>>.......<<<<<<<<<<<<.

Chr3.trna1 (259634-259705)	Length: 72 bp
Type: Pro	Anticodon: AGG at 33-35 (259666-259668)	Score: 67.4
HMM Sc=34.70	Sec struct Sc=32.70
         *    |    *    |    *    |    *    |    *    |    *    |    *    | 
Seq: GGGCATTTGGTCTAGTGGTATGATTCTCGCTTAGGGTGCGAGAGGtCCCGAGTTCAATTCTCGGAATGCCCC
Str: >>>>>>>..>>>.........<<<.>>>>>.......<<<<<.....>>>>>.......<<<<<<<<<<<<.

Chr3.trna2 (469660-469733)	Length: 74 bp
Type: Ile	Anticodon: AAT at 35-37 (469694-469696)	Score: 85.5
HMM Sc=59.00	Sec struct Sc=26.50
         *    |    *    |    *    |    *    |    *    |    *    |    *    |   
Seq: GGCCCATTAGCTCAGTTGGTtAGAGCGTCGTGCTAATAACGCGAAGGtCGCAGGTTCGAAACCTGCATGGGCCA
Str: >>>>>>>..>>>>.........<<<<.>>>>>.......<<<<<.....>>>>>.......<<<<<<<<<<<<.

Chr3.trna3 (476802-476873)	Length: 72 bp
Type: Asp	Anticodon: GTC at 34-36 (476835-476837)	Score: 69.8
HMM Sc=46.80	Sec struct Sc=23.00
         *    |    *    |    *    |    *    |    *    |    *    |    *    | 
Seq: GTCGTTGTAGTATAGTGGTaAGTATTCCCGCCTGTCACGCGGGTGaCCCGGGTTCGATCCCCGGCAACGGCG
Str: >>>>>>>..>>>>........<<<<.>>>>>.......<<<<<....>>>>>.......<<<<<<<<<<<<.

Chr3.trna4 (586086-586167)	Length: 82 bp
Type: Ser	Anticodon: AGA at 34-36 (586119-586121)	Score: 76.3
HMM Sc=41.60	Sec struct Sc=34.70
         *    |    *    |    *    |    *    |    *    |    *    |    *    |    *    | 
Seq: GTGGACGTGCCGGAGTGGTtATCGGGCATGACTAGAAATCATGTGGGCTCTGCCCGCGCAGGTTCGAATCCTGCCGTTCACG
Str: >>>>>>>..>>>>........<<<<.>>>>>.......<<<<<.>>>>...<<<<..>>>>>.......<<<<<<<<<<<<.

Chr3.trna5 (981969-982040)	Length: 72 bp
Type: Trp	Anticodon: CCA at 33-35 (982001-982003)	Score: 75.8
HMM Sc=51.20	Sec struct Sc=24.60
         *    |    *    |    *    |    *    |    *    |    *    |    *    | 
Seq: GGATCCGTGGCGCAATGGTAGCGCGTCTGACTCCAGATCAGAAGGtTGCGTGTTCGATTCACGTCGGGTTCA
Str: >>>>>>>..>>>>.......<<<<.>>>>>.......<<<<<.....>>>>>.......<<<<<<<<<<<<.

Chr3.trna6 (984099-984170)	Length: 72 bp
Type: Trp	Anticodon: CCA at 33-35 (984131-984133)	Score: 75.8
HMM Sc=51.20	Sec struct Sc=24.60
         *    |    *    |    *    |    *    |    *    |    *    |    *    | 
Seq: GGATCCGTGGCGCAATGGTAGCGCGTCTGACTCCAGATCAGAAGGtTGCGTGTTCGATTCACGTCGGGTTCA
Str: >>>>>>>..>>>>.......<<<<.>>>>>.......<<<<<.....>>>>>.......<<<<<<<<<<<<.

Chr3.trna7 (1220229-1220301)	Length: 73 bp
Type: Arg	Anticodon: CCG at 34-36 (1220262-1220264)	Score: 67.3
HMM Sc=51.00	Sec struct Sc=16.30
         *    |    *    |    *    |    *    |    *    |    *    |    *    |  
Seq: GTTTGCGTGGCCTAATGGAtAAGGCGCTCGCCTCCGAAGCGGGAGAtTGTGGGTTCGAATCCCATCGCGAACG
Str: >>>>>>>..>>>>........<<<<.>>>>>.......<<<<<.....>>>>>.......<<<<<<<<<<<<.

Chr3.trna8 (1738791-1738864)	Length: 74 bp
Type: Ile	Anticodon: TAT at 35-37 (1738825-1738827)	Score: 82.3
HMM Sc=71.30	Sec struct Sc=11.00
         *    |    *    |    *    |    *    |    *    |    *    |    *    |   
Seq: GCTCCCGTAGCTCAGTTGGTtAGAGCGTTGGTCTTATGAGCCGAAGGtCGCGGGTTCGAGCCCCGCCGGAAGCA
Str: >>>.>>>..>>>>.........<<<<.>>>>>.......<<<<<.....>>>>>.......<<<<<<<<.<<<.

Chr3.trna9 (2222246-2222318)	Length: 73 bp
Type: Val	Anticodon: TAC at 34-36 (2222279-2222281)	Score: 74.4
HMM Sc=44.00	Sec struct Sc=30.40
         *    |    *    |    *    |    *    |    *    |    *    |    *    |  
Seq: GGTGCTGTGGTGTAGTGGTtATCACGTTTGCCTTACACGCAAAAGGtCTCCAGTTCGATCCTGGGCAGCACCA
Str: >>>>>>>..>>>..........<<<.>>>>>.......<<<<<.....>>>>>.......<<<<<<<<<<<<.

Chr3.trna10 (2285602-2285673)	Length: 72 bp
Type: Lys	Anticodon: TTT at 33-35 (2285634-2285636)	Score: 89.8
HMM Sc=66.10	Sec struct Sc=23.70
         *    |    *    |    *    |    *    |    *    |    *    |    *    | 
Seq: GCCGTCTTAGCTCAGCGGTAGAGCGCGTGGCTTTTAACCACGTGGcCGTGGGTTCGATCCCCACAGACGGCG
Str: >>>>>>>..>>>>.......<<<<.>>>>>.......<<<<<.....>>>>>.......<<<<<<<<<<<<.

Chr3.trna11 (2944612-2944693)	Length: 82 bp
Type: Ser	Anticodon: CGA at 34-36 (2944645-2944647)	Score: 82.0
HMM Sc=46.70	Sec struct Sc=35.30
         *    |    *    |    *    |    *    |    *    |    *    |    *    |    *    | 
Seq: GTCAATATGTCCGAGTGGTtAAGGAGATTGACTCGAAATCAATTGGGCTTTGCCCGCGCAGGTTCGAATCCTGCTGTTGACG
Str: >>>>>>>..>>>..........<<<.>>>>>.......<<<<<.>>>>...<<<<..>>>>>.......<<<<<<<<<<<<.

Chr3.trna12 (3090544-3090626)	Length: 83 bp
Type: Leu	Anticodon: TAA at 34-36 (3090577-3090579)	Score: 67.5
HMM Sc=30.20	Sec struct Sc=37.30
         *    |    *    |    *    |    *    |    *    |    *    |    *    |    *    |  
Seq: GCAGGTTTGCCCGAGAGGTtAAGGGGGAAGACTTAAGTTCTTCTGCACATAAGTGCGCGTGGGTTCGAACCCCACAGCCTGCA
Str: >>>>>>>..>>>..........<<<.>>>>>.......<<<<<.>>>>....<<<<..>>>>>.......<<<<<<<<<<<<.

Chr3.trna13 (3096216-3096288)	Length: 73 bp
Type: Arg	Anticodon: TCT at 34-36 (3096249-3096251)	Score: 71.3
HMM Sc=51.70	Sec struct Sc=19.60
         *    |    *    |    *    |    *    |    *    |    *    |    *    |  
Seq: GCACCCGTGGCCTAATGGAtAAGGCGTTTGACTTCTAATCAAACGAtTGTGGGTTCGAGTCCCACCGGGTGTG
Str: >>>>>>>..>>>>........<<<<.>>>>>.......<<<<<.....>>>>>.......<<<<<<<<<<<<.

Chr3.trna14 (3535146-3535218)	Length: 73 bp
Type: Arg	Anticodon: CCT at 34-36 (3535179-3535181)	Score: 74.8
HMM Sc=55.90	Sec struct Sc=18.90
         *    |    *    |    *    |    *    |    *    |    *    |    *    |  
Seq: GCGCCTGTAGCTCAGTGGAtAGAGCGTCTGTTTCCTAAGCAGAAGGtCGTAGGTTCGACCCCTACCTGGCGCG
Str: >>>>>.>..>>>>........<<<<.>>>>>.......<<<<<.....>>>>>.......<<<<<<.<<<<<.

Chr3.trna15 (3575844-3575917)	Length: 74 bp
Type: Val	Anticodon: CAC at 35-37 (3575878-3575880)	Score: 81.2
HMM Sc=53.20	Sec struct Sc=28.00
         *    |    *    |    *    |    *    |    *    |    *    |    *    |   
Seq: GTCTGGGTAGTGTAGTCGGTtATCACGCTAGTCTCACACACTAGAGGtCCCCGGTTCGAACCCGGGCTCAGACA
Str: >>>>>>>..>>>...........<<<.>>>>>.......<<<<<.....>>>>>.......<<<<<<<<<<<<.

Chr3.trna16 (3942006-3942077)	Length: 72 bp
Type: Lys	Anticodon: TTT at 33-35 (3942038-3942040)	Score: 92.3
HMM Sc=68.60	Sec struct Sc=23.70
         *    |    *    |    *    |    *    |    *    |    *    |    *    | 
Seq: GCCGTCTTAGCTCAGTGGTAGAGCGCGTGGCTTTTAACCACGTGGcCGTGGGTTCGATCCCCACAGACGGCG
Str: >>>>>>>..>>>>.......<<<<.>>>>>.......<<<<<.....>>>>>.......<<<<<<<<<<<<.

Chr3.trna17 (4254528-4254608)	Length: 81 bp
Type: Leu	Anticodon: AAG at 36-38 (4254563-4254565)	Score: 71.4
HMM Sc=51.10	Sec struct Sc=20.30
         *    |    *    |    *    |    *    |    *    |    *    |    *    |    *    |
Seq: GTTGATATGGCCGAGTTGGTctAAGGCGCCAGATTAAGGTTCTGGTccgaaaGGgCGTGGGTTCAAATCCCACTGTCAACA
Str: >>>>>>>..>>>............<<<.>>>>>.......<<<<<...........>>>>>.......<<<<<<<<<<<<.

Chr3.trna18 (4330772-4330843)	Length: 72 bp
Type: Asp	Anticodon: GTC at 34-36 (4330805-4330807)	Score: 69.8
HMM Sc=46.80	Sec struct Sc=23.00
         *    |    *    |    *    |    *    |    *    |    *    |    *    | 
Seq: GTCGTTGTAGTATAGTGGTaAGTATTCCCGCCTGTCACGCGGGTGaCCCGGGTTCGATCCCCGGCAACGGCG
Str: >>>>>>>..>>>>........<<<<.>>>>>.......<<<<<....>>>>>.......<<<<<<<<<<<<.

Chr3.trna19 (4998141-4998212)	Length: 72 bp
Type: Cys	Anticodon: GCA at 33-35 (4998173-4998175)	Score: 80.9
HMM Sc=57.20	Sec struct Sc=23.70
         *    |    *    |    *    |    *    |    *    |    *    |    *    | 
Seq: GGGTCCTTAGCTCAGTGGTAGAGCATTTGACTGCAGATCAAGAGGtCACCGGTTCGAACCCGGTAGGGCCCT
Str: >>>>>>>..>>>>.......<<<<.>>>>>.......<<<<<.....>>>>>.......<<<<<<<<<<<<.

Chr3.trna20 (5275149-5275221)	Length: 73 bp
Type: Phe	Anticodon: GAA at 34-36 (5275182-5275184)	Score: 78.3
HMM Sc=58.40	Sec struct Sc=19.90
         *    |    *    |    *    |    *    |    *    |    *    |    *    |  
Seq: GCGGGGATAGCTCAGTTGGGAGAGCGTCAGACTGAAGATCTGAAGGtCGCGTGTTCGATCCACGCTCACCGCA
Str: >>>>.>>..>>>>........<<<<.>>>>>.......<<<<<.....>>>>>.......<<<<<<<.<<<<.

Chr3.trna21 (5632852-5632924)	Length: 73 bp
Type: Lys	Anticodon: CTT at 34-36 (5632885-5632887)	Score: 88.3
HMM Sc=68.20	Sec struct Sc=20.10
         *    |    *    |    *    |    *    |    *    |    *    |    *    |  
Seq: GCCCGTCTAGCTCAGTTGGTAGAGCGCAAGGCTCTTAACCTTGTGGtCGTGGGTTCGAACCCCACGGTGGGCG
Str: >>>>>>>..>>>>........<<<<.>>>>>.......<<<<<.....>>>>>.......<<<<<<<<<<<<.

Chr3.trna22 (6540631-6540715)	Length: 85 bp
Type: Tyr	Anticodon: GTA at 34-36 (6540664-6540666)	Score: 74.2
Possible intron: 38-49 (6540668-6540679)
HMM Sc=42.50	Sec struct Sc=31.70
         *    |    *    |    *    |    *    |    *    |    *    |    *    |    *    |    
Seq: CCGACCTTAGCTCAGTTGGTAGAGCGGAAGACTGTAGgcgttgcagataATCTTTAGGtCGCTGGTTCGATTCCGGCAGGTCGGA
Str: >>>>>>>..>>>>........<<<<.>>>>>...................<<<<<.....>>>>>.......<<<<<<<<<<<<.

Chr3.trna23 (6663708-6663780)	Length: 73 bp
Type: Arg	Anticodon: CCT at 34-36 (6663741-6663743)	Score: 74.8
HMM Sc=55.90	Sec struct Sc=18.90
         *    |    *    |    *    |    *    |    *    |    *    |    *    |  
Seq: GCGCCTGTAGCTCAGTGGAtAGAGCGTCTGTTTCCTAAGCAGAAGGtCGTAGGTTCGACCCCTACCTGGCGCG
Str: >>>>>.>..>>>>........<<<<.>>>>>.......<<<<<.....>>>>>.......<<<<<<.<<<<<.

Chr3.trna26 (9839184-9839257)	Length: 74 bp
Type: Val	Anticodon: CAC at 35-37 (9839218-9839220)	Score: 81.5
HMM Sc=53.50	Sec struct Sc=28.00
         *    |    *    |    *    |    *    |    *    |    *    |    *    |   
Seq: GTCTGGGTGGTGTAGTCGGTtATCACGCTAGTCTCACACACTAGAGGtCCCCGGTTCGAACCCGGGCTCAGACA
Str: >>>>>>>..>>>...........<<<.>>>>>.......<<<<<.....>>>>>.......<<<<<<<<<<<<.

Chr3.trna27 (10210328-10210399)	Length: 72 bp
Type: Asp	Anticodon: GTC at 34-36 (10210361-10210363)	Score: 69.8
HMM Sc=46.80	Sec struct Sc=23.00
         *    |    *    |    *    |    *    |    *    |    *    |    *    | 
Seq: GTCGTTGTAGTATAGTGGTaAGTATTCCCGCCTGTCACGCGGGTGaCCCGGGTTCGATCCCCGGCAACGGCG
Str: >>>>>>>..>>>>........<<<<.>>>>>.......<<<<<....>>>>>.......<<<<<<<<<<<<.

Chr3.trna28 (10318262-10318333)	Length: 72 bp
Type: Pro	Anticodon: TGG at 33-35 (10318294-10318296)	Score: 69.2
HMM Sc=36.90	Sec struct Sc=32.30
         *    |    *    |    *    |    *    |    *    |    *    |    *    | 
Seq: GGGCGTTTGGTCTAGTGGTATGATTCTCGCTTTGGGTGCGAGAGGtCCCGAGTTCGATTCTCGGAACGCCCC
Str: >>>>>>>..>>>.........<<<.>>>>>.......<<<<<.....>>>>>.......<<<<<<<<<<<<.

Chr3.trna29 (10324639-10324710)	Length: 72 bp
Type: Pro	Anticodon: TGG at 33-35 (10324671-10324673)	Score: 69.2
HMM Sc=36.90	Sec struct Sc=32.30
         *    |    *    |    *    |    *    |    *    |    *    |    *    | 
Seq: GGGCGTTTGGTCTAGTGGTATGATTCTCGCTTTGGGTGCGAGAGGtCCCGAGTTCGATTCTCGGAACGCCCC
Str: >>>>>>>..>>>.........<<<.>>>>>.......<<<<<.....>>>>>.......<<<<<<<<<<<<.

Chr3.trna30 (10752431-10752503)	Length: 73 bp
Type: Ala	Anticodon: AGC at 34-36 (10752464-10752466)	Score: 63.4
HMM Sc=38.20	Sec struct Sc=25.20
         *    |    *    |    *    |    *    |    *    |    *    |    *    |  
Seq: GGGGATGTAGCTCAGATGGTAGAGCGCTCGCTTAGCATGCGAGAGGtACGGGGATCGATACCCCGCATCTCCA
Str: >>>>>>>..>>>>........<<<<.>>>>>.......<<<<<.....>>>>>.......<<<<<<<<<<<<.

Chr3.trna31 (11075578-11075649)	Length: 72 bp
Type: Pro	Anticodon: AGG at 33-35 (11075610-11075612)	Score: 67.4
HMM Sc=34.70	Sec struct Sc=32.70
         *    |    *    |    *    |    *    |    *    |    *    |    *    | 
Seq: GGGCATTTGGTCTAGTGGTATGATTCTCGCTTAGGGTGCGAGAGGtCCCGAGTTCAATTCTCGGAATGCCCC
Str: >>>>>>>..>>>.........<<<.>>>>>.......<<<<<.....>>>>>.......<<<<<<<<<<<<.

Chr3.trna32 (11959167-11959239)	Length: 73 bp
Type: Lys	Anticodon: CTT at 34-36 (11959200-11959202)	Score: 87.7
HMM Sc=67.60	Sec struct Sc=20.10
         *    |    *    |    *    |    *    |    *    |    *    |    *    |  
Seq: GCCCGTCTAGCTCAGTTGGTAGAGCGCAAGGCTCTTAACCTTGTGGtCGTGGGTTCGAGCCCCACGGTGGGCG
Str: >>>>>>>..>>>>........<<<<.>>>>>.......<<<<<.....>>>>>.......<<<<<<<<<<<<.

Chr3.trna33 (16885891-16885964)	Length: 74 bp
Type: Val	Anticodon: AAC at 35-37 (16885925-16885927)	Score: 72.5
HMM Sc=48.10	Sec struct Sc=24.40
         *    |    *    |    *    |    *    |    *    |    *    |    *    |   
Seq: GGTTTCGTGGTGTAGTTGGTtATCACGTCAGTCTAACACACTGAAGGtCTCCGGTTCGAACCCGGGCGAAGCCA
Str: >>>>>>>..>>>...........<<<.>>>>>.......<<<<<.....>>>>>.......<<<<<<<<<<<<.

Chr3.trna34 (16891639-16891712)	Length: 74 bp
Type: Val	Anticodon: AAC at 35-37 (16891673-16891675)	Score: 65.6
HMM Sc=48.30	Sec struct Sc=17.30
         *    |    *    |    *    |    *    |    *    |    *    |    *    |   
Seq: GGTTTCGTGGTGTAGTTGGTtATCACGTCAGTCTAACACACTAAAGGtCTCCGGTTCGAACCCGGGCGAAGCCA
Str: >>>>>>>..>>>...........<<<.>.>>>.......<<<.<.....>>>>>.......<<<<<<<<<<<<.

Chr3.trna35 (16894163-16894236)	Length: 74 bp
Type: Val	Anticodon: AAC at 35-37 (16894197-16894199)	Score: 72.5
HMM Sc=48.10	Sec struct Sc=24.40
         *    |    *    |    *    |    *    |    *    |    *    |    *    |   
Seq: GGTTTCGTGGTGTAGTTGGTtATCACGTCAGTCTAACACACTGAAGGtCTCCGGTTCGAACCCGGGCGAAGCCA
Str: >>>>>>>..>>>...........<<<.>>>>>.......<<<<<.....>>>>>.......<<<<<<<<<<<<.

Chr3.trna36 (17149752-17149823)	Length: 72 bp
Type: Gly	Anticodon: TCC at 34-36 (17149785-17149787)	Score: 74.1
HMM Sc=46.70	Sec struct Sc=27.40
         *    |    *    |    *    |    *    |    *    |    *    |    *    | 
Seq: GCGTCTGTAGTCCAACGGTtAGGATAATTGCCTTCCAAGCAATAGaCCCGGGTTCGACTCCCGGCAGACGCA
Str: >>>>>>>..>>>>........<<<<.>>>>>.......<<<<<....>>>>>.......<<<<<<<<<<<<.

Chr3.trna37 (17264580-17264661)	Length: 82 bp
Type: Ser	Anticodon: AGA at 34-36 (17264613-17264615)	Score: 77.8
HMM Sc=43.40	Sec struct Sc=34.40
         *    |    *    |    *    |    *    |    *    |    *    |    *    |    *    | 
Seq: GTGGGCGTGCCGGAGTGGTtATCGGGCATGACTAGAAATCATGTGGGCTTTGCCCGCGCAGGTTCGAATCCTGCCGCTCACG
Str: >>>>>>>..>>>>........<<<<.>>>>>.......<<<<<.>>>>...<<<<..>>>>>.......<<<<<<<<<<<<.

Chr3.trna38 (17894411-17894482)	Length: 72 bp
Type: Thr	Anticodon: TGT at 33-35 (17894443-17894445)	Score: 84.3
HMM Sc=58.00	Sec struct Sc=26.30
         *    |    *    |    *    |    *    |    *    |    *    |    *    | 
Seq: GCCCTTATAGCTCAGTGGTAGAGCGTCAGTCTTGTAAACTGAAGGtCCGTAGTTCGATCCTGCGTGAGGGCA
Str: >>>>>>>..>>>>.......<<<<.>>>>>.......<<<<<.....>>>>>.......<<<<<<<<<<<<.

Chr3.trna39 (18069078-18069149)	Length: 72 bp
Type: Gln	Anticodon: TTG at 34-36 (18069111-18069113)	Score: 73.5
HMM Sc=53.70	Sec struct Sc=19.80
         *    |    *    |    *    |    *    |    *    |    *    |    *    | 
Seq: GGTTCTATGGTGTAGTGGTtAGCACTCTGGACTTTGAATCCAGCGaCCTGGGTTCGACTCCCGGTAGGACCT
Str: >>>>>>>..>>>>........<<<<.>>>>>.......<<<<<....>>>>>.......<<<<<<<<<<<<.

Chr3.trna40 (18507812-18507885)	Length: 74 bp
Type: Val	Anticodon: AAC at 35-37 (18507846-18507848)	Score: 72.5
HMM Sc=48.10	Sec struct Sc=24.40
         *    |    *    |    *    |    *    |    *    |    *    |    *    |   
Seq: GGTTTCGTGGTGTAGTTGGTtATCACGTCAGTCTAACACACTGAAGGtCTCCGGTTCGAACCCGGGCGAAGCCA
Str: >>>>>>>..>>>...........<<<.>>>>>.......<<<<<.....>>>>>.......<<<<<<<<<<<<.

Chr3.trna41 (18826040-18826111)	Length: 72 bp
Type: Glu	Anticodon: TTC at 34-36 (18826073-18826075)	Score: 69.3
HMM Sc=44.10	Sec struct Sc=25.20
         *    |    *    |    *    |    *    |    *    |    *    |    *    | 
Seq: TCCATTGTCGTCCAGCGGTtAGGATATCTGGCTTTCACCCAGGAGaCCCGGGTTCGATTCCCGGCAATGGAG
Str: >>>>>>>..>>>>........<<<<.>>>>>.......<<<<<....>>>>>.......<<<<<<<<<<<<.

Chr3.trna42 (18896871-18896943)	Length: 73 bp
Type: Val	Anticodon: TAC at 34-36 (18896904-18896906)	Score: 71.6
HMM Sc=41.10	Sec struct Sc=30.50
         *    |    *    |    *    |    *    |    *    |    *    |    *    |  
Seq: GGTGCTGTGGTGTAGTGGTtATCACGTTTGCCTTACACGCAAAAGGtCTCCAGTTCGACCCTGGGCAGCACCA
Str: >>>>>>>..>>>..........<<<.>>>>>.......<<<<<.....>>>>>.......<<<<<<<<<<<<.

Chr3.trna43 (18917433-18917506)	Length: 74 bp
Type: Asn	Anticodon: GTT at 35-37 (18917467-18917469)	Score: 83.3
HMM Sc=58.10	Sec struct Sc=25.20
         *    |    *    |    *    |    *    |    *    |    *    |    *    |   
Seq: GCTGGAATAGCTCAGTTGGTtAGAGCGTGTGGCTGTTAACCACAAGGtCGGAGGTTCGACCCCTCCTTCTAGCG
Str: >>>>>>>..>>>>.........<<<<.>>>>>.......<<<<<.....>>>>>.......<<<<<<<<<<<<.

Chr3.trna44 (19500988-19501067)	Length: 80 bp
Type: Leu	Anticodon: TAG at 35-37 (19501022-19501024)	Score: 69.5
HMM Sc=48.50	Sec struct Sc=21.00
         *    |    *    |    *    |    *    |    *    |    *    |    *    |    *    
Seq: GACAGTTTGGCCGAGTGGTctAAGGCGCCAGATTTAGGCTCTGGTccgaaaGGgCGTGGGTTCAAATCCCACAGCTGTCA
Str: >>>>>>>..>>>...........<<<.>>>>>.......<<<<<...........>>>>>.......<<<<<<<<<<<<.

Chr3.trna45 (19555036-19555107)	Length: 72 bp
Type: Asp	Anticodon: GTC at 34-36 (19555069-19555071)	Score: 69.8
HMM Sc=46.80	Sec struct Sc=23.00
         *    |    *    |    *    |    *    |    *    |    *    |    *    | 
Seq: GTCGTTGTAGTATAGTGGTaAGTATTCCCGCCTGTCACGCGGGTGaCCCGGGTTCGATCCCCGGCAACGGCG
Str: >>>>>>>..>>>>........<<<<.>>>>>.......<<<<<....>>>>>.......<<<<<<<<<<<<.

Chr3.trna46 (19637128-19637210)	Length: 83 bp
Type: Leu	Anticodon: TAA at 34-36 (19637161-19637163)	Score: 67.5
HMM Sc=30.20	Sec struct Sc=37.30
         *    |    *    |    *    |    *    |    *    |    *    |    *    |    *    |  
Seq: GCAGGTTTGCCCGAGAGGTtAAGGGGGAAGACTTAAGTTCTTCTGCACATAAGTGCGCGTGGGTTCGAACCCCACAGCCTGCA
Str: >>>>>>>..>>>..........<<<.>>>>>.......<<<<<.>>>>....<<<<..>>>>>.......<<<<<<<<<<<<.

Chr3.trna47 (19924377-19924448)	Length: 72 bp
Type: Lys	Anticodon: TTT at 33-35 (19924409-19924411)	Score: 92.3
HMM Sc=68.60	Sec struct Sc=23.70
         *    |    *    |    *    |    *    |    *    |    *    |    *    | 
Seq: GCCGTCTTAGCTCAGTGGTAGAGCGCGTGGCTTTTAACCACGTGGcCGTGGGTTCGATCCCCACAGACGGCG
Str: >>>>>>>..>>>>.......<<<<.>>>>>.......<<<<<.....>>>>>.......<<<<<<<<<<<<.

Chr3.trna48 (19984941-19985011)	Length: 71 bp
Type: Gly	Anticodon: GCC at 33-35 (19984973-19984975)	Score: 66.5
HMM Sc=44.80	Sec struct Sc=21.70
         *    |    *    |    *    |    *    |    *    |    *    |    *    |
Seq: GCACCAGTGGTCTAGTGGTAGAATAGTACCCTGCCACGGTACAGaCCCGGGTTCGATTCCCGGCTGGTGCA
Str: >>>>>>>..>>.>.......<.<<.>>>>>.......<<<<<....>>>>>.......<<<<<<<<<<<<.

Chr3.trna49 (20693686-20693757)	Length: 72 bp
Type: iMet	Anticodon: CAT at 33-35 (20693718-20693720)	Score: 55.0
HMM Sc=21.60	Sec struct Sc=33.40
         *    |    *    |    *    |    *    |    *    |    *    |    *    | 
Seq: ATCAGAGTGGCGCAGCGGAAGCGTGGTGGGCCCATAACCCACAGGtCCCAAGATCGAAACTTGGCTCTGATA
Str: >>>>>>>..>>>>.......<<<<.>>>>>.......<<<<<.....>>>>>.......<<<<<<<<<<<<.

Chr3.trna51 (21487317-21487398)	Length: 82 bp
Type: Ser	Anticodon: GCT at 34-36 (21487350-21487352)	Score: 78.8
HMM Sc=43.30	Sec struct Sc=35.50
         *    |    *    |    *    |    *    |    *    |    *    |    *    |    *    | 
Seq: GACACTTTGGCCGAGTGGTtAAGGCGTTTGCCTGCTAAGTAAATGGGGTTTCCCCGCGAGAGTTCGAATCTCTCAGGTGTCG
Str: >>>>>>>..>>>..........<<<.>>>>>.......<<<<<.>>>>...<<<<..>>>>>.......<<<<<<<<<<<<.

Chr3.trna52 (21542282-21542352)	Length: 71 bp
Type: Gly	Anticodon: GCC at 33-35 (21542314-21542316)	Score: 66.5
HMM Sc=44.80	Sec struct Sc=21.70
         *    |    *    |    *    |    *    |    *    |    *    |    *    |
Seq: GCACCAGTGGTCTAGTGGTAGAATAGTACCCTGCCACGGTACAGaCCCGGGTTCGATTCCCGGCTGGTGCA
Str: >>>>>>>..>>.>.......<.<<.>>>>>.......<<<<<....>>>>>.......<<<<<<<<<<<<.

Chr3.trna53 (21959510-21959582)	Length: 73 bp
Type: Thr	Anticodon: TGT at 33-35 (21959542-21959544)	Score: 68.5
HMM Sc=50.60	Sec struct Sc=17.90
         *    |    *    |    *    |    *    |    *    |    *    |    *    |  
Seq: GCCCGTATAGCTCAGTGGTAGAGCGTCAGTCTTGTAAACTGAAGGtCCGTAGTTCGATCCTGCGTGTGGcACT
Str: >.>>>>>..>>>>.......<<<<.>>>>>.......<<<<<.....>>>>>.......<<<<<<<<<<..<.

Chr3.trna54 (22138723-22138796)	Length: 74 bp
Type: Val	Anticodon: AAC at 35-37 (22138757-22138759)	Score: 72.5
HMM Sc=48.10	Sec struct Sc=24.40
         *    |    *    |    *    |    *    |    *    |    *    |    *    |   
Seq: GGTTTCGTGGTGTAGTTGGTtATCACGTCAGTCTAACACACTGAAGGtCTCCGGTTCGAACCCGGGCGAAGCCA
Str: >>>>>>>..>>>...........<<<.>>>>>.......<<<<<.....>>>>>.......<<<<<<<<<<<<.

Chr3.trna55 (22611410-22611490)	Length: 81 bp
Type: Leu	Anticodon: AAG at 36-38 (22611445-22611447)	Score: 71.4
HMM Sc=51.10	Sec struct Sc=20.30
         *    |    *    |    *    |    *    |    *    |    *    |    *    |    *    |
Seq: GTTGATATGGCCGAGTTGGTctAAGGCGCCAGATTAAGGTTCTGGTccgaaaGGgCGTGGGTTCAAATCCCACTGTCAACA
Str: >>>>>>>..>>>............<<<.>>>>>.......<<<<<...........>>>>>.......<<<<<<<<<<<<.

Chr3.trna56 (22775922-22775994)	Length: 73 bp
Type: Glu	Anticodon: CTC at 35-37 (22775956-22775958)	Score: 76.3
HMM Sc=50.40	Sec struct Sc=25.90
         *    |    *    |    *    |    *    |    *    |    *    |    *    |  
Seq: TCCGTTGTAGTCTAGCTGGTcAGGATACTCGGCTCTCACCCGAGAGaCCCGGGTTCGAGTCCCGGCAACGGAG
Str: >>>>>>>..>>>>.........<<<<.>>>>>.......<<<<<....>>>>>.......<<<<<<<<<<<<.

Chr3.trna57 (22842522-22842592)	Length: 71 bp
Type: Gly	Anticodon: GCC at 33-35 (22842554-22842556)	Score: 66.5
HMM Sc=44.80	Sec struct Sc=21.70
         *    |    *    |    *    |    *    |    *    |    *    |    *    |
Seq: GCACCAGTGGTCTAGTGGTAGAATAGTACCCTGCCACGGTACAGaCCCGGGTTCGATTCCCGGCTGGTGCA
Str: >>>>>>>..>>.>.......<.<<.>>>>>.......<<<<<....>>>>>.......<<<<<<<<<<<<.

Chr3.trna58 (22860127-22860199)	Length: 73 bp
Type: Ala	Anticodon: CGC at 34-36 (22860160-22860162)	Score: 67.5
HMM Sc=42.90	Sec struct Sc=24.60
         *    |    *    |    *    |    *    |    *    |    *    |    *    |  
Seq: GGGGATGTAGCTCAtATGGTAGAGCGCTCGCTTCGCATGCGAGAGGcACGGGGTTCGATTCCCCGCATCTCCA
Str: >>>>>>>..>>>>........<<<<.>>>>>.......<<<<<.....>>>>>.......<<<<<<<<<<<<.

Chr3.trna59 (22881807-22881878)	Length: 72 bp
Type: Gln	Anticodon: CTG at 34-36 (22881840-22881842)	Score: 73.7
HMM Sc=48.90	Sec struct Sc=24.80
         *    |    *    |    *    |    *    |    *    |    *    |    *    | 
Seq: GGTTCCATGGTCTAGTGGTcAGGACATTGGACTCTGAATCCAGTAaCCCGAGTTCAAGTCTCGGTGGAACCT
Str: >>>>>>>..>>>>........<<<<.>>>>>.......<<<<<....>>>>>.......<<<<<<<<<<<<.

Chr3.trna60 (23036880-23036952)	Length: 73 bp
Type: Ala	Anticodon: TGC at 34-36 (23036913-23036915)	Score: 66.6
HMM Sc=41.40	Sec struct Sc=25.20
         *    |    *    |    *    |    *    |    *    |    *    |    *    |  
Seq: GGGGATGTAGCTCAtATGGTAGAGCGCTCGCTTTGCATGCGAGAGGcACAGGGTTCGATTCCCTGCATCTCCA
Str: >>>>>>>..>>>>........<<<<.>>>>>.......<<<<<.....>>>>>.......<<<<<<<<<<<<.

Chr3.trna61 (23210707-23210777)	Length: 71 bp
Type: Gly	Anticodon: CCC at 33-35 (23210739-23210741)	Score: 65.4
HMM Sc=28.10	Sec struct Sc=37.30
         *    |    *    |    *    |    *    |    *    |    *    |    *    |
Seq: GCGCATCTGGTGTAGTGGTATCATAGTACCCTCCCACGGTACTGaCCAGGGTTCGATTCCCTGGATGCGCA
Str: >>>>>>>..>>>.........<<<.>>>>>.......<<<<<....>>>>>.......<<<<<<<<<<<<.

Chr3.trna62 (23285826-23285754)	Length: 73 bp
Type: Ala	Anticodon: TGC at 34-36 (23285793-23285791)	Score: 70.0
HMM Sc=45.30	Sec struct Sc=24.70
         *    |    *    |    *    |    *    |    *    |    *    |    *    |  
Seq: GGGGATGTAGCTCAAATGGTAGAGCGCTCGCTTTGCATGCGAGAGGcACGGGGTTCGATCCCCCGCATCTCCA
Str: >>>>>>>..>>>>........<<<<.>>>>>.......<<<<<.....>>>>>.......<<<<<<<<<<<<.

Chr3.trna63 (23285665-23285593)	Length: 73 bp
Type: Ala	Anticodon: TGC at 34-36 (23285632-23285630)	Score: 70.0
HMM Sc=45.30	Sec struct Sc=24.70
         *    |    *    |    *    |    *    |    *    |    *    |    *    |  
Seq: GGGGATGTAGCTCAAATGGTAGAGCGCTCGCTTTGCATGCGAGAGGcACGGGGTTCGATCCCCCGCATCTCCA
Str: >>>>>>>..>>>>........<<<<.>>>>>.......<<<<<.....>>>>>.......<<<<<<<<<<<<.

Chr3.trna64 (23051542-23051470)	Length: 73 bp
Type: Phe	Anticodon: GAA at 34-36 (23051509-23051507)	Score: 78.3
HMM Sc=58.40	Sec struct Sc=19.90
         *    |    *    |    *    |    *    |    *    |    *    |    *    |  
Seq: GCGGGGATAGCTCAGTTGGGAGAGCGTCAGACTGAAGATCTGAAGGtCGCGTGTTCGATCCACGCTCACCGCA
Str: >>>>.>>..>>>>........<<<<.>>>>>.......<<<<<.....>>>>>.......<<<<<<<.<<<<.

Chr3.trna65 (22470313-22470241)	Length: 73 bp
Type: Lys	Anticodon: CTT at 34-36 (22470280-22470278)	Score: 87.7
HMM Sc=67.60	Sec struct Sc=20.10
         *    |    *    |    *    |    *    |    *    |    *    |    *    |  
Seq: GCCCGTCTAGCTCAGTTGGTAGAGCGCAAGGCTCTTAACCTTGTGGtCGTGGGTTCGAGCCCCACGGTGGGCG
Str: >>>>>>>..>>>>........<<<<.>>>>>.......<<<<<.....>>>>>.......<<<<<<<<<<<<.

Chr3.trna66 (22186916-22186835)	Length: 82 bp
Type: Ser	Anticodon: GCT at 34-36 (22186883-22186881)	Score: 62.6
HMM Sc=39.40	Sec struct Sc=23.20
         *    |    *    |    *    |    *    |    *    |    *    |    *    |    *    | 
Seq: GTCGCTTTGGCCGAGTGGTtAAGGCGTGTTCCTGCTAAGTACATGGGGTTTCCCCGCGAGAGTTCGAATCTGTCAGGCGACG
Str: >>>>>>>..>>>..........<<<.>>>.>.......<.<<<.>>>>...<<<<..>>.>>.......<<.<<<<<<<<<.

Chr3.trna67 (22138918-22138847)	Length: 72 bp
Type: Asp	Anticodon: GTC at 34-36 (22138885-22138883)	Score: 69.8
HMM Sc=46.80	Sec struct Sc=23.00
         *    |    *    |    *    |    *    |    *    |    *    |    *    | 
Seq: GTCGTTGTAGTATAGTGGTaAGTATTCCCGCCTGTCACGCGGGTGaCCCGGGTTCGATCCCCGGCAACGGCG
Str: >>>>>>>..>>>>........<<<<.>>>>>.......<<<<<....>>>>>.......<<<<<<<<<<<<.

Chr3.trna68 (20813589-20813517)	Length: 73 bp
Type: Lys	Anticodon: CTT at 34-36 (20813556-20813554)	Score: 87.7
HMM Sc=67.60	Sec struct Sc=20.10
         *    |    *    |    *    |    *    |    *    |    *    |    *    |  
Seq: GCCCGTCTAGCTCAGTTGGTAGAGCGCAAGGCTCTTAACCTTGTGGtCGTGGGTTCGAGCCCCACGGTGGGCG
Str: >>>>>>>..>>>>........<<<<.>>>>>.......<<<<<.....>>>>>.......<<<<<<<<<<<<.

Chr3.trna69 (19409439-19409368)	Length: 72 bp
Type: Cys	Anticodon: GCA at 33-35 (19409407-19409405)	Score: 82.1
HMM Sc=59.90	Sec struct Sc=22.20
         *    |    *    |    *    |    *    |    *    |    *    |    *    | 
Seq: GGGTCCATAGCTCAGTGGTAGAGCATTTGACTGCAGATCAAGAGGtCACCGGTTCGAACCCGGTTGGGCCCT
Str: >>>>>>>..>>>>.......<<<<.>>>>>.......<<<<<.....>>>>>.......<<<<<<<<<<<<.

Chr3.trna70 (19392745-19392674)	Length: 72 bp
Type: Pro	Anticodon: AGG at 33-35 (19392713-19392711)	Score: 67.4
HMM Sc=34.70	Sec struct Sc=32.70
         *    |    *    |    *    |    *    |    *    |    *    |    *    | 
Seq: GGGCATTTGGTCTAGTGGTATGATTCTCGCTTAGGGTGCGAGAGGtCCCGAGTTCAATTCTCGGAATGCCCC
Str: >>>>>>>..>>>.........<<<.>>>>>.......<<<<<.....>>>>>.......<<<<<<<<<<<<.

Chr3.trna71 (19033464-19033393)	Length: 72 bp
Type: Asp	Anticodon: GTC at 34-36 (19033431-19033429)	Score: 69.8
HMM Sc=46.80	Sec struct Sc=23.00
         *    |    *    |    *    |    *    |    *    |    *    |    *    | 
Seq: GTCGTTGTAGTATAGTGGTaAGTATTCCCGCCTGTCACGCGGGTGaCCCGGGTTCGATCCCCGGCAACGGCG
Str: >>>>>>>..>>>>........<<<<.>>>>>.......<<<<<....>>>>>.......<<<<<<<<<<<<.

Chr3.trna72 (18997715-18997643)	Length: 73 bp
Type: Glu	Anticodon: CTC at 35-37 (18997681-18997679)	Score: 77.0
HMM Sc=51.50	Sec struct Sc=25.50
         *    |    *    |    *    |    *    |    *    |    *    |    *    |  
Seq: TCCGTCGTAGTCTAGCTGGTtAGGATACTCGGCTCTCACCCGAGAGaCCCGGGTTCGAGTCCCGGCGACGGAG
Str: >>>>>>>..>>>>.........<<<<.>>>>>.......<<<<<....>>>>>.......<<<<<<<<<<<<.

Chr3.trna73 (18744879-18744808)	Length: 72 bp
Type: Glu	Anticodon: TTC at 34-36 (18744846-18744844)	Score: 70.4
HMM Sc=45.60	Sec struct Sc=24.80
         *    |    *    |    *    |    *    |    *    |    *    |    *    | 
Seq: TCCGTTATCGTCCAGCGGTtAGGATATCTGGCTTTCACCCAGGAGaCCCGGGTTCGATTCCCGGTAACGGAG
Str: >>>>>>>..>>>>........<<<<.>>>>>.......<<<<<....>>>>>.......<<<<<<<<<<<<.

Chr3.trna74 (17974676-17974591)	Length: 86 bp
Type: Tyr	Anticodon: GTA at 34-36 (17974643-17974641)	Score: 74.2
Possible intron: 38-50 (17974639-17974627)
HMM Sc=42.50	Sec struct Sc=31.70
         *    |    *    |    *    |    *    |    *    |    *    |    *    |    *    |    *
Seq: CCGACCTTAGCTCAGTTGGTAGAGCGGAAGACTGTAGtctgtgacagcaaATCTTTAGGtCGCTGGTTCGATTCCGGCAGGTCGGA
Str: >>>>>>>..>>>>........<<<<.>>>>>....................<<<<<.....>>>>>.......<<<<<<<<<<<<.

Chr3.trna75 (16427112-16427041)	Length: 72 bp
Type: Gly	Anticodon: TCC at 34-36 (16427079-16427077)	Score: 74.1
HMM Sc=46.70	Sec struct Sc=27.40
         *    |    *    |    *    |    *    |    *    |    *    |    *    | 
Seq: GCGTCTGTAGTCCAACGGTtAGGATAATTGCCTTCCAAGCAATAGaCCCGGGTTCGACTCCCGGCAGACGCA
Str: >>>>>>>..>>>>........<<<<.>>>>>.......<<<<<....>>>>>.......<<<<<<<<<<<<.

Chr3.trna76 (10759465-10759393)	Length: 73 bp
Type: Ala	Anticodon: AGC at 34-36 (10759432-10759430)	Score: 63.4
HMM Sc=38.20	Sec struct Sc=25.20
         *    |    *    |    *    |    *    |    *    |    *    |    *    |  
Seq: GGGGATGTAGCTCAGATGGTAGAGCGCTCGCTTAGCATGCGAGAGGtACGGGGATCGATACCCCGCATCTCCA
Str: >>>>>>>..>>>>........<<<<.>>>>>.......<<<<<.....>>>>>.......<<<<<<<<<<<<.

Chr3.trna77 (9372447-9372374)	Length: 74 bp
Type: Ile	Anticodon: AAT at 35-37 (9372413-9372411)	Score: 86.4
HMM Sc=57.90	Sec struct Sc=28.50
         *    |    *    |    *    |    *    |    *    |    *    |    *    |   
Seq: GGCCTATTAGCTCAGTTGGTtAGAGCGTCGTGCTAATAACGCGAAGGtCACAGGTTCGATCCCTGTATAGGCCA
Str: >>>>>>>..>>>>.........<<<<.>>>>>.......<<<<<.....>>>>>.......<<<<<<<<<<<<.

Chr3.trna78 (7567465-7567394)	Length: 72 bp
Type: Pro	Anticodon: AGG at 33-35 (7567433-7567431)	Score: 68.2
HMM Sc=35.90	Sec struct Sc=32.30
         *    |    *    |    *    |    *    |    *    |    *    |    *    | 
Seq: GGGCGTTTGGTCTAGTGGTATGATTCTCGCTTAGGGTGCGAGAGGtCCCGAGTTCAATTCTCGGAACGCCCC
Str: >>>>>>>..>>>.........<<<.>>>>>.......<<<<<.....>>>>>.......<<<<<<<<<<<<.

Chr3.trna79 (7319658-7319577)	Length: 82 bp
Type: Ser	Anticodon: GCT at 34-36 (7319625-7319623)	Score: 76.2
HMM Sc=41.10	Sec struct Sc=35.10
         *    |    *    |    *    |    *    |    *    |    *    |    *    |    *    | 
Seq: GTCGCTTTGGCCGAGTGGTtAAGGCGTGTGCCTGCTAAGTACATGGGATTTTCCCGCGAGAGTTCGAATCTCTCAGGCGACG
Str: >>>>>>>..>>>..........<<<.>>>>>.......<<<<<.>>>>...<<<<..>>>>>.......<<<<<<<<<<<<.

Chr3.trna80 (7224290-7224218)	Length: 73 bp
Type: Arg	Anticodon: ACG at 34-36 (7224257-7224255)	Score: 71.4
HMM Sc=49.50	Sec struct Sc=21.90
         *    |    *    |    *    |    *    |    *    |    *    |    *    |  
Seq: GGTTCCATGGCCCAATGGAtAAGGCGCTGGTCTACGAAACCAGAGAtTCTGGGTTCGATCCCCAGTGGAATCG
Str: >>>>>>>..>>>..........<<<.>>>>>.......<<<<<.....>>>>>.......<<<<<<<<<<<<.

Chr3.trna81 (6484013-6483940)	Length: 74 bp
Type: Thr	Anticodon: AGT at 35-37 (6483979-6483977)	Score: 75.0
HMM Sc=47.40	Sec struct Sc=27.60
         *    |    *    |    *    |    *    |    *    |    *    |    *    |   
Seq: GCTCTCGTAGCTCAGTTGGTtAGAGCACCCGTTTAGTAAGCGGGAGGtCTTGAGTTCAACTCTCAACGAGAGCA
Str: >>>>>>>..>>>>.........<<<<.>>>>>.......<<<<<.....>>>>>.......<<<<<<<<<<<<.

Chr3.trna82 (5068367-5068294)	Length: 74 bp
Type: Ile	Anticodon: TAT at 35-37 (5068333-5068331)	Score: 85.9
HMM Sc=70.60	Sec struct Sc=15.30
         *    |    *    |    *    |    *    |    *    |    *    |    *    |   
Seq: GGTCCCGTAGCTCAGTTGGTtAGAGCGTTGGTCTTATGAGCCGAAGGtCGCGGGTTCGAGCCCCGCCGGGACCA
Str: >>>>>>>..>>>>.........<<<<.>>>>>.......<<<<<.....>>>>>.......<<<<<<<<<<<<.

Chr3.trna83 (3995169-3995097)	Length: 73 bp
Type: Arg	Anticodon: CCG at 34-36 (3995136-3995134)	Score: 83.1
HMM Sc=61.00	Sec struct Sc=22.10
         *    |    *    |    *    |    *    |    *    |    *    |    *    |  
Seq: GATCCCATAGCGGAGTGGAtATCGCGTTAGACTCCGAATCTAAAGGtCGTGGGTTCGATTCCCACTGGGATCA
Str: >>>>>>>..>>>>........<<<<.>>>>>.......<<<<<.....>>>>>.......<<<<<<<<<<<<.

Chr3.trna84 (3622763-3622692)	Length: 72 bp
Type: Pro	Anticodon: CGG at 33-35 (3622731-3622729)	Score: 68.2
HMM Sc=35.30	Sec struct Sc=32.90
         *    |    *    |    *    |    *    |    *    |    *    |    *    | 
Seq: GGGTGTTTGGTCTAGTGGTATGATTCTCGCTTCGGGTGCGAGAGGtCCCGAGTTCGATTCTCGGAACACCCC
Str: >>>>>>>..>>>.........<<<.>>>>>.......<<<<<.....>>>>>.......<<<<<<<<<<<<.

Chr3.trna86 (2945777-2945696)	Length: 82 bp
Type: Ser	Anticodon: TGA at 34-36 (2945744-2945742)	Score: 81.1
HMM Sc=46.70	Sec struct Sc=34.40
         *    |    *    |    *    |    *    |    *    |    *    |    *    |    *    | 
Seq: GTCGATATGTCCGAGTGGTtAAGGAGATAGACTTGAAATCTATTGGGCTTCGCCCGCGCAGGTTCGAACCCTGCTGTCGACG
Str: >>>>>>>..>>>..........<<<.>>>>>.......<<<<<.>>>>...<<<<..>>>>>.......<<<<<<<<<<<<.

Chr3.trna87 (2918486-2918413)	Length: 74 bp
Type: Arg	Anticodon: TCG at 35-37 (2918452-2918450)	Score: 82.3
HMM Sc=61.00	Sec struct Sc=21.30
         *    |    *    |    *    |    *    |    *    |    *    |    *    |   
Seq: GACCGCATAGCGCAGTGGAttAGCGCGTTTGACTTCGGATCAAAAGGtCGTGGGTTCGACTCCCACTGTGGTCG
Str: >>>>>>>..>>>>.........<<<<.>>>>>.......<<<<<.....>>>>>.......<<<<<<<<<<<<.

Chr3.trna88 (2253756-2253675)	Length: 82 bp
Type: Ser	Anticodon: TGA at 34-36 (2253723-2253721)	Score: 79.2
HMM Sc=43.90	Sec struct Sc=35.30
         *    |    *    |    *    |    *    |    *    |    *    |    *    |    *    | 
Seq: GTCAATATGTCCGAGTGGTtAAGGAGACAGACTTGAAATCTGTTGGGCTTCGCCCGCGCAGGTTCGAACCCTGCTGTTGACG
Str: >>>>>>>..>>>..........<<<.>>>>>.......<<<<<.>>>>...<<<<..>>>>>.......<<<<<<<<<<<<.

Chr3.trna89 (2232550-2232465)	Length: 86 bp
Type: Met	Anticodon: CAT at 35-37 (2232516-2232514)	Score: 64.2
Possible intron: 39-50 (2232512-2232501)
HMM Sc=40.80	Sec struct Sc=23.40
         *    |    *    |    *    |    *    |    *    |    *    |    *    |    *    |    *
Seq: GGGGTGGTGGCGCAGTTGGCtAGCGCGTAGGTCTCATAgctatctgagtaATCCTGAGGtCGAGAGTTCGAGCCTCTCTCACCCCA
Str: >>>>>>>..>>>>.........<<<<.>>>>.....................<<<<.....>>>>>.......<<<<<<<<<<<<.

Chr3.trna90 (2105027-2104956)	Length: 72 bp
Type: His	Anticodon: GTG at 34-36 (2104994-2104992)	Score: 63.0
HMM Sc=33.70	Sec struct Sc=29.30
         *    |    *    |    *    |    *    |    *    |    *    |    *    | 
Seq: GTGGCTGTAGTTTAGTGGTaAGAATTCCACGTTGTGGCCGTGGAGaCCTGGGCTCGAATCCCAGCAGCCACA
Str: >>>>>>>..>>>>........<<<<.>>>>>.......<<<<<....>>>>>.......<<<<<<<<<<<<.

Chr3.trna91 (1920104-1920033)	Length: 72 bp
Type: Pro	Anticodon: TGG at 33-35 (1920072-1920070)	Score: 68.5
HMM Sc=35.70	Sec struct Sc=32.80
         *    |    *    |    *    |    *    |    *    |    *    |    *    | 
Seq: GGGCATTTGGTCTAGTGGTATGATTCTCGCTTTGGGTGCGAGAGGtCCCGAGTTCGATTCTCGGAATGCCCC
Str: >>>>>>>..>>>.........<<<.>>>>>.......<<<<<.....>>>>>.......<<<<<<<<<<<<.

Chr3.trna92 (1843394-1843324)	Length: 71 bp
Type: Gly	Anticodon: GCC at 33-35 (1843362-1843360)	Score: 57.8
HMM Sc=42.60	Sec struct Sc=15.20
         *    |    *    |    *    |    *    |    *    |    *    |    *    |
Seq: GCACCAGTGGTCTAGTGGTAGAATAGAACCCTGCCACGGTACAGaCCCGGGTTCGATTCCCGGCTGGTGCA
Str: >>>>>>>..>>.>.......<.<<.>.>>>.......<<<.<....>>>>>.......<<<<<<<<<<<<.

Chr3.trna93 (1707809-1707738)	Length: 72 bp
Type: Pro	Anticodon: CGG at 33-35 (1707777-1707775)	Score: 67.0
HMM Sc=32.90	Sec struct Sc=34.10
         *    |    *    |    *    |    *    |    *    |    *    |    *    | 
Seq: GGGTGTTTGGTCTAGTGGTATGATTCGCGCTTCGGGTGCGCGAGGtCCCGAGTTCGATTCTCGGAACACCCC
Str: >>>>>>>..>>>.........<<<.>>>>>.......<<<<<.....>>>>>.......<<<<<<<<<<<<.

Chr3.trna94 (1601409-1601338)	Length: 72 bp
Type: Glu	Anticodon: TTC at 34-36 (1601376-1601374)	Score: 70.8
HMM Sc=46.30	Sec struct Sc=24.50
         *    |    *    |    *    |    *    |    *    |    *    |    *    | 
Seq: TCCGTTGTCGTCCAGCGGTtAGGATATCTGGCTTTCACCCAGGAGaCCCGGGTTCGATTCCCGGCAACGGAG
Str: >>>>>>>..>>>>........<<<<.>>>>>.......<<<<<....>>>>>.......<<<<<<<<<<<<.

Chr4.trna1 (33800-33872)	Length: 73 bp
Type: Lys	Anticodon: CTT at 34-36 (33833-33835)	Score: 87.7
HMM Sc=67.60	Sec struct Sc=20.10
         *    |    *    |    *    |    *    |    *    |    *    |    *    |  
Seq: GCCCGTCTAGCTCAGTTGGTAGAGCGCAAGGCTCTTAACCTTGTGGtCGTGGGTTCGAGCCCCACGGTGGGCG
Str: >>>>>>>..>>>>........<<<<.>>>>>.......<<<<<.....>>>>>.......<<<<<<<<<<<<.

Chr4.trna3 (1390895-1390966)	Length: 72 bp
Type: Pro	Anticodon: AGG at 33-35 (1390927-1390929)	Score: 67.4
HMM Sc=34.70	Sec struct Sc=32.70
         *    |    *    |    *    |    *    |    *    |    *    |    *    | 
Seq: GGGCATTTGGTCTAGTGGTATGATTCTCGCTTAGGGTGCGAGAGGtCCCGAGTTCAATTCTCGGAATGCCCC
Str: >>>>>>>..>>>.........<<<.>>>>>.......<<<<<.....>>>>>.......<<<<<<<<<<<<.

Chr4.trna4 (1442005-1442076)	Length: 72 bp
Type: Thr	Anticodon: TGT at 33-35 (1442037-1442039)	Score: 83.0
HMM Sc=58.30	Sec struct Sc=24.70
         *    |    *    |    *    |    *    |    *    |    *    |    *    | 
Seq: GCCCGTATAGCTCAGTGGTAGAGCGTCAGTCTTGTAAACTGAAGGtCCGTAGTTCGATCCTGCGTGTGGGCA
Str: >>>>>>>..>>>>.......<<<<.>>>>>.......<<<<<.....>>>>>.......<<<<<<<<<<<<.

Chr4.trna5 (1501607-1501678)	Length: 72 bp
Type: Gln	Anticodon: CTG at 34-36 (1501640-1501642)	Score: 74.6
HMM Sc=50.10	Sec struct Sc=24.50
         *    |    *    |    *    |    *    |    *    |    *    |    *    | 
Seq: GGTCCTATGGTCTAGTGGTcAGGACATTGGACTCTGAATCCAGTAaCCCGAGTTCAAATCTCGGTAGGACCT
Str: >>>>>>>..>>>>........<<<<.>>>>>.......<<<<<....>>>>>.......<<<<<<<<<<<<.

Chr4.trna6 (6646430-6646500)	Length: 71 bp
Type: Gly	Anticodon: CCC at 33-35 (6646462-6646464)	Score: 65.4
HMM Sc=28.10	Sec struct Sc=37.30
         *    |    *    |    *    |    *    |    *    |    *    |    *    |
Seq: GCGCATCTGGTGTAGTGGTATCATAGTACCCTCCCACGGTACTGaCCAGGGTTCGATTCCCTGGATGCGCA
Str: >>>>>>>..>>>.........<<<.>>>>>.......<<<<<....>>>>>.......<<<<<<<<<<<<.

Chr4.trna8 (6819292-6819375)	Length: 84 bp
Type: Tyr	Anticodon: GTA at 34-36 (6819325-6819327)	Score: 74.3
Possible intron: 38-48 (6819329-6819339)
HMM Sc=42.60	Sec struct Sc=31.70
         *    |    *    |    *    |    *    |    *    |    *    |    *    |    *    |   
Seq: CCGACCTTAGCTCAGTTGGTAGAGCGGAAGACTGTAGtagttgctgaaATCTTTAGGtCGCTGGTTCGATTCCGGCAGGTCGGA
Str: >>>>>>>..>>>>........<<<<.>>>>>..................<<<<<.....>>>>>.......<<<<<<<<<<<<.

Chr4.trna9 (6944727-6944798)	Length: 72 bp
Type: Thr	Anticodon: TGT at 33-35 (6944759-6944761)	Score: 83.0
HMM Sc=58.30	Sec struct Sc=24.70
         *    |    *    |    *    |    *    |    *    |    *    |    *    | 
Seq: GCCCGTATAGCTCAGTGGTAGAGCGTCAGTCTTGTAAACTGAAGGtCCGTAGTTCGATCCTGCGTGTGGGCA
Str: >>>>>>>..>>>>.......<<<<.>>>>>.......<<<<<.....>>>>>.......<<<<<<<<<<<<.

Chr4.trna10 (7185704-7185777)	Length: 74 bp
Type: Val	Anticodon: AAC at 35-37 (7185738-7185740)	Score: 72.5
HMM Sc=48.10	Sec struct Sc=24.40
         *    |    *    |    *    |    *    |    *    |    *    |    *    |   
Seq: GGTTTCGTGGTGTAGTTGGTtATCACGTCAGTCTAACACACTGAAGGtCTCCGGTTCGAACCCGGGCGAAGCCA
Str: >>>>>>>..>>>...........<<<.>>>>>.......<<<<<.....>>>>>.......<<<<<<<<<<<<.

Chr4.trna11 (7256415-7256487)	Length: 73 bp
Type: Lys	Anticodon: CTT at 34-36 (7256448-7256450)	Score: 87.7
HMM Sc=67.60	Sec struct Sc=20.10
         *    |    *    |    *    |    *    |    *    |    *    |    *    |  
Seq: GCCCGTCTAGCTCAGTTGGTAGAGCGCAAGGCTCTTAACCTTGTGGtCGTGGGTTCGAGCCCCACGGTGGGCG
Str: >>>>>>>..>>>>........<<<<.>>>>>.......<<<<<.....>>>>>.......<<<<<<<<<<<<.

Chr4.trna12 (7730961-7731041)	Length: 81 bp
Type: Leu	Anticodon: AAG at 36-38 (7730996-7730998)	Score: 71.4
HMM Sc=51.10	Sec struct Sc=20.30
         *    |    *    |    *    |    *    |    *    |    *    |    *    |    *    |
Seq: GTTGATATGGCCGAGTTGGTctAAGGCGCCAGATTAAGGTTCTGGTccgaaaGGgCGTGGGTTCAAATCCCACTGTCAACA
Str: >>>>>>>..>>>............<<<.>>>>>.......<<<<<...........>>>>>.......<<<<<<<<<<<<.

Chr4.trna13 (7814202-7814274)	Length: 73 bp
Type: Glu	Anticodon: CTC at 35-37 (7814236-7814238)	Score: 77.0
HMM Sc=51.50	Sec struct Sc=25.50
         *    |    *    |    *    |    *    |    *    |    *    |    *    |  
Seq: TCCGTCGTAGTCTAGCTGGTtAGGATACTCGGCTCTCACCCGAGAGaCCCGGGTTCGAGTCCCGGCGACGGAG
Str: >>>>>>>..>>>>.........<<<<.>>>>>.......<<<<<....>>>>>.......<<<<<<<<<<<<.

Chr4.trna14 (8255700-8255771)	Length: 72 bp
Type: His	Anticodon: GTG at 34-36 (8255733-8255735)	Score: 56.8
HMM Sc=27.70	Sec struct Sc=29.10
         *    |    *    |    *    |    *    |    *    |    *    |    *    | 
Seq: GTGGCTGTAGTTTAGTGGTtAGAATCCCACGTTGTGGCCGTGGGGaCCTGGGCTCGAATCCCAGCAGCCACA
Str: >>>>>>>..>>>>........<<<<.>>>>>.......<<<<<....>>>>>.......<<<<<<<<<<<<.

Chr4.trna15 (8979656-8979728)	Length: 73 bp
Type: Lys	Anticodon: CTT at 34-36 (8979689-8979691)	Score: 87.7
HMM Sc=67.60	Sec struct Sc=20.10
         *    |    *    |    *    |    *    |    *    |    *    |    *    |  
Seq: GCCCGTCTAGCTCAGTTGGTAGAGCGCAAGGCTCTTAACCTTGTGGtCGTGGGTTCGAGCCCCACGGTGGGCG
Str: >>>>>>>..>>>>........<<<<.>>>>>.......<<<<<.....>>>>>.......<<<<<<<<<<<<.

Chr4.trna16 (9108308-9108381)	Length: 74 bp
Type: Thr	Anticodon: AGT at 35-37 (9108342-9108344)	Score: 75.0
HMM Sc=47.40	Sec struct Sc=27.60
         *    |    *    |    *    |    *    |    *    |    *    |    *    |   
Seq: GCTCTCGTAGCTCAGTTGGTtAGAGCACCCGTTTAGTAAGCGGGAGGtCTTGAGTTCAACTCTCAACGAGAGCA
Str: >>>>>>>..>>>>.........<<<<.>>>>>.......<<<<<.....>>>>>.......<<<<<<<<<<<<.

Chr4.trna17 (9191576-9191648)	Length: 73 bp
Type: Val	Anticodon: TAC at 34-36 (9191609-9191611)	Score: 71.5
HMM Sc=39.60	Sec struct Sc=31.90
         *    |    *    |    *    |    *    |    *    |    *    |    *    |  
Seq: GATTCTGTGGTGTAGTGGTtATCACGTTTGCCTTACACGCAAAAGGtCTCCAGTTCGATCCTGGGCAGAATCA
Str: >>>>>>>..>>>..........<<<.>>>>>.......<<<<<.....>>>>>.......<<<<<<<<<<<<.

Chr4.trna18 (9287209-9287282)	Length: 74 bp
Type: Thr	Anticodon: AGT at 35-37 (9287243-9287245)	Score: 73.6
HMM Sc=45.20	Sec struct Sc=28.40
         *    |    *    |    *    |    *    |    *    |    *    |    *    |   
Seq: GCTTTCATAGCTCAGTTGGTtAGAGCACCCGTTTAGTAAGCGGGAGGtCTTGAGTTCAACTCTCAATGAAAGCA
Str: >>>>>>>..>>>>.........<<<<.>>>>>.......<<<<<.....>>>>>.......<<<<<<<<<<<<.

Chr4.trna19 (9289685-9289765)	Length: 81 bp
Type: Leu	Anticodon: CAG at 36-38 (9289720-9289722)	Score: 70.7
HMM Sc=49.80	Sec struct Sc=20.90
         *    |    *    |    *    |    *    |    *    |    *    |    *    |    *    |
Seq: GTCAAGATGGCCGAGTTGGTctAAGGCGCCAGTTTCAGGTACTGGTccgaaaGGgCGTGGGTTCAAATCCCACTCTTGACA
Str: >>>>>>>..>>>............<<<.>>>>>.......<<<<<...........>>>>>.......<<<<<<<<<<<<.

Chr4.trna20 (10302001-10302073)	Length: 73 bp
Type: Glu	Anticodon: CTC at 35-37 (10302035-10302037)	Score: 69.7
HMM Sc=50.80	Sec struct Sc=18.90
         *    |    *    |    *    |    *    |    *    |    *    |    *    |  
Seq: TCCGTTGTAGTCTAGCTGGTcAGGATACTCGGCTCTCACCCAAGAGaCCCGGGTTCGAGTCCCGGCAACGGAG
Str: >>>>>>>..>>>>.........<<<<.>>.>>.......<<.<<....>>>>>.......<<<<<<<<<<<<.

Chr4.trna21 (11910289-11910362)	Length: 74 bp
Type: Asn	Anticodon: GTT at 35-37 (11910323-11910325)	Score: 81.4
HMM Sc=54.70	Sec struct Sc=26.70
         *    |    *    |    *    |    *    |    *    |    *    |    *    |   
Seq: GCTGGAGTAGCTCAGTTGGTtAGAGCGTGTGGCTGTTAACCACAAGGtCAGAGGTTCGACCCCTCTCTCTAGCG
Str: >>>>>>>..>>>>.........<<<<.>>>>>.......<<<<<.....>>>>>.......<<<<<<<<<<<<.

Chr4.trna23 (12320110-12320193)	Length: 84 bp
Type: Leu	Anticodon: CAA at 35-37 (12320144-12320146)	Score: 79.8
HMM Sc=55.80	Sec struct Sc=24.00
         *    |    *    |    *    |    *    |    *    |    *    |    *    |    *    |   
Seq: GTCAGGGTGGCCGAGTGGTctAAGGCGCCAGACTCAAGTTCTGGTCCTCGTAAGAGGGCGTGGGTTCAAATCCCACTTCTGACA
Str: >>>>>>>..>>>...........<<<.>>>>>.......<<<<<.>>>>....<<<<..>>>>>.......<<<<<<<<<<<<.

Chr4.trna24 (12429599-12429671)	Length: 73 bp
Type: Ala	Anticodon: CGC at 34-36 (12429632-12429634)	Score: 68.3
HMM Sc=44.10	Sec struct Sc=24.20
         *    |    *    |    *    |    *    |    *    |    *    |    *    |  
Seq: GGGGGTGTAGCTCAtATGGTAGAGCGCTCGCTTCGCATGCGAGAGGcACGGGGTTCGATTCCCCGCACCTCCA
Str: >>>>>>>..>>>>........<<<<.>>>>>.......<<<<<.....>>>>>.......<<<<<<<<<<<<.

Chr4.trna25 (12686139-12686220)	Length: 82 bp
Type: Ser	Anticodon: GCT at 34-36 (12686172-12686174)	Score: 79.9
HMM Sc=45.00	Sec struct Sc=34.90
         *    |    *    |    *    |    *    |    *    |    *    |    *    |    *    | 
Seq: GTCGCTTTGGCCGAGTGGTtAAGGCGTGTGCCTGCTAAGTACATGGGCTCTGCCCGCGAGAGTTCGAATCTCTCAGGCGACG
Str: >>>>>>>..>>>..........<<<.>>>>>.......<<<<<.>>>>...<<<<..>>>>>.......<<<<<<<<<<<<.

Chr4.trna26 (13454557-13454629)	Length: 73 bp
Type: Ala	Anticodon: AGC at 34-36 (13454590-13454592)	Score: 63.4
HMM Sc=38.70	Sec struct Sc=24.70
         *    |    *    |    *    |    *    |    *    |    *    |    *    |  
Seq: GGGGATGTAGCTCAGATGGTAGAGCGCTCGCTTAGCATGCGAGAGGcACGGGGATCGATACCCCGCATCTCCA
Str: >>>>>>>..>>>>........<<<<.>>>>>.......<<<<<.....>>>>>.......<<<<<<<<<<<<.

Chr4.trna27 (13704782-13704854)	Length: 73 bp
Type: Phe	Anticodon: GAA at 34-36 (13704815-13704817)	Score: 78.3
HMM Sc=58.40	Sec struct Sc=19.90
         *    |    *    |    *    |    *    |    *    |    *    |    *    |  
Seq: GCGGGGATAGCTCAGTTGGGAGAGCGTCAGACTGAAGATCTGAAGGtCGCGTGTTCGATCCACGCTCACCGCA
Str: >>>>.>>..>>>>........<<<<.>>>>>.......<<<<<.....>>>>>.......<<<<<<<.<<<<.

Chr4.trna28 (14032490-14032561)	Length: 72 bp
Type: Lys	Anticodon: TTT at 33-35 (14032522-14032524)	Score: 91.2
HMM Sc=67.50	Sec struct Sc=23.70
         *    |    *    |    *    |    *    |    *    |    *    |    *    | 
Seq: GCCGTCTTAGCTCAGTGGTAGAGCGCGTGGCTTTTACCCACGAGGcCGTGGGTTCGATCCCCACAGACGGCG
Str: >>>>>>>..>>>>.......<<<<.>>>>>.......<<<<<.....>>>>>.......<<<<<<<<<<<<.

Chr4.trna29 (14267281-14267362)	Length: 82 bp
Type: Ser	Anticodon: GCT at 34-36 (14267314-14267316)	Score: 80.5
HMM Sc=45.20	Sec struct Sc=35.30
         *    |    *    |    *    |    *    |    *    |    *    |    *    |    *    | 
Seq: GTCGCTTTGGCCGAGTGGTtAAGGCGTGTGCCTGCTAAGTACATGGGGTTTCCCCGCGAGAGTTCGAATCTCTCAGGCGACG
Str: >>>>>>>..>>>..........<<<.>>>>>.......<<<<<.>>>>...<<<<..>>>>>.......<<<<<<<<<<<<.

Chr4.trna30 (14470278-14470349)	Length: 72 bp
Type: Pro	Anticodon: TGG at 33-35 (14470310-14470312)	Score: 69.2
HMM Sc=36.90	Sec struct Sc=32.30
         *    |    *    |    *    |    *    |    *    |    *    |    *    | 
Seq: GGGCGTTTGGTCTAGTGGTATGATTCTCGCTTTGGGTGCGAGAGGtCCCGAGTTCGATTCTCGGAACGCCCC
Str: >>>>>>>..>>>.........<<<.>>>>>.......<<<<<.....>>>>>.......<<<<<<<<<<<<.

Chr4.trna31 (15120650-15120722)	Length: 73 bp
Type: Arg	Anticodon: TCT at 34-36 (15120683-15120685)	Score: 70.7
HMM Sc=50.70	Sec struct Sc=20.00
         *    |    *    |    *    |    *    |    *    |    *    |    *    |  
Seq: GCACCCATGGCCTAATGGAtAAGGCGCTTGACTTCTAATCAAGCGAtTGTGGGTTCGAGTCCCACTGGGTGTG
Str: >>>>>>>..>>>>........<<<<.>>>>>.......<<<<<.....>>>>>.......<<<<<<<<<<<<.

Chr4.trna32 (15183084-15183156)	Length: 73 bp
Type: Arg	Anticodon: ACG at 34-36 (15183117-15183119)	Score: 72.9
HMM Sc=50.30	Sec struct Sc=22.60
         *    |    *    |    *    |    *    |    *    |    *    |    *    |  
Seq: GACTCCATGGCCCAATGGAtAAGGCGCTGGTCTACGAAACCAGAGAtTCTGGGTTCGATCCCCAGTGGAGTCG
Str: >>>>>>>..>>>..........<<<.>>>>>.......<<<<<.....>>>>>.......<<<<<<<<<<<<.

Chr4.trna33 (15576650-15576722)	Length: 73 bp
Type: Arg	Anticodon: TCT at 34-36 (15576683-15576685)	Score: 70.7
HMM Sc=50.70	Sec struct Sc=20.00
         *    |    *    |    *    |    *    |    *    |    *    |    *    |  
Seq: GCACCCATGGCCTAATGGAtAAGGCGCTTGACTTCTAATCAAGCGAtTGTGGGTTCGAGTCCCACTGGGTGTG
Str: >>>>>>>..>>>>........<<<<.>>>>>.......<<<<<.....>>>>>.......<<<<<<<<<<<<.

Chr4.trna34 (15671393-15671463)	Length: 71 bp
Type: Gly	Anticodon: GCC at 33-35 (15671425-15671427)	Score: 66.5
HMM Sc=44.80	Sec struct Sc=21.70
         *    |    *    |    *    |    *    |    *    |    *    |    *    |
Seq: GCACCAGTGGTCTAGTGGTAGAATAGTACCCTGCCACGGTACAGaCCCGGGTTCGATTCCCGGCTGGTGCA
Str: >>>>>>>..>>.>.......<.<<.>>>>>.......<<<<<....>>>>>.......<<<<<<<<<<<<.

Chr4.trna35 (15804549-15804630)	Length: 82 bp
Type: Ser	Anticodon: CGA at 34-36 (15804582-15804584)	Score: 82.0
HMM Sc=46.70	Sec struct Sc=35.30
         *    |    *    |    *    |    *    |    *    |    *    |    *    |    *    | 
Seq: GTCAATATGTCCGAGTGGTtAAGGAGATTGACTCGAAATCAATTGGGCTTTGCCCGCGCAGGTTCGAATCCTGCTGTTGACG
Str: >>>>>>>..>>>..........<<<.>>>>>.......<<<<<.>>>>...<<<<..>>>>>.......<<<<<<<<<<<<.

Chr4.trna36 (16304124-16304196)	Length: 73 bp
Type: Arg	Anticodon: TCT at 34-36 (16304157-16304159)	Score: 70.3
HMM Sc=51.60	Sec struct Sc=18.70
         *    |    *    |    *    |    *    |    *    |    *    |    *    |  
Seq: GCGCTCGTGGCCCAATGGAtAAGGCGTCTGACTTCTAATCAGACGAtTGTGGGTTCGATCCCCACCGAGCGTG
Str: >>>>>>>..>>>..........<<<.>>>>>.......<<<<<.....>>>>>.......<<<<<<<<<<<<.

Chr4.trna37 (16556623-16556695)	Length: 73 bp
Type: Glu	Anticodon: CTC at 35-37 (16556657-16556659)	Score: 76.3
HMM Sc=50.40	Sec struct Sc=25.90
         *    |    *    |    *    |    *    |    *    |    *    |    *    |  
Seq: TCCGTTGTAGTCTAGCTGGTcAGGATACTCGGCTCTCACCCGAGAGaCCCGGGTTCGAGTCCCGGCAACGGAG
Str: >>>>>>>..>>>>.........<<<<.>>>>>.......<<<<<....>>>>>.......<<<<<<<<<<<<.

Chr4.trna38 (16655286-16655359)	Length: 74 bp
Type: Thr	Anticodon: AGT at 35-37 (16655320-16655322)	Score: 70.2
HMM Sc=46.10	Sec struct Sc=24.10
         *    |    *    |    *    |    *    |    *    |    *    |    *    |   
Seq: GCTCTCGTAGCTCAGTTGGTtAGAGCACCCGTTTAGTAAGCGGGAGGtCTTGAGTTCAACTCTCAACGAAAGCA
Str: >>>.>>>..>>>>.........<<<<.>>>>>.......<<<<<.....>>>>>.......<<<<<<<<.<<<.

Chr4.trna39 (17130052-17130124)	Length: 73 bp
Type: Glu	Anticodon: CTC at 35-37 (17130086-17130088)	Score: 76.3
HMM Sc=50.40	Sec struct Sc=25.90
         *    |    *    |    *    |    *    |    *    |    *    |    *    |  
Seq: TCCGTTGTAGTCTAGCTGGTcAGGATACTCGGCTCTCACCCGAGAGaCCCGGGTTCGAGTCCCGGCAACGGAG
Str: >>>>>>>..>>>>.........<<<<.>>>>>.......<<<<<....>>>>>.......<<<<<<<<<<<<.

Chr4.trna40 (17149471-17149542)	Length: 72 bp
Type: Pro	Anticodon: CGG at 33-35 (17149503-17149505)	Score: 68.2
HMM Sc=35.30	Sec struct Sc=32.90
         *    |    *    |    *    |    *    |    *    |    *    |    *    | 
Seq: GGGTGTTTGGTCTAGTGGTATGATTCTCGCTTCGGGTGCGAGAGGtCCCGAGTTCGATTCTCGGAACACCCC
Str: >>>>>>>..>>>.........<<<.>>>>>.......<<<<<.....>>>>>.......<<<<<<<<<<<<.

Chr4.trna41 (18293780-18293851)	Length: 72 bp
Type: His	Anticodon: GTG at 34-36 (18293813-18293815)	Score: 63.0
HMM Sc=33.70	Sec struct Sc=29.30
         *    |    *    |    *    |    *    |    *    |    *    |    *    | 
Seq: GTGGCTGTAGTTTAGTGGTaAGAATTCCACGTTGTGGCCGTGGAGaCCTGGGCTCGAATCCCAGCAGCCACA
Str: >>>>>>>..>>>>........<<<<.>>>>>.......<<<<<....>>>>>.......<<<<<<<<<<<<.

Chr4.trna42 (18395028-18395099)	Length: 72 bp
Type: Trp	Anticodon: CCA at 33-35 (18395060-18395062)	Score: 75.8
HMM Sc=51.20	Sec struct Sc=24.60
         *    |    *    |    *    |    *    |    *    |    *    |    *    | 
Seq: GGATCCGTGGCGCAATGGTAGCGCGTCTGACTCCAGATCAGAAGGtTGCGTGTTCGATTCACGTCGGGTTCA
Str: >>>>>>>..>>>>.......<<<<.>>>>>.......<<<<<.....>>>>>.......<<<<<<<<<<<<.

Chr4.trna43 (18411265-18411338)	Length: 74 bp
Type: Val	Anticodon: CAC at 35-37 (18411299-18411301)	Score: 81.5
HMM Sc=53.50	Sec struct Sc=28.00
         *    |    *    |    *    |    *    |    *    |    *    |    *    |   
Seq: GTCTGGGTGGTGTAGTCGGTtATCACGCTAGTCTCACACACTAGAGGtCCCCGGTTCGAACCCGGGCTCAGACA
Str: >>>>>>>..>>>...........<<<.>>>>>.......<<<<<.....>>>>>.......<<<<<<<<<<<<.

Chr4.trna44 (18542171-18542244)	Length: 74 bp
Type: Ile	Anticodon: AAT at 35-37 (18542205-18542207)	Score: 85.5
HMM Sc=59.00	Sec struct Sc=26.50
         *    |    *    |    *    |    *    |    *    |    *    |    *    |   
Seq: GGCCCATTAGCTCAGTTGGTtAGAGCGTCGTGCTAATAACGCGAAGGtCGCAGGTTCGAAACCTGCATGGGCCA
Str: >>>>>>>..>>>>.........<<<<.>>>>>.......<<<<<.....>>>>>.......<<<<<<<<<<<<.

Chr4.trna45 (18501784-18501712)	Length: 73 bp
Type: Arg	Anticodon: ACG at 34-36 (18501751-18501749)	Score: 72.9
HMM Sc=50.30	Sec struct Sc=22.60
         *    |    *    |    *    |    *    |    *    |    *    |    *    |  
Seq: GACTCCATGGCCCAATGGAtAAGGCGCTGGTCTACGAAACCAGAGAtTCTGGGTTCGATCCCCAGTGGAGTCG
Str: >>>>>>>..>>>..........<<<.>>>>>.......<<<<<.....>>>>>.......<<<<<<<<<<<<.

Chr4.trna46 (18255072-18254989)	Length: 84 bp
Type: Tyr	Anticodon: GTA at 34-36 (18255039-18255037)	Score: 74.3
Possible intron: 38-48 (18255035-18255025)
HMM Sc=42.60	Sec struct Sc=31.70
         *    |    *    |    *    |    *    |    *    |    *    |    *    |    *    |   
Seq: CCGACCTTAGCTCAGTTGGTAGAGCGGAAGACTGTAGtagttgctgtaATCTTTAGGtCGCTGGTTCGATTCCGGCAGGTCGGA
Str: >>>>>>>..>>>>........<<<<.>>>>>..................<<<<<.....>>>>>.......<<<<<<<<<<<<.

Chr4.trna47 (17500878-17500807)	Length: 72 bp
Type: Glu	Anticodon: TTC at 34-36 (17500845-17500843)	Score: 69.9
HMM Sc=45.30	Sec struct Sc=24.60
         *    |    *    |    *    |    *    |    *    |    *    |    *    | 
Seq: TCCGATGTCGTCCAGCGGTtAGGATATCTGGCTTTCACCCAGGAGaCCCGGGTTCGATTCCCGGCATCGGAG
Str: >>>>>>>..>>>>........<<<<.>>>>>.......<<<<<....>>>>>.......<<<<<<<<<<<<.

Chr4.trna49 (17276774-17276701)	Length: 74 bp
Type: Ile	Anticodon: TAT at 35-37 (17276740-17276738)	Score: 85.9
HMM Sc=70.60	Sec struct Sc=15.30
         *    |    *    |    *    |    *    |    *    |    *    |    *    |   
Seq: GGTCCCGTAGCTCAGTTGGTtAGAGCGTTGGTCTTATGAGCCGAAGGtCGCGGGTTCGAGCCCCGCCGGGACCA
Str: >>>>>>>..>>>>.........<<<<.>>>>>.......<<<<<.....>>>>>.......<<<<<<<<<<<<.

Chr4.trna50 (16454769-16454697)	Length: 73 bp
Type: Arg	Anticodon: CCT at 34-36 (16454736-16454734)	Score: 66.6
HMM Sc=45.40	Sec struct Sc=21.20
         *    |    *    |    *    |    *    |    *    |    *    |    *    |  
Seq: GCGCCTGTAGCTCAGTGGAtAGAGCGTCTGTTTCCTAAGCAGAAAGtCGAAGGTTCGACCCCTTCCTGGCGCG
Str: >>>>>.>..>>>>........<<<<.>>>>>.......<<<<<.....>>>>>.......<<<<<<.<<<<<.

Chr4.trna51 (15430297-15430224)	Length: 74 bp
Type: Thr	Anticodon: AGT at 35-37 (15430263-15430261)	Score: 73.6
HMM Sc=45.20	Sec struct Sc=28.40
         *    |    *    |    *    |    *    |    *    |    *    |    *    |   
Seq: GCTTTCATAGCTCAGTTGGTtAGAGCACCCGTTTAGTAAGCGGGAGGtCTTGAGTTCAACTCTCAATGAAAGCA
Str: >>>>>>>..>>>>.........<<<<.>>>>>.......<<<<<.....>>>>>.......<<<<<<<<<<<<.

Chr4.trna52 (15345796-15345712)	Length: 85 bp
Type: Met	Anticodon: CAT at 35-37 (15345762-15345760)	Score: 64.2
Possible intron: 39-49 (15345758-15345748)
HMM Sc=40.80	Sec struct Sc=23.40
         *    |    *    |    *    |    *    |    *    |    *    |    *    |    *    |    
Seq: GGGGTGGTGGCGCAGTTGGCtAGCGCGTAGGTCTCATAgctattgagtgATCCTGAGGtCGAGAGTTCGAGCCTCTCTCACCCCA
Str: >>>>>>>..>>>>.........<<<<.>>>>....................<<<<.....>>>>>.......<<<<<<<<<<<<.

Chr4.trna53 (13885263-13885191)	Length: 73 bp
Type: Ala	Anticodon: CGC at 34-36 (13885230-13885228)	Score: 68.3
HMM Sc=44.10	Sec struct Sc=24.20
         *    |    *    |    *    |    *    |    *    |    *    |    *    |  
Seq: GGGGGTGTAGCTCAtATGGTAGAGCGCTCGCTTCGCATGCGAGAGGcACGGGGTTCGATTCCCCGCACCTCCA
Str: >>>>>>>..>>>>........<<<<.>>>>>.......<<<<<.....>>>>>.......<<<<<<<<<<<<.

Chr4.trna54 (13882988-13882917)	Length: 72 bp
Type: Gln	Anticodon: CTG at 34-36 (13882955-13882953)	Score: 71.1
HMM Sc=46.00	Sec struct Sc=25.10
         *    |    *    |    *    |    *    |    *    |    *    |    *    | 
Seq: GGTTCTATGGTCTAGCGGTtAGGACATTGGACTCTGAATCCAGTAaCCCGAGTTCAATTCTCGGTAGAACCT
Str: >>>>>>>..>>>>........<<<<.>>>>>.......<<<<<....>>>>>.......<<<<<<<<<<<<.

Chr4.trna55 (13341566-13341493)	Length: 74 bp
Type: Ile	Anticodon: AAT at 35-37 (13341532-13341530)	Score: 86.4
HMM Sc=57.90	Sec struct Sc=28.50
         *    |    *    |    *    |    *    |    *    |    *    |    *    |   
Seq: GGCCTATTAGCTCAGTTGGTtAGAGCGTCGTGCTAATAACGCGAAGGtCACAGGTTCGATCCCTGTATAGGCCA
Str: >>>>>>>..>>>>.........<<<<.>>>>>.......<<<<<.....>>>>>.......<<<<<<<<<<<<.

Chr4.trna56 (13336410-13336337)	Length: 74 bp
Type: Ile	Anticodon: AAT at 35-37 (13336376-13336374)	Score: 86.4
HMM Sc=57.90	Sec struct Sc=28.50
         *    |    *    |    *    |    *    |    *    |    *    |    *    |   
Seq: GGCCTATTAGCTCAGTTGGTtAGAGCGTCGTGCTAATAACGCGAAGGtCACAGGTTCGATCCCTGTATAGGCCA
Str: >>>>>>>..>>>>.........<<<<.>>>>>.......<<<<<.....>>>>>.......<<<<<<<<<<<<.

Chr4.trna57 (13285494-13285423)	Length: 72 bp
Type: Pro	Anticodon: TGG at 33-35 (13285462-13285460)	Score: 69.2
HMM Sc=36.90	Sec struct Sc=32.30
         *    |    *    |    *    |    *    |    *    |    *    |    *    | 
Seq: GGGCGTTTGGTCTAGTGGTATGATTCTCGCTTTGGGTGCGAGAGGtCCCGAGTTCGATTCTCGGAACGCCCC
Str: >>>>>>>..>>>.........<<<.>>>>>.......<<<<<.....>>>>>.......<<<<<<<<<<<<.

Chr4.trna58 (13076657-13076574)	Length: 84 bp
Type: Leu	Anticodon: CAA at 35-37 (13076623-13076621)	Score: 80.7
HMM Sc=55.70	Sec struct Sc=25.00
         *    |    *    |    *    |    *    |    *    |    *    |    *    |    *    |   
Seq: GTCAGGATGGCCGAGTGGTctAAGGCGCCAGACTCAAGTTCTGGTCTTCGTAAGAGGGCGTGGGTTCAAACCCCACTTCTGACA
Str: >>>>>>>..>>>...........<<<.>>>>>.......<<<<<.>>>>....<<<<..>>>>>.......<<<<<<<<<<<<.

Chr4.trna59 (13058913-13058832)	Length: 82 bp
Type: Ser	Anticodon: TGA at 34-36 (13058880-13058878)	Score: 80.7
HMM Sc=46.10	Sec struct Sc=34.60
         *    |    *    |    *    |    *    |    *    |    *    |    *    |    *    | 
Seq: GTCGATATGTCCGAGTGGTtAAGGAGACAGACTTGAAATCTGTTGGGCTTCGCCCGCGCAGGTTCGAACCCTGCTGTCGACG
Str: >>>>>>>..>>>..........<<<.>>>>>.......<<<<<.>>>>...<<<<..>>>>>.......<<<<<<<<<<<<.

Chr4.trna60 (13006306-13006234)	Length: 73 bp
Type: Lys	Anticodon: CTT at 34-36 (13006273-13006271)	Score: 77.2
HMM Sc=62.40	Sec struct Sc=14.80
         *    |    *    |    *    |    *    |    *    |    *    |    *    |  
Seq: GCCCGTCTAGCTCAGTTGGTAGAGCGCAAGGCTCTTAACCTTCTGGtCGTGGGTTCGAGCCCCACGGTGGGCG
Str: >>>>>>>..>>>>........<<<<..>>>>.......<<<<......>>>>>.......<<<<<<<<<<<<.

Chr4.trna61 (12486272-12486202)	Length: 71 bp
Type: Gly	Anticodon: CCC at 33-35 (12486240-12486238)	Score: 65.4
HMM Sc=28.10	Sec struct Sc=37.30
         *    |    *    |    *    |    *    |    *    |    *    |    *    |
Seq: GCGCATCTGGTGTAGTGGTATCATAGTACCCTCCCACGGTACTGaCCAGGGTTCGATTCCCTGGATGCGCA
Str: >>>>>>>..>>>.........<<<.>>>>>.......<<<<<....>>>>>.......<<<<<<<<<<<<.

Chr4.trna62 (11954813-11954741)	Length: 73 bp
Type: Lys	Anticodon: CTT at 34-36 (11954780-11954778)	Score: 87.7
HMM Sc=67.60	Sec struct Sc=20.10
         *    |    *    |    *    |    *    |    *    |    *    |    *    |  
Seq: GCCCGTCTAGCTCAGTTGGTAGAGCGCAAGGCTCTTAACCTTGTGGtCGTGGGTTCGAGCCCCACGGTGGGCG
Str: >>>>>>>..>>>>........<<<<.>>>>>.......<<<<<.....>>>>>.......<<<<<<<<<<<<.

Chr4.trna63 (11774546-11774461)	Length: 86 bp
Type: Tyr	Anticodon: GTA at 34-36 (11774513-11774511)	Score: 74.2
Possible intron: 38-50 (11774509-11774497)
HMM Sc=42.50	Sec struct Sc=31.70
         *    |    *    |    *    |    *    |    *    |    *    |    *    |    *    |    *
Seq: CCGACCTTAGCTCAGTTGGTAGAGCGGAAGACTGTAGtctttgacagataATCTTTAGGtCGCTGGTTCGATTCCGGCAGGTCGGA
Str: >>>>>>>..>>>>........<<<<.>>>>>....................<<<<<.....>>>>>.......<<<<<<<<<<<<.

Chr4.trna64 (10878797-10878724)	Length: 74 bp
Type: Thr	Anticodon: AGT at 35-37 (10878763-10878761)	Score: 73.6
HMM Sc=45.20	Sec struct Sc=28.40
         *    |    *    |    *    |    *    |    *    |    *    |    *    |   
Seq: GCTTTCATAGCTCAGTTGGTtAGAGCACCCGTTTAGTAAGCGGGAGGtCTTGAGTTCAACTCTCAATGAAAGCA
Str: >>>>>>>..>>>>.........<<<<.>>>>>.......<<<<<.....>>>>>.......<<<<<<<<<<<<.

Chr4.trna65 (10326036-10325965)	Length: 72 bp
Type: Gly	Anticodon: TCC at 34-36 (10326003-10326001)	Score: 74.1
HMM Sc=46.70	Sec struct Sc=27.40
         *    |    *    |    *    |    *    |    *    |    *    |    *    | 
Seq: GCGTCTGTAGTCCAACGGTtAGGATAATTGCCTTCCAAGCAATAGaCCCGGGTTCGACTCCCGGCAGACGCA
Str: >>>>>>>..>>>>........<<<<.>>>>>.......<<<<<....>>>>>.......<<<<<<<<<<<<.

Chr4.trna66 (10093146-10093067)	Length: 80 bp
Type: Leu	Anticodon: TAG at 35-37 (10093112-10093110)	Score: 68.7
HMM Sc=47.30	Sec struct Sc=21.40
         *    |    *    |    *    |    *    |    *    |    *    |    *    |    *    
Seq: GACAATTTGGCCGAGTGGTctAAGGCGCCAGATTTAGGCTCTGGTccgaaaGGgCGTGGGTTCAAATCCCACAGTTGTCA
Str: >>>>>>>..>>>...........<<<.>>>>>.......<<<<<...........>>>>>.......<<<<<<<<<<<<.

Chr4.trna67 (9978177-9978106)	Length: 72 bp
Type: Cys	Anticodon: GCA at 33-35 (9978145-9978143)	Score: 74.5
HMM Sc=48.90	Sec struct Sc=25.60
         *    |    *    |    *    |    *    |    *    |    *    |    *    | 
Seq: GGGTCCATAGCTCAGTGATAGAGCAATTGACTGCAGATCAATAGGtCACCGGTTCGAACCCGGTTGGGCCCT
Str: >>>>>>>..>>>>.......<<<<.>>>>>.......<<<<<.....>>>>>.......<<<<<<<<<<<<.

Chr4.trna68 (9873583-9873512)	Length: 72 bp
Type: Trp	Anticodon: CCA at 33-35 (9873551-9873549)	Score: 75.8
HMM Sc=51.20	Sec struct Sc=24.60
         *    |    *    |    *    |    *    |    *    |    *    |    *    | 
Seq: GGATCCGTGGCGCAATGGTAGCGCGTCTGACTCCAGATCAGAAGGtTGCGTGTTCGATTCACGTCGGGTTCA
Str: >>>>>>>..>>>>.......<<<<.>>>>>.......<<<<<.....>>>>>.......<<<<<<<<<<<<.

Chr4.trna69 (9815274-9815203)	Length: 72 bp
Type: Trp	Anticodon: CCA at 33-35 (9815242-9815240)	Score: 75.8
HMM Sc=51.20	Sec struct Sc=24.60
         *    |    *    |    *    |    *    |    *    |    *    |    *    | 
Seq: GGATCCGTGGCGCAATGGTAGCGCGTCTGACTCCAGATCAGAAGGtTGCGTGTTCGATTCACGTCGGGTTCA
Str: >>>>>>>..>>>>.......<<<<.>>>>>.......<<<<<.....>>>>>.......<<<<<<<<<<<<.

Chr4.trna70 (8301798-8301725)	Length: 74 bp
Type: Thr	Anticodon: AGT at 35-37 (8301764-8301762)	Score: 75.0
HMM Sc=47.40	Sec struct Sc=27.60
         *    |    *    |    *    |    *    |    *    |    *    |    *    |   
Seq: GCTCTCGTAGCTCAGTTGGTtAGAGCACCCGTTTAGTAAGCGGGAGGtCTTGAGTTCAACTCTCAACGAGAGCA
Str: >>>>>>>..>>>>.........<<<<.>>>>>.......<<<<<.....>>>>>.......<<<<<<<<<<<<.

Chr4.trna71 (7341497-7341424)	Length: 74 bp
Type: Asn	Anticodon: GTT at 35-37 (7341463-7341461)	Score: 77.6
HMM Sc=54.10	Sec struct Sc=23.50
         *    |    *    |    *    |    *    |    *    |    *    |    *    |   
Seq: GCTGGAGTAGCTCAGTTGGTtAGAGCGTGTGGCTGTTAACCACAAGGtCAGAGGTTCGACCCCTTTCTCTAGCG
Str: >>>>>>>..>>>>.........<<<<.>>>>>.......<<<<<.....>>>>>.......<<<<<<<<<<<<.

Chr4.trna72 (7232871-7232799)	Length: 73 bp
Type: Ala	Anticodon: AGC at 34-36 (7232838-7232836)	Score: 63.4
HMM Sc=38.20	Sec struct Sc=25.20
         *    |    *    |    *    |    *    |    *    |    *    |    *    |  
Seq: GGGGATGTAGCTCAGATGGTAGAGCGCTCGCTTAGCATGCGAGAGGtACGGGGATCGATACCCCGCATCTCCA
Str: >>>>>>>..>>>>........<<<<.>>>>>.......<<<<<.....>>>>>.......<<<<<<<<<<<<.

Chr4.trna73 (6905557-6905485)	Length: 73 bp
Type: Ala	Anticodon: AGC at 34-36 (6905524-6905522)	Score: 63.4
HMM Sc=38.70	Sec struct Sc=24.70
         *    |    *    |    *    |    *    |    *    |    *    |    *    |  
Seq: GGGGATGTAGCTCAGATGGTAGAGCGCTCGCTTAGCATGCGAGAGGcACGGGGATCGATACCCCGCATCTCCA
Str: >>>>>>>..>>>>........<<<<.>>>>>.......<<<<<.....>>>>>.......<<<<<<<<<<<<.

Chr4.trna74 (6837857-6837774)	Length: 84 bp
Type: Leu	Anticodon: CAA at 35-37 (6837823-6837821)	Score: 82.0
HMM Sc=55.00	Sec struct Sc=27.00
         *    |    *    |    *    |    *    |    *    |    *    |    *    |    *    |   
Seq: GTCAGGATGGCCGAGTGGTctAAGGCGCCAGACTCAAGTTCTGGTCCTCGTAAGAGGGCGTGGGTTCAAACCCCACTTCTGACA
Str: >>>>>>>..>>>...........<<<.>>>>>.......<<<<<.>>>>....<<<<..>>>>>.......<<<<<<<<<<<<.

Chr4.trna75 (6837643-6837560)	Length: 84 bp
Type: Leu	Anticodon: TAA at 35-37 (6837609-6837607)	Score: 79.0
HMM Sc=56.00	Sec struct Sc=23.00
         *    |    *    |    *    |    *    |    *    |    *    |    *    |    *    |   
Seq: GTCAGTATGGCCGAGTGGTctAAGGCGCCAGACTTAAGTTCTGGTCCTCTTACGAGGGCGTGGGTTCAAACCCCACTGCTGACA
Str: >>>>>>>..>>>...........<<<.>>>>>.......<<<<<.>>>>....<<<<..>>>>>.......<<<<<<<<<<<<.

Chr4.trna77 (1520856-1520784)	Length: 73 bp
Type: Phe	Anticodon: GAA at 34-36 (1520823-1520821)	Score: 78.3
HMM Sc=58.40	Sec struct Sc=19.90
         *    |    *    |    *    |    *    |    *    |    *    |    *    |  
Seq: GCGGGGATAGCTCAGTTGGGAGAGCGTCAGACTGAAGATCTGAAGGtCGCGTGTTCGATCCACGCTCACCGCA
Str: >>>>.>>..>>>>........<<<<.>>>>>.......<<<<<.....>>>>>.......<<<<<<<.<<<<.

Chr4.trna78 (808342-808270)	Length: 73 bp
Type: Phe	Anticodon: GAA at 34-36 (808309-808307)	Score: 78.3
HMM Sc=58.40	Sec struct Sc=19.90
         *    |    *    |    *    |    *    |    *    |    *    |    *    |  
Seq: GCGGGGATAGCTCAGTTGGGAGAGCGTCAGACTGAAGATCTGAAGGtCGCGTGTTCGATCCACGCTCACCGCA
Str: >>>>.>>..>>>>........<<<<.>>>>>.......<<<<<.....>>>>>.......<<<<<<<.<<<<.

Chr4.trna81 (424788-424717)	Length: 72 bp
Type: Gln	Anticodon: CTG at 34-36 (424755-424753)	Score: 71.1
HMM Sc=46.00	Sec struct Sc=25.10
         *    |    *    |    *    |    *    |    *    |    *    |    *    | 
Seq: GGTTCTATGGTCTAGCGGTtAGGACATTGGACTCTGAATCCAGTAaCCCGAGTTCAATTCTCGGTAGAACCT
Str: >>>>>>>..>>>>........<<<<.>>>>>.......<<<<<....>>>>>.......<<<<<<<<<<<<.

Chr5.trna1 (530822-530895)	Length: 74 bp
Type: Val	Anticodon: AAC at 35-37 (530856-530858)	Score: 72.5
HMM Sc=48.10	Sec struct Sc=24.40
         *    |    *    |    *    |    *    |    *    |    *    |    *    |   
Seq: GGTTTCGTGGTGTAGTTGGTtATCACGTCAGTCTAACACACTGAAGGtCTCCGGTTCGAACCCGGGCGAAGCCA
Str: >>>>>>>..>>>...........<<<.>>>>>.......<<<<<.....>>>>>.......<<<<<<<<<<<<.

Chr5.trna2 (614644-614725)	Length: 82 bp
Type: Ser	Anticodon: CGA at 34-36 (614677-614679)	Score: 83.5
HMM Sc=48.90	Sec struct Sc=34.60
         *    |    *    |    *    |    *    |    *    |    *    |    *    |    *    | 
Seq: GTCGATATGTCCGAGTGGTtAAGGAGATTGACTCGAAATCAATTGGGCTTTGCCCGCGCAGGTTCGAATCCTGCTGTCGACG
Str: >>>>>>>..>>>..........<<<.>>>>>.......<<<<<.>>>>...<<<<..>>>>>.......<<<<<<<<<<<<.

Chr5.trna3 (858536-858619)	Length: 84 bp
Type: Tyr	Anticodon: GTA at 34-36 (858569-858571)	Score: 74.3
Possible intron: 38-48 (858573-858583)
HMM Sc=42.60	Sec struct Sc=31.70
         *    |    *    |    *    |    *    |    *    |    *    |    *    |    *    |   
Seq: CCGACCTTAGCTCAGTTGGTAGAGCGGAAGACTGTAGtagtagctgtaATCTTTAGGtCGCTGGTTCGATTCCGGCAGGTCGGA
Str: >>>>>>>..>>>>........<<<<.>>>>>..................<<<<<.....>>>>>.......<<<<<<<<<<<<.

Chr5.trna4 (984367-984449)	Length: 83 bp
Type: Leu	Anticodon: TAA at 34-36 (984400-984402)	Score: 72.9
HMM Sc=35.60	Sec struct Sc=37.30
         *    |    *    |    *    |    *    |    *    |    *    |    *    |    *    |  
Seq: GCAGGTTTGCCCGAGTGGTtAAGGGGGAAGACTTAAGTTCTTCTGCACATAAGTGCGCGTGGGTTCGAACCCCACAGCCTGCA
Str: >>>>>>>..>>>..........<<<.>>>>>.......<<<<<.>>>>....<<<<..>>>>>.......<<<<<<<<<<<<.

Chr5.trna5 (998942-999014)	Length: 73 bp
Type: Arg	Anticodon: TCT at 34-36 (998975-998977)	Score: 66.1
HMM Sc=50.60	Sec struct Sc=15.50
         *    |    *    |    *    |    *    |    *    |    *    |    *    |  
Seq: GCACCCGTGGCCTAATGGAtAAGGCGTTTGACTTCTAATCACACGAtTGTGGGTTCGAGTCCCACCGGGTGTG
Str: >>>>>>>..>>>>........<<<<.>.>>>.......<<<.<.....>>>>>.......<<<<<<<<<<<<.

Chr5.trna6 (1742692-1742764)	Length: 73 bp
Type: Arg	Anticodon: CCT at 34-36 (1742725-1742727)	Score: 74.8
HMM Sc=55.90	Sec struct Sc=18.90
         *    |    *    |    *    |    *    |    *    |    *    |    *    |  
Seq: GCGCCTGTAGCTCAGTGGAtAGAGCGTCTGTTTCCTAAGCAGAAGGtCGTAGGTTCGACCCCTACCTGGCGCG
Str: >>>>>.>..>>>>........<<<<.>>>>>.......<<<<<.....>>>>>.......<<<<<<.<<<<<.

Chr5.trna7 (1788651-1788722)	Length: 72 bp
Type: Asp	Anticodon: GTC at 34-36 (1788684-1788686)	Score: 69.8
HMM Sc=46.80	Sec struct Sc=23.00
         *    |    *    |    *    |    *    |    *    |    *    |    *    | 
Seq: GTCGTTGTAGTATAGTGGTaAGTATTCCCGCCTGTCACGCGGGTGaCCCGGGTTCGATCCCCGGCAACGGCG
Str: >>>>>>>..>>>>........<<<<.>>>>>.......<<<<<....>>>>>.......<<<<<<<<<<<<.

Chr5.trna8 (1804616-1804689)	Length: 74 bp
Type: Val	Anticodon: CAC at 35-37 (1804650-1804652)	Score: 81.5
HMM Sc=53.50	Sec struct Sc=28.00
         *    |    *    |    *    |    *    |    *    |    *    |    *    |   
Seq: GTCTGGGTGGTGTAGTCGGTtATCACGCTAGTCTCACACACTAGAGGtCCCCGGTTCGAACCCGGGCTCAGACA
Str: >>>>>>>..>>>...........<<<.>>>>>.......<<<<<.....>>>>>.......<<<<<<<<<<<<.

Chr5.trna9 (2411148-2411231)	Length: 84 bp
Type: Leu	Anticodon: CAA at 35-37 (2411182-2411184)	Score: 75.5
HMM Sc=51.80	Sec struct Sc=23.70
         *    |    *    |    *    |    *    |    *    |    *    |    *    |    *    |   
Seq: GTCAGGTTGGCCGAGTGGTctAAGGCGCCAGACTCAAGTTCTGGTCTTCGAGagaGGgCGTGGGTTCAAATCCCACATCTGACA
Str: >>>>>>>..>>>...........<<<.>>>>>.......<<<<<.>>>><<<...<...>>>>>.......<<<<<<<<<<<<.

Chr5.trna10 (2993327-2993400)	Length: 74 bp
Type: Val	Anticodon: AAC at 35-37 (2993361-2993363)	Score: 72.5
HMM Sc=48.10	Sec struct Sc=24.40
         *    |    *    |    *    |    *    |    *    |    *    |    *    |   
Seq: GGTTTCGTGGTGTAGTTGGTtATCACGTCAGTCTAACACACTGAAGGtCTCCGGTTCGAACCCGGGCGAAGCCA
Str: >>>>>>>..>>>...........<<<.>>>>>.......<<<<<.....>>>>>.......<<<<<<<<<<<<.

Chr5.trna11 (3118377-3118457)	Length: 81 bp
Type: Leu	Anticodon: AAG at 36-38 (3118412-3118414)	Score: 71.4
HMM Sc=51.10	Sec struct Sc=20.30
         *    |    *    |    *    |    *    |    *    |    *    |    *    |    *    |
Seq: GTTGATATGGCCGAGTTGGTctAAGGCGCCAGATTAAGGTTCTGGTccgaaaGGgCGTGGGTTCAAATCCCACTGTCAACA
Str: >>>>>>>..>>>............<<<.>>>>>.......<<<<<...........>>>>>.......<<<<<<<<<<<<.

Chr5.trna12 (3324702-3324774)	Length: 73 bp
Type: Arg	Anticodon: CCT at 34-36 (3324735-3324737)	Score: 73.8
HMM Sc=54.30	Sec struct Sc=19.50
         *    |    *    |    *    |    *    |    *    |    *    |    *    |  
Seq: GCGTCTGTAGCTCAGTGGAtAGAGCGTCTGTTTCCTAAGCAGAAGGtCGTAGGTTCGACCCCTACCTGACGCG
Str: >>>>>.>..>>>>........<<<<.>>>>>.......<<<<<.....>>>>>.......<<<<<<.<<<<<.

Chr5.trna13 (3617058-3617129)	Length: 72 bp
Type: Gly	Anticodon: TCC at 34-36 (3617091-3617093)	Score: 74.1
HMM Sc=46.70	Sec struct Sc=27.40
         *    |    *    |    *    |    *    |    *    |    *    |    *    | 
Seq: GCGTCTGTAGTCCAACGGTtAGGATAATTGCCTTCCAAGCAATAGaCCCGGGTTCGACTCCCGGCAGACGCA
Str: >>>>>>>..>>>>........<<<<.>>>>>.......<<<<<....>>>>>.......<<<<<<<<<<<<.

Chr5.trna14 (4471048-4471119)	Length: 72 bp
Type: Lys	Anticodon: TTT at 33-35 (4471080-4471082)	Score: 92.3
HMM Sc=68.60	Sec struct Sc=23.70
         *    |    *    |    *    |    *    |    *    |    *    |    *    | 
Seq: GCCGTCTTAGCTCAGTGGTAGAGCGCGTGGCTTTTAACCACGTGGcCGTGGGTTCGATCCCCACAGACGGCG
Str: >>>>>>>..>>>>.......<<<<.>>>>>.......<<<<<.....>>>>>.......<<<<<<<<<<<<.

Chr5.trna15 (4530474-4530546)	Length: 73 bp
Type: Lys	Anticodon: CTT at 34-36 (4530507-4530509)	Score: 87.7
HMM Sc=67.60	Sec struct Sc=20.10
         *    |    *    |    *    |    *    |    *    |    *    |    *    |  
Seq: GCCCGTCTAGCTCAGTTGGTAGAGCGCAAGGCTCTTAACCTTGTGGtCGTGGGTTCGAGCCCCACGGTGGGCG
Str: >>>>>>>..>>>>........<<<<.>>>>>.......<<<<<.....>>>>>.......<<<<<<<<<<<<.

Chr5.trna16 (4673900-4673971)	Length: 72 bp
Type: Asp	Anticodon: GTC at 34-36 (4673933-4673935)	Score: 69.8
HMM Sc=46.80	Sec struct Sc=23.00
         *    |    *    |    *    |    *    |    *    |    *    |    *    | 
Seq: GTCGTTGTAGTATAGTGGTaAGTATTCCCGCCTGTCACGCGGGTGaCCCGGGTTCGATCCCCGGCAACGGCG
Str: >>>>>>>..>>>>........<<<<.>>>>>.......<<<<<....>>>>>.......<<<<<<<<<<<<.

Chr5.trna17 (4929560-4929633)	Length: 74 bp
Type: Val	Anticodon: CAC at 35-37 (4929594-4929596)	Score: 81.5
HMM Sc=53.50	Sec struct Sc=28.00
         *    |    *    |    *    |    *    |    *    |    *    |    *    |   
Seq: GTCTGGGTGGTGTAGTCGGTtATCACGCTAGTCTCACACACTAGAGGtCCCCGGTTCGAACCCGGGCTCAGACA
Str: >>>>>>>..>>>...........<<<.>>>>>.......<<<<<.....>>>>>.......<<<<<<<<<<<<.

Chr5.trna18 (5157639-5157712)	Length: 74 bp
Type: Ile	Anticodon: AAT at 35-37 (5157673-5157675)	Score: 86.4
HMM Sc=57.90	Sec struct Sc=28.50
         *    |    *    |    *    |    *    |    *    |    *    |    *    |   
Seq: GGCCTATTAGCTCAGTTGGTtAGAGCGTCGTGCTAATAACGCGAAGGtCACAGGTTCGATCCCTGTATAGGCCA
Str: >>>>>>>..>>>>.........<<<<.>>>>>.......<<<<<.....>>>>>.......<<<<<<<<<<<<.

Chr5.trna19 (5161512-5161583)	Length: 72 bp
Type: Asp	Anticodon: GTC at 34-36 (5161545-5161547)	Score: 69.8
HMM Sc=46.80	Sec struct Sc=23.00
         *    |    *    |    *    |    *    |    *    |    *    |    *    | 
Seq: GTCGTTGTAGTATAGTGGTaAGTATTCCCGCCTGTCACGCGGGTGaCCCGGGTTCGATCCCCGGCAACGGCG
Str: >>>>>>>..>>>>........<<<<.>>>>>.......<<<<<....>>>>>.......<<<<<<<<<<<<.

Chr5.trna20 (5358916-5358997)	Length: 82 bp
Type: Ser	Anticodon: AGA at 34-36 (5358949-5358951)	Score: 77.0
HMM Sc=42.20	Sec struct Sc=34.80
         *    |    *    |    *    |    *    |    *    |    *    |    *    |    *    | 
Seq: GTGGACGTGCCGGAGTGGTtATCGGGCATGACTAGAAATCATGTGGGCTTTGCCCGCGCAGGTTCGAATCCTGCCGTTCACG
Str: >>>>>>>..>>>>........<<<<.>>>>>.......<<<<<.>>>>...<<<<..>>>>>.......<<<<<<<<<<<<.

Chr5.trna21 (5984377-5984448)	Length: 72 bp
Type: Trp	Anticodon: CCA at 33-35 (5984409-5984411)	Score: 66.2
HMM Sc=49.40	Sec struct Sc=16.80
         *    |    *    |    *    |    *    |    *    |    *    |    *    | 
Seq: GGATCCGTGGCGCAATGGTAGCGCGTCTGACTCCAGATCAGAAGGtTGCTTGTTCGATTCACGTCGGGTTCA
Str: >>>>>>>..>>>>.......<<<<.>>>>>.......<<<<<.....>>.>>.......<<.<<<<<<<<<.

Chr5.trna22 (6258145-6258216)	Length: 72 bp
Type: Pro	Anticodon: TGG at 33-35 (6258177-6258179)	Score: 69.2
HMM Sc=36.90	Sec struct Sc=32.30
         *    |    *    |    *    |    *    |    *    |    *    |    *    | 
Seq: GGGCGTTTGGTCTAGTGGTATGATTCTCGCTTTGGGTGCGAGAGGtCCCGAGTTCGATTCTCGGAACGCCCC
Str: >>>>>>>..>>>.........<<<.>>>>>.......<<<<<.....>>>>>.......<<<<<<<<<<<<.

Chr5.trna23 (6401239-6401309)	Length: 71 bp
Type: Gly	Anticodon: GCC at 33-35 (6401271-6401273)	Score: 66.5
HMM Sc=44.80	Sec struct Sc=21.70
         *    |    *    |    *    |    *    |    *    |    *    |    *    |
Seq: GCACCAGTGGTCTAGTGGTAGAATAGTACCCTGCCACGGTACAGaCCCGGGTTCGATTCCCGGCTGGTGCA
Str: >>>>>>>..>>.>.......<.<<.>>>>>.......<<<<<....>>>>>.......<<<<<<<<<<<<.

Chr5.trna24 (7387888-7387959)	Length: 72 bp
Type: Gln	Anticodon: CTG at 34-36 (7387921-7387923)	Score: 74.7
HMM Sc=50.50	Sec struct Sc=24.20
         *    |    *    |    *    |    *    |    *    |    *    |    *    | 
Seq: GGTCCCATGGTCTAGTGGTcAGGACATTGGACTCTGAATCCAGTAaCCCGAGTTCAAGTCTCGGTGGGACCT
Str: >>>>>>>..>>>>........<<<<.>>>>>.......<<<<<....>>>>>.......<<<<<<<<<<<<.

Chr5.trna25 (7981398-7981469)	Length: 72 bp
Type: Gln	Anticodon: TTG at 34-36 (7981431-7981433)	Score: 71.9
HMM Sc=48.40	Sec struct Sc=23.50
         *    |    *    |    *    |    *    |    *    |    *    |    *    | 
Seq: GGTTCTATGGTGTAGTGGTtAGCACTCAGGACTTTGAATCCTGCGaCCTGGGTTCGACTCCCGGTAGAACCT
Str: >>>>>>>..>>>>........<<<<.>>>>>.......<<<<<....>>>>>.......<<<<<<<<<<<<.

Chr5.trna26 (8906416-8906499)	Length: 84 bp
Type: Leu	Anticodon: CAA at 35-37 (8906450-8906452)	Score: 79.8
HMM Sc=55.80	Sec struct Sc=24.00
         *    |    *    |    *    |    *    |    *    |    *    |    *    |    *    |   
Seq: GTCAGGGTGGCCGAGTGGTctAAGGCGCCAGACTCAAGTTCTGGTCCTCGTAAGAGGGCGTGGGTTCAAATCCCACTTCTGACA
Str: >>>>>>>..>>>...........<<<.>>>>>.......<<<<<.>>>>....<<<<..>>>>>.......<<<<<<<<<<<<.

Chr5.trna27 (11785055-11785126)	Length: 72 bp
Type: Asp	Anticodon: GTC at 34-36 (11785088-11785090)	Score: 62.3
HMM Sc=45.20	Sec struct Sc=17.10
         *    |    *    |    *    |    *    |    *    |    *    |    *    | 
Seq: GTCGTTATAGTATAGTGGTaAGTATTCCCGCCTGTCATGCGGGTGaCCCGGGTTCAATCCCCGGCAACGGCG
Str: >>>>>>...>>>>........<<<<.>>>>>.......<<<<<....>>>>>.......<<<<<.<<<<<<.

Chr5.trna28 (15225318-15225391)	Length: 74 bp
Type: Val	Anticodon: CAC at 35-37 (15225352-15225354)	Score: 81.5
HMM Sc=53.50	Sec struct Sc=28.00
         *    |    *    |    *    |    *    |    *    |    *    |    *    |   
Seq: GTCTGGGTGGTGTAGTCGGTtATCACGCTAGTCTCACACACTAGAGGtCCCCGGTTCGAACCCGGGCTCAGACA
Str: >>>>>>>..>>>...........<<<.>>>>>.......<<<<<.....>>>>>.......<<<<<<<<<<<<.

Chr5.trna29 (15575857-15575930)	Length: 74 bp
Type: Ile	Anticodon: AAT at 35-37 (15575891-15575893)	Score: 85.5
HMM Sc=59.00	Sec struct Sc=26.50
         *    |    *    |    *    |    *    |    *    |    *    |    *    |   
Seq: GGCCCATTAGCTCAGTTGGTtAGAGCGTCGTGCTAATAACGCGAAGGtCGCAGGTTCGAAACCTGCATGGGCCA
Str: >>>>>>>..>>>>.........<<<<.>>>>>.......<<<<<.....>>>>>.......<<<<<<<<<<<<.

Chr5.trna30 (15976287-15976359)	Length: 73 bp
Type: Ala	Anticodon: AGC at 34-36 (15976320-15976322)	Score: 63.4
HMM Sc=38.20	Sec struct Sc=25.20
         *    |    *    |    *    |    *    |    *    |    *    |    *    |  
Seq: GGGGATGTAGCTCAGATGGTAGAGCGCTCGCTTAGCATGCGAGAGGtACGGGGATCGATACCCCGCATCTCCA
Str: >>>>>>>..>>>>........<<<<.>>>>>.......<<<<<.....>>>>>.......<<<<<<<<<<<<.

Chr5.trna31 (16410585-16410665)	Length: 81 bp
Type: Leu	Anticodon: AAG at 36-38 (16410620-16410622)	Score: 71.4
HMM Sc=51.10	Sec struct Sc=20.30
         *    |    *    |    *    |    *    |    *    |    *    |    *    |    *    |
Seq: GTTGATATGGCCGAGTTGGTctAAGGCGCCAGATTAAGGTTCTGGTccgaaaGGgCGTGGGTTCAAATCCCACTGTCAACA
Str: >>>>>>>..>>>............<<<.>>>>>.......<<<<<...........>>>>>.......<<<<<<<<<<<<.

Chr5.trna32 (16638166-16638249)	Length: 84 bp
Type: Leu	Anticodon: CAA at 35-37 (16638200-16638202)	Score: 82.0
HMM Sc=55.00	Sec struct Sc=27.00
         *    |    *    |    *    |    *    |    *    |    *    |    *    |    *    |   
Seq: GTCAGGATGGCCGAGTGGTctAAGGCGCCAGACTCAAGTTCTGGTCCTCGTAAGAGGGCGTGGGTTCAAACCCCACTTCTGACA
Str: >>>>>>>..>>>...........<<<.>>>>>.......<<<<<.>>>>....<<<<..>>>>>.......<<<<<<<<<<<<.

Chr5.trna33 (18040788-18040861)	Length: 74 bp
Type: Thr	Anticodon: AGT at 35-37 (18040822-18040824)	Score: 73.6
HMM Sc=45.20	Sec struct Sc=28.40
         *    |    *    |    *    |    *    |    *    |    *    |    *    |   
Seq: GCTTTCATAGCTCAGTTGGTtAGAGCACCCGTTTAGTAAGCGGGAGGtCTTGAGTTCAACTCTCAATGAAAGCA
Str: >>>>>>>..>>>>.........<<<<.>>>>>.......<<<<<.....>>>>>.......<<<<<<<<<<<<.

Chr5.trna34 (18558845-18558916)	Length: 72 bp
Type: Gly	Anticodon: TCC at 34-36 (18558878-18558880)	Score: 74.1
HMM Sc=46.70	Sec struct Sc=27.40
         *    |    *    |    *    |    *    |    *    |    *    |    *    | 
Seq: GCGTCTGTAGTCCAACGGTtAGGATAATTGCCTTCCAAGCAATAGaCCCGGGTTCGACTCCCGGCAGACGCA
Str: >>>>>>>..>>>>........<<<<.>>>>>.......<<<<<....>>>>>.......<<<<<<<<<<<<.

Chr5.trna35 (18790308-18790387)	Length: 80 bp
Type: Leu	Anticodon: TAG at 35-37 (18790342-18790344)	Score: 69.5
HMM Sc=48.50	Sec struct Sc=21.00
         *    |    *    |    *    |    *    |    *    |    *    |    *    |    *    
Seq: GACAGTTTGGCCGAGTGGTctAAGGCGCCAGATTTAGGCTCTGGTccgaaaGGgCGTGGGTTCAAATCCCACAGCTGTCA
Str: >>>>>>>..>>>...........<<<.>>>>>.......<<<<<...........>>>>>.......<<<<<<<<<<<<.

Chr5.trna36 (18907523-18907594)	Length: 72 bp
Type: Cys	Anticodon: GCA at 33-35 (18907555-18907557)	Score: 81.7
HMM Sc=56.10	Sec struct Sc=25.60
         *    |    *    |    *    |    *    |    *    |    *    |    *    | 
Seq: GGGTCCATAGCTCAGTGGTAGAGCAATTGACTGCAGATCAATAGGtCACCGGTTCGAACCCGGTTGGGCCCT
Str: >>>>>>>..>>>>.......<<<<.>>>>>.......<<<<<.....>>>>>.......<<<<<<<<<<<<.

Chr5.trna37 (19641603-19641674)	Length: 72 bp
Type: Lys	Anticodon: TTT at 33-35 (19641635-19641637)	Score: 82.9
HMM Sc=68.40	Sec struct Sc=14.50
         *    |    *    |    *    |    *    |    *    |    *    |    *    | 
Seq: GCCTTCTTAGCTCAGTGGTAGAGCGCGTGGCTTTTAACCACGTGGtCGTGGGTTCGATCCCCACAGACGGCG
Str: >>>.>>>..>>>>.......<<<<.>>>>>.......<<<<<.....>>>>>.......<<<<<<<<.<<<.

Chr5.trna38 (19803135-19803220)	Length: 86 bp
Type: Met	Anticodon: CAT at 35-37 (19803169-19803171)	Score: 64.2
Possible intron: 39-50 (19803173-19803184)
HMM Sc=40.80	Sec struct Sc=23.40
         *    |    *    |    *    |    *    |    *    |    *    |    *    |    *    |    *
Seq: GGGGTGGTGGCGCAGTTGGCtAGCGCGTAGGTCTCATAgctatctgagtaATCCTGAGGtCGAGAGTTCGAGCCTCTCTCACCCCA
Str: >>>>>>>..>>>>.........<<<<.>>>>.....................<<<<.....>>>>>.......<<<<<<<<<<<<.

Chr5.trna39 (20046823-20046894)	Length: 72 bp
Type: His	Anticodon: GTG at 34-36 (20046856-20046858)	Score: 63.0
HMM Sc=33.70	Sec struct Sc=29.30
         *    |    *    |    *    |    *    |    *    |    *    |    *    | 
Seq: GTGGCTGTAGTTTAGTGGTaAGAATTCCACGTTGTGGCCGTGGAGaCCTGGGCTCGAATCCCAGCAGCCACA
Str: >>>>>>>..>>>>........<<<<.>>>>>.......<<<<<....>>>>>.......<<<<<<<<<<<<.

Chr5.trna40 (20675222-20675293)	Length: 72 bp
Type: Gln	Anticodon: TTG at 34-36 (20675255-20675257)	Score: 73.5
HMM Sc=53.70	Sec struct Sc=19.80
         *    |    *    |    *    |    *    |    *    |    *    |    *    | 
Seq: GGTTCTATGGTGTAGTGGTtAGCACTCTGGACTTTGAATCCAGCGaCCTGGGTTCGACTCCCGGTAGGACCT
Str: >>>>>>>..>>>>........<<<<.>>>>>.......<<<<<....>>>>>.......<<<<<<<<<<<<.

Chr5.trna41 (20756330-20756411)	Length: 82 bp
Type: Ser	Anticodon: AGA at 34-36 (20756363-20756365)	Score: 77.0
HMM Sc=42.20	Sec struct Sc=34.80
         *    |    *    |    *    |    *    |    *    |    *    |    *    |    *    | 
Seq: GTGGACGTGCCGGAGTGGTtATCGGGCATGACTAGAAATCATGTGGGCTTTGCCCGCGCAGGTTCGAATCCTGCCGTTCACG
Str: >>>>>>>..>>>>........<<<<.>>>>>.......<<<<<.>>>>...<<<<..>>>>>.......<<<<<<<<<<<<.

Chr5.trna42 (21401144-21401215)	Length: 72 bp
Type: Lys	Anticodon: TTT at 33-35 (21401176-21401178)	Score: 92.3
HMM Sc=68.60	Sec struct Sc=23.70
         *    |    *    |    *    |    *    |    *    |    *    |    *    | 
Seq: GCCGTCTTAGCTCAGTGGTAGAGCGCGTGGCTTTTAACCACGTGGcCGTGGGTTCGATCCCCACAGACGGCG
Str: >>>>>>>..>>>>.......<<<<.>>>>>.......<<<<<.....>>>>>.......<<<<<<<<<<<<.

Chr5.trna43 (22074406-22074478)	Length: 73 bp
Type: Phe	Anticodon: GAA at 34-36 (22074439-22074441)	Score: 78.3
HMM Sc=58.40	Sec struct Sc=19.90
         *    |    *    |    *    |    *    |    *    |    *    |    *    |  
Seq: GCGGGGATAGCTCAGTTGGGAGAGCGTCAGACTGAAGATCTGAAGGtCGCGTGTTCGATCCACGCTCACCGCA
Str: >>>>.>>..>>>>........<<<<.>>>>>.......<<<<<.....>>>>>.......<<<<<<<.<<<<.

Chr5.trna44 (22076862-22076934)	Length: 73 bp
Type: Phe	Anticodon: GAA at 34-36 (22076895-22076897)	Score: 78.3
HMM Sc=58.40	Sec struct Sc=19.90
         *    |    *    |    *    |    *    |    *    |    *    |    *    |  
Seq: GCGGGGATAGCTCAGTTGGGAGAGCGTCAGACTGAAGATCTGAAGGtCGCGTGTTCGATCCACGCTCACCGCA
Str: >>>>.>>..>>>>........<<<<.>>>>>.......<<<<<.....>>>>>.......<<<<<<<.<<<<.

Chr5.trna45 (22828131-22828204)	Length: 74 bp
Type: Ile	Anticodon: AAT at 35-37 (22828165-22828167)	Score: 85.5
HMM Sc=59.00	Sec struct Sc=26.50
         *    |    *    |    *    |    *    |    *    |    *    |    *    |   
Seq: GGCCCATTAGCTCAGTTGGTtAGAGCGTCGTGCTAATAACGCGAAGGtCGCAGGTTCGAAACCTGCATGGGCCA
Str: >>>>>>>..>>>>.........<<<<.>>>>>.......<<<<<.....>>>>>.......<<<<<<<<<<<<.

Chr5.trna46 (22955841-22955912)	Length: 72 bp
Type: Pro	Anticodon: TGG at 33-35 (22955873-22955875)	Score: 69.2
HMM Sc=36.90	Sec struct Sc=32.30
         *    |    *    |    *    |    *    |    *    |    *    |    *    | 
Seq: GGGCGTTTGGTCTAGTGGTATGATTCTCGCTTTGGGTGCGAGAGGtCCCGAGTTCGATTCTCGGAACGCCCC
Str: >>>>>>>..>>>.........<<<.>>>>>.......<<<<<.....>>>>>.......<<<<<<<<<<<<.

Chr5.trna47 (23445994-23446065)	Length: 72 bp
Type: iMet	Anticodon: CAT at 33-35 (23446026-23446028)	Score: 58.3
HMM Sc=28.10	Sec struct Sc=30.20
         *    |    *    |    *    |    *    |    *    |    *    |    *    | 
Seq: ATCAGAGTGGCGCAGCGGAAGCGTGGTGGGCCCATAACCCACAGGtCCCAGGATCGAAACCTGGCTCTGATA
Str: >>>>>>>..>>>>.......<<<<.>>>>>.......<<<<<.....>>>>>.......<<<<<<<<<<<<.

Chr5.trna48 (23644711-23644792)	Length: 82 bp
Type: Ser	Anticodon: CGA at 34-36 (23644744-23644746)	Score: 77.5
HMM Sc=44.40	Sec struct Sc=33.10
         *    |    *    |    *    |    *    |    *    |    *    |    *    |    *    | 
Seq: GTCAATATGTCCGAGTGGTtAAGGAGACAGACTCGAAATCTGTTGGGCTTTGCCTGCGCAGGTTCGAATCCTGCTGTTGACG
Str: >>>>>>>..>>>..........<<<.>>>>>.......<<<<<.>>>>...<<<<..>>>>>.......<<<<<<<<<<<<.

Chr5.trna49 (23844206-23844277)	Length: 72 bp
Type: Asp	Anticodon: GTC at 34-36 (23844239-23844241)	Score: 69.8
HMM Sc=46.80	Sec struct Sc=23.00
         *    |    *    |    *    |    *    |    *    |    *    |    *    | 
Seq: GTCGTTGTAGTATAGTGGTaAGTATTCCCGCCTGTCACGCGGGTGaCCCGGGTTCGATCCCCGGCAACGGCG
Str: >>>>>>>..>>>>........<<<<.>>>>>.......<<<<<....>>>>>.......<<<<<<<<<<<<.

Chr5.trna50 (23953942-23954013)	Length: 72 bp
Type: Gly	Anticodon: TCC at 34-36 (23953975-23953977)	Score: 74.1
HMM Sc=46.70	Sec struct Sc=27.40
         *    |    *    |    *    |    *    |    *    |    *    |    *    | 
Seq: GCGTCTGTAGTCCAACGGTtAGGATAATTGCCTTCCAAGCAATAGaCCCGGGTTCGACTCCCGGCAGACGCA
Str: >>>>>>>..>>>>........<<<<.>>>>>.......<<<<<....>>>>>.......<<<<<<<<<<<<.

Chr5.trna51 (23957430-23957501)	Length: 72 bp
Type: Gly	Anticodon: TCC at 34-36 (23957463-23957465)	Score: 74.1
HMM Sc=46.70	Sec struct Sc=27.40
         *    |    *    |    *    |    *    |    *    |    *    |    *    | 
Seq: GCGTCTGTAGTCCAACGGTtAGGATAATTGCCTTCCAAGCAATAGaCCCGGGTTCGACTCCCGGCAGACGCA
Str: >>>>>>>..>>>>........<<<<.>>>>>.......<<<<<....>>>>>.......<<<<<<<<<<<<.

Chr5.trna52 (24262580-24262660)	Length: 81 bp
Type: Leu	Anticodon: AAG at 36-38 (24262615-24262617)	Score: 71.4
HMM Sc=51.10	Sec struct Sc=20.30
         *    |    *    |    *    |    *    |    *    |    *    |    *    |    *    |
Seq: GTTGATATGGCCGAGTTGGTccAAGGCGCCAGATTAAGGTTCTGGTccgaaaGGgCGTGGGTTCAAATCCCACTGTCAACA
Str: >>>>>>>..>>>............<<<.>>>>>.......<<<<<...........>>>>>.......<<<<<<<<<<<<.

Chr5.trna53 (24530176-24530248)	Length: 73 bp
Type: Ala	Anticodon: CGC at 34-36 (24530209-24530211)	Score: 68.3
HMM Sc=44.10	Sec struct Sc=24.20
         *    |    *    |    *    |    *    |    *    |    *    |    *    |  
Seq: GGGGGTGTAGCTCAtATGGTAGAGCGCTCGCTTCGCATGCGAGAGGcACGGGGTTCGATTCCCCGCACCTCCA
Str: >>>>>>>..>>>>........<<<<.>>>>>.......<<<<<.....>>>>>.......<<<<<<<<<<<<.

Chr5.trna54 (24531667-24531738)	Length: 72 bp
Type: Thr	Anticodon: CGT at 33-35 (24531699-24531701)	Score: 82.3
HMM Sc=55.00	Sec struct Sc=27.30
         *    |    *    |    *    |    *    |    *    |    *    |    *    | 
Seq: GCCTCCGTAGCATAGTGGTATTGCGTTCGCTTCGTAAGCGAAAGGcCGCGAGTTCGATCCTCGCCGGGGGCT
Str: >>>>>>>..>>>.........<<<.>>>>>.......<<<<<.....>>>>>.......<<<<<<<<<<<<.

Chr5.trna55 (24667282-24667353)	Length: 72 bp
Type: Lys	Anticodon: TTT at 33-35 (24667314-24667316)	Score: 92.3
HMM Sc=68.60	Sec struct Sc=23.70
         *    |    *    |    *    |    *    |    *    |    *    |    *    | 
Seq: GCCGTCTTAGCTCAGTGGTAGAGCGCGTGGCTTTTAACCACGTGGcCGTGGGTTCGATCCCCACAGACGGCG
Str: >>>>>>>..>>>>.......<<<<.>>>>>.......<<<<<.....>>>>>.......<<<<<<<<<<<<.

Chr5.trna56 (24709666-24709738)	Length: 73 bp
Type: Ala	Anticodon: AGC at 34-36 (24709699-24709701)	Score: 63.4
HMM Sc=38.20	Sec struct Sc=25.20
         *    |    *    |    *    |    *    |    *    |    *    |    *    |  
Seq: GGGGATGTAGCTCAGATGGTAGAGCGCTCGCTTAGCATGCGAGAGGtACGGGGATCGATACCCCGCATCTCCA
Str: >>>>>>>..>>>>........<<<<.>>>>>.......<<<<<.....>>>>>.......<<<<<<<<<<<<.

Chr5.trna57 (24838980-24839064)	Length: 85 bp
Type: Tyr	Anticodon: GTA at 34-36 (24839013-24839015)	Score: 75.5
Possible intron: 38-49 (24839017-24839028)
HMM Sc=43.70	Sec struct Sc=31.80
         *    |    *    |    *    |    *    |    *    |    *    |    *    |    *    |    
Seq: CCGACCTTAGCTCAGTTGGTAGAGCGGAAGACTGTAAtgtttgcagataATCTTTAGGtCGCTGGTTCGATTCCGGCAGGTCGGA
Str: >>>>>>>..>>>>........<<<<.>>>>>...................<<<<<.....>>>>>.......<<<<<<<<<<<<.

Chr5.trna58 (25330036-25330107)	Length: 72 bp
Type: Thr	Anticodon: TGT at 33-35 (25330068-25330070)	Score: 83.0
HMM Sc=58.30	Sec struct Sc=24.70
         *    |    *    |    *    |    *    |    *    |    *    |    *    | 
Seq: GCCCGTATAGCTCAGTGGTAGAGCGTCAGTCTTGTAAACTGAAGGtCCGTAGTTCGATCCTGCGTGTGGGCA
Str: >>>>>>>..>>>>.......<<<<.>>>>>.......<<<<<.....>>>>>.......<<<<<<<<<<<<.

Chr5.trna59 (25784115-25784188)	Length: 74 bp
Type: Val	Anticodon: AAC at 35-37 (25784149-25784151)	Score: 72.5
HMM Sc=48.10	Sec struct Sc=24.40
         *    |    *    |    *    |    *    |    *    |    *    |    *    |   
Seq: GGTTTCGTGGTGTAGTTGGTtATCACGTCAGTCTAACACACTGAAGGtCTCCGGTTCGAACCCGGGCGAAGCCA
Str: >>>>>>>..>>>...........<<<.>>>>>.......<<<<<.....>>>>>.......<<<<<<<<<<<<.

Chr5.trna60 (25925066-25925146)	Length: 81 bp
Type: Leu	Anticodon: AAG at 36-38 (25925101-25925103)	Score: 71.4
HMM Sc=51.10	Sec struct Sc=20.30
         *    |    *    |    *    |    *    |    *    |    *    |    *    |    *    |
Seq: GTTGATATGGCCGAGTTGGTctAAGGCGCCAGATTAAGGTTCTGGTccgaaaGGgCGTGGGTTCAAATCCCACTGTCAACA
Str: >>>>>>>..>>>............<<<.>>>>>.......<<<<<...........>>>>>.......<<<<<<<<<<<<.

Chr5.trna61 (25972678-25972750)	Length: 73 bp
Type: Arg	Anticodon: ACG at 34-36 (25972711-25972713)	Score: 73.2
HMM Sc=50.90	Sec struct Sc=22.30
         *    |    *    |    *    |    *    |    *    |    *    |    *    |  
Seq: GACTCCGTGGCCCAATGGAtAAGGCGCTGGTCTACGAAACCAGAGAtTCTGGGTTCGATCCCCAGCGGAGTCG
Str: >>>>>>>..>>>..........<<<.>>>>>.......<<<<<.....>>>>>.......<<<<<<<<<<<<.

Chr5.trna62 (26195459-26195531)	Length: 73 bp
Type: Arg	Anticodon: CCT at 34-36 (26195492-26195494)	Score: 74.8
HMM Sc=55.90	Sec struct Sc=18.90
         *    |    *    |    *    |    *    |    *    |    *    |    *    |  
Seq: GCGCCTGTAGCTCAGTGGAtAGAGCGTCTGTTTCCTAAGCAGAAGGtCGTAGGTTCGACCCCTACCTGGCGCG
Str: >>>>>.>..>>>>........<<<<.>>>>>.......<<<<<.....>>>>>.......<<<<<<.<<<<<.

Chr5.trna63 (26568397-26568470)	Length: 74 bp
Type: Ile	Anticodon: AAT at 35-37 (26568431-26568433)	Score: 85.5
HMM Sc=59.00	Sec struct Sc=26.50
         *    |    *    |    *    |    *    |    *    |    *    |    *    |   
Seq: GGCCCATTAGCTCAGTTGGTtAGAGCGTCGTGCTAATAACGCGAAGGtCGCAGGTTCGAAACCTGCATGGGCCA
Str: >>>>>>>..>>>>.........<<<<.>>>>>.......<<<<<.....>>>>>.......<<<<<<<<<<<<.

Chr5.trna64 (26921672-26921743)	Length: 72 bp
Type: iMet	Anticodon: CAT at 33-35 (26921704-26921706)	Score: 58.3
HMM Sc=28.10	Sec struct Sc=30.20
         *    |    *    |    *    |    *    |    *    |    *    |    *    | 
Seq: ATCAGAGTGGCGCAGCGGAAGCGTGGTGGGCCCATAACCCACAGGtCCCAGGATCGAAACCTGGCTCTGATA
Str: >>>>>>>..>>>>.......<<<<.>>>>>.......<<<<<.....>>>>>.......<<<<<<<<<<<<.

Chr5.trna65 (26682778-26682708)	Length: 71 bp
Type: Gly	Anticodon: GCC at 33-35 (26682746-26682744)	Score: 66.5
HMM Sc=44.80	Sec struct Sc=21.70
         *    |    *    |    *    |    *    |    *    |    *    |    *    |
Seq: GCACCAGTGGTCTAGTGGTAGAATAGTACCCTGCCACGGTACAGaCCCGGGTTCGATTCCCGGCTGGTGCA
Str: >>>>>>>..>>.>.......<.<<.>>>>>.......<<<<<....>>>>>.......<<<<<<<<<<<<.

Chr5.trna66 (26653341-26653270)	Length: 72 bp
Type: Glu	Anticodon: TTC at 34-36 (26653308-26653306)	Score: 69.9
HMM Sc=45.30	Sec struct Sc=24.60
         *    |    *    |    *    |    *    |    *    |    *    |    *    | 
Seq: TCCGATGTCGTCCAGCGGTtAGGATATCTGGCTTTCACCCAGGAGaCCCGGGTTCGATTCCCGGCATCGGAG
Str: >>>>>>>..>>>>........<<<<.>>>>>.......<<<<<....>>>>>.......<<<<<<<<<<<<.

Chr5.trna67 (26556096-26556023)	Length: 74 bp
Type: Asn	Anticodon: GTT at 35-37 (26556062-26556060)	Score: 81.4
HMM Sc=54.70	Sec struct Sc=26.70
         *    |    *    |    *    |    *    |    *    |    *    |    *    |   
Seq: GCTGGAGTAGCTCAGTTGGTtAGAGCGTGTGGCTGTTAACCACAAGGtCAGAGGTTCGACCCCTCTCTCTAGCG
Str: >>>>>>>..>>>>.........<<<<.>>>>>.......<<<<<.....>>>>>.......<<<<<<<<<<<<.

Chr5.trna68 (26221707-26221634)	Length: 74 bp
Type: Asn	Anticodon: GTT at 35-37 (26221673-26221671)	Score: 83.3
HMM Sc=58.10	Sec struct Sc=25.20
         *    |    *    |    *    |    *    |    *    |    *    |    *    |   
Seq: GCTGGAATAGCTCAGTTGGTtAGAGCGTGTGGCTGTTAACCACAAGGtCGGAGGTTCGACCCCTCCTTCTAGCG
Str: >>>>>>>..>>>>.........<<<<.>>>>>.......<<<<<.....>>>>>.......<<<<<<<<<<<<.

Chr5.trna69 (26157270-26157189)	Length: 82 bp
Type: Ser	Anticodon: GCT at 34-36 (26157237-26157235)	Score: 76.7
HMM Sc=42.30	Sec struct Sc=34.40
         *    |    *    |    *    |    *    |    *    |    *    |    *    |    *    | 
Seq: GTCGCTTTGGCCGAGTGGTtAAGGCGCTCGCCTGCTAAGTGAGTGGGATTTTCCCGCGAGAGTTCGAATCTCTCAGGCGACG
Str: >>>>>>>..>>>..........<<<.>>>>>.......<<<<<.>>>>...<<<<..>>>>>.......<<<<<<<<<<<<.

Chr5.trna70 (26097567-26097483)	Length: 85 bp
Type: Met	Anticodon: CAT at 35-37 (26097533-26097531)	Score: 64.2
Possible intron: 39-49 (26097529-26097519)
HMM Sc=40.80	Sec struct Sc=23.40
         *    |    *    |    *    |    *    |    *    |    *    |    *    |    *    |    
Seq: GGGGTGGTGGCGCAGTTGGCtAGCGCGTAGGTCTCATAgctagtgagtgATCCTGAGGtCGAGAGTTCGAGCCTCTCTCACCCCA
Str: >>>>>>>..>>>>.........<<<<.>>>>....................<<<<.....>>>>>.......<<<<<<<<<<<<.

Chr5.trna71 (25875465-25875394)	Length: 72 bp
Type: His	Anticodon: GTG at 34-36 (25875432-25875430)	Score: 63.0
HMM Sc=33.70	Sec struct Sc=29.30
         *    |    *    |    *    |    *    |    *    |    *    |    *    | 
Seq: GTGGCTGTAGTTTAGTGGTtAGAATTCCACGTTGTGGCCGTGGAGaCCTGGGCTCGAATCCCAGCAGCCACA
Str: >>>>>>>..>>>>........<<<<.>>>>>.......<<<<<....>>>>>.......<<<<<<<<<<<<.

Chr5.trna72 (24140019-24139946)	Length: 74 bp
Type: Val	Anticodon: AAC at 35-37 (24139985-24139983)	Score: 72.5
HMM Sc=48.10	Sec struct Sc=24.40
         *    |    *    |    *    |    *    |    *    |    *    |    *    |   
Seq: GGTTTCGTGGTGTAGTTGGTtATCACGTCAGTCTAACACACTGAAGGtCTCCGGTTCGAACCCGGGCGAAGCCA
Str: >>>>>>>..>>>...........<<<.>>>>>.......<<<<<.....>>>>>.......<<<<<<<<<<<<.

Chr5.trna73 (23054844-23054771)	Length: 74 bp
Type: Val	Anticodon: CAC at 35-37 (23054810-23054808)	Score: 81.5
HMM Sc=53.50	Sec struct Sc=28.00
         *    |    *    |    *    |    *    |    *    |    *    |    *    |   
Seq: GTCTGGGTGGTGTAGTCGGTtATCACGCTAGTCTCACACACTAGAGGtCCCCGGTTCGAACCCGGGCTCAGACA
Str: >>>>>>>..>>>...........<<<.>>>>>.......<<<<<.....>>>>>.......<<<<<<<<<<<<.

Chr5.trna74 (22484842-22484770)	Length: 73 bp
Type: Ala	Anticodon: AGC at 34-36 (22484809-22484807)	Score: 63.4
HMM Sc=38.20	Sec struct Sc=25.20
         *    |    *    |    *    |    *    |    *    |    *    |    *    |  
Seq: GGGGATGTAGCTCAGATGGTAGAGCGCTCGCTTAGCATGCGAGAGGtACGGGGATCGATACCCCGCATCTCCA
Str: >>>>>>>..>>>>........<<<<.>>>>>.......<<<<<.....>>>>>.......<<<<<<<<<<<<.

Chr5.trna75 (22340573-22340501)	Length: 73 bp
Type: Phe	Anticodon: GAA at 34-36 (22340540-22340538)	Score: 78.3
HMM Sc=58.40	Sec struct Sc=19.90
         *    |    *    |    *    |    *    |    *    |    *    |    *    |  
Seq: GCGGGGATAGCTCAGTTGGGAGAGCGTCAGACTGAAGATCTGAAGGtCGCGTGTTCGATCCACGCTCACCGCA
Str: >>>>.>>..>>>>........<<<<.>>>>>.......<<<<<.....>>>>>.......<<<<<<<.<<<<.

Chr5.trna76 (22338744-22338672)	Length: 73 bp
Type: Phe	Anticodon: GAA at 34-36 (22338711-22338709)	Score: 78.3
HMM Sc=58.40	Sec struct Sc=19.90
         *    |    *    |    *    |    *    |    *    |    *    |    *    |  
Seq: GCGGGGATAGCTCAGTTGGGAGAGCGTCAGACTGAAGATCTGAAGGtCGCGTGTTCGATCCACGCTCACCGCA
Str: >>>>.>>..>>>>........<<<<.>>>>>.......<<<<<.....>>>>>.......<<<<<<<.<<<<.

Chr5.trna77 (22287697-22287626)	Length: 72 bp
Type: iMet	Anticodon: CAT at 33-35 (22287665-22287663)	Score: 58.3
HMM Sc=28.10	Sec struct Sc=30.20
         *    |    *    |    *    |    *    |    *    |    *    |    *    | 
Seq: ATCAGAGTGGCGCAGCGGAAGCGTGGTGGGCCCATAACCCACAGGtCCCAGGATCGAAACCTGGCTCTGATA
Str: >>>>>>>..>>>>.......<<<<.>>>>>.......<<<<<.....>>>>>.......<<<<<<<<<<<<.

Chr5.trna78 (21723184-21723114)	Length: 71 bp
Type: Gly	Anticodon: CCC at 33-35 (21723152-21723150)	Score: 65.4
HMM Sc=28.10	Sec struct Sc=37.30
         *    |    *    |    *    |    *    |    *    |    *    |    *    |
Seq: GCGCATCTGGTGTAGTGGTATCATAGTACCCTCCCACGGTACTGaCCAGGGTTCGATTCCCTGGATGCGCA
Str: >>>>>>>..>>>.........<<<.>>>>>.......<<<<<....>>>>>.......<<<<<<<<<<<<.

Chr5.trna79 (21300963-21300880)	Length: 84 bp
Type: Leu	Anticodon: CAA at 35-37 (21300929-21300927)	Score: 79.8
HMM Sc=55.80	Sec struct Sc=24.00
         *    |    *    |    *    |    *    |    *    |    *    |    *    |    *    |   
Seq: GTCAGGGTGGCCGAGTGGTctAAGGCGCCAGACTCAAGTTCTGGTCCTCGTAAGAGGGCGTGGGTTCAAATCCCACTTCTGACA
Str: >>>>>>>..>>>...........<<<.>>>>>.......<<<<<.>>>>....<<<<..>>>>>.......<<<<<<<<<<<<.

Chr5.trna80 (21257915-21257834)	Length: 82 bp
Type: Ser	Anticodon: TGA at 34-36 (21257882-21257880)	Score: 80.7
HMM Sc=46.10	Sec struct Sc=34.60
         *    |    *    |    *    |    *    |    *    |    *    |    *    |    *    | 
Seq: GTCGATATGTCCGAGTGGTtAAGGAGACAGACTTGAAATCTGTTGGGCTTCGCCCGCGCAGGTTCGAACCCTGCTGTCGACG
Str: >>>>>>>..>>>..........<<<.>>>>>.......<<<<<.>>>>...<<<<..>>>>>.......<<<<<<<<<<<<.

Chr5.trna81 (20741714-20741626)	Length: 89 bp
Type: Tyr	Anticodon: GTA at 34-36 (20741681-20741679)	Score: 74.1
Possible intron: 38-53 (20741677-20741662)
HMM Sc=42.40	Sec struct Sc=31.70
         *    |    *    |    *    |    *    |    *    |    *    |    *    |    *    |    *   
Seq: CCGACCTTAGCTCAGTTGGTAGAGCGGAAGACTGTAGttgtttgcaacagaaaATCTTTAGGtCGCTGGTTCGATTCCGGCAGGTCGGA
Str: >>>>>>>..>>>>........<<<<.>>>>>.......................<<<<<.....>>>>>.......<<<<<<<<<<<<.

Chr5.trna82 (19744246-19744175)	Length: 72 bp
Type: Lys	Anticodon: TTT at 33-35 (19744214-19744212)	Score: 92.3
HMM Sc=68.60	Sec struct Sc=23.70
         *    |    *    |    *    |    *    |    *    |    *    |    *    | 
Seq: GCCGTCTTAGCTCAGTGGTAGAGCGCGTGGCTTTTAACCACGTGGcCGTGGGTTCGATCCCCACAGACGGCG
Str: >>>>>>>..>>>>.......<<<<.>>>>>.......<<<<<.....>>>>>.......<<<<<<<<<<<<.

Chr5.trna83 (18698733-18698662)	Length: 72 bp
Type: Pro	Anticodon: TGG at 33-35 (18698701-18698699)	Score: 69.2
HMM Sc=36.90	Sec struct Sc=32.30
         *    |    *    |    *    |    *    |    *    |    *    |    *    | 
Seq: GGGCGTTTGGTCTAGTGGTATGATTCTCGCTTTGGGTGCGAGAGGtCCCGAGTTCGATTCTCGGAACGCCCC
Str: >>>>>>>..>>>.........<<<.>>>>>.......<<<<<.....>>>>>.......<<<<<<<<<<<<.

Chr5.trna84 (18543051-18542980)	Length: 72 bp
Type: Glu	Anticodon: TTC at 34-36 (18543018-18543016)	Score: 69.9
HMM Sc=45.30	Sec struct Sc=24.60
         *    |    *    |    *    |    *    |    *    |    *    |    *    | 
Seq: TCCGATGTCGTCCAGCGGTtAGGATATCTGGCTTTCACCCAGGAGaCCCGGGTTCGATTCCCGGCATCGGAG
Str: >>>>>>>..>>>>........<<<<.>>>>>.......<<<<<....>>>>>.......<<<<<<<<<<<<.

Chr5.trna85 (17877752-17877680)	Length: 73 bp
Type: Val	Anticodon: TAC at 34-36 (17877719-17877717)	Score: 74.4
HMM Sc=44.00	Sec struct Sc=30.40
         *    |    *    |    *    |    *    |    *    |    *    |    *    |  
Seq: GGTGCTGTGGTGTAGTGGTtATCACGTTTGCCTTACACGCAAAAGGtCTCCAGTTCGATCCTGGGCAGCACCA
Str: >>>>>>>..>>>..........<<<.>>>>>.......<<<<<.....>>>>>.......<<<<<<<<<<<<.

Chr5.trna86 (17839656-17839585)	Length: 72 bp
Type: Lys	Anticodon: TTT at 33-35 (17839624-17839622)	Score: 92.3
HMM Sc=68.60	Sec struct Sc=23.70
         *    |    *    |    *    |    *    |    *    |    *    |    *    | 
Seq: GCCGTCTTAGCTCAGTGGTAGAGCGCGTGGCTTTTAACCACGTGGcCGTGGGTTCGATCCCCACAGACGGCG
Str: >>>>>>>..>>>>.......<<<<.>>>>>.......<<<<<.....>>>>>.......<<<<<<<<<<<<.

Chr5.trna87 (17495611-17495541)	Length: 71 bp
Type: Gly	Anticodon: GCC at 33-35 (17495579-17495577)	Score: 67.5
HMM Sc=36.40	Sec struct Sc=31.10
         *    |    *    |    *    |    *    |    *    |    *    |    *    |
Seq: GCACCAGTGGTCTAGTGGCATGATAGTACCCTGCCACGGTACAGaCCCGGGTTCAATTCCCGGCTGGTGCA
Str: >>>>>>>..>>>.........<<<.>>>>>.......<<<<<....>>>>>.......<<<<<<<<<<<<.

Chr5.trna88 (17459247-17459175)	Length: 73 bp
Type: Ala	Anticodon: AGC at 34-36 (17459214-17459212)	Score: 63.4
HMM Sc=38.70	Sec struct Sc=24.70
         *    |    *    |    *    |    *    |    *    |    *    |    *    |  
Seq: GGGGATGTAGCTCAGATGGTAGAGCGCTCGCTTAGCATGCGAGAGGcACGGGGATCGATACCCCGCATCTCCA
Str: >>>>>>>..>>>>........<<<<.>>>>>.......<<<<<.....>>>>>.......<<<<<<<<<<<<.

Chr5.trna89 (16667507-16667436)	Length: 72 bp
Type: iMet	Anticodon: CAT at 33-35 (16667475-16667473)	Score: 59.0
HMM Sc=29.50	Sec struct Sc=29.50
         *    |    *    |    *    |    *    |    *    |    *    |    *    | 
Seq: AGCAGAGTGGCGCAGCGGAAGCGTGGTGGGCCCATAACCCACAGGtCCCAGGATCGAAACCTGGCTCTGCTA
Str: >>>>>>>..>>>>.......<<<<.>>>>>.......<<<<<.....>>>>>.......<<<<<<<<<<<<.

Chr5.trna90 (16507604-16507533)	Length: 72 bp
Type: Cys	Anticodon: GCA at 33-35 (16507572-16507570)	Score: 75.8
HMM Sc=59.00	Sec struct Sc=16.80
         *    |    *    |    *    |    *    |    *    |    *    |    *    | 
Seq: GGGCCCATAGCTCAGTGGTAGAGCATTCGACTGCAGATCGAGAGGtCACCGGTTCGAACCCGGTTGAGCCCT
Str: >>>>.>>..>>>>.......<<<<.>>>>>.......<<<<<.....>>>>>.......<<<<<<<.<<<<.

Chr5.trna91 (16239709-16239638)	Length: 72 bp
Type: Asp	Anticodon: GTC at 34-36 (16239676-16239674)	Score: 69.8
HMM Sc=46.80	Sec struct Sc=23.00
         *    |    *    |    *    |    *    |    *    |    *    |    *    | 
Seq: GTCGTTGTAGTATAGTGGTaAGTATTCCCGCCTGTCACGCGGGTGaCCCGGGTTCGATCCCCGGCAACGGCG
Str: >>>>>>>..>>>>........<<<<.>>>>>.......<<<<<....>>>>>.......<<<<<<<<<<<<.

Chr5.trna92 (15827097-15827026)	Length: 72 bp
Type: Pro	Anticodon: AGG at 33-35 (15827065-15827063)	Score: 67.4
HMM Sc=34.70	Sec struct Sc=32.70
         *    |    *    |    *    |    *    |    *    |    *    |    *    | 
Seq: GGGCATTTGGTCTAGTGGTATGATTCTCGCTTAGGGTGCGAGAGGtCCCGAGTTCAATTCTCGGAATGCCCC
Str: >>>>>>>..>>>.........<<<.>>>>>.......<<<<<.....>>>>>.......<<<<<<<<<<<<.

Chr5.trna93 (15032581-15032508)	Length: 74 bp
Type: Asn	Anticodon: GTT at 35-37 (15032547-15032545)	Score: 83.3
HMM Sc=58.10	Sec struct Sc=25.20
         *    |    *    |    *    |    *    |    *    |    *    |    *    |   
Seq: GCTGGAATAGCTCAGTTGGTtAGAGCGTGTGGCTGTTAACCACAAGGtCGGAGGTTCGACCCCTCCTTCTAGCG
Str: >>>>>>>..>>>>.........<<<<.>>>>>.......<<<<<.....>>>>>.......<<<<<<<<<<<<.

Chr5.trna95 (9815473-9815402)	Length: 72 bp
Type: Glu	Anticodon: TTC at 34-36 (9815440-9815438)	Score: 69.9
HMM Sc=45.30	Sec struct Sc=24.60
         *    |    *    |    *    |    *    |    *    |    *    |    *    | 
Seq: TCCGATGTCGTCCAGCGGTtAGGATATCTGGCTTTCACCCAGGAGaCCCGGGTTCGATTCCCGGCATCGGAG
Str: >>>>>>>..>>>>........<<<<.>>>>>.......<<<<<....>>>>>.......<<<<<<<<<<<<.

Chr5.trna96 (8946896-8946824)	Length: 73 bp
Type: Phe	Anticodon: GAA at 34-36 (8946863-8946861)	Score: 78.3
HMM Sc=58.40	Sec struct Sc=19.90
         *    |    *    |    *    |    *    |    *    |    *    |    *    |  
Seq: GCGGGGATAGCTCAGTTGGGAGAGCGTCAGACTGAAGATCTGAAGGtCGCGTGTTCGATCCACGCTCACCGCA
Str: >>>>.>>..>>>>........<<<<.>>>>>.......<<<<<.....>>>>>.......<<<<<<<.<<<<.

Chr5.trna97 (7222128-7222057)	Length: 72 bp
Type: Asp	Anticodon: GTC at 34-36 (7222095-7222093)	Score: 69.8
HMM Sc=46.80	Sec struct Sc=23.00
         *    |    *    |    *    |    *    |    *    |    *    |    *    | 
Seq: GTCGTTGTAGTATAGTGGTaAGTATTCCCGCCTGTCACGCGGGTGaCCCGGGTTCGATCCCCGGCAACGGCG
Str: >>>>>>>..>>>>........<<<<.>>>>>.......<<<<<....>>>>>.......<<<<<<<<<<<<.

Chr5.trna98 (7074843-7074772)	Length: 72 bp
Type: Cys	Anticodon: GCA at 33-35 (7074811-7074809)	Score: 67.7
HMM Sc=51.20	Sec struct Sc=16.50
         *    |    *    |    *    |    *    |    *    |    *    |    *    | 
Seq: AGGTCCATAGCTCAGTGGTAGAGCAATTGACTGCAGATCAATAGGtCACCGGTTCGAACCCGATTGGGCCCT
Str: .>>>>>>..>>>>.......<<<<.>>>>>.......<<<<<.....>.>>>.......<<<.<<<<<<<..

Chr5.trna99 (7074427-7074356)	Length: 72 bp
Type: Cys	Anticodon: GCA at 33-35 (7074395-7074393)	Score: 62.9
HMM Sc=43.10	Sec struct Sc=19.80
         *    |    *    |    *    |    *    |    *    |    *    |    *    | 
Seq: AGGTCCATAGCTCAGTGGTAGAGCAATTGACTGCAGATCAATAGGtCACCGGTTTGAACCTGGTTGGGCCCT
Str: .>>>>>>..>>>>.......<<<<.>>>>>.......<<<<<.....>>>>>.......<<<<<<<<<<<..

Chr5.trna100 (7074014-7073943)	Length: 72 bp
Type: Cys	Anticodon: GCA at 33-35 (7073982-7073980)	Score: 74.5
HMM Sc=48.90	Sec struct Sc=25.60
         *    |    *    |    *    |    *    |    *    |    *    |    *    | 
Seq: GGGTCCATAGCTCAGTGATAGAGCAATTGACTGCAGATCAATAGGtCACCGGTTCGAACCCGGTTGGGCCCT
Str: >>>>>>>..>>>>.......<<<<.>>>>>.......<<<<<.....>>>>>.......<<<<<<<<<<<<.

Chr5.trna101 (7073601-7073530)	Length: 72 bp
Type: Cys	Anticodon: GCA at 33-35 (7073569-7073567)	Score: 78.6
HMM Sc=56.10	Sec struct Sc=22.50
         *    |    *    |    *    |    *    |    *    |    *    |    *    | 
Seq: GGGTTCATAGCTCAGTGGTAGAGCAATTGACTGCAGATCAATAGGtCACCGGTTCGAACCCGGTTGGGCCCT
Str: >>>>>>>..>>>>.......<<<<.>>>>>.......<<<<<.....>>>>>.......<<<<<<<<<<<<.

Chr5.trna102 (5966042-5965971)	Length: 72 bp
Type: Trp	Anticodon: CCA at 33-35 (5966010-5966008)	Score: 75.8
HMM Sc=51.20	Sec struct Sc=24.60
         *    |    *    |    *    |    *    |    *    |    *    |    *    | 
Seq: GGATCCGTGGCGCAATGGTAGCGCGTCTGACTCCAGATCAGAAGGtTGCGTGTTCGATTCACGTCGGGTTCA
Str: >>>>>>>..>>>>.......<<<<.>>>>>.......<<<<<.....>>>>>.......<<<<<<<<<<<<.

Chr5.trna103 (5962769-5962698)	Length: 72 bp
Type: Trp	Anticodon: CCA at 33-35 (5962737-5962735)	Score: 75.8
HMM Sc=51.20	Sec struct Sc=24.60
         *    |    *    |    *    |    *    |    *    |    *    |    *    | 
Seq: GGATCCGTGGCGCAATGGTAGCGCGTCTGACTCCAGATCAGAAGGtTGCGTGTTCGATTCACGTCGGGTTCA
Str: >>>>>>>..>>>>.......<<<<.>>>>>.......<<<<<.....>>>>>.......<<<<<<<<<<<<.

Chr5.trna104 (3669072-3669000)	Length: 73 bp
Type: Phe	Anticodon: GAA at 34-36 (3669039-3669037)	Score: 78.3
HMM Sc=58.40	Sec struct Sc=19.90
         *    |    *    |    *    |    *    |    *    |    *    |    *    |  
Seq: GCGGGGATAGCTCAGTTGGGAGAGCGTCAGACTGAAGATCTGAAGGtCGCGTGTTCGATCCACGCTCACCGCA
Str: >>>>.>>..>>>>........<<<<.>>>>>.......<<<<<.....>>>>>.......<<<<<<<.<<<<.

Chr5.trna105 (3578366-3578295)	Length: 72 bp
Type: Gly	Anticodon: TCC at 34-36 (3578333-3578331)	Score: 74.1
HMM Sc=46.70	Sec struct Sc=27.40
         *    |    *    |    *    |    *    |    *    |    *    |    *    | 
Seq: GCGTCTGTAGTCCAACGGTtAGGATAATTGCCTTCCAAGCAATAGaCCCGGGTTCGACTCCCGGCAGACGCA
Str: >>>>>>>..>>>>........<<<<.>>>>>.......<<<<<....>>>>>.......<<<<<<<<<<<<.

Chr5.trna106 (3287634-3287553)	Length: 82 bp
Type: Ser	Anticodon: GCT at 34-36 (3287601-3287599)	Score: 80.5
HMM Sc=45.20	Sec struct Sc=35.30
         *    |    *    |    *    |    *    |    *    |    *    |    *    |    *    | 
Seq: GTCGCTTTGGCCGAGTGGTtAAGGCGTGTGCCTGCTAAGTACATGGGGTTTCCCCGCGAGAGTTCGAATCTCTCAGGCGACG
Str: >>>>>>>..>>>..........<<<.>>>>>.......<<<<<.>>>>...<<<<..>>>>>.......<<<<<<<<<<<<.

Chr5.trna107 (3212423-3212351)	Length: 73 bp
Type: Arg	Anticodon: ACG at 34-36 (3212390-3212388)	Score: 72.5
HMM Sc=49.90	Sec struct Sc=22.60
         *    |    *    |    *    |    *    |    *    |    *    |    *    |  
Seq: GACTCTGTGGCCCAATGGAtAAGGCGCTGGTCTACGAAACCAGAGAtTCTGGGTTCGATCCCCAGCAGAGTCG
Str: >>>>>>>..>>>..........<<<.>>>>>.......<<<<<.....>>>>>.......<<<<<<<<<<<<.

Chr5.trna108 (3030889-3030817)	Length: 73 bp
Type: Glu	Anticodon: CTC at 35-37 (3030855-3030853)	Score: 76.3
HMM Sc=50.40	Sec struct Sc=25.90
         *    |    *    |    *    |    *    |    *    |    *    |    *    |  
Seq: TCCGTTGTAGTCTAGCTGGTcAGGATACTCGGCTCTCACCCGAGAGaCCCGGGTTCGAGTCCCGGCAACGGAG
Str: >>>>>>>..>>>>.........<<<<.>>>>>.......<<<<<....>>>>>.......<<<<<<<<<<<<.

Chr5.trna109 (2898950-2898867)	Length: 84 bp
Type: Leu	Anticodon: CAA at 35-37 (2898916-2898914)	Score: 75.5
HMM Sc=51.80	Sec struct Sc=23.70
         *    |    *    |    *    |    *    |    *    |    *    |    *    |    *    |   
Seq: GTCAGGTTGGCCGAGTGGTctAAGGCGCCAGACTCAAGTTCTGGTCTTCGAGagaGGgCGTGGGTTCAAATCCCACATCTGACA
Str: >>>>>>>..>>>...........<<<.>>>>>.......<<<<<.>>>><<<...<...>>>>>.......<<<<<<<<<<<<.

Chr5.trna110 (2587898-2587826)	Length: 73 bp
Type: Ala	Anticodon: CGC at 34-36 (2587865-2587863)	Score: 68.3
HMM Sc=44.10	Sec struct Sc=24.20
         *    |    *    |    *    |    *    |    *    |    *    |    *    |  
Seq: GGGGGTGTAGCTCAtATGGTAGAGCGCTCGCTTCGCATGCGAGAGGcACGGGGTTCGATTCCCCGCACCTCCA
Str: >>>>>>>..>>>>........<<<<.>>>>>.......<<<<<.....>>>>>.......<<<<<<<<<<<<.

Chr5.trna111 (2432335-2432263)	Length: 73 bp
Type: Ala	Anticodon: AGC at 34-36 (2432302-2432300)	Score: 63.4
HMM Sc=38.20	Sec struct Sc=25.20
         *    |    *    |    *    |    *    |    *    |    *    |    *    |  
Seq: GGGGATGTAGCTCAGATGGTAGAGCGCTCGCTTAGCATGCGAGAGGtACGGGGATCGATACCCCGCATCTCCA
Str: >>>>>>>..>>>>........<<<<.>>>>>.......<<<<<.....>>>>>.......<<<<<<<<<<<<.

Chr5.trna112 (2309548-2309463)	Length: 86 bp
Type: Tyr	Anticodon: GTA at 34-36 (2309515-2309513)	Score: 74.2
Possible intron: 38-50 (2309511-2309499)
HMM Sc=42.50	Sec struct Sc=31.70
         *    |    *    |    *    |    *    |    *    |    *    |    *    |    *    |    *
Seq: CCGACCTTAGCTCAGTTGGTAGAGCGGAAGACTGTAGtctgtgacagcaaATCTTTAGGtCGCTGGTTCGATTCCGGCAGGTCGGA
Str: >>>>>>>..>>>>........<<<<.>>>>>....................<<<<<.....>>>>>.......<<<<<<<<<<<<.

Chr5.trna113 (2212748-2212678)	Length: 71 bp
Type: Gly	Anticodon: GCC at 33-35 (2212716-2212714)	Score: 66.5
HMM Sc=44.80	Sec struct Sc=21.70
         *    |    *    |    *    |    *    |    *    |    *    |    *    |
Seq: GCACCAGTGGTCTAGTGGTAGAATAGTACCCTGCCACGGTACAGaCCCGGGTTCGATTCCCGGCTGGTGCA
Str: >>>>>>>..>>.>.......<.<<.>>>>>.......<<<<<....>>>>>.......<<<<<<<<<<<<.

Chr5.trna114 (2060234-2060153)	Length: 82 bp
Type: Ser	Anticodon: GCT at 34-36 (2060201-2060199)	Score: 81.7
HMM Sc=47.50	Sec struct Sc=34.20
         *    |    *    |    *    |    *    |    *    |    *    |    *    |    *    | 
Seq: GTCGCTTTGGCCGAGTGGTtAAGGCGTTTGCCTGCTAAGTAAATGGGGTTTCCCCGCGAGAGTTCGAATCTCTCAGGCGACG
Str: >>>>>>>..>>>..........<<<.>>>>>.......<<<<<.>>>>...<<<<..>>>>>.......<<<<<<<<<<<<.

Chr5.trna115 (1853381-1853302)	Length: 80 bp
Type: Leu	Anticodon: TAG at 35-37 (1853347-1853345)	Score: 69.5
HMM Sc=48.50	Sec struct Sc=21.00
         *    |    *    |    *    |    *    |    *    |    *    |    *    |    *    
Seq: GACAGTTTGGCCGAGTGGTctAAGGCGCCAGATTTAGGCTCTGGTccgaaaGGgCGTGGGTTCAAATCCCACAGCTGTCA
Str: >>>>>>>..>>>...........<<<.>>>>>.......<<<<<...........>>>>>.......<<<<<<<<<<<<.

Chr5.trna116 (970879-970799)	Length: 81 bp
Type: Leu	Anticodon: AAG at 36-38 (970844-970842)	Score: 71.4
HMM Sc=51.10	Sec struct Sc=20.30
         *    |    *    |    *    |    *    |    *    |    *    |    *    |    *    |
Seq: GTTGATATGGCCGAGTTGGTctAAGGCGCCAGATTAAGGTTCTGGTccgaaaGGgCGTGGGTTCAAATCCCACTGTCAACA
Str: >>>>>>>..>>>............<<<.>>>>>.......<<<<<...........>>>>>.......<<<<<<<<<<<<.

Chr5.trna117 (862469-862397)	Length: 73 bp
Type: Phe	Anticodon: GAA at 34-36 (862436-862434)	Score: 78.3
HMM Sc=58.40	Sec struct Sc=19.90
         *    |    *    |    *    |    *    |    *    |    *    |    *    |  
Seq: GCGGGGATAGCTCAGTTGGGAGAGCGTCAGACTGAAGATCTGAAGGtCGCGTGTTCGATCCACGCTCACCGCA
Str: >>>>.>>..>>>>........<<<<.>>>>>.......<<<<<.....>>>>>.......<<<<<<<.<<<<.

Chr5.trna118 (642481-642400)	Length: 82 bp
Type: Ser	Anticodon: TGA at 34-36 (642448-642446)	Score: 81.1
HMM Sc=46.70	Sec struct Sc=34.40
         *    |    *    |    *    |    *    |    *    |    *    |    *    |    *    | 
Seq: GTCGATATGTCCGAGTGGTtAAGGAGATAGACTTGAAATCTATTGGGCTTCGCCCGCGCAGGTTCGAACCCTGCTGTCGACG
Str: >>>>>>>..>>>..........<<<.>>>>>.......<<<<<.>>>>...<<<<..>>>>>.......<<<<<<<<<<<<.

Chr5.trna119 (588966-588893)	Length: 74 bp
Type: Arg	Anticodon: TCG at 35-37 (588932-588930)	Score: 82.3
HMM Sc=61.00	Sec struct Sc=21.30
         *    |    *    |    *    |    *    |    *    |    *    |    *    |   
Seq: GACCGCATAGCGCAGTGGAttAGCGCGTTTGACTTCGGATCAAAAGGtCGTGGGTTCGACTCCCACTGTGGTCG
Str: >>>>>>>..>>>>.........<<<<.>>>>>.......<<<<<.....>>>>>.......<<<<<<<<<<<<.

Chr5.trna120 (559401-559330)	Length: 72 bp
Type: His	Anticodon: GTG at 34-36 (559368-559366)	Score: 63.0
HMM Sc=33.70	Sec struct Sc=29.30
         *    |    *    |    *    |    *    |    *    |    *    |    *    | 
Seq: GTGGCTGTAGTTTAGTGGTaAGAATTCCACGTTGTGGCCGTGGAGaCCTGGGCTCGAATCCCAGCAGCCACA
Str: >>>>>>>..>>>>........<<<<.>>>>>.......<<<<<....>>>>>.......<<<<<<<<<<<<.

Chr5.trna121 (508502-508430)	Length: 73 bp
Type: Lys	Anticodon: CTT at 34-36 (508469-508467)	Score: 87.7
HMM Sc=67.60	Sec struct Sc=20.10
         *    |    *    |    *    |    *    |    *    |    *    |    *    |  
Seq: GCCCGTCTAGCTCAGTTGGTAGAGCGCAAGGCTCTTAACCTTGTGGtCGTGGGTTCGAGCCCCACGGTGGGCG
Str: >>>>>>>..>>>>........<<<<.>>>>>.......<<<<<.....>>>>>.......<<<<<<<<<<<<.

Chr5.trna122 (389963-389893)	Length: 71 bp
Type: Gly	Anticodon: GCC at 33-35 (389931-389929)	Score: 62.4
HMM Sc=31.80	Sec struct Sc=30.60
         *    |    *    |    *    |    *    |    *    |    *    |    *    |
Seq: GCACCAGTGGTCTAGTGGCATGATAGTACCCTGCCACGGTACATaCCCGGGTTCAATTCCCGGCTGGTGCA
Str: >>>>>>>..>>>.........<<<.>>>>>.......<<<<<....>>>>>.......<<<<<<<<<<<<.

Chr5.trna123 (150427-150355)	Length: 73 bp
Type: Ala	Anticodon: AGC at 34-36 (150394-150392)	Score: 63.4
HMM Sc=38.20	Sec struct Sc=25.20
         *    |    *    |    *    |    *    |    *    |    *    |    *    |  
Seq: GGGGATGTAGCTCAGATGGTAGAGCGCTCGCTTAGCATGCGAGAGGtACGGGGATCGATACCCCGCATCTCCA
Str: >>>>>>>..>>>>........<<<<.>>>>>.......<<<<<.....>>>>>.......<<<<<<<<<<<<.

ChrM.trna1 (62349-62435)	Length: 87 bp
Type: Ser	Anticodon: GGA at 35-37 (62383-62385)	Score: 64.5
HMM Sc=34.70	Sec struct Sc=29.80
         *    |    *    |    *    |    *    |    *    |    *    |    *    |    *    |    * 
Seq: GGAGAGATGGCCGAGTGGTttAAGGCGTAGCATTGGAACTGCTATGTAGGCTTttgTTTAcCGAGGGTTCGAATCCCTCTCTTTCCG
Str: >>>>>>>..>>>...........<<<.>>>>>.......<<<<<...>>.......<<....>>>>>.......<<<<<<<<<<<<.

ChrM.trna7 (105877-105948)	Length: 72 bp
Type: Asn	Anticodon: GTT at 33-35 (105909-105911)	Score: 77.9
HMM Sc=55.60	Sec struct Sc=22.30
         *    |    *    |    *    |    *    |    *    |    *    |    *    | 
Seq: TCCTCAGTAGCTCAGTGGTAGAGCGGTCGGCTGTTAACTGATTGGtCGTAGGTTCAAATCCTACTTGGGGAG
Str: >>>>>>>..>>>>.......<<<<.>>>>>.......<<<<<.....>>>>>.......<<<<<<<<<<<<.

ChrM.trna21 (250153-250080)	Length: 74 bp
Type: Trp	Anticodon: CCA at 35-37 (250119-250117)	Score: 72.3
HMM Sc=42.90	Sec struct Sc=29.40
         *    |    *    |    *    |    *    |    *    |    *    |    *    |   
Seq: GCGCTCTTAGTTCAGTTcGGTAGAACGTGGGTCTCCAAAACCCAATGtCGTAGGTTCAAATCCTACAGAGCGTG
Str: >>>>>>>..>>>>.........<<<<.>>>>>.......<<<<<.....>>>>>.......<<<<<<<<<<<<.

ChrM.trna23 (204412-204340)	Length: 73 bp
Type: Lys	Anticodon: TTT at 34-36 (204379-204377)	Score: 80.3
HMM Sc=61.50	Sec struct Sc=18.80
         *    |    *    |    *    |    *    |    *    |    *    |    *    |  
Seq: GGGTGTATAGCTCAGTTGGTAGAGCATTGGGCTTTTAACCTAATGGtCGCAGGTTCAAGTCCTGCTATACCCA
Str: >>>>>>>..>>>>........<<<<.>>>>>.......<<<<<.....>>>>>.......<<<<<<<<<<<<.

ChrM.trna27 (28970-28898)	Length: 73 bp
Type: Lys	Anticodon: TTT at 34-36 (28937-28935)	Score: 80.3
HMM Sc=61.50	Sec struct Sc=18.80
         *    |    *    |    *    |    *    |    *    |    *    |    *    |  
Seq: GGGTGTATAGCTCAGTTGGTAGAGCATTGGGCTTTTAACCTAATGGtCGCAGGTTCAAGTCCTGCTATACCCA
Str: >>>>>>>..>>>>........<<<<.>>>>>.......<<<<<.....>>>>>.......<<<<<<<<<<<<.

ChrC.trna2 (27373-27443)	Length: 71 bp
Type: Cys	Anticodon: GCA at 33-35 (27405-27407)	Score: 64.9
HMM Sc=46.30	Sec struct Sc=18.60
         *    |    *    |    *    |    *    |    *    |    *    |    *    |
Seq: GGCGGCATGGCCGAGTGGTAAGGCGGGGGACTGCAAATCCTTTTtCCCCAGTTCAAATCCGGGTGCCGCCT
Str: >>>>>>>..>>>.........<<<.>>>>>.......<<<<<....>>>.>.......<.<<<<<<<<<<.

ChrC.trna3 (31369-31440)	Length: 72 bp
Type: Thr	Anticodon: GGT at 33-35 (31401-31403)	Score: 58.2
HMM Sc=29.20	Sec struct Sc=29.00
         *    |    *    |    *    |    *    |    *    |    *    |    *    | 
Seq: GCCCTTTTAACTCAGTGGTAGAGTAACGCCATGGTAAGGCGTAAGtCATCGGTTCAAATCCGATAAGGGGCT
Str: >>>>>>>..>>>>.......<<<<.>>>>>.......<<<<<.....>>>>>.......<<<<<<<<<<<<.

ChrC.trna5 (44827-44913)	Length: 87 bp
Type: Ser	Anticodon: GGA at 35-37 (44861-44863)	Score: 64.6
HMM Sc=34.80	Sec struct Sc=29.80
         *    |    *    |    *    |    *    |    *    |    *    |    *    |    *    |    * 
Seq: GGAGAGATGGCCGAGTGGTtgAAGGCGTAACATTGGAACTGTTATGTAGACTTttgTTTAcCGAGGGTTCGAATCCCTCTCTTTCCG
Str: >>>>>>>..>>>...........<<<.>>>>>.......<<<<<...>>.......<<....>>>>>.......<<<<<<<<<<<<.

ChrC.trna6 (48175-48247)	Length: 73 bp
Type: Phe	Anticodon: GAA at 34-36 (48208-48210)	Score: 72.0
HMM Sc=48.00	Sec struct Sc=24.00
         *    |    *    |    *    |    *    |    *    |    *    |    *    |  
Seq: GCCGGGATAGCTCAGTTGGTAGAGCAGAGGACTGAAAATCCTCGTGtCACCAGTTCAAATCTGGTTCTTGGCA
Str: >>>>>>>..>>>>........<<<<.>>>>>.......<<<<<.....>>>>>.......<<<<<<<<<<<<.

ChrC.trna9 (108302-108375)	Length: 74 bp
Type: Arg	Anticodon: ACG at 35-37 (108336-108338)	Score: 57.0
HMM Sc=44.90	Sec struct Sc=12.10
         *    |    *    |    *    |    *    |    *    |    *    |    *    |   
Seq: GGGCTTGTAGCTCAGAGGAttAGAGCACGTGGCTACGAACCACGGTGtCGGGGGTTCGAATCCCTCCTCGCCCA
Str: >>>>..>..>>>>.........<<<<.>>>>>.......<<<<<.....>>>>>.......<<<<<<..<<<<.

ChrC.trna11 (129565-129636)	Length: 72 bp
Type: Asn	Anticodon: GTT at 33-35 (129597-129599)	Score: 79.0
HMM Sc=56.70	Sec struct Sc=22.30
         *    |    *    |    *    |    *    |    *    |    *    |    *    | 
Seq: TCCTCAGTAGCTCAGTGGTAGAGCGGTCGGCTGTTAACTGATTGGtCGTAGGTTCGAATCCTACTTGGGGAG
Str: >>>>>>>..>>>>.......<<<<.>>>>>.......<<<<<.....>>>>>.......<<<<<<<<<<<<.

ChrC.trna15 (130347-130274)	Length: 74 bp
Type: Arg	Anticodon: ACG at 35-37 (130313-130311)	Score: 57.0
HMM Sc=44.90	Sec struct Sc=12.10
         *    |    *    |    *    |    *    |    *    |    *    |    *    |   
Seq: GGGCTTGTAGCTCAGAGGAttAGAGCACGTGGCTACGAACCACGGTGtCGGGGGTTCGAATCCCTCCTCGCCCA
Str: >>>>..>..>>>>.........<<<<.>>>>>.......<<<<<.....>>>>>.......<<<<<<..<<<<.

ChrC.trna16 (109084-109013)	Length: 72 bp
Type: Asn	Anticodon: GTT at 33-35 (109052-109050)	Score: 79.0
HMM Sc=56.70	Sec struct Sc=22.30
         *    |    *    |    *    |    *    |    *    |    *    |    *    | 
Seq: TCCTCAGTAGCTCAGTGGTAGAGCGGTCGGCTGTTAACTGATTGGtCGTAGGTTCGAATCCTACTTGGGGAG
Str: >>>>>>>..>>>>.......<<<<.>>>>>.......<<<<<.....>>>>>.......<<<<<<<<<<<<.

ChrC.trna20 (66302-66229)	Length: 74 bp
Type: Trp	Anticodon: CCA at 35-37 (66268-66266)	Score: 71.9
HMM Sc=38.60	Sec struct Sc=33.30
         *    |    *    |    *    |    *    |    *    |    *    |    *    |   
Seq: ACGCTCTTAGTTCAGTTcGGTAGAACGTGGGTCTCCAAAACCCAATGtCGTAGGTTCAAATCCTACAGAGCGTG
Str: >>>>>>>..>>>>.........<<<<.>>>>>.......<<<<<.....>>>>>.......<<<<<<<<<<<<.

ChrC.trna21 (46285-46213)	Length: 73 bp
Type: Thr	Anticodon: TGT at 34-36 (46252-46250)	Score: 69.1
HMM Sc=50.20	Sec struct Sc=18.90
         *    |    *    |    *    |    *    |    *    |    *    |    *    |  
Seq: GCCCGCTTAGCTCAGAGGTtAGAGCATCGCATTTGTAATGCGATGGtCATCGGTTCGATTCCGATAGCCGGCT
Str: >>>.>>>..>>>>........<<<<.>>>>>.......<<<<<.....>>>>>.......<<<<<<<<.<<<.

ChrC.trna27 (7872-7785)	Length: 88 bp
Type: Ser	Anticodon: GCT at 35-37 (7838-7836)	Score: 56.5
HMM Sc=36.60	Sec struct Sc=19.90
         *    |    *    |    *    |    *    |    *    |    *    |    *    |    *    |    *  
Seq: GGAGAGATGGCTGAGTGGActAAAGCGTTGGATTGCTAATCCATTGTACGAGTTAaTCGTACCGAGGGTTCGAATCCCTCTCTTTCCC
Str: >>>>>>>..>>>...........<<<..>>>>.......<<<<..>>>>..>....<.<<<<.>>>>>.......<<<<<<<<<<<<.
