# Supplementary material for: Conservation and Tandem Duplication of tRNA Genes in Plant Species
Source: Genes (Basel). 2025 Nov 1;16(11):1307. doi: 10.3390/genes16111307 (PMC12652284; doi:10.3390/genes16111307)
Supplement: Supplementary file 1 [file genes-16-01307-s001.zip › tRNA.prediction.out/Ath/Ath.MFE]

>Chr1.tRNA1-ValTAC
GGTGCTGTGGTGTAGTGGTTATCACGTTTGCCTTACACGCAAAAGGTCTCCAGTTCGATCCTGGGCAGCACCA
(((((((..(((..........))).(((((.......))))).....(((((.......)))))))))))).
>Chr1.tRNA2-PheGAA
GCGGGGATAGCTCAGTTGGGAGAGCGTCAGACTGAAGATCTGAAGGTCGCGTGTTCGATCCACGCTCACCGCA
((((.((..((((........)))).(((((.......))))).....(((((.......))))))).)))).
>Chr1.tRNA3-HisGTG
GTGGCTGTAGTTTAGTGGTAAGAATTCCACGTTGTGGCCGTGGAGACCTGGGCTCGAATCCCAGCAGCCACA
(((((((..((((........)))).(((((.......)))))....(((((.......)))))))))))).
>Chr1.tRNA4-LysCTT
GCCCGTCTAGCTCAGTTGGTAGAGCGCAAGGCTCTTAACCTTGTGGTCGTGGGTTCGAGCCCCACGGTGGGCG
(((((((..((((........)))).(((((.......))))).....(((((.......)))))))))))).
>Chr1.tRNA5-AspGTC
GTCGTTGTAGTATAGTGGTAAGTATTCCCGCCTGTCACGCGGGTGACCCGGGTTCGATCCCCGGCAACGGCG
(((((((..((((........)))).(((((.......)))))....(((((.......)))))))))))).
>Chr1.tRNA6-GlnCTG
GGTCCCATGGTCTAGTGGTCAGGACATTGGACTCTGAATCCAGTAACCCGAGTTCAAGTCTCGGTGGGACCT
(((((((..((((........)))).(((((.......)))))....(((((.......)))))))))))).
>Chr1.tRNA8-MetCAT
GGGGTGGTGGCGCAGTTGGCTAGCGCGTAGGTCTCATAGCTACAGAGTGATCCTGAGGTCGAGAGTTCGAGCCTCTCTCACCCCA
(((((((..((((.........)))).((((....................)))).....(((((.......)))))))))))).
>Chr1.tRNA9-ThrTGT
GCCCGTATAGCTCAGTGGTAGAGCGTCAGTCTTGTAAACTGAAGGTCCGTAGTTCGATCCTGCGTGTGGGCA
(((((((..((((.......)))).(((((.......))))).....(((((.......)))))))))))).
>Chr1.tRNA10-IleAAT
GGCCCATTAGCTCAGTTGGTTAGAGCGTCGTGCTAATAACGCGAAGGTCGCAGGTTCGAAACCTGCATGGGCCA
(((((((..((((.........)))).(((((.......))))).....(((((.......)))))))))))).
>Chr1.tRNA11-AlaAGC
GGGGATGTAGCTCAGATGGTAGAGCGCTCGCTTAGCATGCGAGAGGTACGGGGATCGATACCCCGCATCTCCA
(((((((..((((........)))).(((((.......))))).....(((((.......)))))))))))).
>Chr1.tRNA12-IleTAT
GGTCCCGTAGCTCAGTTGGTTAGAGCGTTGGTCTTATGAGCCGAAGGTCGCGGGTTCGAGCCCCGCCGGGACCA
(((((((..((((.........)))).(((((.......))))).....(((((.......)))))))))))).
>Chr1.tRNA13-AlaAGC
GGGGATGTAGCTCAGATGGTAGAGCGCTCGCTTAGCATGCGAGAGGTACGGGGATCGATACCCCGCATCTCCA
(((((((..((((........)))).(((((.......))))).....(((((.......)))))))))))).
>Chr1.tRNA14-GlyTCC
GCGTCTGTAGTCCAACGGTTAGGATAATTGCCTTCCAAGCAATAGACCCGGGTTCGACTCCCGGCAGACGCA
(((((((..((((........)))).(((((.......)))))....(((((.......)))))))))))).
>Chr1.tRNA16-ProAGG
GGGCGTTTGGTCTAGTGGTATGATTCTCGCTTAGGGTGCGAGAGGTCCCGAGTTCAATTCTCGGAACGCCCC
(((((((..(((.........))).(((((.......))))).....(((((.......)))))))))))).
>Chr1.tRNA17-GluTTC
TCCGATGTCGTCCAGCGGTTAGGATATCTGGCTTTCACCCAGGAGACCCGGGTTCGATTCCCGGCATCGGAG
(((((((..((((........)))).(((((.......)))))....(((((.......)))))))))))).
>Chr1.tRNA19-MetCAT
GGGGTGGTGGCGCAGTTGGCTAGCGCGTAGGTCTCATAGCTATTGAGTGATCCTGAGGTCGAGAGTTCGAGCCTCTCTCACCCCA
(((((((..((((.........)))).((((....................)))).....(((((.......)))))))))))).
>Chr1.tRNA20-LeuTAG
GACAGTTTGGCCGAGTGGTCTAAGGCGCCAGATTTAGGCTCTGGTCCGAAAGGGCGTGGGTTCAAATCCCACAGCTGTCA
(((((((..(((...........))).(((((.......)))))...........(((((.......)))))))))))).
>Chr1.tRNA21-ArgACG
GACTTCATGGCCCAATGGATAAGGCGCTGGTCTACGAAACCAGAGATTCTGGGTTCGATCCCCAGTGAAGTCG
(((((((..(((..........))).(((((.......))))).....(((((.......)))))))))))).
>Chr1.tRNA22-ThrCGT
GCCTCCGTAGCATAGTGGTATTGCGTTCGCTTCGTAAGCGAAAGGCCGCGAGTTCGATCCTCGCCGGGGGCT
(((((((..(((.........))).(((((.......))))).....(((((.......)))))))))))).
>Chr1.tRNA23-AlaTGC
GGGGATGTAGCTCAAATGGTAGAGCGCTCGCTTTGCATGCGAGAGGCACGGGGTTCGATCCCCCGCATCTCCA
(((((((..((((........)))).(((((.......))))).....(((((.......)))))))))))).
>Chr1.tRNA24-AlaTGC
GGGGATGTAGCTCAAATGGTAGAGCGCTCGCTTTGCATGCGAGAGGCACGGGGTTCGATCCCCCGCATCTCCA
(((((((..((((........)))).(((((.......))))).....(((((.......)))))))))))).
>Chr1.tRNA25-SerAGA
GTGGACGTGCCGGAGTGGTTATCGGGCATGACTAGAAATCATGTGGGCTTTGCCCGCGCAGGTTCGAATCCTGCCGTTCACG
(((((((..((((........)))).(((((.......))))).((((...))))..(((((.......)))))))))))).
>Chr1.tRNA26-SerAGA
GTAGGCGTGCCGGAGTGGTTATCGGGCATGACTAGAAATCATGTGGGCTTTGCCCGCGCAGGTTCGAATCCTGCCGCCTACG
(((((((..((((........)))).(((((.......))))).((((...))))..(((((.......)))))))))))).
>Chr1.tRNA27-AspGTC
GTCGTTGTAGTATAGTGGTAAGTATTCCCGCCTGTCACGCGGGTGACCCGGGTTCGATCCCCGGCAACGGCG
(((((((..((((........)))).(((((.......)))))....(((((.......)))))))))))).
>Chr1.tRNA28-AspGTC
GTCGTTGTAGTATAGTGGTAAGTATTCCCGCCTGTCACGCGGGTGACCCGGGTTCGATCCCCGGCAACGGCG
(((((((..((((........)))).(((((.......)))))....(((((.......)))))))))))).
>Chr1.tRNA29-LeuCAG
GTCAAGATGGCCGAGTTGGTCTAAGGCGCCAGTTTCAGGTACTGGTCCGAAAGGGCGTGGGTTCAAATCCCACTCTTGACA
(((((((..(((............))).(((((.......)))))...........(((((.......)))))))))))).
>Chr1.tRNA30-AspGTC
GTCGTTGTAGTATAGTGGTAAGTATTCCCGCCTGTCACGCGGGTGGCCCGGGTTCGATCCCCGGCAACGGCG
(((((((..((((........)))).(((((.......)))))....(((((.......)))))))))))).
>Chr1.tRNA31-LysCTT
GCCCGTCTAGCTCAGTTGGTAGAGCGCAAGGCTCTTAACCTTGTGGTCGTGGGTTCGAGCCCCACGGTGGGCG
(((((((..((((........)))).(((((.......))))).....(((((.......)))))))))))).
>Chr1.tRNA32-ProTGG
GGGCGTTTGGTCTAGTGGTATGATTCTCGCTTTGGGTGCGAGAGGTCCCGAGTTCGATTCTCGGAACGCCCC
(((((((..(((.........))).(((((.......))))).....(((((.......)))))))))))).
>Chr1.tRNA33-AsnGTT
GCTGGAATAGCTCAGTTGGTTAGAGCGTGTGGCTGTTAACCACAAGGTCGGAGGTTCGATCCCTCCTTCTAGCG
(((((((..((((.........)))).(((((.......))))).....(((((.......)))))))))))).
>Chr1.tRNA34-AlaTGC
GGGGATGTAGCTCAAATGGTAGAGCGCTCGCTTTGCATGCGAGAGGCACGGGGTTCGATCCCCCGCATCTCCA
(((((((..((((........)))).(((((.......))))).....(((((.......)))))))))))).
>Chr1.tRNA38-ProTGG
GGGCATTTGGTCTAGTGGTATGATTCTCGCTTTGGGTGCGAGAGGTCCCGAGTTCGATTCTCGGAATGCCCC
(((((((..(((.........))).(((((.......))))).....(((((.......)))))))))))).
>Chr1.tRNA39-ProTGG
GGGCATTTGGTCTAGTGGTATGATTCTCGCTTTGGGTGCGAGAGGTCCCGAGTTCGATTCTCGGAATGCCCC
(((((((..(((.........))).(((((.......))))).....(((((.......)))))))))))).
>Chr1.tRNA40-ProTGG
GGGCATTTGGTCTAGTGGTATGATTCTCGCTTTGGGTGCGAGAGGTCCCGAGTTCGATTCTCGGAATGCCCC
(((((((..(((.........))).(((((.......))))).....(((((.......)))))))))))).
>Chr1.tRNA41-ProTGG
GGGCATTTGGTCTAGTGGTATGATTCTCGCTTTGGGTGCGAGAGGTCCCGAGTTCGATTCTCGGAATGCCCC
(((((((..(((.........))).(((((.......))))).....(((((.......)))))))))))).
>Chr1.tRNA42-ProTGG
GGGCATTTGGTCTAGTGGTATGATTCTCGCTTTGGGTGCGAGAGGTCCCGAGTTCGATTCTCGGAATGCCCC
(((((((..(((.........))).(((((.......))))).....(((((.......)))))))))))).
>Chr1.tRNA43-ProTGG
GGGCATTTGGTCTAGTGGTATGATTCTCGCTTTGGGTGCGAGAGGTCCCGAGTTCGATTCTCGGAATGCCCC
(((((((..(((.........))).(((((.......))))).....(((((.......)))))))))))).
>Chr1.tRNA44-ProTGG
GGGCATTTGGTCTAGTGGTATGATTCTCGCTTTGGGTGCGAGAGGTCCCGAGTTCGATTCTCGGAATGCCCC
(((((((..(((.........))).(((((.......))))).....(((((.......)))))))))))).
>Chr1.tRNA45-ProAGG
TGGCATTTGGTCTAGTGGTATGATTCTCGCTTAGGGTGCGAGAGGTCCCGAGTTCAATTCTCGGAATGCCCC
.((((((..(((.........))).(((((.......))))).....(((((.......)))))))))))..
>Chr1.tRNA46-ProTGG
GGGCATTTGGTCTAGTGGTATGATTCTCGCTTTGGGTGCGAGAGGTCCCGAGTTCGATTCTCGGAATGCCCC
(((((((..(((.........))).(((((.......))))).....(((((.......)))))))))))).
>Chr1.tRNA47-ProTGG
GGGCATTTGGTCTAGTGGTATGATTCTCGCTTTGGGTGCGAGAGGTCCCGAGTTCGATTCTCGGAATGCCCC
(((((((..(((.........))).(((((.......))))).....(((((.......)))))))))))).
>Chr1.tRNA48-ProTGG
GGGCATTTGGTCTAGTGGTATGATTCTCGCTTTGGGTGCGAGAGGTCCCGAGTTCGATTCTCGGAATGCCCC
(((((((..(((.........))).(((((.......))))).....(((((.......)))))))))))).
>Chr1.tRNA49-ProTGG
GGGCATTTGGTCTAGTGGTATGATTCTCGCTTTGGGTGCGAGAGGTCCCGAGTTCGATTCTCGGAATGCCCC
(((((((..(((.........))).(((((.......))))).....(((((.......)))))))))))).
>Chr1.tRNA50-ProAGG
GGGCATTTGGTCTAGTGGTATGATTCTCGCTTAGGGTGCGAGAGGTCCCGAGTTCAATTCTCGGAATGCCCC
(((((((..(((.........))).(((((.......))))).....(((((.......)))))))))))).
>Chr1.tRNA51-ProTGG
GGGCATTTGGTCTAGTGGTATGATTCTCGCTTTGGGTGCGAGAGGTCCCGAGTTCGATTCTCGGAATGCCCC
(((((((..(((.........))).(((((.......))))).....(((((.......)))))))))))).
>Chr1.tRNA52-ProTGG
GGGCATTTGGTCTAGTGGTATGATTCTCGCTTTGGGTGCGAGAGGTCCCGAGTTCGATTCTCGGAATGCCCC
(((((((..(((.........))).(((((.......))))).....(((((.......)))))))))))).
>Chr1.tRNA53-ProTGG
GGGCATTTGGTCTAGTGGTATGATTCTCGCTTTGGGTGCGAGAGGTCCCGAGTTCGATTCTCGGAATGCCCC
(((((((..(((.........))).(((((.......))))).....(((((.......)))))))))))).
>Chr1.tRNA54-ProTGG
GGGCATTTGGTCTAGTGGTATGATTCTCGCTTTGGGTGCGAGAGGTCCCGAGTTCGATTCTCGGAATGCCCC
(((((((..(((.........))).(((((.......))))).....(((((.......)))))))))))).
>Chr1.tRNA55-ProTGG
GGGCATTTGGTCTAGTGGTATGATTCTCGCTTTGGGTGCGAGAGGTCCCGAGTTCGATTCTCGGAATGCCCC
(((((((..(((.........))).(((((.......))))).....(((((.......)))))))))))).
>Chr1.tRNA56-ProTGG
GGGCATTTGGTCTAGTGGTATGATTCTCGCTTTGGGTGCGAGAGGTCCCGAGTTCGATTCTCGGAATGCCCC
(((((((..(((.........))).(((((.......))))).....(((((.......)))))))))))).
>Chr1.tRNA57-ProTGG
GGGCATTTGGTCTAGTGGTATGATTCTCGCTTTGGGTGCGAGAGGTCCCGAGTTCGATTCTCGGAATGCCCC
(((((((..(((.........))).(((((.......))))).....(((((.......)))))))))))).
>Chr1.tRNA58-ProTGG
GGGCATTTGGTCTAGTGGTATGATTCTCGCTTTGGGTGCGAGAGGTCCCGAGTTCGATTCTCGGAATGCCCC
(((((((..(((.........))).(((((.......))))).....(((((.......)))))))))))).
>Chr1.tRNA59-ProTGG
GGGCATTTGGTCTAGTGGTATGATTCTCGCTTTGGGTGCGAGAGGTCCCGAGTTCGATTCTCGGAATGCCCC
(((((((..(((.........))).(((((.......))))).....(((((.......)))))))))))).
>Chr1.tRNA60-ProTGG
GGGCATTTGGTCTAGTGGTATGATTCTCGCTTTGGGTGCGAGAGGTCCCGAGTTCGATTCTCGGAATGCCCC
(((((((..(((.........))).(((((.......))))).....(((((.......)))))))))))).
>Chr1.tRNA61-ProTGG
GGGCATTTGGTCTAGTGGTATGATTCTCGCTTTGGGTGCGAGAGGTCCCGAGTTCGATTCTCGCAATGCCCC
(((((((..(((.........))).(((((.......)))))......((((.......)))).))))))).
>Chr1.tRNA62-GluCTC
TCCGTTGTAGTCTAGCTGGTCAGGATACTCGGCTCTCACCCGAGAGACCCGGGTTCGAGTCCCGGCAACGGAG
(((((((..((((.........)))).(((((.......)))))....(((((.......)))))))))))).
>Chr1.tRNA63-IleAAT
GGCCTATTAGCTCAGTTGGTTAGAGCGTCGTGCTAATAACGCGAAGGTCACAGGTTCGATCCCTGTATAGGCCA
(((((((..((((.........)))).(((((.......))))).....(((((.......)))))))))))).
>Chr1.tRNA64-ArgTCT
GCGCCCGTGGCCTAATGGATAAGGCGTTTGACTTCTAATCAAACGATTGTGGGTTCGAGTCCCACCGGGCGTG
(((((((..((((........)))).(((((.......))))).....(((((.......)))))))))))).
>Chr1.tRNA65-ProTGG
GGGCATTTGGTCTAGTGGTATGATTCTCGCTTTGGGTGCGAGAGGTCCCGAGTTCGATTCTCGGAATGCCCC
(((((((..(((.........))).(((((.......))))).....(((((.......)))))))))))).
>Chr1.tRNA66-LeuAAG
GGGCATTTGGTCTAGTGGTTTGATTTTCGCTTAAGGTGCGAGAGGTCCCGAGTTCAATTCTCAGAATGCCCC
(((((((..(((.........))).(((((.......))))).....(.(((.......))).)))))))).
>Chr1.tRNA67-ProTGG
GGGCATTTGGTCTAGTGGTATGATTCTCGCTTTGGGTGCGAGAGGTCCCGAGTTCGATTCTCGGAATGCCCC
(((((((..(((.........))).(((((.......))))).....(((((.......)))))))))))).
>Chr1.tRNA68-ProTGG
GGGCATTTGGTCTAGTGGTATGATTCTCGCTTTGGGTGCGAGAGGTCCCGAGTTCGATTCTCGGAATGCCCC
(((((((..(((.........))).(((((.......))))).....(((((.......)))))))))))).
>Chr1.tRNA69-ProTGG
GGGCATTTGGTCTAGTGGTATGATTCTCGCTTTGGGTGCGAGAGGTCCCGAGTTCGATTCTCGGAATGCCCC
(((((((..(((.........))).(((((.......))))).....(((((.......)))))))))))).
>Chr1.tRNA70-ProTGG
GGGCATTTGGTCTAGTGGTATGATTCTCGCTTTGGGTGCGAGAGGTCCCGAGTTCGATTCTCGGAATGCCCC
(((((((..(((.........))).(((((.......))))).....(((((.......)))))))))))).
>Chr1.tRNA71-ProTGG
GGGCATTTGGTCTAGTGGTATGATTCTCGCTTTGGGTGCGAGAGGTCCCGAGTTCGATTCTCGGAATGCCCC
(((((((..(((.........))).(((((.......))))).....(((((.......)))))))))))).
>Chr1.tRNA72-LysCTT
GCCCGTCTAGCTCAGTTGGTAGAGCGCAAGGCTCTTAACCTTGTGGTCGTGGGTTCGAGCCCCACGGTGGGCG
(((((((..((((........)))).(((((.......))))).....(((((.......)))))))))))).
>Chr1.tRNA73-TyrGTA
CCGACCTTAGCTCAGTTGGTAGAGCGGAAGACTGTAGTGTTTGCAGACAATCTTTAGGTCGCTGGTTCGATTCCGGCAGGTCGGA
(((((((..((((........)))).(((((...................))))).....(((((.......)))))))))))).
>Chr1.tRNA74-ArgCCT
GCGCCTGTAGCTCAGTGGATAGAGCGTCTGTTTCCTAAGCAGAAGGTCGTAGGTTCGACCCCTACCTGGCGCG
(((((.(..((((........)))).(((((.......))))).....(((((.......)))))).))))).
>Chr1.tRNA75-LeuTAG
GATAGTTTGGCCGAGTGGTCTAAGGCGCCAGATTTAGGCTCTGGTCCGAAAGGGCGTGGGTTCAAATCCCACAGCTGTCA
(((((((..(((...........))).(((((.......)))))...........(((((.......)))))))))))).
>Chr1.tRNA76-LeuTAG
GATAGTTTGGCCGAGTGGTCTAAGGCGCCAGATTTAGGCTCTGGTCCGAAAGGGCGTGGGTTCAAATCCCACAGCTGTCA
(((((((..(((...........))).(((((.......)))))...........(((((.......)))))))))))).
>Chr1.tRNA77-AsnGTT
GCTGGAGTAGCTCAGTTGGTTAGAGCGTGTGGCTGTTAACCACAAGGTCAGAGGTTCGACCCCTCTCTCTAGCG
(((((((..((((.........)))).(((((.......))))).....(((((.......)))))))))))).
>Chr1.tRNA78-IleTAT
GGTCCCGTAGCTCAGTTGGTTAGAGCGTTGGTCTTATGAGCCGAAGGTCGCGGGTTCGAGCCCCGCCGGGACCA
(((((((..((((.........)))).(((((.......))))).....(((((.......)))))))))))).
>Chr1.tRNA79-SerTGA
GTCGATATGTCCGAGTGGTTAAGGAGACAGACTTGAAATCTGTTGGGCTTCGCCCGCGCAGGTTCGAACCCTGCTGTCGACG
(((((((..(((..........))).(((((.......))))).((((...))))..(((((.......)))))))))))).
>Chr1.tRNA80-SerAGA
GTGGAAGTGGCGGAGTGGTTATCGGGCATGACTAGAAATCATGTGGGCTTTGCCCGCGCAGGTTCGAATCCTGCCGTTCACG
(((((.(...(((........)))..(((((.......))))).((((...))))..(((((.......)))))).))))).
>Chr1.tRNA81-TyrGTA
CCGACCTTAGCTCAGTTGGTAGAGCGGAGGACTGTAGTTGACGCAGATTATCCTTAGGTCATTGGTTCGAATCCGCTAGGTCGGA
(((((((..((((........)))).(((((...................))))).....(.(((.......))).)))))))).
>Chr1.tRNA82-TyrGTA
CCGACCTTAGCTCAGTTGGTAGAGCGGAGGACTGTAGTAGACGCAGATTATCCTTAGGTCACTGGTTCGAATCCGGTAGGTCGGA
(((((((..((((........)))).(((((...................))))).....(((((.......)))))))))))).
>Chr1.tRNA83-SerAGA
GTGGACGTGCCGGAGTGGTTATCGGGCATGACTAGAAATCATGTGGGCTTTGCCCGCGCAGGTTCGAATCCTGCCGTTCACG
(((((((..((((........)))).(((((.......))))).((((...))))..(((((.......)))))))))))).
>Chr1.tRNA84-TyrGTA
CCGACCTTAGCTCAGTTGGTAGAGCGGAGGACTGTAGTTGACGCAGATTATCCTTAGGTCATTGGTTCGAATCCGCTAGGTCGGA
(((((((..((((........)))).(((((...................))))).....(.(((.......))).)))))))).
>Chr1.tRNA85-TyrGTA
CCGACCTTAGCTCAGTTGGTAGAGCGGAGGACTGTAGTAGACGCAGATTATCCTTAGGTCACTGGTTCGAATCCGGTAGGTCGGA
(((((((..((((........)))).(((((...................))))).....(((((.......)))))))))))).
>Chr1.tRNA86-SerAGA
GTGGAAGTGGCGGAGTGGTTATCGGGCATGACTAGAAATCATGTGGGCTTTGCCCGCGCAGGTTCGAATCCTGCCGTTCACG
(((((.(...(((........)))..(((((.......))))).((((...))))..(((((.......)))))).))))).
>Chr1.tRNA87-TyrGTA
CCGACCTTAGCTCAGTTGGTAGAGCGGAGGACTGTAGTTGACGCAGATTATCCTTAGGTCATTGGTTCGAATCCGCTAGGTCGGA
(((((((..((((........)))).(((((...................))))).....(.(((.......))).)))))))).
>Chr1.tRNA88-TyrGTA
CCGACCTTAGCTCAGTTGGTAGAGCGGAGGACTGTAGTAGACGCAGATTATCCTTAGGTCACTGGTTCGAATCCGGTAGGTCGGA
(((((((..((((........)))).(((((...................))))).....(((((.......)))))))))))).
>Chr1.tRNA89-SerAGA
GTGGACGTGCCGGAGTGGTTATCGGGCATGACTAGAAATCATGTGGGCTTTGCCCGCGCAGGTTCGAATCCTGCCGTTCACG
(((((((..((((........)))).(((((.......))))).((((...))))..(((((.......)))))))))))).
>Chr1.tRNA90-TyrGTA
CCGACCTTAGCTCAGTTGGTAGAGCGGAGGACTGTAGTTGACGCAGATTATCCTTAGGTCATTGGTTCGAATCCGCTAGGTCGGA
(((((((..((((........)))).(((((...................))))).....(.(((.......))).)))))))).
>Chr1.tRNA91-TyrGTA
CCGACCTTAGCTCAGTTGGTAGAGCGGAGGACTGTAGTAGACGCAGATTATCCTTAGGTCACTGGTTCGAATCCGGTAGGTCGGA
(((((((..((((........)))).(((((...................))))).....(((((.......)))))))))))).
>Chr1.tRNA92-SerAGA
GTGGACGTGCCGGAGTGGTTATCGGGCATGACTAGAAATCATGTGGGTTTTGCCCGCGCAGGTTCGAATCCTGCCGTTCACG
(((((((..((((........)))).(((((.......)))))..((......))..(((((.......)))))))))))).
>Chr1.tRNA93-TyrGTA
CCGACCTTAGCTCAGTTGGTAGAGCGGAGGACTGTAGTTGACGCAGATTATCCTTAGGTCACTGGTTCGAATCCGGTAGGTCGGA
(((((((..((((........)))).(((((...................))))).....(((((.......)))))))))))).
>Chr1.tRNA94-TyrGTA
CCGACCTTAGCTCAGTTGGTAGAGCGGAGGACTGTAGTAGACGTAGATTATCCTTAGGTCACTGGTTCGAATCCGGTAGGTCGGA
(((((((..((((........)))).(((((...................))))).....(((((.......)))))))))))).
>Chr1.tRNA95-SerAGA
GTGGACGTGCCGGAGTGGTTATCGGGCATGACTAGAAATCATGTGGGCTTTGCCCGCGCAGGTTCGAATCCTGCCGTTCACG
(((((((..((((........)))).(((((.......))))).((((...))))..(((((.......)))))))))))).
>Chr1.tRNA96-TyrGTA
CCGACCTTAGCTCAGTTGGTAGAGCGGAGGACTGTAGTTGACGCAGATTATCCTTAGGTCATTGGTTCGAATCCGCTAGGTCGGA
(((((((..((((........)))).(((((...................))))).....(.(((.......))).)))))))).
>Chr1.tRNA97-TyrGTA
CCGACCTTAGCTCAGTTGGTAGAGCGGAGGACTGTAGTAGACGCAGATTATCCTTAGGTCACTGGTTCGAATCCGGTAGGTCGGA
(((((((..((((........)))).(((((...................))))).....(((((.......)))))))))))).
>Chr1.tRNA98-SerAGA
GTGGACGTGCCGGAGTGGTTATCGGGCATGACTAGAAATCATGTGGGTTTTGCCCGCGCAGGTTCGAATCCTGCCGTTCACG
(((((((..((((........)))).(((((.......)))))..((......))..(((((.......)))))))))))).
>Chr1.tRNA99-TyrGTA
CCGACCTTAGCTCAGTTGGTAGAGCGGAGGACTGTAGTTGACGCAGATTATCCTTAGGTCACTGGTTCGAATCCGGTAGGTCGGA
(((((((..((((........)))).(((((...................))))).....(((((.......)))))))))))).
>Chr1.tRNA100-TyrGTA
CCGACCTTAGCTCAGTTGGTAGAGCGGAGGACTGTAGTAGACGTAGATTATCCTTAGGTCACTGGTTCGAATCCGGTAGGTCGGA
(((((((..((((........)))).(((((...................))))).....(((((.......)))))))))))).
>Chr1.tRNA101-SerAGA
GTGGACGTGCCGGAGTGGTTATCGGGCATAACTAGAAATCATGTGGGCTTTGCCCGCGCAGGTTCGAATCCTGCCGTTCACG
(((((((..((((........)))).(((.(.......).))).((((...))))..(((((.......)))))))))))).
>Chr1.tRNA102-TyrGTA
CCGACCTTAGCTCAGTTGGTAGAGCGGAGGACTGTAGTTGACGCAGATAATCCTTAGGTCACTGGTTCGAATCCGGTAGGTCGGA
(((((((..((((........)))).(((((...................))))).....(((((.......)))))))))))).
>Chr1.tRNA103-TyrGTA
CCGACCTTAGCTCAGTTGGTAGAGCGGAGGACTGTAGTAGACGCAGATTATCCTTAGGTCACTGGTTCGAATCCGGTAGGTCGGA
(((((((..((((........)))).(((((...................))))).....(((((.......)))))))))))).
>Chr1.tRNA104-SerAGA
GTGGACGTGCCGGAGTGGTTATCGGGCATGACTAGAAATCATGTGGGCTTTGCCCGCGCAGGTTCGAATCCTGCCGTTCACG
(((((((..((((........)))).(((((.......))))).((((...))))..(((((.......)))))))))))).
>Chr1.tRNA105-TyrGTA
CCGACCTTAGCTCAGTTGGTAGAGCGGAGGACTGTAGTTGACGCAGATAATCCTTAGGTCACTGGTTCGAATCCGGTAGGTCGGA
(((((((..((((........)))).(((((...................))))).....(((((.......)))))))))))).
>Chr1.tRNA107-SerAGA
GTGGACGTGCCGGAGTGGTTATCGGGCATGACTAGAAATCATGTGGGCTTTGCCCGCGCAGGTTCGAATCCTGCCGTTCACG
(((((((..((((........)))).(((((.......))))).((((...))))..(((((.......)))))))))))).
>Chr1.tRNA108-TyrGTA
CCGACCTTAGCTCAGTTGGTAGAGCGGAGGACTGTAGTTGACGCAGATAATCCTTAGGTCACTGGTTCGAATCCGGTAGGTCGGA
(((((((..((((........)))).(((((...................))))).....(((((.......)))))))))))).
>Chr1.tRNA109-TyrGTA
CCGACCTTAGCTCAGTTGGTAGAGCGGAGGACTGTAGTAGACGCAGATTATCCTTAGGTCACTGGTTCGAATCCGGTAGGTCGGA
(((((((..((((........)))).(((((...................))))).....(((((.......)))))))))))).
>Chr1.tRNA110-SerAGA
GTGGACGTGCCGGAGTGGTTATCGGGCATGACTAGAAATCATGTGGGCTTTGCCCGCGCAGGTTCGAATCCTGCCGTTCACG
(((((((..((((........)))).(((((.......))))).((((...))))..(((((.......)))))))))))).
>Chr1.tRNA111-TyrGTA
CCGACCTTAGCTCAGTTGGTAGAGCGGAGGACTGTAGTTGACGCAGATAATCCTTAGGTCACTGGTTCGAATCCGGTAGGTCGGA
(((((((..((((........)))).(((((...................))))).....(((((.......)))))))))))).
>Chr1.tRNA112-TyrGTA
CCGACCTTAGCTCAGTTGGTAGAGCGGAGGACTGTAGTAGACGCAGATTATCCTTAGGTCACTGGTTCGAATCCGGTAGGTCGGA
(((((((..((((........)))).(((((...................))))).....(((((.......)))))))))))).
>Chr1.tRNA113-SerAGA
GTGGACGTGCCGGAGTGGTTATCGGGCATGACTAGAAATCATGTGGGCTTTGCCCGCGCAGGTTCGAATCCTGCCGTTCACG
(((((((..((((........)))).(((((.......))))).((((...))))..(((((.......)))))))))))).
>Chr1.tRNA114-TyrGTA
CCGACCTTAGCTCAGTTGGTAGAGCGGAGGACTGTAGTTGACGCAGATAATCCTTAGGTCACTGGTTCGAATCCGGTAGGTCGGA
(((((((..((((........)))).(((((...................))))).....(((((.......)))))))))))).
>Chr1.tRNA115-TyrGTA
CCGACCTTAGCTCAGTTGGTAGAGCGGAGGACTGTAGTAGACGCAGATTATCCTTAGGTCACTGGTTCGAATCCGGTAGGTCGGA
(((((((..((((........)))).(((((...................))))).....(((((.......)))))))))))).
>Chr1.tRNA116-SerAGA
GTGGACGTGCCGGAGTGGTTATCGGGCATGACTAGAAATCATGTGGGCTTTGCCCGCGCAGGTTCGAATCCTGCCGTTCACG
(((((((..((((........)))).(((((.......))))).((((...))))..(((((.......)))))))))))).
>Chr1.tRNA117-TyrGTA
CCGACCTTAGCTCAGTTGGTAGAGCGGAGGACTGTAGTTGACGCAGATAATCCTTAGGTCACTGGTTCGAATCCGGTAGGTCGGA
(((((((..((((........)))).(((((...................))))).....(((((.......)))))))))))).
>Chr1.tRNA118-TyrGTA
CCGACCTTAGCTCAGTTGGTAGAGCGGAGGACTGTAGTAGACGCAGATTATCCTTAGGTCACTGGTTCGAATCCGGTAGGTCGGA
(((((((..((((........)))).(((((...................))))).....(((((.......)))))))))))).
>Chr1.tRNA119-SerAGA
GTGGACGTGCCGGAGTGGTTATCGGGCATGACTAGAAATCATGTGGGCTTTGCCCGCGCAGGTTCGAATCCTGCCGTTCACG
(((((((..((((........)))).(((((.......))))).((((...))))..(((((.......)))))))))))).
>Chr1.tRNA120-TyrGTA
CCGACCTTAGCTCAGTTGGTAGAGCGGAGGACTGTAGTTGACGCAGATAATCCTTAGGTCACTGGTTCGAATCCGGTAGGTCGGA
(((((((..((((........)))).(((((...................))))).....(((((.......)))))))))))).
>Chr1.tRNA121-TyrGTA
CCGACCTTAGCTCAGTTGGTAGAGCGGAGGACTGTAGTAGACGCAGATTATCCTTAGGTCACTGGTTCGAATCCGGTAGGTCGGA
(((((((..((((........)))).(((((...................))))).....(((((.......)))))))))))).
>Chr1.tRNA122-SerAGA
GTGGAAGTGCCGGAGTGGTTATCGGGAATGACTAGAAATCATGGGGGCTTTGCCCGCGCAGGTTTGAATCTTGCCGTTTACG
(((((.(..((((........))))..((((.......))))..((((...))))..(((((.......)))))).))))).
>Chr1.tRNA123-TyrGTA
CCGACCTTAGCTCAGTTGGTAGAGCGGAGGACTGTAGTTGACGCAGATAATCCTTAGGTCATTGGTTCGAATCCGGTAGGTCGGA
(((((((..((((........)))).(((((...................))))).....(((((.......)))))))))))).
>Chr1.tRNA124-TyrGTA
CCGACTTTAGCTCAGTTGGTAGAGCGGAGGACAGTAGAAGACGCAGATTATCCTTAGGTCACTGGTTCGAATCCGGTAGGTCGGA
(((((((..((((........)))).(((((...................))))).....(((((.......)))))))))))).
>Chr1.tRNA125-SerAGA
GTGGACGTGCCGGAGTGGTTATCGGGCATGACTAGAAATCATGTGGGCTTTGCCCGCGCAGGTTCGAATCCTGCCGTTCACG
(((((((..((((........)))).(((((.......))))).((((...))))..(((((.......)))))))))))).
>Chr1.tRNA126-TyrGTA
CCGACCTTAGCTCAGTTGGTAGAGCGGAGGACTGTAGTTGACGCAGATAATCCTTAGGTCACTGGTTCGAATTCGGTAGGTCGGA
(((((((..((((........)))).(((((...................))))).....(((((.......)))))))))))).
>Chr1.tRNA127-TyrGTA
CCGACCTTAGCTCAGTTGGTAGAGCGGAGGACTGTAGTAGACGCAGATTATCCTTAGGTCACTGGTTCGAATCCGGTAGGTCGGA
(((((((..((((........)))).(((((...................))))).....(((((.......)))))))))))).
>Chr1.tRNA128-SerAGA
GTGGAAGTGCCGGAGTGGTTATCGGGAATGACTAGAAATCATGGGGGCTTTGCCCGCGCAGGTTTGAATCTTGCCGTTTACG
(((((.(..((((........))))..((((.......))))..((((...))))..(((((.......)))))).))))).
>Chr1.tRNA129-TyrGTA
CCGACCTTAGCTCAGTTGGTAGAGCGGAGGACTGTAGTTGACGCAGATAATCCTTAGGTCATTGGTTCGAATCCGGTAGGTCGGA
(((((((..((((........)))).(((((...................))))).....(((((.......)))))))))))).
>Chr1.tRNA130-TyrGTA
CCGACTTTAGCTCAGTTGGTAGAGCGGAGGACAGTAGAAGACGCAGATTATCCTTAGGTCACTGGTTCGAATCCGGTAGGTCGGA
(((((((..((((........)))).(((((...................))))).....(((((.......)))))))))))).
>Chr1.tRNA131-SerAGA
GTGGACGTGCCGGAGTGGTTATCGGGCATGACTAGAAATCATGTGGGCTTTGCCCGCGCAGGTTCGAATCCTGCCGTTCACG
(((((((..((((........)))).(((((.......))))).((((...))))..(((((.......)))))))))))).
>Chr1.tRNA132-TyrGTA
CCGACCTTAGCTCAGTTGGTAGAGCGGAGGACTGTAGTTGACGCAGATAATCCTTAGGTCACTGGTTCGAATTCGGTAGGTCGGA
(((((((..((((........)))).(((((...................))))).....(((((.......)))))))))))).
>Chr1.tRNA133-TyrGTA
CCGACCTTAGCTCAGTTGGTAGAGCGGAGGACTGTAGTAGACGCAGATTATCCTTAGGTCACTGGTTCGAATCCGGTAGGTCGGA
(((((((..((((........)))).(((((...................))))).....(((((.......)))))))))))).
>Chr1.tRNA134-SerAGA
GTGGACGTGCCGGAGTGGTTATCGGGAATGACTAGAAATCATGGGGGCTTTGCCCGCGCAGGTTTGAATCTTGCCGTTTACG
(((((((..((((........))))..((((.......))))..((((...))))..(((((.......)))))))))))).
>Chr1.tRNA135-TyrGTA
CCGACCTTAGCTCAGTTGGTAGAGCGGAGGACTGTAGTTGACGCAGATAATCCTTAGGTCATTGGTTCGAATCCGGTAGGTCGGA
(((((((..((((........)))).(((((...................))))).....(((((.......)))))))))))).
>Chr1.tRNA137-SerAGA
GTGGACGTGCCGGAGTGGTTATCGGGCATGACTAGAAATCATGTGGGCTTTGCCCGCGCAGGTTCGAATCCTGCCGTTCACG
(((((((..((((........)))).(((((.......))))).((((...))))..(((((.......)))))))))))).
>Chr1.tRNA139-TyrGTA
CCGACCTTAGCTCAGTTGGTAGAGCGGAGGACTGTAGTAGACGCAGATTATCCTTAGGTCACTGGTTCGAATCCGGTAGGTCGGA
(((((((..((((........)))).(((((...................))))).....(((((.......)))))))))))).
>Chr1.tRNA140-SerAGA
GTGGACGTGCCGGAGTGGTTATCGGGAATGACTAGAAATCATGGGGGCTTTGCCCGCGCAGGTTTGAATCTTGCCGTTTACG
(((((((..((((........))))..((((.......))))..((((...))))..(((((.......)))))))))))).
>Chr1.tRNA141-TyrGTA
CCGACCTTAGCTCAGTTGGTAGAGCGGAGGACTGTAGTTGACGCAGATAATCCTTAGGTCATTGGTTCGAATCCGGTAGGTCGGA
(((((((..((((........)))).(((((...................))))).....(((((.......)))))))))))).
>Chr1.tRNA143-SerAGA
GTGGACGTGCCGGAGTGGTTATCGGGCATGACTAGAAATCATGTGGGCTTTGCCCGCGCAGGTTCGAATCCTGCCGTTCACG
(((((((..((((........)))).(((((.......))))).((((...))))..(((((.......)))))))))))).
>Chr1.tRNA145-TyrGTA
CCGACCTTAGCTCAGTTGGTAGAGCGGAGGACTGTAGTAGACGCAGATTATCCTTAGGTCACTGGTTCGAATCCGGTAGGTCGGA
(((((((..((((........)))).(((((...................))))).....(((((.......)))))))))))).
>Chr1.tRNA146-SerAGA
GTGGACGTGCCGGAGTGGTTATCGGGAATGACTAGAAATCATGGGGGCTTTGCCCGCGCAGGTTTGAATCTTGCCGTTTACG
(((((((..((((........))))..((((.......))))..((((...))))..(((((.......)))))))))))).
>Chr1.tRNA147-TyrGTA
CCGACCTTAGCTCAGTTGGTAGAGCGGAGGACTGTAGTTGACGCAGATAATCCTTAGGTCATTGGTTCGAATCCGGTAGGTCGGA
(((((((..((((........)))).(((((...................))))).....(((((.......)))))))))))).
>Chr1.tRNA150-TyrGTA
CCGACCTTAGCTCAGTTGGTAGAGCGGAGGACTGTAGTTGAAGCAGATAATCCTTAGGTCACTGGTTCGAATCCGGTAGGTCGGA
(((((((..((((........)))).(((((...................))))).....(((((.......)))))))))))).
>Chr1.tRNA151-TyrGTA
CCGACCTTAGCTCAGTTGGTAGAGCGGAGGACTGTAGTAGACGCAGATTATCCTTAGGTCACTGGTTCGAATCCGGTAGGTCGGA
(((((((..((((........)))).(((((...................))))).....(((((.......)))))))))))).
>Chr1.tRNA152-SerAGA
GTGGACATGCCGGAGTGGTGTTATCGGGCATAACTAGAAATCATGTGGGCTTTGCCCGCGCAGGTTCGAATCATGCCGTTTACG
((((((...((((..........)))).(((.(.......).))).((((...))))..(((.(.......).))).)))))).
>Chr1.tRNA154-TyrGTA
CCGACCTTAGCTCAGTTGGTAGAGCGGAGGACTGTAGTAGACGCAGATTATCCTTAGGTCACTGGTTCGAATCCGGTAGGTCGGA
(((((((..((((........)))).(((((...................))))).....(((((.......)))))))))))).
>Chr1.tRNA156-TyrGTA
CCGACCTTAGCTCAGTTGGTAGAGCGGAGGACTGTAGTTGAAGCAGATAATCCTTAGGTCACTGGTTCGAATCCGGTAGGTCGGA
(((((((..((((........)))).(((((...................))))).....(((((.......)))))))))))).
>Chr1.tRNA157-TyrGTA
CCGACCTTAGCTCAGTTGGTAGAGCGGAGGACTGTAGTAGACGCAGATTATCCTTAGGTCACTGGTTCGAATCCGGTAGGTCGGA
(((((((..((((........)))).(((((...................))))).....(((((.......)))))))))))).
>Chr1.tRNA158-SerAGA
GTGGACATGCCGGAGTGGTGTTATCGGGCATAACTAGAAATCATGTGGGCTTTGCCCGCGCAGGTTCGAATCATGCCGTTTACG
((((((...((((..........)))).(((.(.......).))).((((...))))..(((.(.......).))).)))))).
>Chr1.tRNA160-TyrGTA
CCGACCTTAGCTCAGTTGGTAGAGCGGAGGACTGTAGTAGACGCAGATTATCCTTAGGTCACTGGTTCGAATCCGGTAGGTCGGA
(((((((..((((........)))).(((((...................))))).....(((((.......)))))))))))).
>Chr1.tRNA161-GlyGCC
GCACCAGTGGTCTAGTGGTAGAATAGTACCCTGCCACGGTACAGACCCGGGTTCAATTCCCGGCTGGTGCA
(((((((..((.(.......).)).(((((.......)))))....(((((.......)))))))))))).
>Chr1.tRNA162-LeuTAG
GACAATTTGGCCGAGTGGTCTAAGGCGCCAGATTTAGGCTCTGGTCCGAAAGGGCGTGGGTTCAAATCCCACAGTTGTCA
(((((((..(((...........))).(((((.......)))))...........(((((.......)))))))))))).
>Chr1.tRNA163-LeuCAA
GTCAGGATGGCCGAGTGGTCTAAGGCGCCAGACTCAAGTTCTGGTCTTCGAAAGAGGGCGTGGGTTCAAATCCCACTTCTGACA
(((((((..(((...........))).(((((.......))))).(((()))...)...(((((.......)))))))))))).
>Chr1.tRNA164-AlaCGC
GGGGGTGTAGCTCATATGGTAGAGCGCTCGCTTCGCATGCGAGAGGCACGGGGTTCGATTCCCCGCACCTCCA
(((((((..((((........)))).(((((.......))))).....(((((.......)))))))))))).
>Chr1.tRNA165-ProAGG
GGGCATTTGGTCTAGTGGTATGATTCTCGCTTAGGGTGCGAGAGGTCCCGAGTTCAATTCTCGGAATGCCCC
(((((((..(((.........))).(((((.......))))).....(((((.......)))))))))))).
>Chr1.tRNA166-IleAAT
GGCCCATTAGCTCAGTTGGTTAGAGCGTCGTGCTAATAACGCGAAGGTCGCAGGTTCGAAACCTGCATGGGCCA
(((((((..((((.........)))).(((((.......))))).....(((((.......)))))))))))).
>Chr1.tRNA168-iMetCAT
ATCAGAGTGGCGCAGCGGAAGCGTGGTGGGCCCATAACCCACAGGTCCCAGGATCGAAACCTGGCTCTGATA
(((((((..((((.......)))).(((((.......))))).....(((((.......)))))))))))).
>Chr1.tRNA169-IleAAT
GGCCTATTAGCTCAGTTGGTTAGAGCGTCGTGCTAATAACGCGAAGGTCACAGGTTCGATCCCTGTATAGGCCA
(((((((..((((.........)))).(((((.......))))).....(((((.......)))))))))))).
>Chr1.tRNA170-AsnGTT
GCTGGAATAGCTCAGTTGGTTAGAGCGTGTGGCTGTTAACCACAAGGTCGGAGGTTCGACCCCTCCTTCTAGCG
(((((((..((((.........)))).(((((.......))))).....(((((.......)))))))))))).
>Chr1.tRNA171-GlyGCC
GCACCAGTGGTCTAGTGGCATGATAGTACCCTGCCACGGTACAGACCCGGGTTCAATTCCCGGCTGGTGCA
(((((((..(((.........))).(((((.......)))))....(((((.......)))))))))))).
>Chr1.tRNA172-SerAGA
GTGGACGTGCCGGAGTGGTTATCGGGCATGACTAGAAATCATGTGGGCTTTGCCCGCGCAGGTTCGAATCCTGCCGTTCACG
(((((((..((((........)))).(((((.......))))).((((...))))..(((((.......)))))))))))).
>Chr1.tRNA174-AspGTC
GTCGTTGTAGTATAGTGGTAAGTATTCCCGCCTGTCACGCGGGTGACCCGGGTTCGATCCCCGGCAACGGCG
(((((((..((((........)))).(((((.......)))))....(((((.......)))))))))))).
>Chr1.tRNA175-LeuCAG
GTCAAGATGGCCGAGTTGGTCTAAGGCGCCAGTTTCAGGTACTGGTCCGAAAGGGCGTGGGTTCAAATCCCACTCTTGACA
(((((((..(((............))).(((((.......)))))...........(((((.......)))))))))))).
>Chr1.tRNA176-AspGTC
GTCGTTGTAGTATAGTGGTAAGTATTCCCGCCTGTCACGCGGGTGACCCGGGTTCGATCCCCGGCAACGGCG
(((((((..((((........)))).(((((.......)))))....(((((.......)))))))))))).
>Chr1.tRNA177-GluCTC
TCCGTTGTAGTCTAGCTGGTCAGGATACTCGGCTCTCACCCGAGAGACCCGGGTTCGAGTCCCGGCAACGGAG
(((((((..((((.........)))).(((((.......)))))....(((((.......)))))))))))).
>Chr1.tRNA178-ThrCGT
GCCTCCGTAGCATAGTGGTATTGCGTTCGCTTCGTAAGCGAAAGGCCGCGAGTTCGATCCTCGCCGGGGGCT
(((((((..(((.........))).(((((.......))))).....(((((.......)))))))))))).
>Chr1.tRNA179-AspGTC
GTCGTTGTAGTATAGTGGTAAGTATTCCCGCCTGTCACGCGGGTGACCCGGGTTCGATCCCCGGCAACGGCG
(((((((..((((........)))).(((((.......)))))....(((((.......)))))))))))).
>Chr1.tRNA180-SerTGA
GTCAATATGTCCGAGTGGTTAAGGAGATAGACTTGAAATCTATTGGGCTTCGCCCGCGCAGGTTCGAACCCTGCTGTTGACG
(((((((..(((..........))).(((((.......))))).((((...))))..(((((.......)))))))))))).
>Chr1.tRNA181-ArgCCG
GACCGCGTGGCCTAATGGATAAGGCGCTCGCCTCCGGAGCGGGAGATTGTGGGTTCGAGTCCCACCGTGGTCG
(((((((..((((........)))).(((((.......))))).....(((((.......)))))))))))).
>Chr1.tRNA182-LysTTT
GCCGTCTTAGCTCAGTGGTAGAGCGCGTGGCTTTTAACCACGTGGCCGTGGGTTCGATCCCCACAGACGGCG
(((((((..((((.......)))).(((((.......))))).....(((((.......)))))))))))).
>Chr1.tRNA183-LysTTT
GCCGTCTTAGCTCAGTGGTAGAGCGCGTGGCTTTTAACCACGTGGCCGTGGGTTCGATCCCCACAGACGGCG
(((((((..((((.......)))).(((((.......))))).....(((((.......)))))))))))).
>Chr1.tRNA184-SerAGA
GTGGACGTGCCGGAGTGGTTATCGGGCATGACTAGAAATCATGTGGGCTTTGCCCGCGCAGGTTCGAATCCTGCCGTTCACG
(((((((..((((........)))).(((((.......))))).((((...))))..(((((.......)))))))))))).
>Chr1.tRNA185-TrpCCA
GGATCCGTGGCGCAATGGTAGCGCGTCTGACTCCAGATCAGAAGGTTGCGTGTTCGATTCACGTCGGGTTCA
(((((((..((((.......)))).(((((.......))))).....(((((.......)))))))))))).
>Chr1.tRNA186-ArgTCG
GACCGCATAGCGCAGTGGATTAGCGCGTTTGACTTCGGATCAAAAGGTCGTGGGTTCGACTCCCACTGTGGTCG
(((((((..((((.........)))).(((((.......))))).....(((((.......)))))))))))).
>Chr1.tRNA187-MetCAT
GGGGTGGTGGCGCAGTTGGCTAGCGCGTAGGTCTCATAGCTACTGAGTGATCCTGAGGTCGAGAGTTCGAGCCTCTCTCACCCCA
(((((((..((((.........)))).((((....................)))).....(((((.......)))))))))))).
>Chr1.tRNA188-GlnTTG
GGTTCTATGGTGTAGTGGTTAGCACTCTGGACTTTGAATCCAGCGACCTGGGTTCGACTCCCGGTAGGACCT
(((((((..((((........)))).(((((.......)))))....(((((.......)))))))))))).
>Chr1.tRNA189-SerGCT
GTCGCTTTGGCCGAGTGGTTAAGGCGTGTGCCTGCTAAGTACATGGGCTCTGCCCGCGAGAGTTCGAATCTCTCAGGCGACG
(((((((..(((..........))).(((((.......))))).((((...))))..(((((.......)))))))))))).
>Chr1.tRNA190-GlnTTG
GGTTCTATGGTGTAGTGGTTAGCACTCTGGACTTTGAATCCAGCGACCTGGGTTCGACTCCCGGTAGGACCT
(((((((..((((........)))).(((((.......)))))....(((((.......)))))))))))).
>Chr1.tRNA191-GluTTC
TCCGTTATCGTCCAGCGGTTAGGATATCTGGCTTTCACCCAGGAGACCCGGGTTCGATTCCCGGTAACGGAG
(((((((..((((........)))).(((((.......)))))....(((((.......)))))))))))).
>Chr1.tRNA192-GluCTC
TCCGTTGTAGTCTAGCTGGTCAGGATACTCGGCTCTCACCCGAGAGACCCGGGTTCGAGTCCCGGCAACGGAG
(((((((..((((.........)))).(((((.......)))))....(((((.......)))))))))))).
>Chr1.tRNA193-LeuAAG
GTTGATATGGCCGAGTTGGTCTAAGGCGCCAGATTAAGGTTCTGGTCCGAAAGGGCGTGGGTTCAAATCCCACTGTCAACA
(((((((..(((............))).(((((.......)))))...........(((((.......)))))))))))).
>Chr1.tRNA194-ProAGG
GGGCATTTGGTCTAGTGGTATGATTCTCGCTTAGGGTGCGAGAGGTCCGGAGTTCAATTCTCCGAATGCCCC
(((((((..(((.........))).(((((.......))))).....(((((.......)))))))))))).
>Chr1.tRNA195-PheGAA
GCGGGGATAGCTCAGTTGGGAGAGCGTCAGACTGAAGATCTGAAGGTCGCGTGTTCGATCCACGCTCACCGCA
((((.((..((((........)))).(((((.......))))).....(((((.......))))))).)))).
>Chr1.tRNA196-SerAGA
GTGGACGTGCCGGAGTGGTTATCGGGCATGACTAGAAATCATGTGGGCTTTGCCCGCGCAGGTTCGAATCCTGCCGTTCACG
(((((((..((((........)))).(((((.......))))).((((...))))..(((((.......)))))))))))).
>Chr1.tRNA197-ThrTGT
GCCCTTATAGCTCAGTGGTAGAGCGTCAGTCTTGTAAACTGAAGGTCCGTAGTTCGATCCTGCGTGAGGGCA
(((((((..((((.......)))).(((((.......))))).....(((((.......)))))))))))).
>Chr1.tRNA198-CysGCA
GGGCTCATAGCTCAGTGGTAGAGCATTCGACTGCAGATCGAGAGGTCACCGGTTCGAACCCGGTTGGGCCCT
(((((((..((((.......)))).(((((.......))))).....(((((.......)))))))))))).
>Chr1.tRNA199-TrpCCA
GGATCCGTGGCGCAATGGTAGCGCGTCTGACTCCAGATCAGAAGGTTGCGTGTTCGATTCACGTCGGGTTCA
(((((((..((((.......)))).(((((.......))))).....(((((.......)))))))))))).
>Chr1.tRNA200-ArgTCG
GACCGCATAGCGCAGTGGATTAGCGCGTCTGACTTCGGATCAGAAGGTCGTGGGTTCGACTCCCACTGTGGTCG
(((((((..((((.........)))).(((((.......))))).....(((((.......)))))))))))).
>Chr1.tRNA201-GlyGCC
GCACCAGTGGTCTAGTGGTAGAATAGTACTCTGCCACGGTACAGACCCGGGTTCGATTCCCGGCTGGTGCA
(((((((..((.(.......).)).(((((.......)))))....(((((.......)))))))))))).
>Chr1.tRNA202-GlyGCC
GCACCAGTGGTCTAGTGGTAGAATAGTACCCTGCCACGGTACAGACCCGGGTTCGATTCCCGGCTGGTGCA
(((((((..((.(.......).)).(((((.......)))))....(((((.......)))))))))))).
>Chr1.tRNA203-GlyGCC
GCACCAGTGGTCTAGTGGTAGAATAGTACCCTGCCACGGTACAGACCCGGGTTCGATTCCCGGCTGGTGCA
(((((((..((.(.......).)).(((((.......)))))....(((((.......)))))))))))).
>Chr1.tRNA204-ProAGG
GGGCGTTTGGTCTAGTGGTATGATTCTCGCTTAGGGTGCGAGAGGTCCCGAGTTCAATTCTCGGAACGCCCC
(((((((..(((.........))).(((((.......))))).....(((((.......)))))))))))).
>Chr1.tRNA205-SerAGA
GTGGACGTGCCGGAGTGGTTATCGGGCATGACTAGAAATCATGTGGGCTTTGCCCGCGCAGGTTCGAATCCTGCCGTTCACG
(((((((..((((........)))).(((((.......))))).((((...))))..(((((.......)))))))))))).
>Chr1.tRNA207-AlaTGC
GGGGATGTAGCTCAAATGGTAGAGCGCTCGCTTTGCATGCGAGAGGCACGGGGTTCGATCCCCCGCATCTCCA
(((((((..((((........)))).(((((.......))))).....(((((.......)))))))))))).
>Chr1.tRNA208-CysGCA
GGGTCCTTAGCTCAGTGGTAGAGCAATTGACTGCAGATCAATAGGTCACCGGTTCGAATCCGGTAGGGCCCT
(((((((..((((.......)))).(((((.......))))).....(((((.......)))))))))))).
>Chr1.tRNA209-TyrGTA
CCGACCTTAGCTCAGTTGGTAGAGCGGAAGACTGTAGTCTTTGACAGATAATCTTTAGGTCGCTGGTTCGATTCCGGCAGGTCGGA
(((((((..((((........)))).(((((....................))))).....(((((.......)))))))))))).
>Chr1.tRNA210-ArgTCG
GACCGCATAGCGCAGTGGATTAGCGCGTCTGACTTCGGATCAGAAGGTCGTGGGTTCGACTCCCACTGTGGTCG
(((((((..((((.........)))).(((((.......))))).....(((((.......)))))))))))).
>Chr1.tRNA211-ThrAGT
GCTCTCGTAGCTCAGTTGGTTAGAGCACCCGTTTAGTAAGCGGGAGGTCTTGAGTTCAACTCTCAACGAAAGCA
(((.(((..((((.........)))).(((((.......))))).....(((((.......)))))))).))).
>Chr1.tRNA212-AspGTC
GTCGTTGTAGTATAGTGGTAAGTATTCCCGCCTGTCACGCGGGTGACCCGGGTTCGATCCCCGGCAACGGCG
(((((((..((((........)))).(((((.......)))))....(((((.......)))))))))))).
>Chr1.tRNA213-AspGTC
GTCGTTGTAGTATAGTGGTAAGGATTCCCGCCTGTCACGCGGGTGACCCGGGTTCGATCCTCGGCAACGACG
(((((((..((.(........).)).(((((.......)))))....(((((.......)))))))))))).
>Chr1.tRNA214-iMetCAT
ATCAGAGTGGCGCAGCGGAAGCGTGGTGGGCCCATAACCCACAGGTCCCAAGATCGAAACTTGGCTCTGATA
(((((((..((((.......)))).(((((.......))))).....(((((.......)))))))))))).
>Chr1.tRNA215-MetCAT
GGGGTGGTGGCGCAGTTGGCTAGCGCGTAGGTCTCATAGCTACTGAGTGATCCTGAGGTCGAGAGTTCGAGCCTCTCTCACCCCA
(((((((..((((.........)))).((((....................)))).....(((((.......)))))))))))).
>Chr1.tRNA216-ValAAC
GGTTTCGTGGTGTAGTTGGTTATCACGTCAGTCTAACACACTGAAGGTCTCCGGTTCGAACCCGGGCGAAGCCA
(((((((..(((...........))).(((((.......))))).....(((((.......)))))))))))).
>Chr1.tRNA217-GluCTC
TCCGTTGTAGTCTAGCTGGTCAGGATACTCGGCTCTCACCCGAGAGACCCGGGTTCGAGTCCCGGCAACGGAG
(((((((..((((.........)))).(((((.......)))))....(((((.......)))))))))))).
>Chr1.tRNA218-ValAAC
GGTTTCGTGGTGTAGTTGGTTATCACGTCAGTCTAACACACTGAAGGTCTCCGGTTCGAACCCGGGCGAAGCCA
(((((((..(((...........))).(((((.......))))).....(((((.......)))))))))))).
>Chr1.tRNA219-MetCAT
GGGGTGGTGGCGCAGTTGGCTAGCGCGTAGGTCTCATAGCTACTGAGTGATCCTGAGGTCGAGAGTTCGAGCCTCTCTCACCCCA
(((((((..((((.........)))).((((....................)))).....(((((.......)))))))))))).
>Chr1.tRNA220-GlnTTG
GGTTCTATGGTGTAGTGGTTAGCACTCTGGACTTTGAATCCAGCGACCTGGGTTCGACTCCCGGTAGGACCT
(((((((..((((........)))).(((((.......)))))....(((((.......)))))))))))).
>Chr1.tRNA221-GlnTTG
GGTTCTATGGTGTAGTGGTTAGCACTCTGGACTTTGAATCCAGCGACCTGGGTTCGACTCCCGGTAGGACCT
(((((((..((((........)))).(((((.......)))))....(((((.......)))))))))))).
>Chr1.tRNA222-TrpCCA
GGATTCGTGGCGCAATGGTAGCGCGTCTGACTCCAGATCAGAAGGTTGCGTGTTCGATTCACGTCGGGTTCA
(((((((..((((.......)))).(((((.......))))).....(((((.......)))))))))))).
>Chr1.tRNA223-GluTTC
TCCGATGTCGTCCAGCGGTTAGGATATCTGGCTTTCACCCAGGAGACCCGGGTTCGATTCCCGGCATCGGAG
(((((((..((((........)))).(((((.......)))))....(((((.......)))))))))))).
>Chr1.tRNA224-LeuCAA
GTCAGGATGGCCGAGTGGTCTAAGGCGCCAGACTCAAGTTCTGGTCCTCGTAAGAGGGCGTGGGTTCAAACCCCACTTCTGACA
(((((((..(((...........))).(((((.......))))).((((....))))..(((((.......)))))))))))).
>Chr1.tRNA225-ValAAC
GGTTTCGTGGTGTAGTTGGTTATCACGTCAGTCTAACACACTGAAGGTCTCCGGTTCGAACCCGGGCGAAGCCA
(((((((..(((...........))).(((((.......))))).....(((((.......)))))))))))).
>Chr1.tRNA226-ArgCCG
GACCGCGTGGCCTAATGGATAAGGCGCTCGCCTCCGGAGCGGGAGATTGTGGGTTCGAGTCCCACCGTGGTCG
(((((((..((((........)))).(((((.......))))).....(((((.......)))))))))))).
>Chr1.tRNA227-LysCTT
GCCCGTCTAGCTCAGTTGGTAGAGCGCAAGGCTCTTAACCTTGTGGTCGTGGGTTCGAGCCCCACGGTGGGCG
(((((((..((((........)))).(((((.......))))).....(((((.......)))))))))))).
>Chr1.tRNA228-TrpCCA
GGATCCGTGGCGCAATGGTAGCGCGTCTGACTCCAGATCAGAAGGTTGCGTGTTCGATTCACGTCGGGTTCA
(((((((..((((.......)))).(((((.......))))).....(((((.......)))))))))))).
>Chr1.tRNA229-AsnGTT
GCTGGAATAGCTCAGATGGCTAGAGCGTGTGGCTGTTAACCACAAGGTCGGAGGTTCAAGCCCTCCTTCTAGCG
(((((((..((((.........)))).(((((.......))))).....(((((.......)))))))))))).
>Chr1.tRNA230-IleAAT
GGCCCATTAGCTCAGTTGGTTAGAGCGTCGTGCTAATAACGCGAAGGTCGCAGGTTCGAAACCTGCATGGGCCA
(((((((..((((.........)))).(((((.......))))).....(((((.......)))))))))))).
>Chr1.tRNA231-GlyTCC
GCGTCTGTAGTCCAACGGTTAGGATAATTGCCTTCCAAGCAATAGACCCGGGTTCGACTCCCGGCAGACGCA
(((((((..((((........)))).(((((.......)))))....(((((.......)))))))))))).
>Chr1.tRNA232-ValAAC
GGTTTCGTGGTGTAGTTGGTTATCACGTCAGTCTAACACACTGAAGGTCTCCGGTTCGAACCCGGGCGAAGCCA
(((((((..(((...........))).(((((.......))))).....(((((.......)))))))))))).
>Chr1.tRNA233-TrpCCA
GGATCCGTGGCGCAATGGTAGCGCGTCTGACTCCAGATCAGAAGGTTGCGTGTTCGATTCACGTCGGGTTCA
(((((((..((((.......)))).(((((.......))))).....(((((.......)))))))))))).
>Chr1.tRNA234-ArgTCG
GACCGCATAGCGCAGTGGATTAGCGCGTCTGACTTCGGATCAGAAGGTCGTGGGTTCGACTCCCACTGTGGTCG
(((((((..((((.........)))).(((((.......))))).....(((((.......)))))))))))).
>Chr1.tRNA235-ProAGG
GGGCGTTTGGTCTAGTGGTATGATTCTCGCTTAGGGTGCGAGAGGTCCCGAGTTCAATTCTCGGAACGCCCC
(((((((..(((.........))).(((((.......))))).....(((((.......)))))))))))).
>Chr1.tRNA236-AlaTGC
GGGGATGTAGCTCAAATGGTAGAGCGCTCGCTTTGCATGCGAGAGGCACGGGGTTCGATCCCCCGCATCTCCA
(((((((..((((........)))).(((((.......))))).....(((((.......)))))))))))).
>Chr1.tRNA238-HisGTG
GTGGCTGTAGTTTAGTGGTAAGAATTCCACGTTGTGGCCGTGGAGACCTGGGCTCGAATCCCAGCAGCCACA
(((((((..((((........)))).(((((.......)))))....(((((.......)))))))))))).
>Chr1.tRNA239-GlyGCC
GCACCAGTGGTCTAGTGGTAGAATAGTACCCTGCCACGGTACAGACCCGGGTTCGATTCCCGGCTGGTGCA
(((((((..((.(.......).)).(((((.......)))))....(((((.......)))))))))))).
>Chr1.tRNA240-GlyGCC
GCACCAGTGGTCTAGTGGTAGAATAGTACCCTGCCACGGTACAGACCCGGGTTCGATTCCCGGCTGGTGCA
(((((((..((.(.......).)).(((((.......)))))....(((((.......)))))))))))).
>Chr1.tRNA241-AsnGTT
GCTGGAATAGCTCAGCTGGTTAGAGCGTGTGGCTGTTAACCACAAGGTCGGAGGTTCGAACCCTCCTTCTAGCG
(((((((..((((.........)))).(((((.......))))).....(((((.......)))))))))))).
>Chr1.tRNA242-PheGAA
GCGGGGATAGCTCAGTTGGGAGAGCGTCAGACTGAAGATCTGAAGGTCGCGTGTTCGATCCACGCTCACCGCA
((((.((..((((........)))).(((((.......))))).....(((((.......))))))).)))).
>Chr1.tRNA243-LysCTT
GCCCGTCTAGCTCAGTTGGTAGAGCGCAAGGCTCTTAACCTTGTGGTCGTGGGTTCGAGCCCCACGGTGGGCG
(((((((..((((........)))).(((((.......))))).....(((((.......)))))))))))).
>Chr1.tRNA244-GlnCTG
GGTTCCATGGTCTAGCGGTTAGGACACTAGACTCTGAATCTAGTAACCCGAGTTCAAGTCTCGGTGGAACCT
(((((((..((((........)))).(((((.......)))))....(((((.......)))))))))))).
>Chr2.tRNA1-AsnGTT
GCTGGAATAGCTCAGTTGGTTAGAGCGTGTGGCTGTTAACCACAAGGTCGGAGGTTCGACCCCTCCTTCTAGCG
(((((((..((((.........)))).(((((.......))))).....(((((.......)))))))))))).
>Chr2.tRNA2-AlaAGC
GGGGATGTAGCTCAGATGGTAGAGCGCTCGCTTAGCATGCGAGAGGTACGGGGATCGATACCCCGCATCTCCA
(((((((..((((........)))).(((((.......))))).....(((((.......)))))))))))).
>Chr2.tRNA3-ValTAC
GGTGCTGTGGTGTAGTGGTTATCACGTTTGCCTTACACGCAAAAGGTCTCCAGTTCGATCCTGGGCAGCACCA
(((((((..(((..........))).(((((.......))))).....(((((.......)))))))))))).
>Chr2.tRNA6-TrpCCA
GCGCTCTTAGTTCAGTTCGGTAGAACGTGGGTCTCCAAAACCCAATGTCGTAGGTTCAAATCCTACAGAGCGTG
(((((((..((((.........)))).(((((.......))))).....(((((.......)))))))))))).
>Chr2.tRNA10-SerGGA
GGAGAGATGGCCGAGTGGTTTAAGGCGTAGCATTGGAACTGCTATGTAGGCTTTTGTTTACCGAGGGTTCGAATCCCTCTCTTTCCG
(((((((..(((...........))).(((((.......)))))...((.......))....(((((.......)))))))))))).
>Chr2.tRNA16-AsnGTT
TCCTCAGTAGCTCAGTGGTAGAGCGGTCGGCTGTTAACTGATTGGTCGTAGGTTCAAATCCTACTTGGGGAG
(((((((..((((.......)))).(((((.......))))).....(((((.......)))))))))))).
>Chr2.tRNA19-GlnCTG
GGTTCTATGGTCTAGCGGTTAGGACATTGGACTCTGAATCCAGTAACCCGAGTTCAATTCTCGGTAGAACCT
(((((((..((((........)))).(((((.......)))))....(((((.......)))))))))))).
>Chr2.tRNA20-IleAAT
GGCCCATTAGCTCAGTTGGTTAGAGCGTCGTGCTAATAACGCGAAGGTCGCAGGTTCGAAACCTGCATGGGCCA
(((((((..((((.........)))).(((((.......))))).....(((((.......)))))))))))).
>Chr2.tRNA21-ProCGG
GGGTGTTTGGTCTAGTGGTATGATTCTCGCTTCGGGTGCGAGAGGTCCCGAGTTCGATTCTCGGAACACCCC
(((((((..(((.........))).(((((.......))))).....(((((.......)))))))))))).
>Chr2.tRNA23-ValCAC
GTCTGGGTGGTGTAGTCGGTTATCACGCTAGTCTCACACACTAGAGGTCCCCGGTTCGAACCCGGGCTCAGACA
(((((((..(((...........))).(((((.......))))).....(((((.......)))))))))))).
>Chr2.tRNA24-IleAAT
GGCCTATTAGCTCAGTTGGTTAGAGCGTCGTGCTAATAACGCGAAGGTCACAGGTTCGATCCCTGTATAGGCCA
(((((((..((((.........)))).(((((.......))))).....(((((.......)))))))))))).
>Chr2.tRNA25-AlaCGC
GGGGGTGTAGCTCATATGGTAGAGCGCTCGTTTCGCATGCGAGAGGCACGGGGTTCGATTCCCCGCACCTCCA
(((((((..((((........)))).(((((.......))))).....(((((.......)))))))))))).
>Chr2.tRNA26-ArgACG
GACTCTGTGGCCCAATGGATAAGGCGCTGGTCTACGAAACCAGAGATTCTGGGTTCGATCCCCAGCAGAGTCG
(((((((..(((..........))).(((((.......))))).....(((((.......)))))))))))).
>Chr2.tRNA27-ArgTCT
GCACCCATGGCCTAATGGATAAGGCGCTTGACTTCTAATCAAGCGATTGTGGGTTCGAATCCCACTGGGTGTG
(((((((..((((........)))).(((((.......))))).....(((((.......)))))))))))).
>Chr2.tRNA28-CysGCA
GGGTCCTTAGCTCAGTGGTAGAGCAATTGACTGCAGATCAATAGGTCACCGGTTCGAATCCGGTAGGGCCCT
(((((((..((((.......)))).(((((.......))))).....(((((.......)))))))))))).
>Chr2.tRNA29-HisGTG
GTGGCTGTAGTTTAGTGGTTAGAATCCCACGTTGTGGCCGTGGGGACCTGGGCTCGAATCCCAGCAGCCACA
(((((((..((((........)))).(((((.......)))))....(((((.......)))))))))))).
>Chr2.tRNA30-GlyGCC
GCACCAGTGGTCTAGTGGTAGAATAGTACCCTGCCACGGTACAGACCCGGGTTCGATTCCCGGCTGGTGCA
(((((((..((.(.......).)).(((((.......)))))....(((((.......)))))))))))).
>Chr2.tRNA31-GlyGCC
GCACCAGTGGTCTAGTGGTAGAATAGTACCCTGCCACGGTACAGACCCGGGTTCGATTCCCGGCTGGTGCA
(((((((..((.(.......).)).(((((.......)))))....(((((.......)))))))))))).
>Chr2.tRNA32-AsnGTT
GCTGGAATAGCTCAGTAGGTTTAGAGCGTGTGGCTGTTAACCTCAAGGTCGGAGGTTCGACCCCTCCTTTCAGCG
(((((((..((((..........)))).((.((.......)).)).....(((((.......)))))))))))).
>Chr2.tRNA33-AspGTC
GTCGTTGTAGTATAGTGGTAAGTATTCCCGCCTGTCACGCGGGTGACCCGGGTTCGATCCCCGGCAAAGGCG
(((.(((..((((........)))).(((((.......)))))....(((((.......)))))))).))).
>Chr2.tRNA34-AspGTC
GTCGTTGTAGTATAGTGGTAAGTATTCCCGCCTGTCACGCGGGTGACCCGGGTTCGATCCCCGGCAACGGCG
(((((((..((((........)))).(((((.......)))))....(((((.......)))))))))))).
>Chr2.tRNA35-ProTGG
GGGCATTTGGTCTAGTGGTATGATTCTCGCTTTGGGTGCGAGAGGTCCCGAGTTCGATTCTCGGAATGCCCC
(((((((..(((.........))).(((((.......))))).....(((((.......)))))))))))).
>Chr2.tRNA36-ProTGG
GGGCATTTGGTCTAGTGGTATGATTCTCGCTTTGGGTGCGAGAGGTCCCGAGTTCGATTCTCGGAATGCCCC
(((((((..(((.........))).(((((.......))))).....(((((.......)))))))))))).
>Chr2.tRNA37-ProTGG
GGGCATTTGGTCTAGTGGTATGATTCTCGCTTTGGGTGCGAGAGGTCCCGAGTTCGATTCTCGGAATGCCCC
(((((((..(((.........))).(((((.......))))).....(((((.......)))))))))))).
>Chr2.tRNA38-ProAGG
GGGCATTTGGTCTAGTGGTATGATTCTCGCTTAGGGTGCGAGAGGTCCCGAGTTCAATTCTCGGAATGCCCC
(((((((..(((.........))).(((((.......))))).....(((((.......)))))))))))).
>Chr2.tRNA39-ProTGG
GGGCATTTGGTCTAGTGGTATGATTCTCGCTTTGGGTGCGAGAGGTCCCGAGTTCGATTCTCGGAATGCCCC
(((((((..(((.........))).(((((.......))))).....(((((.......)))))))))))).
>Chr2.tRNA40-ProTGG
GGGCATTTGGTCTAGTGGTATGATTCTCGCTTTGGGTGCGAGAGGTCCCGAGTTCGATTCTCGGAATGCCCC
(((((((..(((.........))).(((((.......))))).....(((((.......)))))))))))).
>Chr2.tRNA41-ProCGG
GGGCATTTGGTCTAGTGGTATGATTCTCGCTTCGGGTGCGAGGGGTCCCGAGTTCGATTCTCGGAATGCCCC
(((((((..(((.........))).(((((.......))))).....(((((.......)))))))))))).
>Chr2.tRNA42-ProAGG
GGGCATTTGGTCTAGTGGTATGATTCTCGCTTAGGGTGCGAGAGGTCCCGAGTTCAATTCTCGGAATGCCCC
(((((((..(((.........))).(((((.......))))).....(((((.......)))))))))))).
>Chr2.tRNA43-ProTGG
GGGCATTTGGTCTAGTGGTATGATTCTCGCTTTGGGTGCGAGAGGTCCCGAGTTCGATTCTCGGAATGCCCC
(((((((..(((.........))).(((((.......))))).....(((((.......)))))))))))).
>Chr2.tRNA45-MetCAT
GGGGTGGTGGCGCAGTTGGCTAGCGCGTAGGTCTCATAGCTACTGAGTGATCCTGAGGTCGAGAGTTCGAGCCTCTCTCACCCCA
(((((((..((((.........)))).((((....................)))).....(((((.......)))))))))))).
>Chr2.tRNA46-AsnGTT
GCTGGAATAGCTCAGTTGGTTAGAGCGTGTGGCTGTTAACCACAAGGTCGGAGGTTCGACCCCTCCTTCTAGCG
(((((((..((((.........)))).(((((.......))))).....(((((.......)))))))))))).
>Chr2.tRNA47-LeuTAG
GACAATTTGGCCGAGTGGTCTAAGGCGCCAGATTTAGGCTCTGGTCCGAAAGGGCGTGGGTTCAAATCCCACAGTTGTCA
(((((((..(((...........))).(((((.......)))))...........(((((.......)))))))))))).
>Chr2.tRNA48-LeuTAA
GCAGGTTTGCCCGAGTGGTTAAGGGGGAAGACTTAAGTTCTTCTGCACATAAGTGCGCGTGGGTTCGAACCCCACAGCCTGCA
(((((((..(((..........))).(((((.......))))).((((....))))..(((((.......)))))))))))).
>Chr2.tRNA49-ArgTCT
GCGCCCGTGGCCTAATGGATAAGGCGTTTGACTTCTAATCAAACGATTGTGGGTTCGAGTCCCACCGGGCGTG
(((((((..((((........)))).(((((.......))))).....(((((.......)))))))))))).
>Chr2.tRNA50-GluCTC
TCCGTTGTAGTCTAGCTGGTTAGGATACTCGGCTCTCACCCGAGAGACCCGGGTTCGAGTCCCGGCAACGGAG
(((((((..((((.........)))).(((((.......)))))....(((((.......)))))))))))).
>Chr2.tRNA51-CysGCA
GAGCCTATAGCTCAGTGGTAGAGCAATTGACTGCAGATCAATAGGTCACCGGTTCGAATCCGGTTGGGCTCT
(((((((..((((.......)))).(((((.......))))).....(((((.......)))))))))))).
>Chr2.tRNA52-GlyGCC
GCACCAGTGGTCTAGTGGTAGAATAGTACCCTGCCACGGTACAGACCCGGGTTCAATTCCCGGCTGGTGCA
(((((((..((.(.......).)).(((((.......)))))....(((((.......)))))))))))).
>Chr2.tRNA53-ArgACG
GACTTCATGGCCCAATGGATAAGGCGCTGGTCTACGAAACCAGAGATTCTGGGTTCGATCCCCAGTGAAGTCG
(((((((..(((..........))).(((((.......))))).....(((((.......)))))))))))).
>Chr2.tRNA54-ArgTCT
GCACCCGTGGCCTAATGGATAAGGCGTTTGACTTCTAATCAAGCGATTGTGGGTTCGAGTCCCACCGGGTGTG
(((((((..((((........)))).(((((.......))))).....(((((.......)))))))))))).
>Chr2.tRNA55-LysCTT
GCCCGTCTAGCTCAGTTGGTAGAGCGCAAGGCTCTTAACCTTGTGGTCGTGGGTTCGAGCCCCACGGTGGGCG
(((((((..((((........)))).(((((.......))))).....(((((.......)))))))))))).
>Chr2.tRNA56-GluCTC
TCCGTTGTAGTCTAGCTGGTCAGGATACTCGGCTCTCACCCGAGAGACCCGGGTTCGAGTCCCGGCAACGGAG
(((((((..((((.........)))).(((((.......)))))....(((((.......)))))))))))).
>Chr2.tRNA57-AlaTGC
GGGGATGTAGCTCAAATGGTAGAGCGCTCGCTTTGCATGCGAGAGGCACGGGGTTCGATCCCCCGCATCTCCA
(((((((..((((........)))).(((((.......))))).....(((((.......)))))))))))).
>Chr2.tRNA58-GlyCCC
GCGCATCTGGTGTAGTGGTATCATAGTACCCTCCCACGGTACTGACCAGGGTTCGATTCCCTGGATGCGCA
(((((((..(((.........))).(((((.......)))))....(((((.......)))))))))))).
>Chr2.tRNA59-SerGCT
GTCGCTTTGGCCGAGTGGTTAAGGCGTGTGCCTGCTAAGTACATGGGGTTTCCCCGCGAGAGTTCGAATCTCTCAGGCGACG
(((((((..(((..........))).(((((.......))))).((((...))))..(((((.......)))))))))))).
>Chr2.tRNA60-ThrTGT
GCCCGTATAGCTCAGTGGTAGAGCGTCAGTCTTGTAAACTGAAGGTCCGTAGTTCTATCCTGCGTGTGGGCA
(((((((..((((.......)))).(((((.......))))).....(((((.......)))))))))))).
>Chr2.tRNA61-SerGCT
GTCGCTTTGGCCGAGTGGTTAAGGCGTTTGCCTGCTAAGTAAATGGGGTTTCCCCGCGAGAGTTCGAATCTCTCAGGCGACG
(((((((..(((..........))).(((((.......))))).((((...))))..(((((.......)))))))))))).
>Chr2.tRNA62-AspGTC
GTCGTTGTAGTATAGTGGTAAGTATTCCCGCCTGTCACGCGGGTGACCCGGGTTCGATCCCCGGCAACGGCG
(((((((..((((........)))).(((((.......)))))....(((((.......)))))))))))).
>Chr2.tRNA63-CysGCA
GAGCCTATAGCTCAGTGGTAGAGCAATTGACTGCAGATCAATAGGTCACCGGTTCGAATCCGGTTGGGCTCT
(((((((..((((.......)))).(((((.......))))).....(((((.......)))))))))))).
>Chr2.tRNA64-TyrGTA
CCGACCTTAGCTCAGTTGGTAGAGCGGAAGACTGTAGTAGTAGCTGTAATCTTTAGGTCGCTGGTTCGATTCCGGCAGGTCGGA
(((((((..((((........)))).(((((..................))))).....(((((.......)))))))))))).
>Chr2.tRNA65-LeuTAA
GCAGGTTTGCCCGAGTGGTTAAGGGGGAAGACTTAAGTTCTTCTGCACATAAGTGCGCGTGGGTTCGAACCCCACAGCCTGCA
(((((((..(((..........))).(((((.......))))).((((....))))..(((((.......)))))))))))).
>Chr2.tRNA66-TyrGTA
CCGACCTTAGCTCAGTTGGTAGAGCGGAAGACTGTAGTAGTTGCTGTAATCTTTAGGTCGCTGGTTCGATTCCGGCAGGTCGGA
(((((((..((((........)))).(((((..................))))).....(((((.......)))))))))))).
>Chr2.tRNA67-ThrAGT
GCTTTCATAGCTCAGTTGGTTAGAGCACCCGTTTAGTAAGCGGGAGGTCTTGAGTTCAACTCTCAATGAAAGCA
(((((((..((((.........)))).(((((.......))))).....(((((.......)))))))))))).
>Chr2.tRNA68-MetCAT
GGGGTGGTGGCGCAGTTGGCTAGCGCGTAGGTCTCATAGCTACTGAGTGATCCTGAGGTCGAGAGTTCGAGCCTCTCTCACCCCA
(((((((..((((.........)))).((((....................)))).....(((((.......)))))))))))).
>Chr2.tRNA69-AlaAGC
GGGGATGTAGCTCAAATGGTAGAGCGCTCGCTTAGCATGCGAGAGGTACGGGGATCGATACCCCGCATCTCCA
(((((((..((((........)))).(((((.......))))).....(((((.......)))))))))))).
>Chr2.tRNA70-GlyGCC
GCACCAGTGGTCTAGTGGTAGAATAGTACCCTGCCACGGTACAGACCCGGGTTCGATTCCCGGCTGGTGCA
(((((((..((.(.......).)).(((((.......)))))....(((((.......)))))))))))).
>Chr2.tRNA71-ValTAC
GGTGCTGTGGTGTAGTGGTTATCACGTTTGCCTTACACGCAAAAGGTCTCCAGTTCGATCCTGGGCAGCACCA
(((((((..(((..........))).(((((.......))))).....(((((.......)))))))))))).
>Chr2.tRNA72-GlyTCC
GCGTCTGTAGTCCAACGGTTAGGATAATTGCCTTCCAAGCAATAGACCCGGGTTCGACTCCCGGCAGACGCA
(((((((..((((........)))).(((((.......)))))....(((((.......)))))))))))).
>Chr2.tRNA73-GlyTCC
GCGTCTGTAGTCCAACGGTTAGGATAATTGCCTTCCAAGCAATAGACCCGGGTTCGACTCCCGGCAGACGCA
(((((((..((((........)))).(((((.......)))))....(((((.......)))))))))))).
>Chr2.tRNA74-LysTTT
GCCGTCTTAGCTCAGTGGTAGAGCGCGTGGCTTTTAACCACGTGGCCGTGGGTTCGATCCCCACAGACGGCG
(((((((..((((.......)))).(((((.......))))).....(((((.......)))))))))))).
>Chr2.tRNA75-LeuAAG
GTTGATATGGCCGAGTTGGTCTAAGGCGCCAGATTAAGGTTCTGGTCCGAAAGGGCGTGGGTTCAAATCCCACTGTCAACA
(((((((..(((............))).(((((.......)))))...........(((((.......)))))))))))).
>Chr2.tRNA76-iMetCAT
ATCAGAGTGGCGCAGCGGAAGCGTGGTGGGCCCATAACCCACAGGTCCCAGGATCGAAACCTGGCTCTGATA
(((((((..((((.......)))).(((((.......))))).....(((((.......)))))))))))).
>Chr2.tRNA77-iMetCAT
ATCAGAGTGGCGCAGCGGAAGCGTGGTGGGCCCATAACCCACAGGTCCCAGGATCGAAACCTGGCTCTGATA
(((((((..((((.......)))).(((((.......))))).....(((((.......)))))))))))).
>Chr2.tRNA78-ArgACG
GACTCCATGGCCCAATGGATAAGGCGCTGGTCTACGAAACCAGAGACTCTGGGTTCGATCCCCAGTGGAGTCG
(((((((..(((..........))).(((((.......))))).....(((((.......)))))))))))).
>Chr2.tRNA79-IleAAT
GGCCTATTAGCTCAGTTGGTTAGAGCGTCGTGCTAATAACGCGAAGGTCACAGGTTCGATCCCTGTATAGGCCA
(((((((..((((.........)))).(((((.......))))).....(((((.......)))))))))))).
>Chr2.tRNA80-GlnCTG
GGTTCTATGGTCTAGCGGTTAGGACATTGGACTCTGAATCCAGTAACCCGAGTTCAATTCTCGGTAGAACCT
(((((((..((((........)))).(((((.......)))))....(((((.......)))))))))))).
>Chr2.tRNA81-LeuAAG
GTTGATATGGCCGAGTTGGTCTAAGGCGCCAGATTAAGGTTCTGGTCCGAAAGGGCGTGGGTTCAAATCCCACTGTCAACA
(((((((..(((............))).(((((.......)))))...........(((((.......)))))))))))).
>Chr2.tRNA82-TyrGTA
CCGACCTTAGCTCAGTTGGTAGAGCGGAAGACTGTAGTAGTTGCTGTGATCTTTAGGTCGCTGGTTCGATTCCGGCAGGTCGGA
(((((((..((((........)))).(((((..................))))).....(((((.......)))))))))))).
>Chr2.tRNA84-AsnGTT
GCTGGAGTAGCTCAGTTGGTTAGAGCGTGTGGCTGTTAACCACAAGGTCAGAGGTTCGACCCCTCTCTCTAGCG
(((((((..((((.........)))).(((((.......))))).....(((((.......)))))))))))).
>Chr2.tRNA86-TyrGTA
CCGACCTTAGCTCAGTTGGTAGAGCGGAAGACTGTAGTTGTTTAAAACAGATAATCTTTAGGTCGCTGGTTCGATTCCGGCAGGTCGGA
(((((((..((((........)))).(((((.......................))))).....(((((.......)))))))))))).
>Chr2.tRNA97-ThrCGT
GCCTCTGTAGCATAGTGGTATTGCGTTCGCTTCGTAAGCGAAAGGCCGCGAGTTCGATCCTCGCCGGAGGCT
(((((((..(((.........))).(((((.......))))).....(((((.......)))))))))))).
>Chr2.tRNA98-ThrCGT
GCCTCCGTAGCATAGTGGTATTGCGTTCGCTTCGTAAGCGAAAGGTCGTGAGTTCGATCCTCACCGTAGGCT
((((.((..(((.........))).(((((.......))))).....(((((.......))))))).)))).
>Chr2.tRNA99-AlaTGC
GGGGATGTAGCTCAAATGGTAGAGCGCTCGCTTTGCATGCGAGAGGCACGGGGTTCGATCCCCCGCATCTCCA
(((((((..((((........)))).(((((.......))))).....(((((.......)))))))))))).
>Chr2.tRNA100-AlaAGC
GGGGATGTAGCTCAGATGGTAGAGCGCTCGCTTAGCATGCGAGAGGTACGGGGATCGATACCCCGCATCTCCA
(((((((..((((........)))).(((((.......))))).....(((((.......)))))))))))).
>Chr3.tRNA1-ProAGG
GGGCATTTGGTCTAGTGGTATGATTCTCGCTTAGGGTGCGAGAGGTCCCGAGTTCAATTCTCGGAATGCCCC
(((((((..(((.........))).(((((.......))))).....(((((.......)))))))))))).
>Chr3.tRNA2-IleAAT
GGCCCATTAGCTCAGTTGGTTAGAGCGTCGTGCTAATAACGCGAAGGTCGCAGGTTCGAAACCTGCATGGGCCA
(((((((..((((.........)))).(((((.......))))).....(((((.......)))))))))))).
>Chr3.tRNA3-AspGTC
GTCGTTGTAGTATAGTGGTAAGTATTCCCGCCTGTCACGCGGGTGACCCGGGTTCGATCCCCGGCAACGGCG
(((((((..((((........)))).(((((.......)))))....(((((.......)))))))))))).
>Chr3.tRNA4-SerAGA
GTGGACGTGCCGGAGTGGTTATCGGGCATGACTAGAAATCATGTGGGCTCTGCCCGCGCAGGTTCGAATCCTGCCGTTCACG
(((((((..((((........)))).(((((.......))))).((((...))))..(((((.......)))))))))))).
>Chr3.tRNA5-TrpCCA
GGATCCGTGGCGCAATGGTAGCGCGTCTGACTCCAGATCAGAAGGTTGCGTGTTCGATTCACGTCGGGTTCA
(((((((..((((.......)))).(((((.......))))).....(((((.......)))))))))))).
>Chr3.tRNA6-TrpCCA
GGATCCGTGGCGCAATGGTAGCGCGTCTGACTCCAGATCAGAAGGTTGCGTGTTCGATTCACGTCGGGTTCA
(((((((..((((.......)))).(((((.......))))).....(((((.......)))))))))))).
>Chr3.tRNA7-ArgCCG
GTTTGCGTGGCCTAATGGATAAGGCGCTCGCCTCCGAAGCGGGAGATTGTGGGTTCGAATCCCATCGCGAACG
(((((((..((((........)))).(((((.......))))).....(((((.......)))))))))))).
>Chr3.tRNA8-IleTAT
GCTCCCGTAGCTCAGTTGGTTAGAGCGTTGGTCTTATGAGCCGAAGGTCGCGGGTTCGAGCCCCGCCGGAAGCA
(((.(((..((((.........)))).(((((.......))))).....(((((.......)))))))).))).
>Chr3.tRNA9-ValTAC
GGTGCTGTGGTGTAGTGGTTATCACGTTTGCCTTACACGCAAAAGGTCTCCAGTTCGATCCTGGGCAGCACCA
(((((((..(((..........))).(((((.......))))).....(((((.......)))))))))))).
>Chr3.tRNA10-LysTTT
GCCGTCTTAGCTCAGCGGTAGAGCGCGTGGCTTTTAACCACGTGGCCGTGGGTTCGATCCCCACAGACGGCG
(((((((..((((.......)))).(((((.......))))).....(((((.......)))))))))))).
>Chr3.tRNA11-SerCGA
GTCAATATGTCCGAGTGGTTAAGGAGATTGACTCGAAATCAATTGGGCTTTGCCCGCGCAGGTTCGAATCCTGCTGTTGACG
(((((((..(((..........))).(((((.......))))).((((...))))..(((((.......)))))))))))).
>Chr3.tRNA12-LeuTAA
GCAGGTTTGCCCGAGAGGTTAAGGGGGAAGACTTAAGTTCTTCTGCACATAAGTGCGCGTGGGTTCGAACCCCACAGCCTGCA
(((((((..(((..........))).(((((.......))))).((((....))))..(((((.......)))))))))))).
>Chr3.tRNA13-ArgTCT
GCACCCGTGGCCTAATGGATAAGGCGTTTGACTTCTAATCAAACGATTGTGGGTTCGAGTCCCACCGGGTGTG
(((((((..((((........)))).(((((.......))))).....(((((.......)))))))))))).
>Chr3.tRNA14-ArgCCT
GCGCCTGTAGCTCAGTGGATAGAGCGTCTGTTTCCTAAGCAGAAGGTCGTAGGTTCGACCCCTACCTGGCGCG
(((((.(..((((........)))).(((((.......))))).....(((((.......)))))).))))).
>Chr3.tRNA15-ValCAC
GTCTGGGTAGTGTAGTCGGTTATCACGCTAGTCTCACACACTAGAGGTCCCCGGTTCGAACCCGGGCTCAGACA
(((((((..(((...........))).(((((.......))))).....(((((.......)))))))))))).
>Chr3.tRNA16-LysTTT
GCCGTCTTAGCTCAGTGGTAGAGCGCGTGGCTTTTAACCACGTGGCCGTGGGTTCGATCCCCACAGACGGCG
(((((((..((((.......)))).(((((.......))))).....(((((.......)))))))))))).
>Chr3.tRNA17-LeuAAG
GTTGATATGGCCGAGTTGGTCTAAGGCGCCAGATTAAGGTTCTGGTCCGAAAGGGCGTGGGTTCAAATCCCACTGTCAACA
(((((((..(((............))).(((((.......)))))...........(((((.......)))))))))))).
>Chr3.tRNA18-AspGTC
GTCGTTGTAGTATAGTGGTAAGTATTCCCGCCTGTCACGCGGGTGACCCGGGTTCGATCCCCGGCAACGGCG
(((((((..((((........)))).(((((.......)))))....(((((.......)))))))))))).
>Chr3.tRNA19-CysGCA
GGGTCCTTAGCTCAGTGGTAGAGCATTTGACTGCAGATCAAGAGGTCACCGGTTCGAACCCGGTAGGGCCCT
(((((((..((((.......)))).(((((.......))))).....(((((.......)))))))))))).
>Chr3.tRNA20-PheGAA
GCGGGGATAGCTCAGTTGGGAGAGCGTCAGACTGAAGATCTGAAGGTCGCGTGTTCGATCCACGCTCACCGCA
((((.((..((((........)))).(((((.......))))).....(((((.......))))))).)))).
>Chr3.tRNA21-LysCTT
GCCCGTCTAGCTCAGTTGGTAGAGCGCAAGGCTCTTAACCTTGTGGTCGTGGGTTCGAACCCCACGGTGGGCG
(((((((..((((........)))).(((((.......))))).....(((((.......)))))))))))).
>Chr3.tRNA22-TyrGTA
CCGACCTTAGCTCAGTTGGTAGAGCGGAAGACTGTAGGCGTTGCAGATAATCTTTAGGTCGCTGGTTCGATTCCGGCAGGTCGGA
(((((((..((((........)))).(((((...................))))).....(((((.......)))))))))))).
>Chr3.tRNA23-ArgCCT
GCGCCTGTAGCTCAGTGGATAGAGCGTCTGTTTCCTAAGCAGAAGGTCGTAGGTTCGACCCCTACCTGGCGCG
(((((.(..((((........)))).(((((.......))))).....(((((.......)))))).))))).
>Chr3.tRNA26-ValCAC
GTCTGGGTGGTGTAGTCGGTTATCACGCTAGTCTCACACACTAGAGGTCCCCGGTTCGAACCCGGGCTCAGACA
(((((((..(((...........))).(((((.......))))).....(((((.......)))))))))))).
>Chr3.tRNA27-AspGTC
GTCGTTGTAGTATAGTGGTAAGTATTCCCGCCTGTCACGCGGGTGACCCGGGTTCGATCCCCGGCAACGGCG
(((((((..((((........)))).(((((.......)))))....(((((.......)))))))))))).
>Chr3.tRNA28-ProTGG
GGGCGTTTGGTCTAGTGGTATGATTCTCGCTTTGGGTGCGAGAGGTCCCGAGTTCGATTCTCGGAACGCCCC
(((((((..(((.........))).(((((.......))))).....(((((.......)))))))))))).
>Chr3.tRNA29-ProTGG
GGGCGTTTGGTCTAGTGGTATGATTCTCGCTTTGGGTGCGAGAGGTCCCGAGTTCGATTCTCGGAACGCCCC
(((((((..(((.........))).(((((.......))))).....(((((.......)))))))))))).
>Chr3.tRNA30-AlaAGC
GGGGATGTAGCTCAGATGGTAGAGCGCTCGCTTAGCATGCGAGAGGTACGGGGATCGATACCCCGCATCTCCA
(((((((..((((........)))).(((((.......))))).....(((((.......)))))))))))).
>Chr3.tRNA31-ProAGG
GGGCATTTGGTCTAGTGGTATGATTCTCGCTTAGGGTGCGAGAGGTCCCGAGTTCAATTCTCGGAATGCCCC
(((((((..(((.........))).(((((.......))))).....(((((.......)))))))))))).
>Chr3.tRNA32-LysCTT
GCCCGTCTAGCTCAGTTGGTAGAGCGCAAGGCTCTTAACCTTGTGGTCGTGGGTTCGAGCCCCACGGTGGGCG
(((((((..((((........)))).(((((.......))))).....(((((.......)))))))))))).
>Chr3.tRNA33-ValAAC
GGTTTCGTGGTGTAGTTGGTTATCACGTCAGTCTAACACACTGAAGGTCTCCGGTTCGAACCCGGGCGAAGCCA
(((((((..(((...........))).(((((.......))))).....(((((.......)))))))))))).
>Chr3.tRNA34-ValAAC
GGTTTCGTGGTGTAGTTGGTTATCACGTCAGTCTAACACACTAAAGGTCTCCGGTTCGAACCCGGGCGAAGCCA
(((((((..(((...........))).(.(((.......))).).....(((((.......)))))))))))).
>Chr3.tRNA35-ValAAC
GGTTTCGTGGTGTAGTTGGTTATCACGTCAGTCTAACACACTGAAGGTCTCCGGTTCGAACCCGGGCGAAGCCA
(((((((..(((...........))).(((((.......))))).....(((((.......)))))))))))).
>Chr3.tRNA36-GlyTCC
GCGTCTGTAGTCCAACGGTTAGGATAATTGCCTTCCAAGCAATAGACCCGGGTTCGACTCCCGGCAGACGCA
(((((((..((((........)))).(((((.......)))))....(((((.......)))))))))))).
>Chr3.tRNA37-SerAGA
GTGGGCGTGCCGGAGTGGTTATCGGGCATGACTAGAAATCATGTGGGCTTTGCCCGCGCAGGTTCGAATCCTGCCGCTCACG
(((((((..((((........)))).(((((.......))))).((((...))))..(((((.......)))))))))))).
>Chr3.tRNA38-ThrTGT
GCCCTTATAGCTCAGTGGTAGAGCGTCAGTCTTGTAAACTGAAGGTCCGTAGTTCGATCCTGCGTGAGGGCA
(((((((..((((.......)))).(((((.......))))).....(((((.......)))))))))))).
>Chr3.tRNA39-GlnTTG
GGTTCTATGGTGTAGTGGTTAGCACTCTGGACTTTGAATCCAGCGACCTGGGTTCGACTCCCGGTAGGACCT
(((((((..((((........)))).(((((.......)))))....(((((.......)))))))))))).
>Chr3.tRNA40-ValAAC
GGTTTCGTGGTGTAGTTGGTTATCACGTCAGTCTAACACACTGAAGGTCTCCGGTTCGAACCCGGGCGAAGCCA
(((((((..(((...........))).(((((.......))))).....(((((.......)))))))))))).
>Chr3.tRNA41-GluTTC
TCCATTGTCGTCCAGCGGTTAGGATATCTGGCTTTCACCCAGGAGACCCGGGTTCGATTCCCGGCAATGGAG
(((((((..((((........)))).(((((.......)))))....(((((.......)))))))))))).
>Chr3.tRNA42-ValTAC
GGTGCTGTGGTGTAGTGGTTATCACGTTTGCCTTACACGCAAAAGGTCTCCAGTTCGACCCTGGGCAGCACCA
(((((((..(((..........))).(((((.......))))).....(((((.......)))))))))))).
>Chr3.tRNA43-AsnGTT
GCTGGAATAGCTCAGTTGGTTAGAGCGTGTGGCTGTTAACCACAAGGTCGGAGGTTCGACCCCTCCTTCTAGCG
(((((((..((((.........)))).(((((.......))))).....(((((.......)))))))))))).
>Chr3.tRNA44-LeuTAG
GACAGTTTGGCCGAGTGGTCTAAGGCGCCAGATTTAGGCTCTGGTCCGAAAGGGCGTGGGTTCAAATCCCACAGCTGTCA
(((((((..(((...........))).(((((.......)))))...........(((((.......)))))))))))).
>Chr3.tRNA45-AspGTC
GTCGTTGTAGTATAGTGGTAAGTATTCCCGCCTGTCACGCGGGTGACCCGGGTTCGATCCCCGGCAACGGCG
(((((((..((((........)))).(((((.......)))))....(((((.......)))))))))))).
>Chr3.tRNA46-LeuTAA
GCAGGTTTGCCCGAGAGGTTAAGGGGGAAGACTTAAGTTCTTCTGCACATAAGTGCGCGTGGGTTCGAACCCCACAGCCTGCA
(((((((..(((..........))).(((((.......))))).((((....))))..(((((.......)))))))))))).
>Chr3.tRNA47-LysTTT
GCCGTCTTAGCTCAGTGGTAGAGCGCGTGGCTTTTAACCACGTGGCCGTGGGTTCGATCCCCACAGACGGCG
(((((((..((((.......)))).(((((.......))))).....(((((.......)))))))))))).
>Chr3.tRNA48-GlyGCC
GCACCAGTGGTCTAGTGGTAGAATAGTACCCTGCCACGGTACAGACCCGGGTTCGATTCCCGGCTGGTGCA
(((((((..((.(.......).)).(((((.......)))))....(((((.......)))))))))))).
>Chr3.tRNA49-iMetCAT
ATCAGAGTGGCGCAGCGGAAGCGTGGTGGGCCCATAACCCACAGGTCCCAAGATCGAAACTTGGCTCTGATA
(((((((..((((.......)))).(((((.......))))).....(((((.......)))))))))))).
>Chr3.tRNA51-SerGCT
GACACTTTGGCCGAGTGGTTAAGGCGTTTGCCTGCTAAGTAAATGGGGTTTCCCCGCGAGAGTTCGAATCTCTCAGGTGTCG
(((((((..(((..........))).(((((.......))))).((((...))))..(((((.......)))))))))))).
>Chr3.tRNA52-GlyGCC
GCACCAGTGGTCTAGTGGTAGAATAGTACCCTGCCACGGTACAGACCCGGGTTCGATTCCCGGCTGGTGCA
(((((((..((.(.......).)).(((((.......)))))....(((((.......)))))))))))).
>Chr3.tRNA53-ThrTGT
GCCCGTATAGCTCAGTGGTAGAGCGTCAGTCTTGTAAACTGAAGGTCCGTAGTTCGATCCTGCGTGTGGCACT
(.(((((..((((.......)))).(((((.......))))).....(((((.......))))))))))..).
>Chr3.tRNA54-ValAAC
GGTTTCGTGGTGTAGTTGGTTATCACGTCAGTCTAACACACTGAAGGTCTCCGGTTCGAACCCGGGCGAAGCCA
(((((((..(((...........))).(((((.......))))).....(((((.......)))))))))))).
>Chr3.tRNA55-LeuAAG
GTTGATATGGCCGAGTTGGTCTAAGGCGCCAGATTAAGGTTCTGGTCCGAAAGGGCGTGGGTTCAAATCCCACTGTCAACA
(((((((..(((............))).(((((.......)))))...........(((((.......)))))))))))).
>Chr3.tRNA56-GluCTC
TCCGTTGTAGTCTAGCTGGTCAGGATACTCGGCTCTCACCCGAGAGACCCGGGTTCGAGTCCCGGCAACGGAG
(((((((..((((.........)))).(((((.......)))))....(((((.......)))))))))))).
>Chr3.tRNA57-GlyGCC
GCACCAGTGGTCTAGTGGTAGAATAGTACCCTGCCACGGTACAGACCCGGGTTCGATTCCCGGCTGGTGCA
(((((((..((.(.......).)).(((((.......)))))....(((((.......)))))))))))).
>Chr3.tRNA58-AlaCGC
GGGGATGTAGCTCATATGGTAGAGCGCTCGCTTCGCATGCGAGAGGCACGGGGTTCGATTCCCCGCATCTCCA
(((((((..((((........)))).(((((.......))))).....(((((.......)))))))))))).
>Chr3.tRNA59-GlnCTG
GGTTCCATGGTCTAGTGGTCAGGACATTGGACTCTGAATCCAGTAACCCGAGTTCAAGTCTCGGTGGAACCT
(((((((..((((........)))).(((((.......)))))....(((((.......)))))))))))).
>Chr3.tRNA60-AlaTGC
GGGGATGTAGCTCATATGGTAGAGCGCTCGCTTTGCATGCGAGAGGCACAGGGTTCGATTCCCTGCATCTCCA
(((((((..((((........)))).(((((.......))))).....(((((.......)))))))))))).
>Chr3.tRNA61-GlyCCC
GCGCATCTGGTGTAGTGGTATCATAGTACCCTCCCACGGTACTGACCAGGGTTCGATTCCCTGGATGCGCA
(((((((..(((.........))).(((((.......)))))....(((((.......)))))))))))).
>Chr3.tRNA62-AlaTGC
GGGGATGTAGCTCAAATGGTAGAGCGCTCGCTTTGCATGCGAGAGGCACGGGGTTCGATCCCCCGCATCTCCA
(((((((..((((........)))).(((((.......))))).....(((((.......)))))))))))).
>Chr3.tRNA63-AlaTGC
GGGGATGTAGCTCAAATGGTAGAGCGCTCGCTTTGCATGCGAGAGGCACGGGGTTCGATCCCCCGCATCTCCA
(((((((..((((........)))).(((((.......))))).....(((((.......)))))))))))).
>Chr3.tRNA64-PheGAA
GCGGGGATAGCTCAGTTGGGAGAGCGTCAGACTGAAGATCTGAAGGTCGCGTGTTCGATCCACGCTCACCGCA
((((.((..((((........)))).(((((.......))))).....(((((.......))))))).)))).
>Chr3.tRNA65-LysCTT
GCCCGTCTAGCTCAGTTGGTAGAGCGCAAGGCTCTTAACCTTGTGGTCGTGGGTTCGAGCCCCACGGTGGGCG
(((((((..((((........)))).(((((.......))))).....(((((.......)))))))))))).
>Chr3.tRNA66-SerGCT
GTCGCTTTGGCCGAGTGGTTAAGGCGTGTTCCTGCTAAGTACATGGGGTTTCCCCGCGAGAGTTCGAATCTGTCAGGCGACG
(((((((..(((..........))).(((.(.......).))).((((...))))..((.((.......)).))))))))).
>Chr3.tRNA67-AspGTC
GTCGTTGTAGTATAGTGGTAAGTATTCCCGCCTGTCACGCGGGTGACCCGGGTTCGATCCCCGGCAACGGCG
(((((((..((((........)))).(((((.......)))))....(((((.......)))))))))))).
>Chr3.tRNA68-LysCTT
GCCCGTCTAGCTCAGTTGGTAGAGCGCAAGGCTCTTAACCTTGTGGTCGTGGGTTCGAGCCCCACGGTGGGCG
(((((((..((((........)))).(((((.......))))).....(((((.......)))))))))))).
>Chr3.tRNA69-CysGCA
GGGTCCATAGCTCAGTGGTAGAGCATTTGACTGCAGATCAAGAGGTCACCGGTTCGAACCCGGTTGGGCCCT
(((((((..((((.......)))).(((((.......))))).....(((((.......)))))))))))).
>Chr3.tRNA70-ProAGG
GGGCATTTGGTCTAGTGGTATGATTCTCGCTTAGGGTGCGAGAGGTCCCGAGTTCAATTCTCGGAATGCCCC
(((((((..(((.........))).(((((.......))))).....(((((.......)))))))))))).
>Chr3.tRNA71-AspGTC
GTCGTTGTAGTATAGTGGTAAGTATTCCCGCCTGTCACGCGGGTGACCCGGGTTCGATCCCCGGCAACGGCG
(((((((..((((........)))).(((((.......)))))....(((((.......)))))))))))).
>Chr3.tRNA72-GluCTC
TCCGTCGTAGTCTAGCTGGTTAGGATACTCGGCTCTCACCCGAGAGACCCGGGTTCGAGTCCCGGCGACGGAG
(((((((..((((.........)))).(((((.......)))))....(((((.......)))))))))))).
>Chr3.tRNA73-GluTTC
TCCGTTATCGTCCAGCGGTTAGGATATCTGGCTTTCACCCAGGAGACCCGGGTTCGATTCCCGGTAACGGAG
(((((((..((((........)))).(((((.......)))))....(((((.......)))))))))))).
>Chr3.tRNA74-TyrGTA
CCGACCTTAGCTCAGTTGGTAGAGCGGAAGACTGTAGTCTGTGACAGCAAATCTTTAGGTCGCTGGTTCGATTCCGGCAGGTCGGA
(((((((..((((........)))).(((((....................))))).....(((((.......)))))))))))).
>Chr3.tRNA75-GlyTCC
GCGTCTGTAGTCCAACGGTTAGGATAATTGCCTTCCAAGCAATAGACCCGGGTTCGACTCCCGGCAGACGCA
(((((((..((((........)))).(((((.......)))))....(((((.......)))))))))))).
>Chr3.tRNA76-AlaAGC
GGGGATGTAGCTCAGATGGTAGAGCGCTCGCTTAGCATGCGAGAGGTACGGGGATCGATACCCCGCATCTCCA
(((((((..((((........)))).(((((.......))))).....(((((.......)))))))))))).
>Chr3.tRNA77-IleAAT
GGCCTATTAGCTCAGTTGGTTAGAGCGTCGTGCTAATAACGCGAAGGTCACAGGTTCGATCCCTGTATAGGCCA
(((((((..((((.........)))).(((((.......))))).....(((((.......)))))))))))).
>Chr3.tRNA78-ProAGG
GGGCGTTTGGTCTAGTGGTATGATTCTCGCTTAGGGTGCGAGAGGTCCCGAGTTCAATTCTCGGAACGCCCC
(((((((..(((.........))).(((((.......))))).....(((((.......)))))))))))).
>Chr3.tRNA79-SerGCT
GTCGCTTTGGCCGAGTGGTTAAGGCGTGTGCCTGCTAAGTACATGGGATTTTCCCGCGAGAGTTCGAATCTCTCAGGCGACG
(((((((..(((..........))).(((((.......))))).((((...))))..(((((.......)))))))))))).
>Chr3.tRNA80-ArgACG
GGTTCCATGGCCCAATGGATAAGGCGCTGGTCTACGAAACCAGAGATTCTGGGTTCGATCCCCAGTGGAATCG
(((((((..(((..........))).(((((.......))))).....(((((.......)))))))))))).
>Chr3.tRNA81-ThrAGT
GCTCTCGTAGCTCAGTTGGTTAGAGCACCCGTTTAGTAAGCGGGAGGTCTTGAGTTCAACTCTCAACGAGAGCA
(((((((..((((.........)))).(((((.......))))).....(((((.......)))))))))))).
>Chr3.tRNA82-IleTAT
GGTCCCGTAGCTCAGTTGGTTAGAGCGTTGGTCTTATGAGCCGAAGGTCGCGGGTTCGAGCCCCGCCGGGACCA
(((((((..((((.........)))).(((((.......))))).....(((((.......)))))))))))).
>Chr3.tRNA83-ArgCCG
GATCCCATAGCGGAGTGGATATCGCGTTAGACTCCGAATCTAAAGGTCGTGGGTTCGATTCCCACTGGGATCA
(((((((..((((........)))).(((((.......))))).....(((((.......)))))))))))).
>Chr3.tRNA84-ProCGG
GGGTGTTTGGTCTAGTGGTATGATTCTCGCTTCGGGTGCGAGAGGTCCCGAGTTCGATTCTCGGAACACCCC
(((((((..(((.........))).(((((.......))))).....(((((.......)))))))))))).
>Chr3.tRNA86-SerTGA
GTCGATATGTCCGAGTGGTTAAGGAGATAGACTTGAAATCTATTGGGCTTCGCCCGCGCAGGTTCGAACCCTGCTGTCGACG
(((((((..(((..........))).(((((.......))))).((((...))))..(((((.......)))))))))))).
>Chr3.tRNA87-ArgTCG
GACCGCATAGCGCAGTGGATTAGCGCGTTTGACTTCGGATCAAAAGGTCGTGGGTTCGACTCCCACTGTGGTCG
(((((((..((((.........)))).(((((.......))))).....(((((.......)))))))))))).
>Chr3.tRNA88-SerTGA
GTCAATATGTCCGAGTGGTTAAGGAGACAGACTTGAAATCTGTTGGGCTTCGCCCGCGCAGGTTCGAACCCTGCTGTTGACG
(((((((..(((..........))).(((((.......))))).((((...))))..(((((.......)))))))))))).
>Chr3.tRNA89-MetCAT
GGGGTGGTGGCGCAGTTGGCTAGCGCGTAGGTCTCATAGCTATCTGAGTAATCCTGAGGTCGAGAGTTCGAGCCTCTCTCACCCCA
(((((((..((((.........)))).((((.....................)))).....(((((.......)))))))))))).
>Chr3.tRNA90-HisGTG
GTGGCTGTAGTTTAGTGGTAAGAATTCCACGTTGTGGCCGTGGAGACCTGGGCTCGAATCCCAGCAGCCACA
(((((((..((((........)))).(((((.......)))))....(((((.......)))))))))))).
>Chr3.tRNA91-ProTGG
GGGCATTTGGTCTAGTGGTATGATTCTCGCTTTGGGTGCGAGAGGTCCCGAGTTCGATTCTCGGAATGCCCC
(((((((..(((.........))).(((((.......))))).....(((((.......)))))))))))).
>Chr3.tRNA92-GlyGCC
GCACCAGTGGTCTAGTGGTAGAATAGAACCCTGCCACGGTACAGACCCGGGTTCGATTCCCGGCTGGTGCA
(((((((..((.(.......).)).(.(((.......))).)....(((((.......)))))))))))).
>Chr3.tRNA93-ProCGG
GGGTGTTTGGTCTAGTGGTATGATTCGCGCTTCGGGTGCGCGAGGTCCCGAGTTCGATTCTCGGAACACCCC
(((((((..(((.........))).(((((.......))))).....(((((.......)))))))))))).
>Chr3.tRNA94-GluTTC
TCCGTTGTCGTCCAGCGGTTAGGATATCTGGCTTTCACCCAGGAGACCCGGGTTCGATTCCCGGCAACGGAG
(((((((..((((........)))).(((((.......)))))....(((((.......)))))))))))).
>Chr4.tRNA1-LysCTT
GCCCGTCTAGCTCAGTTGGTAGAGCGCAAGGCTCTTAACCTTGTGGTCGTGGGTTCGAGCCCCACGGTGGGCG
(((((((..((((........)))).(((((.......))))).....(((((.......)))))))))))).
>Chr4.tRNA3-ProAGG
GGGCATTTGGTCTAGTGGTATGATTCTCGCTTAGGGTGCGAGAGGTCCCGAGTTCAATTCTCGGAATGCCCC
(((((((..(((.........))).(((((.......))))).....(((((.......)))))))))))).
>Chr4.tRNA4-ThrTGT
GCCCGTATAGCTCAGTGGTAGAGCGTCAGTCTTGTAAACTGAAGGTCCGTAGTTCGATCCTGCGTGTGGGCA
(((((((..((((.......)))).(((((.......))))).....(((((.......)))))))))))).
>Chr4.tRNA5-GlnCTG
GGTCCTATGGTCTAGTGGTCAGGACATTGGACTCTGAATCCAGTAACCCGAGTTCAAATCTCGGTAGGACCT
(((((((..((((........)))).(((((.......)))))....(((((.......)))))))))))).
>Chr4.tRNA6-GlyCCC
GCGCATCTGGTGTAGTGGTATCATAGTACCCTCCCACGGTACTGACCAGGGTTCGATTCCCTGGATGCGCA
(((((((..(((.........))).(((((.......)))))....(((((.......)))))))))))).
>Chr4.tRNA8-TyrGTA
CCGACCTTAGCTCAGTTGGTAGAGCGGAAGACTGTAGTAGTTGCTGAAATCTTTAGGTCGCTGGTTCGATTCCGGCAGGTCGGA
(((((((..((((........)))).(((((..................))))).....(((((.......)))))))))))).
>Chr4.tRNA9-ThrTGT
GCCCGTATAGCTCAGTGGTAGAGCGTCAGTCTTGTAAACTGAAGGTCCGTAGTTCGATCCTGCGTGTGGGCA
(((((((..((((.......)))).(((((.......))))).....(((((.......)))))))))))).
>Chr4.tRNA10-ValAAC
GGTTTCGTGGTGTAGTTGGTTATCACGTCAGTCTAACACACTGAAGGTCTCCGGTTCGAACCCGGGCGAAGCCA
(((((((..(((...........))).(((((.......))))).....(((((.......)))))))))))).
>Chr4.tRNA11-LysCTT
GCCCGTCTAGCTCAGTTGGTAGAGCGCAAGGCTCTTAACCTTGTGGTCGTGGGTTCGAGCCCCACGGTGGGCG
(((((((..((((........)))).(((((.......))))).....(((((.......)))))))))))).
>Chr4.tRNA12-LeuAAG
GTTGATATGGCCGAGTTGGTCTAAGGCGCCAGATTAAGGTTCTGGTCCGAAAGGGCGTGGGTTCAAATCCCACTGTCAACA
(((((((..(((............))).(((((.......)))))...........(((((.......)))))))))))).
>Chr4.tRNA13-GluCTC
TCCGTCGTAGTCTAGCTGGTTAGGATACTCGGCTCTCACCCGAGAGACCCGGGTTCGAGTCCCGGCGACGGAG
(((((((..((((.........)))).(((((.......)))))....(((((.......)))))))))))).
>Chr4.tRNA14-HisGTG
GTGGCTGTAGTTTAGTGGTTAGAATCCCACGTTGTGGCCGTGGGGACCTGGGCTCGAATCCCAGCAGCCACA
(((((((..((((........)))).(((((.......)))))....(((((.......)))))))))))).
>Chr4.tRNA15-LysCTT
GCCCGTCTAGCTCAGTTGGTAGAGCGCAAGGCTCTTAACCTTGTGGTCGTGGGTTCGAGCCCCACGGTGGGCG
(((((((..((((........)))).(((((.......))))).....(((((.......)))))))))))).
>Chr4.tRNA16-ThrAGT
GCTCTCGTAGCTCAGTTGGTTAGAGCACCCGTTTAGTAAGCGGGAGGTCTTGAGTTCAACTCTCAACGAGAGCA
(((((((..((((.........)))).(((((.......))))).....(((((.......)))))))))))).
>Chr4.tRNA17-ValTAC
GATTCTGTGGTGTAGTGGTTATCACGTTTGCCTTACACGCAAAAGGTCTCCAGTTCGATCCTGGGCAGAATCA
(((((((..(((..........))).(((((.......))))).....(((((.......)))))))))))).
>Chr4.tRNA18-ThrAGT
GCTTTCATAGCTCAGTTGGTTAGAGCACCCGTTTAGTAAGCGGGAGGTCTTGAGTTCAACTCTCAATGAAAGCA
(((((((..((((.........)))).(((((.......))))).....(((((.......)))))))))))).
>Chr4.tRNA19-LeuCAG
GTCAAGATGGCCGAGTTGGTCTAAGGCGCCAGTTTCAGGTACTGGTCCGAAAGGGCGTGGGTTCAAATCCCACTCTTGACA
(((((((..(((............))).(((((.......)))))...........(((((.......)))))))))))).
>Chr4.tRNA20-GluCTC
TCCGTTGTAGTCTAGCTGGTCAGGATACTCGGCTCTCACCCAAGAGACCCGGGTTCGAGTCCCGGCAACGGAG
(((((((..((((.........)))).((.((.......)).))....(((((.......)))))))))))).
>Chr4.tRNA21-AsnGTT
GCTGGAGTAGCTCAGTTGGTTAGAGCGTGTGGCTGTTAACCACAAGGTCAGAGGTTCGACCCCTCTCTCTAGCG
(((((((..((((.........)))).(((((.......))))).....(((((.......)))))))))))).
>Chr4.tRNA23-LeuCAA
GTCAGGGTGGCCGAGTGGTCTAAGGCGCCAGACTCAAGTTCTGGTCCTCGTAAGAGGGCGTGGGTTCAAATCCCACTTCTGACA
(((((((..(((...........))).(((((.......))))).((((....))))..(((((.......)))))))))))).
>Chr4.tRNA24-AlaCGC
GGGGGTGTAGCTCATATGGTAGAGCGCTCGCTTCGCATGCGAGAGGCACGGGGTTCGATTCCCCGCACCTCCA
(((((((..((((........)))).(((((.......))))).....(((((.......)))))))))))).
>Chr4.tRNA25-SerGCT
GTCGCTTTGGCCGAGTGGTTAAGGCGTGTGCCTGCTAAGTACATGGGCTCTGCCCGCGAGAGTTCGAATCTCTCAGGCGACG
(((((((..(((..........))).(((((.......))))).((((...))))..(((((.......)))))))))))).
>Chr4.tRNA26-AlaAGC
GGGGATGTAGCTCAGATGGTAGAGCGCTCGCTTAGCATGCGAGAGGCACGGGGATCGATACCCCGCATCTCCA
(((((((..((((........)))).(((((.......))))).....(((((.......)))))))))))).
>Chr4.tRNA27-PheGAA
GCGGGGATAGCTCAGTTGGGAGAGCGTCAGACTGAAGATCTGAAGGTCGCGTGTTCGATCCACGCTCACCGCA
((((.((..((((........)))).(((((.......))))).....(((((.......))))))).)))).
>Chr4.tRNA28-LysTTT
GCCGTCTTAGCTCAGTGGTAGAGCGCGTGGCTTTTACCCACGAGGCCGTGGGTTCGATCCCCACAGACGGCG
(((((((..((((.......)))).(((((.......))))).....(((((.......)))))))))))).
>Chr4.tRNA29-SerGCT
GTCGCTTTGGCCGAGTGGTTAAGGCGTGTGCCTGCTAAGTACATGGGGTTTCCCCGCGAGAGTTCGAATCTCTCAGGCGACG
(((((((..(((..........))).(((((.......))))).((((...))))..(((((.......)))))))))))).
>Chr4.tRNA30-ProTGG
GGGCGTTTGGTCTAGTGGTATGATTCTCGCTTTGGGTGCGAGAGGTCCCGAGTTCGATTCTCGGAACGCCCC
(((((((..(((.........))).(((((.......))))).....(((((.......)))))))))))).
>Chr4.tRNA31-ArgTCT
GCACCCATGGCCTAATGGATAAGGCGCTTGACTTCTAATCAAGCGATTGTGGGTTCGAGTCCCACTGGGTGTG
(((((((..((((........)))).(((((.......))))).....(((((.......)))))))))))).
>Chr4.tRNA32-ArgACG
GACTCCATGGCCCAATGGATAAGGCGCTGGTCTACGAAACCAGAGATTCTGGGTTCGATCCCCAGTGGAGTCG
(((((((..(((..........))).(((((.......))))).....(((((.......)))))))))))).
>Chr4.tRNA33-ArgTCT
GCACCCATGGCCTAATGGATAAGGCGCTTGACTTCTAATCAAGCGATTGTGGGTTCGAGTCCCACTGGGTGTG
(((((((..((((........)))).(((((.......))))).....(((((.......)))))))))))).
>Chr4.tRNA34-GlyGCC
GCACCAGTGGTCTAGTGGTAGAATAGTACCCTGCCACGGTACAGACCCGGGTTCGATTCCCGGCTGGTGCA
(((((((..((.(.......).)).(((((.......)))))....(((((.......)))))))))))).
>Chr4.tRNA35-SerCGA
GTCAATATGTCCGAGTGGTTAAGGAGATTGACTCGAAATCAATTGGGCTTTGCCCGCGCAGGTTCGAATCCTGCTGTTGACG
(((((((..(((..........))).(((((.......))))).((((...))))..(((((.......)))))))))))).
>Chr4.tRNA36-ArgTCT
GCGCTCGTGGCCCAATGGATAAGGCGTCTGACTTCTAATCAGACGATTGTGGGTTCGATCCCCACCGAGCGTG
(((((((..(((..........))).(((((.......))))).....(((((.......)))))))))))).
>Chr4.tRNA37-GluCTC
TCCGTTGTAGTCTAGCTGGTCAGGATACTCGGCTCTCACCCGAGAGACCCGGGTTCGAGTCCCGGCAACGGAG
(((((((..((((.........)))).(((((.......)))))....(((((.......)))))))))))).
>Chr4.tRNA38-ThrAGT
GCTCTCGTAGCTCAGTTGGTTAGAGCACCCGTTTAGTAAGCGGGAGGTCTTGAGTTCAACTCTCAACGAAAGCA
(((.(((..((((.........)))).(((((.......))))).....(((((.......)))))))).))).
>Chr4.tRNA39-GluCTC
TCCGTTGTAGTCTAGCTGGTCAGGATACTCGGCTCTCACCCGAGAGACCCGGGTTCGAGTCCCGGCAACGGAG
(((((((..((((.........)))).(((((.......)))))....(((((.......)))))))))))).
>Chr4.tRNA40-ProCGG
GGGTGTTTGGTCTAGTGGTATGATTCTCGCTTCGGGTGCGAGAGGTCCCGAGTTCGATTCTCGGAACACCCC
(((((((..(((.........))).(((((.......))))).....(((((.......)))))))))))).
>Chr4.tRNA41-HisGTG
GTGGCTGTAGTTTAGTGGTAAGAATTCCACGTTGTGGCCGTGGAGACCTGGGCTCGAATCCCAGCAGCCACA
(((((((..((((........)))).(((((.......)))))....(((((.......)))))))))))).
>Chr4.tRNA42-TrpCCA
GGATCCGTGGCGCAATGGTAGCGCGTCTGACTCCAGATCAGAAGGTTGCGTGTTCGATTCACGTCGGGTTCA
(((((((..((((.......)))).(((((.......))))).....(((((.......)))))))))))).
>Chr4.tRNA43-ValCAC
GTCTGGGTGGTGTAGTCGGTTATCACGCTAGTCTCACACACTAGAGGTCCCCGGTTCGAACCCGGGCTCAGACA
(((((((..(((...........))).(((((.......))))).....(((((.......)))))))))))).
>Chr4.tRNA44-IleAAT
GGCCCATTAGCTCAGTTGGTTAGAGCGTCGTGCTAATAACGCGAAGGTCGCAGGTTCGAAACCTGCATGGGCCA
(((((((..((((.........)))).(((((.......))))).....(((((.......)))))))))))).
>Chr4.tRNA45-ArgACG
GACTCCATGGCCCAATGGATAAGGCGCTGGTCTACGAAACCAGAGATTCTGGGTTCGATCCCCAGTGGAGTCG
(((((((..(((..........))).(((((.......))))).....(((((.......)))))))))))).
>Chr4.tRNA46-TyrGTA
CCGACCTTAGCTCAGTTGGTAGAGCGGAAGACTGTAGTAGTTGCTGTAATCTTTAGGTCGCTGGTTCGATTCCGGCAGGTCGGA
(((((((..((((........)))).(((((..................))))).....(((((.......)))))))))))).
>Chr4.tRNA47-GluTTC
TCCGATGTCGTCCAGCGGTTAGGATATCTGGCTTTCACCCAGGAGACCCGGGTTCGATTCCCGGCATCGGAG
(((((((..((((........)))).(((((.......)))))....(((((.......)))))))))))).
>Chr4.tRNA49-IleTAT
GGTCCCGTAGCTCAGTTGGTTAGAGCGTTGGTCTTATGAGCCGAAGGTCGCGGGTTCGAGCCCCGCCGGGACCA
(((((((..((((.........)))).(((((.......))))).....(((((.......)))))))))))).
>Chr4.tRNA50-ArgCCT
GCGCCTGTAGCTCAGTGGATAGAGCGTCTGTTTCCTAAGCAGAAAGTCGAAGGTTCGACCCCTTCCTGGCGCG
(((((.(..((((........)))).(((((.......))))).....(((((.......)))))).))))).
>Chr4.tRNA51-ThrAGT
GCTTTCATAGCTCAGTTGGTTAGAGCACCCGTTTAGTAAGCGGGAGGTCTTGAGTTCAACTCTCAATGAAAGCA
(((((((..((((.........)))).(((((.......))))).....(((((.......)))))))))))).
>Chr4.tRNA52-MetCAT
GGGGTGGTGGCGCAGTTGGCTAGCGCGTAGGTCTCATAGCTATTGAGTGATCCTGAGGTCGAGAGTTCGAGCCTCTCTCACCCCA
(((((((..((((.........)))).((((....................)))).....(((((.......)))))))))))).
>Chr4.tRNA53-AlaCGC
GGGGGTGTAGCTCATATGGTAGAGCGCTCGCTTCGCATGCGAGAGGCACGGGGTTCGATTCCCCGCACCTCCA
(((((((..((((........)))).(((((.......))))).....(((((.......)))))))))))).
>Chr4.tRNA54-GlnCTG
GGTTCTATGGTCTAGCGGTTAGGACATTGGACTCTGAATCCAGTAACCCGAGTTCAATTCTCGGTAGAACCT
(((((((..((((........)))).(((((.......)))))....(((((.......)))))))))))).
>Chr4.tRNA55-IleAAT
GGCCTATTAGCTCAGTTGGTTAGAGCGTCGTGCTAATAACGCGAAGGTCACAGGTTCGATCCCTGTATAGGCCA
(((((((..((((.........)))).(((((.......))))).....(((((.......)))))))))))).
>Chr4.tRNA56-IleAAT
GGCCTATTAGCTCAGTTGGTTAGAGCGTCGTGCTAATAACGCGAAGGTCACAGGTTCGATCCCTGTATAGGCCA
(((((((..((((.........)))).(((((.......))))).....(((((.......)))))))))))).
>Chr4.tRNA57-ProTGG
GGGCGTTTGGTCTAGTGGTATGATTCTCGCTTTGGGTGCGAGAGGTCCCGAGTTCGATTCTCGGAACGCCCC
(((((((..(((.........))).(((((.......))))).....(((((.......)))))))))))).
>Chr4.tRNA58-LeuCAA
GTCAGGATGGCCGAGTGGTCTAAGGCGCCAGACTCAAGTTCTGGTCTTCGTAAGAGGGCGTGGGTTCAAACCCCACTTCTGACA
(((((((..(((...........))).(((((.......))))).((((....))))..(((((.......)))))))))))).
>Chr4.tRNA59-SerTGA
GTCGATATGTCCGAGTGGTTAAGGAGACAGACTTGAAATCTGTTGGGCTTCGCCCGCGCAGGTTCGAACCCTGCTGTCGACG
(((((((..(((..........))).(((((.......))))).((((...))))..(((((.......)))))))))))).
>Chr4.tRNA60-LysCTT
GCCCGTCTAGCTCAGTTGGTAGAGCGCAAGGCTCTTAACCTTCTGGTCGTGGGTTCGAGCCCCACGGTGGGCG
(((((((..((((........))))..((((.......))))......(((((.......)))))))))))).
>Chr4.tRNA61-GlyCCC
GCGCATCTGGTGTAGTGGTATCATAGTACCCTCCCACGGTACTGACCAGGGTTCGATTCCCTGGATGCGCA
(((((((..(((.........))).(((((.......)))))....(((((.......)))))))))))).
>Chr4.tRNA62-LysCTT
GCCCGTCTAGCTCAGTTGGTAGAGCGCAAGGCTCTTAACCTTGTGGTCGTGGGTTCGAGCCCCACGGTGGGCG
(((((((..((((........)))).(((((.......))))).....(((((.......)))))))))))).
>Chr4.tRNA63-TyrGTA
CCGACCTTAGCTCAGTTGGTAGAGCGGAAGACTGTAGTCTTTGACAGATAATCTTTAGGTCGCTGGTTCGATTCCGGCAGGTCGGA
(((((((..((((........)))).(((((....................))))).....(((((.......)))))))))))).
>Chr4.tRNA64-ThrAGT
GCTTTCATAGCTCAGTTGGTTAGAGCACCCGTTTAGTAAGCGGGAGGTCTTGAGTTCAACTCTCAATGAAAGCA
(((((((..((((.........)))).(((((.......))))).....(((((.......)))))))))))).
>Chr4.tRNA65-GlyTCC
GCGTCTGTAGTCCAACGGTTAGGATAATTGCCTTCCAAGCAATAGACCCGGGTTCGACTCCCGGCAGACGCA
(((((((..((((........)))).(((((.......)))))....(((((.......)))))))))))).
>Chr4.tRNA66-LeuTAG
GACAATTTGGCCGAGTGGTCTAAGGCGCCAGATTTAGGCTCTGGTCCGAAAGGGCGTGGGTTCAAATCCCACAGTTGTCA
(((((((..(((...........))).(((((.......)))))...........(((((.......)))))))))))).
>Chr4.tRNA67-CysGCA
GGGTCCATAGCTCAGTGATAGAGCAATTGACTGCAGATCAATAGGTCACCGGTTCGAACCCGGTTGGGCCCT
(((((((..((((.......)))).(((((.......))))).....(((((.......)))))))))))).
>Chr4.tRNA68-TrpCCA
GGATCCGTGGCGCAATGGTAGCGCGTCTGACTCCAGATCAGAAGGTTGCGTGTTCGATTCACGTCGGGTTCA
(((((((..((((.......)))).(((((.......))))).....(((((.......)))))))))))).
>Chr4.tRNA69-TrpCCA
GGATCCGTGGCGCAATGGTAGCGCGTCTGACTCCAGATCAGAAGGTTGCGTGTTCGATTCACGTCGGGTTCA
(((((((..((((.......)))).(((((.......))))).....(((((.......)))))))))))).
>Chr4.tRNA70-ThrAGT
GCTCTCGTAGCTCAGTTGGTTAGAGCACCCGTTTAGTAAGCGGGAGGTCTTGAGTTCAACTCTCAACGAGAGCA
(((((((..((((.........)))).(((((.......))))).....(((((.......)))))))))))).
>Chr4.tRNA71-AsnGTT
GCTGGAGTAGCTCAGTTGGTTAGAGCGTGTGGCTGTTAACCACAAGGTCAGAGGTTCGACCCCTTTCTCTAGCG
(((((((..((((.........)))).(((((.......))))).....(((((.......)))))))))))).
>Chr4.tRNA72-AlaAGC
GGGGATGTAGCTCAGATGGTAGAGCGCTCGCTTAGCATGCGAGAGGTACGGGGATCGATACCCCGCATCTCCA
(((((((..((((........)))).(((((.......))))).....(((((.......)))))))))))).
>Chr4.tRNA73-AlaAGC
GGGGATGTAGCTCAGATGGTAGAGCGCTCGCTTAGCATGCGAGAGGCACGGGGATCGATACCCCGCATCTCCA
(((((((..((((........)))).(((((.......))))).....(((((.......)))))))))))).
>Chr4.tRNA74-LeuCAA
GTCAGGATGGCCGAGTGGTCTAAGGCGCCAGACTCAAGTTCTGGTCCTCGTAAGAGGGCGTGGGTTCAAACCCCACTTCTGACA
(((((((..(((...........))).(((((.......))))).((((....))))..(((((.......)))))))))))).
>Chr4.tRNA75-LeuTAA
GTCAGTATGGCCGAGTGGTCTAAGGCGCCAGACTTAAGTTCTGGTCCTCTTACGAGGGCGTGGGTTCAAACCCCACTGCTGACA
(((((((..(((...........))).(((((.......))))).((((....))))..(((((.......)))))))))))).
>Chr4.tRNA77-PheGAA
GCGGGGATAGCTCAGTTGGGAGAGCGTCAGACTGAAGATCTGAAGGTCGCGTGTTCGATCCACGCTCACCGCA
((((.((..((((........)))).(((((.......))))).....(((((.......))))))).)))).
>Chr4.tRNA78-PheGAA
GCGGGGATAGCTCAGTTGGGAGAGCGTCAGACTGAAGATCTGAAGGTCGCGTGTTCGATCCACGCTCACCGCA
((((.((..((((........)))).(((((.......))))).....(((((.......))))))).)))).
>Chr4.tRNA81-GlnCTG
GGTTCTATGGTCTAGCGGTTAGGACATTGGACTCTGAATCCAGTAACCCGAGTTCAATTCTCGGTAGAACCT
(((((((..((((........)))).(((((.......)))))....(((((.......)))))))))))).
>Chr5.tRNA1-ValAAC
GGTTTCGTGGTGTAGTTGGTTATCACGTCAGTCTAACACACTGAAGGTCTCCGGTTCGAACCCGGGCGAAGCCA
(((((((..(((...........))).(((((.......))))).....(((((.......)))))))))))).
>Chr5.tRNA2-SerCGA
GTCGATATGTCCGAGTGGTTAAGGAGATTGACTCGAAATCAATTGGGCTTTGCCCGCGCAGGTTCGAATCCTGCTGTCGACG
(((((((..(((..........))).(((((.......))))).((((...))))..(((((.......)))))))))))).
>Chr5.tRNA3-TyrGTA
CCGACCTTAGCTCAGTTGGTAGAGCGGAAGACTGTAGTAGTAGCTGTAATCTTTAGGTCGCTGGTTCGATTCCGGCAGGTCGGA
(((((((..((((........)))).(((((..................))))).....(((((.......)))))))))))).
>Chr5.tRNA4-LeuTAA
GCAGGTTTGCCCGAGTGGTTAAGGGGGAAGACTTAAGTTCTTCTGCACATAAGTGCGCGTGGGTTCGAACCCCACAGCCTGCA
(((((((..(((..........))).(((((.......))))).((((....))))..(((((.......)))))))))))).
>Chr5.tRNA5-ArgTCT
GCACCCGTGGCCTAATGGATAAGGCGTTTGACTTCTAATCACACGATTGTGGGTTCGAGTCCCACCGGGTGTG
(((((((..((((........)))).(.(((.......))).).....(((((.......)))))))))))).
>Chr5.tRNA6-ArgCCT
GCGCCTGTAGCTCAGTGGATAGAGCGTCTGTTTCCTAAGCAGAAGGTCGTAGGTTCGACCCCTACCTGGCGCG
(((((.(..((((........)))).(((((.......))))).....(((((.......)))))).))))).
>Chr5.tRNA7-AspGTC
GTCGTTGTAGTATAGTGGTAAGTATTCCCGCCTGTCACGCGGGTGACCCGGGTTCGATCCCCGGCAACGGCG
(((((((..((((........)))).(((((.......)))))....(((((.......)))))))))))).
>Chr5.tRNA8-ValCAC
GTCTGGGTGGTGTAGTCGGTTATCACGCTAGTCTCACACACTAGAGGTCCCCGGTTCGAACCCGGGCTCAGACA
(((((((..(((...........))).(((((.......))))).....(((((.......)))))))))))).
>Chr5.tRNA9-LeuCAA
GTCAGGTTGGCCGAGTGGTCTAAGGCGCCAGACTCAAGTTCTGGTCTTCGAGAGAGGGCGTGGGTTCAAATCCCACATCTGACA
(((((((..(((...........))).(((((.......))))).(((()))...)...(((((.......)))))))))))).
>Chr5.tRNA10-ValAAC
GGTTTCGTGGTGTAGTTGGTTATCACGTCAGTCTAACACACTGAAGGTCTCCGGTTCGAACCCGGGCGAAGCCA
(((((((..(((...........))).(((((.......))))).....(((((.......)))))))))))).
>Chr5.tRNA11-LeuAAG
GTTGATATGGCCGAGTTGGTCTAAGGCGCCAGATTAAGGTTCTGGTCCGAAAGGGCGTGGGTTCAAATCCCACTGTCAACA
(((((((..(((............))).(((((.......)))))...........(((((.......)))))))))))).
>Chr5.tRNA12-ArgCCT
GCGTCTGTAGCTCAGTGGATAGAGCGTCTGTTTCCTAAGCAGAAGGTCGTAGGTTCGACCCCTACCTGACGCG
(((((.(..((((........)))).(((((.......))))).....(((((.......)))))).))))).
>Chr5.tRNA13-GlyTCC
GCGTCTGTAGTCCAACGGTTAGGATAATTGCCTTCCAAGCAATAGACCCGGGTTCGACTCCCGGCAGACGCA
(((((((..((((........)))).(((((.......)))))....(((((.......)))))))))))).
>Chr5.tRNA14-LysTTT
GCCGTCTTAGCTCAGTGGTAGAGCGCGTGGCTTTTAACCACGTGGCCGTGGGTTCGATCCCCACAGACGGCG
(((((((..((((.......)))).(((((.......))))).....(((((.......)))))))))))).
>Chr5.tRNA15-LysCTT
GCCCGTCTAGCTCAGTTGGTAGAGCGCAAGGCTCTTAACCTTGTGGTCGTGGGTTCGAGCCCCACGGTGGGCG
(((((((..((((........)))).(((((.......))))).....(((((.......)))))))))))).
>Chr5.tRNA16-AspGTC
GTCGTTGTAGTATAGTGGTAAGTATTCCCGCCTGTCACGCGGGTGACCCGGGTTCGATCCCCGGCAACGGCG
(((((((..((((........)))).(((((.......)))))....(((((.......)))))))))))).
>Chr5.tRNA17-ValCAC
GTCTGGGTGGTGTAGTCGGTTATCACGCTAGTCTCACACACTAGAGGTCCCCGGTTCGAACCCGGGCTCAGACA
(((((((..(((...........))).(((((.......))))).....(((((.......)))))))))))).
>Chr5.tRNA18-IleAAT
GGCCTATTAGCTCAGTTGGTTAGAGCGTCGTGCTAATAACGCGAAGGTCACAGGTTCGATCCCTGTATAGGCCA
(((((((..((((.........)))).(((((.......))))).....(((((.......)))))))))))).
>Chr5.tRNA19-AspGTC
GTCGTTGTAGTATAGTGGTAAGTATTCCCGCCTGTCACGCGGGTGACCCGGGTTCGATCCCCGGCAACGGCG
(((((((..((((........)))).(((((.......)))))....(((((.......)))))))))))).
>Chr5.tRNA20-SerAGA
GTGGACGTGCCGGAGTGGTTATCGGGCATGACTAGAAATCATGTGGGCTTTGCCCGCGCAGGTTCGAATCCTGCCGTTCACG
(((((((..((((........)))).(((((.......))))).((((...))))..(((((.......)))))))))))).
>Chr5.tRNA21-TrpCCA
GGATCCGTGGCGCAATGGTAGCGCGTCTGACTCCAGATCAGAAGGTTGCTTGTTCGATTCACGTCGGGTTCA
(((((((..((((.......)))).(((((.......))))).....((.((.......)).))))))))).
>Chr5.tRNA22-ProTGG
GGGCGTTTGGTCTAGTGGTATGATTCTCGCTTTGGGTGCGAGAGGTCCCGAGTTCGATTCTCGGAACGCCCC
(((((((..(((.........))).(((((.......))))).....(((((.......)))))))))))).
>Chr5.tRNA23-GlyGCC
GCACCAGTGGTCTAGTGGTAGAATAGTACCCTGCCACGGTACAGACCCGGGTTCGATTCCCGGCTGGTGCA
(((((((..((.(.......).)).(((((.......)))))....(((((.......)))))))))))).
>Chr5.tRNA24-GlnCTG
GGTCCCATGGTCTAGTGGTCAGGACATTGGACTCTGAATCCAGTAACCCGAGTTCAAGTCTCGGTGGGACCT
(((((((..((((........)))).(((((.......)))))....(((((.......)))))))))))).
>Chr5.tRNA25-GlnTTG
GGTTCTATGGTGTAGTGGTTAGCACTCAGGACTTTGAATCCTGCGACCTGGGTTCGACTCCCGGTAGAACCT
(((((((..((((........)))).(((((.......)))))....(((((.......)))))))))))).
>Chr5.tRNA26-LeuCAA
GTCAGGGTGGCCGAGTGGTCTAAGGCGCCAGACTCAAGTTCTGGTCCTCGTAAGAGGGCGTGGGTTCAAATCCCACTTCTGACA
(((((((..(((...........))).(((((.......))))).((((....))))..(((((.......)))))))))))).
>Chr5.tRNA27-AspGTC
GTCGTTATAGTATAGTGGTAAGTATTCCCGCCTGTCATGCGGGTGACCCGGGTTCAATCCCCGGCAACGGCG
((((((...((((........)))).(((((.......)))))....(((((.......))))).)))))).
>Chr5.tRNA28-ValCAC
GTCTGGGTGGTGTAGTCGGTTATCACGCTAGTCTCACACACTAGAGGTCCCCGGTTCGAACCCGGGCTCAGACA
(((((((..(((...........))).(((((.......))))).....(((((.......)))))))))))).
>Chr5.tRNA29-IleAAT
GGCCCATTAGCTCAGTTGGTTAGAGCGTCGTGCTAATAACGCGAAGGTCGCAGGTTCGAAACCTGCATGGGCCA
(((((((..((((.........)))).(((((.......))))).....(((((.......)))))))))))).
>Chr5.tRNA30-AlaAGC
GGGGATGTAGCTCAGATGGTAGAGCGCTCGCTTAGCATGCGAGAGGTACGGGGATCGATACCCCGCATCTCCA
(((((((..((((........)))).(((((.......))))).....(((((.......)))))))))))).
>Chr5.tRNA31-LeuAAG
GTTGATATGGCCGAGTTGGTCTAAGGCGCCAGATTAAGGTTCTGGTCCGAAAGGGCGTGGGTTCAAATCCCACTGTCAACA
(((((((..(((............))).(((((.......)))))...........(((((.......)))))))))))).
>Chr5.tRNA32-LeuCAA
GTCAGGATGGCCGAGTGGTCTAAGGCGCCAGACTCAAGTTCTGGTCCTCGTAAGAGGGCGTGGGTTCAAACCCCACTTCTGACA
(((((((..(((...........))).(((((.......))))).((((....))))..(((((.......)))))))))))).
>Chr5.tRNA33-ThrAGT
GCTTTCATAGCTCAGTTGGTTAGAGCACCCGTTTAGTAAGCGGGAGGTCTTGAGTTCAACTCTCAATGAAAGCA
(((((((..((((.........)))).(((((.......))))).....(((((.......)))))))))))).
>Chr5.tRNA34-GlyTCC
GCGTCTGTAGTCCAACGGTTAGGATAATTGCCTTCCAAGCAATAGACCCGGGTTCGACTCCCGGCAGACGCA
(((((((..((((........)))).(((((.......)))))....(((((.......)))))))))))).
>Chr5.tRNA35-LeuTAG
GACAGTTTGGCCGAGTGGTCTAAGGCGCCAGATTTAGGCTCTGGTCCGAAAGGGCGTGGGTTCAAATCCCACAGCTGTCA
(((((((..(((...........))).(((((.......)))))...........(((((.......)))))))))))).
>Chr5.tRNA36-CysGCA
GGGTCCATAGCTCAGTGGTAGAGCAATTGACTGCAGATCAATAGGTCACCGGTTCGAACCCGGTTGGGCCCT
(((((((..((((.......)))).(((((.......))))).....(((((.......)))))))))))).
>Chr5.tRNA37-LysTTT
GCCTTCTTAGCTCAGTGGTAGAGCGCGTGGCTTTTAACCACGTGGTCGTGGGTTCGATCCCCACAGACGGCG
(((.(((..((((.......)))).(((((.......))))).....(((((.......)))))))).))).
>Chr5.tRNA38-MetCAT
GGGGTGGTGGCGCAGTTGGCTAGCGCGTAGGTCTCATAGCTATCTGAGTAATCCTGAGGTCGAGAGTTCGAGCCTCTCTCACCCCA
(((((((..((((.........)))).((((.....................)))).....(((((.......)))))))))))).
>Chr5.tRNA39-HisGTG
GTGGCTGTAGTTTAGTGGTAAGAATTCCACGTTGTGGCCGTGGAGACCTGGGCTCGAATCCCAGCAGCCACA
(((((((..((((........)))).(((((.......)))))....(((((.......)))))))))))).
>Chr5.tRNA40-GlnTTG
GGTTCTATGGTGTAGTGGTTAGCACTCTGGACTTTGAATCCAGCGACCTGGGTTCGACTCCCGGTAGGACCT
(((((((..((((........)))).(((((.......)))))....(((((.......)))))))))))).
>Chr5.tRNA41-SerAGA
GTGGACGTGCCGGAGTGGTTATCGGGCATGACTAGAAATCATGTGGGCTTTGCCCGCGCAGGTTCGAATCCTGCCGTTCACG
(((((((..((((........)))).(((((.......))))).((((...))))..(((((.......)))))))))))).
>Chr5.tRNA42-LysTTT
GCCGTCTTAGCTCAGTGGTAGAGCGCGTGGCTTTTAACCACGTGGCCGTGGGTTCGATCCCCACAGACGGCG
(((((((..((((.......)))).(((((.......))))).....(((((.......)))))))))))).
>Chr5.tRNA43-PheGAA
GCGGGGATAGCTCAGTTGGGAGAGCGTCAGACTGAAGATCTGAAGGTCGCGTGTTCGATCCACGCTCACCGCA
((((.((..((((........)))).(((((.......))))).....(((((.......))))))).)))).
>Chr5.tRNA44-PheGAA
GCGGGGATAGCTCAGTTGGGAGAGCGTCAGACTGAAGATCTGAAGGTCGCGTGTTCGATCCACGCTCACCGCA
((((.((..((((........)))).(((((.......))))).....(((((.......))))))).)))).
>Chr5.tRNA45-IleAAT
GGCCCATTAGCTCAGTTGGTTAGAGCGTCGTGCTAATAACGCGAAGGTCGCAGGTTCGAAACCTGCATGGGCCA
(((((((..((((.........)))).(((((.......))))).....(((((.......)))))))))))).
>Chr5.tRNA46-ProTGG
GGGCGTTTGGTCTAGTGGTATGATTCTCGCTTTGGGTGCGAGAGGTCCCGAGTTCGATTCTCGGAACGCCCC
(((((((..(((.........))).(((((.......))))).....(((((.......)))))))))))).
>Chr5.tRNA47-iMetCAT
ATCAGAGTGGCGCAGCGGAAGCGTGGTGGGCCCATAACCCACAGGTCCCAGGATCGAAACCTGGCTCTGATA
(((((((..((((.......)))).(((((.......))))).....(((((.......)))))))))))).
>Chr5.tRNA48-SerCGA
GTCAATATGTCCGAGTGGTTAAGGAGACAGACTCGAAATCTGTTGGGCTTTGCCTGCGCAGGTTCGAATCCTGCTGTTGACG
(((((((..(((..........))).(((((.......))))).((((...))))..(((((.......)))))))))))).
>Chr5.tRNA49-AspGTC
GTCGTTGTAGTATAGTGGTAAGTATTCCCGCCTGTCACGCGGGTGACCCGGGTTCGATCCCCGGCAACGGCG
(((((((..((((........)))).(((((.......)))))....(((((.......)))))))))))).
>Chr5.tRNA50-GlyTCC
GCGTCTGTAGTCCAACGGTTAGGATAATTGCCTTCCAAGCAATAGACCCGGGTTCGACTCCCGGCAGACGCA
(((((((..((((........)))).(((((.......)))))....(((((.......)))))))))))).
>Chr5.tRNA51-GlyTCC
GCGTCTGTAGTCCAACGGTTAGGATAATTGCCTTCCAAGCAATAGACCCGGGTTCGACTCCCGGCAGACGCA
(((((((..((((........)))).(((((.......)))))....(((((.......)))))))))))).
>Chr5.tRNA52-LeuAAG
GTTGATATGGCCGAGTTGGTCCAAGGCGCCAGATTAAGGTTCTGGTCCGAAAGGGCGTGGGTTCAAATCCCACTGTCAACA
(((((((..(((............))).(((((.......)))))...........(((((.......)))))))))))).
>Chr5.tRNA53-AlaCGC
GGGGGTGTAGCTCATATGGTAGAGCGCTCGCTTCGCATGCGAGAGGCACGGGGTTCGATTCCCCGCACCTCCA
(((((((..((((........)))).(((((.......))))).....(((((.......)))))))))))).
>Chr5.tRNA54-ThrCGT
GCCTCCGTAGCATAGTGGTATTGCGTTCGCTTCGTAAGCGAAAGGCCGCGAGTTCGATCCTCGCCGGGGGCT
(((((((..(((.........))).(((((.......))))).....(((((.......)))))))))))).
>Chr5.tRNA55-LysTTT
GCCGTCTTAGCTCAGTGGTAGAGCGCGTGGCTTTTAACCACGTGGCCGTGGGTTCGATCCCCACAGACGGCG
(((((((..((((.......)))).(((((.......))))).....(((((.......)))))))))))).
>Chr5.tRNA56-AlaAGC
GGGGATGTAGCTCAGATGGTAGAGCGCTCGCTTAGCATGCGAGAGGTACGGGGATCGATACCCCGCATCTCCA
(((((((..((((........)))).(((((.......))))).....(((((.......)))))))))))).
>Chr5.tRNA57-TyrGTA
CCGACCTTAGCTCAGTTGGTAGAGCGGAAGACTGTAATGTTTGCAGATAATCTTTAGGTCGCTGGTTCGATTCCGGCAGGTCGGA
(((((((..((((........)))).(((((...................))))).....(((((.......)))))))))))).
>Chr5.tRNA58-ThrTGT
GCCCGTATAGCTCAGTGGTAGAGCGTCAGTCTTGTAAACTGAAGGTCCGTAGTTCGATCCTGCGTGTGGGCA
(((((((..((((.......)))).(((((.......))))).....(((((.......)))))))))))).
>Chr5.tRNA59-ValAAC
GGTTTCGTGGTGTAGTTGGTTATCACGTCAGTCTAACACACTGAAGGTCTCCGGTTCGAACCCGGGCGAAGCCA
(((((((..(((...........))).(((((.......))))).....(((((.......)))))))))))).
>Chr5.tRNA60-LeuAAG
GTTGATATGGCCGAGTTGGTCTAAGGCGCCAGATTAAGGTTCTGGTCCGAAAGGGCGTGGGTTCAAATCCCACTGTCAACA
(((((((..(((............))).(((((.......)))))...........(((((.......)))))))))))).
>Chr5.tRNA61-ArgACG
GACTCCGTGGCCCAATGGATAAGGCGCTGGTCTACGAAACCAGAGATTCTGGGTTCGATCCCCAGCGGAGTCG
(((((((..(((..........))).(((((.......))))).....(((((.......)))))))))))).
>Chr5.tRNA62-ArgCCT
GCGCCTGTAGCTCAGTGGATAGAGCGTCTGTTTCCTAAGCAGAAGGTCGTAGGTTCGACCCCTACCTGGCGCG
(((((.(..((((........)))).(((((.......))))).....(((((.......)))))).))))).
>Chr5.tRNA63-IleAAT
GGCCCATTAGCTCAGTTGGTTAGAGCGTCGTGCTAATAACGCGAAGGTCGCAGGTTCGAAACCTGCATGGGCCA
(((((((..((((.........)))).(((((.......))))).....(((((.......)))))))))))).
>Chr5.tRNA64-iMetCAT
ATCAGAGTGGCGCAGCGGAAGCGTGGTGGGCCCATAACCCACAGGTCCCAGGATCGAAACCTGGCTCTGATA
(((((((..((((.......)))).(((((.......))))).....(((((.......)))))))))))).
>Chr5.tRNA65-GlyGCC
GCACCAGTGGTCTAGTGGTAGAATAGTACCCTGCCACGGTACAGACCCGGGTTCGATTCCCGGCTGGTGCA
(((((((..((.(.......).)).(((((.......)))))....(((((.......)))))))))))).
>Chr5.tRNA66-GluTTC
TCCGATGTCGTCCAGCGGTTAGGATATCTGGCTTTCACCCAGGAGACCCGGGTTCGATTCCCGGCATCGGAG
(((((((..((((........)))).(((((.......)))))....(((((.......)))))))))))).
>Chr5.tRNA67-AsnGTT
GCTGGAGTAGCTCAGTTGGTTAGAGCGTGTGGCTGTTAACCACAAGGTCAGAGGTTCGACCCCTCTCTCTAGCG
(((((((..((((.........)))).(((((.......))))).....(((((.......)))))))))))).
>Chr5.tRNA68-AsnGTT
GCTGGAATAGCTCAGTTGGTTAGAGCGTGTGGCTGTTAACCACAAGGTCGGAGGTTCGACCCCTCCTTCTAGCG
(((((((..((((.........)))).(((((.......))))).....(((((.......)))))))))))).
>Chr5.tRNA69-SerGCT
GTCGCTTTGGCCGAGTGGTTAAGGCGCTCGCCTGCTAAGTGAGTGGGATTTTCCCGCGAGAGTTCGAATCTCTCAGGCGACG
(((((((..(((..........))).(((((.......))))).((((...))))..(((((.......)))))))))))).
>Chr5.tRNA70-MetCAT
GGGGTGGTGGCGCAGTTGGCTAGCGCGTAGGTCTCATAGCTAGTGAGTGATCCTGAGGTCGAGAGTTCGAGCCTCTCTCACCCCA
(((((((..((((.........)))).((((....................)))).....(((((.......)))))))))))).
>Chr5.tRNA71-HisGTG
GTGGCTGTAGTTTAGTGGTTAGAATTCCACGTTGTGGCCGTGGAGACCTGGGCTCGAATCCCAGCAGCCACA
(((((((..((((........)))).(((((.......)))))....(((((.......)))))))))))).
>Chr5.tRNA72-ValAAC
GGTTTCGTGGTGTAGTTGGTTATCACGTCAGTCTAACACACTGAAGGTCTCCGGTTCGAACCCGGGCGAAGCCA
(((((((..(((...........))).(((((.......))))).....(((((.......)))))))))))).
>Chr5.tRNA73-ValCAC
GTCTGGGTGGTGTAGTCGGTTATCACGCTAGTCTCACACACTAGAGGTCCCCGGTTCGAACCCGGGCTCAGACA
(((((((..(((...........))).(((((.......))))).....(((((.......)))))))))))).
>Chr5.tRNA74-AlaAGC
GGGGATGTAGCTCAGATGGTAGAGCGCTCGCTTAGCATGCGAGAGGTACGGGGATCGATACCCCGCATCTCCA
(((((((..((((........)))).(((((.......))))).....(((((.......)))))))))))).
>Chr5.tRNA75-PheGAA
GCGGGGATAGCTCAGTTGGGAGAGCGTCAGACTGAAGATCTGAAGGTCGCGTGTTCGATCCACGCTCACCGCA
((((.((..((((........)))).(((((.......))))).....(((((.......))))))).)))).
>Chr5.tRNA76-PheGAA
GCGGGGATAGCTCAGTTGGGAGAGCGTCAGACTGAAGATCTGAAGGTCGCGTGTTCGATCCACGCTCACCGCA
((((.((..((((........)))).(((((.......))))).....(((((.......))))))).)))).
>Chr5.tRNA77-iMetCAT
ATCAGAGTGGCGCAGCGGAAGCGTGGTGGGCCCATAACCCACAGGTCCCAGGATCGAAACCTGGCTCTGATA
(((((((..((((.......)))).(((((.......))))).....(((((.......)))))))))))).
>Chr5.tRNA78-GlyCCC
GCGCATCTGGTGTAGTGGTATCATAGTACCCTCCCACGGTACTGACCAGGGTTCGATTCCCTGGATGCGCA
(((((((..(((.........))).(((((.......)))))....(((((.......)))))))))))).
>Chr5.tRNA79-LeuCAA
GTCAGGGTGGCCGAGTGGTCTAAGGCGCCAGACTCAAGTTCTGGTCCTCGTAAGAGGGCGTGGGTTCAAATCCCACTTCTGACA
(((((((..(((...........))).(((((.......))))).((((....))))..(((((.......)))))))))))).
>Chr5.tRNA80-SerTGA
GTCGATATGTCCGAGTGGTTAAGGAGACAGACTTGAAATCTGTTGGGCTTCGCCCGCGCAGGTTCGAACCCTGCTGTCGACG
(((((((..(((..........))).(((((.......))))).((((...))))..(((((.......)))))))))))).
>Chr5.tRNA81-TyrGTA
CCGACCTTAGCTCAGTTGGTAGAGCGGAAGACTGTAGTTGTTTGCAACAGAAAATCTTTAGGTCGCTGGTTCGATTCCGGCAGGTCGGA
(((((((..((((........)))).(((((.......................))))).....(((((.......)))))))))))).
>Chr5.tRNA82-LysTTT
GCCGTCTTAGCTCAGTGGTAGAGCGCGTGGCTTTTAACCACGTGGCCGTGGGTTCGATCCCCACAGACGGCG
(((((((..((((.......)))).(((((.......))))).....(((((.......)))))))))))).
>Chr5.tRNA83-ProTGG
GGGCGTTTGGTCTAGTGGTATGATTCTCGCTTTGGGTGCGAGAGGTCCCGAGTTCGATTCTCGGAACGCCCC
(((((((..(((.........))).(((((.......))))).....(((((.......)))))))))))).
>Chr5.tRNA84-GluTTC
TCCGATGTCGTCCAGCGGTTAGGATATCTGGCTTTCACCCAGGAGACCCGGGTTCGATTCCCGGCATCGGAG
(((((((..((((........)))).(((((.......)))))....(((((.......)))))))))))).
>Chr5.tRNA85-ValTAC
GGTGCTGTGGTGTAGTGGTTATCACGTTTGCCTTACACGCAAAAGGTCTCCAGTTCGATCCTGGGCAGCACCA
(((((((..(((..........))).(((((.......))))).....(((((.......)))))))))))).
>Chr5.tRNA86-LysTTT
GCCGTCTTAGCTCAGTGGTAGAGCGCGTGGCTTTTAACCACGTGGCCGTGGGTTCGATCCCCACAGACGGCG
(((((((..((((.......)))).(((((.......))))).....(((((.......)))))))))))).
>Chr5.tRNA87-GlyGCC
GCACCAGTGGTCTAGTGGCATGATAGTACCCTGCCACGGTACAGACCCGGGTTCAATTCCCGGCTGGTGCA
(((((((..(((.........))).(((((.......)))))....(((((.......)))))))))))).
>Chr5.tRNA88-AlaAGC
GGGGATGTAGCTCAGATGGTAGAGCGCTCGCTTAGCATGCGAGAGGCACGGGGATCGATACCCCGCATCTCCA
(((((((..((((........)))).(((((.......))))).....(((((.......)))))))))))).
>Chr5.tRNA89-iMetCAT
AGCAGAGTGGCGCAGCGGAAGCGTGGTGGGCCCATAACCCACAGGTCCCAGGATCGAAACCTGGCTCTGCTA
(((((((..((((.......)))).(((((.......))))).....(((((.......)))))))))))).
>Chr5.tRNA90-CysGCA
GGGCCCATAGCTCAGTGGTAGAGCATTCGACTGCAGATCGAGAGGTCACCGGTTCGAACCCGGTTGAGCCCT
((((.((..((((.......)))).(((((.......))))).....(((((.......))))))).)))).
>Chr5.tRNA91-AspGTC
GTCGTTGTAGTATAGTGGTAAGTATTCCCGCCTGTCACGCGGGTGACCCGGGTTCGATCCCCGGCAACGGCG
(((((((..((((........)))).(((((.......)))))....(((((.......)))))))))))).
>Chr5.tRNA92-ProAGG
GGGCATTTGGTCTAGTGGTATGATTCTCGCTTAGGGTGCGAGAGGTCCCGAGTTCAATTCTCGGAATGCCCC
(((((((..(((.........))).(((((.......))))).....(((((.......)))))))))))).
>Chr5.tRNA93-AsnGTT
GCTGGAATAGCTCAGTTGGTTAGAGCGTGTGGCTGTTAACCACAAGGTCGGAGGTTCGACCCCTCCTTCTAGCG
(((((((..((((.........)))).(((((.......))))).....(((((.......)))))))))))).
>Chr5.tRNA95-GluTTC
TCCGATGTCGTCCAGCGGTTAGGATATCTGGCTTTCACCCAGGAGACCCGGGTTCGATTCCCGGCATCGGAG
(((((((..((((........)))).(((((.......)))))....(((((.......)))))))))))).
>Chr5.tRNA96-PheGAA
GCGGGGATAGCTCAGTTGGGAGAGCGTCAGACTGAAGATCTGAAGGTCGCGTGTTCGATCCACGCTCACCGCA
((((.((..((((........)))).(((((.......))))).....(((((.......))))))).)))).
>Chr5.tRNA97-AspGTC
GTCGTTGTAGTATAGTGGTAAGTATTCCCGCCTGTCACGCGGGTGACCCGGGTTCGATCCCCGGCAACGGCG
(((((((..((((........)))).(((((.......)))))....(((((.......)))))))))))).
>Chr5.tRNA98-CysGCA
AGGTCCATAGCTCAGTGGTAGAGCAATTGACTGCAGATCAATAGGTCACCGGTTCGAACCCGATTGGGCCCT
.((((((..((((.......)))).(((((.......))))).....(.(((.......))).)))))))..
>Chr5.tRNA99-CysGCA
AGGTCCATAGCTCAGTGGTAGAGCAATTGACTGCAGATCAATAGGTCACCGGTTTGAACCTGGTTGGGCCCT
.((((((..((((.......)))).(((((.......))))).....(((((.......)))))))))))..
>Chr5.tRNA100-CysGCA
GGGTCCATAGCTCAGTGATAGAGCAATTGACTGCAGATCAATAGGTCACCGGTTCGAACCCGGTTGGGCCCT
(((((((..((((.......)))).(((((.......))))).....(((((.......)))))))))))).
>Chr5.tRNA101-CysGCA
GGGTTCATAGCTCAGTGGTAGAGCAATTGACTGCAGATCAATAGGTCACCGGTTCGAACCCGGTTGGGCCCT
(((((((..((((.......)))).(((((.......))))).....(((((.......)))))))))))).
>Chr5.tRNA102-TrpCCA
GGATCCGTGGCGCAATGGTAGCGCGTCTGACTCCAGATCAGAAGGTTGCGTGTTCGATTCACGTCGGGTTCA
(((((((..((((.......)))).(((((.......))))).....(((((.......)))))))))))).
>Chr5.tRNA103-TrpCCA
GGATCCGTGGCGCAATGGTAGCGCGTCTGACTCCAGATCAGAAGGTTGCGTGTTCGATTCACGTCGGGTTCA
(((((((..((((.......)))).(((((.......))))).....(((((.......)))))))))))).
>Chr5.tRNA104-PheGAA
GCGGGGATAGCTCAGTTGGGAGAGCGTCAGACTGAAGATCTGAAGGTCGCGTGTTCGATCCACGCTCACCGCA
((((.((..((((........)))).(((((.......))))).....(((((.......))))))).)))).
>Chr5.tRNA105-GlyTCC
GCGTCTGTAGTCCAACGGTTAGGATAATTGCCTTCCAAGCAATAGACCCGGGTTCGACTCCCGGCAGACGCA
(((((((..((((........)))).(((((.......)))))....(((((.......)))))))))))).
>Chr5.tRNA106-SerGCT
GTCGCTTTGGCCGAGTGGTTAAGGCGTGTGCCTGCTAAGTACATGGGGTTTCCCCGCGAGAGTTCGAATCTCTCAGGCGACG
(((((((..(((..........))).(((((.......))))).((((...))))..(((((.......)))))))))))).
>Chr5.tRNA107-ArgACG
GACTCTGTGGCCCAATGGATAAGGCGCTGGTCTACGAAACCAGAGATTCTGGGTTCGATCCCCAGCAGAGTCG
(((((((..(((..........))).(((((.......))))).....(((((.......)))))))))))).
>Chr5.tRNA108-GluCTC
TCCGTTGTAGTCTAGCTGGTCAGGATACTCGGCTCTCACCCGAGAGACCCGGGTTCGAGTCCCGGCAACGGAG
(((((((..((((.........)))).(((((.......)))))....(((((.......)))))))))))).
>Chr5.tRNA109-LeuCAA
GTCAGGTTGGCCGAGTGGTCTAAGGCGCCAGACTCAAGTTCTGGTCTTCGAGAGAGGGCGTGGGTTCAAATCCCACATCTGACA
(((((((..(((...........))).(((((.......))))).(((()))...)...(((((.......)))))))))))).
>Chr5.tRNA110-AlaCGC
GGGGGTGTAGCTCATATGGTAGAGCGCTCGCTTCGCATGCGAGAGGCACGGGGTTCGATTCCCCGCACCTCCA
(((((((..((((........)))).(((((.......))))).....(((((.......)))))))))))).
>Chr5.tRNA111-AlaAGC
GGGGATGTAGCTCAGATGGTAGAGCGCTCGCTTAGCATGCGAGAGGTACGGGGATCGATACCCCGCATCTCCA
(((((((..((((........)))).(((((.......))))).....(((((.......)))))))))))).
>Chr5.tRNA112-TyrGTA
CCGACCTTAGCTCAGTTGGTAGAGCGGAAGACTGTAGTCTGTGACAGCAAATCTTTAGGTCGCTGGTTCGATTCCGGCAGGTCGGA
(((((((..((((........)))).(((((....................))))).....(((((.......)))))))))))).
>Chr5.tRNA113-GlyGCC
GCACCAGTGGTCTAGTGGTAGAATAGTACCCTGCCACGGTACAGACCCGGGTTCGATTCCCGGCTGGTGCA
(((((((..((.(.......).)).(((((.......)))))....(((((.......)))))))))))).
>Chr5.tRNA114-SerGCT
GTCGCTTTGGCCGAGTGGTTAAGGCGTTTGCCTGCTAAGTAAATGGGGTTTCCCCGCGAGAGTTCGAATCTCTCAGGCGACG
(((((((..(((..........))).(((((.......))))).((((...))))..(((((.......)))))))))))).
>Chr5.tRNA115-LeuTAG
GACAGTTTGGCCGAGTGGTCTAAGGCGCCAGATTTAGGCTCTGGTCCGAAAGGGCGTGGGTTCAAATCCCACAGCTGTCA
(((((((..(((...........))).(((((.......)))))...........(((((.......)))))))))))).
>Chr5.tRNA116-LeuAAG
GTTGATATGGCCGAGTTGGTCTAAGGCGCCAGATTAAGGTTCTGGTCCGAAAGGGCGTGGGTTCAAATCCCACTGTCAACA
(((((((..(((............))).(((((.......)))))...........(((((.......)))))))))))).
>Chr5.tRNA117-PheGAA
GCGGGGATAGCTCAGTTGGGAGAGCGTCAGACTGAAGATCTGAAGGTCGCGTGTTCGATCCACGCTCACCGCA
((((.((..((((........)))).(((((.......))))).....(((((.......))))))).)))).
>Chr5.tRNA118-SerTGA
GTCGATATGTCCGAGTGGTTAAGGAGATAGACTTGAAATCTATTGGGCTTCGCCCGCGCAGGTTCGAACCCTGCTGTCGACG
(((((((..(((..........))).(((((.......))))).((((...))))..(((((.......)))))))))))).
>Chr5.tRNA119-ArgTCG
GACCGCATAGCGCAGTGGATTAGCGCGTTTGACTTCGGATCAAAAGGTCGTGGGTTCGACTCCCACTGTGGTCG
(((((((..((((.........)))).(((((.......))))).....(((((.......)))))))))))).
>Chr5.tRNA120-HisGTG
GTGGCTGTAGTTTAGTGGTAAGAATTCCACGTTGTGGCCGTGGAGACCTGGGCTCGAATCCCAGCAGCCACA
(((((((..((((........)))).(((((.......)))))....(((((.......)))))))))))).
>Chr5.tRNA121-LysCTT
GCCCGTCTAGCTCAGTTGGTAGAGCGCAAGGCTCTTAACCTTGTGGTCGTGGGTTCGAGCCCCACGGTGGGCG
(((((((..((((........)))).(((((.......))))).....(((((.......)))))))))))).
>Chr5.tRNA122-GlyGCC
GCACCAGTGGTCTAGTGGCATGATAGTACCCTGCCACGGTACATACCCGGGTTCAATTCCCGGCTGGTGCA
(((((((..(((.........))).(((((.......)))))....(((((.......)))))))))))).
>Chr5.tRNA123-AlaAGC
GGGGATGTAGCTCAGATGGTAGAGCGCTCGCTTAGCATGCGAGAGGTACGGGGATCGATACCCCGCATCTCCA
(((((((..((((........)))).(((((.......))))).....(((((.......)))))))))))).
>ChrM.tRNA1-SerGGA
GGAGAGATGGCCGAGTGGTTTAAGGCGTAGCATTGGAACTGCTATGTAGGCTTTTGTTTACCGAGGGTTCGAATCCCTCTCTTTCCG
(((((((..(((...........))).(((((.......)))))...((.......))....(((((.......)))))))))))).
>ChrM.tRNA7-AsnGTT
TCCTCAGTAGCTCAGTGGTAGAGCGGTCGGCTGTTAACTGATTGGTCGTAGGTTCAAATCCTACTTGGGGAG
(((((((..((((.......)))).(((((.......))))).....(((((.......)))))))))))).
>ChrM.tRNA21-TrpCCA
GCGCTCTTAGTTCAGTTCGGTAGAACGTGGGTCTCCAAAACCCAATGTCGTAGGTTCAAATCCTACAGAGCGTG
(((((((..((((.........)))).(((((.......))))).....(((((.......)))))))))))).
>ChrM.tRNA23-LysTTT
GGGTGTATAGCTCAGTTGGTAGAGCATTGGGCTTTTAACCTAATGGTCGCAGGTTCAAGTCCTGCTATACCCA
(((((((..((((........)))).(((((.......))))).....(((((.......)))))))))))).
>ChrM.tRNA27-LysTTT
GGGTGTATAGCTCAGTTGGTAGAGCATTGGGCTTTTAACCTAATGGTCGCAGGTTCAAGTCCTGCTATACCCA
(((((((..((((........)))).(((((.......))))).....(((((.......)))))))))))).
>ChrC.tRNA2-CysGCA
GGCGGCATGGCCGAGTGGTAAGGCGGGGGACTGCAAATCCTTTTTCCCCAGTTCAAATCCGGGTGCCGCCT
(((((((..(((.........))).(((((.......)))))....(((.(.......).)))))))))).
>ChrC.tRNA3-ThrGGT
GCCCTTTTAACTCAGTGGTAGAGTAACGCCATGGTAAGGCGTAAGTCATCGGTTCAAATCCGATAAGGGGCT
(((((((..((((.......)))).(((((.......))))).....(((((.......)))))))))))).
>ChrC.tRNA5-SerGGA
GGAGAGATGGCCGAGTGGTTGAAGGCGTAACATTGGAACTGTTATGTAGACTTTTGTTTACCGAGGGTTCGAATCCCTCTCTTTCCG
(((((((..(((...........))).(((((.......)))))...((.......))....(((((.......)))))))))))).
>ChrC.tRNA6-PheGAA
GCCGGGATAGCTCAGTTGGTAGAGCAGAGGACTGAAAATCCTCGTGTCACCAGTTCAAATCTGGTTCTTGGCA
(((((((..((((........)))).(((((.......))))).....(((((.......)))))))))))).
>ChrC.tRNA9-ArgACG
GGGCTTGTAGCTCAGAGGATTAGAGCACGTGGCTACGAACCACGGTGTCGGGGGTTCGAATCCCTCCTCGCCCA
((((..(..((((.........)))).(((((.......))))).....(((((.......))))))..)))).
>ChrC.tRNA11-AsnGTT
TCCTCAGTAGCTCAGTGGTAGAGCGGTCGGCTGTTAACTGATTGGTCGTAGGTTCGAATCCTACTTGGGGAG
(((((((..((((.......)))).(((((.......))))).....(((((.......)))))))))))).
>ChrC.tRNA15-ArgACG
GGGCTTGTAGCTCAGAGGATTAGAGCACGTGGCTACGAACCACGGTGTCGGGGGTTCGAATCCCTCCTCGCCCA
((((..(..((((.........)))).(((((.......))))).....(((((.......))))))..)))).
>ChrC.tRNA16-AsnGTT
TCCTCAGTAGCTCAGTGGTAGAGCGGTCGGCTGTTAACTGATTGGTCGTAGGTTCGAATCCTACTTGGGGAG
(((((((..((((.......)))).(((((.......))))).....(((((.......)))))))))))).
>ChrC.tRNA20-TrpCCA
ACGCTCTTAGTTCAGTTCGGTAGAACGTGGGTCTCCAAAACCCAATGTCGTAGGTTCAAATCCTACAGAGCGTG
(((((((..((((.........)))).(((((.......))))).....(((((.......)))))))))))).
>ChrC.tRNA21-ThrTGT
GCCCGCTTAGCTCAGAGGTTAGAGCATCGCATTTGTAATGCGATGGTCATCGGTTCGATTCCGATAGCCGGCT
(((.(((..((((........)))).(((((.......))))).....(((((.......)))))))).))).
>ChrC.tRNA27-SerGCT
GGAGAGATGGCTGAGTGGACTAAAGCGTTGGATTGCTAATCCATTGTACGAGTTAATCGTACCGAGGGTTCGAATCCCTCTCTTTCCC
(((((((..(((...........)))..((((.......))))..((((..(....).)))).(((((.......)))))))))))).
