# Supplementary material for: Conservation and Tandem Duplication of tRNA Genes in Plant Species
Source: Genes (Basel). 2025 Nov 1;16(11):1307. doi: 10.3390/genes16111307 (PMC12652284; doi:10.3390/genes16111307)
Supplement: Supplementary file 1 [file genes-16-01307-s001.zip › tRNA.prediction.out/Ath/Ath.out]

Sequence		tRNA	Bounds	tRNA	Anti	Intron Bounds	Inf	HMM	2'Str	Hit	Isotype	Isotype
Name	tRNA #	Begin	End	Type	Codon	Begin	End	Score	Score	Score	Origin	CM	Score	Note
--------	------	-----	------	----	-----	-----	----	------	-----	-----	------	-------	-------	------
Chr1	1	306384	306456	Val	TAC	0	0	74.4	44.00	30.40	Inf	Val	103.3
Chr1	2	515494	515566	Phe	GAA	0	0	78.3	58.40	19.90	Inf	Phe	113.2
Chr1	3	552640	552711	His	GTG	0	0	63.0	33.70	29.30	Inf	His	86.8
Chr1	4	604402	604474	Lys	CTT	0	0	87.7	67.60	20.10	Inf	Lys	106.7
Chr1	5	877648	877719	Asp	GTC	0	0	69.8	46.80	23.00	Inf	Asp	94.5
Chr1	6	892514	892585	Gln	CTG	0	0	74.7	50.50	24.20	Inf	Gln	100.9
Chr1	7	1159023	1159094	Gly	GCC	0	0	49.6	38.60	11.00	Inf	Gly	77.4
Chr1	8	1324923	1325007	Met	CAT	1324961	1324971	64.2	40.80	23.40	Inf	Met	104.0
Chr1	9	1817400	1817471	Thr	TGT	0	0	83.0	58.30	24.70	Inf	Thr	92.4
Chr1	10	1978084	1978157	Ile	AAT	0	0	85.5	59.00	26.50	Inf	Ile	109.4
Chr1	11	2025356	2025428	Ala	AGC	0	0	63.4	38.20	25.20	Inf	Ala	98.3
Chr1	12	2177885	2177958	Ile	TAT	0	0	85.9	70.60	15.30	Inf	Ile	103.9
Chr1	13	2334822	2334894	Ala	AGC	0	0	63.4	38.20	25.20	Inf	Ala	98.3
Chr1	14	2588525	2588596	Gly	TCC	0	0	74.1	46.70	27.40	Inf	Gly	84.2
Chr1	15	2751329	2751401	Arg	CCG	0	0	25.6	30.40	-4.80	Inf	Arg	42.9	pseudo
Chr1	16	2879303	2879374	Pro	AGG	0	0	68.2	35.90	32.30	Inf	Pro	113.9
Chr1	17	2939417	2939488	Glu	TTC	0	0	69.9	45.30	24.60	Inf	Glu	99.4
Chr1	18	3142628	3142700	Lys	TTT	0	0	32.5	11.90	20.60	Inf	Gln	29.4	IPD:-29.40
Chr1	19	3676607	3676691	Met	CAT	3676645	3676655	64.2	40.80	23.40	Inf	Met	104.0
Chr1	20	3881529	3881608	Leu	TAG	0	0	69.5	48.50	21.00	Inf	Leu	111.5
Chr1	21	4440214	4440286	Arg	ACG	0	0	72.6	49.80	22.80	Inf	Arg	89.8
Chr1	22	4709635	4709706	Thr	CGT	0	0	82.3	55.00	27.30	Inf	Thr	83.7
Chr1	23	4741999	4742071	Ala	TGC	0	0	70.0	45.30	24.70	Inf	Ala	100.6
Chr1	24	4743095	4743167	Ala	TGC	0	0	70.0	45.30	24.70	Inf	Ala	100.6
Chr1	25	5380907	5380988	Ser	AGA	0	0	77.0	42.20	34.80	Inf	Ser	112.5
Chr1	26	6038757	6038838	Ser	AGA	0	0	80.5	44.80	35.70	Inf	Ser	116.3
Chr1	27	6075820	6075891	Asp	GTC	0	0	69.8	46.80	23.00	Inf	Asp	94.5
Chr1	28	6345764	6345835	Asp	GTC	0	0	69.8	46.80	23.00	Inf	Asp	94.5
Chr1	29	6488655	6488735	Leu	CAG	0	0	70.7	49.80	20.90	Inf	Leu	111.3
Chr1	30	7004514	7004585	Asp	GTC	0	0	71.4	49.10	22.30	Inf	Asp	92.5
Chr1	31	7016516	7016588	Lys	CTT	0	0	87.7	67.60	20.10	Inf	Lys	106.7
Chr1	32	7082668	7082739	Pro	TGG	0	0	69.2	36.90	32.30	Inf	Pro	112.8
Chr1	33	9143810	9143883	Asn	GTT	0	0	86.1	61.00	25.10	Inf	Asn	93.0
Chr1	34	9158183	9158255	Ala	TGC	0	0	70.0	45.30	24.70	Inf	Ala	100.6
Chr1	35	10088864	10088935	Pro	AGG	0	0	30.3	27.40	2.90	Inf	Pro	59.3	pseudo
Chr1	36	10089437	10089513	Pro	TGG	0	0	50.8	29.60	21.20	Inf	Pro	80.6
Chr1	37	10089898	10089969	Pro	AGG	0	0	33.3	23.30	10.00	Inf	Pro	73.6
Chr1	38	10090368	10090439	Pro	TGG	0	0	68.5	35.70	32.80	Inf	Pro	111.2
Chr1	39	10090769	10090840	Pro	TGG	0	0	68.5	35.70	32.80	Inf	Pro	111.2
Chr1	40	10092325	10092396	Pro	TGG	0	0	68.5	35.70	32.80	Inf	Pro	111.2
Chr1	41	10092801	10092872	Pro	TGG	0	0	68.5	35.70	32.80	Inf	Pro	111.2
Chr1	42	10093309	10093380	Pro	TGG	0	0	68.5	35.70	32.80	Inf	Pro	111.2
Chr1	43	10093746	10093817	Pro	TGG	0	0	68.5	35.70	32.80	Inf	Pro	111.2
Chr1	44	10094173	10094244	Pro	TGG	0	0	68.5	35.70	32.80	Inf	Pro	111.2
Chr1	45	10096951	10097022	Pro	AGG	0	0	58.1	31.70	26.40	Inf	Pro	104.0
Chr1	46	10097114	10097185	Pro	TGG	0	0	68.5	35.70	32.80	Inf	Pro	111.2
Chr1	47	10097718	10097789	Pro	TGG	0	0	68.5	35.70	32.80	Inf	Pro	111.2
Chr1	48	10098653	10098724	Pro	TGG	0	0	68.5	35.70	32.80	Inf	Pro	111.2
Chr1	49	10099079	10099150	Pro	TGG	0	0	68.5	35.70	32.80	Inf	Pro	111.2
Chr1	50	10099425	10099496	Pro	AGG	0	0	67.4	34.70	32.70	Inf	Pro	112.3
Chr1	51	10099827	10099898	Pro	TGG	0	0	68.5	35.70	32.80	Inf	Pro	111.2
Chr1	52	10100273	10100344	Pro	TGG	0	0	68.5	35.70	32.80	Inf	Pro	111.2
Chr1	53	10101028	10101099	Pro	TGG	0	0	68.5	35.70	32.80	Inf	Pro	111.2
Chr1	54	10101600	10101671	Pro	TGG	0	0	68.5	35.70	32.80	Inf	Pro	111.2
Chr1	55	10101993	10102064	Pro	TGG	0	0	68.5	35.70	32.80	Inf	Pro	111.2
Chr1	56	10106090	10106161	Pro	TGG	0	0	68.5	35.70	32.80	Inf	Pro	111.2
Chr1	57	10106528	10106599	Pro	TGG	0	0	68.5	35.70	32.80	Inf	Pro	111.2
Chr1	58	10106898	10106969	Pro	TGG	0	0	68.5	35.70	32.80	Inf	Pro	111.2
Chr1	59	10107649	10107720	Pro	TGG	0	0	68.5	35.70	32.80	Inf	Pro	111.2
Chr1	60	10108389	10108460	Pro	TGG	0	0	68.5	35.70	32.80	Inf	Pro	111.2
Chr1	61	10108710	10108781	Pro	TGG	0	0	62.7	36.10	26.60	Inf	Pro	101.8
Chr1	62	10756722	10756794	Glu	CTC	0	0	76.3	50.40	25.90	Inf	Glu	91.1
Chr1	63	11104113	11104186	Ile	AAT	0	0	86.4	57.90	28.50	Inf	Ile	108.4
Chr1	64	13686426	13686498	Arg	TCT	0	0	71.0	51.20	19.80	Inf	Arg	99.1
Chr1	65	17156607	17156678	Pro	TGG	0	0	68.5	35.70	32.80	Inf	Pro	111.2
Chr1	66	17157360	17157431	Leu	AAG	0	0	53.2	30.20	23.00	Inf	Pro	93.7	IPD:-100.00
Chr1	67	17158531	17158602	Pro	TGG	0	0	68.5	35.70	32.80	Inf	Pro	111.2
Chr1	68	17158979	17159050	Pro	TGG	0	0	68.5	35.70	32.80	Inf	Pro	111.2
Chr1	69	17160528	17160599	Pro	TGG	0	0	68.5	35.70	32.80	Inf	Pro	111.2
Chr1	70	17160969	17161040	Pro	TGG	0	0	68.5	35.70	32.80	Inf	Pro	111.2
Chr1	71	17162022	17162093	Pro	TGG	0	0	68.5	35.70	32.80	Inf	Pro	111.2
Chr1	72	17731841	17731913	Lys	CTT	0	0	87.7	67.60	20.10	Inf	Lys	106.7
Chr1	73	18308903	18308987	Tyr	GTA	18308940	18308951	74.2	42.50	31.70	Inf	Tyr	108.6
Chr1	74	18387802	18387874	Arg	CCT	0	0	74.8	55.90	18.90	Inf	Arg	87.5
Chr1	75	18552999	18553078	Leu	TAG	0	0	64.9	47.00	17.90	Inf	Leu	108.8
Chr1	76	18557900	18557979	Leu	TAG	0	0	64.9	47.00	17.90	Inf	Leu	108.8
Chr1	77	19424555	19424628	Asn	GTT	0	0	81.4	54.70	26.70	Inf	Asn	91.8
Chr1	78	19847973	19848046	Ile	TAT	0	0	85.9	70.60	15.30	Inf	Ile	103.9
Chr1	79	20791311	20791392	Ser	TGA	0	0	80.7	46.10	34.60	Inf	Ser	119.7
Chr1	80	21268787	21268868	Ser	AGA	0	0	64.8	46.10	18.70	Inf	Ser	96.6
Chr1	81	21269122	21269206	Tyr	GTA	21269159	21269170	64.6	36.40	28.20	Inf	Tyr	99.5
Chr1	82	21269552	21269636	Tyr	GTA	21269589	21269600	72.2	38.90	33.30	Inf	Tyr	110.0
Chr1	83	21270296	21270377	Ser	AGA	0	0	77.0	42.20	34.80	Inf	Ser	112.5
Chr1	84	21270631	21270715	Tyr	GTA	21270668	21270679	64.6	36.40	28.20	Inf	Tyr	99.5
Chr1	85	21271061	21271145	Tyr	GTA	21271098	21271109	72.2	38.90	33.30	Inf	Tyr	110.0
Chr1	86	21271805	21271886	Ser	AGA	0	0	64.8	46.10	18.70	Inf	Ser	96.6
Chr1	87	21272140	21272224	Tyr	GTA	21272177	21272188	64.6	36.40	28.20	Inf	Tyr	99.5
Chr1	88	21272570	21272654	Tyr	GTA	21272607	21272618	72.2	38.90	33.30	Inf	Tyr	110.0
Chr1	89	21273314	21273395	Ser	AGA	0	0	77.0	42.20	34.80	Inf	Ser	112.5
Chr1	90	21273649	21273733	Tyr	GTA	21273686	21273697	64.6	36.40	28.20	Inf	Tyr	99.5
Chr1	91	21274079	21274163	Tyr	GTA	21274116	21274127	72.2	38.90	33.30	Inf	Tyr	110.0
Chr1	92	21274823	21274904	Ser	AGA	0	0	74.1	41.30	32.80	Inf	Ser	108.3
Chr1	93	21275158	21275242	Tyr	GTA	21275195	21275206	72.2	39.00	33.20	Inf	Tyr	110.0
Chr1	94	21275609	21275693	Tyr	GTA	21275646	21275657	72.2	38.90	33.30	Inf	Tyr	110.0
Chr1	95	21276352	21276433	Ser	AGA	0	0	77.0	42.20	34.80	Inf	Ser	112.5
Chr1	96	21276687	21276771	Tyr	GTA	21276724	21276735	64.6	36.40	28.20	Inf	Tyr	99.5
Chr1	97	21277117	21277201	Tyr	GTA	21277154	21277165	72.2	38.90	33.30	Inf	Tyr	110.0
Chr1	98	21277861	21277942	Ser	AGA	0	0	74.1	41.30	32.80	Inf	Ser	108.3
Chr1	99	21278196	21278280	Tyr	GTA	21278233	21278244	72.2	39.00	33.20	Inf	Tyr	110.0
Chr1	100	21278647	21278731	Tyr	GTA	21278684	21278695	72.2	38.90	33.30	Inf	Tyr	110.0
Chr1	101	21279390	21279471	Ser	AGA	0	0	70.1	36.50	33.60	Inf	Ser	105.3
Chr1	102	21279720	21279804	Tyr	GTA	21279757	21279768	72.2	39.00	33.20	Inf	Tyr	110.0
Chr1	103	21280178	21280262	Tyr	GTA	21280215	21280226	72.2	38.90	33.30	Inf	Tyr	110.0
Chr1	104	21280922	21281003	Ser	AGA	0	0	77.0	42.20	34.80	Inf	Ser	112.5
Chr1	105	21281252	21281336	Tyr	GTA	21281289	21281300	72.2	39.00	33.20	Inf	Tyr	110.0
Chr1	106	21281710	21281794	Tyr	GTA	21281747	21281758	54.1	34.30	19.80	Inf	Tyr	88.7
Chr1	107	21282454	21282535	Ser	AGA	0	0	77.0	42.20	34.80	Inf	Ser	112.5
Chr1	108	21282784	21282868	Tyr	GTA	21282821	21282832	72.2	39.00	33.20	Inf	Tyr	110.0
Chr1	109	21283242	21283326	Tyr	GTA	21283279	21283290	72.2	38.90	33.30	Inf	Tyr	110.0
Chr1	110	21283986	21284067	Ser	AGA	0	0	77.0	42.20	34.80	Inf	Ser	112.5
Chr1	111	21284316	21284400	Tyr	GTA	21284353	21284364	72.2	39.00	33.20	Inf	Tyr	110.0
Chr1	112	21284774	21284858	Tyr	GTA	21284811	21284822	72.2	38.90	33.30	Inf	Tyr	110.0
Chr1	113	21285519	21285600	Ser	AGA	0	0	77.0	42.20	34.80	Inf	Ser	112.5
Chr1	114	21285849	21285933	Tyr	GTA	21285886	21285897	72.2	39.00	33.20	Inf	Tyr	110.0
Chr1	115	21286306	21286390	Tyr	GTA	21286343	21286354	72.2	38.90	33.30	Inf	Tyr	110.0
Chr1	116	21287050	21287131	Ser	AGA	0	0	77.0	42.20	34.80	Inf	Ser	112.5
Chr1	117	21287380	21287464	Tyr	GTA	21287417	21287428	72.2	39.00	33.20	Inf	Tyr	110.0
Chr1	118	21287837	21287921	Tyr	GTA	21287874	21287885	72.2	38.90	33.30	Inf	Tyr	110.0
Chr1	119	21288581	21288662	Ser	AGA	0	0	77.0	42.20	34.80	Inf	Ser	112.5
Chr1	120	21288910	21288994	Tyr	GTA	21288947	21288958	72.2	39.00	33.20	Inf	Tyr	110.0
Chr1	121	21289368	21289452	Tyr	GTA	21289405	21289416	72.2	38.90	33.30	Inf	Tyr	110.0
Chr1	122	21290112	21290193	Ser	AGA	0	0	50.6	30.00	20.60	Inf	Ser	78.4
Chr1	123	21290445	21290529	Tyr	GTA	21290482	21290493	68.9	38.70	30.20	Inf	Tyr	106.5
Chr1	124	21290903	21290987	Tyr	GTA	21290940	21290951	60.9	29.90	31.00	Inf	Tyr	100.0
Chr1	125	21291461	21291542	Ser	AGA	0	0	77.0	42.20	34.80	Inf	Ser	112.5
Chr1	126	21291791	21291875	Tyr	GTA	21291828	21291839	64.3	31.00	33.30	Inf	Tyr	102.5
Chr1	127	21292248	21292332	Tyr	GTA	21292285	21292296	72.2	38.90	33.30	Inf	Tyr	110.0
Chr1	128	21292992	21293073	Ser	AGA	0	0	50.6	30.00	20.60	Inf	Ser	78.4
Chr1	129	21293325	21293409	Tyr	GTA	21293362	21293373	68.9	38.70	30.20	Inf	Tyr	106.5
Chr1	130	21293783	21293867	Tyr	GTA	21293820	21293831	60.9	29.90	31.00	Inf	Tyr	100.0
Chr1	131	21294341	21294422	Ser	AGA	0	0	77.0	42.20	34.80	Inf	Ser	112.5
Chr1	132	21294671	21294755	Tyr	GTA	21294708	21294719	64.3	31.00	33.30	Inf	Tyr	102.5
Chr1	133	21295128	21295212	Tyr	GTA	21295165	21295176	72.2	38.90	33.30	Inf	Tyr	110.0
Chr1	134	21295872	21295953	Ser	AGA	0	0	57.7	30.90	26.80	Inf	Ser	86.7
Chr1	135	21296205	21296289	Tyr	GTA	21296242	21296253	68.9	38.70	30.20	Inf	Tyr	106.5
Chr1	136	21296663	21296747	Tyr	GTA	21296700	21296711	57.0	29.80	27.20	Inf	Tyr	94.1
Chr1	137	21297221	21297302	Ser	AGA	0	0	77.0	42.20	34.80	Inf	Ser	112.5
Chr1	138	21297551	21297635	Tyr	GTA	21297588	21297599	50.3	27.50	22.80	Inf	Tyr	88.4
Chr1	139	21298009	21298093	Tyr	GTA	21298046	21298057	72.2	38.90	33.30	Inf	Tyr	110.0
Chr1	140	21298753	21298834	Ser	AGA	0	0	57.7	30.90	26.80	Inf	Ser	86.7
Chr1	141	21299086	21299170	Tyr	GTA	21299123	21299134	68.9	38.70	30.20	Inf	Tyr	106.5
Chr1	142	21299544	21299628	Tyr	GTA	21299581	21299592	57.0	29.80	27.20	Inf	Tyr	94.1
Chr1	143	21300102	21300183	Ser	AGA	0	0	77.0	42.20	34.80	Inf	Ser	112.5
Chr1	144	21300432	21300516	Tyr	GTA	21300469	21300480	50.3	27.50	22.80	Inf	Tyr	88.4
Chr1	145	21300890	21300974	Tyr	GTA	21300927	21300938	72.2	38.90	33.30	Inf	Tyr	110.0
Chr1	146	21301634	21301715	Ser	AGA	0	0	57.7	30.90	26.80	Inf	Ser	86.7
Chr1	147	21301967	21302051	Tyr	GTA	21302004	21302015	68.9	38.70	30.20	Inf	Tyr	106.5
Chr1	148	21302425	21302509	Tyr	GTA	21302462	21302473	53.7	29.50	24.20	Inf	Tyr	90.6
Chr1	149	21302983	21303064	Ser	AGA	0	0	44.5	22.30	22.20	Inf	Ser	75.0
Chr1	150	21303317	21303401	Tyr	GTA	21303354	21303365	72.2	39.00	33.20	Inf	Tyr	110.0
Chr1	151	21303777	21303861	Tyr	GTA	21303814	21303825	72.2	38.90	33.30	Inf	Tyr	110.0
Chr1	152	21304520	21304603	Ser	AGA	0	0	51.7	28.20	23.50	Inf	Ser	85.5
Chr1	153	21304856	21304935	Tyr	GTA	21304893	21304899	47.2	21.60	25.60	Inf	Tyr	86.1
Chr1	154	21305311	21305395	Tyr	GTA	21305348	21305359	72.2	38.90	33.30	Inf	Tyr	110.0
Chr1	155	21306055	21306136	Ser	AGA	0	0	44.5	22.30	22.20	Inf	Ser	75.0
Chr1	156	21306389	21306473	Tyr	GTA	21306426	21306437	72.2	39.00	33.20	Inf	Tyr	110.0
Chr1	157	21306849	21306933	Tyr	GTA	21306886	21306897	72.2	38.90	33.30	Inf	Tyr	110.0
Chr1	158	21307592	21307675	Ser	AGA	0	0	51.7	28.20	23.50	Inf	Ser	85.5
Chr1	159	21307928	21308012	Tyr	GTA	21307965	21307976	47.1	21.20	25.90	Inf	Tyr	86.1
Chr1	160	21308387	21308471	Tyr	GTA	21308424	21308435	72.2	38.90	33.30	Inf	Tyr	110.0
Chr1	161	22428167	22428237	Gly	GCC	0	0	65.5	43.70	21.80	Inf	Gly	91.0
Chr1	162	22887090	22887169	Leu	TAG	0	0	68.7	47.30	21.40	Inf	Leu	109.7
Chr1	163	23802553	23802636	Leu	CAA	0	0	79.5	54.50	25.00	Inf	Leu	126.8
Chr1	164	23933137	23933209	Ala	CGC	0	0	68.3	44.10	24.20	Inf	Ala	99.2
Chr1	165	25829654	25829725	Pro	AGG	0	0	67.4	34.70	32.70	Inf	Pro	112.3
Chr1	166	25886536	25886609	Ile	AAT	0	0	85.5	59.00	26.50	Inf	Ile	109.4
Chr1	167	25928196	25928268	Phe	GAA	0	0	58.4	54.10	4.30	Inf	Phe	97.7
Chr1	168	25941164	25941235	iMet	CAT	0	0	58.3	28.10	30.20	Inf	iMet	118.7
Chr1	169	25989730	25989803	Ile	AAT	0	0	86.4	57.90	28.50	Inf	Ile	108.4
Chr1	170	26049478	26049551	Asn	GTT	0	0	83.3	58.10	25.20	Inf	Asn	93.9
Chr1	171	26973389	26973459	Gly	GCC	0	0	67.5	36.40	31.10	Inf	Gly	88.2
Chr1	172	27393385	27393466	Ser	AGA	0	0	77.0	42.20	34.80	Inf	Ser	112.5
Chr1	173	27688163	27688234	Glu	TTC	0	0	38.9	40.90	-2.00	Inf	Glu	65.9	pseudo
Chr1	174	27788983	27789054	Asp	GTC	0	0	69.8	46.80	23.00	Inf	Asp	94.5
Chr1	175	28027960	28028040	Leu	CAG	0	0	70.7	49.80	20.90	Inf	Leu	111.3
Chr1	176	28184532	28184603	Asp	GTC	0	0	69.8	46.80	23.00	Inf	Asp	94.5
Chr1	177	28407984	28408056	Glu	CTC	0	0	76.3	50.40	25.90	Inf	Glu	91.1
Chr1	178	28440889	28440960	Thr	CGT	0	0	82.3	55.00	27.30	Inf	Thr	83.7
Chr1	179	28527767	28527838	Asp	GTC	0	0	69.8	46.80	23.00	Inf	Asp	94.5
Chr1	180	28634692	28634773	Ser	TGA	0	0	79.6	44.60	35.00	Inf	Ser	121.3
Chr1	181	29804123	29804195	Arg	CCG	0	0	69.5	52.30	17.20	Inf	Arg	96.0
Chr1	182	29833117	29833188	Lys	TTT	0	0	92.3	68.60	23.70	Inf	Lys	93.4
Chr1	183	29833718	29833789	Lys	TTT	0	0	92.3	68.60	23.70	Inf	Lys	93.4
Chr1	184	30237784	30237865	Ser	AGA	0	0	77.0	42.20	34.80	Inf	Ser	112.5
Chr1	185	30174085	30174014	Trp	CCA	0	0	75.8	51.20	24.60	Inf	Trp	105.6
Chr1	186	30084069	30083996	Arg	TCG	0	0	82.3	61.00	21.30	Inf	Arg	91.9
Chr1	187	29444010	29443926	Met	CAT	29443972	29443962	64.2	40.80	23.40	Inf	Met	104.0
Chr1	188	29143161	29143090	Gln	TTG	0	0	73.5	53.70	19.80	Inf	Gln	104.8
Chr1	189	29002286	29002205	Ser	GCT	0	0	79.9	45.00	34.90	Inf	Ser	109.4
Chr1	190	28947625	28947554	Gln	TTG	0	0	73.5	53.70	19.80	Inf	Gln	104.8
Chr1	191	28520056	28519985	Glu	TTC	0	0	70.4	45.60	24.80	Inf	Glu	99.0
Chr1	192	28373561	28373489	Glu	CTC	0	0	76.3	50.40	25.90	Inf	Glu	91.1
Chr1	193	28020463	28020383	Leu	AAG	0	0	71.4	51.10	20.30	Inf	Leu	108.5
Chr1	194	26382225	26382154	Pro	AGG	0	0	65.2	30.40	34.80	Inf	Pro	107.0
Chr1	195	25932149	25932077	Phe	GAA	0	0	78.3	58.40	19.90	Inf	Phe	113.2
Chr1	196	24487073	24486992	Ser	AGA	0	0	77.0	42.20	34.80	Inf	Ser	112.5
Chr1	197	23667556	23667485	Thr	TGT	0	0	84.3	58.00	26.30	Inf	Thr	93.3
Chr1	198	23559258	23559187	Cys	GCA	0	0	80.1	59.40	20.70	Inf	Cys	102.6
Chr1	199	22866829	22866758	Trp	CCA	0	0	75.8	51.20	24.60	Inf	Trp	105.6
Chr1	200	22477846	22477773	Arg	TCG	0	0	81.9	60.40	21.50	Inf	Arg	92.9
Chr1	201	22397662	22397592	Gly	GCC	0	0	62.1	43.20	18.90	Inf	Gly	87.7
Chr1	202	22394707	22394637	Gly	GCC	0	0	66.5	44.80	21.70	Inf	Gly	94.4
Chr1	203	22313484	22313414	Gly	GCC	0	0	66.5	44.80	21.70	Inf	Gly	94.4
Chr1	204	22040683	22040612	Pro	AGG	0	0	68.2	35.90	32.30	Inf	Pro	113.9
Chr1	205	21883924	21883843	Ser	AGA	0	0	77.0	42.20	34.80	Inf	Ser	112.5
Chr1	206	21560644	21560573	Gly	TCC	0	0	29.1	0.00	29.10	Inf	His	26.3	pseudo,IPD:-26.30
Chr1	207	20413000	20412928	Ala	TGC	0	0	70.0	45.30	24.70	Inf	Ala	100.6
Chr1	208	19925910	19925839	Cys	GCA	0	0	80.8	53.70	27.10	Inf	Cys	103.2
Chr1	209	19685219	19685134	Tyr	GTA	19685182	19685170	74.2	42.50	31.70	Inf	Tyr	108.6
Chr1	210	19498492	19498419	Arg	TCG	0	0	81.9	60.40	21.50	Inf	Arg	92.9
Chr1	211	18230552	18230479	Thr	AGT	0	0	70.2	46.10	24.10	Inf	Thr	83.6
Chr1	212	18135669	18135598	Asp	GTC	0	0	69.8	46.80	23.00	Inf	Asp	94.5
Chr1	213	16585776	16585705	Asp	GTC	0	0	63.9	45.90	18.00	Inf	Asp	83.1
Chr1	214	15730686	15730615	iMet	CAT	0	0	55.0	21.60	33.40	Inf	iMet	113.8
Chr1	215	11797285	11797201	Met	CAT	11797247	11797237	64.2	40.80	23.40	Inf	Met	104.0
Chr1	216	10963646	10963573	Val	AAC	0	0	72.5	48.10	24.40	Inf	Val	100.2
Chr1	217	10207378	10207306	Glu	CTC	0	0	76.3	50.40	25.90	Inf	Glu	91.1
Chr1	218	8520363	8520290	Val	AAC	0	0	72.5	48.10	24.40	Inf	Val	100.2
Chr1	219	7884454	7884370	Met	CAT	7884416	7884406	64.2	40.80	23.40	Inf	Met	104.0
Chr1	220	7656191	7656120	Gln	TTG	0	0	73.5	53.70	19.80	Inf	Gln	104.8
Chr1	221	7499804	7499733	Gln	TTG	0	0	73.5	53.70	19.80	Inf	Gln	104.8
Chr1	222	7242832	7242761	Trp	CCA	0	0	72.7	51.20	21.50	Inf	Trp	104.3
Chr1	223	6995353	6995282	Glu	TTC	0	0	69.9	45.30	24.60	Inf	Glu	99.4
Chr1	224	6948943	6948860	Leu	CAA	0	0	82.0	55.00	27.00	Inf	Leu	127.3
Chr1	225	6076018	6075945	Val	AAC	0	0	72.5	48.10	24.40	Inf	Val	100.2
Chr1	226	5619543	5619471	Arg	CCG	0	0	69.5	52.30	17.20	Inf	Arg	96.0
Chr1	227	5518134	5518062	Lys	CTT	0	0	87.7	67.60	20.10	Inf	Lys	106.7
Chr1	228	5309718	5309647	Trp	CCA	0	0	75.8	51.20	24.60	Inf	Trp	105.6
Chr1	229	5189760	5189687	Asn	GTT	0	0	74.7	49.60	25.10	Inf	Asn	86.8
Chr1	230	4522782	4522709	Ile	AAT	0	0	85.5	59.00	26.50	Inf	Ile	109.4
Chr1	231	4285958	4285887	Gly	TCC	0	0	74.1	46.70	27.40	Inf	Gly	84.2
Chr1	232	4267061	4266988	Val	AAC	0	0	72.5	48.10	24.40	Inf	Val	100.2
Chr1	233	3914700	3914629	Trp	CCA	0	0	75.8	51.20	24.60	Inf	Trp	105.6
Chr1	234	3678848	3678775	Arg	TCG	0	0	81.9	60.40	21.50	Inf	Arg	92.9
Chr1	235	3431256	3431185	Pro	AGG	0	0	68.2	35.90	32.30	Inf	Pro	113.9
Chr1	236	2846608	2846536	Ala	TGC	0	0	70.0	45.30	24.70	Inf	Ala	100.6
Chr1	237	2464962	2464892	Lys	TTT	0	0	34.1	10.60	23.50	Inf	Thr	31.9	IPD:-20.40
Chr1	238	2406905	2406834	His	GTG	0	0	63.0	33.70	29.30	Inf	His	86.8
Chr1	239	2111218	2111148	Gly	GCC	0	0	66.5	44.80	21.70	Inf	Gly	94.4
Chr1	240	2107468	2107398	Gly	GCC	0	0	66.5	44.80	21.70	Inf	Gly	94.4
Chr1	241	1583845	1583772	Asn	GTT	0	0	83.7	58.60	25.10	Inf	Asn	90.4
Chr1	242	909883	909811	Phe	GAA	0	0	78.3	58.40	19.90	Inf	Phe	113.2
Chr1	243	309347	309275	Lys	CTT	0	0	87.7	67.60	20.10	Inf	Lys	106.7
Chr1	244	111961	111890	Gln	CTG	0	0	72.9	45.60	27.30	Inf	Gln	101.1
Chr2	1	102065	102138	Asn	GTT	0	0	83.3	58.10	25.20	Inf	Asn	93.9
Chr2	2	706796	706868	Ala	AGC	0	0	63.4	38.20	25.20	Inf	Ala	98.3
Chr2	3	1154385	1154457	Val	TAC	0	0	74.4	44.00	30.40	Inf	Val	103.3
Chr2	4	3268807	3268886	Tyr	GTA	0	0	38.8	25.90	12.90	Inf	Tyr	47.1
Chr2	5	3276440	3276511	Gln	TTG	0	0	52.4	16.50	35.90	Inf	Gln	56.7
Chr2	6	3280863	3280936	Trp	CCA	0	0	72.3	42.90	29.40	Inf	Thr	75.0	IPD:-16.70
Chr2	7	3290966	3291037	Undet	NNN	0	0	43.5	28.60	14.90	Inf	Thr	41.0
Chr2	8	3332678	3332759	Tyr	GTA	0	0	30.5	20.80	9.70	Inf	Leu	37.9	IPD:-4.20,trunc_start:14
Chr2	9	3369354	3369440	Ser	TGA	0	0	61.3	30.90	30.40	Inf	Ser	66.5
Chr2	10	3452977	3453063	Ser	GGA	0	0	64.5	34.70	29.80	Inf	Ser	89.7
Chr2	11	3462078	3462151	Met	CAT	0	0	60.5	29.50	31.00	Inf	Ile	54.8	IPD:-0.60
Chr2	12	3494382	3494469	Ser	GCT	0	0	46.0	31.60	14.40	Inf	Ser	46.1
Chr2	13	3494776	3494850	Tyr	GTA	0	0	49.2	17.50	31.70	Inf	Tyr	62.8
Chr2	14	3495012	3495086	Pro	TGG	0	0	62.8	32.80	30.00	Inf	Trp	73.3	IPD:-42.40
Chr2	15	3495442	3495512	Cys	GCA	0	0	48.1	25.20	22.90	Inf	Arg	41.7	IPD:-19.90
Chr2	16	3496440	3496511	Asn	GTT	0	0	77.9	55.60	22.30	Inf	Asn	78.1
Chr2	17	3497358	3497440	Tyr	GTA	0	0	63.5	45.20	18.30	Inf	Leu	71.2	IPD:-4.50
Chr2	18	3503522	3503608	Ser	TGA	0	0	61.3	30.90	30.40	Inf	Ser	66.5
Chr2	19	7039094	7039165	Gln	CTG	0	0	71.1	46.00	25.10	Inf	Gln	100.8
Chr2	20	7742712	7742785	Ile	AAT	0	0	85.5	59.00	26.50	Inf	Ile	109.4
Chr2	21	9137356	9137427	Pro	CGG	0	0	68.2	35.30	32.90	Inf	Pro	113.0
Chr2	22	9284034	9284105	Leu	GAG	0	0	41.1	19.10	22.00	Inf	His	70.6	IPD:-84.20
Chr2	23	9393670	9393743	Val	CAC	0	0	81.5	53.50	28.00	Inf	Val	103.7
Chr2	24	9502280	9502353	Ile	AAT	0	0	86.4	57.90	28.50	Inf	Ile	108.4
Chr2	25	9591027	9591099	Ala	CGC	0	0	63.8	42.50	21.30	Inf	Ala	93.5
Chr2	26	10373576	10373648	Arg	ACG	0	0	72.5	49.90	22.60	Inf	Arg	93.8
Chr2	27	10813839	10813911	Arg	TCT	0	0	71.3	51.40	19.90	Inf	Arg	88.7
Chr2	28	12329003	12329074	Cys	GCA	0	0	80.8	53.70	27.10	Inf	Cys	103.2
Chr2	29	12339751	12339822	His	GTG	0	0	56.8	27.70	29.10	Inf	His	85.1
Chr2	30	12881591	12881661	Gly	GCC	0	0	66.5	44.80	21.70	Inf	Gly	94.4
Chr2	31	12882734	12882804	Gly	GCC	0	0	66.5	44.80	21.70	Inf	Gly	94.4
Chr2	32	13651274	13651348	Asn	GTT	0	0	73.3	52.60	20.70	Inf	Lys	79.7	IPD:-12.20
Chr2	33	14243131	14243202	Asp	GTC	0	0	61.7	46.10	15.60	Inf	Asp	86.5
Chr2	34	14244699	14244770	Asp	GTC	0	0	69.8	46.80	23.00	Inf	Asp	94.5
Chr2	35	14350386	14350457	Pro	TGG	0	0	68.5	35.70	32.80	Inf	Pro	111.2
Chr2	36	14351359	14351430	Pro	TGG	0	0	68.5	35.70	32.80	Inf	Pro	111.2
Chr2	37	14352191	14352262	Pro	TGG	0	0	68.5	35.70	32.80	Inf	Pro	111.2
Chr2	38	14353143	14353214	Pro	AGG	0	0	67.4	34.70	32.70	Inf	Pro	112.3
Chr2	39	14353656	14353727	Pro	TGG	0	0	68.5	35.70	32.80	Inf	Pro	111.2
Chr2	40	14354098	14354169	Pro	TGG	0	0	68.5	35.70	32.80	Inf	Pro	111.2
Chr2	41	14355137	14355208	Pro	CGG	0	0	65.9	33.20	32.70	Inf	Pro	106.1
Chr2	42	14356055	14356126	Pro	AGG	0	0	67.4	34.70	32.70	Inf	Pro	112.3
Chr2	43	14356521	14356592	Pro	TGG	0	0	68.5	35.70	32.80	Inf	Pro	111.2
Chr2	44	14750057	14750134	Undet	NNN	0	0	26.5	24.20	2.30	Inf	Leu	30.3	pseudo
Chr2	45	14840607	14840691	Met	CAT	14840645	14840655	64.2	40.80	23.40	Inf	Met	104.0
Chr2	46	15168862	15168935	Asn	GTT	0	0	83.3	58.10	25.20	Inf	Asn	93.9
Chr2	47	15169578	15169657	Leu	TAG	0	0	68.7	47.30	21.40	Inf	Leu	109.7
Chr2	48	15320234	15320316	Leu	TAA	0	0	72.9	35.60	37.30	Inf	Leu	100.3
Chr2	49	15346160	15346232	Arg	TCT	0	0	71.0	51.20	19.80	Inf	Arg	99.1
Chr2	50	15916817	15916889	Glu	CTC	0	0	76.3	50.40	25.90	Inf	Glu	95.5
Chr2	51	16518769	16518840	Cys	GCA	0	0	79.1	53.10	26.00	Inf	Cys	104.2
Chr2	52	17660778	17660848	Gly	GCC	0	0	65.5	43.70	21.80	Inf	Gly	91.0
Chr2	53	17873690	17873762	Arg	ACG	0	0	72.6	49.80	22.80	Inf	Arg	89.8
Chr2	54	18569911	18569983	Arg	TCT	0	0	69.1	51.80	17.30	Inf	Arg	93.8
Chr2	55	18703678	18703750	Lys	CTT	0	0	87.7	67.60	20.10	Inf	Lys	106.7
Chr2	56	18956641	18956713	Glu	CTC	0	0	76.3	50.40	25.90	Inf	Glu	91.1
Chr2	57	19344427	19344499	Ala	TGC	0	0	70.0	45.30	24.70	Inf	Ala	100.6
Chr2	58	19559925	19559855	Gly	CCC	0	0	65.4	28.10	37.30	Inf	Gly	85.4
Chr2	59	18310058	18309977	Ser	GCT	0	0	80.5	45.20	35.30	Inf	Ser	109.5
Chr2	60	17995644	17995573	Thr	TGT	0	0	74.3	49.60	24.70	Inf	Thr	85.0
Chr2	61	17538784	17538703	Ser	GCT	0	0	81.7	47.50	34.20	Inf	Ser	112.3
Chr2	62	16639851	16639780	Asp	GTC	0	0	69.8	46.80	23.00	Inf	Asp	94.5
Chr2	63	16518635	16518564	Cys	GCA	0	0	79.1	53.10	26.00	Inf	Cys	104.2
Chr2	64	15470245	15470162	Tyr	GTA	15470208	15470198	74.3	42.60	31.70	Inf	Tyr	108.6
Chr2	65	15320467	15320385	Leu	TAA	0	0	72.9	35.60	37.30	Inf	Leu	100.3
Chr2	66	15208438	15208355	Tyr	GTA	15208401	15208391	74.3	42.60	31.70	Inf	Tyr	108.6
Chr2	67	14743548	14743475	Thr	AGT	0	0	73.6	45.20	28.40	Inf	Thr	88.6
Chr2	68	14047426	14047342	Met	CAT	14047388	14047378	64.2	40.80	23.40	Inf	Met	104.0
Chr2	69	13137308	13137236	Ala	AGC	0	0	61.0	35.80	25.20	Inf	Ala	94.7
Chr2	70	12976018	12975948	Gly	GCC	0	0	66.5	44.80	21.70	Inf	Gly	94.4
Chr2	71	12638228	12638156	Val	TAC	0	0	74.4	44.00	30.40	Inf	Val	103.3
Chr2	72	12471844	12471773	Gly	TCC	0	0	74.1	46.70	27.40	Inf	Gly	84.2
Chr2	73	11864225	11864154	Gly	TCC	0	0	74.1	46.70	27.40	Inf	Gly	84.2
Chr2	74	11774923	11774852	Lys	TTT	0	0	92.3	68.60	23.70	Inf	Lys	93.4
Chr2	75	11115759	11115679	Leu	AAG	0	0	71.4	51.10	20.30	Inf	Leu	108.5
Chr2	76	10059517	10059446	iMet	CAT	0	0	58.3	28.10	30.20	Inf	iMet	118.7
Chr2	77	9803288	9803217	iMet	CAT	0	0	58.3	28.10	30.20	Inf	iMet	118.7
Chr2	78	9465653	9465581	Arg	ACG	0	0	72.9	50.30	22.60	Inf	Arg	88.9
Chr2	79	9449882	9449809	Ile	AAT	0	0	86.4	57.90	28.50	Inf	Ile	108.4
Chr2	80	9270734	9270663	Gln	CTG	0	0	71.1	46.00	25.10	Inf	Gln	100.8
Chr2	81	9266889	9266809	Leu	AAG	0	0	71.4	51.10	20.30	Inf	Leu	108.5
Chr2	82	9234276	9234193	Tyr	GTA	9234239	9234229	74.3	42.50	31.80	Inf	Tyr	108.6
Chr2	83	7995512	7995432	Arg	TCT	7995473	7995468	32.9	12.60	20.30	Inf	Thr	32.3	IPD:-28.00
Chr2	84	7955750	7955677	Asn	GTT	0	0	81.4	54.70	26.70	Inf	Asn	91.8
Chr2	85	7105574	7105497	Glu	CTC	0	0	22.3	27.30	-5.00	Inf	Glu	16.1	pseudo,trunc_end:13
Chr2	86	6946879	6946791	Tyr	GTA	6946842	6946827	74.1	42.40	31.70	Inf	Tyr	108.6
Chr2	87	3740897	3740828	Asp	GTC	0	0	27.2	15.40	11.80	Inf	Asp	35.5
Chr2	88	3483997	3483925	Met	CAT	0	0	27.3	11.50	15.80	Inf	His	22.3	IPD:-9.80
Chr2	89	3444434	3444363	Gly	GCC	0	0	64.4	41.50	22.90	Inf	Thr	63.7	IPD:-31.20
Chr2	90	3383477	3383404	Met	CAT	0	0	47.7	22.70	25.00	Inf	Arg	53.7	IPD:-27.70
Chr2	91	3328742	3328670	Met	CAT	0	0	54.9	24.10	30.80	Inf	Thr	67.6	IPD:-30.80
Chr2	92	3303822	3303735	Ser	GCT	0	0	46.0	31.60	14.40	Inf	Ser	46.1
Chr2	93	3303428	3303354	Tyr	GTA	0	0	49.2	17.50	31.70	Inf	Tyr	62.8
Chr2	94	3303315	3303244	Glu	TTC	0	0	60.2	35.70	24.50	Inf	His	67.9	IPD:-11.20
Chr2	95	3255905	3255832	Asp	GTC	0	0	61.5	43.00	18.50	Inf	Ile	61.7	IPD:-24.70
Chr2	96	3239728	3239657	Undet	NNN	0	0	43.5	28.60	14.90	Inf	Thr	41.0
Chr2	97	1123461	1123390	Thr	CGT	0	0	80.4	53.60	26.80	Inf	Thr	82.6
Chr2	98	1114055	1113984	Thr	CGT	0	0	73.4	52.30	21.10	Inf	Thr	80.7
Chr2	99	1054790	1054718	Ala	TGC	0	0	70.0	45.30	24.70	Inf	Ala	100.6
Chr2	100	846927	846855	Ala	AGC	0	0	63.4	38.20	25.20	Inf	Ala	98.3
Chr3	1	259634	259705	Pro	AGG	0	0	67.4	34.70	32.70	Inf	Pro	112.3
Chr3	2	469660	469733	Ile	AAT	0	0	85.5	59.00	26.50	Inf	Ile	109.4
Chr3	3	476802	476873	Asp	GTC	0	0	69.8	46.80	23.00	Inf	Asp	94.5
Chr3	4	586086	586167	Ser	AGA	0	0	76.3	41.60	34.70	Inf	Ser	112.1
Chr3	5	981969	982040	Trp	CCA	0	0	75.8	51.20	24.60	Inf	Trp	105.6
Chr3	6	984099	984170	Trp	CCA	0	0	75.8	51.20	24.60	Inf	Trp	105.6
Chr3	7	1220229	1220301	Arg	CCG	0	0	67.3	51.00	16.30	Inf	Arg	86.8
Chr3	8	1738791	1738864	Ile	TAT	0	0	82.3	71.30	11.00	Inf	Ile	98.5
Chr3	9	2222246	2222318	Val	TAC	0	0	74.4	44.00	30.40	Inf	Val	103.3
Chr3	10	2285602	2285673	Lys	TTT	0	0	89.8	66.10	23.70	Inf	Lys	88.7
Chr3	11	2944612	2944693	Ser	CGA	0	0	82.0	46.70	35.30	Inf	Ser	127.3
Chr3	12	3090544	3090626	Leu	TAA	0	0	67.5	30.20	37.30	Inf	Leu	94.2
Chr3	13	3096216	3096288	Arg	TCT	0	0	71.3	51.70	19.60	Inf	Arg	95.1
Chr3	14	3535146	3535218	Arg	CCT	0	0	74.8	55.90	18.90	Inf	Arg	87.5
Chr3	15	3575844	3575917	Val	CAC	0	0	81.2	53.20	28.00	Inf	Val	103.8
Chr3	16	3942006	3942077	Lys	TTT	0	0	92.3	68.60	23.70	Inf	Lys	93.4
Chr3	17	4254528	4254608	Leu	AAG	0	0	71.4	51.10	20.30	Inf	Leu	108.5
Chr3	18	4330772	4330843	Asp	GTC	0	0	69.8	46.80	23.00	Inf	Asp	94.5
Chr3	19	4998141	4998212	Cys	GCA	0	0	80.9	57.20	23.70	Inf	Cys	104.1
Chr3	20	5275149	5275221	Phe	GAA	0	0	78.3	58.40	19.90	Inf	Phe	113.2
Chr3	21	5632852	5632924	Lys	CTT	0	0	88.3	68.20	20.10	Inf	Lys	101.1
Chr3	22	6540631	6540715	Tyr	GTA	6540668	6540679	74.2	42.50	31.70	Inf	Tyr	108.6
Chr3	23	6663708	6663780	Arg	CCT	0	0	74.8	55.90	18.90	Inf	Arg	87.5
Chr3	24	7104177	7104249	Glu	TTC	0	0	38.2	16.50	21.70	Inf	His	49.2	IPD:-13.70
Chr3	25	7104309	7104392	Tyr	GTA	0	0	55.6	30.40	25.20	Inf	Tyr	72.5
Chr3	26	9839184	9839257	Val	CAC	0	0	81.5	53.50	28.00	Inf	Val	103.7
Chr3	27	10210328	10210399	Asp	GTC	0	0	69.8	46.80	23.00	Inf	Asp	94.5
Chr3	28	10318262	10318333	Pro	TGG	0	0	69.2	36.90	32.30	Inf	Pro	112.8
Chr3	29	10324639	10324710	Pro	TGG	0	0	69.2	36.90	32.30	Inf	Pro	112.8
Chr3	30	10752431	10752503	Ala	AGC	0	0	63.4	38.20	25.20	Inf	Ala	98.3
Chr3	31	11075578	11075649	Pro	AGG	0	0	67.4	34.70	32.70	Inf	Pro	112.3
Chr3	32	11959167	11959239	Lys	CTT	0	0	87.7	67.60	20.10	Inf	Lys	106.7
Chr3	33	16885891	16885964	Val	AAC	0	0	72.5	48.10	24.40	Inf	Val	100.2
Chr3	34	16891639	16891712	Val	AAC	0	0	65.6	48.30	17.30	Inf	Val	92.9
Chr3	35	16894163	16894236	Val	AAC	0	0	72.5	48.10	24.40	Inf	Val	100.2
Chr3	36	17149752	17149823	Gly	TCC	0	0	74.1	46.70	27.40	Inf	Gly	84.2
Chr3	37	17264580	17264661	Ser	AGA	0	0	77.8	43.40	34.40	Inf	Ser	110.9
Chr3	38	17894411	17894482	Thr	TGT	0	0	84.3	58.00	26.30	Inf	Thr	93.3
Chr3	39	18069078	18069149	Gln	TTG	0	0	73.5	53.70	19.80	Inf	Gln	104.8
Chr3	40	18507812	18507885	Val	AAC	0	0	72.5	48.10	24.40	Inf	Val	100.2
Chr3	41	18826040	18826111	Glu	TTC	0	0	69.3	44.10	25.20	Inf	Glu	95.0
Chr3	42	18896871	18896943	Val	TAC	0	0	71.6	41.10	30.50	Inf	Val	96.5
Chr3	43	18917433	18917506	Asn	GTT	0	0	83.3	58.10	25.20	Inf	Asn	93.9
Chr3	44	19500988	19501067	Leu	TAG	0	0	69.5	48.50	21.00	Inf	Leu	111.5
Chr3	45	19555036	19555107	Asp	GTC	0	0	69.8	46.80	23.00	Inf	Asp	94.5
Chr3	46	19637128	19637210	Leu	TAA	0	0	67.5	30.20	37.30	Inf	Leu	94.2
Chr3	47	19924377	19924448	Lys	TTT	0	0	92.3	68.60	23.70	Inf	Lys	93.4
Chr3	48	19984941	19985011	Gly	GCC	0	0	66.5	44.80	21.70	Inf	Gly	94.4
Chr3	49	20693686	20693757	iMet	CAT	0	0	55.0	21.60	33.40	Inf	iMet	113.8
Chr3	50	20709173	20709244	iMet	CAT	0	0	46.5	22.20	24.30	Inf	iMet	102.6
Chr3	51	21487317	21487398	Ser	GCT	0	0	78.8	43.30	35.50	Inf	Ser	110.3
Chr3	52	21542282	21542352	Gly	GCC	0	0	66.5	44.80	21.70	Inf	Gly	94.4
Chr3	53	21959510	21959582	Thr	TGT	0	0	68.5	50.60	17.90	Inf	Thr	77.1
Chr3	54	22138723	22138796	Val	AAC	0	0	72.5	48.10	24.40	Inf	Val	100.2
Chr3	55	22611410	22611490	Leu	AAG	0	0	71.4	51.10	20.30	Inf	Leu	108.5
Chr3	56	22775922	22775994	Glu	CTC	0	0	76.3	50.40	25.90	Inf	Glu	91.1
Chr3	57	22842522	22842592	Gly	GCC	0	0	66.5	44.80	21.70	Inf	Gly	94.4
Chr3	58	22860127	22860199	Ala	CGC	0	0	67.5	42.90	24.60	Inf	Ala	99.2
Chr3	59	22881807	22881878	Gln	CTG	0	0	73.7	48.90	24.80	Inf	Gln	101.0
Chr3	60	23036880	23036952	Ala	TGC	0	0	66.6	41.40	25.20	Inf	Ala	98.8
Chr3	61	23210707	23210777	Gly	CCC	0	0	65.4	28.10	37.30	Inf	Gly	85.4
Chr3	62	23285826	23285754	Ala	TGC	0	0	70.0	45.30	24.70	Inf	Ala	100.6
Chr3	63	23285665	23285593	Ala	TGC	0	0	70.0	45.30	24.70	Inf	Ala	100.6
Chr3	64	23051542	23051470	Phe	GAA	0	0	78.3	58.40	19.90	Inf	Phe	113.2
Chr3	65	22470313	22470241	Lys	CTT	0	0	87.7	67.60	20.10	Inf	Lys	106.7
Chr3	66	22186916	22186835	Ser	GCT	0	0	62.6	39.40	23.20	Inf	Ser	96.3
Chr3	67	22138918	22138847	Asp	GTC	0	0	69.8	46.80	23.00	Inf	Asp	94.5
Chr3	68	20813589	20813517	Lys	CTT	0	0	87.7	67.60	20.10	Inf	Lys	106.7
Chr3	69	19409439	19409368	Cys	GCA	0	0	82.1	59.90	22.20	Inf	Cys	106.6
Chr3	70	19392745	19392674	Pro	AGG	0	0	67.4	34.70	32.70	Inf	Pro	112.3
Chr3	71	19033464	19033393	Asp	GTC	0	0	69.8	46.80	23.00	Inf	Asp	94.5
Chr3	72	18997715	18997643	Glu	CTC	0	0	77.0	51.50	25.50	Inf	Glu	91.5
Chr3	73	18744879	18744808	Glu	TTC	0	0	70.4	45.60	24.80	Inf	Glu	99.0
Chr3	74	17974676	17974591	Tyr	GTA	17974639	17974627	74.2	42.50	31.70	Inf	Tyr	108.6
Chr3	75	16427112	16427041	Gly	TCC	0	0	74.1	46.70	27.40	Inf	Gly	84.2
Chr3	76	10759465	10759393	Ala	AGC	0	0	63.4	38.20	25.20	Inf	Ala	98.3
Chr3	77	9372447	9372374	Ile	AAT	0	0	86.4	57.90	28.50	Inf	Ile	108.4
Chr3	78	7567465	7567394	Pro	AGG	0	0	68.2	35.90	32.30	Inf	Pro	113.9
Chr3	79	7319658	7319577	Ser	GCT	0	0	76.2	41.10	35.10	Inf	Ser	105.6
Chr3	80	7224290	7224218	Arg	ACG	0	0	71.4	49.50	21.90	Inf	Arg	91.0
Chr3	81	6484013	6483940	Thr	AGT	0	0	75.0	47.40	27.60	Inf	Thr	89.8
Chr3	82	5068367	5068294	Ile	TAT	0	0	85.9	70.60	15.30	Inf	Ile	103.9
Chr3	83	3995169	3995097	Arg	CCG	0	0	83.1	61.00	22.10	Inf	Arg	85.6
Chr3	84	3622763	3622692	Pro	CGG	0	0	68.2	35.30	32.90	Inf	Pro	113.0
Chr3	85	3238456	3238367	Tyr	GTA	3238419	3238403	67.9	45.50	22.40	Inf	Tyr	93.4
Chr3	86	2945777	2945696	Ser	TGA	0	0	81.1	46.70	34.40	Inf	Ser	122.5
Chr3	87	2918486	2918413	Arg	TCG	0	0	82.3	61.00	21.30	Inf	Arg	91.9
Chr3	88	2253756	2253675	Ser	TGA	0	0	79.2	43.90	35.30	Inf	Ser	118.5
Chr3	89	2232550	2232465	Met	CAT	2232512	2232501	64.2	40.80	23.40	Inf	Met	104.0
Chr3	90	2105027	2104956	His	GTG	0	0	63.0	33.70	29.30	Inf	His	86.8
Chr3	91	1920104	1920033	Pro	TGG	0	0	68.5	35.70	32.80	Inf	Pro	111.2
Chr3	92	1843394	1843324	Gly	GCC	0	0	57.8	42.60	15.20	Inf	Gly	85.0
Chr3	93	1707809	1707738	Pro	CGG	0	0	67.0	32.90	34.10	Inf	Pro	109.9
Chr3	94	1601409	1601338	Glu	TTC	0	0	70.8	46.30	24.50	Inf	Glu	99.2
Chr4	1	33800	33872	Lys	CTT	0	0	87.7	67.60	20.10	Inf	Lys	106.7
Chr4	2	901176	901247	His	GTG	0	0	47.2	17.90	29.30	Inf	His	81.0
Chr4	3	1390895	1390966	Pro	AGG	0	0	67.4	34.70	32.70	Inf	Pro	112.3
Chr4	4	1442005	1442076	Thr	TGT	0	0	83.0	58.30	24.70	Inf	Thr	92.4
Chr4	5	1501607	1501678	Gln	CTG	0	0	74.6	50.10	24.50	Inf	Gln	102.4
Chr4	6	6646430	6646500	Gly	CCC	0	0	65.4	28.10	37.30	Inf	Gly	85.4
Chr4	7	6696021	6696092	Cys	GCA	0	0	37.1	25.80	11.30	Inf	Cys	54.0
Chr4	8	6819292	6819375	Tyr	GTA	6819329	6819339	74.3	42.60	31.70	Inf	Tyr	108.6
Chr4	9	6944727	6944798	Thr	TGT	0	0	83.0	58.30	24.70	Inf	Thr	92.4
Chr4	10	7185704	7185777	Val	AAC	0	0	72.5	48.10	24.40	Inf	Val	100.2
Chr4	11	7256415	7256487	Lys	CTT	0	0	87.7	67.60	20.10	Inf	Lys	106.7
Chr4	12	7730961	7731041	Leu	AAG	0	0	71.4	51.10	20.30	Inf	Leu	108.5
Chr4	13	7814202	7814274	Glu	CTC	0	0	77.0	51.50	25.50	Inf	Glu	91.5
Chr4	14	8255700	8255771	His	GTG	0	0	56.8	27.70	29.10	Inf	His	85.1
Chr4	15	8979656	8979728	Lys	CTT	0	0	87.7	67.60	20.10	Inf	Lys	106.7
Chr4	16	9108308	9108381	Thr	AGT	0	0	75.0	47.40	27.60	Inf	Thr	89.8
Chr4	17	9191576	9191648	Val	TAC	0	0	71.5	39.60	31.90	Inf	Val	105.2
Chr4	18	9287209	9287282	Thr	AGT	0	0	73.6	45.20	28.40	Inf	Thr	88.6
Chr4	19	9289685	9289765	Leu	CAG	0	0	70.7	49.80	20.90	Inf	Leu	111.3
Chr4	20	10302001	10302073	Glu	CTC	0	0	69.7	50.80	18.90	Inf	Glu	83.9
Chr4	21	11910289	11910362	Asn	GTT	0	0	81.4	54.70	26.70	Inf	Asn	91.8
Chr4	22	11974940	11975021	Lys	CTT	0	0	29.1	29.00	0.10	Inf	Lys	51.8	pseudo
Chr4	23	12320110	12320193	Leu	CAA	0	0	79.8	55.80	24.00	Inf	Leu	122.6
Chr4	24	12429599	12429671	Ala	CGC	0	0	68.3	44.10	24.20	Inf	Ala	99.2
Chr4	25	12686139	12686220	Ser	GCT	0	0	79.9	45.00	34.90	Inf	Ser	109.4
Chr4	26	13454557	13454629	Ala	AGC	0	0	63.4	38.70	24.70	Inf	Ala	96.4
Chr4	27	13704782	13704854	Phe	GAA	0	0	78.3	58.40	19.90	Inf	Phe	113.2
Chr4	28	14032490	14032561	Lys	TTT	0	0	91.2	67.50	23.70	Inf	Lys	86.2
Chr4	29	14267281	14267362	Ser	GCT	0	0	80.5	45.20	35.30	Inf	Ser	109.5
Chr4	30	14470278	14470349	Pro	TGG	0	0	69.2	36.90	32.30	Inf	Pro	112.8
Chr4	31	15120650	15120722	Arg	TCT	0	0	70.7	50.70	20.00	Inf	Arg	91.3
Chr4	32	15183084	15183156	Arg	ACG	0	0	72.9	50.30	22.60	Inf	Arg	91.8
Chr4	33	15576650	15576722	Arg	TCT	0	0	70.7	50.70	20.00	Inf	Arg	91.3
Chr4	34	15671393	15671463	Gly	GCC	0	0	66.5	44.80	21.70	Inf	Gly	94.4
Chr4	35	15804549	15804630	Ser	CGA	0	0	82.0	46.70	35.30	Inf	Ser	127.3
Chr4	36	16304124	16304196	Arg	TCT	0	0	70.3	51.60	18.70	Inf	Arg	94.3
Chr4	37	16556623	16556695	Glu	CTC	0	0	76.3	50.40	25.90	Inf	Glu	91.1
Chr4	38	16655286	16655359	Thr	AGT	0	0	70.2	46.10	24.10	Inf	Thr	83.6
Chr4	39	17130052	17130124	Glu	CTC	0	0	76.3	50.40	25.90	Inf	Glu	91.1
Chr4	40	17149471	17149542	Pro	CGG	0	0	68.2	35.30	32.90	Inf	Pro	113.0
Chr4	41	18293780	18293851	His	GTG	0	0	63.0	33.70	29.30	Inf	His	86.8
Chr4	42	18395028	18395099	Trp	CCA	0	0	75.8	51.20	24.60	Inf	Trp	105.6
Chr4	43	18411265	18411338	Val	CAC	0	0	81.5	53.50	28.00	Inf	Val	103.7
Chr4	44	18542171	18542244	Ile	AAT	0	0	85.5	59.00	26.50	Inf	Ile	109.4
Chr4	45	18501784	18501712	Arg	ACG	0	0	72.9	50.30	22.60	Inf	Arg	91.8
Chr4	46	18255072	18254989	Tyr	GTA	18255035	18255025	74.3	42.60	31.70	Inf	Tyr	108.6
Chr4	47	17500878	17500807	Glu	TTC	0	0	69.9	45.30	24.60	Inf	Glu	99.4
Chr4	48	17281003	17280935	Sup	TTA	0	0	27.9	0.00	27.90	Inf	Trp	15.4	pseudo,IPD:-15.40
Chr4	49	17276774	17276701	Ile	TAT	0	0	85.9	70.60	15.30	Inf	Ile	103.9
Chr4	50	16454769	16454697	Arg	CCT	0	0	66.6	45.40	21.20	Inf	Arg	78.6
Chr4	51	15430297	15430224	Thr	AGT	0	0	73.6	45.20	28.40	Inf	Thr	88.6
Chr4	52	15345796	15345712	Met	CAT	15345758	15345748	64.2	40.80	23.40	Inf	Met	104.0
Chr4	53	13885263	13885191	Ala	CGC	0	0	68.3	44.10	24.20	Inf	Ala	99.2
Chr4	54	13882988	13882917	Gln	CTG	0	0	71.1	46.00	25.10	Inf	Gln	100.8
Chr4	55	13341566	13341493	Ile	AAT	0	0	86.4	57.90	28.50	Inf	Ile	108.4
Chr4	56	13336410	13336337	Ile	AAT	0	0	86.4	57.90	28.50	Inf	Ile	108.4
Chr4	57	13285494	13285423	Pro	TGG	0	0	69.2	36.90	32.30	Inf	Pro	112.8
Chr4	58	13076657	13076574	Leu	CAA	0	0	80.7	55.70	25.00	Inf	Leu	125.5
Chr4	59	13058913	13058832	Ser	TGA	0	0	80.7	46.10	34.60	Inf	Ser	119.7
Chr4	60	13006306	13006234	Lys	CTT	0	0	77.2	62.40	14.80	Inf	Lys	98.5
Chr4	61	12486272	12486202	Gly	CCC	0	0	65.4	28.10	37.30	Inf	Gly	85.4
Chr4	62	11954813	11954741	Lys	CTT	0	0	87.7	67.60	20.10	Inf	Lys	106.7
Chr4	63	11774546	11774461	Tyr	GTA	11774509	11774497	74.2	42.50	31.70	Inf	Tyr	108.6
Chr4	64	10878797	10878724	Thr	AGT	0	0	73.6	45.20	28.40	Inf	Thr	88.6
Chr4	65	10326036	10325965	Gly	TCC	0	0	74.1	46.70	27.40	Inf	Gly	84.2
Chr4	66	10093146	10093067	Leu	TAG	0	0	68.7	47.30	21.40	Inf	Leu	109.7
Chr4	67	9978177	9978106	Cys	GCA	0	0	74.5	48.90	25.60	Inf	Cys	97.2
Chr4	68	9873583	9873512	Trp	CCA	0	0	75.8	51.20	24.60	Inf	Trp	105.6
Chr4	69	9815274	9815203	Trp	CCA	0	0	75.8	51.20	24.60	Inf	Trp	105.6
Chr4	70	8301798	8301725	Thr	AGT	0	0	75.0	47.40	27.60	Inf	Thr	89.8
Chr4	71	7341497	7341424	Asn	GTT	0	0	77.6	54.10	23.50	Inf	Asn	86.7
Chr4	72	7232871	7232799	Ala	AGC	0	0	63.4	38.20	25.20	Inf	Ala	98.3
Chr4	73	6905557	6905485	Ala	AGC	0	0	63.4	38.70	24.70	Inf	Ala	96.4
Chr4	74	6837857	6837774	Leu	CAA	0	0	82.0	55.00	27.00	Inf	Leu	127.3
Chr4	75	6837643	6837560	Leu	TAA	0	0	79.0	56.00	23.00	Inf	Leu	120.2
Chr4	76	5268213	5268128	Leu	TAG	0	0	45.2	24.20	21.00	Inf	Gln	36.0	IPD:-17.90
Chr4	77	1520856	1520784	Phe	GAA	0	0	78.3	58.40	19.90	Inf	Phe	113.2
Chr4	78	808342	808270	Phe	GAA	0	0	78.3	58.40	19.90	Inf	Phe	113.2
Chr4	79	611926	611864	Glu	TTC	0	0	20.4	13.50	6.90	Inf	Asp	27.7	IPD:-0.90,trunc_start:12,trunc_end:1
Chr4	80	562634	562561	Val	AAC	0	0	33.1	21.70	11.40	Inf	Val	45.9
Chr4	81	424788	424717	Gln	CTG	0	0	71.1	46.00	25.10	Inf	Gln	100.8
Chr5	1	530822	530895	Val	AAC	0	0	72.5	48.10	24.40	Inf	Val	100.2
Chr5	2	614644	614725	Ser	CGA	0	0	83.5	48.90	34.60	Inf	Ser	128.4
Chr5	3	858536	858619	Tyr	GTA	858573	858583	74.3	42.60	31.70	Inf	Tyr	108.6
Chr5	4	984367	984449	Leu	TAA	0	0	72.9	35.60	37.30	Inf	Leu	100.3
Chr5	5	998942	999014	Arg	TCT	0	0	66.1	50.60	15.50	Inf	Arg	86.3
Chr5	6	1742692	1742764	Arg	CCT	0	0	74.8	55.90	18.90	Inf	Arg	87.5
Chr5	7	1788651	1788722	Asp	GTC	0	0	69.8	46.80	23.00	Inf	Asp	94.5
Chr5	8	1804616	1804689	Val	CAC	0	0	81.5	53.50	28.00	Inf	Val	103.7
Chr5	9	2411148	2411231	Leu	CAA	0	0	75.5	51.80	23.70	Inf	Leu	120.7
Chr5	10	2993327	2993400	Val	AAC	0	0	72.5	48.10	24.40	Inf	Val	100.2
Chr5	11	3118377	3118457	Leu	AAG	0	0	71.4	51.10	20.30	Inf	Leu	108.5
Chr5	12	3324702	3324774	Arg	CCT	0	0	73.8	54.30	19.50	Inf	Arg	86.0
Chr5	13	3617058	3617129	Gly	TCC	0	0	74.1	46.70	27.40	Inf	Gly	84.2
Chr5	14	4471048	4471119	Lys	TTT	0	0	92.3	68.60	23.70	Inf	Lys	93.4
Chr5	15	4530474	4530546	Lys	CTT	0	0	87.7	67.60	20.10	Inf	Lys	106.7
Chr5	16	4673900	4673971	Asp	GTC	0	0	69.8	46.80	23.00	Inf	Asp	94.5
Chr5	17	4929560	4929633	Val	CAC	0	0	81.5	53.50	28.00	Inf	Val	103.7
Chr5	18	5157639	5157712	Ile	AAT	0	0	86.4	57.90	28.50	Inf	Ile	108.4
Chr5	19	5161512	5161583	Asp	GTC	0	0	69.8	46.80	23.00	Inf	Asp	94.5
Chr5	20	5358916	5358997	Ser	AGA	0	0	77.0	42.20	34.80	Inf	Ser	112.5
Chr5	21	5984377	5984448	Trp	CCA	0	0	66.2	49.40	16.80	Inf	Trp	97.9
Chr5	22	6258145	6258216	Pro	TGG	0	0	69.2	36.90	32.30	Inf	Pro	112.8
Chr5	23	6401239	6401309	Gly	GCC	0	0	66.5	44.80	21.70	Inf	Gly	94.4
Chr5	24	7387888	7387959	Gln	CTG	0	0	74.7	50.50	24.20	Inf	Gln	100.9
Chr5	25	7981398	7981469	Gln	TTG	0	0	71.9	48.40	23.50	Inf	Gln	102.4
Chr5	26	8906416	8906499	Leu	CAA	0	0	79.8	55.80	24.00	Inf	Leu	122.6
Chr5	27	11785055	11785126	Asp	GTC	0	0	62.3	45.20	17.10	Inf	Asp	88.0
Chr5	28	15225318	15225391	Val	CAC	0	0	81.5	53.50	28.00	Inf	Val	103.7
Chr5	29	15575857	15575930	Ile	AAT	0	0	85.5	59.00	26.50	Inf	Ile	109.4
Chr5	30	15976287	15976359	Ala	AGC	0	0	63.4	38.20	25.20	Inf	Ala	98.3
Chr5	31	16410585	16410665	Leu	AAG	0	0	71.4	51.10	20.30	Inf	Leu	108.5
Chr5	32	16638166	16638249	Leu	CAA	0	0	82.0	55.00	27.00	Inf	Leu	127.3
Chr5	33	18040788	18040861	Thr	AGT	0	0	73.6	45.20	28.40	Inf	Thr	88.6
Chr5	34	18558845	18558916	Gly	TCC	0	0	74.1	46.70	27.40	Inf	Gly	84.2
Chr5	35	18790308	18790387	Leu	TAG	0	0	69.5	48.50	21.00	Inf	Leu	111.5
Chr5	36	18907523	18907594	Cys	GCA	0	0	81.7	56.10	25.60	Inf	Cys	104.3
Chr5	37	19641603	19641674	Lys	TTT	0	0	82.9	68.40	14.50	Inf	Lys	89.9
Chr5	38	19803135	19803220	Met	CAT	19803173	19803184	64.2	40.80	23.40	Inf	Met	104.0
Chr5	39	20046823	20046894	His	GTG	0	0	63.0	33.70	29.30	Inf	His	86.8
Chr5	40	20675222	20675293	Gln	TTG	0	0	73.5	53.70	19.80	Inf	Gln	104.8
Chr5	41	20756330	20756411	Ser	AGA	0	0	77.0	42.20	34.80	Inf	Ser	112.5
Chr5	42	21401144	21401215	Lys	TTT	0	0	92.3	68.60	23.70	Inf	Lys	93.4
Chr5	43	22074406	22074478	Phe	GAA	0	0	78.3	58.40	19.90	Inf	Phe	113.2
Chr5	44	22076862	22076934	Phe	GAA	0	0	78.3	58.40	19.90	Inf	Phe	113.2
Chr5	45	22828131	22828204	Ile	AAT	0	0	85.5	59.00	26.50	Inf	Ile	109.4
Chr5	46	22955841	22955912	Pro	TGG	0	0	69.2	36.90	32.30	Inf	Pro	112.8
Chr5	47	23445994	23446065	iMet	CAT	0	0	58.3	28.10	30.20	Inf	iMet	118.7
Chr5	48	23644711	23644792	Ser	CGA	0	0	77.5	44.40	33.10	Inf	Ser	120.8
Chr5	49	23844206	23844277	Asp	GTC	0	0	69.8	46.80	23.00	Inf	Asp	94.5
Chr5	50	23953942	23954013	Gly	TCC	0	0	74.1	46.70	27.40	Inf	Gly	84.2
Chr5	51	23957430	23957501	Gly	TCC	0	0	74.1	46.70	27.40	Inf	Gly	84.2
Chr5	52	24262580	24262660	Leu	AAG	0	0	71.4	51.10	20.30	Inf	Leu	104.3
Chr5	53	24530176	24530248	Ala	CGC	0	0	68.3	44.10	24.20	Inf	Ala	99.2
Chr5	54	24531667	24531738	Thr	CGT	0	0	82.3	55.00	27.30	Inf	Thr	83.7
Chr5	55	24667282	24667353	Lys	TTT	0	0	92.3	68.60	23.70	Inf	Lys	93.4
Chr5	56	24709666	24709738	Ala	AGC	0	0	63.4	38.20	25.20	Inf	Ala	98.3
Chr5	57	24838980	24839064	Tyr	GTA	24839017	24839028	75.5	43.70	31.80	Inf	Tyr	108.1
Chr5	58	25330036	25330107	Thr	TGT	0	0	83.0	58.30	24.70	Inf	Thr	92.4
Chr5	59	25784115	25784188	Val	AAC	0	0	72.5	48.10	24.40	Inf	Val	100.2
Chr5	60	25925066	25925146	Leu	AAG	0	0	71.4	51.10	20.30	Inf	Leu	108.5
Chr5	61	25972678	25972750	Arg	ACG	0	0	73.2	50.90	22.30	Inf	Arg	94.3
Chr5	62	26195459	26195531	Arg	CCT	0	0	74.8	55.90	18.90	Inf	Arg	87.5
Chr5	63	26568397	26568470	Ile	AAT	0	0	85.5	59.00	26.50	Inf	Ile	109.4
Chr5	64	26921672	26921743	iMet	CAT	0	0	58.3	28.10	30.20	Inf	iMet	118.7
Chr5	65	26682778	26682708	Gly	GCC	0	0	66.5	44.80	21.70	Inf	Gly	94.4
Chr5	66	26653341	26653270	Glu	TTC	0	0	69.9	45.30	24.60	Inf	Glu	99.4
Chr5	67	26556096	26556023	Asn	GTT	0	0	81.4	54.70	26.70	Inf	Asn	91.8
Chr5	68	26221707	26221634	Asn	GTT	0	0	83.3	58.10	25.20	Inf	Asn	93.9
Chr5	69	26157270	26157189	Ser	GCT	0	0	76.7	42.30	34.40	Inf	Ser	102.7
Chr5	70	26097567	26097483	Met	CAT	26097529	26097519	64.2	40.80	23.40	Inf	Met	104.0
Chr5	71	25875465	25875394	His	GTG	0	0	63.0	33.70	29.30	Inf	His	91.2
Chr5	72	24140019	24139946	Val	AAC	0	0	72.5	48.10	24.40	Inf	Val	100.2
Chr5	73	23054844	23054771	Val	CAC	0	0	81.5	53.50	28.00	Inf	Val	103.7
Chr5	74	22484842	22484770	Ala	AGC	0	0	63.4	38.20	25.20	Inf	Ala	98.3
Chr5	75	22340573	22340501	Phe	GAA	0	0	78.3	58.40	19.90	Inf	Phe	113.2
Chr5	76	22338744	22338672	Phe	GAA	0	0	78.3	58.40	19.90	Inf	Phe	113.2
Chr5	77	22287697	22287626	iMet	CAT	0	0	58.3	28.10	30.20	Inf	iMet	118.7
Chr5	78	21723184	21723114	Gly	CCC	0	0	65.4	28.10	37.30	Inf	Gly	85.4
Chr5	79	21300963	21300880	Leu	CAA	0	0	79.8	55.80	24.00	Inf	Leu	122.6
Chr5	80	21257915	21257834	Ser	TGA	0	0	80.7	46.10	34.60	Inf	Ser	119.7
Chr5	81	20741714	20741626	Tyr	GTA	20741677	20741662	74.1	42.40	31.70	Inf	Tyr	108.6
Chr5	82	19744246	19744175	Lys	TTT	0	0	92.3	68.60	23.70	Inf	Lys	93.4
Chr5	83	18698733	18698662	Pro	TGG	0	0	69.2	36.90	32.30	Inf	Pro	112.8
Chr5	84	18543051	18542980	Glu	TTC	0	0	69.9	45.30	24.60	Inf	Glu	99.4
Chr5	85	17877752	17877680	Val	TAC	0	0	74.4	44.00	30.40	Inf	Val	103.3
Chr5	86	17839656	17839585	Lys	TTT	0	0	92.3	68.60	23.70	Inf	Lys	93.4
Chr5	87	17495611	17495541	Gly	GCC	0	0	67.5	36.40	31.10	Inf	Gly	88.2
Chr5	88	17459247	17459175	Ala	AGC	0	0	63.4	38.70	24.70	Inf	Ala	96.4
Chr5	89	16667507	16667436	iMet	CAT	0	0	59.0	29.50	29.50	Inf	iMet	122.5
Chr5	90	16507604	16507533	Cys	GCA	0	0	75.8	59.00	16.80	Inf	Cys	98.9
Chr5	91	16239709	16239638	Asp	GTC	0	0	69.8	46.80	23.00	Inf	Asp	94.5
Chr5	92	15827097	15827026	Pro	AGG	0	0	67.4	34.70	32.70	Inf	Pro	112.3
Chr5	93	15032581	15032508	Asn	GTT	0	0	83.3	58.10	25.20	Inf	Asn	93.9
Chr5	94	13806054	13805982	Arg	CCT	0	0	55.8	47.80	8.00	Inf	Arg	65.1
Chr5	95	9815473	9815402	Glu	TTC	0	0	69.9	45.30	24.60	Inf	Glu	99.4
Chr5	96	8946896	8946824	Phe	GAA	0	0	78.3	58.40	19.90	Inf	Phe	113.2
Chr5	97	7222128	7222057	Asp	GTC	0	0	69.8	46.80	23.00	Inf	Asp	94.5
Chr5	98	7074843	7074772	Cys	GCA	0	0	67.7	51.20	16.50	Inf	Cys	88.6
Chr5	99	7074427	7074356	Cys	GCA	0	0	62.9	43.10	19.80	Inf	Cys	83.9
Chr5	100	7074014	7073943	Cys	GCA	0	0	74.5	48.90	25.60	Inf	Cys	97.2
Chr5	101	7073601	7073530	Cys	GCA	0	0	78.6	56.10	22.50	Inf	Cys	101.1
Chr5	102	5966042	5965971	Trp	CCA	0	0	75.8	51.20	24.60	Inf	Trp	105.6
Chr5	103	5962769	5962698	Trp	CCA	0	0	75.8	51.20	24.60	Inf	Trp	105.6
Chr5	104	3669072	3669000	Phe	GAA	0	0	78.3	58.40	19.90	Inf	Phe	113.2
Chr5	105	3578366	3578295	Gly	TCC	0	0	74.1	46.70	27.40	Inf	Gly	84.2
Chr5	106	3287634	3287553	Ser	GCT	0	0	80.5	45.20	35.30	Inf	Ser	109.5
Chr5	107	3212423	3212351	Arg	ACG	0	0	72.5	49.90	22.60	Inf	Arg	93.8
Chr5	108	3030889	3030817	Glu	CTC	0	0	76.3	50.40	25.90	Inf	Glu	91.1
Chr5	109	2898950	2898867	Leu	CAA	0	0	75.5	51.80	23.70	Inf	Leu	120.7
Chr5	110	2587898	2587826	Ala	CGC	0	0	68.3	44.10	24.20	Inf	Ala	99.2
Chr5	111	2432335	2432263	Ala	AGC	0	0	63.4	38.20	25.20	Inf	Ala	98.3
Chr5	112	2309548	2309463	Tyr	GTA	2309511	2309499	74.2	42.50	31.70	Inf	Tyr	108.6
Chr5	113	2212748	2212678	Gly	GCC	0	0	66.5	44.80	21.70	Inf	Gly	94.4
Chr5	114	2060234	2060153	Ser	GCT	0	0	81.7	47.50	34.20	Inf	Ser	112.3
Chr5	115	1853381	1853302	Leu	TAG	0	0	69.5	48.50	21.00	Inf	Leu	111.5
Chr5	116	970879	970799	Leu	AAG	0	0	71.4	51.10	20.30	Inf	Leu	108.5
Chr5	117	862469	862397	Phe	GAA	0	0	78.3	58.40	19.90	Inf	Phe	113.2
Chr5	118	642481	642400	Ser	TGA	0	0	81.1	46.70	34.40	Inf	Ser	122.5
Chr5	119	588966	588893	Arg	TCG	0	0	82.3	61.00	21.30	Inf	Arg	91.9
Chr5	120	559401	559330	His	GTG	0	0	63.0	33.70	29.30	Inf	His	86.8
Chr5	121	508502	508430	Lys	CTT	0	0	87.7	67.60	20.10	Inf	Lys	106.7
Chr5	122	389963	389893	Gly	GCC	0	0	62.4	31.80	30.60	Inf	Gly	80.1
Chr5	123	150427	150355	Ala	AGC	0	0	63.4	38.20	25.20	Inf	Ala	98.3
ChrM	1	62349	62435	Ser	GGA	0	0	64.5	34.70	29.80	Inf	Ser	89.7
ChrM	2	71453	71526	Met	CAT	0	0	60.5	29.50	31.00	Inf	Ile	54.8	IPD:-0.60
ChrM	3	103827	103914	Ser	GCT	0	0	46.0	31.60	14.40	Inf	Ser	46.1
ChrM	4	104221	104295	Tyr	GTA	0	0	49.2	17.50	31.70	Inf	Tyr	62.8
ChrM	5	104457	104531	Pro	TGG	0	0	62.8	32.80	30.00	Inf	Trp	73.3	IPD:-42.40
ChrM	6	104885	104955	Cys	GCA	0	0	48.1	25.20	22.90	Inf	Arg	41.7	IPD:-19.90
ChrM	7	105877	105948	Asn	GTT	0	0	77.9	55.60	22.30	Inf	Asn	78.1
ChrM	8	106797	106879	Tyr	GTA	0	0	63.5	45.20	18.30	Inf	Leu	71.2	IPD:-4.50
ChrM	9	112953	113039	Ser	TGA	0	0	61.3	30.90	30.40	Inf	Ser	66.5
ChrM	10	194896	194974	Met	CAT	0	0	24.6	10.30	14.30	Inf	Thr	15.1	IPD:-8.20
ChrM	11	227109	227196	Ser	GCT	0	0	46.0	31.60	14.40	Inf	Ser	46.1
ChrM	12	227503	227577	Tyr	GTA	0	0	49.2	17.50	31.70	Inf	Tyr	62.8
ChrM	13	227616	227687	Glu	TTC	0	0	60.2	35.70	24.50	Inf	His	67.9	IPD:-11.20
ChrM	14	275103	275176	Asp	GTC	0	0	61.5	43.00	18.50	Inf	Ile	61.7	IPD:-24.70
ChrM	15	337669	337741	Met	CAT	0	0	54.9	24.10	30.80	Inf	Thr	67.6	IPD:-30.80
ChrM	16	359739	359666	His	GTG	0	0	50.5	33.60	16.90	Inf	His	60.2
ChrM	17	333732	333651	Tyr	GTA	0	0	30.5	20.80	9.70	Inf	Leu	37.9	IPD:-4.20,trunc_start:14
ChrM	18	296774	296688	Ser	TGA	0	0	61.3	30.90	30.40	Inf	Ser	66.5
ChrM	19	262203	262124	Tyr	GTA	0	0	38.8	25.90	12.90	Inf	Tyr	47.1
ChrM	20	254576	254505	Gln	TTG	0	0	52.4	16.50	35.90	Inf	Gln	56.7
ChrM	21	250153	250080	Trp	CCA	0	0	72.3	42.90	29.40	Inf	Thr	75.0	IPD:-16.70
ChrM	22	240023	239952	Undet	NNN	0	0	43.5	28.60	14.90	Inf	Thr	41.0
ChrM	23	204412	204340	Lys	TTT	0	0	80.3	61.50	18.80	Inf	Lys	78.3
ChrM	24	192025	191954	Tyr	GTA	0	0	38.1	14.10	24.00	Inf	Tyr	43.7
ChrM	25	127094	127021	Met	CAT	0	0	47.7	22.70	25.00	Inf	Arg	53.7	IPD:-27.70
ChrM	26	53807	53736	Gly	GCC	0	0	64.4	41.50	22.90	Inf	Thr	63.7	IPD:-31.20
ChrM	27	28970	28898	Lys	TTT	0	0	80.3	61.50	18.80	Inf	Lys	78.3
ChrC	1	9590	9661	Arg	TCT	0	0	52.7	28.00	24.70	Inf	Gln	62.1	IPD:-12.80
ChrC	2	27373	27443	Cys	GCA	0	0	64.9	46.30	18.60	Inf	Cys	73.4
ChrC	3	31369	31440	Thr	GGT	0	0	58.2	29.20	29.00	Inf	Thr	73.0
ChrC	4	36490	36560	Gly	GCC	0	0	63.3	39.50	23.80	Inf	His	64.6	IPD:-3.70
ChrC	5	44827	44913	Ser	GGA	0	0	64.6	34.80	29.80	Inf	Ser	83.2
ChrC	6	48175	48247	Phe	GAA	0	0	72.0	48.00	24.00	Inf	Thr	76.1	IPD:-0.90
ChrC	7	52056	52128	Met	CAT	0	0	55.4	26.90	28.50	Inf	Thr	66.9	IPD:-32.00
ChrC	8	100709	100780	Val	GAC	0	0	53.3	15.30	38.00	Inf	Cys	59.7	IPD:-27.40
ChrC	9	108302	108375	Arg	ACG	0	0	57.0	44.90	12.10	Inf	Ile	71.4	IPD:-19.50
ChrC	10	114270	114349	Leu	TAG	0	0	53.2	28.30	24.90	Inf	Gln	59.4	IPD:-17.10
ChrC	11	129565	129636	Asn	GTT	0	0	79.0	56.70	22.30	Inf	Asn	79.2
ChrC	12	144293	144373	Leu	CAA	0	0	55.6	36.60	19.00	Inf	Gly	64.5	IPD:-20.40
ChrC	13	152264	152337	Met	CAT	0	0	61.9	36.10	25.80	Inf	Thr	69.1	IPD:-41.00
ChrC	14	137940	137869	Val	GAC	0	0	53.3	15.30	38.00	Inf	Cys	59.7	IPD:-27.40
ChrC	15	130347	130274	Arg	ACG	0	0	57.0	44.90	12.10	Inf	Ile	71.4	IPD:-19.50
ChrC	16	109084	109013	Asn	GTT	0	0	79.0	56.70	22.30	Inf	Asn	79.2
ChrC	17	94356	94276	Leu	CAA	0	0	55.6	36.60	19.00	Inf	Gly	64.5	IPD:-20.40
ChrC	18	86385	86312	Met	CAT	0	0	61.9	36.10	25.80	Inf	Thr	69.1	IPD:-41.00
ChrC	19	66563	66490	Pro	TGG	0	0	59.4	32.20	27.20	Inf	Trp	66.2	IPD:-7.60
ChrC	20	66302	66229	Trp	CCA	0	0	71.9	38.60	33.30	Inf	Thr	74.9	IPD:-15.80
ChrC	21	46285	46213	Thr	TGT	0	0	69.1	50.20	18.90	Inf	Thr	82.6
ChrC	22	36777	36704	Met	CAT	0	0	62.0	38.90	23.10	Inf	Met	68.7
ChrC	23	35403	35312	Ser	TGA	0	0	60.8	34.60	26.20	Inf	Ser	66.9
ChrC	24	30538	30466	Glu	TTC	0	0	44.5	18.70	25.80	Inf	His	60.7	IPD:-13.50
ChrC	25	30406	30323	Tyr	GTA	0	0	55.6	30.40	25.20	Inf	Tyr	72.5
ChrC	26	29874	29801	Asp	GTC	0	0	62.4	43.90	18.50	Inf	Ile	63.3	IPD:-26.30
ChrC	27	7872	7785	Ser	GCT	0	0	56.5	36.60	19.90	Inf	Ser	73.7
ChrC	28	6687	6616	Gln	TTG	0	0	47.2	20.60	26.60	Inf	Cys	46.3	IPD:-7.60
ChrC	29	76	4	His	GTG	0	0	49.0	29.30	19.70	Inf	His	64.5
