# Supplementary material for: Conservation and Tandem Duplication of tRNA Genes in Plant Species
Source: Genes (Basel). 2025 Nov 1;16(11):1307. doi: 10.3390/genes16111307 (PMC12652284; doi:10.3390/genes16111307)
Supplement: Supplementary file 1 [file genes-16-01307-s001.zip › tRNA.prediction.out/Ath/Ath.tRNA.bed]

Chr1	111889	111961	Chr1.tRNA244-GlnCTG	729	-	111889	111961	0	1	72,	0,
Chr1	306383	306456	Chr1.tRNA1-ValTAC	744	+	306383	306456	0	1	73,	0,
Chr1	309274	309347	Chr1.tRNA243-LysCTT	877	-	309274	309347	0	1	73,	0,
Chr1	515493	515566	Chr1.tRNA2-PheGAA	783	+	515493	515566	0	1	73,	0,
Chr1	552639	552711	Chr1.tRNA3-HisGTG	630	+	552639	552711	0	1	72,	0,
Chr1	604401	604474	Chr1.tRNA4-LysCTT	877	+	604401	604474	0	1	73,	0,
Chr1	877647	877719	Chr1.tRNA5-AspGTC	698	+	877647	877719	0	1	72,	0,
Chr1	892513	892585	Chr1.tRNA6-GlnCTG	747	+	892513	892585	0	1	72,	0,
Chr1	909810	909883	Chr1.tRNA242-PheGAA	783	-	909810	909883	0	1	73,	0,
Chr1	1159022	1159094	Chr1.tRNA7-GlyGCC	496	+	1159022	1159094	0	1	72,	0,
Chr1	1324922	1325007	Chr1.tRNA8-MetCAT	642	+	1324922	1325007	0	2	38,36,	0,49,
Chr1	1583771	1583845	Chr1.tRNA241-AsnGTT	837	-	1583771	1583845	0	1	74,	0,
Chr1	1817399	1817471	Chr1.tRNA9-ThrTGT	830	+	1817399	1817471	0	1	72,	0,
Chr1	1978083	1978157	Chr1.tRNA10-IleAAT	855	+	1978083	1978157	0	1	74,	0,
Chr1	2025355	2025428	Chr1.tRNA11-AlaAGC	634	+	2025355	2025428	0	1	73,	0,
Chr1	2107397	2107468	Chr1.tRNA240-GlyGCC	665	-	2107397	2107468	0	1	71,	0,
Chr1	2111147	2111218	Chr1.tRNA239-GlyGCC	665	-	2111147	2111218	0	1	71,	0,
Chr1	2177884	2177958	Chr1.tRNA12-IleTAT	859	+	2177884	2177958	0	1	74,	0,
Chr1	2334821	2334894	Chr1.tRNA13-AlaAGC	634	+	2334821	2334894	0	1	73,	0,
Chr1	2406833	2406905	Chr1.tRNA238-HisGTG	630	-	2406833	2406905	0	1	72,	0,
Chr1	2464891	2464962	Chr1.tRNA237-LysTTT	341	-	2464891	2464962	0	1	71,	0,
Chr1	2588524	2588596	Chr1.tRNA14-GlyTCC	741	+	2588524	2588596	0	1	72,	0,
Chr1	2751328	2751401	Chr1.tRNA15-ArgCCG	256	+	2751328	2751401	0	1	73,	0,
Chr1	2846535	2846608	Chr1.tRNA236-AlaTGC	700	-	2846535	2846608	0	1	73,	0,
Chr1	2879302	2879374	Chr1.tRNA16-ProAGG	682	+	2879302	2879374	0	1	72,	0,
Chr1	2939416	2939488	Chr1.tRNA17-GluTTC	699	+	2939416	2939488	0	1	72,	0,
Chr1	3142627	3142700	Chr1.tRNA18-LysTTT	325	+	3142627	3142700	0	1	73,	0,
Chr1	3431184	3431256	Chr1.tRNA235-ProAGG	682	-	3431184	3431256	0	1	72,	0,
Chr1	3676606	3676691	Chr1.tRNA19-MetCAT	642	+	3676606	3676691	0	2	38,36,	0,49,
Chr1	3678774	3678848	Chr1.tRNA234-ArgTCG	819	-	3678774	3678848	0	1	74,	0,
Chr1	3881528	3881608	Chr1.tRNA20-LeuTAG	695	+	3881528	3881608	0	1	80,	0,
Chr1	3914628	3914700	Chr1.tRNA233-TrpCCA	758	-	3914628	3914700	0	1	72,	0,
Chr1	4266987	4267061	Chr1.tRNA232-ValAAC	725	-	4266987	4267061	0	1	74,	0,
Chr1	4285886	4285958	Chr1.tRNA231-GlyTCC	741	-	4285886	4285958	0	1	72,	0,
Chr1	4440213	4440286	Chr1.tRNA21-ArgACG	726	+	4440213	4440286	0	1	73,	0,
Chr1	4522708	4522782	Chr1.tRNA230-IleAAT	855	-	4522708	4522782	0	1	74,	0,
Chr1	4709634	4709706	Chr1.tRNA22-ThrCGT	823	+	4709634	4709706	0	1	72,	0,
Chr1	4741998	4742071	Chr1.tRNA23-AlaTGC	700	+	4741998	4742071	0	1	73,	0,
Chr1	4743094	4743167	Chr1.tRNA24-AlaTGC	700	+	4743094	4743167	0	1	73,	0,
Chr1	5189686	5189760	Chr1.tRNA229-AsnGTT	747	-	5189686	5189760	0	1	74,	0,
Chr1	5309646	5309718	Chr1.tRNA228-TrpCCA	758	-	5309646	5309718	0	1	72,	0,
Chr1	5380906	5380988	Chr1.tRNA25-SerAGA	770	+	5380906	5380988	0	1	82,	0,
Chr1	5518061	5518134	Chr1.tRNA227-LysCTT	877	-	5518061	5518134	0	1	73,	0,
Chr1	5619470	5619543	Chr1.tRNA226-ArgCCG	695	-	5619470	5619543	0	1	73,	0,
Chr1	6038756	6038838	Chr1.tRNA26-SerAGA	805	+	6038756	6038838	0	1	82,	0,
Chr1	6075819	6075891	Chr1.tRNA27-AspGTC	698	+	6075819	6075891	0	1	72,	0,
Chr1	6075944	6076018	Chr1.tRNA225-ValAAC	725	-	6075944	6076018	0	1	74,	0,
Chr1	6345763	6345835	Chr1.tRNA28-AspGTC	698	+	6345763	6345835	0	1	72,	0,
Chr1	6488654	6488735	Chr1.tRNA29-LeuCAG	707	+	6488654	6488735	0	1	81,	0,
Chr1	6948859	6948943	Chr1.tRNA224-LeuCAA	820	-	6948859	6948943	0	1	84,	0,
Chr1	6995281	6995353	Chr1.tRNA223-GluTTC	699	-	6995281	6995353	0	1	72,	0,
Chr1	7004513	7004585	Chr1.tRNA30-AspGTC	714	+	7004513	7004585	0	1	72,	0,
Chr1	7016515	7016588	Chr1.tRNA31-LysCTT	877	+	7016515	7016588	0	1	73,	0,
Chr1	7082667	7082739	Chr1.tRNA32-ProTGG	692	+	7082667	7082739	0	1	72,	0,
Chr1	7242760	7242832	Chr1.tRNA222-TrpCCA	727	-	7242760	7242832	0	1	72,	0,
Chr1	7499732	7499804	Chr1.tRNA221-GlnTTG	735	-	7499732	7499804	0	1	72,	0,
Chr1	7656119	7656191	Chr1.tRNA220-GlnTTG	735	-	7656119	7656191	0	1	72,	0,
Chr1	7884369	7884454	Chr1.tRNA219-MetCAT	642	-	7884369	7884454	0	2	36,38,	0,47,
Chr1	8520289	8520363	Chr1.tRNA218-ValAAC	725	-	8520289	8520363	0	1	74,	0,
Chr1	9143809	9143883	Chr1.tRNA33-AsnGTT	861	+	9143809	9143883	0	1	74,	0,
Chr1	9158182	9158255	Chr1.tRNA34-AlaTGC	700	+	9158182	9158255	0	1	73,	0,
Chr1	10088863	10088935	Chr1.tRNA35-ProAGG	303	+	10088863	10088935	0	1	72,	0,
Chr1	10089436	10089513	Chr1.tRNA36-ProTGG	508	+	10089436	10089513	0	1	77,	0,
Chr1	10089897	10089969	Chr1.tRNA37-ProAGG	333	+	10089897	10089969	0	1	72,	0,
Chr1	10090367	10090439	Chr1.tRNA38-ProTGG	685	+	10090367	10090439	0	1	72,	0,
Chr1	10090768	10090840	Chr1.tRNA39-ProTGG	685	+	10090768	10090840	0	1	72,	0,
Chr1	10092324	10092396	Chr1.tRNA40-ProTGG	685	+	10092324	10092396	0	1	72,	0,
Chr1	10092800	10092872	Chr1.tRNA41-ProTGG	685	+	10092800	10092872	0	1	72,	0,
Chr1	10093308	10093380	Chr1.tRNA42-ProTGG	685	+	10093308	10093380	0	1	72,	0,
Chr1	10093745	10093817	Chr1.tRNA43-ProTGG	685	+	10093745	10093817	0	1	72,	0,
Chr1	10094172	10094244	Chr1.tRNA44-ProTGG	685	+	10094172	10094244	0	1	72,	0,
Chr1	10096950	10097022	Chr1.tRNA45-ProAGG	581	+	10096950	10097022	0	1	72,	0,
Chr1	10097113	10097185	Chr1.tRNA46-ProTGG	685	+	10097113	10097185	0	1	72,	0,
Chr1	10097717	10097789	Chr1.tRNA47-ProTGG	685	+	10097717	10097789	0	1	72,	0,
Chr1	10098652	10098724	Chr1.tRNA48-ProTGG	685	+	10098652	10098724	0	1	72,	0,
Chr1	10099078	10099150	Chr1.tRNA49-ProTGG	685	+	10099078	10099150	0	1	72,	0,
Chr1	10099424	10099496	Chr1.tRNA50-ProAGG	674	+	10099424	10099496	0	1	72,	0,
Chr1	10099826	10099898	Chr1.tRNA51-ProTGG	685	+	10099826	10099898	0	1	72,	0,
Chr1	10100272	10100344	Chr1.tRNA52-ProTGG	685	+	10100272	10100344	0	1	72,	0,
Chr1	10101027	10101099	Chr1.tRNA53-ProTGG	685	+	10101027	10101099	0	1	72,	0,
Chr1	10101599	10101671	Chr1.tRNA54-ProTGG	685	+	10101599	10101671	0	1	72,	0,
Chr1	10101992	10102064	Chr1.tRNA55-ProTGG	685	+	10101992	10102064	0	1	72,	0,
Chr1	10106089	10106161	Chr1.tRNA56-ProTGG	685	+	10106089	10106161	0	1	72,	0,
Chr1	10106527	10106599	Chr1.tRNA57-ProTGG	685	+	10106527	10106599	0	1	72,	0,
Chr1	10106897	10106969	Chr1.tRNA58-ProTGG	685	+	10106897	10106969	0	1	72,	0,
Chr1	10107648	10107720	Chr1.tRNA59-ProTGG	685	+	10107648	10107720	0	1	72,	0,
Chr1	10108388	10108460	Chr1.tRNA60-ProTGG	685	+	10108388	10108460	0	1	72,	0,
Chr1	10108709	10108781	Chr1.tRNA61-ProTGG	627	+	10108709	10108781	0	1	72,	0,
Chr1	10207305	10207378	Chr1.tRNA217-GluCTC	763	-	10207305	10207378	0	1	73,	0,
Chr1	10756721	10756794	Chr1.tRNA62-GluCTC	763	+	10756721	10756794	0	1	73,	0,
Chr1	10963572	10963646	Chr1.tRNA216-ValAAC	725	-	10963572	10963646	0	1	74,	0,
Chr1	11104112	11104186	Chr1.tRNA63-IleAAT	864	+	11104112	11104186	0	1	74,	0,
Chr1	11797200	11797285	Chr1.tRNA215-MetCAT	642	-	11797200	11797285	0	2	36,38,	0,47,
Chr1	13686425	13686498	Chr1.tRNA64-ArgTCT	710	+	13686425	13686498	0	1	73,	0,
Chr1	15730614	15730686	Chr1.tRNA214-iMetCAT	550	-	15730614	15730686	0	1	72,	0,
Chr1	16585704	16585776	Chr1.tRNA213-AspGTC	639	-	16585704	16585776	0	1	72,	0,
Chr1	17156606	17156678	Chr1.tRNA65-ProTGG	685	+	17156606	17156678	0	1	72,	0,
Chr1	17157359	17157431	Chr1.tRNA66-LeuAAG	532	+	17157359	17157431	0	1	72,	0,
Chr1	17158530	17158602	Chr1.tRNA67-ProTGG	685	+	17158530	17158602	0	1	72,	0,
Chr1	17158978	17159050	Chr1.tRNA68-ProTGG	685	+	17158978	17159050	0	1	72,	0,
Chr1	17160527	17160599	Chr1.tRNA69-ProTGG	685	+	17160527	17160599	0	1	72,	0,
Chr1	17160968	17161040	Chr1.tRNA70-ProTGG	685	+	17160968	17161040	0	1	72,	0,
Chr1	17162021	17162093	Chr1.tRNA71-ProTGG	685	+	17162021	17162093	0	1	72,	0,
Chr1	17731840	17731913	Chr1.tRNA72-LysCTT	877	+	17731840	17731913	0	1	73,	0,
Chr1	18135597	18135669	Chr1.tRNA212-AspGTC	698	-	18135597	18135669	0	1	72,	0,
Chr1	18230478	18230552	Chr1.tRNA211-ThrAGT	702	-	18230478	18230552	0	1	74,	0,
Chr1	18308902	18308987	Chr1.tRNA73-TyrGTA	742	+	18308902	18308987	0	2	37,36,	0,49,
Chr1	18387801	18387874	Chr1.tRNA74-ArgCCT	748	+	18387801	18387874	0	1	73,	0,
Chr1	18552998	18553078	Chr1.tRNA75-LeuTAG	649	+	18552998	18553078	0	1	80,	0,
Chr1	18557899	18557979	Chr1.tRNA76-LeuTAG	649	+	18557899	18557979	0	1	80,	0,
Chr1	19424554	19424628	Chr1.tRNA77-AsnGTT	814	+	19424554	19424628	0	1	74,	0,
Chr1	19498418	19498492	Chr1.tRNA210-ArgTCG	819	-	19498418	19498492	0	1	74,	0,
Chr1	19685133	19685219	Chr1.tRNA209-TyrGTA	742	-	19685133	19685219	0	2	36,37,	0,49,
Chr1	19847972	19848046	Chr1.tRNA78-IleTAT	859	+	19847972	19848046	0	1	74,	0,
Chr1	19925838	19925910	Chr1.tRNA208-CysGCA	808	-	19925838	19925910	0	1	72,	0,
Chr1	20412927	20413000	Chr1.tRNA207-AlaTGC	700	-	20412927	20413000	0	1	73,	0,
Chr1	20791310	20791392	Chr1.tRNA79-SerTGA	807	+	20791310	20791392	0	1	82,	0,
Chr1	21268786	21268868	Chr1.tRNA80-SerAGA	648	+	21268786	21268868	0	1	82,	0,
Chr1	21269121	21269206	Chr1.tRNA81-TyrGTA	646	+	21269121	21269206	0	2	37,36,	0,49,
Chr1	21269551	21269636	Chr1.tRNA82-TyrGTA	722	+	21269551	21269636	0	2	37,36,	0,49,
Chr1	21270295	21270377	Chr1.tRNA83-SerAGA	770	+	21270295	21270377	0	1	82,	0,
Chr1	21270630	21270715	Chr1.tRNA84-TyrGTA	646	+	21270630	21270715	0	2	37,36,	0,49,
Chr1	21271060	21271145	Chr1.tRNA85-TyrGTA	722	+	21271060	21271145	0	2	37,36,	0,49,
Chr1	21271804	21271886	Chr1.tRNA86-SerAGA	648	+	21271804	21271886	0	1	82,	0,
Chr1	21272139	21272224	Chr1.tRNA87-TyrGTA	646	+	21272139	21272224	0	2	37,36,	0,49,
Chr1	21272569	21272654	Chr1.tRNA88-TyrGTA	722	+	21272569	21272654	0	2	37,36,	0,49,
Chr1	21273313	21273395	Chr1.tRNA89-SerAGA	770	+	21273313	21273395	0	1	82,	0,
Chr1	21273648	21273733	Chr1.tRNA90-TyrGTA	646	+	21273648	21273733	0	2	37,36,	0,49,
Chr1	21274078	21274163	Chr1.tRNA91-TyrGTA	722	+	21274078	21274163	0	2	37,36,	0,49,
Chr1	21274822	21274904	Chr1.tRNA92-SerAGA	741	+	21274822	21274904	0	1	82,	0,
Chr1	21275157	21275242	Chr1.tRNA93-TyrGTA	722	+	21275157	21275242	0	2	37,36,	0,49,
Chr1	21275608	21275693	Chr1.tRNA94-TyrGTA	722	+	21275608	21275693	0	2	37,36,	0,49,
Chr1	21276351	21276433	Chr1.tRNA95-SerAGA	770	+	21276351	21276433	0	1	82,	0,
Chr1	21276686	21276771	Chr1.tRNA96-TyrGTA	646	+	21276686	21276771	0	2	37,36,	0,49,
Chr1	21277116	21277201	Chr1.tRNA97-TyrGTA	722	+	21277116	21277201	0	2	37,36,	0,49,
Chr1	21277860	21277942	Chr1.tRNA98-SerAGA	741	+	21277860	21277942	0	1	82,	0,
Chr1	21278195	21278280	Chr1.tRNA99-TyrGTA	722	+	21278195	21278280	0	2	37,36,	0,49,
Chr1	21278646	21278731	Chr1.tRNA100-TyrGTA	722	+	21278646	21278731	0	2	37,36,	0,49,
Chr1	21279389	21279471	Chr1.tRNA101-SerAGA	701	+	21279389	21279471	0	1	82,	0,
Chr1	21279719	21279804	Chr1.tRNA102-TyrGTA	722	+	21279719	21279804	0	2	37,36,	0,49,
Chr1	21280177	21280262	Chr1.tRNA103-TyrGTA	722	+	21280177	21280262	0	2	37,36,	0,49,
Chr1	21280921	21281003	Chr1.tRNA104-SerAGA	770	+	21280921	21281003	0	1	82,	0,
Chr1	21281251	21281336	Chr1.tRNA105-TyrGTA	722	+	21281251	21281336	0	2	37,36,	0,49,
Chr1	21281709	21281794	Chr1.tRNA106-TyrGTA	541	+	21281709	21281794	0	2	37,36,	0,49,
Chr1	21282453	21282535	Chr1.tRNA107-SerAGA	770	+	21282453	21282535	0	1	82,	0,
Chr1	21282783	21282868	Chr1.tRNA108-TyrGTA	722	+	21282783	21282868	0	2	37,36,	0,49,
Chr1	21283241	21283326	Chr1.tRNA109-TyrGTA	722	+	21283241	21283326	0	2	37,36,	0,49,
Chr1	21283985	21284067	Chr1.tRNA110-SerAGA	770	+	21283985	21284067	0	1	82,	0,
Chr1	21284315	21284400	Chr1.tRNA111-TyrGTA	722	+	21284315	21284400	0	2	37,36,	0,49,
Chr1	21284773	21284858	Chr1.tRNA112-TyrGTA	722	+	21284773	21284858	0	2	37,36,	0,49,
Chr1	21285518	21285600	Chr1.tRNA113-SerAGA	770	+	21285518	21285600	0	1	82,	0,
Chr1	21285848	21285933	Chr1.tRNA114-TyrGTA	722	+	21285848	21285933	0	2	37,36,	0,49,
Chr1	21286305	21286390	Chr1.tRNA115-TyrGTA	722	+	21286305	21286390	0	2	37,36,	0,49,
Chr1	21287049	21287131	Chr1.tRNA116-SerAGA	770	+	21287049	21287131	0	1	82,	0,
Chr1	21287379	21287464	Chr1.tRNA117-TyrGTA	722	+	21287379	21287464	0	2	37,36,	0,49,
Chr1	21287836	21287921	Chr1.tRNA118-TyrGTA	722	+	21287836	21287921	0	2	37,36,	0,49,
Chr1	21288580	21288662	Chr1.tRNA119-SerAGA	770	+	21288580	21288662	0	1	82,	0,
Chr1	21288909	21288994	Chr1.tRNA120-TyrGTA	722	+	21288909	21288994	0	2	37,36,	0,49,
Chr1	21289367	21289452	Chr1.tRNA121-TyrGTA	722	+	21289367	21289452	0	2	37,36,	0,49,
Chr1	21290111	21290193	Chr1.tRNA122-SerAGA	506	+	21290111	21290193	0	1	82,	0,
Chr1	21290444	21290529	Chr1.tRNA123-TyrGTA	689	+	21290444	21290529	0	2	37,36,	0,49,
Chr1	21290902	21290987	Chr1.tRNA124-TyrGTA	609	+	21290902	21290987	0	2	37,36,	0,49,
Chr1	21291460	21291542	Chr1.tRNA125-SerAGA	770	+	21291460	21291542	0	1	82,	0,
Chr1	21291790	21291875	Chr1.tRNA126-TyrGTA	643	+	21291790	21291875	0	2	37,36,	0,49,
Chr1	21292247	21292332	Chr1.tRNA127-TyrGTA	722	+	21292247	21292332	0	2	37,36,	0,49,
Chr1	21292991	21293073	Chr1.tRNA128-SerAGA	506	+	21292991	21293073	0	1	82,	0,
Chr1	21293324	21293409	Chr1.tRNA129-TyrGTA	689	+	21293324	21293409	0	2	37,36,	0,49,
Chr1	21293782	21293867	Chr1.tRNA130-TyrGTA	609	+	21293782	21293867	0	2	37,36,	0,49,
Chr1	21294340	21294422	Chr1.tRNA131-SerAGA	770	+	21294340	21294422	0	1	82,	0,
Chr1	21294670	21294755	Chr1.tRNA132-TyrGTA	643	+	21294670	21294755	0	2	37,36,	0,49,
Chr1	21295127	21295212	Chr1.tRNA133-TyrGTA	722	+	21295127	21295212	0	2	37,36,	0,49,
Chr1	21295871	21295953	Chr1.tRNA134-SerAGA	577	+	21295871	21295953	0	1	82,	0,
Chr1	21296204	21296289	Chr1.tRNA135-TyrGTA	689	+	21296204	21296289	0	2	37,36,	0,49,
Chr1	21296662	21296747	Chr1.tRNA136-TyrGTA	570	+	21296662	21296747	0	2	37,36,	0,49,
Chr1	21297220	21297302	Chr1.tRNA137-SerAGA	770	+	21297220	21297302	0	1	82,	0,
Chr1	21297550	21297635	Chr1.tRNA138-TyrGTA	503	+	21297550	21297635	0	2	37,36,	0,49,
Chr1	21298008	21298093	Chr1.tRNA139-TyrGTA	722	+	21298008	21298093	0	2	37,36,	0,49,
Chr1	21298752	21298834	Chr1.tRNA140-SerAGA	577	+	21298752	21298834	0	1	82,	0,
Chr1	21299085	21299170	Chr1.tRNA141-TyrGTA	689	+	21299085	21299170	0	2	37,36,	0,49,
Chr1	21299543	21299628	Chr1.tRNA142-TyrGTA	570	+	21299543	21299628	0	2	37,36,	0,49,
Chr1	21300101	21300183	Chr1.tRNA143-SerAGA	770	+	21300101	21300183	0	1	82,	0,
Chr1	21300431	21300516	Chr1.tRNA144-TyrGTA	503	+	21300431	21300516	0	2	37,36,	0,49,
Chr1	21300889	21300974	Chr1.tRNA145-TyrGTA	722	+	21300889	21300974	0	2	37,36,	0,49,
Chr1	21301633	21301715	Chr1.tRNA146-SerAGA	577	+	21301633	21301715	0	1	82,	0,
Chr1	21301966	21302051	Chr1.tRNA147-TyrGTA	689	+	21301966	21302051	0	2	37,36,	0,49,
Chr1	21302424	21302509	Chr1.tRNA148-TyrGTA	537	+	21302424	21302509	0	2	37,36,	0,49,
Chr1	21302982	21303064	Chr1.tRNA149-SerAGA	445	+	21302982	21303064	0	1	82,	0,
Chr1	21303316	21303401	Chr1.tRNA150-TyrGTA	722	+	21303316	21303401	0	2	37,36,	0,49,
Chr1	21303776	21303861	Chr1.tRNA151-TyrGTA	722	+	21303776	21303861	0	2	37,36,	0,49,
Chr1	21304519	21304603	Chr1.tRNA152-SerAGA	517	+	21304519	21304603	0	1	84,	0,
Chr1	21304855	21304935	Chr1.tRNA153-TyrGTA	472	+	21304855	21304935	0	2	37,36,	0,44,
Chr1	21305310	21305395	Chr1.tRNA154-TyrGTA	722	+	21305310	21305395	0	2	37,36,	0,49,
Chr1	21306054	21306136	Chr1.tRNA155-SerAGA	445	+	21306054	21306136	0	1	82,	0,
Chr1	21306388	21306473	Chr1.tRNA156-TyrGTA	722	+	21306388	21306473	0	2	37,36,	0,49,
Chr1	21306848	21306933	Chr1.tRNA157-TyrGTA	722	+	21306848	21306933	0	2	37,36,	0,49,
Chr1	21307591	21307675	Chr1.tRNA158-SerAGA	517	+	21307591	21307675	0	1	84,	0,
Chr1	21307927	21308012	Chr1.tRNA159-TyrGTA	471	+	21307927	21308012	0	2	37,36,	0,49,
Chr1	21308386	21308471	Chr1.tRNA160-TyrGTA	722	+	21308386	21308471	0	2	37,36,	0,49,
Chr1	21560572	21560644	Chr1.tRNA206-GlyTCC	291	-	21560572	21560644	0	1	72,	0,
Chr1	21883842	21883924	Chr1.tRNA205-SerAGA	770	-	21883842	21883924	0	1	82,	0,
Chr1	22040611	22040683	Chr1.tRNA204-ProAGG	682	-	22040611	22040683	0	1	72,	0,
Chr1	22313413	22313484	Chr1.tRNA203-GlyGCC	665	-	22313413	22313484	0	1	71,	0,
Chr1	22394636	22394707	Chr1.tRNA202-GlyGCC	665	-	22394636	22394707	0	1	71,	0,
Chr1	22397591	22397662	Chr1.tRNA201-GlyGCC	621	-	22397591	22397662	0	1	71,	0,
Chr1	22428166	22428237	Chr1.tRNA161-GlyGCC	655	+	22428166	22428237	0	1	71,	0,
Chr1	22477772	22477846	Chr1.tRNA200-ArgTCG	819	-	22477772	22477846	0	1	74,	0,
Chr1	22866757	22866829	Chr1.tRNA199-TrpCCA	758	-	22866757	22866829	0	1	72,	0,
Chr1	22887089	22887169	Chr1.tRNA162-LeuTAG	687	+	22887089	22887169	0	1	80,	0,
Chr1	23559186	23559258	Chr1.tRNA198-CysGCA	801	-	23559186	23559258	0	1	72,	0,
Chr1	23667484	23667556	Chr1.tRNA197-ThrTGT	843	-	23667484	23667556	0	1	72,	0,
Chr1	23802552	23802636	Chr1.tRNA163-LeuCAA	795	+	23802552	23802636	0	1	84,	0,
Chr1	23933136	23933209	Chr1.tRNA164-AlaCGC	683	+	23933136	23933209	0	1	73,	0,
Chr1	24486991	24487073	Chr1.tRNA196-SerAGA	770	-	24486991	24487073	0	1	82,	0,
Chr1	25829653	25829725	Chr1.tRNA165-ProAGG	674	+	25829653	25829725	0	1	72,	0,
Chr1	25886535	25886609	Chr1.tRNA166-IleAAT	855	+	25886535	25886609	0	1	74,	0,
Chr1	25928195	25928268	Chr1.tRNA167-PheGAA	584	+	25928195	25928268	0	1	73,	0,
Chr1	25932076	25932149	Chr1.tRNA195-PheGAA	783	-	25932076	25932149	0	1	73,	0,
Chr1	25941163	25941235	Chr1.tRNA168-iMetCAT	583	+	25941163	25941235	0	1	72,	0,
Chr1	25989729	25989803	Chr1.tRNA169-IleAAT	864	+	25989729	25989803	0	1	74,	0,
Chr1	26049477	26049551	Chr1.tRNA170-AsnGTT	833	+	26049477	26049551	0	1	74,	0,
Chr1	26382153	26382225	Chr1.tRNA194-ProAGG	652	-	26382153	26382225	0	1	72,	0,
Chr1	26973388	26973459	Chr1.tRNA171-GlyGCC	675	+	26973388	26973459	0	1	71,	0,
Chr1	27393384	27393466	Chr1.tRNA172-SerAGA	770	+	27393384	27393466	0	1	82,	0,
Chr1	27688162	27688234	Chr1.tRNA173-GluTTC	389	+	27688162	27688234	0	1	72,	0,
Chr1	27788982	27789054	Chr1.tRNA174-AspGTC	698	+	27788982	27789054	0	1	72,	0,
Chr1	28020382	28020463	Chr1.tRNA193-LeuAAG	714	-	28020382	28020463	0	1	81,	0,
Chr1	28027959	28028040	Chr1.tRNA175-LeuCAG	707	+	28027959	28028040	0	1	81,	0,
Chr1	28184531	28184603	Chr1.tRNA176-AspGTC	698	+	28184531	28184603	0	1	72,	0,
Chr1	28373488	28373561	Chr1.tRNA192-GluCTC	763	-	28373488	28373561	0	1	73,	0,
Chr1	28407983	28408056	Chr1.tRNA177-GluCTC	763	+	28407983	28408056	0	1	73,	0,
Chr1	28440888	28440960	Chr1.tRNA178-ThrCGT	823	+	28440888	28440960	0	1	72,	0,
Chr1	28519984	28520056	Chr1.tRNA191-GluTTC	704	-	28519984	28520056	0	1	72,	0,
Chr1	28527766	28527838	Chr1.tRNA179-AspGTC	698	+	28527766	28527838	0	1	72,	0,
Chr1	28634691	28634773	Chr1.tRNA180-SerTGA	796	+	28634691	28634773	0	1	82,	0,
Chr1	28947553	28947625	Chr1.tRNA190-GlnTTG	735	-	28947553	28947625	0	1	72,	0,
Chr1	29002204	29002286	Chr1.tRNA189-SerGCT	799	-	29002204	29002286	0	1	82,	0,
Chr1	29143089	29143161	Chr1.tRNA188-GlnTTG	735	-	29143089	29143161	0	1	72,	0,
Chr1	29443925	29444010	Chr1.tRNA187-MetCAT	642	-	29443925	29444010	0	2	36,38,	0,47,
Chr1	29804122	29804195	Chr1.tRNA181-ArgCCG	695	+	29804122	29804195	0	1	73,	0,
Chr1	29833116	29833188	Chr1.tRNA182-LysTTT	923	+	29833116	29833188	0	1	72,	0,
Chr1	29833717	29833789	Chr1.tRNA183-LysTTT	923	+	29833717	29833789	0	1	72,	0,
Chr1	30083995	30084069	Chr1.tRNA186-ArgTCG	823	-	30083995	30084069	0	1	74,	0,
Chr1	30174013	30174085	Chr1.tRNA185-TrpCCA	758	-	30174013	30174085	0	1	72,	0,
Chr1	30237783	30237865	Chr1.tRNA184-SerAGA	770	+	30237783	30237865	0	1	82,	0,
Chr2	102064	102138	Chr2.tRNA1-AsnGTT	833	+	102064	102138	0	1	74,	0,
Chr2	706795	706868	Chr2.tRNA2-AlaAGC	634	+	706795	706868	0	1	73,	0,
Chr2	846854	846927	Chr2.tRNA100-AlaAGC	634	-	846854	846927	0	1	73,	0,
Chr2	1054717	1054790	Chr2.tRNA99-AlaTGC	700	-	1054717	1054790	0	1	73,	0,
Chr2	1113983	1114055	Chr2.tRNA98-ThrCGT	734	-	1113983	1114055	0	1	72,	0,
Chr2	1123389	1123461	Chr2.tRNA97-ThrCGT	804	-	1123389	1123461	0	1	72,	0,
Chr2	1154384	1154457	Chr2.tRNA3-ValTAC	744	+	1154384	1154457	0	1	73,	0,
Chr2	3239656	3239728	Chr2.tRNA96-UndetNNN	435	-	3239656	3239728	0	1	72,	0,
Chr2	3255831	3255905	Chr2.tRNA95-AspGTC	615	-	3255831	3255905	0	1	74,	0,
Chr2	3268806	3268886	Chr2.tRNA4-TyrGTA	388	+	3268806	3268886	0	1	80,	0,
Chr2	3276439	3276511	Chr2.tRNA5-GlnTTG	524	+	3276439	3276511	0	1	72,	0,
Chr2	3280862	3280936	Chr2.tRNA6-TrpCCA	723	+	3280862	3280936	0	1	74,	0,
Chr2	3290965	3291037	Chr2.tRNA7-UndetNNN	435	+	3290965	3291037	0	1	72,	0,
Chr2	3303243	3303315	Chr2.tRNA94-GluTTC	602	-	3303243	3303315	0	1	72,	0,
Chr2	3303353	3303428	Chr2.tRNA93-TyrGTA	492	-	3303353	3303428	0	1	75,	0,
Chr2	3303734	3303822	Chr2.tRNA92-SerGCT	460	-	3303734	3303822	0	1	88,	0,
Chr2	3328669	3328742	Chr2.tRNA91-MetCAT	549	-	3328669	3328742	0	1	73,	0,
Chr2	3332677	3332759	Chr2.tRNA8-TyrGTA	305	+	3332677	3332759	0	1	82,	0,
Chr2	3369353	3369440	Chr2.tRNA9-SerTGA	613	+	3369353	3369440	0	1	87,	0,
Chr2	3383403	3383477	Chr2.tRNA90-MetCAT	477	-	3383403	3383477	0	1	74,	0,
Chr2	3444362	3444434	Chr2.tRNA89-GlyGCC	644	-	3444362	3444434	0	1	72,	0,
Chr2	3452976	3453063	Chr2.tRNA10-SerGGA	645	+	3452976	3453063	0	1	87,	0,
Chr2	3462077	3462151	Chr2.tRNA11-MetCAT	605	+	3462077	3462151	0	1	74,	0,
Chr2	3483924	3483997	Chr2.tRNA88-MetCAT	273	-	3483924	3483997	0	1	73,	0,
Chr2	3494381	3494469	Chr2.tRNA12-SerGCT	460	+	3494381	3494469	0	1	88,	0,
Chr2	3494775	3494850	Chr2.tRNA13-TyrGTA	492	+	3494775	3494850	0	1	75,	0,
Chr2	3495011	3495086	Chr2.tRNA14-ProTGG	628	+	3495011	3495086	0	1	75,	0,
Chr2	3495441	3495512	Chr2.tRNA15-CysGCA	481	+	3495441	3495512	0	1	71,	0,
Chr2	3496439	3496511	Chr2.tRNA16-AsnGTT	779	+	3496439	3496511	0	1	72,	0,
Chr2	3497357	3497440	Chr2.tRNA17-TyrGTA	635	+	3497357	3497440	0	1	83,	0,
Chr2	3503521	3503608	Chr2.tRNA18-SerTGA	613	+	3503521	3503608	0	1	87,	0,
Chr2	3740827	3740897	Chr2.tRNA87-AspGTC	272	-	3740827	3740897	0	1	70,	0,
Chr2	6946790	6946879	Chr2.tRNA86-TyrGTA	741	-	6946790	6946879	0	2	36,37,	0,52,
Chr2	7039093	7039165	Chr2.tRNA19-GlnCTG	711	+	7039093	7039165	0	1	72,	0,
Chr2	7105496	7105574	Chr2.tRNA85-GluCTC	223	-	7105496	7105574	0	1	78,	0,
Chr2	7742711	7742785	Chr2.tRNA20-IleAAT	855	+	7742711	7742785	0	1	74,	0,
Chr2	7955676	7955750	Chr2.tRNA84-AsnGTT	814	-	7955676	7955750	0	1	74,	0,
Chr2	7995431	7995512	Chr2.tRNA83-ArgTCT	329	-	7995431	7995512	0	2	36,39,	0,42,
Chr2	9137355	9137427	Chr2.tRNA21-ProCGG	682	+	9137355	9137427	0	1	72,	0,
Chr2	9234192	9234276	Chr2.tRNA82-TyrGTA	743	-	9234192	9234276	0	2	36,37,	0,47,
Chr2	9266808	9266889	Chr2.tRNA81-LeuAAG	714	-	9266808	9266889	0	1	81,	0,
Chr2	9270662	9270734	Chr2.tRNA80-GlnCTG	711	-	9270662	9270734	0	1	72,	0,
Chr2	9284033	9284105	Chr2.tRNA22-LeuGAG	411	+	9284033	9284105	0	1	72,	0,
Chr2	9393669	9393743	Chr2.tRNA23-ValCAC	815	+	9393669	9393743	0	1	74,	0,
Chr2	9449808	9449882	Chr2.tRNA79-IleAAT	864	-	9449808	9449882	0	1	74,	0,
Chr2	9465580	9465653	Chr2.tRNA78-ArgACG	729	-	9465580	9465653	0	1	73,	0,
Chr2	9502279	9502353	Chr2.tRNA24-IleAAT	864	+	9502279	9502353	0	1	74,	0,
Chr2	9591026	9591099	Chr2.tRNA25-AlaCGC	638	+	9591026	9591099	0	1	73,	0,
Chr2	9803216	9803288	Chr2.tRNA77-iMetCAT	583	-	9803216	9803288	0	1	72,	0,
Chr2	10059445	10059517	Chr2.tRNA76-iMetCAT	583	-	10059445	10059517	0	1	72,	0,
Chr2	10373575	10373648	Chr2.tRNA26-ArgACG	725	+	10373575	10373648	0	1	73,	0,
Chr2	10813838	10813911	Chr2.tRNA27-ArgTCT	713	+	10813838	10813911	0	1	73,	0,
Chr2	11115678	11115759	Chr2.tRNA75-LeuAAG	714	-	11115678	11115759	0	1	81,	0,
Chr2	11774851	11774923	Chr2.tRNA74-LysTTT	923	-	11774851	11774923	0	1	72,	0,
Chr2	11864153	11864225	Chr2.tRNA73-GlyTCC	741	-	11864153	11864225	0	1	72,	0,
Chr2	12329002	12329074	Chr2.tRNA28-CysGCA	808	+	12329002	12329074	0	1	72,	0,
Chr2	12339750	12339822	Chr2.tRNA29-HisGTG	568	+	12339750	12339822	0	1	72,	0,
Chr2	12471772	12471844	Chr2.tRNA72-GlyTCC	741	-	12471772	12471844	0	1	72,	0,
Chr2	12638155	12638228	Chr2.tRNA71-ValTAC	744	-	12638155	12638228	0	1	73,	0,
Chr2	12881590	12881661	Chr2.tRNA30-GlyGCC	665	+	12881590	12881661	0	1	71,	0,
Chr2	12882733	12882804	Chr2.tRNA31-GlyGCC	665	+	12882733	12882804	0	1	71,	0,
Chr2	12975947	12976018	Chr2.tRNA70-GlyGCC	665	-	12975947	12976018	0	1	71,	0,
Chr2	13137235	13137308	Chr2.tRNA69-AlaAGC	610	-	13137235	13137308	0	1	73,	0,
Chr2	13651273	13651348	Chr2.tRNA32-AsnGTT	733	+	13651273	13651348	0	1	75,	0,
Chr2	14047341	14047426	Chr2.tRNA68-MetCAT	642	-	14047341	14047426	0	2	36,38,	0,47,
Chr2	14243130	14243202	Chr2.tRNA33-AspGTC	617	+	14243130	14243202	0	1	72,	0,
Chr2	14244698	14244770	Chr2.tRNA34-AspGTC	698	+	14244698	14244770	0	1	72,	0,
Chr2	14350385	14350457	Chr2.tRNA35-ProTGG	685	+	14350385	14350457	0	1	72,	0,
Chr2	14351358	14351430	Chr2.tRNA36-ProTGG	685	+	14351358	14351430	0	1	72,	0,
Chr2	14352190	14352262	Chr2.tRNA37-ProTGG	685	+	14352190	14352262	0	1	72,	0,
Chr2	14353142	14353214	Chr2.tRNA38-ProAGG	674	+	14353142	14353214	0	1	72,	0,
Chr2	14353655	14353727	Chr2.tRNA39-ProTGG	685	+	14353655	14353727	0	1	72,	0,
Chr2	14354097	14354169	Chr2.tRNA40-ProTGG	685	+	14354097	14354169	0	1	72,	0,
Chr2	14355136	14355208	Chr2.tRNA41-ProCGG	659	+	14355136	14355208	0	1	72,	0,
Chr2	14356054	14356126	Chr2.tRNA42-ProAGG	674	+	14356054	14356126	0	1	72,	0,
Chr2	14356520	14356592	Chr2.tRNA43-ProTGG	685	+	14356520	14356592	0	1	72,	0,
Chr2	14743474	14743548	Chr2.tRNA67-ThrAGT	736	-	14743474	14743548	0	1	74,	0,
Chr2	14750056	14750134	Chr2.tRNA44-UndetNNN	265	+	14750056	14750134	0	1	78,	0,
Chr2	14840606	14840691	Chr2.tRNA45-MetCAT	642	+	14840606	14840691	0	2	38,36,	0,49,
Chr2	15168861	15168935	Chr2.tRNA46-AsnGTT	833	+	15168861	15168935	0	1	74,	0,
Chr2	15169577	15169657	Chr2.tRNA47-LeuTAG	687	+	15169577	15169657	0	1	80,	0,
Chr2	15208354	15208438	Chr2.tRNA66-TyrGTA	743	-	15208354	15208438	0	2	36,37,	0,47,
Chr2	15320233	15320316	Chr2.tRNA48-LeuTAA	729	+	15320233	15320316	0	1	83,	0,
Chr2	15320384	15320467	Chr2.tRNA65-LeuTAA	729	-	15320384	15320467	0	1	83,	0,
Chr2	15346159	15346232	Chr2.tRNA49-ArgTCT	710	+	15346159	15346232	0	1	73,	0,
Chr2	15470161	15470245	Chr2.tRNA64-TyrGTA	743	-	15470161	15470245	0	2	36,37,	0,47,
Chr2	15916816	15916889	Chr2.tRNA50-GluCTC	763	+	15916816	15916889	0	1	73,	0,
Chr2	16518563	16518635	Chr2.tRNA63-CysGCA	791	-	16518563	16518635	0	1	72,	0,
Chr2	16518768	16518840	Chr2.tRNA51-CysGCA	791	+	16518768	16518840	0	1	72,	0,
Chr2	16639779	16639851	Chr2.tRNA62-AspGTC	698	-	16639779	16639851	0	1	72,	0,
Chr2	17538702	17538784	Chr2.tRNA61-SerGCT	817	-	17538702	17538784	0	1	82,	0,
Chr2	17660777	17660848	Chr2.tRNA52-GlyGCC	655	+	17660777	17660848	0	1	71,	0,
Chr2	17873689	17873762	Chr2.tRNA53-ArgACG	726	+	17873689	17873762	0	1	73,	0,
Chr2	17995572	17995644	Chr2.tRNA60-ThrTGT	743	-	17995572	17995644	0	1	72,	0,
Chr2	18309976	18310058	Chr2.tRNA59-SerGCT	805	-	18309976	18310058	0	1	82,	0,
Chr2	18569910	18569983	Chr2.tRNA54-ArgTCT	691	+	18569910	18569983	0	1	73,	0,
Chr2	18703677	18703750	Chr2.tRNA55-LysCTT	877	+	18703677	18703750	0	1	73,	0,
Chr2	18956640	18956713	Chr2.tRNA56-GluCTC	763	+	18956640	18956713	0	1	73,	0,
Chr2	19344426	19344499	Chr2.tRNA57-AlaTGC	700	+	19344426	19344499	0	1	73,	0,
Chr2	19559854	19559925	Chr2.tRNA58-GlyCCC	654	-	19559854	19559925	0	1	71,	0,
Chr3	259633	259705	Chr3.tRNA1-ProAGG	674	+	259633	259705	0	1	72,	0,
Chr3	469659	469733	Chr3.tRNA2-IleAAT	855	+	469659	469733	0	1	74,	0,
Chr3	476801	476873	Chr3.tRNA3-AspGTC	698	+	476801	476873	0	1	72,	0,
Chr3	586085	586167	Chr3.tRNA4-SerAGA	763	+	586085	586167	0	1	82,	0,
Chr3	981968	982040	Chr3.tRNA5-TrpCCA	758	+	981968	982040	0	1	72,	0,
Chr3	984098	984170	Chr3.tRNA6-TrpCCA	758	+	984098	984170	0	1	72,	0,
Chr3	1220228	1220301	Chr3.tRNA7-ArgCCG	673	+	1220228	1220301	0	1	73,	0,
Chr3	1601337	1601409	Chr3.tRNA94-GluTTC	708	-	1601337	1601409	0	1	72,	0,
Chr3	1707737	1707809	Chr3.tRNA93-ProCGG	670	-	1707737	1707809	0	1	72,	0,
Chr3	1738790	1738864	Chr3.tRNA8-IleTAT	823	+	1738790	1738864	0	1	74,	0,
Chr3	1843323	1843394	Chr3.tRNA92-GlyGCC	578	-	1843323	1843394	0	1	71,	0,
Chr3	1920032	1920104	Chr3.tRNA91-ProTGG	685	-	1920032	1920104	0	1	72,	0,
Chr3	2104955	2105027	Chr3.tRNA90-HisGTG	630	-	2104955	2105027	0	1	72,	0,
Chr3	2222245	2222318	Chr3.tRNA9-ValTAC	744	+	2222245	2222318	0	1	73,	0,
Chr3	2232464	2232550	Chr3.tRNA89-MetCAT	642	-	2232464	2232550	0	2	36,38,	0,48,
Chr3	2253674	2253756	Chr3.tRNA88-SerTGA	792	-	2253674	2253756	0	1	82,	0,
Chr3	2285601	2285673	Chr3.tRNA10-LysTTT	898	+	2285601	2285673	0	1	72,	0,
Chr3	2918412	2918486	Chr3.tRNA87-ArgTCG	823	-	2918412	2918486	0	1	74,	0,
Chr3	2944611	2944693	Chr3.tRNA11-SerCGA	820	+	2944611	2944693	0	1	82,	0,
Chr3	2945695	2945777	Chr3.tRNA86-SerTGA	811	-	2945695	2945777	0	1	82,	0,
Chr3	3090543	3090626	Chr3.tRNA12-LeuTAA	675	+	3090543	3090626	0	1	83,	0,
Chr3	3096215	3096288	Chr3.tRNA13-ArgTCT	713	+	3096215	3096288	0	1	73,	0,
Chr3	3238366	3238456	Chr3.tRNA85-TyrGTA	679	-	3238366	3238456	0	2	36,37,	0,53,
Chr3	3535145	3535218	Chr3.tRNA14-ArgCCT	748	+	3535145	3535218	0	1	73,	0,
Chr3	3575843	3575917	Chr3.tRNA15-ValCAC	812	+	3575843	3575917	0	1	74,	0,
Chr3	3622691	3622763	Chr3.tRNA84-ProCGG	682	-	3622691	3622763	0	1	72,	0,
Chr3	3942005	3942077	Chr3.tRNA16-LysTTT	923	+	3942005	3942077	0	1	72,	0,
Chr3	3995096	3995169	Chr3.tRNA83-ArgCCG	831	-	3995096	3995169	0	1	73,	0,
Chr3	4254527	4254608	Chr3.tRNA17-LeuAAG	714	+	4254527	4254608	0	1	81,	0,
Chr3	4330771	4330843	Chr3.tRNA18-AspGTC	698	+	4330771	4330843	0	1	72,	0,
Chr3	4998140	4998212	Chr3.tRNA19-CysGCA	809	+	4998140	4998212	0	1	72,	0,
Chr3	5068293	5068367	Chr3.tRNA82-IleTAT	859	-	5068293	5068367	0	1	74,	0,
Chr3	5275148	5275221	Chr3.tRNA20-PheGAA	783	+	5275148	5275221	0	1	73,	0,
Chr3	5632851	5632924	Chr3.tRNA21-LysCTT	883	+	5632851	5632924	0	1	73,	0,
Chr3	6483939	6484013	Chr3.tRNA81-ThrAGT	750	-	6483939	6484013	0	1	74,	0,
Chr3	6540630	6540715	Chr3.tRNA22-TyrGTA	742	+	6540630	6540715	0	2	37,36,	0,49,
Chr3	6663707	6663780	Chr3.tRNA23-ArgCCT	748	+	6663707	6663780	0	1	73,	0,
Chr3	7104176	7104249	Chr3.tRNA24-GluTTC	382	+	7104176	7104249	0	1	73,	0,
Chr3	7104308	7104392	Chr3.tRNA25-TyrGTA	556	+	7104308	7104392	0	1	84,	0,
Chr3	7224217	7224290	Chr3.tRNA80-ArgACG	714	-	7224217	7224290	0	1	73,	0,
Chr3	7319576	7319658	Chr3.tRNA79-SerGCT	762	-	7319576	7319658	0	1	82,	0,
Chr3	7567393	7567465	Chr3.tRNA78-ProAGG	682	-	7567393	7567465	0	1	72,	0,
Chr3	9372373	9372447	Chr3.tRNA77-IleAAT	864	-	9372373	9372447	0	1	74,	0,
Chr3	9839183	9839257	Chr3.tRNA26-ValCAC	815	+	9839183	9839257	0	1	74,	0,
Chr3	10210327	10210399	Chr3.tRNA27-AspGTC	698	+	10210327	10210399	0	1	72,	0,
Chr3	10318261	10318333	Chr3.tRNA28-ProTGG	692	+	10318261	10318333	0	1	72,	0,
Chr3	10324638	10324710	Chr3.tRNA29-ProTGG	692	+	10324638	10324710	0	1	72,	0,
Chr3	10752430	10752503	Chr3.tRNA30-AlaAGC	634	+	10752430	10752503	0	1	73,	0,
Chr3	10759392	10759465	Chr3.tRNA76-AlaAGC	634	-	10759392	10759465	0	1	73,	0,
Chr3	11075577	11075649	Chr3.tRNA31-ProAGG	674	+	11075577	11075649	0	1	72,	0,
Chr3	11959166	11959239	Chr3.tRNA32-LysCTT	877	+	11959166	11959239	0	1	73,	0,
Chr3	16427040	16427112	Chr3.tRNA75-GlyTCC	741	-	16427040	16427112	0	1	72,	0,
Chr3	16885890	16885964	Chr3.tRNA33-ValAAC	725	+	16885890	16885964	0	1	74,	0,
Chr3	16891638	16891712	Chr3.tRNA34-ValAAC	656	+	16891638	16891712	0	1	74,	0,
Chr3	16894162	16894236	Chr3.tRNA35-ValAAC	725	+	16894162	16894236	0	1	74,	0,
Chr3	17149751	17149823	Chr3.tRNA36-GlyTCC	741	+	17149751	17149823	0	1	72,	0,
Chr3	17264579	17264661	Chr3.tRNA37-SerAGA	778	+	17264579	17264661	0	1	82,	0,
Chr3	17894410	17894482	Chr3.tRNA38-ThrTGT	843	+	17894410	17894482	0	1	72,	0,
Chr3	17974590	17974676	Chr3.tRNA74-TyrGTA	742	-	17974590	17974676	0	2	36,37,	0,49,
Chr3	18069077	18069149	Chr3.tRNA39-GlnTTG	735	+	18069077	18069149	0	1	72,	0,
Chr3	18507811	18507885	Chr3.tRNA40-ValAAC	725	+	18507811	18507885	0	1	74,	0,
Chr3	18744807	18744879	Chr3.tRNA73-GluTTC	704	-	18744807	18744879	0	1	72,	0,
Chr3	18826039	18826111	Chr3.tRNA41-GluTTC	693	+	18826039	18826111	0	1	72,	0,
Chr3	18896870	18896943	Chr3.tRNA42-ValTAC	716	+	18896870	18896943	0	1	73,	0,
Chr3	18917432	18917506	Chr3.tRNA43-AsnGTT	833	+	18917432	18917506	0	1	74,	0,
Chr3	18997642	18997715	Chr3.tRNA72-GluCTC	770	-	18997642	18997715	0	1	73,	0,
Chr3	19033392	19033464	Chr3.tRNA71-AspGTC	698	-	19033392	19033464	0	1	72,	0,
Chr3	19392673	19392745	Chr3.tRNA70-ProAGG	674	-	19392673	19392745	0	1	72,	0,
Chr3	19409367	19409439	Chr3.tRNA69-CysGCA	821	-	19409367	19409439	0	1	72,	0,
Chr3	19500987	19501067	Chr3.tRNA44-LeuTAG	695	+	19500987	19501067	0	1	80,	0,
Chr3	19555035	19555107	Chr3.tRNA45-AspGTC	698	+	19555035	19555107	0	1	72,	0,
Chr3	19637127	19637210	Chr3.tRNA46-LeuTAA	675	+	19637127	19637210	0	1	83,	0,
Chr3	19924376	19924448	Chr3.tRNA47-LysTTT	923	+	19924376	19924448	0	1	72,	0,
Chr3	19984940	19985011	Chr3.tRNA48-GlyGCC	665	+	19984940	19985011	0	1	71,	0,
Chr3	20693685	20693757	Chr3.tRNA49-iMetCAT	550	+	20693685	20693757	0	1	72,	0,
Chr3	20709172	20709244	Chr3.tRNA50-iMetCAT	465	+	20709172	20709244	0	1	72,	0,
Chr3	20813516	20813589	Chr3.tRNA68-LysCTT	877	-	20813516	20813589	0	1	73,	0,
Chr3	21487316	21487398	Chr3.tRNA51-SerGCT	788	+	21487316	21487398	0	1	82,	0,
Chr3	21542281	21542352	Chr3.tRNA52-GlyGCC	665	+	21542281	21542352	0	1	71,	0,
Chr3	21959509	21959582	Chr3.tRNA53-ThrTGT	685	+	21959509	21959582	0	1	73,	0,
Chr3	22138722	22138796	Chr3.tRNA54-ValAAC	725	+	22138722	22138796	0	1	74,	0,
Chr3	22138846	22138918	Chr3.tRNA67-AspGTC	698	-	22138846	22138918	0	1	72,	0,
Chr3	22186834	22186916	Chr3.tRNA66-SerGCT	626	-	22186834	22186916	0	1	82,	0,
Chr3	22470240	22470313	Chr3.tRNA65-LysCTT	877	-	22470240	22470313	0	1	73,	0,
Chr3	22611409	22611490	Chr3.tRNA55-LeuAAG	714	+	22611409	22611490	0	1	81,	0,
Chr3	22775921	22775994	Chr3.tRNA56-GluCTC	763	+	22775921	22775994	0	1	73,	0,
Chr3	22842521	22842592	Chr3.tRNA57-GlyGCC	665	+	22842521	22842592	0	1	71,	0,
Chr3	22860126	22860199	Chr3.tRNA58-AlaCGC	675	+	22860126	22860199	0	1	73,	0,
Chr3	22881806	22881878	Chr3.tRNA59-GlnCTG	737	+	22881806	22881878	0	1	72,	0,
Chr3	23036879	23036952	Chr3.tRNA60-AlaTGC	666	+	23036879	23036952	0	1	73,	0,
Chr3	23051469	23051542	Chr3.tRNA64-PheGAA	783	-	23051469	23051542	0	1	73,	0,
Chr3	23210706	23210777	Chr3.tRNA61-GlyCCC	654	+	23210706	23210777	0	1	71,	0,
Chr3	23285592	23285665	Chr3.tRNA63-AlaTGC	700	-	23285592	23285665	0	1	73,	0,
Chr3	23285753	23285826	Chr3.tRNA62-AlaTGC	700	-	23285753	23285826	0	1	73,	0,
Chr4	33799	33872	Chr4.tRNA1-LysCTT	877	+	33799	33872	0	1	73,	0,
Chr4	424716	424788	Chr4.tRNA81-GlnCTG	711	-	424716	424788	0	1	72,	0,
Chr4	562560	562634	Chr4.tRNA80-ValAAC	331	-	562560	562634	0	1	74,	0,
Chr4	611863	611926	Chr4.tRNA79-GluTTC	204	-	611863	611926	0	1	63,	0,
Chr4	808269	808342	Chr4.tRNA78-PheGAA	783	-	808269	808342	0	1	73,	0,
Chr4	901175	901247	Chr4.tRNA2-HisGTG	472	+	901175	901247	0	1	72,	0,
Chr4	1390894	1390966	Chr4.tRNA3-ProAGG	674	+	1390894	1390966	0	1	72,	0,
Chr4	1442004	1442076	Chr4.tRNA4-ThrTGT	830	+	1442004	1442076	0	1	72,	0,
Chr4	1501606	1501678	Chr4.tRNA5-GlnCTG	746	+	1501606	1501678	0	1	72,	0,
Chr4	1520783	1520856	Chr4.tRNA77-PheGAA	783	-	1520783	1520856	0	1	73,	0,
Chr4	5268127	5268213	Chr4.tRNA76-LeuTAG	452	-	5268127	5268213	0	1	86,	0,
Chr4	6646429	6646500	Chr4.tRNA6-GlyCCC	654	+	6646429	6646500	0	1	71,	0,
Chr4	6696020	6696092	Chr4.tRNA7-CysGCA	371	+	6696020	6696092	0	1	72,	0,
Chr4	6819291	6819375	Chr4.tRNA8-TyrGTA	743	+	6819291	6819375	0	2	37,36,	0,48,
Chr4	6837559	6837643	Chr4.tRNA75-LeuTAA	790	-	6837559	6837643	0	1	84,	0,
Chr4	6837773	6837857	Chr4.tRNA74-LeuCAA	820	-	6837773	6837857	0	1	84,	0,
Chr4	6905484	6905557	Chr4.tRNA73-AlaAGC	634	-	6905484	6905557	0	1	73,	0,
Chr4	6944726	6944798	Chr4.tRNA9-ThrTGT	830	+	6944726	6944798	0	1	72,	0,
Chr4	7185703	7185777	Chr4.tRNA10-ValAAC	725	+	7185703	7185777	0	1	74,	0,
Chr4	7232798	7232871	Chr4.tRNA72-AlaAGC	634	-	7232798	7232871	0	1	73,	0,
Chr4	7256414	7256487	Chr4.tRNA11-LysCTT	877	+	7256414	7256487	0	1	73,	0,
Chr4	7341423	7341497	Chr4.tRNA71-AsnGTT	776	-	7341423	7341497	0	1	74,	0,
Chr4	7730960	7731041	Chr4.tRNA12-LeuAAG	714	+	7730960	7731041	0	1	81,	0,
Chr4	7814201	7814274	Chr4.tRNA13-GluCTC	770	+	7814201	7814274	0	1	73,	0,
Chr4	8255699	8255771	Chr4.tRNA14-HisGTG	568	+	8255699	8255771	0	1	72,	0,
Chr4	8301724	8301798	Chr4.tRNA70-ThrAGT	750	-	8301724	8301798	0	1	74,	0,
Chr4	8979655	8979728	Chr4.tRNA15-LysCTT	877	+	8979655	8979728	0	1	73,	0,
Chr4	9108307	9108381	Chr4.tRNA16-ThrAGT	750	+	9108307	9108381	0	1	74,	0,
Chr4	9191575	9191648	Chr4.tRNA17-ValTAC	715	+	9191575	9191648	0	1	73,	0,
Chr4	9287208	9287282	Chr4.tRNA18-ThrAGT	736	+	9287208	9287282	0	1	74,	0,
Chr4	9289684	9289765	Chr4.tRNA19-LeuCAG	707	+	9289684	9289765	0	1	81,	0,
Chr4	9815202	9815274	Chr4.tRNA69-TrpCCA	758	-	9815202	9815274	0	1	72,	0,
Chr4	9873511	9873583	Chr4.tRNA68-TrpCCA	758	-	9873511	9873583	0	1	72,	0,
Chr4	9978105	9978177	Chr4.tRNA67-CysGCA	745	-	9978105	9978177	0	1	72,	0,
Chr4	10093066	10093146	Chr4.tRNA66-LeuTAG	687	-	10093066	10093146	0	1	80,	0,
Chr4	10302000	10302073	Chr4.tRNA20-GluCTC	697	+	10302000	10302073	0	1	73,	0,
Chr4	10325964	10326036	Chr4.tRNA65-GlyTCC	741	-	10325964	10326036	0	1	72,	0,
Chr4	10878723	10878797	Chr4.tRNA64-ThrAGT	736	-	10878723	10878797	0	1	74,	0,
Chr4	11774460	11774546	Chr4.tRNA63-TyrGTA	742	-	11774460	11774546	0	2	36,37,	0,49,
Chr4	11910288	11910362	Chr4.tRNA21-AsnGTT	814	+	11910288	11910362	0	1	74,	0,
Chr4	11954740	11954813	Chr4.tRNA62-LysCTT	877	-	11954740	11954813	0	1	73,	0,
Chr4	11974939	11975021	Chr4.tRNA22-LysCTT	291	+	11974939	11975021	0	1	82,	0,
Chr4	12320109	12320193	Chr4.tRNA23-LeuCAA	798	+	12320109	12320193	0	1	84,	0,
Chr4	12429598	12429671	Chr4.tRNA24-AlaCGC	683	+	12429598	12429671	0	1	73,	0,
Chr4	12486201	12486272	Chr4.tRNA61-GlyCCC	654	-	12486201	12486272	0	1	71,	0,
Chr4	12686138	12686220	Chr4.tRNA25-SerGCT	799	+	12686138	12686220	0	1	82,	0,
Chr4	13006233	13006306	Chr4.tRNA60-LysCTT	772	-	13006233	13006306	0	1	73,	0,
Chr4	13058831	13058913	Chr4.tRNA59-SerTGA	807	-	13058831	13058913	0	1	82,	0,
Chr4	13076573	13076657	Chr4.tRNA58-LeuCAA	807	-	13076573	13076657	0	1	84,	0,
Chr4	13285422	13285494	Chr4.tRNA57-ProTGG	692	-	13285422	13285494	0	1	72,	0,
Chr4	13336336	13336410	Chr4.tRNA56-IleAAT	864	-	13336336	13336410	0	1	74,	0,
Chr4	13341492	13341566	Chr4.tRNA55-IleAAT	864	-	13341492	13341566	0	1	74,	0,
Chr4	13454556	13454629	Chr4.tRNA26-AlaAGC	634	+	13454556	13454629	0	1	73,	0,
Chr4	13704781	13704854	Chr4.tRNA27-PheGAA	783	+	13704781	13704854	0	1	73,	0,
Chr4	13882916	13882988	Chr4.tRNA54-GlnCTG	711	-	13882916	13882988	0	1	72,	0,
Chr4	13885190	13885263	Chr4.tRNA53-AlaCGC	683	-	13885190	13885263	0	1	73,	0,
Chr4	14032489	14032561	Chr4.tRNA28-LysTTT	912	+	14032489	14032561	0	1	72,	0,
Chr4	14267280	14267362	Chr4.tRNA29-SerGCT	805	+	14267280	14267362	0	1	82,	0,
Chr4	14470277	14470349	Chr4.tRNA30-ProTGG	692	+	14470277	14470349	0	1	72,	0,
Chr4	15120649	15120722	Chr4.tRNA31-ArgTCT	707	+	15120649	15120722	0	1	73,	0,
Chr4	15183083	15183156	Chr4.tRNA32-ArgACG	729	+	15183083	15183156	0	1	73,	0,
Chr4	15345711	15345796	Chr4.tRNA52-MetCAT	642	-	15345711	15345796	0	2	36,38,	0,47,
Chr4	15430223	15430297	Chr4.tRNA51-ThrAGT	736	-	15430223	15430297	0	1	74,	0,
Chr4	15576649	15576722	Chr4.tRNA33-ArgTCT	707	+	15576649	15576722	0	1	73,	0,
Chr4	15671392	15671463	Chr4.tRNA34-GlyGCC	665	+	15671392	15671463	0	1	71,	0,
Chr4	15804548	15804630	Chr4.tRNA35-SerCGA	820	+	15804548	15804630	0	1	82,	0,
Chr4	16304123	16304196	Chr4.tRNA36-ArgTCT	703	+	16304123	16304196	0	1	73,	0,
Chr4	16454696	16454769	Chr4.tRNA50-ArgCCT	666	-	16454696	16454769	0	1	73,	0,
Chr4	16556622	16556695	Chr4.tRNA37-GluCTC	763	+	16556622	16556695	0	1	73,	0,
Chr4	16655285	16655359	Chr4.tRNA38-ThrAGT	702	+	16655285	16655359	0	1	74,	0,
Chr4	17130051	17130124	Chr4.tRNA39-GluCTC	763	+	17130051	17130124	0	1	73,	0,
Chr4	17149470	17149542	Chr4.tRNA40-ProCGG	682	+	17149470	17149542	0	1	72,	0,
Chr4	17276700	17276774	Chr4.tRNA49-IleTAT	859	-	17276700	17276774	0	1	74,	0,
Chr4	17280934	17281003	Chr4.tRNA48-SupTTA	279	-	17280934	17281003	0	1	69,	0,
Chr4	17500806	17500878	Chr4.tRNA47-GluTTC	699	-	17500806	17500878	0	1	72,	0,
Chr4	18254988	18255072	Chr4.tRNA46-TyrGTA	743	-	18254988	18255072	0	2	36,37,	0,47,
Chr4	18293779	18293851	Chr4.tRNA41-HisGTG	630	+	18293779	18293851	0	1	72,	0,
Chr4	18395027	18395099	Chr4.tRNA42-TrpCCA	758	+	18395027	18395099	0	1	72,	0,
Chr4	18411264	18411338	Chr4.tRNA43-ValCAC	815	+	18411264	18411338	0	1	74,	0,
Chr4	18501711	18501784	Chr4.tRNA45-ArgACG	729	-	18501711	18501784	0	1	73,	0,
Chr4	18542170	18542244	Chr4.tRNA44-IleAAT	855	+	18542170	18542244	0	1	74,	0,
Chr5	150354	150427	Chr5.tRNA123-AlaAGC	634	-	150354	150427	0	1	73,	0,
Chr5	389892	389963	Chr5.tRNA122-GlyGCC	624	-	389892	389963	0	1	71,	0,
Chr5	508429	508502	Chr5.tRNA121-LysCTT	877	-	508429	508502	0	1	73,	0,
Chr5	530821	530895	Chr5.tRNA1-ValAAC	725	+	530821	530895	0	1	74,	0,
Chr5	559329	559401	Chr5.tRNA120-HisGTG	630	-	559329	559401	0	1	72,	0,
Chr5	588892	588966	Chr5.tRNA119-ArgTCG	823	-	588892	588966	0	1	74,	0,
Chr5	614643	614725	Chr5.tRNA2-SerCGA	835	+	614643	614725	0	1	82,	0,
Chr5	642399	642481	Chr5.tRNA118-SerTGA	811	-	642399	642481	0	1	82,	0,
Chr5	858535	858619	Chr5.tRNA3-TyrGTA	743	+	858535	858619	0	2	37,36,	0,48,
Chr5	862396	862469	Chr5.tRNA117-PheGAA	783	-	862396	862469	0	1	73,	0,
Chr5	970798	970879	Chr5.tRNA116-LeuAAG	714	-	970798	970879	0	1	81,	0,
Chr5	984366	984449	Chr5.tRNA4-LeuTAA	729	+	984366	984449	0	1	83,	0,
Chr5	998941	999014	Chr5.tRNA5-ArgTCT	661	+	998941	999014	0	1	73,	0,
Chr5	1742691	1742764	Chr5.tRNA6-ArgCCT	748	+	1742691	1742764	0	1	73,	0,
Chr5	1788650	1788722	Chr5.tRNA7-AspGTC	698	+	1788650	1788722	0	1	72,	0,
Chr5	1804615	1804689	Chr5.tRNA8-ValCAC	815	+	1804615	1804689	0	1	74,	0,
Chr5	1853301	1853381	Chr5.tRNA115-LeuTAG	695	-	1853301	1853381	0	1	80,	0,
Chr5	2060152	2060234	Chr5.tRNA114-SerGCT	817	-	2060152	2060234	0	1	82,	0,
Chr5	2212677	2212748	Chr5.tRNA113-GlyGCC	665	-	2212677	2212748	0	1	71,	0,
Chr5	2309462	2309548	Chr5.tRNA112-TyrGTA	742	-	2309462	2309548	0	2	36,37,	0,49,
Chr5	2411147	2411231	Chr5.tRNA9-LeuCAA	755	+	2411147	2411231	0	1	84,	0,
Chr5	2432262	2432335	Chr5.tRNA111-AlaAGC	634	-	2432262	2432335	0	1	73,	0,
Chr5	2587825	2587898	Chr5.tRNA110-AlaCGC	683	-	2587825	2587898	0	1	73,	0,
Chr5	2898866	2898950	Chr5.tRNA109-LeuCAA	755	-	2898866	2898950	0	1	84,	0,
Chr5	2993326	2993400	Chr5.tRNA10-ValAAC	725	+	2993326	2993400	0	1	74,	0,
Chr5	3030816	3030889	Chr5.tRNA108-GluCTC	763	-	3030816	3030889	0	1	73,	0,
Chr5	3118376	3118457	Chr5.tRNA11-LeuAAG	714	+	3118376	3118457	0	1	81,	0,
Chr5	3212350	3212423	Chr5.tRNA107-ArgACG	725	-	3212350	3212423	0	1	73,	0,
Chr5	3287552	3287634	Chr5.tRNA106-SerGCT	805	-	3287552	3287634	0	1	82,	0,
Chr5	3324701	3324774	Chr5.tRNA12-ArgCCT	738	+	3324701	3324774	0	1	73,	0,
Chr5	3578294	3578366	Chr5.tRNA105-GlyTCC	741	-	3578294	3578366	0	1	72,	0,
Chr5	3617057	3617129	Chr5.tRNA13-GlyTCC	741	+	3617057	3617129	0	1	72,	0,
Chr5	3668999	3669072	Chr5.tRNA104-PheGAA	783	-	3668999	3669072	0	1	73,	0,
Chr5	4471047	4471119	Chr5.tRNA14-LysTTT	923	+	4471047	4471119	0	1	72,	0,
Chr5	4530473	4530546	Chr5.tRNA15-LysCTT	877	+	4530473	4530546	0	1	73,	0,
Chr5	4673899	4673971	Chr5.tRNA16-AspGTC	698	+	4673899	4673971	0	1	72,	0,
Chr5	4929559	4929633	Chr5.tRNA17-ValCAC	815	+	4929559	4929633	0	1	74,	0,
Chr5	5157638	5157712	Chr5.tRNA18-IleAAT	864	+	5157638	5157712	0	1	74,	0,
Chr5	5161511	5161583	Chr5.tRNA19-AspGTC	698	+	5161511	5161583	0	1	72,	0,
Chr5	5358915	5358997	Chr5.tRNA20-SerAGA	770	+	5358915	5358997	0	1	82,	0,
Chr5	5962697	5962769	Chr5.tRNA103-TrpCCA	758	-	5962697	5962769	0	1	72,	0,
Chr5	5965970	5966042	Chr5.tRNA102-TrpCCA	758	-	5965970	5966042	0	1	72,	0,
Chr5	5984376	5984448	Chr5.tRNA21-TrpCCA	662	+	5984376	5984448	0	1	72,	0,
Chr5	6258144	6258216	Chr5.tRNA22-ProTGG	692	+	6258144	6258216	0	1	72,	0,
Chr5	6401238	6401309	Chr5.tRNA23-GlyGCC	665	+	6401238	6401309	0	1	71,	0,
Chr5	7073529	7073601	Chr5.tRNA101-CysGCA	786	-	7073529	7073601	0	1	72,	0,
Chr5	7073942	7074014	Chr5.tRNA100-CysGCA	745	-	7073942	7074014	0	1	72,	0,
Chr5	7074355	7074427	Chr5.tRNA99-CysGCA	629	-	7074355	7074427	0	1	72,	0,
Chr5	7074771	7074843	Chr5.tRNA98-CysGCA	677	-	7074771	7074843	0	1	72,	0,
Chr5	7222056	7222128	Chr5.tRNA97-AspGTC	698	-	7222056	7222128	0	1	72,	0,
Chr5	7387887	7387959	Chr5.tRNA24-GlnCTG	747	+	7387887	7387959	0	1	72,	0,
Chr5	7981397	7981469	Chr5.tRNA25-GlnTTG	719	+	7981397	7981469	0	1	72,	0,
Chr5	8906415	8906499	Chr5.tRNA26-LeuCAA	798	+	8906415	8906499	0	1	84,	0,
Chr5	8946823	8946896	Chr5.tRNA96-PheGAA	783	-	8946823	8946896	0	1	73,	0,
Chr5	9815401	9815473	Chr5.tRNA95-GluTTC	699	-	9815401	9815473	0	1	72,	0,
Chr5	11785054	11785126	Chr5.tRNA27-AspGTC	623	+	11785054	11785126	0	1	72,	0,
Chr5	13805981	13806054	Chr5.tRNA94-ArgCCT	558	-	13805981	13806054	0	1	73,	0,
Chr5	15032507	15032581	Chr5.tRNA93-AsnGTT	833	-	15032507	15032581	0	1	74,	0,
Chr5	15225317	15225391	Chr5.tRNA28-ValCAC	815	+	15225317	15225391	0	1	74,	0,
Chr5	15575856	15575930	Chr5.tRNA29-IleAAT	855	+	15575856	15575930	0	1	74,	0,
Chr5	15827025	15827097	Chr5.tRNA92-ProAGG	674	-	15827025	15827097	0	1	72,	0,
Chr5	15976286	15976359	Chr5.tRNA30-AlaAGC	634	+	15976286	15976359	0	1	73,	0,
Chr5	16239637	16239709	Chr5.tRNA91-AspGTC	698	-	16239637	16239709	0	1	72,	0,
Chr5	16410584	16410665	Chr5.tRNA31-LeuAAG	714	+	16410584	16410665	0	1	81,	0,
Chr5	16507532	16507604	Chr5.tRNA90-CysGCA	758	-	16507532	16507604	0	1	72,	0,
Chr5	16638165	16638249	Chr5.tRNA32-LeuCAA	820	+	16638165	16638249	0	1	84,	0,
Chr5	16667435	16667507	Chr5.tRNA89-iMetCAT	590	-	16667435	16667507	0	1	72,	0,
Chr5	17459174	17459247	Chr5.tRNA88-AlaAGC	634	-	17459174	17459247	0	1	73,	0,
Chr5	17495540	17495611	Chr5.tRNA87-GlyGCC	675	-	17495540	17495611	0	1	71,	0,
Chr5	17839584	17839656	Chr5.tRNA86-LysTTT	923	-	17839584	17839656	0	1	72,	0,
Chr5	17877679	17877752	Chr5.tRNA85-ValTAC	744	-	17877679	17877752	0	1	73,	0,
Chr5	18040787	18040861	Chr5.tRNA33-ThrAGT	736	+	18040787	18040861	0	1	74,	0,
Chr5	18542979	18543051	Chr5.tRNA84-GluTTC	699	-	18542979	18543051	0	1	72,	0,
Chr5	18558844	18558916	Chr5.tRNA34-GlyTCC	741	+	18558844	18558916	0	1	72,	0,
Chr5	18698661	18698733	Chr5.tRNA83-ProTGG	692	-	18698661	18698733	0	1	72,	0,
Chr5	18790307	18790387	Chr5.tRNA35-LeuTAG	695	+	18790307	18790387	0	1	80,	0,
Chr5	18907522	18907594	Chr5.tRNA36-CysGCA	817	+	18907522	18907594	0	1	72,	0,
Chr5	19641602	19641674	Chr5.tRNA37-LysTTT	829	+	19641602	19641674	0	1	72,	0,
Chr5	19744174	19744246	Chr5.tRNA82-LysTTT	923	-	19744174	19744246	0	1	72,	0,
Chr5	19803134	19803220	Chr5.tRNA38-MetCAT	642	+	19803134	19803220	0	2	38,36,	0,50,
Chr5	20046822	20046894	Chr5.tRNA39-HisGTG	630	+	20046822	20046894	0	1	72,	0,
Chr5	20675221	20675293	Chr5.tRNA40-GlnTTG	735	+	20675221	20675293	0	1	72,	0,
Chr5	20741625	20741714	Chr5.tRNA81-TyrGTA	741	-	20741625	20741714	0	2	36,37,	0,52,
Chr5	20756329	20756411	Chr5.tRNA41-SerAGA	770	+	20756329	20756411	0	1	82,	0,
Chr5	21257833	21257915	Chr5.tRNA80-SerTGA	807	-	21257833	21257915	0	1	82,	0,
Chr5	21300879	21300963	Chr5.tRNA79-LeuCAA	798	-	21300879	21300963	0	1	84,	0,
Chr5	21401143	21401215	Chr5.tRNA42-LysTTT	923	+	21401143	21401215	0	1	72,	0,
Chr5	21723113	21723184	Chr5.tRNA78-GlyCCC	654	-	21723113	21723184	0	1	71,	0,
Chr5	22074405	22074478	Chr5.tRNA43-PheGAA	783	+	22074405	22074478	0	1	73,	0,
Chr5	22076861	22076934	Chr5.tRNA44-PheGAA	783	+	22076861	22076934	0	1	73,	0,
Chr5	22287625	22287697	Chr5.tRNA77-iMetCAT	583	-	22287625	22287697	0	1	72,	0,
Chr5	22338671	22338744	Chr5.tRNA76-PheGAA	783	-	22338671	22338744	0	1	73,	0,
Chr5	22340500	22340573	Chr5.tRNA75-PheGAA	783	-	22340500	22340573	0	1	73,	0,
Chr5	22484769	22484842	Chr5.tRNA74-AlaAGC	634	-	22484769	22484842	0	1	73,	0,
Chr5	22828130	22828204	Chr5.tRNA45-IleAAT	855	+	22828130	22828204	0	1	74,	0,
Chr5	22955840	22955912	Chr5.tRNA46-ProTGG	692	+	22955840	22955912	0	1	72,	0,
Chr5	23054770	23054844	Chr5.tRNA73-ValCAC	815	-	23054770	23054844	0	1	74,	0,
Chr5	23445993	23446065	Chr5.tRNA47-iMetCAT	583	+	23445993	23446065	0	1	72,	0,
Chr5	23644710	23644792	Chr5.tRNA48-SerCGA	775	+	23644710	23644792	0	1	82,	0,
Chr5	23844205	23844277	Chr5.tRNA49-AspGTC	698	+	23844205	23844277	0	1	72,	0,
Chr5	23953941	23954013	Chr5.tRNA50-GlyTCC	741	+	23953941	23954013	0	1	72,	0,
Chr5	23957429	23957501	Chr5.tRNA51-GlyTCC	741	+	23957429	23957501	0	1	72,	0,
Chr5	24139945	24140019	Chr5.tRNA72-ValAAC	725	-	24139945	24140019	0	1	74,	0,
Chr5	24262579	24262660	Chr5.tRNA52-LeuAAG	714	+	24262579	24262660	0	1	81,	0,
Chr5	24530175	24530248	Chr5.tRNA53-AlaCGC	683	+	24530175	24530248	0	1	73,	0,
Chr5	24531666	24531738	Chr5.tRNA54-ThrCGT	823	+	24531666	24531738	0	1	72,	0,
Chr5	24667281	24667353	Chr5.tRNA55-LysTTT	923	+	24667281	24667353	0	1	72,	0,
Chr5	24709665	24709738	Chr5.tRNA56-AlaAGC	634	+	24709665	24709738	0	1	73,	0,
Chr5	24838979	24839064	Chr5.tRNA57-TyrGTA	755	+	24838979	24839064	0	2	37,36,	0,49,
Chr5	25330035	25330107	Chr5.tRNA58-ThrTGT	830	+	25330035	25330107	0	1	72,	0,
Chr5	25784114	25784188	Chr5.tRNA59-ValAAC	725	+	25784114	25784188	0	1	74,	0,
Chr5	25875393	25875465	Chr5.tRNA71-HisGTG	630	-	25875393	25875465	0	1	72,	0,
Chr5	25925065	25925146	Chr5.tRNA60-LeuAAG	714	+	25925065	25925146	0	1	81,	0,
Chr5	25972677	25972750	Chr5.tRNA61-ArgACG	732	+	25972677	25972750	0	1	73,	0,
Chr5	26097482	26097567	Chr5.tRNA70-MetCAT	642	-	26097482	26097567	0	2	36,38,	0,47,
Chr5	26157188	26157270	Chr5.tRNA69-SerGCT	767	-	26157188	26157270	0	1	82,	0,
Chr5	26195458	26195531	Chr5.tRNA62-ArgCCT	748	+	26195458	26195531	0	1	73,	0,
Chr5	26221633	26221707	Chr5.tRNA68-AsnGTT	833	-	26221633	26221707	0	1	74,	0,
Chr5	26556022	26556096	Chr5.tRNA67-AsnGTT	814	-	26556022	26556096	0	1	74,	0,
Chr5	26568396	26568470	Chr5.tRNA63-IleAAT	855	+	26568396	26568470	0	1	74,	0,
Chr5	26653269	26653341	Chr5.tRNA66-GluTTC	699	-	26653269	26653341	0	1	72,	0,
Chr5	26682707	26682778	Chr5.tRNA65-GlyGCC	665	-	26682707	26682778	0	1	71,	0,
Chr5	26921671	26921743	Chr5.tRNA64-iMetCAT	583	+	26921671	26921743	0	1	72,	0,
ChrM	28897	28970	ChrM.tRNA27-LysTTT	803	-	28897	28970	0	1	73,	0,
ChrM	53735	53807	ChrM.tRNA26-GlyGCC	644	-	53735	53807	0	1	72,	0,
ChrM	62348	62435	ChrM.tRNA1-SerGGA	645	+	62348	62435	0	1	87,	0,
ChrM	71452	71526	ChrM.tRNA2-MetCAT	605	+	71452	71526	0	1	74,	0,
ChrM	103826	103914	ChrM.tRNA3-SerGCT	460	+	103826	103914	0	1	88,	0,
ChrM	104220	104295	ChrM.tRNA4-TyrGTA	492	+	104220	104295	0	1	75,	0,
ChrM	104456	104531	ChrM.tRNA5-ProTGG	628	+	104456	104531	0	1	75,	0,
ChrM	104884	104955	ChrM.tRNA6-CysGCA	481	+	104884	104955	0	1	71,	0,
ChrM	105876	105948	ChrM.tRNA7-AsnGTT	779	+	105876	105948	0	1	72,	0,
ChrM	106796	106879	ChrM.tRNA8-TyrGTA	635	+	106796	106879	0	1	83,	0,
ChrM	112952	113039	ChrM.tRNA9-SerTGA	613	+	112952	113039	0	1	87,	0,
ChrM	127020	127094	ChrM.tRNA25-MetCAT	477	-	127020	127094	0	1	74,	0,
ChrM	191953	192025	ChrM.tRNA24-TyrGTA	381	-	191953	192025	0	1	72,	0,
ChrM	194895	194974	ChrM.tRNA10-MetCAT	246	+	194895	194974	0	1	79,	0,
ChrM	204339	204412	ChrM.tRNA23-LysTTT	803	-	204339	204412	0	1	73,	0,
ChrM	227108	227196	ChrM.tRNA11-SerGCT	460	+	227108	227196	0	1	88,	0,
ChrM	227502	227577	ChrM.tRNA12-TyrGTA	492	+	227502	227577	0	1	75,	0,
ChrM	227615	227687	ChrM.tRNA13-GluTTC	602	+	227615	227687	0	1	72,	0,
ChrM	239951	240023	ChrM.tRNA22-UndetNNN	435	-	239951	240023	0	1	72,	0,
ChrM	250079	250153	ChrM.tRNA21-TrpCCA	723	-	250079	250153	0	1	74,	0,
ChrM	254504	254576	ChrM.tRNA20-GlnTTG	524	-	254504	254576	0	1	72,	0,
ChrM	262123	262203	ChrM.tRNA19-TyrGTA	388	-	262123	262203	0	1	80,	0,
ChrM	275102	275176	ChrM.tRNA14-AspGTC	615	+	275102	275176	0	1	74,	0,
ChrM	296687	296774	ChrM.tRNA18-SerTGA	613	-	296687	296774	0	1	87,	0,
ChrM	333650	333732	ChrM.tRNA17-TyrGTA	305	-	333650	333732	0	1	82,	0,
ChrM	337668	337741	ChrM.tRNA15-MetCAT	549	+	337668	337741	0	1	73,	0,
ChrM	359665	359739	ChrM.tRNA16-HisGTG	505	-	359665	359739	0	1	74,	0,
ChrC	3	76	ChrC.tRNA29-HisGTG	490	-	3	76	0	1	73,	0,
ChrC	6615	6687	ChrC.tRNA28-GlnTTG	472	-	6615	6687	0	1	72,	0,
ChrC	7784	7872	ChrC.tRNA27-SerGCT	565	-	7784	7872	0	1	88,	0,
ChrC	9589	9661	ChrC.tRNA1-ArgTCT	527	+	9589	9661	0	1	72,	0,
ChrC	27372	27443	ChrC.tRNA2-CysGCA	649	+	27372	27443	0	1	71,	0,
ChrC	29800	29874	ChrC.tRNA26-AspGTC	624	-	29800	29874	0	1	74,	0,
ChrC	30322	30406	ChrC.tRNA25-TyrGTA	556	-	30322	30406	0	1	84,	0,
ChrC	30465	30538	ChrC.tRNA24-GluTTC	445	-	30465	30538	0	1	73,	0,
ChrC	31368	31440	ChrC.tRNA3-ThrGGT	582	+	31368	31440	0	1	72,	0,
ChrC	35311	35403	ChrC.tRNA23-SerTGA	608	-	35311	35403	0	1	92,	0,
ChrC	36489	36560	ChrC.tRNA4-GlyGCC	633	+	36489	36560	0	1	71,	0,
ChrC	36703	36777	ChrC.tRNA22-MetCAT	620	-	36703	36777	0	1	74,	0,
ChrC	44826	44913	ChrC.tRNA5-SerGGA	646	+	44826	44913	0	1	87,	0,
ChrC	46212	46285	ChrC.tRNA21-ThrTGT	691	-	46212	46285	0	1	73,	0,
ChrC	48174	48247	ChrC.tRNA6-PheGAA	720	+	48174	48247	0	1	73,	0,
ChrC	52055	52128	ChrC.tRNA7-MetCAT	554	+	52055	52128	0	1	73,	0,
ChrC	66228	66302	ChrC.tRNA20-TrpCCA	719	-	66228	66302	0	1	74,	0,
ChrC	66489	66563	ChrC.tRNA19-ProTGG	594	-	66489	66563	0	1	74,	0,
ChrC	86311	86385	ChrC.tRNA18-MetCAT	619	-	86311	86385	0	1	74,	0,
ChrC	94275	94356	ChrC.tRNA17-LeuCAA	556	-	94275	94356	0	1	81,	0,
ChrC	100708	100780	ChrC.tRNA8-ValGAC	533	+	100708	100780	0	1	72,	0,
ChrC	108301	108375	ChrC.tRNA9-ArgACG	570	+	108301	108375	0	1	74,	0,
ChrC	109012	109084	ChrC.tRNA16-AsnGTT	790	-	109012	109084	0	1	72,	0,
ChrC	114269	114349	ChrC.tRNA10-LeuTAG	532	+	114269	114349	0	1	80,	0,
ChrC	129564	129636	ChrC.tRNA11-AsnGTT	790	+	129564	129636	0	1	72,	0,
ChrC	130273	130347	ChrC.tRNA15-ArgACG	570	-	130273	130347	0	1	74,	0,
ChrC	137868	137940	ChrC.tRNA14-ValGAC	533	-	137868	137940	0	1	72,	0,
ChrC	144292	144373	ChrC.tRNA12-LeuCAA	556	+	144292	144373	0	1	81,	0,
ChrC	152263	152337	ChrC.tRNA13-MetCAT	619	+	152263	152337	0	1	74,	0,
