# Supplementary material for: Conservation and Tandem Duplication of tRNA Genes in Plant Species
Source: Genes (Basel). 2025 Nov 1;16(11):1307. doi: 10.3390/genes16111307 (PMC12652284; doi:10.3390/genes16111307)
Supplement: Supplementary file 1 [file genes-16-01307-s001.zip › tRNA.prediction.out/Ath/Ath.tRNA.fa]

>Chr1.trna1 Chr1:306384-306456 (+) Val (TAC) 73 bp Sc: 74.4
GGTGCTGTGGTGTAGTGGTTATCACGTTTGCCTTACACGCAAAAGGTCTCCAGTTCGATC
CTGGGCAGCACCA
>Chr1.trna2 Chr1:515494-515566 (+) Phe (GAA) 73 bp Sc: 78.3
GCGGGGATAGCTCAGTTGGGAGAGCGTCAGACTGAAGATCTGAAGGTCGCGTGTTCGATC
CACGCTCACCGCA
>Chr1.trna3 Chr1:552640-552711 (+) His (GTG) 72 bp Sc: 63.0
GTGGCTGTAGTTTAGTGGTAAGAATTCCACGTTGTGGCCGTGGAGACCTGGGCTCGAATC
CCAGCAGCCACA
>Chr1.trna4 Chr1:604402-604474 (+) Lys (CTT) 73 bp Sc: 87.7
GCCCGTCTAGCTCAGTTGGTAGAGCGCAAGGCTCTTAACCTTGTGGTCGTGGGTTCGAGC
CCCACGGTGGGCG
>Chr1.trna5 Chr1:877648-877719 (+) Asp (GTC) 72 bp Sc: 69.8
GTCGTTGTAGTATAGTGGTAAGTATTCCCGCCTGTCACGCGGGTGACCCGGGTTCGATCC
CCGGCAACGGCG
>Chr1.trna6 Chr1:892514-892585 (+) Gln (CTG) 72 bp Sc: 74.7
GGTCCCATGGTCTAGTGGTCAGGACATTGGACTCTGAATCCAGTAACCCGAGTTCAAGTC
TCGGTGGGACCT
>Chr1.trna7 Chr1:1159023-1159094 (+) Gly (GCC) 72 bp Sc: 49.6
TAACCAGTGGTCTAGTGGTAGAATAGTACCCTGCCACGGTACAGACCCGGGTTCGATTCC
CGGCTGGTGCAG
>Chr1.trna8 Chr1:1324923-1325007 (+) Met (CAT) 85 bp Sc: 64.2
GGGGTGGTGGCGCAGTTGGCTAGCGCGTAGGTCTCATAGCTACAGAGTGATCCTGAGGTC
GAGAGTTCGAGCCTCTCTCACCCCA
>Chr1.trna9 Chr1:1817400-1817471 (+) Thr (TGT) 72 bp Sc: 83.0
GCCCGTATAGCTCAGTGGTAGAGCGTCAGTCTTGTAAACTGAAGGTCCGTAGTTCGATCC
TGCGTGTGGGCA
>Chr1.trna10 Chr1:1978084-1978157 (+) Ile (AAT) 74 bp Sc: 85.5
GGCCCATTAGCTCAGTTGGTTAGAGCGTCGTGCTAATAACGCGAAGGTCGCAGGTTCGAA
ACCTGCATGGGCCA
>Chr1.trna11 Chr1:2025356-2025428 (+) Ala (AGC) 73 bp Sc: 63.4
GGGGATGTAGCTCAGATGGTAGAGCGCTCGCTTAGCATGCGAGAGGTACGGGGATCGATA
CCCCGCATCTCCA
>Chr1.trna12 Chr1:2177885-2177958 (+) Ile (TAT) 74 bp Sc: 85.9
GGTCCCGTAGCTCAGTTGGTTAGAGCGTTGGTCTTATGAGCCGAAGGTCGCGGGTTCGAG
CCCCGCCGGGACCA
>Chr1.trna13 Chr1:2334822-2334894 (+) Ala (AGC) 73 bp Sc: 63.4
GGGGATGTAGCTCAGATGGTAGAGCGCTCGCTTAGCATGCGAGAGGTACGGGGATCGATA
CCCCGCATCTCCA
>Chr1.trna14 Chr1:2588525-2588596 (+) Gly (TCC) 72 bp Sc: 74.1
GCGTCTGTAGTCCAACGGTTAGGATAATTGCCTTCCAAGCAATAGACCCGGGTTCGACTC
CCGGCAGACGCA
>Chr1.trna15 Chr1:2751329-2751401 (+) Arg (CCG) 73 bp Sc: 25.6 Possible pseudogene
GTTCGCGTGGCCCAATGGATAAGGCGCTCGCCTCCGGAGGGGGATATTCTCGGTTCGACC
TCCATCGTGAACG
>Chr1.trna16 Chr1:2879303-2879374 (+) Pro (AGG) 72 bp Sc: 68.2
GGGCGTTTGGTCTAGTGGTATGATTCTCGCTTAGGGTGCGAGAGGTCCCGAGTTCAATTC
TCGGAACGCCCC
>Chr1.trna17 Chr1:2939417-2939488 (+) Glu (TTC) 72 bp Sc: 69.9
TCCGATGTCGTCCAGCGGTTAGGATATCTGGCTTTCACCCAGGAGACCCGGGTTCGATTC
CCGGCATCGGAG
>Chr1.trna18 Chr1:3142628-3142700 (+) Lys (TTT) 73 bp Sc: 32.5
TCTGTTGTCATCTAGTCTGGTATGGACGTGGGGTTTTTCCCCATTTTTCCGGGTTCGAAT
CCCGGCAACAGAT
>Chr1.trna19 Chr1:3676607-3676691 (+) Met (CAT) 85 bp Sc: 64.2
GGGGTGGTGGCGCAGTTGGCTAGCGCGTAGGTCTCATAGCTATTGAGTGATCCTGAGGTC
GAGAGTTCGAGCCTCTCTCACCCCA
>Chr1.trna20 Chr1:3881529-3881608 (+) Leu (TAG) 80 bp Sc: 69.5
GACAGTTTGGCCGAGTGGTCTAAGGCGCCAGATTTAGGCTCTGGTCCGAAAGGGCGTGGG
TTCAAATCCCACAGCTGTCA
>Chr1.trna21 Chr1:4440214-4440286 (+) Arg (ACG) 73 bp Sc: 72.6
GACTTCATGGCCCAATGGATAAGGCGCTGGTCTACGAAACCAGAGATTCTGGGTTCGATC
CCCAGTGAAGTCG
>Chr1.trna22 Chr1:4709635-4709706 (+) Thr (CGT) 72 bp Sc: 82.3
GCCTCCGTAGCATAGTGGTATTGCGTTCGCTTCGTAAGCGAAAGGCCGCGAGTTCGATCC
TCGCCGGGGGCT
>Chr1.trna23 Chr1:4741999-4742071 (+) Ala (TGC) 73 bp Sc: 70.0
GGGGATGTAGCTCAAATGGTAGAGCGCTCGCTTTGCATGCGAGAGGCACGGGGTTCGATC
CCCCGCATCTCCA
>Chr1.trna24 Chr1:4743095-4743167 (+) Ala (TGC) 73 bp Sc: 70.0
GGGGATGTAGCTCAAATGGTAGAGCGCTCGCTTTGCATGCGAGAGGCACGGGGTTCGATC
CCCCGCATCTCCA
>Chr1.trna25 Chr1:5380907-5380988 (+) Ser (AGA) 82 bp Sc: 77.0
GTGGACGTGCCGGAGTGGTTATCGGGCATGACTAGAAATCATGTGGGCTTTGCCCGCGCA
GGTTCGAATCCTGCCGTTCACG
>Chr1.trna26 Chr1:6038757-6038838 (+) Ser (AGA) 82 bp Sc: 80.5
GTAGGCGTGCCGGAGTGGTTATCGGGCATGACTAGAAATCATGTGGGCTTTGCCCGCGCA
GGTTCGAATCCTGCCGCCTACG
>Chr1.trna27 Chr1:6075820-6075891 (+) Asp (GTC) 72 bp Sc: 69.8
GTCGTTGTAGTATAGTGGTAAGTATTCCCGCCTGTCACGCGGGTGACCCGGGTTCGATCC
CCGGCAACGGCG
>Chr1.trna28 Chr1:6345764-6345835 (+) Asp (GTC) 72 bp Sc: 69.8
GTCGTTGTAGTATAGTGGTAAGTATTCCCGCCTGTCACGCGGGTGACCCGGGTTCGATCC
CCGGCAACGGCG
>Chr1.trna29 Chr1:6488655-6488735 (+) Leu (CAG) 81 bp Sc: 70.7
GTCAAGATGGCCGAGTTGGTCTAAGGCGCCAGTTTCAGGTACTGGTCCGAAAGGGCGTGG
GTTCAAATCCCACTCTTGACA
>Chr1.trna30 Chr1:7004514-7004585 (+) Asp (GTC) 72 bp Sc: 71.4
GTCGTTGTAGTATAGTGGTAAGTATTCCCGCCTGTCACGCGGGTGGCCCGGGTTCGATCC
CCGGCAACGGCG
>Chr1.trna31 Chr1:7016516-7016588 (+) Lys (CTT) 73 bp Sc: 87.7
GCCCGTCTAGCTCAGTTGGTAGAGCGCAAGGCTCTTAACCTTGTGGTCGTGGGTTCGAGC
CCCACGGTGGGCG
>Chr1.trna32 Chr1:7082668-7082739 (+) Pro (TGG) 72 bp Sc: 69.2
GGGCGTTTGGTCTAGTGGTATGATTCTCGCTTTGGGTGCGAGAGGTCCCGAGTTCGATTC
TCGGAACGCCCC
>Chr1.trna33 Chr1:9143810-9143883 (+) Asn (GTT) 74 bp Sc: 86.1
GCTGGAATAGCTCAGTTGGTTAGAGCGTGTGGCTGTTAACCACAAGGTCGGAGGTTCGAT
CCCTCCTTCTAGCG
>Chr1.trna34 Chr1:9158183-9158255 (+) Ala (TGC) 73 bp Sc: 70.0
GGGGATGTAGCTCAAATGGTAGAGCGCTCGCTTTGCATGCGAGAGGCACGGGGTTCGATC
CCCCGCATCTCCA
>Chr1.trna35 Chr1:10088864-10088935 (+) Pro (AGG) 72 bp Sc: 30.3 Possible pseudogene
GGGCTTTTGGTCTAGTGGTATGATTCTTGCTTAGGGTGCGGGAGGTCCCGAGTTCAATTA
TAGGAATGACTA
>Chr1.trna36 Chr1:10089437-10089513 (+) Pro (TGG) 77 bp Sc: 50.8
CAGCATTTGGTCTAGTGGTATGATTCTCGCTTTGGGTGCAAGAGGTCCCGAGTTCGATTC
TCGGAATGCCCCTTTGA
>Chr1.trna37 Chr1:10089898-10089969 (+) Pro (AGG) 72 bp Sc: 33.3
GGGCATTTGGTCTAGTGGTATGATTCTTGCTTAGGGTGCGAGAGGCCCGGAGCTCAATTC
TCGGAAAACCCC
>Chr1.trna38 Chr1:10090368-10090439 (+) Pro (TGG) 72 bp Sc: 68.5
GGGCATTTGGTCTAGTGGTATGATTCTCGCTTTGGGTGCGAGAGGTCCCGAGTTCGATTC
TCGGAATGCCCC
>Chr1.trna39 Chr1:10090769-10090840 (+) Pro (TGG) 72 bp Sc: 68.5
GGGCATTTGGTCTAGTGGTATGATTCTCGCTTTGGGTGCGAGAGGTCCCGAGTTCGATTC
TCGGAATGCCCC
>Chr1.trna40 Chr1:10092325-10092396 (+) Pro (TGG) 72 bp Sc: 68.5
GGGCATTTGGTCTAGTGGTATGATTCTCGCTTTGGGTGCGAGAGGTCCCGAGTTCGATTC
TCGGAATGCCCC
>Chr1.trna41 Chr1:10092801-10092872 (+) Pro (TGG) 72 bp Sc: 68.5
GGGCATTTGGTCTAGTGGTATGATTCTCGCTTTGGGTGCGAGAGGTCCCGAGTTCGATTC
TCGGAATGCCCC
>Chr1.trna42 Chr1:10093309-10093380 (+) Pro (TGG) 72 bp Sc: 68.5
GGGCATTTGGTCTAGTGGTATGATTCTCGCTTTGGGTGCGAGAGGTCCCGAGTTCGATTC
TCGGAATGCCCC
>Chr1.trna43 Chr1:10093746-10093817 (+) Pro (TGG) 72 bp Sc: 68.5
GGGCATTTGGTCTAGTGGTATGATTCTCGCTTTGGGTGCGAGAGGTCCCGAGTTCGATTC
TCGGAATGCCCC
>Chr1.trna44 Chr1:10094173-10094244 (+) Pro (TGG) 72 bp Sc: 68.5
GGGCATTTGGTCTAGTGGTATGATTCTCGCTTTGGGTGCGAGAGGTCCCGAGTTCGATTC
TCGGAATGCCCC
>Chr1.trna45 Chr1:10096951-10097022 (+) Pro (AGG) 72 bp Sc: 58.1
TGGCATTTGGTCTAGTGGTATGATTCTCGCTTAGGGTGCGAGAGGTCCCGAGTTCAATTC
TCGGAATGCCCC
>Chr1.trna46 Chr1:10097114-10097185 (+) Pro (TGG) 72 bp Sc: 68.5
GGGCATTTGGTCTAGTGGTATGATTCTCGCTTTGGGTGCGAGAGGTCCCGAGTTCGATTC
TCGGAATGCCCC
>Chr1.trna47 Chr1:10097718-10097789 (+) Pro (TGG) 72 bp Sc: 68.5
GGGCATTTGGTCTAGTGGTATGATTCTCGCTTTGGGTGCGAGAGGTCCCGAGTTCGATTC
TCGGAATGCCCC
>Chr1.trna48 Chr1:10098653-10098724 (+) Pro (TGG) 72 bp Sc: 68.5
GGGCATTTGGTCTAGTGGTATGATTCTCGCTTTGGGTGCGAGAGGTCCCGAGTTCGATTC
TCGGAATGCCCC
>Chr1.trna49 Chr1:10099079-10099150 (+) Pro (TGG) 72 bp Sc: 68.5
GGGCATTTGGTCTAGTGGTATGATTCTCGCTTTGGGTGCGAGAGGTCCCGAGTTCGATTC
TCGGAATGCCCC
>Chr1.trna50 Chr1:10099425-10099496 (+) Pro (AGG) 72 bp Sc: 67.4
GGGCATTTGGTCTAGTGGTATGATTCTCGCTTAGGGTGCGAGAGGTCCCGAGTTCAATTC
TCGGAATGCCCC
>Chr1.trna51 Chr1:10099827-10099898 (+) Pro (TGG) 72 bp Sc: 68.5
GGGCATTTGGTCTAGTGGTATGATTCTCGCTTTGGGTGCGAGAGGTCCCGAGTTCGATTC
TCGGAATGCCCC
>Chr1.trna52 Chr1:10100273-10100344 (+) Pro (TGG) 72 bp Sc: 68.5
GGGCATTTGGTCTAGTGGTATGATTCTCGCTTTGGGTGCGAGAGGTCCCGAGTTCGATTC
TCGGAATGCCCC
>Chr1.trna53 Chr1:10101028-10101099 (+) Pro (TGG) 72 bp Sc: 68.5
GGGCATTTGGTCTAGTGGTATGATTCTCGCTTTGGGTGCGAGAGGTCCCGAGTTCGATTC
TCGGAATGCCCC
>Chr1.trna54 Chr1:10101600-10101671 (+) Pro (TGG) 72 bp Sc: 68.5
GGGCATTTGGTCTAGTGGTATGATTCTCGCTTTGGGTGCGAGAGGTCCCGAGTTCGATTC
TCGGAATGCCCC
>Chr1.trna55 Chr1:10101993-10102064 (+) Pro (TGG) 72 bp Sc: 68.5
GGGCATTTGGTCTAGTGGTATGATTCTCGCTTTGGGTGCGAGAGGTCCCGAGTTCGATTC
TCGGAATGCCCC
>Chr1.trna56 Chr1:10106090-10106161 (+) Pro (TGG) 72 bp Sc: 68.5
GGGCATTTGGTCTAGTGGTATGATTCTCGCTTTGGGTGCGAGAGGTCCCGAGTTCGATTC
TCGGAATGCCCC
>Chr1.trna57 Chr1:10106528-10106599 (+) Pro (TGG) 72 bp Sc: 68.5
GGGCATTTGGTCTAGTGGTATGATTCTCGCTTTGGGTGCGAGAGGTCCCGAGTTCGATTC
TCGGAATGCCCC
>Chr1.trna58 Chr1:10106898-10106969 (+) Pro (TGG) 72 bp Sc: 68.5
GGGCATTTGGTCTAGTGGTATGATTCTCGCTTTGGGTGCGAGAGGTCCCGAGTTCGATTC
TCGGAATGCCCC
>Chr1.trna59 Chr1:10107649-10107720 (+) Pro (TGG) 72 bp Sc: 68.5
GGGCATTTGGTCTAGTGGTATGATTCTCGCTTTGGGTGCGAGAGGTCCCGAGTTCGATTC
TCGGAATGCCCC
>Chr1.trna60 Chr1:10108389-10108460 (+) Pro (TGG) 72 bp Sc: 68.5
GGGCATTTGGTCTAGTGGTATGATTCTCGCTTTGGGTGCGAGAGGTCCCGAGTTCGATTC
TCGGAATGCCCC
>Chr1.trna61 Chr1:10108710-10108781 (+) Pro (TGG) 72 bp Sc: 62.7
GGGCATTTGGTCTAGTGGTATGATTCTCGCTTTGGGTGCGAGAGGTCCCGAGTTCGATTC
TCGCAATGCCCC
>Chr1.trna62 Chr1:10756722-10756794 (+) Glu (CTC) 73 bp Sc: 76.3
TCCGTTGTAGTCTAGCTGGTCAGGATACTCGGCTCTCACCCGAGAGACCCGGGTTCGAGT
CCCGGCAACGGAG
>Chr1.trna63 Chr1:11104113-11104186 (+) Ile (AAT) 74 bp Sc: 86.4
GGCCTATTAGCTCAGTTGGTTAGAGCGTCGTGCTAATAACGCGAAGGTCACAGGTTCGAT
CCCTGTATAGGCCA
>Chr1.trna64 Chr1:13686426-13686498 (+) Arg (TCT) 73 bp Sc: 71.0
GCGCCCGTGGCCTAATGGATAAGGCGTTTGACTTCTAATCAAACGATTGTGGGTTCGAGT
CCCACCGGGCGTG
>Chr1.trna65 Chr1:17156607-17156678 (+) Pro (TGG) 72 bp Sc: 68.5
GGGCATTTGGTCTAGTGGTATGATTCTCGCTTTGGGTGCGAGAGGTCCCGAGTTCGATTC
TCGGAATGCCCC
>Chr1.trna66 Chr1:17157360-17157431 (+) Leu (AAG) 72 bp Sc: 53.2
GGGCATTTGGTCTAGTGGTTTGATTTTCGCTTAAGGTGCGAGAGGTCCCGAGTTCAATTC
TCAGAATGCCCC
>Chr1.trna67 Chr1:17158531-17158602 (+) Pro (TGG) 72 bp Sc: 68.5
GGGCATTTGGTCTAGTGGTATGATTCTCGCTTTGGGTGCGAGAGGTCCCGAGTTCGATTC
TCGGAATGCCCC
>Chr1.trna68 Chr1:17158979-17159050 (+) Pro (TGG) 72 bp Sc: 68.5
GGGCATTTGGTCTAGTGGTATGATTCTCGCTTTGGGTGCGAGAGGTCCCGAGTTCGATTC
TCGGAATGCCCC
>Chr1.trna69 Chr1:17160528-17160599 (+) Pro (TGG) 72 bp Sc: 68.5
GGGCATTTGGTCTAGTGGTATGATTCTCGCTTTGGGTGCGAGAGGTCCCGAGTTCGATTC
TCGGAATGCCCC
>Chr1.trna70 Chr1:17160969-17161040 (+) Pro (TGG) 72 bp Sc: 68.5
GGGCATTTGGTCTAGTGGTATGATTCTCGCTTTGGGTGCGAGAGGTCCCGAGTTCGATTC
TCGGAATGCCCC
>Chr1.trna71 Chr1:17162022-17162093 (+) Pro (TGG) 72 bp Sc: 68.5
GGGCATTTGGTCTAGTGGTATGATTCTCGCTTTGGGTGCGAGAGGTCCCGAGTTCGATTC
TCGGAATGCCCC
>Chr1.trna72 Chr1:17731841-17731913 (+) Lys (CTT) 73 bp Sc: 87.7
GCCCGTCTAGCTCAGTTGGTAGAGCGCAAGGCTCTTAACCTTGTGGTCGTGGGTTCGAGC
CCCACGGTGGGCG
>Chr1.trna73 Chr1:18308903-18308987 (+) Tyr (GTA) 85 bp Sc: 74.2
CCGACCTTAGCTCAGTTGGTAGAGCGGAAGACTGTAGTGTTTGCAGACAATCTTTAGGTC
GCTGGTTCGATTCCGGCAGGTCGGA
>Chr1.trna74 Chr1:18387802-18387874 (+) Arg (CCT) 73 bp Sc: 74.8
GCGCCTGTAGCTCAGTGGATAGAGCGTCTGTTTCCTAAGCAGAAGGTCGTAGGTTCGACC
CCTACCTGGCGCG
>Chr1.trna75 Chr1:18552999-18553078 (+) Leu (TAG) 80 bp Sc: 64.9
GATAGTTTGGCCGAGTGGTCTAAGGCGCCAGATTTAGGCTCTGGTCCGAAAGGGCGTGGG
TTCAAATCCCACAGCTGTCA
>Chr1.trna76 Chr1:18557900-18557979 (+) Leu (TAG) 80 bp Sc: 64.9
GATAGTTTGGCCGAGTGGTCTAAGGCGCCAGATTTAGGCTCTGGTCCGAAAGGGCGTGGG
TTCAAATCCCACAGCTGTCA
>Chr1.trna77 Chr1:19424555-19424628 (+) Asn (GTT) 74 bp Sc: 81.4
GCTGGAGTAGCTCAGTTGGTTAGAGCGTGTGGCTGTTAACCACAAGGTCAGAGGTTCGAC
CCCTCTCTCTAGCG
>Chr1.trna78 Chr1:19847973-19848046 (+) Ile (TAT) 74 bp Sc: 85.9
GGTCCCGTAGCTCAGTTGGTTAGAGCGTTGGTCTTATGAGCCGAAGGTCGCGGGTTCGAG
CCCCGCCGGGACCA
>Chr1.trna79 Chr1:20791311-20791392 (+) Ser (TGA) 82 bp Sc: 80.7
GTCGATATGTCCGAGTGGTTAAGGAGACAGACTTGAAATCTGTTGGGCTTCGCCCGCGCA
GGTTCGAACCCTGCTGTCGACG
>Chr1.trna80 Chr1:21268787-21268868 (+) Ser (AGA) 82 bp Sc: 64.8
GTGGAAGTGGCGGAGTGGTTATCGGGCATGACTAGAAATCATGTGGGCTTTGCCCGCGCA
GGTTCGAATCCTGCCGTTCACG
>Chr1.trna81 Chr1:21269122-21269206 (+) Tyr (GTA) 85 bp Sc: 64.6
CCGACCTTAGCTCAGTTGGTAGAGCGGAGGACTGTAGTTGACGCAGATTATCCTTAGGTC
ATTGGTTCGAATCCGCTAGGTCGGA
>Chr1.trna82 Chr1:21269552-21269636 (+) Tyr (GTA) 85 bp Sc: 72.2
CCGACCTTAGCTCAGTTGGTAGAGCGGAGGACTGTAGTAGACGCAGATTATCCTTAGGTC
ACTGGTTCGAATCCGGTAGGTCGGA
>Chr1.trna83 Chr1:21270296-21270377 (+) Ser (AGA) 82 bp Sc: 77.0
GTGGACGTGCCGGAGTGGTTATCGGGCATGACTAGAAATCATGTGGGCTTTGCCCGCGCA
GGTTCGAATCCTGCCGTTCACG
>Chr1.trna84 Chr1:21270631-21270715 (+) Tyr (GTA) 85 bp Sc: 64.6
CCGACCTTAGCTCAGTTGGTAGAGCGGAGGACTGTAGTTGACGCAGATTATCCTTAGGTC
ATTGGTTCGAATCCGCTAGGTCGGA
>Chr1.trna85 Chr1:21271061-21271145 (+) Tyr (GTA) 85 bp Sc: 72.2
CCGACCTTAGCTCAGTTGGTAGAGCGGAGGACTGTAGTAGACGCAGATTATCCTTAGGTC
ACTGGTTCGAATCCGGTAGGTCGGA
>Chr1.trna86 Chr1:21271805-21271886 (+) Ser (AGA) 82 bp Sc: 64.8
GTGGAAGTGGCGGAGTGGTTATCGGGCATGACTAGAAATCATGTGGGCTTTGCCCGCGCA
GGTTCGAATCCTGCCGTTCACG
>Chr1.trna87 Chr1:21272140-21272224 (+) Tyr (GTA) 85 bp Sc: 64.6
CCGACCTTAGCTCAGTTGGTAGAGCGGAGGACTGTAGTTGACGCAGATTATCCTTAGGTC
ATTGGTTCGAATCCGCTAGGTCGGA
>Chr1.trna88 Chr1:21272570-21272654 (+) Tyr (GTA) 85 bp Sc: 72.2
CCGACCTTAGCTCAGTTGGTAGAGCGGAGGACTGTAGTAGACGCAGATTATCCTTAGGTC
ACTGGTTCGAATCCGGTAGGTCGGA
>Chr1.trna89 Chr1:21273314-21273395 (+) Ser (AGA) 82 bp Sc: 77.0
GTGGACGTGCCGGAGTGGTTATCGGGCATGACTAGAAATCATGTGGGCTTTGCCCGCGCA
GGTTCGAATCCTGCCGTTCACG
>Chr1.trna90 Chr1:21273649-21273733 (+) Tyr (GTA) 85 bp Sc: 64.6
CCGACCTTAGCTCAGTTGGTAGAGCGGAGGACTGTAGTTGACGCAGATTATCCTTAGGTC
ATTGGTTCGAATCCGCTAGGTCGGA
>Chr1.trna91 Chr1:21274079-21274163 (+) Tyr (GTA) 85 bp Sc: 72.2
CCGACCTTAGCTCAGTTGGTAGAGCGGAGGACTGTAGTAGACGCAGATTATCCTTAGGTC
ACTGGTTCGAATCCGGTAGGTCGGA
>Chr1.trna92 Chr1:21274823-21274904 (+) Ser (AGA) 82 bp Sc: 74.1
GTGGACGTGCCGGAGTGGTTATCGGGCATGACTAGAAATCATGTGGGTTTTGCCCGCGCA
GGTTCGAATCCTGCCGTTCACG
>Chr1.trna93 Chr1:21275158-21275242 (+) Tyr (GTA) 85 bp Sc: 72.2
CCGACCTTAGCTCAGTTGGTAGAGCGGAGGACTGTAGTTGACGCAGATTATCCTTAGGTC
ACTGGTTCGAATCCGGTAGGTCGGA
>Chr1.trna94 Chr1:21275609-21275693 (+) Tyr (GTA) 85 bp Sc: 72.2
CCGACCTTAGCTCAGTTGGTAGAGCGGAGGACTGTAGTAGACGTAGATTATCCTTAGGTC
ACTGGTTCGAATCCGGTAGGTCGGA
>Chr1.trna95 Chr1:21276352-21276433 (+) Ser (AGA) 82 bp Sc: 77.0
GTGGACGTGCCGGAGTGGTTATCGGGCATGACTAGAAATCATGTGGGCTTTGCCCGCGCA
GGTTCGAATCCTGCCGTTCACG
>Chr1.trna96 Chr1:21276687-21276771 (+) Tyr (GTA) 85 bp Sc: 64.6
CCGACCTTAGCTCAGTTGGTAGAGCGGAGGACTGTAGTTGACGCAGATTATCCTTAGGTC
ATTGGTTCGAATCCGCTAGGTCGGA
>Chr1.trna97 Chr1:21277117-21277201 (+) Tyr (GTA) 85 bp Sc: 72.2
CCGACCTTAGCTCAGTTGGTAGAGCGGAGGACTGTAGTAGACGCAGATTATCCTTAGGTC
ACTGGTTCGAATCCGGTAGGTCGGA
>Chr1.trna98 Chr1:21277861-21277942 (+) Ser (AGA) 82 bp Sc: 74.1
GTGGACGTGCCGGAGTGGTTATCGGGCATGACTAGAAATCATGTGGGTTTTGCCCGCGCA
GGTTCGAATCCTGCCGTTCACG
>Chr1.trna99 Chr1:21278196-21278280 (+) Tyr (GTA) 85 bp Sc: 72.2
CCGACCTTAGCTCAGTTGGTAGAGCGGAGGACTGTAGTTGACGCAGATTATCCTTAGGTC
ACTGGTTCGAATCCGGTAGGTCGGA
>Chr1.trna100 Chr1:21278647-21278731 (+) Tyr (GTA) 85 bp Sc: 72.2
CCGACCTTAGCTCAGTTGGTAGAGCGGAGGACTGTAGTAGACGTAGATTATCCTTAGGTC
ACTGGTTCGAATCCGGTAGGTCGGA
>Chr1.trna101 Chr1:21279390-21279471 (+) Ser (AGA) 82 bp Sc: 70.1
GTGGACGTGCCGGAGTGGTTATCGGGCATAACTAGAAATCATGTGGGCTTTGCCCGCGCA
GGTTCGAATCCTGCCGTTCACG
>Chr1.trna102 Chr1:21279720-21279804 (+) Tyr (GTA) 85 bp Sc: 72.2
CCGACCTTAGCTCAGTTGGTAGAGCGGAGGACTGTAGTTGACGCAGATAATCCTTAGGTC
ACTGGTTCGAATCCGGTAGGTCGGA
>Chr1.trna103 Chr1:21280178-21280262 (+) Tyr (GTA) 85 bp Sc: 72.2
CCGACCTTAGCTCAGTTGGTAGAGCGGAGGACTGTAGTAGACGCAGATTATCCTTAGGTC
ACTGGTTCGAATCCGGTAGGTCGGA
>Chr1.trna104 Chr1:21280922-21281003 (+) Ser (AGA) 82 bp Sc: 77.0
GTGGACGTGCCGGAGTGGTTATCGGGCATGACTAGAAATCATGTGGGCTTTGCCCGCGCA
GGTTCGAATCCTGCCGTTCACG
>Chr1.trna105 Chr1:21281252-21281336 (+) Tyr (GTA) 85 bp Sc: 72.2
CCGACCTTAGCTCAGTTGGTAGAGCGGAGGACTGTAGTTGACGCAGATAATCCTTAGGTC
ACTGGTTCGAATCCGGTAGGTCGGA
>Chr1.trna106 Chr1:21281710-21281794 (+) Tyr (GTA) 85 bp Sc: 54.1
CCGACCTTAGCTCAGTTGGTAGAGCGGAGGACTGTAGTAGACGCAGATTATCCTTAGGTC
ACTGGTTCGAATCTGGTAGGTTTGA
>Chr1.trna107 Chr1:21282454-21282535 (+) Ser (AGA) 82 bp Sc: 77.0
GTGGACGTGCCGGAGTGGTTATCGGGCATGACTAGAAATCATGTGGGCTTTGCCCGCGCA
GGTTCGAATCCTGCCGTTCACG
>Chr1.trna108 Chr1:21282784-21282868 (+) Tyr (GTA) 85 bp Sc: 72.2
CCGACCTTAGCTCAGTTGGTAGAGCGGAGGACTGTAGTTGACGCAGATAATCCTTAGGTC
ACTGGTTCGAATCCGGTAGGTCGGA
>Chr1.trna109 Chr1:21283242-21283326 (+) Tyr (GTA) 85 bp Sc: 72.2
CCGACCTTAGCTCAGTTGGTAGAGCGGAGGACTGTAGTAGACGCAGATTATCCTTAGGTC
ACTGGTTCGAATCCGGTAGGTCGGA
>Chr1.trna110 Chr1:21283986-21284067 (+) Ser (AGA) 82 bp Sc: 77.0
GTGGACGTGCCGGAGTGGTTATCGGGCATGACTAGAAATCATGTGGGCTTTGCCCGCGCA
GGTTCGAATCCTGCCGTTCACG
>Chr1.trna111 Chr1:21284316-21284400 (+) Tyr (GTA) 85 bp Sc: 72.2
CCGACCTTAGCTCAGTTGGTAGAGCGGAGGACTGTAGTTGACGCAGATAATCCTTAGGTC
ACTGGTTCGAATCCGGTAGGTCGGA
>Chr1.trna112 Chr1:21284774-21284858 (+) Tyr (GTA) 85 bp Sc: 72.2
CCGACCTTAGCTCAGTTGGTAGAGCGGAGGACTGTAGTAGACGCAGATTATCCTTAGGTC
ACTGGTTCGAATCCGGTAGGTCGGA
>Chr1.trna113 Chr1:21285519-21285600 (+) Ser (AGA) 82 bp Sc: 77.0
GTGGACGTGCCGGAGTGGTTATCGGGCATGACTAGAAATCATGTGGGCTTTGCCCGCGCA
GGTTCGAATCCTGCCGTTCACG
>Chr1.trna114 Chr1:21285849-21285933 (+) Tyr (GTA) 85 bp Sc: 72.2
CCGACCTTAGCTCAGTTGGTAGAGCGGAGGACTGTAGTTGACGCAGATAATCCTTAGGTC
ACTGGTTCGAATCCGGTAGGTCGGA
>Chr1.trna115 Chr1:21286306-21286390 (+) Tyr (GTA) 85 bp Sc: 72.2
CCGACCTTAGCTCAGTTGGTAGAGCGGAGGACTGTAGTAGACGCAGATTATCCTTAGGTC
ACTGGTTCGAATCCGGTAGGTCGGA
>Chr1.trna116 Chr1:21287050-21287131 (+) Ser (AGA) 82 bp Sc: 77.0
GTGGACGTGCCGGAGTGGTTATCGGGCATGACTAGAAATCATGTGGGCTTTGCCCGCGCA
GGTTCGAATCCTGCCGTTCACG
>Chr1.trna117 Chr1:21287380-21287464 (+) Tyr (GTA) 85 bp Sc: 72.2
CCGACCTTAGCTCAGTTGGTAGAGCGGAGGACTGTAGTTGACGCAGATAATCCTTAGGTC
ACTGGTTCGAATCCGGTAGGTCGGA
>Chr1.trna118 Chr1:21287837-21287921 (+) Tyr (GTA) 85 bp Sc: 72.2
CCGACCTTAGCTCAGTTGGTAGAGCGGAGGACTGTAGTAGACGCAGATTATCCTTAGGTC
ACTGGTTCGAATCCGGTAGGTCGGA
>Chr1.trna119 Chr1:21288581-21288662 (+) Ser (AGA) 82 bp Sc: 77.0
GTGGACGTGCCGGAGTGGTTATCGGGCATGACTAGAAATCATGTGGGCTTTGCCCGCGCA
GGTTCGAATCCTGCCGTTCACG
>Chr1.trna120 Chr1:21288910-21288994 (+) Tyr (GTA) 85 bp Sc: 72.2
CCGACCTTAGCTCAGTTGGTAGAGCGGAGGACTGTAGTTGACGCAGATAATCCTTAGGTC
ACTGGTTCGAATCCGGTAGGTCGGA
>Chr1.trna121 Chr1:21289368-21289452 (+) Tyr (GTA) 85 bp Sc: 72.2
CCGACCTTAGCTCAGTTGGTAGAGCGGAGGACTGTAGTAGACGCAGATTATCCTTAGGTC
ACTGGTTCGAATCCGGTAGGTCGGA
>Chr1.trna122 Chr1:21290112-21290193 (+) Ser (AGA) 82 bp Sc: 50.6
GTGGAAGTGCCGGAGTGGTTATCGGGAATGACTAGAAATCATGGGGGCTTTGCCCGCGCA
GGTTTGAATCTTGCCGTTTACG
>Chr1.trna123 Chr1:21290445-21290529 (+) Tyr (GTA) 85 bp Sc: 68.9
CCGACCTTAGCTCAGTTGGTAGAGCGGAGGACTGTAGTTGACGCAGATAATCCTTAGGTC
ATTGGTTCGAATCCGGTAGGTCGGA
>Chr1.trna124 Chr1:21290903-21290987 (+) Tyr (GTA) 85 bp Sc: 60.9
CCGACTTTAGCTCAGTTGGTAGAGCGGAGGACAGTAGAAGACGCAGATTATCCTTAGGTC
ACTGGTTCGAATCCGGTAGGTCGGA
>Chr1.trna125 Chr1:21291461-21291542 (+) Ser (AGA) 82 bp Sc: 77.0
GTGGACGTGCCGGAGTGGTTATCGGGCATGACTAGAAATCATGTGGGCTTTGCCCGCGCA
GGTTCGAATCCTGCCGTTCACG
>Chr1.trna126 Chr1:21291791-21291875 (+) Tyr (GTA) 85 bp Sc: 64.3
CCGACCTTAGCTCAGTTGGTAGAGCGGAGGACTGTAGTTGACGCAGATAATCCTTAGGTC
ACTGGTTCGAATTCGGTAGGTCGGA
>Chr1.trna127 Chr1:21292248-21292332 (+) Tyr (GTA) 85 bp Sc: 72.2
CCGACCTTAGCTCAGTTGGTAGAGCGGAGGACTGTAGTAGACGCAGATTATCCTTAGGTC
ACTGGTTCGAATCCGGTAGGTCGGA
>Chr1.trna128 Chr1:21292992-21293073 (+) Ser (AGA) 82 bp Sc: 50.6
GTGGAAGTGCCGGAGTGGTTATCGGGAATGACTAGAAATCATGGGGGCTTTGCCCGCGCA
GGTTTGAATCTTGCCGTTTACG
>Chr1.trna129 Chr1:21293325-21293409 (+) Tyr (GTA) 85 bp Sc: 68.9
CCGACCTTAGCTCAGTTGGTAGAGCGGAGGACTGTAGTTGACGCAGATAATCCTTAGGTC
ATTGGTTCGAATCCGGTAGGTCGGA
>Chr1.trna130 Chr1:21293783-21293867 (+) Tyr (GTA) 85 bp Sc: 60.9
CCGACTTTAGCTCAGTTGGTAGAGCGGAGGACAGTAGAAGACGCAGATTATCCTTAGGTC
ACTGGTTCGAATCCGGTAGGTCGGA
>Chr1.trna131 Chr1:21294341-21294422 (+) Ser (AGA) 82 bp Sc: 77.0
GTGGACGTGCCGGAGTGGTTATCGGGCATGACTAGAAATCATGTGGGCTTTGCCCGCGCA
GGTTCGAATCCTGCCGTTCACG
>Chr1.trna132 Chr1:21294671-21294755 (+) Tyr (GTA) 85 bp Sc: 64.3
CCGACCTTAGCTCAGTTGGTAGAGCGGAGGACTGTAGTTGACGCAGATAATCCTTAGGTC
ACTGGTTCGAATTCGGTAGGTCGGA
>Chr1.trna133 Chr1:21295128-21295212 (+) Tyr (GTA) 85 bp Sc: 72.2
CCGACCTTAGCTCAGTTGGTAGAGCGGAGGACTGTAGTAGACGCAGATTATCCTTAGGTC
ACTGGTTCGAATCCGGTAGGTCGGA
>Chr1.trna134 Chr1:21295872-21295953 (+) Ser (AGA) 82 bp Sc: 57.7
GTGGACGTGCCGGAGTGGTTATCGGGAATGACTAGAAATCATGGGGGCTTTGCCCGCGCA
GGTTTGAATCTTGCCGTTTACG
>Chr1.trna135 Chr1:21296205-21296289 (+) Tyr (GTA) 85 bp Sc: 68.9
CCGACCTTAGCTCAGTTGGTAGAGCGGAGGACTGTAGTTGACGCAGATAATCCTTAGGTC
ATTGGTTCGAATCCGGTAGGTCGGA
>Chr1.trna136 Chr1:21296663-21296747 (+) Tyr (GTA) 85 bp Sc: 57.0
CCGACCTTAGCTCAGTTGGTAGAGCGGAGGACAGTAGAAGACGCAGATTATCCTTAGGTC
ACAGGTTCGAATCCGGTAGGTCGGA
>Chr1.trna137 Chr1:21297221-21297302 (+) Ser (AGA) 82 bp Sc: 77.0
GTGGACGTGCCGGAGTGGTTATCGGGCATGACTAGAAATCATGTGGGCTTTGCCCGCGCA
GGTTCGAATCCTGCCGTTCACG
>Chr1.trna138 Chr1:21297551-21297635 (+) Tyr (GTA) 85 bp Sc: 50.3
CCAACCTTAGCTCAGTTGGTAGAGCGGAGGACTGTAGTTGACGCAGATAATCCTTAGGTC
ACTGGTTCGAATTTGGTAGGTCGGA
>Chr1.trna139 Chr1:21298009-21298093 (+) Tyr (GTA) 85 bp Sc: 72.2
CCGACCTTAGCTCAGTTGGTAGAGCGGAGGACTGTAGTAGACGCAGATTATCCTTAGGTC
ACTGGTTCGAATCCGGTAGGTCGGA
>Chr1.trna140 Chr1:21298753-21298834 (+) Ser (AGA) 82 bp Sc: 57.7
GTGGACGTGCCGGAGTGGTTATCGGGAATGACTAGAAATCATGGGGGCTTTGCCCGCGCA
GGTTTGAATCTTGCCGTTTACG
>Chr1.trna141 Chr1:21299086-21299170 (+) Tyr (GTA) 85 bp Sc: 68.9
CCGACCTTAGCTCAGTTGGTAGAGCGGAGGACTGTAGTTGACGCAGATAATCCTTAGGTC
ATTGGTTCGAATCCGGTAGGTCGGA
>Chr1.trna142 Chr1:21299544-21299628 (+) Tyr (GTA) 85 bp Sc: 57.0
CCGACCTTAGCTCAGTTGGTAGAGCGGAGGACAGTAGAAGACGCAGATTATCCTTAGGTC
ACAGGTTCGAATCCGGTAGGTCGGA
>Chr1.trna143 Chr1:21300102-21300183 (+) Ser (AGA) 82 bp Sc: 77.0
GTGGACGTGCCGGAGTGGTTATCGGGCATGACTAGAAATCATGTGGGCTTTGCCCGCGCA
GGTTCGAATCCTGCCGTTCACG
>Chr1.trna144 Chr1:21300432-21300516 (+) Tyr (GTA) 85 bp Sc: 50.3
CCAACCTTAGCTCAGTTGGTAGAGCGGAGGACTGTAGTTGACGCAGATAATCCTTAGGTC
ACTGGTTCGAATTTGGTAGGTCGGA
>Chr1.trna145 Chr1:21300890-21300974 (+) Tyr (GTA) 85 bp Sc: 72.2
CCGACCTTAGCTCAGTTGGTAGAGCGGAGGACTGTAGTAGACGCAGATTATCCTTAGGTC
ACTGGTTCGAATCCGGTAGGTCGGA
>Chr1.trna146 Chr1:21301634-21301715 (+) Ser (AGA) 82 bp Sc: 57.7
GTGGACGTGCCGGAGTGGTTATCGGGAATGACTAGAAATCATGGGGGCTTTGCCCGCGCA
GGTTTGAATCTTGCCGTTTACG
>Chr1.trna147 Chr1:21301967-21302051 (+) Tyr (GTA) 85 bp Sc: 68.9
CCGACCTTAGCTCAGTTGGTAGAGCGGAGGACTGTAGTTGACGCAGATAATCCTTAGGTC
ATTGGTTCGAATCCGGTAGGTCGGA
>Chr1.trna148 Chr1:21302425-21302509 (+) Tyr (GTA) 85 bp Sc: 53.7
CCGACCTTAGCTCAGTTGGTAGAGCGGAGGACAGTAGAAGACGCAGATTATCCTTAGGTC
ATAGGTTCGAATCCGGTAGGTCGGA
>Chr1.trna149 Chr1:21302983-21303064 (+) Ser (AGA) 82 bp Sc: 44.5
GTGGACGTGCCGGAGTGGTTATCGGGAATGACTAGAAATCATGGAGGCTTTGCCCGCGCA
CGTTTGAATCTTGCCGTTTACG
>Chr1.trna150 Chr1:21303317-21303401 (+) Tyr (GTA) 85 bp Sc: 72.2
CCGACCTTAGCTCAGTTGGTAGAGCGGAGGACTGTAGTTGAAGCAGATAATCCTTAGGTC
ACTGGTTCGAATCCGGTAGGTCGGA
>Chr1.trna151 Chr1:21303777-21303861 (+) Tyr (GTA) 85 bp Sc: 72.2
CCGACCTTAGCTCAGTTGGTAGAGCGGAGGACTGTAGTAGACGCAGATTATCCTTAGGTC
ACTGGTTCGAATCCGGTAGGTCGGA
>Chr1.trna152 Chr1:21304520-21304603 (+) Ser (AGA) 84 bp Sc: 51.7
GTGGACATGCCGGAGTGGTGTTATCGGGCATAACTAGAAATCATGTGGGCTTTGCCCGCG
CAGGTTCGAATCATGCCGTTTACG
>Chr1.trna153 Chr1:21304856-21304935 (+) Tyr (GTA) 80 bp Sc: 47.2
CCGACCTTAGCTCTGTTGGTATAGCGGAGGACTGTAGTTGACGCATCCTTAGGTCACTGG
TTCGAATTCGGTAGGTCGGA
>Chr1.trna154 Chr1:21305311-21305395 (+) Tyr (GTA) 85 bp Sc: 72.2
CCGACCTTAGCTCAGTTGGTAGAGCGGAGGACTGTAGTAGACGCAGATTATCCTTAGGTC
ACTGGTTCGAATCCGGTAGGTCGGA
>Chr1.trna155 Chr1:21306055-21306136 (+) Ser (AGA) 82 bp Sc: 44.5
GTGGACGTGCCGGAGTGGTTATCGGGAATGACTAGAAATCATGGAGGCTTTGCCCGCGCA
CGTTTGAATCTTGCCGTTTACG
>Chr1.trna156 Chr1:21306389-21306473 (+) Tyr (GTA) 85 bp Sc: 72.2
CCGACCTTAGCTCAGTTGGTAGAGCGGAGGACTGTAGTTGAAGCAGATAATCCTTAGGTC
ACTGGTTCGAATCCGGTAGGTCGGA
>Chr1.trna157 Chr1:21306849-21306933 (+) Tyr (GTA) 85 bp Sc: 72.2
CCGACCTTAGCTCAGTTGGTAGAGCGGAGGACTGTAGTAGACGCAGATTATCCTTAGGTC
ACTGGTTCGAATCCGGTAGGTCGGA
>Chr1.trna158 Chr1:21307592-21307675 (+) Ser (AGA) 84 bp Sc: 51.7
GTGGACATGCCGGAGTGGTGTTATCGGGCATAACTAGAAATCATGTGGGCTTTGCCCGCG
CAGGTTCGAATCATGCCGTTTACG
>Chr1.trna159 Chr1:21307928-21308012 (+) Tyr (GTA) 85 bp Sc: 47.1
CCGACCTTAGCTCTGTTGGTATAGCGGAGGACTGTAGTTGACGCAGATAATCCTTAGGTC
ACTGGTTCGAATTCGGTAGGTCGGA
>Chr1.trna160 Chr1:21308387-21308471 (+) Tyr (GTA) 85 bp Sc: 72.2
CCGACCTTAGCTCAGTTGGTAGAGCGGAGGACTGTAGTAGACGCAGATTATCCTTAGGTC
ACTGGTTCGAATCCGGTAGGTCGGA
>Chr1.trna161 Chr1:22428167-22428237 (+) Gly (GCC) 71 bp Sc: 65.5
GCACCAGTGGTCTAGTGGTAGAATAGTACCCTGCCACGGTACAGACCCGGGTTCAATTCC
CGGCTGGTGCA
>Chr1.trna162 Chr1:22887090-22887169 (+) Leu (TAG) 80 bp Sc: 68.7
GACAATTTGGCCGAGTGGTCTAAGGCGCCAGATTTAGGCTCTGGTCCGAAAGGGCGTGGG
TTCAAATCCCACAGTTGTCA
>Chr1.trna163 Chr1:23802553-23802636 (+) Leu (CAA) 84 bp Sc: 79.5
GTCAGGATGGCCGAGTGGTCTAAGGCGCCAGACTCAAGTTCTGGTCTTCGAAAGAGGGCG
TGGGTTCAAATCCCACTTCTGACA
>Chr1.trna164 Chr1:23933137-23933209 (+) Ala (CGC) 73 bp Sc: 68.3
GGGGGTGTAGCTCATATGGTAGAGCGCTCGCTTCGCATGCGAGAGGCACGGGGTTCGATT
CCCCGCACCTCCA
>Chr1.trna165 Chr1:25829654-25829725 (+) Pro (AGG) 72 bp Sc: 67.4
GGGCATTTGGTCTAGTGGTATGATTCTCGCTTAGGGTGCGAGAGGTCCCGAGTTCAATTC
TCGGAATGCCCC
>Chr1.trna166 Chr1:25886536-25886609 (+) Ile (AAT) 74 bp Sc: 85.5
GGCCCATTAGCTCAGTTGGTTAGAGCGTCGTGCTAATAACGCGAAGGTCGCAGGTTCGAA
ACCTGCATGGGCCA
>Chr1.trna167 Chr1:25928196-25928268 (+) Phe (GAA) 73 bp Sc: 58.4
GCGGGGATAGCTCAGTTGGGAGAGCGTGACACTGAAGATCTGAAGGTCGCGTGTTCGATC
CACGCTCACCGCA
>Chr1.trna168 Chr1:25941164-25941235 (+) iMet (CAT) 72 bp Sc: 58.3
ATCAGAGTGGCGCAGCGGAAGCGTGGTGGGCCCATAACCCACAGGTCCCAGGATCGAAAC
CTGGCTCTGATA
>Chr1.trna169 Chr1:25989730-25989803 (+) Ile (AAT) 74 bp Sc: 86.4
GGCCTATTAGCTCAGTTGGTTAGAGCGTCGTGCTAATAACGCGAAGGTCACAGGTTCGAT
CCCTGTATAGGCCA
>Chr1.trna170 Chr1:26049478-26049551 (+) Asn (GTT) 74 bp Sc: 83.3
GCTGGAATAGCTCAGTTGGTTAGAGCGTGTGGCTGTTAACCACAAGGTCGGAGGTTCGAC
CCCTCCTTCTAGCG
>Chr1.trna171 Chr1:26973389-26973459 (+) Gly (GCC) 71 bp Sc: 67.5
GCACCAGTGGTCTAGTGGCATGATAGTACCCTGCCACGGTACAGACCCGGGTTCAATTCC
CGGCTGGTGCA
>Chr1.trna172 Chr1:27393385-27393466 (+) Ser (AGA) 82 bp Sc: 77.0
GTGGACGTGCCGGAGTGGTTATCGGGCATGACTAGAAATCATGTGGGCTTTGCCCGCGCA
GGTTCGAATCCTGCCGTTCACG
>Chr1.trna173 Chr1:27688163-27688234 (+) Glu (TTC) 72 bp Sc: 38.9 Possible pseudogene
TCCGATGTCGTCCAGCGGTTAGGATATTTGGCTTTCACCCAGGAGACCCGGGTTCGATTC
TTGGAATGGGAA
>Chr1.trna174 Chr1:27788983-27789054 (+) Asp (GTC) 72 bp Sc: 69.8
GTCGTTGTAGTATAGTGGTAAGTATTCCCGCCTGTCACGCGGGTGACCCGGGTTCGATCC
CCGGCAACGGCG
>Chr1.trna175 Chr1:28027960-28028040 (+) Leu (CAG) 81 bp Sc: 70.7
GTCAAGATGGCCGAGTTGGTCTAAGGCGCCAGTTTCAGGTACTGGTCCGAAAGGGCGTGG
GTTCAAATCCCACTCTTGACA
>Chr1.trna176 Chr1:28184532-28184603 (+) Asp (GTC) 72 bp Sc: 69.8
GTCGTTGTAGTATAGTGGTAAGTATTCCCGCCTGTCACGCGGGTGACCCGGGTTCGATCC
CCGGCAACGGCG
>Chr1.trna177 Chr1:28407984-28408056 (+) Glu (CTC) 73 bp Sc: 76.3
TCCGTTGTAGTCTAGCTGGTCAGGATACTCGGCTCTCACCCGAGAGACCCGGGTTCGAGT
CCCGGCAACGGAG
>Chr1.trna178 Chr1:28440889-28440960 (+) Thr (CGT) 72 bp Sc: 82.3
GCCTCCGTAGCATAGTGGTATTGCGTTCGCTTCGTAAGCGAAAGGCCGCGAGTTCGATCC
TCGCCGGGGGCT
>Chr1.trna179 Chr1:28527767-28527838 (+) Asp (GTC) 72 bp Sc: 69.8
GTCGTTGTAGTATAGTGGTAAGTATTCCCGCCTGTCACGCGGGTGACCCGGGTTCGATCC
CCGGCAACGGCG
>Chr1.trna180 Chr1:28634692-28634773 (+) Ser (TGA) 82 bp Sc: 79.6
GTCAATATGTCCGAGTGGTTAAGGAGATAGACTTGAAATCTATTGGGCTTCGCCCGCGCA
GGTTCGAACCCTGCTGTTGACG
>Chr1.trna181 Chr1:29804123-29804195 (+) Arg (CCG) 73 bp Sc: 69.5
GACCGCGTGGCCTAATGGATAAGGCGCTCGCCTCCGGAGCGGGAGATTGTGGGTTCGAGT
CCCACCGTGGTCG
>Chr1.trna182 Chr1:29833117-29833188 (+) Lys (TTT) 72 bp Sc: 92.3
GCCGTCTTAGCTCAGTGGTAGAGCGCGTGGCTTTTAACCACGTGGCCGTGGGTTCGATCC
CCACAGACGGCG
>Chr1.trna183 Chr1:29833718-29833789 (+) Lys (TTT) 72 bp Sc: 92.3
GCCGTCTTAGCTCAGTGGTAGAGCGCGTGGCTTTTAACCACGTGGCCGTGGGTTCGATCC
CCACAGACGGCG
>Chr1.trna184 Chr1:30237784-30237865 (+) Ser (AGA) 82 bp Sc: 77.0
GTGGACGTGCCGGAGTGGTTATCGGGCATGACTAGAAATCATGTGGGCTTTGCCCGCGCA
GGTTCGAATCCTGCCGTTCACG
>Chr1.trna185 Chr1:30174014-30174085 (-) Trp (CCA) 72 bp Sc: 75.8
GGATCCGTGGCGCAATGGTAGCGCGTCTGACTCCAGATCAGAAGGTTGCGTGTTCGATTC
ACGTCGGGTTCA
>Chr1.trna186 Chr1:30083996-30084069 (-) Arg (TCG) 74 bp Sc: 82.3
GACCGCATAGCGCAGTGGATTAGCGCGTTTGACTTCGGATCAAAAGGTCGTGGGTTCGAC
TCCCACTGTGGTCG
>Chr1.trna187 Chr1:29443926-29444010 (-) Met (CAT) 85 bp Sc: 64.2
GGGGTGGTGGCGCAGTTGGCTAGCGCGTAGGTCTCATAGCTACTGAGTGATCCTGAGGTC
GAGAGTTCGAGCCTCTCTCACCCCA
>Chr1.trna188 Chr1:29143090-29143161 (-) Gln (TTG) 72 bp Sc: 73.5
GGTTCTATGGTGTAGTGGTTAGCACTCTGGACTTTGAATCCAGCGACCTGGGTTCGACTC
CCGGTAGGACCT
>Chr1.trna189 Chr1:29002205-29002286 (-) Ser (GCT) 82 bp Sc: 79.9
GTCGCTTTGGCCGAGTGGTTAAGGCGTGTGCCTGCTAAGTACATGGGCTCTGCCCGCGAG
AGTTCGAATCTCTCAGGCGACG
>Chr1.trna190 Chr1:28947554-28947625 (-) Gln (TTG) 72 bp Sc: 73.5
GGTTCTATGGTGTAGTGGTTAGCACTCTGGACTTTGAATCCAGCGACCTGGGTTCGACTC
CCGGTAGGACCT
>Chr1.trna191 Chr1:28519985-28520056 (-) Glu (TTC) 72 bp Sc: 70.4
TCCGTTATCGTCCAGCGGTTAGGATATCTGGCTTTCACCCAGGAGACCCGGGTTCGATTC
CCGGTAACGGAG
>Chr1.trna192 Chr1:28373489-28373561 (-) Glu (CTC) 73 bp Sc: 76.3
TCCGTTGTAGTCTAGCTGGTCAGGATACTCGGCTCTCACCCGAGAGACCCGGGTTCGAGT
CCCGGCAACGGAG
>Chr1.trna193 Chr1:28020383-28020463 (-) Leu (AAG) 81 bp Sc: 71.4
GTTGATATGGCCGAGTTGGTCTAAGGCGCCAGATTAAGGTTCTGGTCCGAAAGGGCGTGG
GTTCAAATCCCACTGTCAACA
>Chr1.trna194 Chr1:26382154-26382225 (-) Pro (AGG) 72 bp Sc: 65.2
GGGCATTTGGTCTAGTGGTATGATTCTCGCTTAGGGTGCGAGAGGTCCGGAGTTCAATTC
TCCGAATGCCCC
>Chr1.trna195 Chr1:25932077-25932149 (-) Phe (GAA) 73 bp Sc: 78.3
GCGGGGATAGCTCAGTTGGGAGAGCGTCAGACTGAAGATCTGAAGGTCGCGTGTTCGATC
CACGCTCACCGCA
>Chr1.trna196 Chr1:24486992-24487073 (-) Ser (AGA) 82 bp Sc: 77.0
GTGGACGTGCCGGAGTGGTTATCGGGCATGACTAGAAATCATGTGGGCTTTGCCCGCGCA
GGTTCGAATCCTGCCGTTCACG
>Chr1.trna197 Chr1:23667485-23667556 (-) Thr (TGT) 72 bp Sc: 84.3
GCCCTTATAGCTCAGTGGTAGAGCGTCAGTCTTGTAAACTGAAGGTCCGTAGTTCGATCC
TGCGTGAGGGCA
>Chr1.trna198 Chr1:23559187-23559258 (-) Cys (GCA) 72 bp Sc: 80.1
GGGCTCATAGCTCAGTGGTAGAGCATTCGACTGCAGATCGAGAGGTCACCGGTTCGAACC
CGGTTGGGCCCT
>Chr1.trna199 Chr1:22866758-22866829 (-) Trp (CCA) 72 bp Sc: 75.8
GGATCCGTGGCGCAATGGTAGCGCGTCTGACTCCAGATCAGAAGGTTGCGTGTTCGATTC
ACGTCGGGTTCA
>Chr1.trna200 Chr1:22477773-22477846 (-) Arg (TCG) 74 bp Sc: 81.9
GACCGCATAGCGCAGTGGATTAGCGCGTCTGACTTCGGATCAGAAGGTCGTGGGTTCGAC
TCCCACTGTGGTCG
>Chr1.trna201 Chr1:22397592-22397662 (-) Gly (GCC) 71 bp Sc: 62.1
GCACCAGTGGTCTAGTGGTAGAATAGTACTCTGCCACGGTACAGACCCGGGTTCGATTCC
CGGCTGGTGCA
>Chr1.trna202 Chr1:22394637-22394707 (-) Gly (GCC) 71 bp Sc: 66.5
GCACCAGTGGTCTAGTGGTAGAATAGTACCCTGCCACGGTACAGACCCGGGTTCGATTCC
CGGCTGGTGCA
>Chr1.trna203 Chr1:22313414-22313484 (-) Gly (GCC) 71 bp Sc: 66.5
GCACCAGTGGTCTAGTGGTAGAATAGTACCCTGCCACGGTACAGACCCGGGTTCGATTCC
CGGCTGGTGCA
>Chr1.trna204 Chr1:22040612-22040683 (-) Pro (AGG) 72 bp Sc: 68.2
GGGCGTTTGGTCTAGTGGTATGATTCTCGCTTAGGGTGCGAGAGGTCCCGAGTTCAATTC
TCGGAACGCCCC
>Chr1.trna205 Chr1:21883843-21883924 (-) Ser (AGA) 82 bp Sc: 77.0
GTGGACGTGCCGGAGTGGTTATCGGGCATGACTAGAAATCATGTGGGCTTTGCCCGCGCA
GGTTCGAATCCTGCCGTTCACG
>Chr1.trna206 Chr1:21560573-21560644 (-) Gly (TCC) 72 bp Sc: 29.1 Possible pseudogene
TCCGTTGTCATCTAGTTTGGTCTTGATGTGGGTTCCCCCCATTGTTCCCGGGTTCAAATC
CCGGCAACGGAT
>Chr1.trna207 Chr1:20412928-20413000 (-) Ala (TGC) 73 bp Sc: 70.0
GGGGATGTAGCTCAAATGGTAGAGCGCTCGCTTTGCATGCGAGAGGCACGGGGTTCGATC
CCCCGCATCTCCA
>Chr1.trna208 Chr1:19925839-19925910 (-) Cys (GCA) 72 bp Sc: 80.8
GGGTCCTTAGCTCAGTGGTAGAGCAATTGACTGCAGATCAATAGGTCACCGGTTCGAATC
CGGTAGGGCCCT
>Chr1.trna209 Chr1:19685134-19685219 (-) Tyr (GTA) 86 bp Sc: 74.2
CCGACCTTAGCTCAGTTGGTAGAGCGGAAGACTGTAGTCTTTGACAGATAATCTTTAGGT
CGCTGGTTCGATTCCGGCAGGTCGGA
>Chr1.trna210 Chr1:19498419-19498492 (-) Arg (TCG) 74 bp Sc: 81.9
GACCGCATAGCGCAGTGGATTAGCGCGTCTGACTTCGGATCAGAAGGTCGTGGGTTCGAC
TCCCACTGTGGTCG
>Chr1.trna211 Chr1:18230479-18230552 (-) Thr (AGT) 74 bp Sc: 70.2
GCTCTCGTAGCTCAGTTGGTTAGAGCACCCGTTTAGTAAGCGGGAGGTCTTGAGTTCAAC
TCTCAACGAAAGCA
>Chr1.trna212 Chr1:18135598-18135669 (-) Asp (GTC) 72 bp Sc: 69.8
GTCGTTGTAGTATAGTGGTAAGTATTCCCGCCTGTCACGCGGGTGACCCGGGTTCGATCC
CCGGCAACGGCG
>Chr1.trna213 Chr1:16585705-16585776 (-) Asp (GTC) 72 bp Sc: 63.9
GTCGTTGTAGTATAGTGGTAAGGATTCCCGCCTGTCACGCGGGTGACCCGGGTTCGATCC
TCGGCAACGACG
>Chr1.trna214 Chr1:15730615-15730686 (-) iMet (CAT) 72 bp Sc: 55.0
ATCAGAGTGGCGCAGCGGAAGCGTGGTGGGCCCATAACCCACAGGTCCCAAGATCGAAAC
TTGGCTCTGATA
>Chr1.trna215 Chr1:11797201-11797285 (-) Met (CAT) 85 bp Sc: 64.2
GGGGTGGTGGCGCAGTTGGCTAGCGCGTAGGTCTCATAGCTACTGAGTGATCCTGAGGTC
GAGAGTTCGAGCCTCTCTCACCCCA
>Chr1.trna216 Chr1:10963573-10963646 (-) Val (AAC) 74 bp Sc: 72.5
GGTTTCGTGGTGTAGTTGGTTATCACGTCAGTCTAACACACTGAAGGTCTCCGGTTCGAA
CCCGGGCGAAGCCA
>Chr1.trna217 Chr1:10207306-10207378 (-) Glu (CTC) 73 bp Sc: 76.3
TCCGTTGTAGTCTAGCTGGTCAGGATACTCGGCTCTCACCCGAGAGACCCGGGTTCGAGT
CCCGGCAACGGAG
>Chr1.trna218 Chr1:8520290-8520363 (-) Val (AAC) 74 bp Sc: 72.5
GGTTTCGTGGTGTAGTTGGTTATCACGTCAGTCTAACACACTGAAGGTCTCCGGTTCGAA
CCCGGGCGAAGCCA
>Chr1.trna219 Chr1:7884370-7884454 (-) Met (CAT) 85 bp Sc: 64.2
GGGGTGGTGGCGCAGTTGGCTAGCGCGTAGGTCTCATAGCTACTGAGTGATCCTGAGGTC
GAGAGTTCGAGCCTCTCTCACCCCA
>Chr1.trna220 Chr1:7656120-7656191 (-) Gln (TTG) 72 bp Sc: 73.5
GGTTCTATGGTGTAGTGGTTAGCACTCTGGACTTTGAATCCAGCGACCTGGGTTCGACTC
CCGGTAGGACCT
>Chr1.trna221 Chr1:7499733-7499804 (-) Gln (TTG) 72 bp Sc: 73.5
GGTTCTATGGTGTAGTGGTTAGCACTCTGGACTTTGAATCCAGCGACCTGGGTTCGACTC
CCGGTAGGACCT
>Chr1.trna222 Chr1:7242761-7242832 (-) Trp (CCA) 72 bp Sc: 72.7
GGATTCGTGGCGCAATGGTAGCGCGTCTGACTCCAGATCAGAAGGTTGCGTGTTCGATTC
ACGTCGGGTTCA
>Chr1.trna223 Chr1:6995282-6995353 (-) Glu (TTC) 72 bp Sc: 69.9
TCCGATGTCGTCCAGCGGTTAGGATATCTGGCTTTCACCCAGGAGACCCGGGTTCGATTC
CCGGCATCGGAG
>Chr1.trna224 Chr1:6948860-6948943 (-) Leu (CAA) 84 bp Sc: 82.0
GTCAGGATGGCCGAGTGGTCTAAGGCGCCAGACTCAAGTTCTGGTCCTCGTAAGAGGGCG
TGGGTTCAAACCCCACTTCTGACA
>Chr1.trna225 Chr1:6075945-6076018 (-) Val (AAC) 74 bp Sc: 72.5
GGTTTCGTGGTGTAGTTGGTTATCACGTCAGTCTAACACACTGAAGGTCTCCGGTTCGAA
CCCGGGCGAAGCCA
>Chr1.trna226 Chr1:5619471-5619543 (-) Arg (CCG) 73 bp Sc: 69.5
GACCGCGTGGCCTAATGGATAAGGCGCTCGCCTCCGGAGCGGGAGATTGTGGGTTCGAGT
CCCACCGTGGTCG
>Chr1.trna227 Chr1:5518062-5518134 (-) Lys (CTT) 73 bp Sc: 87.7
GCCCGTCTAGCTCAGTTGGTAGAGCGCAAGGCTCTTAACCTTGTGGTCGTGGGTTCGAGC
CCCACGGTGGGCG
>Chr1.trna228 Chr1:5309647-5309718 (-) Trp (CCA) 72 bp Sc: 75.8
GGATCCGTGGCGCAATGGTAGCGCGTCTGACTCCAGATCAGAAGGTTGCGTGTTCGATTC
ACGTCGGGTTCA
>Chr1.trna229 Chr1:5189687-5189760 (-) Asn (GTT) 74 bp Sc: 74.7
GCTGGAATAGCTCAGATGGCTAGAGCGTGTGGCTGTTAACCACAAGGTCGGAGGTTCAAG
CCCTCCTTCTAGCG
>Chr1.trna230 Chr1:4522709-4522782 (-) Ile (AAT) 74 bp Sc: 85.5
GGCCCATTAGCTCAGTTGGTTAGAGCGTCGTGCTAATAACGCGAAGGTCGCAGGTTCGAA
ACCTGCATGGGCCA
>Chr1.trna231 Chr1:4285887-4285958 (-) Gly (TCC) 72 bp Sc: 74.1
GCGTCTGTAGTCCAACGGTTAGGATAATTGCCTTCCAAGCAATAGACCCGGGTTCGACTC
CCGGCAGACGCA
>Chr1.trna232 Chr1:4266988-4267061 (-) Val (AAC) 74 bp Sc: 72.5
GGTTTCGTGGTGTAGTTGGTTATCACGTCAGTCTAACACACTGAAGGTCTCCGGTTCGAA
CCCGGGCGAAGCCA
>Chr1.trna233 Chr1:3914629-3914700 (-) Trp (CCA) 72 bp Sc: 75.8
GGATCCGTGGCGCAATGGTAGCGCGTCTGACTCCAGATCAGAAGGTTGCGTGTTCGATTC
ACGTCGGGTTCA
>Chr1.trna234 Chr1:3678775-3678848 (-) Arg (TCG) 74 bp Sc: 81.9
GACCGCATAGCGCAGTGGATTAGCGCGTCTGACTTCGGATCAGAAGGTCGTGGGTTCGAC
TCCCACTGTGGTCG
>Chr1.trna235 Chr1:3431185-3431256 (-) Pro (AGG) 72 bp Sc: 68.2
GGGCGTTTGGTCTAGTGGTATGATTCTCGCTTAGGGTGCGAGAGGTCCCGAGTTCAATTC
TCGGAACGCCCC
>Chr1.trna236 Chr1:2846536-2846608 (-) Ala (TGC) 73 bp Sc: 70.0
GGGGATGTAGCTCAAATGGTAGAGCGCTCGCTTTGCATGCGAGAGGCACGGGGTTCGATC
CCCCGCATCTCCA
>Chr1.trna237 Chr1:2464892-2464962 (-) Lys (TTT) 71 bp Sc: 34.1
GGTCGCTTAGCTCAGTTGATAGAGCACCACATTTTTTGTGGTAGAAATCGGTTTGAATCC
GATAGCGGCTT
>Chr1.trna238 Chr1:2406834-2406905 (-) His (GTG) 72 bp Sc: 63.0
GTGGCTGTAGTTTAGTGGTAAGAATTCCACGTTGTGGCCGTGGAGACCTGGGCTCGAATC
CCAGCAGCCACA
>Chr1.trna239 Chr1:2111148-2111218 (-) Gly (GCC) 71 bp Sc: 66.5
GCACCAGTGGTCTAGTGGTAGAATAGTACCCTGCCACGGTACAGACCCGGGTTCGATTCC
CGGCTGGTGCA
>Chr1.trna240 Chr1:2107398-2107468 (-) Gly (GCC) 71 bp Sc: 66.5
GCACCAGTGGTCTAGTGGTAGAATAGTACCCTGCCACGGTACAGACCCGGGTTCGATTCC
CGGCTGGTGCA
>Chr1.trna241 Chr1:1583772-1583845 (-) Asn (GTT) 74 bp Sc: 83.7
GCTGGAATAGCTCAGCTGGTTAGAGCGTGTGGCTGTTAACCACAAGGTCGGAGGTTCGAA
CCCTCCTTCTAGCG
>Chr1.trna242 Chr1:909811-909883 (-) Phe (GAA) 73 bp Sc: 78.3
GCGGGGATAGCTCAGTTGGGAGAGCGTCAGACTGAAGATCTGAAGGTCGCGTGTTCGATC
CACGCTCACCGCA
>Chr1.trna243 Chr1:309275-309347 (-) Lys (CTT) 73 bp Sc: 87.7
GCCCGTCTAGCTCAGTTGGTAGAGCGCAAGGCTCTTAACCTTGTGGTCGTGGGTTCGAGC
CCCACGGTGGGCG
>Chr1.trna244 Chr1:111890-111961 (-) Gln (CTG) 72 bp Sc: 72.9
GGTTCCATGGTCTAGCGGTTAGGACACTAGACTCTGAATCTAGTAACCCGAGTTCAAGTC
TCGGTGGAACCT
>Chr2.trna1 Chr2:102065-102138 (+) Asn (GTT) 74 bp Sc: 83.3
GCTGGAATAGCTCAGTTGGTTAGAGCGTGTGGCTGTTAACCACAAGGTCGGAGGTTCGAC
CCCTCCTTCTAGCG
>Chr2.trna2 Chr2:706796-706868 (+) Ala (AGC) 73 bp Sc: 63.4
GGGGATGTAGCTCAGATGGTAGAGCGCTCGCTTAGCATGCGAGAGGTACGGGGATCGATA
CCCCGCATCTCCA
>Chr2.trna3 Chr2:1154385-1154457 (+) Val (TAC) 73 bp Sc: 74.4
GGTGCTGTGGTGTAGTGGTTATCACGTTTGCCTTACACGCAAAAGGTCTCCAGTTCGATC
CTGGGCAGCACCA
>Chr2.trna4 Chr2:3268807-3268886 (+) Tyr (GTA) 80 bp Sc: 38.8
TCACAGGTAGCTCAGATGGTTAGAGCAAAGGACTGTAAATCCTTGTGTTAGTGGTTCGAT
TCCACAACCACTTCTATGCG
>Chr2.trna5 Chr2:3276440-3276511 (+) Gln (TTG) 72 bp Sc: 52.4
TGGAGTATAGCCAAGTGGTAAGGCACCGGTTTTTGGTACCGGCATGCAAAGGTTCGAATC
CTTTTACTCCAG
>Chr2.trna6 Chr2:3280863-3280936 (+) Trp (CCA) 74 bp Sc: 72.3
GCGCTCTTAGTTCAGTTCGGTAGAACGTGGGTCTCCAAAACCCAATGTCGTAGGTTCAAA
TCCTACAGAGCGTG
>Chr2.trna7 Chr2:3290966-3291037 (+) Undet (NNN) 72 bp Sc: 43.5
GCATCCATGGCTGAATGGTTAAAGCGCCCAACCTAATAAAGAGGCAAGTAGGTTCGATTC
CTGCTGGATGCA
>Chr2.trna8 Chr2:3332678-3332759 (+) Tyr (GTA) 82 bp Sc: 30.5
GGGAAAGGGGAGAGTGGTCAAAAGCGGCAGACTGTAAATCTGTTGAAGTTTTTCTACGTA
GGTTCGAATCCTGCCTCTCCCA
>Chr2.trna9 Chr2:3369354-3369440 (+) Ser (TGA) 87 bp Sc: 61.3
GGATGGATGTCTGAGCGGTTGAAAGAGTCGGTCTTGAAAACCGAAGTATTTCTAGGAATA
CCGGGGGTTCGAATCCCTCTCCATCCG
>Chr2.trna10 Chr2:3452977-3453063 (+) Ser (GGA) 87 bp Sc: 64.5
GGAGAGATGGCCGAGTGGTTTAAGGCGTAGCATTGGAACTGCTATGTAGGCTTTTGTTTA
CCGAGGGTTCGAATCCCTCTCTTTCCG
>Chr2.trna11 Chr2:3462078-3462151 (+) Met (CAT) 74 bp Sc: 60.5
AGCGGGGTAGAGGAATTGGTCAACTCATCAGGCTCATGACCTGAAGATTACAGGTTCGAA
TCCTGTCCCCGCAT
>Chr2.trna12 Chr2:3494382-3494469 (+) Ser (GCT) 88 bp Sc: 46.0
GGAGGGATGGCTGAGTGGCTTAAGGCATTGGTTTGCTAAATCGACATACAAGAAGATTGT
ATCATGGGTTCGAATCCCATTTCCTCCG
>Chr2.trna13 Chr2:3494776-3494850 (+) Tyr (GTA) 75 bp Sc: 49.2
AAGTGGTTCAGCTCAGCTGGTTAGAGCAAAGGACTGTAAATCCTTGTGTCAGTGGTTCGA
ATCCACAACCACTTC
>Chr2.trna14 Chr2:3495012-3495086 (+) Pro (TGG) 75 bp Sc: 62.8
CGAGGTGTAGCGCAGTCTGGTCAGCGCATCTGTTTTGGGTACAGAGGGCCATAGGTTCGA
ATCCTGTCACCTTGA
>Chr2.trna15 Chr2:3495442-3495512 (+) Cys (GCA) 71 bp Sc: 48.1
GGCTAGGTAACATAATGGAAATGTATCGGACTGCAAATCCTGTAATGACGGTTCGACTCC
GTCCTTGGCCT
>Chr2.trna16 Chr2:3496440-3496511 (+) Asn (GTT) 72 bp Sc: 77.9
TCCTCAGTAGCTCAGTGGTAGAGCGGTCGGCTGTTAACTGATTGGTCGTAGGTTCAAATC
CTACTTGGGGAG
>Chr2.trna17 Chr2:3497358-3497440 (+) Tyr (GTA) 83 bp Sc: 63.5
GGGAGAGTGGCCGAGTGGTCAAAAGCGGCAGACTGTAAATCTGTTGAAGTTTTTCTACGT
AGGTTCGAATCCTGCCTCTCCCA
>Chr2.trna18 Chr2:3503522-3503608 (+) Ser (TGA) 87 bp Sc: 61.3
GGATGGATGTCTGAGCGGTTGAAAGAGTCGGTCTTGAAAACCGAAGTATTTCTAGGAATA
CCGGGGGTTCGAATCCCTCTCCATCCG
>Chr2.trna19 Chr2:7039094-7039165 (+) Gln (CTG) 72 bp Sc: 71.1
GGTTCTATGGTCTAGCGGTTAGGACATTGGACTCTGAATCCAGTAACCCGAGTTCAATTC
TCGGTAGAACCT
>Chr2.trna20 Chr2:7742712-7742785 (+) Ile (AAT) 74 bp Sc: 85.5
GGCCCATTAGCTCAGTTGGTTAGAGCGTCGTGCTAATAACGCGAAGGTCGCAGGTTCGAA
ACCTGCATGGGCCA
>Chr2.trna21 Chr2:9137356-9137427 (+) Pro (CGG) 72 bp Sc: 68.2
GGGTGTTTGGTCTAGTGGTATGATTCTCGCTTCGGGTGCGAGAGGTCCCGAGTTCGATTC
TCGGAACACCCC
>Chr2.trna22 Chr2:9284034-9284105 (+) Leu (GAG) 72 bp Sc: 41.1
GTGGCTGTAATACAGTGGTTAGTATTCTACGTTGAGGCCGAAGGGACCTGGGCTCGATTC
CCAGCAGACACA
>Chr2.trna23 Chr2:9393670-9393743 (+) Val (CAC) 74 bp Sc: 81.5
GTCTGGGTGGTGTAGTCGGTTATCACGCTAGTCTCACACACTAGAGGTCCCCGGTTCGAA
CCCGGGCTCAGACA
>Chr2.trna24 Chr2:9502280-9502353 (+) Ile (AAT) 74 bp Sc: 86.4
GGCCTATTAGCTCAGTTGGTTAGAGCGTCGTGCTAATAACGCGAAGGTCACAGGTTCGAT
CCCTGTATAGGCCA
>Chr2.trna25 Chr2:9591027-9591099 (+) Ala (CGC) 73 bp Sc: 63.8
GGGGGTGTAGCTCATATGGTAGAGCGCTCGTTTCGCATGCGAGAGGCACGGGGTTCGATT
CCCCGCACCTCCA
>Chr2.trna26 Chr2:10373576-10373648 (+) Arg (ACG) 73 bp Sc: 72.5
GACTCTGTGGCCCAATGGATAAGGCGCTGGTCTACGAAACCAGAGATTCTGGGTTCGATC
CCCAGCAGAGTCG
>Chr2.trna27 Chr2:10813839-10813911 (+) Arg (TCT) 73 bp Sc: 71.3
GCACCCATGGCCTAATGGATAAGGCGCTTGACTTCTAATCAAGCGATTGTGGGTTCGAAT
CCCACTGGGTGTG
>Chr2.trna28 Chr2:12329003-12329074 (+) Cys (GCA) 72 bp Sc: 80.8
GGGTCCTTAGCTCAGTGGTAGAGCAATTGACTGCAGATCAATAGGTCACCGGTTCGAATC
CGGTAGGGCCCT
>Chr2.trna29 Chr2:12339751-12339822 (+) His (GTG) 72 bp Sc: 56.8
GTGGCTGTAGTTTAGTGGTTAGAATCCCACGTTGTGGCCGTGGGGACCTGGGCTCGAATC
CCAGCAGCCACA
>Chr2.trna30 Chr2:12881591-12881661 (+) Gly (GCC) 71 bp Sc: 66.5
GCACCAGTGGTCTAGTGGTAGAATAGTACCCTGCCACGGTACAGACCCGGGTTCGATTCC
CGGCTGGTGCA
>Chr2.trna31 Chr2:12882734-12882804 (+) Gly (GCC) 71 bp Sc: 66.5
GCACCAGTGGTCTAGTGGTAGAATAGTACCCTGCCACGGTACAGACCCGGGTTCGATTCC
CGGCTGGTGCA
>Chr2.trna32 Chr2:13651274-13651348 (+) Asn (GTT) 75 bp Sc: 73.3
GCTGGAATAGCTCAGTAGGTTTAGAGCGTGTGGCTGTTAACCTCAAGGTCGGAGGTTCGA
CCCCTCCTTTCAGCG
>Chr2.trna33 Chr2:14243131-14243202 (+) Asp (GTC) 72 bp Sc: 61.7
GTCGTTGTAGTATAGTGGTAAGTATTCCCGCCTGTCACGCGGGTGACCCGGGTTCGATCC
CCGGCAAAGGCG
>Chr2.trna34 Chr2:14244699-14244770 (+) Asp (GTC) 72 bp Sc: 69.8
GTCGTTGTAGTATAGTGGTAAGTATTCCCGCCTGTCACGCGGGTGACCCGGGTTCGATCC
CCGGCAACGGCG
>Chr2.trna35 Chr2:14350386-14350457 (+) Pro (TGG) 72 bp Sc: 68.5
GGGCATTTGGTCTAGTGGTATGATTCTCGCTTTGGGTGCGAGAGGTCCCGAGTTCGATTC
TCGGAATGCCCC
>Chr2.trna36 Chr2:14351359-14351430 (+) Pro (TGG) 72 bp Sc: 68.5
GGGCATTTGGTCTAGTGGTATGATTCTCGCTTTGGGTGCGAGAGGTCCCGAGTTCGATTC
TCGGAATGCCCC
>Chr2.trna37 Chr2:14352191-14352262 (+) Pro (TGG) 72 bp Sc: 68.5
GGGCATTTGGTCTAGTGGTATGATTCTCGCTTTGGGTGCGAGAGGTCCCGAGTTCGATTC
TCGGAATGCCCC
>Chr2.trna38 Chr2:14353143-14353214 (+) Pro (AGG) 72 bp Sc: 67.4
GGGCATTTGGTCTAGTGGTATGATTCTCGCTTAGGGTGCGAGAGGTCCCGAGTTCAATTC
TCGGAATGCCCC
>Chr2.trna39 Chr2:14353656-14353727 (+) Pro (TGG) 72 bp Sc: 68.5
GGGCATTTGGTCTAGTGGTATGATTCTCGCTTTGGGTGCGAGAGGTCCCGAGTTCGATTC
TCGGAATGCCCC
>Chr2.trna40 Chr2:14354098-14354169 (+) Pro (TGG) 72 bp Sc: 68.5
GGGCATTTGGTCTAGTGGTATGATTCTCGCTTTGGGTGCGAGAGGTCCCGAGTTCGATTC
TCGGAATGCCCC
>Chr2.trna41 Chr2:14355137-14355208 (+) Pro (CGG) 72 bp Sc: 65.9
GGGCATTTGGTCTAGTGGTATGATTCTCGCTTCGGGTGCGAGGGGTCCCGAGTTCGATTC
TCGGAATGCCCC
>Chr2.trna42 Chr2:14356055-14356126 (+) Pro (AGG) 72 bp Sc: 67.4
GGGCATTTGGTCTAGTGGTATGATTCTCGCTTAGGGTGCGAGAGGTCCCGAGTTCAATTC
TCGGAATGCCCC
>Chr2.trna43 Chr2:14356521-14356592 (+) Pro (TGG) 72 bp Sc: 68.5
GGGCATTTGGTCTAGTGGTATGATTCTCGCTTTGGGTGCGAGAGGTCCCGAGTTCGATTC
TCGGAATGCCCC
>Chr2.trna44 Chr2:14750057-14750134 (+) Undet (NNN) 78 bp Sc: 26.5 Possible pseudogene
GTTAGGACTTAGGATGGCCGAGTGGACACAAGTTCTGGTCCTCGTAAGAGGGTGTGGGTT
CAAACCCCACTTCTGACA
>Chr2.trna45 Chr2:14840607-14840691 (+) Met (CAT) 85 bp Sc: 64.2
GGGGTGGTGGCGCAGTTGGCTAGCGCGTAGGTCTCATAGCTACTGAGTGATCCTGAGGTC
GAGAGTTCGAGCCTCTCTCACCCCA
>Chr2.trna46 Chr2:15168862-15168935 (+) Asn (GTT) 74 bp Sc: 83.3
GCTGGAATAGCTCAGTTGGTTAGAGCGTGTGGCTGTTAACCACAAGGTCGGAGGTTCGAC
CCCTCCTTCTAGCG
>Chr2.trna47 Chr2:15169578-15169657 (+) Leu (TAG) 80 bp Sc: 68.7
GACAATTTGGCCGAGTGGTCTAAGGCGCCAGATTTAGGCTCTGGTCCGAAAGGGCGTGGG
TTCAAATCCCACAGTTGTCA
>Chr2.trna48 Chr2:15320234-15320316 (+) Leu (TAA) 83 bp Sc: 72.9
GCAGGTTTGCCCGAGTGGTTAAGGGGGAAGACTTAAGTTCTTCTGCACATAAGTGCGCGT
GGGTTCGAACCCCACAGCCTGCA
>Chr2.trna49 Chr2:15346160-15346232 (+) Arg (TCT) 73 bp Sc: 71.0
GCGCCCGTGGCCTAATGGATAAGGCGTTTGACTTCTAATCAAACGATTGTGGGTTCGAGT
CCCACCGGGCGTG
>Chr2.trna50 Chr2:15916817-15916889 (+) Glu (CTC) 73 bp Sc: 76.3
TCCGTTGTAGTCTAGCTGGTTAGGATACTCGGCTCTCACCCGAGAGACCCGGGTTCGAGT
CCCGGCAACGGAG
>Chr2.trna51 Chr2:16518769-16518840 (+) Cys (GCA) 72 bp Sc: 79.1
GAGCCTATAGCTCAGTGGTAGAGCAATTGACTGCAGATCAATAGGTCACCGGTTCGAATC
CGGTTGGGCTCT
>Chr2.trna52 Chr2:17660778-17660848 (+) Gly (GCC) 71 bp Sc: 65.5
GCACCAGTGGTCTAGTGGTAGAATAGTACCCTGCCACGGTACAGACCCGGGTTCAATTCC
CGGCTGGTGCA
>Chr2.trna53 Chr2:17873690-17873762 (+) Arg (ACG) 73 bp Sc: 72.6
GACTTCATGGCCCAATGGATAAGGCGCTGGTCTACGAAACCAGAGATTCTGGGTTCGATC
CCCAGTGAAGTCG
>Chr2.trna54 Chr2:18569911-18569983 (+) Arg (TCT) 73 bp Sc: 69.1
GCACCCGTGGCCTAATGGATAAGGCGTTTGACTTCTAATCAAGCGATTGTGGGTTCGAGT
CCCACCGGGTGTG
>Chr2.trna55 Chr2:18703678-18703750 (+) Lys (CTT) 73 bp Sc: 87.7
GCCCGTCTAGCTCAGTTGGTAGAGCGCAAGGCTCTTAACCTTGTGGTCGTGGGTTCGAGC
CCCACGGTGGGCG
>Chr2.trna56 Chr2:18956641-18956713 (+) Glu (CTC) 73 bp Sc: 76.3
TCCGTTGTAGTCTAGCTGGTCAGGATACTCGGCTCTCACCCGAGAGACCCGGGTTCGAGT
CCCGGCAACGGAG
>Chr2.trna57 Chr2:19344427-19344499 (+) Ala (TGC) 73 bp Sc: 70.0
GGGGATGTAGCTCAAATGGTAGAGCGCTCGCTTTGCATGCGAGAGGCACGGGGTTCGATC
CCCCGCATCTCCA
>Chr2.trna58 Chr2:19559855-19559925 (-) Gly (CCC) 71 bp Sc: 65.4
GCGCATCTGGTGTAGTGGTATCATAGTACCCTCCCACGGTACTGACCAGGGTTCGATTCC
CTGGATGCGCA
>Chr2.trna59 Chr2:18309977-18310058 (-) Ser (GCT) 82 bp Sc: 80.5
GTCGCTTTGGCCGAGTGGTTAAGGCGTGTGCCTGCTAAGTACATGGGGTTTCCCCGCGAG
AGTTCGAATCTCTCAGGCGACG
>Chr2.trna60 Chr2:17995573-17995644 (-) Thr (TGT) 72 bp Sc: 74.3
GCCCGTATAGCTCAGTGGTAGAGCGTCAGTCTTGTAAACTGAAGGTCCGTAGTTCTATCC
TGCGTGTGGGCA
>Chr2.trna61 Chr2:17538703-17538784 (-) Ser (GCT) 82 bp Sc: 81.7
GTCGCTTTGGCCGAGTGGTTAAGGCGTTTGCCTGCTAAGTAAATGGGGTTTCCCCGCGAG
AGTTCGAATCTCTCAGGCGACG
>Chr2.trna62 Chr2:16639780-16639851 (-) Asp (GTC) 72 bp Sc: 69.8
GTCGTTGTAGTATAGTGGTAAGTATTCCCGCCTGTCACGCGGGTGACCCGGGTTCGATCC
CCGGCAACGGCG
>Chr2.trna63 Chr2:16518564-16518635 (-) Cys (GCA) 72 bp Sc: 79.1
GAGCCTATAGCTCAGTGGTAGAGCAATTGACTGCAGATCAATAGGTCACCGGTTCGAATC
CGGTTGGGCTCT
>Chr2.trna64 Chr2:15470162-15470245 (-) Tyr (GTA) 84 bp Sc: 74.3
CCGACCTTAGCTCAGTTGGTAGAGCGGAAGACTGTAGTAGTAGCTGTAATCTTTAGGTCG
CTGGTTCGATTCCGGCAGGTCGGA
>Chr2.trna65 Chr2:15320385-15320467 (-) Leu (TAA) 83 bp Sc: 72.9
GCAGGTTTGCCCGAGTGGTTAAGGGGGAAGACTTAAGTTCTTCTGCACATAAGTGCGCGT
GGGTTCGAACCCCACAGCCTGCA
>Chr2.trna66 Chr2:15208355-15208438 (-) Tyr (GTA) 84 bp Sc: 74.3
CCGACCTTAGCTCAGTTGGTAGAGCGGAAGACTGTAGTAGTTGCTGTAATCTTTAGGTCG
CTGGTTCGATTCCGGCAGGTCGGA
>Chr2.trna67 Chr2:14743475-14743548 (-) Thr (AGT) 74 bp Sc: 73.6
GCTTTCATAGCTCAGTTGGTTAGAGCACCCGTTTAGTAAGCGGGAGGTCTTGAGTTCAAC
TCTCAATGAAAGCA
>Chr2.trna68 Chr2:14047342-14047426 (-) Met (CAT) 85 bp Sc: 64.2
GGGGTGGTGGCGCAGTTGGCTAGCGCGTAGGTCTCATAGCTACTGAGTGATCCTGAGGTC
GAGAGTTCGAGCCTCTCTCACCCCA
>Chr2.trna69 Chr2:13137236-13137308 (-) Ala (AGC) 73 bp Sc: 61.0
GGGGATGTAGCTCAAATGGTAGAGCGCTCGCTTAGCATGCGAGAGGTACGGGGATCGATA
CCCCGCATCTCCA
>Chr2.trna70 Chr2:12975948-12976018 (-) Gly (GCC) 71 bp Sc: 66.5
GCACCAGTGGTCTAGTGGTAGAATAGTACCCTGCCACGGTACAGACCCGGGTTCGATTCC
CGGCTGGTGCA
>Chr2.trna71 Chr2:12638156-12638228 (-) Val (TAC) 73 bp Sc: 74.4
GGTGCTGTGGTGTAGTGGTTATCACGTTTGCCTTACACGCAAAAGGTCTCCAGTTCGATC
CTGGGCAGCACCA
>Chr2.trna72 Chr2:12471773-12471844 (-) Gly (TCC) 72 bp Sc: 74.1
GCGTCTGTAGTCCAACGGTTAGGATAATTGCCTTCCAAGCAATAGACCCGGGTTCGACTC
CCGGCAGACGCA
>Chr2.trna73 Chr2:11864154-11864225 (-) Gly (TCC) 72 bp Sc: 74.1
GCGTCTGTAGTCCAACGGTTAGGATAATTGCCTTCCAAGCAATAGACCCGGGTTCGACTC
CCGGCAGACGCA
>Chr2.trna74 Chr2:11774852-11774923 (-) Lys (TTT) 72 bp Sc: 92.3
GCCGTCTTAGCTCAGTGGTAGAGCGCGTGGCTTTTAACCACGTGGCCGTGGGTTCGATCC
CCACAGACGGCG
>Chr2.trna75 Chr2:11115679-11115759 (-) Leu (AAG) 81 bp Sc: 71.4
GTTGATATGGCCGAGTTGGTCTAAGGCGCCAGATTAAGGTTCTGGTCCGAAAGGGCGTGG
GTTCAAATCCCACTGTCAACA
>Chr2.trna76 Chr2:10059446-10059517 (-) iMet (CAT) 72 bp Sc: 58.3
ATCAGAGTGGCGCAGCGGAAGCGTGGTGGGCCCATAACCCACAGGTCCCAGGATCGAAAC
CTGGCTCTGATA
>Chr2.trna77 Chr2:9803217-9803288 (-) iMet (CAT) 72 bp Sc: 58.3
ATCAGAGTGGCGCAGCGGAAGCGTGGTGGGCCCATAACCCACAGGTCCCAGGATCGAAAC
CTGGCTCTGATA
>Chr2.trna78 Chr2:9465581-9465653 (-) Arg (ACG) 73 bp Sc: 72.9
GACTCCATGGCCCAATGGATAAGGCGCTGGTCTACGAAACCAGAGACTCTGGGTTCGATC
CCCAGTGGAGTCG
>Chr2.trna79 Chr2:9449809-9449882 (-) Ile (AAT) 74 bp Sc: 86.4
GGCCTATTAGCTCAGTTGGTTAGAGCGTCGTGCTAATAACGCGAAGGTCACAGGTTCGAT
CCCTGTATAGGCCA
>Chr2.trna80 Chr2:9270663-9270734 (-) Gln (CTG) 72 bp Sc: 71.1
GGTTCTATGGTCTAGCGGTTAGGACATTGGACTCTGAATCCAGTAACCCGAGTTCAATTC
TCGGTAGAACCT
>Chr2.trna81 Chr2:9266809-9266889 (-) Leu (AAG) 81 bp Sc: 71.4
GTTGATATGGCCGAGTTGGTCTAAGGCGCCAGATTAAGGTTCTGGTCCGAAAGGGCGTGG
GTTCAAATCCCACTGTCAACA
>Chr2.trna82 Chr2:9234193-9234276 (-) Tyr (GTA) 84 bp Sc: 74.3
CCGACCTTAGCTCAGTTGGTAGAGCGGAAGACTGTAGTAGTTGCTGTGATCTTTAGGTCG
CTGGTTCGATTCCGGCAGGTCGGA
>Chr2.trna83 Chr2:7995432-7995512 (-) Arg (TCT) 81 bp Sc: 32.9
AGATCTGTAAGCTCAAATTGGTAGAGCGCTCGTTTTCTTCTAGTGGACGAGAGGTTGGTG
GTTCGAATCCACCCAGTTCTG
>Chr2.trna84 Chr2:7955677-7955750 (-) Asn (GTT) 74 bp Sc: 81.4
GCTGGAGTAGCTCAGTTGGTTAGAGCGTGTGGCTGTTAACCACAAGGTCAGAGGTTCGAC
CCCTCTCTCTAGCG
>Chr2.trna85 Chr2:7105497-7105574 (-) Glu (CTC) 78 bp Sc: 22.3 Possible pseudogene
TCCATTGTAGTCTAGTTGGTCAAGATACTCAGCTCTCACCCAAGAGACCCAGGTTCAACA
AGTTCCGGCAAGCTGGTT
>Chr2.trna86 Chr2:6946791-6946879 (-) Tyr (GTA) 89 bp Sc: 74.1
CCGACCTTAGCTCAGTTGGTAGAGCGGAAGACTGTAGTTGTTTAAAACAGATAATCTTTA
GGTCGCTGGTTCGATTCCGGCAGGTCGGA
>Chr2.trna87 Chr2:3740828-3740897 (-) Asp (GTC) 70 bp Sc: 27.2
GTCGTTGTACTAAGTGGTAAGTATTCCCGCCTGTCACGCGGGTGACCCGGGTCGATCCCC
GGCAACGGTG
>Chr2.trna88 Chr2:3483925-3483997 (-) Met (CAT) 73 bp Sc: 27.3
GACGCTGGGTAGAGGAAGAAAACTCATCAGGCTCATGACCTGAAGACTGCAGGTTCGAAT
CCTGTCCCCGCCT
>Chr2.trna89 Chr2:3444363-3444434 (-) Gly (GCC) 72 bp Sc: 64.4
GCGGAAATAGCTTAATGGTAGAGCATAGCCTTGCCAAGGCTAAGGTTGAGGGTTCAAGTC
CCTCCTTCCGCT
>Chr2.trna90 Chr2:3383404-3383477 (-) Met (CAT) 74 bp Sc: 47.7
GGGCTTATAGTTTAATTGGTTGAAACGTACCGCTCATAACGGTTATATTGTAGGTTCGAG
CCCTACTAAGCCTA
>Chr2.trna91 Chr2:3328670-3328742 (-) Met (CAT) 73 bp Sc: 54.9
ACCTACTTGACTCAGCGGTTAGAGTATCGCTTTCATACGGCGAGAGTCATTGGTTCAAAT
CCAATAGTAGGTA
>Chr2.trna92 Chr2:3303735-3303822 (-) Ser (GCT) 88 bp Sc: 46.0
GGAGGGATGGCTGAGTGGCTTAAGGCATTGGTTTGCTAAATCGACATACAAGAAGATTGT
ATCATGGGTTCGAATCCCATTTCCTCCG
>Chr2.trna93 Chr2:3303354-3303428 (-) Tyr (GTA) 75 bp Sc: 49.2
AAGTGGTTCAGCTCAGCTGGTTAGAGCAAAGGACTGTAAATCCTTGTGTCAGTGGTTCGA
ATCCACAACCACTTC
>Chr2.trna94 Chr2:3303244-3303315 (-) Glu (TTC) 72 bp Sc: 60.2
GTCCCTTTCGTCCAGTGGTTAGGACATCGTCTTTTCATGTCGAAGACACGGGTTCGATTC
CCGTAAGGGATA
>Chr2.trna95 Chr2:3255832-3255905 (-) Asp (GTC) 74 bp Sc: 61.5
GGGATTGTAGTTCAATCGGTCAGAGCACCGCCCTGTCAAGGCGGAAGCTGCGGGTTCGAG
CCCCGTCAGTCCCG
>Chr2.trna96 Chr2:3239657-3239728 (-) Undet (NNN) 72 bp Sc: 43.5
GCATCCATGGCTGAATGGTTAAAGCGCCCAACCTAATAAAGAGGCAAGTAGGTTCGATTC
CTGCTGGATGCA
>Chr2.trna97 Chr2:1123390-1123461 (-) Thr (CGT) 72 bp Sc: 80.4
GCCTCTGTAGCATAGTGGTATTGCGTTCGCTTCGTAAGCGAAAGGCCGCGAGTTCGATCC
TCGCCGGAGGCT
>Chr2.trna98 Chr2:1113984-1114055 (-) Thr (CGT) 72 bp Sc: 73.4
GCCTCCGTAGCATAGTGGTATTGCGTTCGCTTCGTAAGCGAAAGGTCGTGAGTTCGATCC
TCACCGTAGGCT
>Chr2.trna99 Chr2:1054718-1054790 (-) Ala (TGC) 73 bp Sc: 70.0
GGGGATGTAGCTCAAATGGTAGAGCGCTCGCTTTGCATGCGAGAGGCACGGGGTTCGATC
CCCCGCATCTCCA
>Chr2.trna100 Chr2:846855-846927 (-) Ala (AGC) 73 bp Sc: 63.4
GGGGATGTAGCTCAGATGGTAGAGCGCTCGCTTAGCATGCGAGAGGTACGGGGATCGATA
CCCCGCATCTCCA
>Chr3.trna1 Chr3:259634-259705 (+) Pro (AGG) 72 bp Sc: 67.4
GGGCATTTGGTCTAGTGGTATGATTCTCGCTTAGGGTGCGAGAGGTCCCGAGTTCAATTC
TCGGAATGCCCC
>Chr3.trna2 Chr3:469660-469733 (+) Ile (AAT) 74 bp Sc: 85.5
GGCCCATTAGCTCAGTTGGTTAGAGCGTCGTGCTAATAACGCGAAGGTCGCAGGTTCGAA
ACCTGCATGGGCCA
>Chr3.trna3 Chr3:476802-476873 (+) Asp (GTC) 72 bp Sc: 69.8
GTCGTTGTAGTATAGTGGTAAGTATTCCCGCCTGTCACGCGGGTGACCCGGGTTCGATCC
CCGGCAACGGCG
>Chr3.trna4 Chr3:586086-586167 (+) Ser (AGA) 82 bp Sc: 76.3
GTGGACGTGCCGGAGTGGTTATCGGGCATGACTAGAAATCATGTGGGCTCTGCCCGCGCA
GGTTCGAATCCTGCCGTTCACG
>Chr3.trna5 Chr3:981969-982040 (+) Trp (CCA) 72 bp Sc: 75.8
GGATCCGTGGCGCAATGGTAGCGCGTCTGACTCCAGATCAGAAGGTTGCGTGTTCGATTC
ACGTCGGGTTCA
>Chr3.trna6 Chr3:984099-984170 (+) Trp (CCA) 72 bp Sc: 75.8
GGATCCGTGGCGCAATGGTAGCGCGTCTGACTCCAGATCAGAAGGTTGCGTGTTCGATTC
ACGTCGGGTTCA
>Chr3.trna7 Chr3:1220229-1220301 (+) Arg (CCG) 73 bp Sc: 67.3
GTTTGCGTGGCCTAATGGATAAGGCGCTCGCCTCCGAAGCGGGAGATTGTGGGTTCGAAT
CCCATCGCGAACG
>Chr3.trna8 Chr3:1738791-1738864 (+) Ile (TAT) 74 bp Sc: 82.3
GCTCCCGTAGCTCAGTTGGTTAGAGCGTTGGTCTTATGAGCCGAAGGTCGCGGGTTCGAG
CCCCGCCGGAAGCA
>Chr3.trna9 Chr3:2222246-2222318 (+) Val (TAC) 73 bp Sc: 74.4
GGTGCTGTGGTGTAGTGGTTATCACGTTTGCCTTACACGCAAAAGGTCTCCAGTTCGATC
CTGGGCAGCACCA
>Chr3.trna10 Chr3:2285602-2285673 (+) Lys (TTT) 72 bp Sc: 89.8
GCCGTCTTAGCTCAGCGGTAGAGCGCGTGGCTTTTAACCACGTGGCCGTGGGTTCGATCC
CCACAGACGGCG
>Chr3.trna11 Chr3:2944612-2944693 (+) Ser (CGA) 82 bp Sc: 82.0
GTCAATATGTCCGAGTGGTTAAGGAGATTGACTCGAAATCAATTGGGCTTTGCCCGCGCA
GGTTCGAATCCTGCTGTTGACG
>Chr3.trna12 Chr3:3090544-3090626 (+) Leu (TAA) 83 bp Sc: 67.5
GCAGGTTTGCCCGAGAGGTTAAGGGGGAAGACTTAAGTTCTTCTGCACATAAGTGCGCGT
GGGTTCGAACCCCACAGCCTGCA
>Chr3.trna13 Chr3:3096216-3096288 (+) Arg (TCT) 73 bp Sc: 71.3
GCACCCGTGGCCTAATGGATAAGGCGTTTGACTTCTAATCAAACGATTGTGGGTTCGAGT
CCCACCGGGTGTG
>Chr3.trna14 Chr3:3535146-3535218 (+) Arg (CCT) 73 bp Sc: 74.8
GCGCCTGTAGCTCAGTGGATAGAGCGTCTGTTTCCTAAGCAGAAGGTCGTAGGTTCGACC
CCTACCTGGCGCG
>Chr3.trna15 Chr3:3575844-3575917 (+) Val (CAC) 74 bp Sc: 81.2
GTCTGGGTAGTGTAGTCGGTTATCACGCTAGTCTCACACACTAGAGGTCCCCGGTTCGAA
CCCGGGCTCAGACA
>Chr3.trna16 Chr3:3942006-3942077 (+) Lys (TTT) 72 bp Sc: 92.3
GCCGTCTTAGCTCAGTGGTAGAGCGCGTGGCTTTTAACCACGTGGCCGTGGGTTCGATCC
CCACAGACGGCG
>Chr3.trna17 Chr3:4254528-4254608 (+) Leu (AAG) 81 bp Sc: 71.4
GTTGATATGGCCGAGTTGGTCTAAGGCGCCAGATTAAGGTTCTGGTCCGAAAGGGCGTGG
GTTCAAATCCCACTGTCAACA
>Chr3.trna18 Chr3:4330772-4330843 (+) Asp (GTC) 72 bp Sc: 69.8
GTCGTTGTAGTATAGTGGTAAGTATTCCCGCCTGTCACGCGGGTGACCCGGGTTCGATCC
CCGGCAACGGCG
>Chr3.trna19 Chr3:4998141-4998212 (+) Cys (GCA) 72 bp Sc: 80.9
GGGTCCTTAGCTCAGTGGTAGAGCATTTGACTGCAGATCAAGAGGTCACCGGTTCGAACC
CGGTAGGGCCCT
>Chr3.trna20 Chr3:5275149-5275221 (+) Phe (GAA) 73 bp Sc: 78.3
GCGGGGATAGCTCAGTTGGGAGAGCGTCAGACTGAAGATCTGAAGGTCGCGTGTTCGATC
CACGCTCACCGCA
>Chr3.trna21 Chr3:5632852-5632924 (+) Lys (CTT) 73 bp Sc: 88.3
GCCCGTCTAGCTCAGTTGGTAGAGCGCAAGGCTCTTAACCTTGTGGTCGTGGGTTCGAAC
CCCACGGTGGGCG
>Chr3.trna22 Chr3:6540631-6540715 (+) Tyr (GTA) 85 bp Sc: 74.2
CCGACCTTAGCTCAGTTGGTAGAGCGGAAGACTGTAGGCGTTGCAGATAATCTTTAGGTC
GCTGGTTCGATTCCGGCAGGTCGGA
>Chr3.trna23 Chr3:6663708-6663780 (+) Arg (CCT) 73 bp Sc: 74.8
GCGCCTGTAGCTCAGTGGATAGAGCGTCTGTTTCCTAAGCAGAAGGTCGTAGGTTCGACC
CCTACCTGGCGCG
>Chr3.trna24 Chr3:7104177-7104249 (+) Glu (TTC) 73 bp Sc: 38.2
GCCCCCATCGTCTAGTGGTTCAGGACATCTCTCTTTCAAGGAGGCAGCAGGGATTCGACT
TCCCCTGGGGGTA
>Chr3.trna25 Chr3:7104309-7104392 (+) Tyr (GTA) 84 bp Sc: 55.6
GGGTCGATGCCCGAGCGGTTAATGGGGACGGACTGTAAATTCGTTGGCAATATGTCTACG
CTGGTTCAAATCCAGCTCGGCCCA
>Chr3.trna26 Chr3:9839184-9839257 (+) Val (CAC) 74 bp Sc: 81.5
GTCTGGGTGGTGTAGTCGGTTATCACGCTAGTCTCACACACTAGAGGTCCCCGGTTCGAA
CCCGGGCTCAGACA
>Chr3.trna27 Chr3:10210328-10210399 (+) Asp (GTC) 72 bp Sc: 69.8
GTCGTTGTAGTATAGTGGTAAGTATTCCCGCCTGTCACGCGGGTGACCCGGGTTCGATCC
CCGGCAACGGCG
>Chr3.trna28 Chr3:10318262-10318333 (+) Pro (TGG) 72 bp Sc: 69.2
GGGCGTTTGGTCTAGTGGTATGATTCTCGCTTTGGGTGCGAGAGGTCCCGAGTTCGATTC
TCGGAACGCCCC
>Chr3.trna29 Chr3:10324639-10324710 (+) Pro (TGG) 72 bp Sc: 69.2
GGGCGTTTGGTCTAGTGGTATGATTCTCGCTTTGGGTGCGAGAGGTCCCGAGTTCGATTC
TCGGAACGCCCC
>Chr3.trna30 Chr3:10752431-10752503 (+) Ala (AGC) 73 bp Sc: 63.4
GGGGATGTAGCTCAGATGGTAGAGCGCTCGCTTAGCATGCGAGAGGTACGGGGATCGATA
CCCCGCATCTCCA
>Chr3.trna31 Chr3:11075578-11075649 (+) Pro (AGG) 72 bp Sc: 67.4
GGGCATTTGGTCTAGTGGTATGATTCTCGCTTAGGGTGCGAGAGGTCCCGAGTTCAATTC
TCGGAATGCCCC
>Chr3.trna32 Chr3:11959167-11959239 (+) Lys (CTT) 73 bp Sc: 87.7
GCCCGTCTAGCTCAGTTGGTAGAGCGCAAGGCTCTTAACCTTGTGGTCGTGGGTTCGAGC
CCCACGGTGGGCG
>Chr3.trna33 Chr3:16885891-16885964 (+) Val (AAC) 74 bp Sc: 72.5
GGTTTCGTGGTGTAGTTGGTTATCACGTCAGTCTAACACACTGAAGGTCTCCGGTTCGAA
CCCGGGCGAAGCCA
>Chr3.trna34 Chr3:16891639-16891712 (+) Val (AAC) 74 bp Sc: 65.6
GGTTTCGTGGTGTAGTTGGTTATCACGTCAGTCTAACACACTAAAGGTCTCCGGTTCGAA
CCCGGGCGAAGCCA
>Chr3.trna35 Chr3:16894163-16894236 (+) Val (AAC) 74 bp Sc: 72.5
GGTTTCGTGGTGTAGTTGGTTATCACGTCAGTCTAACACACTGAAGGTCTCCGGTTCGAA
CCCGGGCGAAGCCA
>Chr3.trna36 Chr3:17149752-17149823 (+) Gly (TCC) 72 bp Sc: 74.1
GCGTCTGTAGTCCAACGGTTAGGATAATTGCCTTCCAAGCAATAGACCCGGGTTCGACTC
CCGGCAGACGCA
>Chr3.trna37 Chr3:17264580-17264661 (+) Ser (AGA) 82 bp Sc: 77.8
GTGGGCGTGCCGGAGTGGTTATCGGGCATGACTAGAAATCATGTGGGCTTTGCCCGCGCA
GGTTCGAATCCTGCCGCTCACG
>Chr3.trna38 Chr3:17894411-17894482 (+) Thr (TGT) 72 bp Sc: 84.3
GCCCTTATAGCTCAGTGGTAGAGCGTCAGTCTTGTAAACTGAAGGTCCGTAGTTCGATCC
TGCGTGAGGGCA
>Chr3.trna39 Chr3:18069078-18069149 (+) Gln (TTG) 72 bp Sc: 73.5
GGTTCTATGGTGTAGTGGTTAGCACTCTGGACTTTGAATCCAGCGACCTGGGTTCGACTC
CCGGTAGGACCT
>Chr3.trna40 Chr3:18507812-18507885 (+) Val (AAC) 74 bp Sc: 72.5
GGTTTCGTGGTGTAGTTGGTTATCACGTCAGTCTAACACACTGAAGGTCTCCGGTTCGAA
CCCGGGCGAAGCCA
>Chr3.trna41 Chr3:18826040-18826111 (+) Glu (TTC) 72 bp Sc: 69.3
TCCATTGTCGTCCAGCGGTTAGGATATCTGGCTTTCACCCAGGAGACCCGGGTTCGATTC
CCGGCAATGGAG
>Chr3.trna42 Chr3:18896871-18896943 (+) Val (TAC) 73 bp Sc: 71.6
GGTGCTGTGGTGTAGTGGTTATCACGTTTGCCTTACACGCAAAAGGTCTCCAGTTCGACC
CTGGGCAGCACCA
>Chr3.trna43 Chr3:18917433-18917506 (+) Asn (GTT) 74 bp Sc: 83.3
GCTGGAATAGCTCAGTTGGTTAGAGCGTGTGGCTGTTAACCACAAGGTCGGAGGTTCGAC
CCCTCCTTCTAGCG
>Chr3.trna44 Chr3:19500988-19501067 (+) Leu (TAG) 80 bp Sc: 69.5
GACAGTTTGGCCGAGTGGTCTAAGGCGCCAGATTTAGGCTCTGGTCCGAAAGGGCGTGGG
TTCAAATCCCACAGCTGTCA
>Chr3.trna45 Chr3:19555036-19555107 (+) Asp (GTC) 72 bp Sc: 69.8
GTCGTTGTAGTATAGTGGTAAGTATTCCCGCCTGTCACGCGGGTGACCCGGGTTCGATCC
CCGGCAACGGCG
>Chr3.trna46 Chr3:19637128-19637210 (+) Leu (TAA) 83 bp Sc: 67.5
GCAGGTTTGCCCGAGAGGTTAAGGGGGAAGACTTAAGTTCTTCTGCACATAAGTGCGCGT
GGGTTCGAACCCCACAGCCTGCA
>Chr3.trna47 Chr3:19924377-19924448 (+) Lys (TTT) 72 bp Sc: 92.3
GCCGTCTTAGCTCAGTGGTAGAGCGCGTGGCTTTTAACCACGTGGCCGTGGGTTCGATCC
CCACAGACGGCG
>Chr3.trna48 Chr3:19984941-19985011 (+) Gly (GCC) 71 bp Sc: 66.5
GCACCAGTGGTCTAGTGGTAGAATAGTACCCTGCCACGGTACAGACCCGGGTTCGATTCC
CGGCTGGTGCA
>Chr3.trna49 Chr3:20693686-20693757 (+) iMet (CAT) 72 bp Sc: 55.0
ATCAGAGTGGCGCAGCGGAAGCGTGGTGGGCCCATAACCCACAGGTCCCAAGATCGAAAC
TTGGCTCTGATA
>Chr3.trna50 Chr3:20709173-20709244 (+) iMet (CAT) 72 bp Sc: 46.5
ATCAAAGTGGTGCAGCGGAAGCGTGATGGGCCCATAACCCACAGGTCACAGGATCGAAAC
CTGTCTTTGATA
>Chr3.trna51 Chr3:21487317-21487398 (+) Ser (GCT) 82 bp Sc: 78.8
GACACTTTGGCCGAGTGGTTAAGGCGTTTGCCTGCTAAGTAAATGGGGTTTCCCCGCGAG
AGTTCGAATCTCTCAGGTGTCG
>Chr3.trna52 Chr3:21542282-21542352 (+) Gly (GCC) 71 bp Sc: 66.5
GCACCAGTGGTCTAGTGGTAGAATAGTACCCTGCCACGGTACAGACCCGGGTTCGATTCC
CGGCTGGTGCA
>Chr3.trna53 Chr3:21959510-21959582 (+) Thr (TGT) 73 bp Sc: 68.5
GCCCGTATAGCTCAGTGGTAGAGCGTCAGTCTTGTAAACTGAAGGTCCGTAGTTCGATCC
TGCGTGTGGCACT
>Chr3.trna54 Chr3:22138723-22138796 (+) Val (AAC) 74 bp Sc: 72.5
GGTTTCGTGGTGTAGTTGGTTATCACGTCAGTCTAACACACTGAAGGTCTCCGGTTCGAA
CCCGGGCGAAGCCA
>Chr3.trna55 Chr3:22611410-22611490 (+) Leu (AAG) 81 bp Sc: 71.4
GTTGATATGGCCGAGTTGGTCTAAGGCGCCAGATTAAGGTTCTGGTCCGAAAGGGCGTGG
GTTCAAATCCCACTGTCAACA
>Chr3.trna56 Chr3:22775922-22775994 (+) Glu (CTC) 73 bp Sc: 76.3
TCCGTTGTAGTCTAGCTGGTCAGGATACTCGGCTCTCACCCGAGAGACCCGGGTTCGAGT
CCCGGCAACGGAG
>Chr3.trna57 Chr3:22842522-22842592 (+) Gly (GCC) 71 bp Sc: 66.5
GCACCAGTGGTCTAGTGGTAGAATAGTACCCTGCCACGGTACAGACCCGGGTTCGATTCC
CGGCTGGTGCA
>Chr3.trna58 Chr3:22860127-22860199 (+) Ala (CGC) 73 bp Sc: 67.5
GGGGATGTAGCTCATATGGTAGAGCGCTCGCTTCGCATGCGAGAGGCACGGGGTTCGATT
CCCCGCATCTCCA
>Chr3.trna59 Chr3:22881807-22881878 (+) Gln (CTG) 72 bp Sc: 73.7
GGTTCCATGGTCTAGTGGTCAGGACATTGGACTCTGAATCCAGTAACCCGAGTTCAAGTC
TCGGTGGAACCT
>Chr3.trna60 Chr3:23036880-23036952 (+) Ala (TGC) 73 bp Sc: 66.6
GGGGATGTAGCTCATATGGTAGAGCGCTCGCTTTGCATGCGAGAGGCACAGGGTTCGATT
CCCTGCATCTCCA
>Chr3.trna61 Chr3:23210707-23210777 (+) Gly (CCC) 71 bp Sc: 65.4
GCGCATCTGGTGTAGTGGTATCATAGTACCCTCCCACGGTACTGACCAGGGTTCGATTCC
CTGGATGCGCA
>Chr3.trna62 Chr3:23285754-23285826 (-) Ala (TGC) 73 bp Sc: 70.0
GGGGATGTAGCTCAAATGGTAGAGCGCTCGCTTTGCATGCGAGAGGCACGGGGTTCGATC
CCCCGCATCTCCA
>Chr3.trna63 Chr3:23285593-23285665 (-) Ala (TGC) 73 bp Sc: 70.0
GGGGATGTAGCTCAAATGGTAGAGCGCTCGCTTTGCATGCGAGAGGCACGGGGTTCGATC
CCCCGCATCTCCA
>Chr3.trna64 Chr3:23051470-23051542 (-) Phe (GAA) 73 bp Sc: 78.3
GCGGGGATAGCTCAGTTGGGAGAGCGTCAGACTGAAGATCTGAAGGTCGCGTGTTCGATC
CACGCTCACCGCA
>Chr3.trna65 Chr3:22470241-22470313 (-) Lys (CTT) 73 bp Sc: 87.7
GCCCGTCTAGCTCAGTTGGTAGAGCGCAAGGCTCTTAACCTTGTGGTCGTGGGTTCGAGC
CCCACGGTGGGCG
>Chr3.trna66 Chr3:22186835-22186916 (-) Ser (GCT) 82 bp Sc: 62.6
GTCGCTTTGGCCGAGTGGTTAAGGCGTGTTCCTGCTAAGTACATGGGGTTTCCCCGCGAG
AGTTCGAATCTGTCAGGCGACG
>Chr3.trna67 Chr3:22138847-22138918 (-) Asp (GTC) 72 bp Sc: 69.8
GTCGTTGTAGTATAGTGGTAAGTATTCCCGCCTGTCACGCGGGTGACCCGGGTTCGATCC
CCGGCAACGGCG
>Chr3.trna68 Chr3:20813517-20813589 (-) Lys (CTT) 73 bp Sc: 87.7
GCCCGTCTAGCTCAGTTGGTAGAGCGCAAGGCTCTTAACCTTGTGGTCGTGGGTTCGAGC
CCCACGGTGGGCG
>Chr3.trna69 Chr3:19409368-19409439 (-) Cys (GCA) 72 bp Sc: 82.1
GGGTCCATAGCTCAGTGGTAGAGCATTTGACTGCAGATCAAGAGGTCACCGGTTCGAACC
CGGTTGGGCCCT
>Chr3.trna70 Chr3:19392674-19392745 (-) Pro (AGG) 72 bp Sc: 67.4
GGGCATTTGGTCTAGTGGTATGATTCTCGCTTAGGGTGCGAGAGGTCCCGAGTTCAATTC
TCGGAATGCCCC
>Chr3.trna71 Chr3:19033393-19033464 (-) Asp (GTC) 72 bp Sc: 69.8
GTCGTTGTAGTATAGTGGTAAGTATTCCCGCCTGTCACGCGGGTGACCCGGGTTCGATCC
CCGGCAACGGCG
>Chr3.trna72 Chr3:18997643-18997715 (-) Glu (CTC) 73 bp Sc: 77.0
TCCGTCGTAGTCTAGCTGGTTAGGATACTCGGCTCTCACCCGAGAGACCCGGGTTCGAGT
CCCGGCGACGGAG
>Chr3.trna73 Chr3:18744808-18744879 (-) Glu (TTC) 72 bp Sc: 70.4
TCCGTTATCGTCCAGCGGTTAGGATATCTGGCTTTCACCCAGGAGACCCGGGTTCGATTC
CCGGTAACGGAG
>Chr3.trna74 Chr3:17974591-17974676 (-) Tyr (GTA) 86 bp Sc: 74.2
CCGACCTTAGCTCAGTTGGTAGAGCGGAAGACTGTAGTCTGTGACAGCAAATCTTTAGGT
CGCTGGTTCGATTCCGGCAGGTCGGA
>Chr3.trna75 Chr3:16427041-16427112 (-) Gly (TCC) 72 bp Sc: 74.1
GCGTCTGTAGTCCAACGGTTAGGATAATTGCCTTCCAAGCAATAGACCCGGGTTCGACTC
CCGGCAGACGCA
>Chr3.trna76 Chr3:10759393-10759465 (-) Ala (AGC) 73 bp Sc: 63.4
GGGGATGTAGCTCAGATGGTAGAGCGCTCGCTTAGCATGCGAGAGGTACGGGGATCGATA
CCCCGCATCTCCA
>Chr3.trna77 Chr3:9372374-9372447 (-) Ile (AAT) 74 bp Sc: 86.4
GGCCTATTAGCTCAGTTGGTTAGAGCGTCGTGCTAATAACGCGAAGGTCACAGGTTCGAT
CCCTGTATAGGCCA
>Chr3.trna78 Chr3:7567394-7567465 (-) Pro (AGG) 72 bp Sc: 68.2
GGGCGTTTGGTCTAGTGGTATGATTCTCGCTTAGGGTGCGAGAGGTCCCGAGTTCAATTC
TCGGAACGCCCC
>Chr3.trna79 Chr3:7319577-7319658 (-) Ser (GCT) 82 bp Sc: 76.2
GTCGCTTTGGCCGAGTGGTTAAGGCGTGTGCCTGCTAAGTACATGGGATTTTCCCGCGAG
AGTTCGAATCTCTCAGGCGACG
>Chr3.trna80 Chr3:7224218-7224290 (-) Arg (ACG) 73 bp Sc: 71.4
GGTTCCATGGCCCAATGGATAAGGCGCTGGTCTACGAAACCAGAGATTCTGGGTTCGATC
CCCAGTGGAATCG
>Chr3.trna81 Chr3:6483940-6484013 (-) Thr (AGT) 74 bp Sc: 75.0
GCTCTCGTAGCTCAGTTGGTTAGAGCACCCGTTTAGTAAGCGGGAGGTCTTGAGTTCAAC
TCTCAACGAGAGCA
>Chr3.trna82 Chr3:5068294-5068367 (-) Ile (TAT) 74 bp Sc: 85.9
GGTCCCGTAGCTCAGTTGGTTAGAGCGTTGGTCTTATGAGCCGAAGGTCGCGGGTTCGAG
CCCCGCCGGGACCA
>Chr3.trna83 Chr3:3995097-3995169 (-) Arg (CCG) 73 bp Sc: 83.1
GATCCCATAGCGGAGTGGATATCGCGTTAGACTCCGAATCTAAAGGTCGTGGGTTCGATT
CCCACTGGGATCA
>Chr3.trna84 Chr3:3622692-3622763 (-) Pro (CGG) 72 bp Sc: 68.2
GGGTGTTTGGTCTAGTGGTATGATTCTCGCTTCGGGTGCGAGAGGTCCCGAGTTCGATTC
TCGGAACACCCC
>Chr3.trna85 Chr3:3238367-3238456 (-) Tyr (GTA) 90 bp Sc: 67.9
CCGACCTTAGCTCAGTTGGTAGAGCGGAAGACTGTAATGGGTAATTCCAAAGAAATCTTT
AGGTCGCTGGTTCGATTCCGGCAGGTTGAA
>Chr3.trna86 Chr3:2945696-2945777 (-) Ser (TGA) 82 bp Sc: 81.1
GTCGATATGTCCGAGTGGTTAAGGAGATAGACTTGAAATCTATTGGGCTTCGCCCGCGCA
GGTTCGAACCCTGCTGTCGACG
>Chr3.trna87 Chr3:2918413-2918486 (-) Arg (TCG) 74 bp Sc: 82.3
GACCGCATAGCGCAGTGGATTAGCGCGTTTGACTTCGGATCAAAAGGTCGTGGGTTCGAC
TCCCACTGTGGTCG
>Chr3.trna88 Chr3:2253675-2253756 (-) Ser (TGA) 82 bp Sc: 79.2
GTCAATATGTCCGAGTGGTTAAGGAGACAGACTTGAAATCTGTTGGGCTTCGCCCGCGCA
GGTTCGAACCCTGCTGTTGACG
>Chr3.trna89 Chr3:2232465-2232550 (-) Met (CAT) 86 bp Sc: 64.2
GGGGTGGTGGCGCAGTTGGCTAGCGCGTAGGTCTCATAGCTATCTGAGTAATCCTGAGGT
CGAGAGTTCGAGCCTCTCTCACCCCA
>Chr3.trna90 Chr3:2104956-2105027 (-) His (GTG) 72 bp Sc: 63.0
GTGGCTGTAGTTTAGTGGTAAGAATTCCACGTTGTGGCCGTGGAGACCTGGGCTCGAATC
CCAGCAGCCACA
>Chr3.trna91 Chr3:1920033-1920104 (-) Pro (TGG) 72 bp Sc: 68.5
GGGCATTTGGTCTAGTGGTATGATTCTCGCTTTGGGTGCGAGAGGTCCCGAGTTCGATTC
TCGGAATGCCCC
>Chr3.trna92 Chr3:1843324-1843394 (-) Gly (GCC) 71 bp Sc: 57.8
GCACCAGTGGTCTAGTGGTAGAATAGAACCCTGCCACGGTACAGACCCGGGTTCGATTCC
CGGCTGGTGCA
>Chr3.trna93 Chr3:1707738-1707809 (-) Pro (CGG) 72 bp Sc: 67.0
GGGTGTTTGGTCTAGTGGTATGATTCGCGCTTCGGGTGCGCGAGGTCCCGAGTTCGATTC
TCGGAACACCCC
>Chr3.trna94 Chr3:1601338-1601409 (-) Glu (TTC) 72 bp Sc: 70.8
TCCGTTGTCGTCCAGCGGTTAGGATATCTGGCTTTCACCCAGGAGACCCGGGTTCGATTC
CCGGCAACGGAG
>Chr4.trna1 Chr4:33800-33872 (+) Lys (CTT) 73 bp Sc: 87.7
GCCCGTCTAGCTCAGTTGGTAGAGCGCAAGGCTCTTAACCTTGTGGTCGTGGGTTCGAGC
CCCACGGTGGGCG
>Chr4.trna2 Chr4:901176-901247 (+) His (GTG) 72 bp Sc: 47.2
GTGGTTGTAGTATAGCGGTTAGTATCCCACGTTGTGGCCGTGGGGACCCGGGCTCGAATC
CCGGCAGCCACA
>Chr4.trna3 Chr4:1390895-1390966 (+) Pro (AGG) 72 bp Sc: 67.4
GGGCATTTGGTCTAGTGGTATGATTCTCGCTTAGGGTGCGAGAGGTCCCGAGTTCAATTC
TCGGAATGCCCC
>Chr4.trna4 Chr4:1442005-1442076 (+) Thr (TGT) 72 bp Sc: 83.0
GCCCGTATAGCTCAGTGGTAGAGCGTCAGTCTTGTAAACTGAAGGTCCGTAGTTCGATCC
TGCGTGTGGGCA
>Chr4.trna5 Chr4:1501607-1501678 (+) Gln (CTG) 72 bp Sc: 74.6
GGTCCTATGGTCTAGTGGTCAGGACATTGGACTCTGAATCCAGTAACCCGAGTTCAAATC
TCGGTAGGACCT
>Chr4.trna6 Chr4:6646430-6646500 (+) Gly (CCC) 71 bp Sc: 65.4
GCGCATCTGGTGTAGTGGTATCATAGTACCCTCCCACGGTACTGACCAGGGTTCGATTCC
CTGGATGCGCA
>Chr4.trna7 Chr4:6696021-6696092 (+) Cys (GCA) 72 bp Sc: 37.1
GAGCTCATAGCTCAGTGGTAGACTATTTGACTGCAAATTTAGAGGTCACCGGTGTGAACC
TGGTTGGGCTCT
>Chr4.trna8 Chr4:6819292-6819375 (+) Tyr (GTA) 84 bp Sc: 74.3
CCGACCTTAGCTCAGTTGGTAGAGCGGAAGACTGTAGTAGTTGCTGAAATCTTTAGGTCG
CTGGTTCGATTCCGGCAGGTCGGA
>Chr4.trna9 Chr4:6944727-6944798 (+) Thr (TGT) 72 bp Sc: 83.0
GCCCGTATAGCTCAGTGGTAGAGCGTCAGTCTTGTAAACTGAAGGTCCGTAGTTCGATCC
TGCGTGTGGGCA
>Chr4.trna10 Chr4:7185704-7185777 (+) Val (AAC) 74 bp Sc: 72.5
GGTTTCGTGGTGTAGTTGGTTATCACGTCAGTCTAACACACTGAAGGTCTCCGGTTCGAA
CCCGGGCGAAGCCA
>Chr4.trna11 Chr4:7256415-7256487 (+) Lys (CTT) 73 bp Sc: 87.7
GCCCGTCTAGCTCAGTTGGTAGAGCGCAAGGCTCTTAACCTTGTGGTCGTGGGTTCGAGC
CCCACGGTGGGCG
>Chr4.trna12 Chr4:7730961-7731041 (+) Leu (AAG) 81 bp Sc: 71.4
GTTGATATGGCCGAGTTGGTCTAAGGCGCCAGATTAAGGTTCTGGTCCGAAAGGGCGTGG
GTTCAAATCCCACTGTCAACA
>Chr4.trna13 Chr4:7814202-7814274 (+) Glu (CTC) 73 bp Sc: 77.0
TCCGTCGTAGTCTAGCTGGTTAGGATACTCGGCTCTCACCCGAGAGACCCGGGTTCGAGT
CCCGGCGACGGAG
>Chr4.trna14 Chr4:8255700-8255771 (+) His (GTG) 72 bp Sc: 56.8
GTGGCTGTAGTTTAGTGGTTAGAATCCCACGTTGTGGCCGTGGGGACCTGGGCTCGAATC
CCAGCAGCCACA
>Chr4.trna15 Chr4:8979656-8979728 (+) Lys (CTT) 73 bp Sc: 87.7
GCCCGTCTAGCTCAGTTGGTAGAGCGCAAGGCTCTTAACCTTGTGGTCGTGGGTTCGAGC
CCCACGGTGGGCG
>Chr4.trna16 Chr4:9108308-9108381 (+) Thr (AGT) 74 bp Sc: 75.0
GCTCTCGTAGCTCAGTTGGTTAGAGCACCCGTTTAGTAAGCGGGAGGTCTTGAGTTCAAC
TCTCAACGAGAGCA
>Chr4.trna17 Chr4:9191576-9191648 (+) Val (TAC) 73 bp Sc: 71.5
GATTCTGTGGTGTAGTGGTTATCACGTTTGCCTTACACGCAAAAGGTCTCCAGTTCGATC
CTGGGCAGAATCA
>Chr4.trna18 Chr4:9287209-9287282 (+) Thr (AGT) 74 bp Sc: 73.6
GCTTTCATAGCTCAGTTGGTTAGAGCACCCGTTTAGTAAGCGGGAGGTCTTGAGTTCAAC
TCTCAATGAAAGCA
>Chr4.trna19 Chr4:9289685-9289765 (+) Leu (CAG) 81 bp Sc: 70.7
GTCAAGATGGCCGAGTTGGTCTAAGGCGCCAGTTTCAGGTACTGGTCCGAAAGGGCGTGG
GTTCAAATCCCACTCTTGACA
>Chr4.trna20 Chr4:10302001-10302073 (+) Glu (CTC) 73 bp Sc: 69.7
TCCGTTGTAGTCTAGCTGGTCAGGATACTCGGCTCTCACCCAAGAGACCCGGGTTCGAGT
CCCGGCAACGGAG
>Chr4.trna21 Chr4:11910289-11910362 (+) Asn (GTT) 74 bp Sc: 81.4
GCTGGAGTAGCTCAGTTGGTTAGAGCGTGTGGCTGTTAACCACAAGGTCAGAGGTTCGAC
CCCTCTCTCTAGCG
>Chr4.trna22 Chr4:11974940-11975021 (+) Lys (CTT) 82 bp Sc: 29.1 Possible pseudogene
ACATCGTCTAGCTCAGTTGGTAGAGCGCAAGGCTCTTAACTTTGTGGACTTGTGGTCATT
GGTTCGAGTTACATGGTGGGCG
>Chr4.trna23 Chr4:12320110-12320193 (+) Leu (CAA) 84 bp Sc: 79.8
GTCAGGGTGGCCGAGTGGTCTAAGGCGCCAGACTCAAGTTCTGGTCCTCGTAAGAGGGCG
TGGGTTCAAATCCCACTTCTGACA
>Chr4.trna24 Chr4:12429599-12429671 (+) Ala (CGC) 73 bp Sc: 68.3
GGGGGTGTAGCTCATATGGTAGAGCGCTCGCTTCGCATGCGAGAGGCACGGGGTTCGATT
CCCCGCACCTCCA
>Chr4.trna25 Chr4:12686139-12686220 (+) Ser (GCT) 82 bp Sc: 79.9
GTCGCTTTGGCCGAGTGGTTAAGGCGTGTGCCTGCTAAGTACATGGGCTCTGCCCGCGAG
AGTTCGAATCTCTCAGGCGACG
>Chr4.trna26 Chr4:13454557-13454629 (+) Ala (AGC) 73 bp Sc: 63.4
GGGGATGTAGCTCAGATGGTAGAGCGCTCGCTTAGCATGCGAGAGGCACGGGGATCGATA
CCCCGCATCTCCA
>Chr4.trna27 Chr4:13704782-13704854 (+) Phe (GAA) 73 bp Sc: 78.3
GCGGGGATAGCTCAGTTGGGAGAGCGTCAGACTGAAGATCTGAAGGTCGCGTGTTCGATC
CACGCTCACCGCA
>Chr4.trna28 Chr4:14032490-14032561 (+) Lys (TTT) 72 bp Sc: 91.2
GCCGTCTTAGCTCAGTGGTAGAGCGCGTGGCTTTTACCCACGAGGCCGTGGGTTCGATCC
CCACAGACGGCG
>Chr4.trna29 Chr4:14267281-14267362 (+) Ser (GCT) 82 bp Sc: 80.5
GTCGCTTTGGCCGAGTGGTTAAGGCGTGTGCCTGCTAAGTACATGGGGTTTCCCCGCGAG
AGTTCGAATCTCTCAGGCGACG
>Chr4.trna30 Chr4:14470278-14470349 (+) Pro (TGG) 72 bp Sc: 69.2
GGGCGTTTGGTCTAGTGGTATGATTCTCGCTTTGGGTGCGAGAGGTCCCGAGTTCGATTC
TCGGAACGCCCC
>Chr4.trna31 Chr4:15120650-15120722 (+) Arg (TCT) 73 bp Sc: 70.7
GCACCCATGGCCTAATGGATAAGGCGCTTGACTTCTAATCAAGCGATTGTGGGTTCGAGT
CCCACTGGGTGTG
>Chr4.trna32 Chr4:15183084-15183156 (+) Arg (ACG) 73 bp Sc: 72.9
GACTCCATGGCCCAATGGATAAGGCGCTGGTCTACGAAACCAGAGATTCTGGGTTCGATC
CCCAGTGGAGTCG
>Chr4.trna33 Chr4:15576650-15576722 (+) Arg (TCT) 73 bp Sc: 70.7
GCACCCATGGCCTAATGGATAAGGCGCTTGACTTCTAATCAAGCGATTGTGGGTTCGAGT
CCCACTGGGTGTG
>Chr4.trna34 Chr4:15671393-15671463 (+) Gly (GCC) 71 bp Sc: 66.5
GCACCAGTGGTCTAGTGGTAGAATAGTACCCTGCCACGGTACAGACCCGGGTTCGATTCC
CGGCTGGTGCA
>Chr4.trna35 Chr4:15804549-15804630 (+) Ser (CGA) 82 bp Sc: 82.0
GTCAATATGTCCGAGTGGTTAAGGAGATTGACTCGAAATCAATTGGGCTTTGCCCGCGCA
GGTTCGAATCCTGCTGTTGACG
>Chr4.trna36 Chr4:16304124-16304196 (+) Arg (TCT) 73 bp Sc: 70.3
GCGCTCGTGGCCCAATGGATAAGGCGTCTGACTTCTAATCAGACGATTGTGGGTTCGATC
CCCACCGAGCGTG
>Chr4.trna37 Chr4:16556623-16556695 (+) Glu (CTC) 73 bp Sc: 76.3
TCCGTTGTAGTCTAGCTGGTCAGGATACTCGGCTCTCACCCGAGAGACCCGGGTTCGAGT
CCCGGCAACGGAG
>Chr4.trna38 Chr4:16655286-16655359 (+) Thr (AGT) 74 bp Sc: 70.2
GCTCTCGTAGCTCAGTTGGTTAGAGCACCCGTTTAGTAAGCGGGAGGTCTTGAGTTCAAC
TCTCAACGAAAGCA
>Chr4.trna39 Chr4:17130052-17130124 (+) Glu (CTC) 73 bp Sc: 76.3
TCCGTTGTAGTCTAGCTGGTCAGGATACTCGGCTCTCACCCGAGAGACCCGGGTTCGAGT
CCCGGCAACGGAG
>Chr4.trna40 Chr4:17149471-17149542 (+) Pro (CGG) 72 bp Sc: 68.2
GGGTGTTTGGTCTAGTGGTATGATTCTCGCTTCGGGTGCGAGAGGTCCCGAGTTCGATTC
TCGGAACACCCC
>Chr4.trna41 Chr4:18293780-18293851 (+) His (GTG) 72 bp Sc: 63.0
GTGGCTGTAGTTTAGTGGTAAGAATTCCACGTTGTGGCCGTGGAGACCTGGGCTCGAATC
CCAGCAGCCACA
>Chr4.trna42 Chr4:18395028-18395099 (+) Trp (CCA) 72 bp Sc: 75.8
GGATCCGTGGCGCAATGGTAGCGCGTCTGACTCCAGATCAGAAGGTTGCGTGTTCGATTC
ACGTCGGGTTCA
>Chr4.trna43 Chr4:18411265-18411338 (+) Val (CAC) 74 bp Sc: 81.5
GTCTGGGTGGTGTAGTCGGTTATCACGCTAGTCTCACACACTAGAGGTCCCCGGTTCGAA
CCCGGGCTCAGACA
>Chr4.trna44 Chr4:18542171-18542244 (+) Ile (AAT) 74 bp Sc: 85.5
GGCCCATTAGCTCAGTTGGTTAGAGCGTCGTGCTAATAACGCGAAGGTCGCAGGTTCGAA
ACCTGCATGGGCCA
>Chr4.trna45 Chr4:18501712-18501784 (-) Arg (ACG) 73 bp Sc: 72.9
GACTCCATGGCCCAATGGATAAGGCGCTGGTCTACGAAACCAGAGATTCTGGGTTCGATC
CCCAGTGGAGTCG
>Chr4.trna46 Chr4:18254989-18255072 (-) Tyr (GTA) 84 bp Sc: 74.3
CCGACCTTAGCTCAGTTGGTAGAGCGGAAGACTGTAGTAGTTGCTGTAATCTTTAGGTCG
CTGGTTCGATTCCGGCAGGTCGGA
>Chr4.trna47 Chr4:17500807-17500878 (-) Glu (TTC) 72 bp Sc: 69.9
TCCGATGTCGTCCAGCGGTTAGGATATCTGGCTTTCACCCAGGAGACCCGGGTTCGATTC
CCGGCATCGGAG
>Chr4.trna48 Chr4:17280935-17281003 (-) Sup (TTA) 69 bp Sc: 27.9 Possible pseudogene
AGATCTGTAAGCTCAAAATGGTAGAGCTCTCATTATGAGAGGTTGGTGGTTCGAATCCAT
CCAGATCTG
>Chr4.trna49 Chr4:17276701-17276774 (-) Ile (TAT) 74 bp Sc: 85.9
GGTCCCGTAGCTCAGTTGGTTAGAGCGTTGGTCTTATGAGCCGAAGGTCGCGGGTTCGAG
CCCCGCCGGGACCA
>Chr4.trna50 Chr4:16454697-16454769 (-) Arg (CCT) 73 bp Sc: 66.6
GCGCCTGTAGCTCAGTGGATAGAGCGTCTGTTTCCTAAGCAGAAAGTCGAAGGTTCGACC
CCTTCCTGGCGCG
>Chr4.trna51 Chr4:15430224-15430297 (-) Thr (AGT) 74 bp Sc: 73.6
GCTTTCATAGCTCAGTTGGTTAGAGCACCCGTTTAGTAAGCGGGAGGTCTTGAGTTCAAC
TCTCAATGAAAGCA
>Chr4.trna52 Chr4:15345712-15345796 (-) Met (CAT) 85 bp Sc: 64.2
GGGGTGGTGGCGCAGTTGGCTAGCGCGTAGGTCTCATAGCTATTGAGTGATCCTGAGGTC
GAGAGTTCGAGCCTCTCTCACCCCA
>Chr4.trna53 Chr4:13885191-13885263 (-) Ala (CGC) 73 bp Sc: 68.3
GGGGGTGTAGCTCATATGGTAGAGCGCTCGCTTCGCATGCGAGAGGCACGGGGTTCGATT
CCCCGCACCTCCA
>Chr4.trna54 Chr4:13882917-13882988 (-) Gln (CTG) 72 bp Sc: 71.1
GGTTCTATGGTCTAGCGGTTAGGACATTGGACTCTGAATCCAGTAACCCGAGTTCAATTC
TCGGTAGAACCT
>Chr4.trna55 Chr4:13341493-13341566 (-) Ile (AAT) 74 bp Sc: 86.4
GGCCTATTAGCTCAGTTGGTTAGAGCGTCGTGCTAATAACGCGAAGGTCACAGGTTCGAT
CCCTGTATAGGCCA
>Chr4.trna56 Chr4:13336337-13336410 (-) Ile (AAT) 74 bp Sc: 86.4
GGCCTATTAGCTCAGTTGGTTAGAGCGTCGTGCTAATAACGCGAAGGTCACAGGTTCGAT
CCCTGTATAGGCCA
>Chr4.trna57 Chr4:13285423-13285494 (-) Pro (TGG) 72 bp Sc: 69.2
GGGCGTTTGGTCTAGTGGTATGATTCTCGCTTTGGGTGCGAGAGGTCCCGAGTTCGATTC
TCGGAACGCCCC
>Chr4.trna58 Chr4:13076574-13076657 (-) Leu (CAA) 84 bp Sc: 80.7
GTCAGGATGGCCGAGTGGTCTAAGGCGCCAGACTCAAGTTCTGGTCTTCGTAAGAGGGCG
TGGGTTCAAACCCCACTTCTGACA
>Chr4.trna59 Chr4:13058832-13058913 (-) Ser (TGA) 82 bp Sc: 80.7
GTCGATATGTCCGAGTGGTTAAGGAGACAGACTTGAAATCTGTTGGGCTTCGCCCGCGCA
GGTTCGAACCCTGCTGTCGACG
>Chr4.trna60 Chr4:13006234-13006306 (-) Lys (CTT) 73 bp Sc: 77.2
GCCCGTCTAGCTCAGTTGGTAGAGCGCAAGGCTCTTAACCTTCTGGTCGTGGGTTCGAGC
CCCACGGTGGGCG
>Chr4.trna61 Chr4:12486202-12486272 (-) Gly (CCC) 71 bp Sc: 65.4
GCGCATCTGGTGTAGTGGTATCATAGTACCCTCCCACGGTACTGACCAGGGTTCGATTCC
CTGGATGCGCA
>Chr4.trna62 Chr4:11954741-11954813 (-) Lys (CTT) 73 bp Sc: 87.7
GCCCGTCTAGCTCAGTTGGTAGAGCGCAAGGCTCTTAACCTTGTGGTCGTGGGTTCGAGC
CCCACGGTGGGCG
>Chr4.trna63 Chr4:11774461-11774546 (-) Tyr (GTA) 86 bp Sc: 74.2
CCGACCTTAGCTCAGTTGGTAGAGCGGAAGACTGTAGTCTTTGACAGATAATCTTTAGGT
CGCTGGTTCGATTCCGGCAGGTCGGA
>Chr4.trna64 Chr4:10878724-10878797 (-) Thr (AGT) 74 bp Sc: 73.6
GCTTTCATAGCTCAGTTGGTTAGAGCACCCGTTTAGTAAGCGGGAGGTCTTGAGTTCAAC
TCTCAATGAAAGCA
>Chr4.trna65 Chr4:10325965-10326036 (-) Gly (TCC) 72 bp Sc: 74.1
GCGTCTGTAGTCCAACGGTTAGGATAATTGCCTTCCAAGCAATAGACCCGGGTTCGACTC
CCGGCAGACGCA
>Chr4.trna66 Chr4:10093067-10093146 (-) Leu (TAG) 80 bp Sc: 68.7
GACAATTTGGCCGAGTGGTCTAAGGCGCCAGATTTAGGCTCTGGTCCGAAAGGGCGTGGG
TTCAAATCCCACAGTTGTCA
>Chr4.trna67 Chr4:9978106-9978177 (-) Cys (GCA) 72 bp Sc: 74.5
GGGTCCATAGCTCAGTGATAGAGCAATTGACTGCAGATCAATAGGTCACCGGTTCGAACC
CGGTTGGGCCCT
>Chr4.trna68 Chr4:9873512-9873583 (-) Trp (CCA) 72 bp Sc: 75.8
GGATCCGTGGCGCAATGGTAGCGCGTCTGACTCCAGATCAGAAGGTTGCGTGTTCGATTC
ACGTCGGGTTCA
>Chr4.trna69 Chr4:9815203-9815274 (-) Trp (CCA) 72 bp Sc: 75.8
GGATCCGTGGCGCAATGGTAGCGCGTCTGACTCCAGATCAGAAGGTTGCGTGTTCGATTC
ACGTCGGGTTCA
>Chr4.trna70 Chr4:8301725-8301798 (-) Thr (AGT) 74 bp Sc: 75.0
GCTCTCGTAGCTCAGTTGGTTAGAGCACCCGTTTAGTAAGCGGGAGGTCTTGAGTTCAAC
TCTCAACGAGAGCA
>Chr4.trna71 Chr4:7341424-7341497 (-) Asn (GTT) 74 bp Sc: 77.6
GCTGGAGTAGCTCAGTTGGTTAGAGCGTGTGGCTGTTAACCACAAGGTCAGAGGTTCGAC
CCCTTTCTCTAGCG
>Chr4.trna72 Chr4:7232799-7232871 (-) Ala (AGC) 73 bp Sc: 63.4
GGGGATGTAGCTCAGATGGTAGAGCGCTCGCTTAGCATGCGAGAGGTACGGGGATCGATA
CCCCGCATCTCCA
>Chr4.trna73 Chr4:6905485-6905557 (-) Ala (AGC) 73 bp Sc: 63.4
GGGGATGTAGCTCAGATGGTAGAGCGCTCGCTTAGCATGCGAGAGGCACGGGGATCGATA
CCCCGCATCTCCA
>Chr4.trna74 Chr4:6837774-6837857 (-) Leu (CAA) 84 bp Sc: 82.0
GTCAGGATGGCCGAGTGGTCTAAGGCGCCAGACTCAAGTTCTGGTCCTCGTAAGAGGGCG
TGGGTTCAAACCCCACTTCTGACA
>Chr4.trna75 Chr4:6837560-6837643 (-) Leu (TAA) 84 bp Sc: 79.0
GTCAGTATGGCCGAGTGGTCTAAGGCGCCAGACTTAAGTTCTGGTCCTCTTACGAGGGCG
TGGGTTCAAACCCCACTGCTGACA
>Chr4.trna76 Chr4:5268128-5268213 (-) Leu (TAG) 86 bp Sc: 45.2
GCCGCTATGGTGAAATTGGTAGACACGCTGCTCTTAGGAAGCAGTGCTAGAGCATCTCGG
TTCGAGTTCGAGTCCGAGTAGCGGCA
>Chr4.trna77 Chr4:1520784-1520856 (-) Phe (GAA) 73 bp Sc: 78.3
GCGGGGATAGCTCAGTTGGGAGAGCGTCAGACTGAAGATCTGAAGGTCGCGTGTTCGATC
CACGCTCACCGCA
>Chr4.trna78 Chr4:808270-808342 (-) Phe (GAA) 73 bp Sc: 78.3
GCGGGGATAGCTCAGTTGGGAGAGCGTCAGACTGAAGATCTGAAGGTCGCGTGTTCGATC
CACGCTCACCGCA
>Chr4.trna79 Chr4:611864-611926 (-) Glu (TTC) 63 bp Sc: 20.4
CACTCAGCGGTTAGGATATCTGGCTTTCACCCAGGAGACCCGGGTTCCATTCCCGGTAAC
GGA
>Chr4.trna80 Chr4:562561-562634 (-) Val (AAC) 74 bp Sc: 33.1
GGTTTCGTGGTGTAGTTGTTTATCACGTCATTCTAACACAACTAAGGTTTCTGGTTCGAA
CCCGGTCAAAACCA
>Chr4.trna81 Chr4:424717-424788 (-) Gln (CTG) 72 bp Sc: 71.1
GGTTCTATGGTCTAGCGGTTAGGACATTGGACTCTGAATCCAGTAACCCGAGTTCAATTC
TCGGTAGAACCT
>Chr5.trna1 Chr5:530822-530895 (+) Val (AAC) 74 bp Sc: 72.5
GGTTTCGTGGTGTAGTTGGTTATCACGTCAGTCTAACACACTGAAGGTCTCCGGTTCGAA
CCCGGGCGAAGCCA
>Chr5.trna2 Chr5:614644-614725 (+) Ser (CGA) 82 bp Sc: 83.5
GTCGATATGTCCGAGTGGTTAAGGAGATTGACTCGAAATCAATTGGGCTTTGCCCGCGCA
GGTTCGAATCCTGCTGTCGACG
>Chr5.trna3 Chr5:858536-858619 (+) Tyr (GTA) 84 bp Sc: 74.3
CCGACCTTAGCTCAGTTGGTAGAGCGGAAGACTGTAGTAGTAGCTGTAATCTTTAGGTCG
CTGGTTCGATTCCGGCAGGTCGGA
>Chr5.trna4 Chr5:984367-984449 (+) Leu (TAA) 83 bp Sc: 72.9
GCAGGTTTGCCCGAGTGGTTAAGGGGGAAGACTTAAGTTCTTCTGCACATAAGTGCGCGT
GGGTTCGAACCCCACAGCCTGCA
>Chr5.trna5 Chr5:998942-999014 (+) Arg (TCT) 73 bp Sc: 66.1
GCACCCGTGGCCTAATGGATAAGGCGTTTGACTTCTAATCACACGATTGTGGGTTCGAGT
CCCACCGGGTGTG
>Chr5.trna6 Chr5:1742692-1742764 (+) Arg (CCT) 73 bp Sc: 74.8
GCGCCTGTAGCTCAGTGGATAGAGCGTCTGTTTCCTAAGCAGAAGGTCGTAGGTTCGACC
CCTACCTGGCGCG
>Chr5.trna7 Chr5:1788651-1788722 (+) Asp (GTC) 72 bp Sc: 69.8
GTCGTTGTAGTATAGTGGTAAGTATTCCCGCCTGTCACGCGGGTGACCCGGGTTCGATCC
CCGGCAACGGCG
>Chr5.trna8 Chr5:1804616-1804689 (+) Val (CAC) 74 bp Sc: 81.5
GTCTGGGTGGTGTAGTCGGTTATCACGCTAGTCTCACACACTAGAGGTCCCCGGTTCGAA
CCCGGGCTCAGACA
>Chr5.trna9 Chr5:2411148-2411231 (+) Leu (CAA) 84 bp Sc: 75.5
GTCAGGTTGGCCGAGTGGTCTAAGGCGCCAGACTCAAGTTCTGGTCTTCGAGAGAGGGCG
TGGGTTCAAATCCCACATCTGACA
>Chr5.trna10 Chr5:2993327-2993400 (+) Val (AAC) 74 bp Sc: 72.5
GGTTTCGTGGTGTAGTTGGTTATCACGTCAGTCTAACACACTGAAGGTCTCCGGTTCGAA
CCCGGGCGAAGCCA
>Chr5.trna11 Chr5:3118377-3118457 (+) Leu (AAG) 81 bp Sc: 71.4
GTTGATATGGCCGAGTTGGTCTAAGGCGCCAGATTAAGGTTCTGGTCCGAAAGGGCGTGG
GTTCAAATCCCACTGTCAACA
>Chr5.trna12 Chr5:3324702-3324774 (+) Arg (CCT) 73 bp Sc: 73.8
GCGTCTGTAGCTCAGTGGATAGAGCGTCTGTTTCCTAAGCAGAAGGTCGTAGGTTCGACC
CCTACCTGACGCG
>Chr5.trna13 Chr5:3617058-3617129 (+) Gly (TCC) 72 bp Sc: 74.1
GCGTCTGTAGTCCAACGGTTAGGATAATTGCCTTCCAAGCAATAGACCCGGGTTCGACTC
CCGGCAGACGCA
>Chr5.trna14 Chr5:4471048-4471119 (+) Lys (TTT) 72 bp Sc: 92.3
GCCGTCTTAGCTCAGTGGTAGAGCGCGTGGCTTTTAACCACGTGGCCGTGGGTTCGATCC
CCACAGACGGCG
>Chr5.trna15 Chr5:4530474-4530546 (+) Lys (CTT) 73 bp Sc: 87.7
GCCCGTCTAGCTCAGTTGGTAGAGCGCAAGGCTCTTAACCTTGTGGTCGTGGGTTCGAGC
CCCACGGTGGGCG
>Chr5.trna16 Chr5:4673900-4673971 (+) Asp (GTC) 72 bp Sc: 69.8
GTCGTTGTAGTATAGTGGTAAGTATTCCCGCCTGTCACGCGGGTGACCCGGGTTCGATCC
CCGGCAACGGCG
>Chr5.trna17 Chr5:4929560-4929633 (+) Val (CAC) 74 bp Sc: 81.5
GTCTGGGTGGTGTAGTCGGTTATCACGCTAGTCTCACACACTAGAGGTCCCCGGTTCGAA
CCCGGGCTCAGACA
>Chr5.trna18 Chr5:5157639-5157712 (+) Ile (AAT) 74 bp Sc: 86.4
GGCCTATTAGCTCAGTTGGTTAGAGCGTCGTGCTAATAACGCGAAGGTCACAGGTTCGAT
CCCTGTATAGGCCA
>Chr5.trna19 Chr5:5161512-5161583 (+) Asp (GTC) 72 bp Sc: 69.8
GTCGTTGTAGTATAGTGGTAAGTATTCCCGCCTGTCACGCGGGTGACCCGGGTTCGATCC
CCGGCAACGGCG
>Chr5.trna20 Chr5:5358916-5358997 (+) Ser (AGA) 82 bp Sc: 77.0
GTGGACGTGCCGGAGTGGTTATCGGGCATGACTAGAAATCATGTGGGCTTTGCCCGCGCA
GGTTCGAATCCTGCCGTTCACG
>Chr5.trna21 Chr5:5984377-5984448 (+) Trp (CCA) 72 bp Sc: 66.2
GGATCCGTGGCGCAATGGTAGCGCGTCTGACTCCAGATCAGAAGGTTGCTTGTTCGATTC
ACGTCGGGTTCA
>Chr5.trna22 Chr5:6258145-6258216 (+) Pro (TGG) 72 bp Sc: 69.2
GGGCGTTTGGTCTAGTGGTATGATTCTCGCTTTGGGTGCGAGAGGTCCCGAGTTCGATTC
TCGGAACGCCCC
>Chr5.trna23 Chr5:6401239-6401309 (+) Gly (GCC) 71 bp Sc: 66.5
GCACCAGTGGTCTAGTGGTAGAATAGTACCCTGCCACGGTACAGACCCGGGTTCGATTCC
CGGCTGGTGCA
>Chr5.trna24 Chr5:7387888-7387959 (+) Gln (CTG) 72 bp Sc: 74.7
GGTCCCATGGTCTAGTGGTCAGGACATTGGACTCTGAATCCAGTAACCCGAGTTCAAGTC
TCGGTGGGACCT
>Chr5.trna25 Chr5:7981398-7981469 (+) Gln (TTG) 72 bp Sc: 71.9
GGTTCTATGGTGTAGTGGTTAGCACTCAGGACTTTGAATCCTGCGACCTGGGTTCGACTC
CCGGTAGAACCT
>Chr5.trna26 Chr5:8906416-8906499 (+) Leu (CAA) 84 bp Sc: 79.8
GTCAGGGTGGCCGAGTGGTCTAAGGCGCCAGACTCAAGTTCTGGTCCTCGTAAGAGGGCG
TGGGTTCAAATCCCACTTCTGACA
>Chr5.trna27 Chr5:11785055-11785126 (+) Asp (GTC) 72 bp Sc: 62.3
GTCGTTATAGTATAGTGGTAAGTATTCCCGCCTGTCATGCGGGTGACCCGGGTTCAATCC
CCGGCAACGGCG
>Chr5.trna28 Chr5:15225318-15225391 (+) Val (CAC) 74 bp Sc: 81.5
GTCTGGGTGGTGTAGTCGGTTATCACGCTAGTCTCACACACTAGAGGTCCCCGGTTCGAA
CCCGGGCTCAGACA
>Chr5.trna29 Chr5:15575857-15575930 (+) Ile (AAT) 74 bp Sc: 85.5
GGCCCATTAGCTCAGTTGGTTAGAGCGTCGTGCTAATAACGCGAAGGTCGCAGGTTCGAA
ACCTGCATGGGCCA
>Chr5.trna30 Chr5:15976287-15976359 (+) Ala (AGC) 73 bp Sc: 63.4
GGGGATGTAGCTCAGATGGTAGAGCGCTCGCTTAGCATGCGAGAGGTACGGGGATCGATA
CCCCGCATCTCCA
>Chr5.trna31 Chr5:16410585-16410665 (+) Leu (AAG) 81 bp Sc: 71.4
GTTGATATGGCCGAGTTGGTCTAAGGCGCCAGATTAAGGTTCTGGTCCGAAAGGGCGTGG
GTTCAAATCCCACTGTCAACA
>Chr5.trna32 Chr5:16638166-16638249 (+) Leu (CAA) 84 bp Sc: 82.0
GTCAGGATGGCCGAGTGGTCTAAGGCGCCAGACTCAAGTTCTGGTCCTCGTAAGAGGGCG
TGGGTTCAAACCCCACTTCTGACA
>Chr5.trna33 Chr5:18040788-18040861 (+) Thr (AGT) 74 bp Sc: 73.6
GCTTTCATAGCTCAGTTGGTTAGAGCACCCGTTTAGTAAGCGGGAGGTCTTGAGTTCAAC
TCTCAATGAAAGCA
>Chr5.trna34 Chr5:18558845-18558916 (+) Gly (TCC) 72 bp Sc: 74.1
GCGTCTGTAGTCCAACGGTTAGGATAATTGCCTTCCAAGCAATAGACCCGGGTTCGACTC
CCGGCAGACGCA
>Chr5.trna35 Chr5:18790308-18790387 (+) Leu (TAG) 80 bp Sc: 69.5
GACAGTTTGGCCGAGTGGTCTAAGGCGCCAGATTTAGGCTCTGGTCCGAAAGGGCGTGGG
TTCAAATCCCACAGCTGTCA
>Chr5.trna36 Chr5:18907523-18907594 (+) Cys (GCA) 72 bp Sc: 81.7
GGGTCCATAGCTCAGTGGTAGAGCAATTGACTGCAGATCAATAGGTCACCGGTTCGAACC
CGGTTGGGCCCT
>Chr5.trna37 Chr5:19641603-19641674 (+) Lys (TTT) 72 bp Sc: 82.9
GCCTTCTTAGCTCAGTGGTAGAGCGCGTGGCTTTTAACCACGTGGTCGTGGGTTCGATCC
CCACAGACGGCG
>Chr5.trna38 Chr5:19803135-19803220 (+) Met (CAT) 86 bp Sc: 64.2
GGGGTGGTGGCGCAGTTGGCTAGCGCGTAGGTCTCATAGCTATCTGAGTAATCCTGAGGT
CGAGAGTTCGAGCCTCTCTCACCCCA
>Chr5.trna39 Chr5:20046823-20046894 (+) His (GTG) 72 bp Sc: 63.0
GTGGCTGTAGTTTAGTGGTAAGAATTCCACGTTGTGGCCGTGGAGACCTGGGCTCGAATC
CCAGCAGCCACA
>Chr5.trna40 Chr5:20675222-20675293 (+) Gln (TTG) 72 bp Sc: 73.5
GGTTCTATGGTGTAGTGGTTAGCACTCTGGACTTTGAATCCAGCGACCTGGGTTCGACTC
CCGGTAGGACCT
>Chr5.trna41 Chr5:20756330-20756411 (+) Ser (AGA) 82 bp Sc: 77.0
GTGGACGTGCCGGAGTGGTTATCGGGCATGACTAGAAATCATGTGGGCTTTGCCCGCGCA
GGTTCGAATCCTGCCGTTCACG
>Chr5.trna42 Chr5:21401144-21401215 (+) Lys (TTT) 72 bp Sc: 92.3
GCCGTCTTAGCTCAGTGGTAGAGCGCGTGGCTTTTAACCACGTGGCCGTGGGTTCGATCC
CCACAGACGGCG
>Chr5.trna43 Chr5:22074406-22074478 (+) Phe (GAA) 73 bp Sc: 78.3
GCGGGGATAGCTCAGTTGGGAGAGCGTCAGACTGAAGATCTGAAGGTCGCGTGTTCGATC
CACGCTCACCGCA
>Chr5.trna44 Chr5:22076862-22076934 (+) Phe (GAA) 73 bp Sc: 78.3
GCGGGGATAGCTCAGTTGGGAGAGCGTCAGACTGAAGATCTGAAGGTCGCGTGTTCGATC
CACGCTCACCGCA
>Chr5.trna45 Chr5:22828131-22828204 (+) Ile (AAT) 74 bp Sc: 85.5
GGCCCATTAGCTCAGTTGGTTAGAGCGTCGTGCTAATAACGCGAAGGTCGCAGGTTCGAA
ACCTGCATGGGCCA
>Chr5.trna46 Chr5:22955841-22955912 (+) Pro (TGG) 72 bp Sc: 69.2
GGGCGTTTGGTCTAGTGGTATGATTCTCGCTTTGGGTGCGAGAGGTCCCGAGTTCGATTC
TCGGAACGCCCC
>Chr5.trna47 Chr5:23445994-23446065 (+) iMet (CAT) 72 bp Sc: 58.3
ATCAGAGTGGCGCAGCGGAAGCGTGGTGGGCCCATAACCCACAGGTCCCAGGATCGAAAC
CTGGCTCTGATA
>Chr5.trna48 Chr5:23644711-23644792 (+) Ser (CGA) 82 bp Sc: 77.5
GTCAATATGTCCGAGTGGTTAAGGAGACAGACTCGAAATCTGTTGGGCTTTGCCTGCGCA
GGTTCGAATCCTGCTGTTGACG
>Chr5.trna49 Chr5:23844206-23844277 (+) Asp (GTC) 72 bp Sc: 69.8
GTCGTTGTAGTATAGTGGTAAGTATTCCCGCCTGTCACGCGGGTGACCCGGGTTCGATCC
CCGGCAACGGCG
>Chr5.trna50 Chr5:23953942-23954013 (+) Gly (TCC) 72 bp Sc: 74.1
GCGTCTGTAGTCCAACGGTTAGGATAATTGCCTTCCAAGCAATAGACCCGGGTTCGACTC
CCGGCAGACGCA
>Chr5.trna51 Chr5:23957430-23957501 (+) Gly (TCC) 72 bp Sc: 74.1
GCGTCTGTAGTCCAACGGTTAGGATAATTGCCTTCCAAGCAATAGACCCGGGTTCGACTC
CCGGCAGACGCA
>Chr5.trna52 Chr5:24262580-24262660 (+) Leu (AAG) 81 bp Sc: 71.4
GTTGATATGGCCGAGTTGGTCCAAGGCGCCAGATTAAGGTTCTGGTCCGAAAGGGCGTGG
GTTCAAATCCCACTGTCAACA
>Chr5.trna53 Chr5:24530176-24530248 (+) Ala (CGC) 73 bp Sc: 68.3
GGGGGTGTAGCTCATATGGTAGAGCGCTCGCTTCGCATGCGAGAGGCACGGGGTTCGATT
CCCCGCACCTCCA
>Chr5.trna54 Chr5:24531667-24531738 (+) Thr (CGT) 72 bp Sc: 82.3
GCCTCCGTAGCATAGTGGTATTGCGTTCGCTTCGTAAGCGAAAGGCCGCGAGTTCGATCC
TCGCCGGGGGCT
>Chr5.trna55 Chr5:24667282-24667353 (+) Lys (TTT) 72 bp Sc: 92.3
GCCGTCTTAGCTCAGTGGTAGAGCGCGTGGCTTTTAACCACGTGGCCGTGGGTTCGATCC
CCACAGACGGCG
>Chr5.trna56 Chr5:24709666-24709738 (+) Ala (AGC) 73 bp Sc: 63.4
GGGGATGTAGCTCAGATGGTAGAGCGCTCGCTTAGCATGCGAGAGGTACGGGGATCGATA
CCCCGCATCTCCA
>Chr5.trna57 Chr5:24838980-24839064 (+) Tyr (GTA) 85 bp Sc: 75.5
CCGACCTTAGCTCAGTTGGTAGAGCGGAAGACTGTAATGTTTGCAGATAATCTTTAGGTC
GCTGGTTCGATTCCGGCAGGTCGGA
>Chr5.trna58 Chr5:25330036-25330107 (+) Thr (TGT) 72 bp Sc: 83.0
GCCCGTATAGCTCAGTGGTAGAGCGTCAGTCTTGTAAACTGAAGGTCCGTAGTTCGATCC
TGCGTGTGGGCA
>Chr5.trna59 Chr5:25784115-25784188 (+) Val (AAC) 74 bp Sc: 72.5
GGTTTCGTGGTGTAGTTGGTTATCACGTCAGTCTAACACACTGAAGGTCTCCGGTTCGAA
CCCGGGCGAAGCCA
>Chr5.trna60 Chr5:25925066-25925146 (+) Leu (AAG) 81 bp Sc: 71.4
GTTGATATGGCCGAGTTGGTCTAAGGCGCCAGATTAAGGTTCTGGTCCGAAAGGGCGTGG
GTTCAAATCCCACTGTCAACA
>Chr5.trna61 Chr5:25972678-25972750 (+) Arg (ACG) 73 bp Sc: 73.2
GACTCCGTGGCCCAATGGATAAGGCGCTGGTCTACGAAACCAGAGATTCTGGGTTCGATC
CCCAGCGGAGTCG
>Chr5.trna62 Chr5:26195459-26195531 (+) Arg (CCT) 73 bp Sc: 74.8
GCGCCTGTAGCTCAGTGGATAGAGCGTCTGTTTCCTAAGCAGAAGGTCGTAGGTTCGACC
CCTACCTGGCGCG
>Chr5.trna63 Chr5:26568397-26568470 (+) Ile (AAT) 74 bp Sc: 85.5
GGCCCATTAGCTCAGTTGGTTAGAGCGTCGTGCTAATAACGCGAAGGTCGCAGGTTCGAA
ACCTGCATGGGCCA
>Chr5.trna64 Chr5:26921672-26921743 (+) iMet (CAT) 72 bp Sc: 58.3
ATCAGAGTGGCGCAGCGGAAGCGTGGTGGGCCCATAACCCACAGGTCCCAGGATCGAAAC
CTGGCTCTGATA
>Chr5.trna65 Chr5:26682708-26682778 (-) Gly (GCC) 71 bp Sc: 66.5
GCACCAGTGGTCTAGTGGTAGAATAGTACCCTGCCACGGTACAGACCCGGGTTCGATTCC
CGGCTGGTGCA
>Chr5.trna66 Chr5:26653270-26653341 (-) Glu (TTC) 72 bp Sc: 69.9
TCCGATGTCGTCCAGCGGTTAGGATATCTGGCTTTCACCCAGGAGACCCGGGTTCGATTC
CCGGCATCGGAG
>Chr5.trna67 Chr5:26556023-26556096 (-) Asn (GTT) 74 bp Sc: 81.4
GCTGGAGTAGCTCAGTTGGTTAGAGCGTGTGGCTGTTAACCACAAGGTCAGAGGTTCGAC
CCCTCTCTCTAGCG
>Chr5.trna68 Chr5:26221634-26221707 (-) Asn (GTT) 74 bp Sc: 83.3
GCTGGAATAGCTCAGTTGGTTAGAGCGTGTGGCTGTTAACCACAAGGTCGGAGGTTCGAC
CCCTCCTTCTAGCG
>Chr5.trna69 Chr5:26157189-26157270 (-) Ser (GCT) 82 bp Sc: 76.7
GTCGCTTTGGCCGAGTGGTTAAGGCGCTCGCCTGCTAAGTGAGTGGGATTTTCCCGCGAG
AGTTCGAATCTCTCAGGCGACG
>Chr5.trna70 Chr5:26097483-26097567 (-) Met (CAT) 85 bp Sc: 64.2
GGGGTGGTGGCGCAGTTGGCTAGCGCGTAGGTCTCATAGCTAGTGAGTGATCCTGAGGTC
GAGAGTTCGAGCCTCTCTCACCCCA
>Chr5.trna71 Chr5:25875394-25875465 (-) His (GTG) 72 bp Sc: 63.0
GTGGCTGTAGTTTAGTGGTTAGAATTCCACGTTGTGGCCGTGGAGACCTGGGCTCGAATC
CCAGCAGCCACA
>Chr5.trna72 Chr5:24139946-24140019 (-) Val (AAC) 74 bp Sc: 72.5
GGTTTCGTGGTGTAGTTGGTTATCACGTCAGTCTAACACACTGAAGGTCTCCGGTTCGAA
CCCGGGCGAAGCCA
>Chr5.trna73 Chr5:23054771-23054844 (-) Val (CAC) 74 bp Sc: 81.5
GTCTGGGTGGTGTAGTCGGTTATCACGCTAGTCTCACACACTAGAGGTCCCCGGTTCGAA
CCCGGGCTCAGACA
>Chr5.trna74 Chr5:22484770-22484842 (-) Ala (AGC) 73 bp Sc: 63.4
GGGGATGTAGCTCAGATGGTAGAGCGCTCGCTTAGCATGCGAGAGGTACGGGGATCGATA
CCCCGCATCTCCA
>Chr5.trna75 Chr5:22340501-22340573 (-) Phe (GAA) 73 bp Sc: 78.3
GCGGGGATAGCTCAGTTGGGAGAGCGTCAGACTGAAGATCTGAAGGTCGCGTGTTCGATC
CACGCTCACCGCA
>Chr5.trna76 Chr5:22338672-22338744 (-) Phe (GAA) 73 bp Sc: 78.3
GCGGGGATAGCTCAGTTGGGAGAGCGTCAGACTGAAGATCTGAAGGTCGCGTGTTCGATC
CACGCTCACCGCA
>Chr5.trna77 Chr5:22287626-22287697 (-) iMet (CAT) 72 bp Sc: 58.3
ATCAGAGTGGCGCAGCGGAAGCGTGGTGGGCCCATAACCCACAGGTCCCAGGATCGAAAC
CTGGCTCTGATA
>Chr5.trna78 Chr5:21723114-21723184 (-) Gly (CCC) 71 bp Sc: 65.4
GCGCATCTGGTGTAGTGGTATCATAGTACCCTCCCACGGTACTGACCAGGGTTCGATTCC
CTGGATGCGCA
>Chr5.trna79 Chr5:21300880-21300963 (-) Leu (CAA) 84 bp Sc: 79.8
GTCAGGGTGGCCGAGTGGTCTAAGGCGCCAGACTCAAGTTCTGGTCCTCGTAAGAGGGCG
TGGGTTCAAATCCCACTTCTGACA
>Chr5.trna80 Chr5:21257834-21257915 (-) Ser (TGA) 82 bp Sc: 80.7
GTCGATATGTCCGAGTGGTTAAGGAGACAGACTTGAAATCTGTTGGGCTTCGCCCGCGCA
GGTTCGAACCCTGCTGTCGACG
>Chr5.trna81 Chr5:20741626-20741714 (-) Tyr (GTA) 89 bp Sc: 74.1
CCGACCTTAGCTCAGTTGGTAGAGCGGAAGACTGTAGTTGTTTGCAACAGAAAATCTTTA
GGTCGCTGGTTCGATTCCGGCAGGTCGGA
>Chr5.trna82 Chr5:19744175-19744246 (-) Lys (TTT) 72 bp Sc: 92.3
GCCGTCTTAGCTCAGTGGTAGAGCGCGTGGCTTTTAACCACGTGGCCGTGGGTTCGATCC
CCACAGACGGCG
>Chr5.trna83 Chr5:18698662-18698733 (-) Pro (TGG) 72 bp Sc: 69.2
GGGCGTTTGGTCTAGTGGTATGATTCTCGCTTTGGGTGCGAGAGGTCCCGAGTTCGATTC
TCGGAACGCCCC
>Chr5.trna84 Chr5:18542980-18543051 (-) Glu (TTC) 72 bp Sc: 69.9
TCCGATGTCGTCCAGCGGTTAGGATATCTGGCTTTCACCCAGGAGACCCGGGTTCGATTC
CCGGCATCGGAG
>Chr5.trna85 Chr5:17877680-17877752 (-) Val (TAC) 73 bp Sc: 74.4
GGTGCTGTGGTGTAGTGGTTATCACGTTTGCCTTACACGCAAAAGGTCTCCAGTTCGATC
CTGGGCAGCACCA
>Chr5.trna86 Chr5:17839585-17839656 (-) Lys (TTT) 72 bp Sc: 92.3
GCCGTCTTAGCTCAGTGGTAGAGCGCGTGGCTTTTAACCACGTGGCCGTGGGTTCGATCC
CCACAGACGGCG
>Chr5.trna87 Chr5:17495541-17495611 (-) Gly (GCC) 71 bp Sc: 67.5
GCACCAGTGGTCTAGTGGCATGATAGTACCCTGCCACGGTACAGACCCGGGTTCAATTCC
CGGCTGGTGCA
>Chr5.trna88 Chr5:17459175-17459247 (-) Ala (AGC) 73 bp Sc: 63.4
GGGGATGTAGCTCAGATGGTAGAGCGCTCGCTTAGCATGCGAGAGGCACGGGGATCGATA
CCCCGCATCTCCA
>Chr5.trna89 Chr5:16667436-16667507 (-) iMet (CAT) 72 bp Sc: 59.0
AGCAGAGTGGCGCAGCGGAAGCGTGGTGGGCCCATAACCCACAGGTCCCAGGATCGAAAC
CTGGCTCTGCTA
>Chr5.trna90 Chr5:16507533-16507604 (-) Cys (GCA) 72 bp Sc: 75.8
GGGCCCATAGCTCAGTGGTAGAGCATTCGACTGCAGATCGAGAGGTCACCGGTTCGAACC
CGGTTGAGCCCT
>Chr5.trna91 Chr5:16239638-16239709 (-) Asp (GTC) 72 bp Sc: 69.8
GTCGTTGTAGTATAGTGGTAAGTATTCCCGCCTGTCACGCGGGTGACCCGGGTTCGATCC
CCGGCAACGGCG
>Chr5.trna92 Chr5:15827026-15827097 (-) Pro (AGG) 72 bp Sc: 67.4
GGGCATTTGGTCTAGTGGTATGATTCTCGCTTAGGGTGCGAGAGGTCCCGAGTTCAATTC
TCGGAATGCCCC
>Chr5.trna93 Chr5:15032508-15032581 (-) Asn (GTT) 74 bp Sc: 83.3
GCTGGAATAGCTCAGTTGGTTAGAGCGTGTGGCTGTTAACCACAAGGTCGGAGGTTCGAC
CCCTCCTTCTAGCG
>Chr5.trna94 Chr5:13805982-13806054 (-) Arg (CCT) 73 bp Sc: 55.8
GCGCATGTAGCTCAGTGGATAGAGCGTCTGTTTCCTAAGCAGAAGGTCGTAGGTTTGACC
CCTACCTGGCACG
>Chr5.trna95 Chr5:9815402-9815473 (-) Glu (TTC) 72 bp Sc: 69.9
TCCGATGTCGTCCAGCGGTTAGGATATCTGGCTTTCACCCAGGAGACCCGGGTTCGATTC
CCGGCATCGGAG
>Chr5.trna96 Chr5:8946824-8946896 (-) Phe (GAA) 73 bp Sc: 78.3
GCGGGGATAGCTCAGTTGGGAGAGCGTCAGACTGAAGATCTGAAGGTCGCGTGTTCGATC
CACGCTCACCGCA
>Chr5.trna97 Chr5:7222057-7222128 (-) Asp (GTC) 72 bp Sc: 69.8
GTCGTTGTAGTATAGTGGTAAGTATTCCCGCCTGTCACGCGGGTGACCCGGGTTCGATCC
CCGGCAACGGCG
>Chr5.trna98 Chr5:7074772-7074843 (-) Cys (GCA) 72 bp Sc: 67.7
AGGTCCATAGCTCAGTGGTAGAGCAATTGACTGCAGATCAATAGGTCACCGGTTCGAACC
CGATTGGGCCCT
>Chr5.trna99 Chr5:7074356-7074427 (-) Cys (GCA) 72 bp Sc: 62.9
AGGTCCATAGCTCAGTGGTAGAGCAATTGACTGCAGATCAATAGGTCACCGGTTTGAACC
TGGTTGGGCCCT
>Chr5.trna100 Chr5:7073943-7074014 (-) Cys (GCA) 72 bp Sc: 74.5
GGGTCCATAGCTCAGTGATAGAGCAATTGACTGCAGATCAATAGGTCACCGGTTCGAACC
CGGTTGGGCCCT
>Chr5.trna101 Chr5:7073530-7073601 (-) Cys (GCA) 72 bp Sc: 78.6
GGGTTCATAGCTCAGTGGTAGAGCAATTGACTGCAGATCAATAGGTCACCGGTTCGAACC
CGGTTGGGCCCT
>Chr5.trna102 Chr5:5965971-5966042 (-) Trp (CCA) 72 bp Sc: 75.8
GGATCCGTGGCGCAATGGTAGCGCGTCTGACTCCAGATCAGAAGGTTGCGTGTTCGATTC
ACGTCGGGTTCA
>Chr5.trna103 Chr5:5962698-5962769 (-) Trp (CCA) 72 bp Sc: 75.8
GGATCCGTGGCGCAATGGTAGCGCGTCTGACTCCAGATCAGAAGGTTGCGTGTTCGATTC
ACGTCGGGTTCA
>Chr5.trna104 Chr5:3669000-3669072 (-) Phe (GAA) 73 bp Sc: 78.3
GCGGGGATAGCTCAGTTGGGAGAGCGTCAGACTGAAGATCTGAAGGTCGCGTGTTCGATC
CACGCTCACCGCA
>Chr5.trna105 Chr5:3578295-3578366 (-) Gly (TCC) 72 bp Sc: 74.1
GCGTCTGTAGTCCAACGGTTAGGATAATTGCCTTCCAAGCAATAGACCCGGGTTCGACTC
CCGGCAGACGCA
>Chr5.trna106 Chr5:3287553-3287634 (-) Ser (GCT) 82 bp Sc: 80.5
GTCGCTTTGGCCGAGTGGTTAAGGCGTGTGCCTGCTAAGTACATGGGGTTTCCCCGCGAG
AGTTCGAATCTCTCAGGCGACG
>Chr5.trna107 Chr5:3212351-3212423 (-) Arg (ACG) 73 bp Sc: 72.5
GACTCTGTGGCCCAATGGATAAGGCGCTGGTCTACGAAACCAGAGATTCTGGGTTCGATC
CCCAGCAGAGTCG
>Chr5.trna108 Chr5:3030817-3030889 (-) Glu (CTC) 73 bp Sc: 76.3
TCCGTTGTAGTCTAGCTGGTCAGGATACTCGGCTCTCACCCGAGAGACCCGGGTTCGAGT
CCCGGCAACGGAG
>Chr5.trna109 Chr5:2898867-2898950 (-) Leu (CAA) 84 bp Sc: 75.5
GTCAGGTTGGCCGAGTGGTCTAAGGCGCCAGACTCAAGTTCTGGTCTTCGAGAGAGGGCG
TGGGTTCAAATCCCACATCTGACA
>Chr5.trna110 Chr5:2587826-2587898 (-) Ala (CGC) 73 bp Sc: 68.3
GGGGGTGTAGCTCATATGGTAGAGCGCTCGCTTCGCATGCGAGAGGCACGGGGTTCGATT
CCCCGCACCTCCA
>Chr5.trna111 Chr5:2432263-2432335 (-) Ala (AGC) 73 bp Sc: 63.4
GGGGATGTAGCTCAGATGGTAGAGCGCTCGCTTAGCATGCGAGAGGTACGGGGATCGATA
CCCCGCATCTCCA
>Chr5.trna112 Chr5:2309463-2309548 (-) Tyr (GTA) 86 bp Sc: 74.2
CCGACCTTAGCTCAGTTGGTAGAGCGGAAGACTGTAGTCTGTGACAGCAAATCTTTAGGT
CGCTGGTTCGATTCCGGCAGGTCGGA
>Chr5.trna113 Chr5:2212678-2212748 (-) Gly (GCC) 71 bp Sc: 66.5
GCACCAGTGGTCTAGTGGTAGAATAGTACCCTGCCACGGTACAGACCCGGGTTCGATTCC
CGGCTGGTGCA
>Chr5.trna114 Chr5:2060153-2060234 (-) Ser (GCT) 82 bp Sc: 81.7
GTCGCTTTGGCCGAGTGGTTAAGGCGTTTGCCTGCTAAGTAAATGGGGTTTCCCCGCGAG
AGTTCGAATCTCTCAGGCGACG
>Chr5.trna115 Chr5:1853302-1853381 (-) Leu (TAG) 80 bp Sc: 69.5
GACAGTTTGGCCGAGTGGTCTAAGGCGCCAGATTTAGGCTCTGGTCCGAAAGGGCGTGGG
TTCAAATCCCACAGCTGTCA
>Chr5.trna116 Chr5:970799-970879 (-) Leu (AAG) 81 bp Sc: 71.4
GTTGATATGGCCGAGTTGGTCTAAGGCGCCAGATTAAGGTTCTGGTCCGAAAGGGCGTGG
GTTCAAATCCCACTGTCAACA
>Chr5.trna117 Chr5:862397-862469 (-) Phe (GAA) 73 bp Sc: 78.3
GCGGGGATAGCTCAGTTGGGAGAGCGTCAGACTGAAGATCTGAAGGTCGCGTGTTCGATC
CACGCTCACCGCA
>Chr5.trna118 Chr5:642400-642481 (-) Ser (TGA) 82 bp Sc: 81.1
GTCGATATGTCCGAGTGGTTAAGGAGATAGACTTGAAATCTATTGGGCTTCGCCCGCGCA
GGTTCGAACCCTGCTGTCGACG
>Chr5.trna119 Chr5:588893-588966 (-) Arg (TCG) 74 bp Sc: 82.3
GACCGCATAGCGCAGTGGATTAGCGCGTTTGACTTCGGATCAAAAGGTCGTGGGTTCGAC
TCCCACTGTGGTCG
>Chr5.trna120 Chr5:559330-559401 (-) His (GTG) 72 bp Sc: 63.0
GTGGCTGTAGTTTAGTGGTAAGAATTCCACGTTGTGGCCGTGGAGACCTGGGCTCGAATC
CCAGCAGCCACA
>Chr5.trna121 Chr5:508430-508502 (-) Lys (CTT) 73 bp Sc: 87.7
GCCCGTCTAGCTCAGTTGGTAGAGCGCAAGGCTCTTAACCTTGTGGTCGTGGGTTCGAGC
CCCACGGTGGGCG
>Chr5.trna122 Chr5:389893-389963 (-) Gly (GCC) 71 bp Sc: 62.4
GCACCAGTGGTCTAGTGGCATGATAGTACCCTGCCACGGTACATACCCGGGTTCAATTCC
CGGCTGGTGCA
>Chr5.trna123 Chr5:150355-150427 (-) Ala (AGC) 73 bp Sc: 63.4
GGGGATGTAGCTCAGATGGTAGAGCGCTCGCTTAGCATGCGAGAGGTACGGGGATCGATA
CCCCGCATCTCCA
>ChrM.trna1 ChrM:62349-62435 (+) Ser (GGA) 87 bp Sc: 64.5
GGAGAGATGGCCGAGTGGTTTAAGGCGTAGCATTGGAACTGCTATGTAGGCTTTTGTTTA
CCGAGGGTTCGAATCCCTCTCTTTCCG
>ChrM.trna2 ChrM:71453-71526 (+) Met (CAT) 74 bp Sc: 60.5
AGCGGGGTAGAGGAATTGGTCAACTCATCAGGCTCATGACCTGAAGATTACAGGTTCGAA
TCCTGTCCCCGCAT
>ChrM.trna3 ChrM:103827-103914 (+) Ser (GCT) 88 bp Sc: 46.0
GGAGGGATGGCTGAGTGGCTTAAGGCATTGGTTTGCTAAATCGACATACAAGAAGATTGT
ATCATGGGTTCGAATCCCATTTCCTCCG
>ChrM.trna4 ChrM:104221-104295 (+) Tyr (GTA) 75 bp Sc: 49.2
AAGTGGTTCAGCTCAGCTGGTTAGAGCAAAGGACTGTAAATCCTTGTGTCAGTGGTTCGA
ATCCACAACCACTTC
>ChrM.trna5 ChrM:104457-104531 (+) Pro (TGG) 75 bp Sc: 62.8
CGAGGTGTAGCGCAGTCTGGTCAGCGCATCTGTTTTGGGTACAGAGGGCCATAGGTTCGA
ATCCTGTCACCTTGA
>ChrM.trna6 ChrM:104885-104955 (+) Cys (GCA) 71 bp Sc: 48.1
GGCTAGGTAACATAATGGAAATGTATCGGACTGCAAATCCTGTAATGACGGTTCGACTCC
GTCCTTGGCCT
>ChrM.trna7 ChrM:105877-105948 (+) Asn (GTT) 72 bp Sc: 77.9
TCCTCAGTAGCTCAGTGGTAGAGCGGTCGGCTGTTAACTGATTGGTCGTAGGTTCAAATC
CTACTTGGGGAG
>ChrM.trna8 ChrM:106797-106879 (+) Tyr (GTA) 83 bp Sc: 63.5
GGGAGAGTGGCCGAGTGGTCAAAAGCGGCAGACTGTAAATCTGTTGAAGTTTTTCTACGT
AGGTTCGAATCCTGCCTCTCCCA
>ChrM.trna9 ChrM:112953-113039 (+) Ser (TGA) 87 bp Sc: 61.3
GGATGGATGTCTGAGCGGTTGAAAGAGTCGGTCTTGAAAACCGAAGTATTTCTAGGAATA
CCGGGGGTTCGAATCCCTCTCCATCCG
>ChrM.trna10 ChrM:194896-194974 (+) Met (CAT) 79 bp Sc: 24.6
TCCTACTTAACTCAGTGGTTAGAGTATTGCTTTCATAGGGCACTAGTGATTGGTTCGACT
CCAATCCAATAGTAGGTAA
>ChrM.trna11 ChrM:227109-227196 (+) Ser (GCT) 88 bp Sc: 46.0
GGAGGGATGGCTGAGTGGCTTAAGGCATTGGTTTGCTAAATCGACATACAAGAAGATTGT
ATCATGGGTTCGAATCCCATTTCCTCCG
>ChrM.trna12 ChrM:227503-227577 (+) Tyr (GTA) 75 bp Sc: 49.2
AAGTGGTTCAGCTCAGCTGGTTAGAGCAAAGGACTGTAAATCCTTGTGTCAGTGGTTCGA
ATCCACAACCACTTC
>ChrM.trna13 ChrM:227616-227687 (+) Glu (TTC) 72 bp Sc: 60.2
GTCCCTTTCGTCCAGTGGTTAGGACATCGTCTTTTCATGTCGAAGACACGGGTTCGATTC
CCGTAAGGGATA
>ChrM.trna14 ChrM:275103-275176 (+) Asp (GTC) 74 bp Sc: 61.5
GGGATTGTAGTTCAATCGGTCAGAGCACCGCCCTGTCAAGGCGGAAGCTGCGGGTTCGAG
CCCCGTCAGTCCCG
>ChrM.trna15 ChrM:337669-337741 (+) Met (CAT) 73 bp Sc: 54.9
ACCTACTTGACTCAGCGGTTAGAGTATCGCTTTCATACGGCGAGAGTCATTGGTTCAAAT
CCAATAGTAGGTA
>ChrM.trna16 ChrM:359666-359739 (-) His (GTG) 74 bp Sc: 50.5
GCGGATGTAGCCAAGTGGATCAAGGCAGTGGATTGTGAATCCACCATGCGCGGGTTCAAT
TCCCGTCGTTCGCC
>ChrM.trna17 ChrM:333651-333732 (-) Tyr (GTA) 82 bp Sc: 30.5
GGGAAAGGGGAGAGTGGTCAAAAGCGGCAGACTGTAAATCTGTTGAAGTTTTTCTACGTA
GGTTCGAATCCTGCCTCTCCCA
>ChrM.trna18 ChrM:296688-296774 (-) Ser (TGA) 87 bp Sc: 61.3
GGATGGATGTCTGAGCGGTTGAAAGAGTCGGTCTTGAAAACCGAAGTATTTCTAGGAATA
CCGGGGGTTCGAATCCCTCTCCATCCG
>ChrM.trna19 ChrM:262124-262203 (-) Tyr (GTA) 80 bp Sc: 38.8
TCACAGGTAGCTCAGATGGTTAGAGCAAAGGACTGTAAATCCTTGTGTTAGTGGTTCGAT
TCCACAACCACTTCTATGCG
>ChrM.trna20 ChrM:254505-254576 (-) Gln (TTG) 72 bp Sc: 52.4
TGGAGTATAGCCAAGTGGTAAGGCACCGGTTTTTGGTACCGGCATGCAAAGGTTCGAATC
CTTTTACTCCAG
>ChrM.trna21 ChrM:250080-250153 (-) Trp (CCA) 74 bp Sc: 72.3
GCGCTCTTAGTTCAGTTCGGTAGAACGTGGGTCTCCAAAACCCAATGTCGTAGGTTCAAA
TCCTACAGAGCGTG
>ChrM.trna22 ChrM:239952-240023 (-) Undet (NNN) 72 bp Sc: 43.5
GCATCCATGGCTGAATGGTTAAAGCGCCCAACCTAATAAAGAGGCAAGTAGGTTCGATTC
CTGCTGGATGCA
>ChrM.trna23 ChrM:204340-204412 (-) Lys (TTT) 73 bp Sc: 80.3
GGGTGTATAGCTCAGTTGGTAGAGCATTGGGCTTTTAACCTAATGGTCGCAGGTTCAAGT
CCTGCTATACCCA
>ChrM.trna24 ChrM:191954-192025 (-) Tyr (GTA) 72 bp Sc: 38.1
AAGTGGTTCAGCTCAGTTGGTTAGAGCAAAGGACTGTAAACCCTTGCAGTGGTTCGAATC
CACAACCACTTC
>ChrM.trna25 ChrM:127021-127094 (-) Met (CAT) 74 bp Sc: 47.7
GGGCTTATAGTTTAATTGGTTGAAACGTACCGCTCATAACGGTTATATTGTAGGTTCGAG
CCCTACTAAGCCTA
>ChrM.trna26 ChrM:53736-53807 (-) Gly (GCC) 72 bp Sc: 64.4
GCGGAAATAGCTTAATGGTAGAGCATAGCCTTGCCAAGGCTAAGGTTGAGGGTTCAAGTC
CCTCCTTCCGCT
>ChrM.trna27 ChrM:28898-28970 (-) Lys (TTT) 73 bp Sc: 80.3
GGGTGTATAGCTCAGTTGGTAGAGCATTGGGCTTTTAACCTAATGGTCGCAGGTTCAAGT
CCTGCTATACCCA
>ChrC.trna1 ChrC:9590-9661 (+) Arg (TCT) 72 bp Sc: 52.7
GCGTCCATTGTCTAATGGATAGGACATAGGTCTTCTAAACCTTTGGTATAGGTTCAAATC
CTATTGGACGCA
>ChrC.trna2 ChrC:27373-27443 (+) Cys (GCA) 71 bp Sc: 64.9
GGCGGCATGGCCGAGTGGTAAGGCGGGGGACTGCAAATCCTTTTTCCCCAGTTCAAATCC
GGGTGCCGCCT
>ChrC.trna3 ChrC:31369-31440 (+) Thr (GGT) 72 bp Sc: 58.2
GCCCTTTTAACTCAGTGGTAGAGTAACGCCATGGTAAGGCGTAAGTCATCGGTTCAAATC
CGATAAGGGGCT
>ChrC.trna4 ChrC:36490-36560 (+) Gly (GCC) 71 bp Sc: 63.3
GCGGATATAGTCGAATGGTAAAATTTCTCCTTGCCAAGGAGAAGACGCGGGTTCGATTCC
CGCTATCCGCC
>ChrC.trna5 ChrC:44827-44913 (+) Ser (GGA) 87 bp Sc: 64.6
GGAGAGATGGCCGAGTGGTTGAAGGCGTAACATTGGAACTGTTATGTAGACTTTTGTTTA
CCGAGGGTTCGAATCCCTCTCTTTCCG
>ChrC.trna6 ChrC:48175-48247 (+) Phe (GAA) 73 bp Sc: 72.0
GCCGGGATAGCTCAGTTGGTAGAGCAGAGGACTGAAAATCCTCGTGTCACCAGTTCAAAT
CTGGTTCTTGGCA
>ChrC.trna7 ChrC:52056-52128 (+) Met (CAT) 73 bp Sc: 55.4
ACCTACTTAACTCAGTGGTTAGAGTATTGCTTTCATACGGCAGGAGTCATTGGTTCAAAT
CCAATAGTAGGTA
>ChrC.trna8 ChrC:100709-100780 (+) Val (GAC) 72 bp Sc: 53.3
AGGGATATAACTCAGCGGTAGAGTGTCACCTTGACGTGGTGGAAGTCATCAGTTCGAGCC
TGATTATCCCTA
>ChrC.trna9 ChrC:108302-108375 (+) Arg (ACG) 74 bp Sc: 57.0
GGGCTTGTAGCTCAGAGGATTAGAGCACGTGGCTACGAACCACGGTGTCGGGGGTTCGAA
TCCCTCCTCGCCCA
>ChrC.trna10 ChrC:114270-114349 (+) Leu (TAG) 80 bp Sc: 53.2
GCCGCTATGGTGAAATTGGTAGACACGCTGCTCTTAGGAAGCAGTGCTAGAGCATCTCGG
TTCGAGTCCGAGTAGCGGCA
>ChrC.trna11 ChrC:129565-129636 (+) Asn (GTT) 72 bp Sc: 79.0
TCCTCAGTAGCTCAGTGGTAGAGCGGTCGGCTGTTAACTGATTGGTCGTAGGTTCGAATC
CTACTTGGGGAG
>ChrC.trna12 ChrC:144293-144373 (+) Leu (CAA) 81 bp Sc: 55.6
GCCTTGGTGGTGAAATGGTAGACACGCGAGACTCAAAATCTCGTGCTAAAGAGCGTGGAG
GTTCGAGTCCTCTTCAAGGCA
>ChrC.trna13 ChrC:152264-152337 (+) Met (CAT) 74 bp Sc: 61.9
GCATCCATGGCTGAATGGTTAAAGCGCCCAACTCATAATTGGCGAATTCGTAGGTTCAAT
TCCTACTGGATGCA
>ChrC.trna14 ChrC:137869-137940 (-) Val (GAC) 72 bp Sc: 53.3
AGGGATATAACTCAGCGGTAGAGTGTCACCTTGACGTGGTGGAAGTCATCAGTTCGAGCC
TGATTATCCCTA
>ChrC.trna15 ChrC:130274-130347 (-) Arg (ACG) 74 bp Sc: 57.0
GGGCTTGTAGCTCAGAGGATTAGAGCACGTGGCTACGAACCACGGTGTCGGGGGTTCGAA
TCCCTCCTCGCCCA
>ChrC.trna16 ChrC:109013-109084 (-) Asn (GTT) 72 bp Sc: 79.0
TCCTCAGTAGCTCAGTGGTAGAGCGGTCGGCTGTTAACTGATTGGTCGTAGGTTCGAATC
CTACTTGGGGAG
>ChrC.trna17 ChrC:94276-94356 (-) Leu (CAA) 81 bp Sc: 55.6
GCCTTGGTGGTGAAATGGTAGACACGCGAGACTCAAAATCTCGTGCTAAAGAGCGTGGAG
GTTCGAGTCCTCTTCAAGGCA
>ChrC.trna18 ChrC:86312-86385 (-) Met (CAT) 74 bp Sc: 61.9
GCATCCATGGCTGAATGGTTAAAGCGCCCAACTCATAATTGGCGAATTCGTAGGTTCAAT
TCCTACTGGATGCA
>ChrC.trna19 ChrC:66490-66563 (-) Pro (TGG) 74 bp Sc: 59.4
AGGGATGTAGCGCAGCTTGGTAGCGCGTTTGTTTTGGGTACAAAATGTCACGGGTTCAAA
TCCTGTCATCCCTA
>ChrC.trna20 ChrC:66229-66302 (-) Trp (CCA) 74 bp Sc: 71.9
ACGCTCTTAGTTCAGTTCGGTAGAACGTGGGTCTCCAAAACCCAATGTCGTAGGTTCAAA
TCCTACAGAGCGTG
>ChrC.trna21 ChrC:46213-46285 (-) Thr (TGT) 73 bp Sc: 69.1
GCCCGCTTAGCTCAGAGGTTAGAGCATCGCATTTGTAATGCGATGGTCATCGGTTCGATT
CCGATAGCCGGCT
>ChrC.trna22 ChrC:36704-36777 (-) Met (CAT) 74 bp Sc: 62.0
CGCGGGGTAGAGCAGTTTGGTAGCTCGCAAGGCTCATAACCTTGAGGTCACGGGTTCAAA
TCCTGTCTCCGCAA
>ChrC.trna23 ChrC:35312-35403 (-) Ser (TGA) 92 bp Sc: 60.8
GGAGAGATGGCCGAGTGGTTGATGGCTCCGGTCTTGAAAACCGGTATAGTTCATAAAAAT
AACTATCGAGGGTTCGAATCCCTCTCTCTCCT
>ChrC.trna24 ChrC:30466-30538 (-) Glu (TTC) 73 bp Sc: 44.5
GCCCCCATCGTCTAGTGGTTCAGGACATCTCTCTTTCAAGGAGGCAGCGGGGATTCGACT
TCCCCTGGGGGTA
>ChrC.trna25 ChrC:30323-30406 (-) Tyr (GTA) 84 bp Sc: 55.6
GGGTCGATGCCCGAGCGGTTAATGGGGACGGACTGTAAATTCGTTGGCAATATGTCTACG
CTGGTTCAAATCCAGCTCGGCCCA
>ChrC.trna26 ChrC:29801-29874 (-) Asp (GTC) 74 bp Sc: 62.4
GGGATTGTAGTTCAATTGGTCAGAGCACCGCCCTGTCAAGGCGGAAGCTGCGGGTTCGAG
CCCCGTCAGTCCCG
>ChrC.trna27 ChrC:7785-7872 (-) Ser (GCT) 88 bp Sc: 56.5
GGAGAGATGGCTGAGTGGACTAAAGCGTTGGATTGCTAATCCATTGTACGAGTTAATCGT
ACCGAGGGTTCGAATCCCTCTCTTTCCC
>ChrC.trna28 ChrC:6616-6687 (-) Gln (TTG) 72 bp Sc: 47.2
TGGGGCGTAGCCAAGCGGTAAGGCAACGGGTTTTGGTCCCGCTATTCGGAGGTTCGAATC
CTTCCGTCCCAG
>ChrC.trna29 ChrC:4-76 (-) His (GTG) 73 bp Sc: 49.0
GCGGATGTAGCCAAGTGGATTAAGGCAGTGGATTGTGAATTCACCATCGCGGGTTCAATT
CCCGTCGTTCGCC
