# Supplementary material for: Conservation and Tandem Duplication of tRNA Genes in Plant Species
Source: Genes (Basel). 2025 Nov 1;16(11):1307. doi: 10.3390/genes16111307 (PMC12652284; doi:10.3390/genes16111307)
Supplement: Supplementary file 1 [file genes-16-01307-s001.zip › tRNA.prediction.out/Ath/Ath.tRNA.stats]

tRNAscan-SE v.2.0.12 (Nov 2022) scan results (on host nf-nf5468m6)
Started: 2025年 09月 22日 星期一 20:23:07 CST

------------------------------------------------------------
Sequence file(s) to search:        ./Genome/Athaliana_167_TAIR9.fa
Search Mode:                       Eukaryotic
Results written to:                ./tRNA.prediction.out/Ath/Ath.out
Output format:                     Tabular
Searching with:                    Infernal First Pass->Infernal
Isotype-specific model scan:       Yes
Covariance model:                  /opt/shared_software/anaconda3/lib/tRNAscan-SE/models/TRNAinf-euk.cm
                                   /opt/shared_software/anaconda3/lib/tRNAscan-SE/models/TRNAinf-euk-SeC.cm
Infernal first pass cutoff score:  10

Temporary directory:               /tmp
tRNA secondary structure
    predictions saved to:          ./tRNA.prediction.out/Ath/Ath.tRNA.ss
tRNA predictions saved to:         ./tRNA.prediction.out/Ath/Ath.tRNA.bed
Predicted tRNA sequences
    saved to:                      ./tRNA.prediction.out/Ath/Ath.tRNA.fa
Isotype specific
    predictions saved to:          ./tRNA.prediction.out/Ath/Ath.tRNA.iso
Search statistics saved in:        ./tRNA.prediction.out/Ath/Ath.tRNA.stats

Reporting HMM/2' structure score breakdown
------------------------------------------------------------

First-pass Stats:
---------------
Sequences read:         7
Seqs w/at least 1 hit:  7
Bases read:             119667750 (x2 for both strands)
Bases in tRNAs:         55084
tRNAs predicted:        726
Av. tRNA length:        75
Script CPU time:        3.67 s
Scan CPU time:          314.62 s
Scan speed:             760.7 Kbp/sec

First pass search(es) ended: 2025年 09月 22日 星期一 20:24:31 CST

Infernal Stats:
-----------
Candidate tRNAs read:     726
Infernal-confirmed tRNAs:     698
Bases scanned by Infernal:  69598
% seq scanned by Infernal:  0.0 %
Script CPU time:          2.25 s
Infernal CPU time:            179.81 s
Scan speed:               387.1 bp/sec

Infernal analysis of tRNAs ended: 2025年 09月 22日 星期一 20:27:00 CST

Overall scan speed: 478336.2 bp/sec

tRNAs decoding Standard 20 AA:              636
Selenocysteine tRNAs (TCA):                 0
Possible suppressor tRNAs (CTA,TTA,TCA):    0
tRNAs with undetermined/unknown isotypes:   3
tRNAs with mismatch isotypes:               51
Predicted pseudogenes:                      8
                                            -------
Total tRNAs:                                698

tRNAs with introns:     	82

| Arg-TCT: 1 | Met-CAT: 11 | Tyr-GTA: 70 |

Isotype / Anticodon Counts:

Ala     : 33 (33)	  AGC: 16      GGC:         CGC: 7       TGC: 10    
Gly     : 43 (41)	  ACC:         GCC: 25      CCC: 5       TCC: 13    
Pro     : 69 (67)	  AGG: 17      GGG:         CGG: 5       TGG: 47    
Thr     : 25 (42)	  AGT: 10      GGT: 1       CGT: 5       TGT: 9     
Val     : 32 (30)	  AAC: 15      GAC: 2       CAC: 8       TAC: 7     
Ser     : 72 (72)	  AGA: 37      GGA: 3       CGA: 4       TGA: 12      ACT:         GCT: 16    
Arg     : 41 (41)	  ACG: 11      GCG:         CCG: 5       TCG: 6       CCT: 8       TCT: 11    
Leu     : 45 (44)	  AAG: 12      GAG: 1       CAG: 3       TAG: 11      CAA: 12      TAA: 6     
Phe     : 17 (16)	  AAA:         GAA: 17                              
Asn     : 19 (18)	  ATT:         GTT: 19                              
Lys     : 35 (34)	                            CTT: 18      TTT: 17    
Asp     : 29 (27)	  ATC:         GTC: 29                              
Glu     : 30 (25)	                            CTC: 14      TTC: 16    
His     : 12 (20)	  ATG:         GTG: 12                              
Gln     : 19 (22)	                            CTG: 9       TTG: 10    
Ile     : 22 (29)	  AAT: 17      GAT:         CAT:         TAT: 5     
Met/iMet: 33 (22)	                            CAT: 33                 
Tyr     : 83 (79)	  ATA:         GTA: 83                              
Supres  : 1 (0)	               CTA:         TTA: 1       TCA:       
Cys     : 18 (19)	  ACA:         GCA: 18                              
Trp     : 16 (17)	                            CCA: 16                 
SelCys  : 0 (0)	                                         TCA:       
