# Supplementary material for: Conservation and Tandem Duplication of tRNA Genes in Plant Species
Source: Genes (Basel). 2025 Nov 1;16(11):1307. doi: 10.3390/genes16111307 (PMC12652284; doi:10.3390/genes16111307)
Supplement: Supplementary file 1 [file genes-16-01307-s001.zip › tRNA.prediction.out/Ath/Chr1.bed]

Chr1	111839	112011	Chr1.tRNA244-GlnCTG	729	-	111839	112011	0	1	172,	0,
Chr1	306333	306506	Chr1.tRNA1-ValTAC	744	+	306333	306506	0	1	173,	0,
Chr1	309224	309397	Chr1.tRNA243-LysCTT	877	-	309224	309397	0	1	173,	0,
Chr1	515443	515616	Chr1.tRNA2-PheGAA	783	+	515443	515616	0	1	173,	0,
Chr1	552589	552761	Chr1.tRNA3-HisGTG	630	+	552589	552761	0	1	172,	0,
Chr1	604351	604524	Chr1.tRNA4-LysCTT	877	+	604351	604524	0	1	173,	0,
Chr1	877597	877769	Chr1.tRNA5-AspGTC	698	+	877597	877769	0	1	172,	0,
Chr1	892463	892635	Chr1.tRNA6-GlnCTG	747	+	892463	892635	0	1	172,	0,
Chr1	909760	909933	Chr1.tRNA242-PheGAA	783	-	909760	909933	0	1	173,	0,
Chr1	1324872	1325057	Chr1.tRNA8-MetCAT	642	+	1324872	1325057	0	1	185,	0,
Chr1	1583721	1583895	Chr1.tRNA241-AsnGTT	837	-	1583721	1583895	0	1	174,	0,
Chr1	1817349	1817521	Chr1.tRNA9-ThrTGT	830	+	1817349	1817521	0	1	172,	0,
Chr1	1978033	1978207	Chr1.tRNA10-IleAAT	855	+	1978033	1978207	0	1	174,	0,
Chr1	2025305	2025478	Chr1.tRNA11-AlaAGC	634	+	2025305	2025478	0	1	173,	0,
Chr1	2107347	2107518	Chr1.tRNA240-GlyGCC	665	-	2107347	2107518	0	1	171,	0,
Chr1	2111097	2111268	Chr1.tRNA239-GlyGCC	665	-	2111097	2111268	0	1	171,	0,
Chr1	2177834	2178008	Chr1.tRNA12-IleTAT	859	+	2177834	2178008	0	1	174,	0,
Chr1	2334771	2334944	Chr1.tRNA13-AlaAGC	634	+	2334771	2334944	0	1	173,	0,
Chr1	2406783	2406955	Chr1.tRNA238-HisGTG	630	-	2406783	2406955	0	1	172,	0,
Chr1	2588474	2588646	Chr1.tRNA14-GlyTCC	741	+	2588474	2588646	0	1	172,	0,
Chr1	2846485	2846658	Chr1.tRNA236-AlaTGC	700	-	2846485	2846658	0	1	173,	0,
Chr1	2879252	2879424	Chr1.tRNA16-ProAGG	682	+	2879252	2879424	0	1	172,	0,
Chr1	2939366	2939538	Chr1.tRNA17-GluTTC	699	+	2939366	2939538	0	1	172,	0,
Chr1	3431134	3431306	Chr1.tRNA235-ProAGG	682	-	3431134	3431306	0	1	172,	0,
Chr1	3676556	3676741	Chr1.tRNA19-MetCAT	642	+	3676556	3676741	0	1	185,	0,
Chr1	3678724	3678898	Chr1.tRNA234-ArgTCG	819	-	3678724	3678898	0	1	174,	0,
Chr1	3881478	3881658	Chr1.tRNA20-LeuTAG	695	+	3881478	3881658	0	1	180,	0,
Chr1	3914578	3914750	Chr1.tRNA233-TrpCCA	758	-	3914578	3914750	0	1	172,	0,
Chr1	4266937	4267111	Chr1.tRNA232-ValAAC	725	-	4266937	4267111	0	1	174,	0,
Chr1	4285836	4286008	Chr1.tRNA231-GlyTCC	741	-	4285836	4286008	0	1	172,	0,
Chr1	4440163	4440336	Chr1.tRNA21-ArgACG	726	+	4440163	4440336	0	1	173,	0,
Chr1	4522658	4522832	Chr1.tRNA230-IleAAT	855	-	4522658	4522832	0	1	174,	0,
Chr1	4709584	4709756	Chr1.tRNA22-ThrCGT	823	+	4709584	4709756	0	1	172,	0,
Chr1	4741948	4742121	Chr1.tRNA23-AlaTGC	700	+	4741948	4742121	0	1	173,	0,
Chr1	4743044	4743217	Chr1.tRNA24-AlaTGC	700	+	4743044	4743217	0	1	173,	0,
Chr1	5189636	5189810	Chr1.tRNA229-AsnGTT	747	-	5189636	5189810	0	1	174,	0,
Chr1	5309596	5309768	Chr1.tRNA228-TrpCCA	758	-	5309596	5309768	0	1	172,	0,
Chr1	5380856	5381038	Chr1.tRNA25-SerAGA	770	+	5380856	5381038	0	1	182,	0,
Chr1	5518011	5518184	Chr1.tRNA227-LysCTT	877	-	5518011	5518184	0	1	173,	0,
Chr1	5619420	5619593	Chr1.tRNA226-ArgCCG	695	-	5619420	5619593	0	1	173,	0,
Chr1	6038706	6038888	Chr1.tRNA26-SerAGA	805	+	6038706	6038888	0	1	182,	0,
Chr1	6075769	6075941	Chr1.tRNA27-AspGTC	698	+	6075769	6075941	0	1	172,	0,
Chr1	6075894	6076068	Chr1.tRNA225-ValAAC	725	-	6075894	6076068	0	1	174,	0,
Chr1	6345713	6345885	Chr1.tRNA28-AspGTC	698	+	6345713	6345885	0	1	172,	0,
Chr1	6488604	6488785	Chr1.tRNA29-LeuCAG	707	+	6488604	6488785	0	1	181,	0,
Chr1	6948809	6948993	Chr1.tRNA224-LeuCAA	820	-	6948809	6948993	0	1	184,	0,
Chr1	6995231	6995403	Chr1.tRNA223-GluTTC	699	-	6995231	6995403	0	1	172,	0,
Chr1	7004463	7004635	Chr1.tRNA30-AspGTC	714	+	7004463	7004635	0	1	172,	0,
Chr1	7016465	7016638	Chr1.tRNA31-LysCTT	877	+	7016465	7016638	0	1	173,	0,
Chr1	7082617	7082789	Chr1.tRNA32-ProTGG	692	+	7082617	7082789	0	1	172,	0,
Chr1	7242710	7242882	Chr1.tRNA222-TrpCCA	727	-	7242710	7242882	0	1	172,	0,
Chr1	7499682	7499854	Chr1.tRNA221-GlnTTG	735	-	7499682	7499854	0	1	172,	0,
Chr1	7656069	7656241	Chr1.tRNA220-GlnTTG	735	-	7656069	7656241	0	1	172,	0,
Chr1	7884319	7884504	Chr1.tRNA219-MetCAT	642	-	7884319	7884504	0	1	185,	0,
Chr1	8520239	8520413	Chr1.tRNA218-ValAAC	725	-	8520239	8520413	0	1	174,	0,
Chr1	9143759	9143933	Chr1.tRNA33-AsnGTT	861	+	9143759	9143933	0	1	174,	0,
Chr1	9158132	9158305	Chr1.tRNA34-AlaTGC	700	+	9158132	9158305	0	1	173,	0,
Chr1	10090317	10090489	Chr1.tRNA38-ProTGG	685	+	10090317	10090489	0	1	172,	0,
Chr1	10090718	10090890	Chr1.tRNA39-ProTGG	685	+	10090718	10090890	0	1	172,	0,
Chr1	10092274	10092446	Chr1.tRNA40-ProTGG	685	+	10092274	10092446	0	1	172,	0,
Chr1	10092750	10092922	Chr1.tRNA41-ProTGG	685	+	10092750	10092922	0	1	172,	0,
Chr1	10093258	10093430	Chr1.tRNA42-ProTGG	685	+	10093258	10093430	0	1	172,	0,
Chr1	10093695	10093867	Chr1.tRNA43-ProTGG	685	+	10093695	10093867	0	1	172,	0,
Chr1	10094122	10094294	Chr1.tRNA44-ProTGG	685	+	10094122	10094294	0	1	172,	0,
Chr1	10096900	10097072	Chr1.tRNA45-ProAGG	581	+	10096900	10097072	0	1	172,	0,
Chr1	10097063	10097235	Chr1.tRNA46-ProTGG	685	+	10097063	10097235	0	1	172,	0,
Chr1	10097667	10097839	Chr1.tRNA47-ProTGG	685	+	10097667	10097839	0	1	172,	0,
Chr1	10098602	10098774	Chr1.tRNA48-ProTGG	685	+	10098602	10098774	0	1	172,	0,
Chr1	10099028	10099200	Chr1.tRNA49-ProTGG	685	+	10099028	10099200	0	1	172,	0,
Chr1	10099374	10099546	Chr1.tRNA50-ProAGG	674	+	10099374	10099546	0	1	172,	0,
Chr1	10099776	10099948	Chr1.tRNA51-ProTGG	685	+	10099776	10099948	0	1	172,	0,
Chr1	10100222	10100394	Chr1.tRNA52-ProTGG	685	+	10100222	10100394	0	1	172,	0,
Chr1	10100977	10101149	Chr1.tRNA53-ProTGG	685	+	10100977	10101149	0	1	172,	0,
Chr1	10101549	10101721	Chr1.tRNA54-ProTGG	685	+	10101549	10101721	0	1	172,	0,
Chr1	10101942	10102114	Chr1.tRNA55-ProTGG	685	+	10101942	10102114	0	1	172,	0,
Chr1	10106039	10106211	Chr1.tRNA56-ProTGG	685	+	10106039	10106211	0	1	172,	0,
Chr1	10106477	10106649	Chr1.tRNA57-ProTGG	685	+	10106477	10106649	0	1	172,	0,
Chr1	10106847	10107019	Chr1.tRNA58-ProTGG	685	+	10106847	10107019	0	1	172,	0,
Chr1	10107598	10107770	Chr1.tRNA59-ProTGG	685	+	10107598	10107770	0	1	172,	0,
Chr1	10108338	10108510	Chr1.tRNA60-ProTGG	685	+	10108338	10108510	0	1	172,	0,
Chr1	10108659	10108831	Chr1.tRNA61-ProTGG	627	+	10108659	10108831	0	1	172,	0,
Chr1	10207255	10207428	Chr1.tRNA217-GluCTC	763	-	10207255	10207428	0	1	173,	0,
Chr1	10756671	10756844	Chr1.tRNA62-GluCTC	763	+	10756671	10756844	0	1	173,	0,
Chr1	10963522	10963696	Chr1.tRNA216-ValAAC	725	-	10963522	10963696	0	1	174,	0,
Chr1	11104062	11104236	Chr1.tRNA63-IleAAT	864	+	11104062	11104236	0	1	174,	0,
Chr1	11797150	11797335	Chr1.tRNA215-MetCAT	642	-	11797150	11797335	0	1	185,	0,
Chr1	13686375	13686548	Chr1.tRNA64-ArgTCT	710	+	13686375	13686548	0	1	173,	0,
Chr1	15730564	15730736	Chr1.tRNA214-iMetCAT	550	-	15730564	15730736	0	1	172,	0,
Chr1	16585654	16585826	Chr1.tRNA213-AspGTC	639	-	16585654	16585826	0	1	172,	0,
Chr1	17156556	17156728	Chr1.tRNA65-ProTGG	685	+	17156556	17156728	0	1	172,	0,
Chr1	17157309	17157481	Chr1.tRNA66-LeuAAG	532	+	17157309	17157481	0	1	172,	0,
Chr1	17158480	17158652	Chr1.tRNA67-ProTGG	685	+	17158480	17158652	0	1	172,	0,
Chr1	17158928	17159100	Chr1.tRNA68-ProTGG	685	+	17158928	17159100	0	1	172,	0,
Chr1	17160477	17160649	Chr1.tRNA69-ProTGG	685	+	17160477	17160649	0	1	172,	0,
Chr1	17160918	17161090	Chr1.tRNA70-ProTGG	685	+	17160918	17161090	0	1	172,	0,
Chr1	17161971	17162143	Chr1.tRNA71-ProTGG	685	+	17161971	17162143	0	1	172,	0,
Chr1	17731790	17731963	Chr1.tRNA72-LysCTT	877	+	17731790	17731963	0	1	173,	0,
Chr1	18135547	18135719	Chr1.tRNA212-AspGTC	698	-	18135547	18135719	0	1	172,	0,
Chr1	18230428	18230602	Chr1.tRNA211-ThrAGT	702	-	18230428	18230602	0	1	174,	0,
Chr1	18308852	18309037	Chr1.tRNA73-TyrGTA	742	+	18308852	18309037	0	1	185,	0,
Chr1	18387751	18387924	Chr1.tRNA74-ArgCCT	748	+	18387751	18387924	0	1	173,	0,
Chr1	18552948	18553128	Chr1.tRNA75-LeuTAG	649	+	18552948	18553128	0	1	180,	0,
Chr1	18557849	18558029	Chr1.tRNA76-LeuTAG	649	+	18557849	18558029	0	1	180,	0,
Chr1	19424504	19424678	Chr1.tRNA77-AsnGTT	814	+	19424504	19424678	0	1	174,	0,
Chr1	19498368	19498542	Chr1.tRNA210-ArgTCG	819	-	19498368	19498542	0	1	174,	0,
Chr1	19685083	19685269	Chr1.tRNA209-TyrGTA	742	-	19685083	19685269	0	1	186,	0,
Chr1	19847922	19848096	Chr1.tRNA78-IleTAT	859	+	19847922	19848096	0	1	174,	0,
Chr1	19925788	19925960	Chr1.tRNA208-CysGCA	808	-	19925788	19925960	0	1	172,	0,
Chr1	20412877	20413050	Chr1.tRNA207-AlaTGC	700	-	20412877	20413050	0	1	173,	0,
Chr1	20791260	20791442	Chr1.tRNA79-SerTGA	807	+	20791260	20791442	0	1	182,	0,
Chr1	21268736	21268918	Chr1.tRNA80-SerAGA	648	+	21268736	21268918	0	1	182,	0,
Chr1	21269071	21269256	Chr1.tRNA81-TyrGTA	646	+	21269071	21269256	0	1	185,	0,
Chr1	21269501	21269686	Chr1.tRNA82-TyrGTA	722	+	21269501	21269686	0	1	185,	0,
Chr1	21270245	21270427	Chr1.tRNA83-SerAGA	770	+	21270245	21270427	0	1	182,	0,
Chr1	21270580	21270765	Chr1.tRNA84-TyrGTA	646	+	21270580	21270765	0	1	185,	0,
Chr1	21271010	21271195	Chr1.tRNA85-TyrGTA	722	+	21271010	21271195	0	1	185,	0,
Chr1	21271754	21271936	Chr1.tRNA86-SerAGA	648	+	21271754	21271936	0	1	182,	0,
Chr1	21272089	21272274	Chr1.tRNA87-TyrGTA	646	+	21272089	21272274	0	1	185,	0,
Chr1	21272519	21272704	Chr1.tRNA88-TyrGTA	722	+	21272519	21272704	0	1	185,	0,
Chr1	21273263	21273445	Chr1.tRNA89-SerAGA	770	+	21273263	21273445	0	1	182,	0,
Chr1	21273598	21273783	Chr1.tRNA90-TyrGTA	646	+	21273598	21273783	0	1	185,	0,
Chr1	21274028	21274213	Chr1.tRNA91-TyrGTA	722	+	21274028	21274213	0	1	185,	0,
Chr1	21274772	21274954	Chr1.tRNA92-SerAGA	741	+	21274772	21274954	0	1	182,	0,
Chr1	21275107	21275292	Chr1.tRNA93-TyrGTA	722	+	21275107	21275292	0	1	185,	0,
Chr1	21275558	21275743	Chr1.tRNA94-TyrGTA	722	+	21275558	21275743	0	1	185,	0,
Chr1	21276301	21276483	Chr1.tRNA95-SerAGA	770	+	21276301	21276483	0	1	182,	0,
Chr1	21276636	21276821	Chr1.tRNA96-TyrGTA	646	+	21276636	21276821	0	1	185,	0,
Chr1	21277066	21277251	Chr1.tRNA97-TyrGTA	722	+	21277066	21277251	0	1	185,	0,
Chr1	21277810	21277992	Chr1.tRNA98-SerAGA	741	+	21277810	21277992	0	1	182,	0,
Chr1	21278145	21278330	Chr1.tRNA99-TyrGTA	722	+	21278145	21278330	0	1	185,	0,
Chr1	21278596	21278781	Chr1.tRNA100-TyrGTA	722	+	21278596	21278781	0	1	185,	0,
Chr1	21279339	21279521	Chr1.tRNA101-SerAGA	701	+	21279339	21279521	0	1	182,	0,
Chr1	21279669	21279854	Chr1.tRNA102-TyrGTA	722	+	21279669	21279854	0	1	185,	0,
Chr1	21280127	21280312	Chr1.tRNA103-TyrGTA	722	+	21280127	21280312	0	1	185,	0,
Chr1	21280871	21281053	Chr1.tRNA104-SerAGA	770	+	21280871	21281053	0	1	182,	0,
Chr1	21281201	21281386	Chr1.tRNA105-TyrGTA	722	+	21281201	21281386	0	1	185,	0,
Chr1	21282403	21282585	Chr1.tRNA107-SerAGA	770	+	21282403	21282585	0	1	182,	0,
Chr1	21282733	21282918	Chr1.tRNA108-TyrGTA	722	+	21282733	21282918	0	1	185,	0,
Chr1	21283191	21283376	Chr1.tRNA109-TyrGTA	722	+	21283191	21283376	0	1	185,	0,
Chr1	21283935	21284117	Chr1.tRNA110-SerAGA	770	+	21283935	21284117	0	1	182,	0,
Chr1	21284265	21284450	Chr1.tRNA111-TyrGTA	722	+	21284265	21284450	0	1	185,	0,
Chr1	21284723	21284908	Chr1.tRNA112-TyrGTA	722	+	21284723	21284908	0	1	185,	0,
Chr1	21285468	21285650	Chr1.tRNA113-SerAGA	770	+	21285468	21285650	0	1	182,	0,
Chr1	21285798	21285983	Chr1.tRNA114-TyrGTA	722	+	21285798	21285983	0	1	185,	0,
Chr1	21286255	21286440	Chr1.tRNA115-TyrGTA	722	+	21286255	21286440	0	1	185,	0,
Chr1	21286999	21287181	Chr1.tRNA116-SerAGA	770	+	21286999	21287181	0	1	182,	0,
Chr1	21287329	21287514	Chr1.tRNA117-TyrGTA	722	+	21287329	21287514	0	1	185,	0,
Chr1	21287786	21287971	Chr1.tRNA118-TyrGTA	722	+	21287786	21287971	0	1	185,	0,
Chr1	21288530	21288712	Chr1.tRNA119-SerAGA	770	+	21288530	21288712	0	1	182,	0,
Chr1	21288859	21289044	Chr1.tRNA120-TyrGTA	722	+	21288859	21289044	0	1	185,	0,
Chr1	21289317	21289502	Chr1.tRNA121-TyrGTA	722	+	21289317	21289502	0	1	185,	0,
Chr1	21290061	21290243	Chr1.tRNA122-SerAGA	506	+	21290061	21290243	0	1	182,	0,
Chr1	21290394	21290579	Chr1.tRNA123-TyrGTA	689	+	21290394	21290579	0	1	185,	0,
Chr1	21290852	21291037	Chr1.tRNA124-TyrGTA	609	+	21290852	21291037	0	1	185,	0,
Chr1	21291410	21291592	Chr1.tRNA125-SerAGA	770	+	21291410	21291592	0	1	182,	0,
Chr1	21291740	21291925	Chr1.tRNA126-TyrGTA	643	+	21291740	21291925	0	1	185,	0,
Chr1	21292197	21292382	Chr1.tRNA127-TyrGTA	722	+	21292197	21292382	0	1	185,	0,
Chr1	21292941	21293123	Chr1.tRNA128-SerAGA	506	+	21292941	21293123	0	1	182,	0,
Chr1	21293274	21293459	Chr1.tRNA129-TyrGTA	689	+	21293274	21293459	0	1	185,	0,
Chr1	21293732	21293917	Chr1.tRNA130-TyrGTA	609	+	21293732	21293917	0	1	185,	0,
Chr1	21294290	21294472	Chr1.tRNA131-SerAGA	770	+	21294290	21294472	0	1	182,	0,
Chr1	21294620	21294805	Chr1.tRNA132-TyrGTA	643	+	21294620	21294805	0	1	185,	0,
Chr1	21295077	21295262	Chr1.tRNA133-TyrGTA	722	+	21295077	21295262	0	1	185,	0,
Chr1	21295821	21296003	Chr1.tRNA134-SerAGA	577	+	21295821	21296003	0	1	182,	0,
Chr1	21296154	21296339	Chr1.tRNA135-TyrGTA	689	+	21296154	21296339	0	1	185,	0,
Chr1	21297170	21297352	Chr1.tRNA137-SerAGA	770	+	21297170	21297352	0	1	182,	0,
Chr1	21297958	21298143	Chr1.tRNA139-TyrGTA	722	+	21297958	21298143	0	1	185,	0,
Chr1	21298702	21298884	Chr1.tRNA140-SerAGA	577	+	21298702	21298884	0	1	182,	0,
Chr1	21299035	21299220	Chr1.tRNA141-TyrGTA	689	+	21299035	21299220	0	1	185,	0,
Chr1	21300051	21300233	Chr1.tRNA143-SerAGA	770	+	21300051	21300233	0	1	182,	0,
Chr1	21300839	21301024	Chr1.tRNA145-TyrGTA	722	+	21300839	21301024	0	1	185,	0,
Chr1	21301583	21301765	Chr1.tRNA146-SerAGA	577	+	21301583	21301765	0	1	182,	0,
Chr1	21301916	21302101	Chr1.tRNA147-TyrGTA	689	+	21301916	21302101	0	1	185,	0,
Chr1	21303266	21303451	Chr1.tRNA150-TyrGTA	722	+	21303266	21303451	0	1	185,	0,
Chr1	21303726	21303911	Chr1.tRNA151-TyrGTA	722	+	21303726	21303911	0	1	185,	0,
Chr1	21304469	21304653	Chr1.tRNA152-SerAGA	517	+	21304469	21304653	0	1	184,	0,
Chr1	21305260	21305445	Chr1.tRNA154-TyrGTA	722	+	21305260	21305445	0	1	185,	0,
Chr1	21306338	21306523	Chr1.tRNA156-TyrGTA	722	+	21306338	21306523	0	1	185,	0,
Chr1	21306798	21306983	Chr1.tRNA157-TyrGTA	722	+	21306798	21306983	0	1	185,	0,
Chr1	21307541	21307725	Chr1.tRNA158-SerAGA	517	+	21307541	21307725	0	1	184,	0,
Chr1	21308336	21308521	Chr1.tRNA160-TyrGTA	722	+	21308336	21308521	0	1	185,	0,
Chr1	21883792	21883974	Chr1.tRNA205-SerAGA	770	-	21883792	21883974	0	1	182,	0,
Chr1	22040561	22040733	Chr1.tRNA204-ProAGG	682	-	22040561	22040733	0	1	172,	0,
Chr1	22313363	22313534	Chr1.tRNA203-GlyGCC	665	-	22313363	22313534	0	1	171,	0,
Chr1	22394586	22394757	Chr1.tRNA202-GlyGCC	665	-	22394586	22394757	0	1	171,	0,
Chr1	22397541	22397712	Chr1.tRNA201-GlyGCC	621	-	22397541	22397712	0	1	171,	0,
Chr1	22428116	22428287	Chr1.tRNA161-GlyGCC	655	+	22428116	22428287	0	1	171,	0,
Chr1	22477722	22477896	Chr1.tRNA200-ArgTCG	819	-	22477722	22477896	0	1	174,	0,
Chr1	22866707	22866879	Chr1.tRNA199-TrpCCA	758	-	22866707	22866879	0	1	172,	0,
Chr1	22887039	22887219	Chr1.tRNA162-LeuTAG	687	+	22887039	22887219	0	1	180,	0,
Chr1	23559136	23559308	Chr1.tRNA198-CysGCA	801	-	23559136	23559308	0	1	172,	0,
Chr1	23667434	23667606	Chr1.tRNA197-ThrTGT	843	-	23667434	23667606	0	1	172,	0,
Chr1	23802502	23802686	Chr1.tRNA163-LeuCAA	795	+	23802502	23802686	0	1	184,	0,
Chr1	23933086	23933259	Chr1.tRNA164-AlaCGC	683	+	23933086	23933259	0	1	173,	0,
Chr1	24486941	24487123	Chr1.tRNA196-SerAGA	770	-	24486941	24487123	0	1	182,	0,
Chr1	25829603	25829775	Chr1.tRNA165-ProAGG	674	+	25829603	25829775	0	1	172,	0,
Chr1	25886485	25886659	Chr1.tRNA166-IleAAT	855	+	25886485	25886659	0	1	174,	0,
Chr1	25932026	25932199	Chr1.tRNA195-PheGAA	783	-	25932026	25932199	0	1	173,	0,
Chr1	25941113	25941285	Chr1.tRNA168-iMetCAT	583	+	25941113	25941285	0	1	172,	0,
Chr1	25989679	25989853	Chr1.tRNA169-IleAAT	864	+	25989679	25989853	0	1	174,	0,
Chr1	26049427	26049601	Chr1.tRNA170-AsnGTT	833	+	26049427	26049601	0	1	174,	0,
Chr1	26382103	26382275	Chr1.tRNA194-ProAGG	652	-	26382103	26382275	0	1	172,	0,
Chr1	26973338	26973509	Chr1.tRNA171-GlyGCC	675	+	26973338	26973509	0	1	171,	0,
Chr1	27393334	27393516	Chr1.tRNA172-SerAGA	770	+	27393334	27393516	0	1	182,	0,
Chr1	27788932	27789104	Chr1.tRNA174-AspGTC	698	+	27788932	27789104	0	1	172,	0,
Chr1	28020332	28020513	Chr1.tRNA193-LeuAAG	714	-	28020332	28020513	0	1	181,	0,
Chr1	28027909	28028090	Chr1.tRNA175-LeuCAG	707	+	28027909	28028090	0	1	181,	0,
Chr1	28184481	28184653	Chr1.tRNA176-AspGTC	698	+	28184481	28184653	0	1	172,	0,
Chr1	28373438	28373611	Chr1.tRNA192-GluCTC	763	-	28373438	28373611	0	1	173,	0,
Chr1	28407933	28408106	Chr1.tRNA177-GluCTC	763	+	28407933	28408106	0	1	173,	0,
Chr1	28440838	28441010	Chr1.tRNA178-ThrCGT	823	+	28440838	28441010	0	1	172,	0,
Chr1	28519934	28520106	Chr1.tRNA191-GluTTC	704	-	28519934	28520106	0	1	172,	0,
Chr1	28527716	28527888	Chr1.tRNA179-AspGTC	698	+	28527716	28527888	0	1	172,	0,
Chr1	28634641	28634823	Chr1.tRNA180-SerTGA	796	+	28634641	28634823	0	1	182,	0,
Chr1	28947503	28947675	Chr1.tRNA190-GlnTTG	735	-	28947503	28947675	0	1	172,	0,
Chr1	29002154	29002336	Chr1.tRNA189-SerGCT	799	-	29002154	29002336	0	1	182,	0,
Chr1	29143039	29143211	Chr1.tRNA188-GlnTTG	735	-	29143039	29143211	0	1	172,	0,
Chr1	29443875	29444060	Chr1.tRNA187-MetCAT	642	-	29443875	29444060	0	1	185,	0,
Chr1	29804072	29804245	Chr1.tRNA181-ArgCCG	695	+	29804072	29804245	0	1	173,	0,
Chr1	29833066	29833238	Chr1.tRNA182-LysTTT	923	+	29833066	29833238	0	1	172,	0,
Chr1	29833667	29833839	Chr1.tRNA183-LysTTT	923	+	29833667	29833839	0	1	172,	0,
Chr1	30083945	30084119	Chr1.tRNA186-ArgTCG	823	-	30083945	30084119	0	1	174,	0,
Chr1	30173963	30174135	Chr1.tRNA185-TrpCCA	758	-	30173963	30174135	0	1	172,	0,
Chr1	30237733	30237915	Chr1.tRNA184-SerAGA	770	+	30237733	30237915	0	1	182,	0,
