# Supplementary material for: Conservation and Tandem Duplication of tRNA Genes in Plant Species
Source: Genes (Basel). 2025 Nov 1;16(11):1307. doi: 10.3390/genes16111307 (PMC12652284; doi:10.3390/genes16111307)
Supplement: Supplementary file 1 [file genes-16-01307-s001.zip › tRNA.prediction.out/Ath/Chr2.bed]

Chr2	102014	102188	Chr2.tRNA1-AsnGTT	833	+	102014	102188	0	1	174,	0,
Chr2	706745	706918	Chr2.tRNA2-AlaAGC	634	+	706745	706918	0	1	173,	0,
Chr2	846804	846977	Chr2.tRNA100-AlaAGC	634	-	846804	846977	0	1	173,	0,
Chr2	1054667	1054840	Chr2.tRNA99-AlaTGC	700	-	1054667	1054840	0	1	173,	0,
Chr2	1113933	1114105	Chr2.tRNA98-ThrCGT	734	-	1113933	1114105	0	1	172,	0,
Chr2	1123339	1123511	Chr2.tRNA97-ThrCGT	804	-	1123339	1123511	0	1	172,	0,
Chr2	1154334	1154507	Chr2.tRNA3-ValTAC	744	+	1154334	1154507	0	1	173,	0,
Chr2	3280812	3280986	Chr2.tRNA6-TrpCCA	723	+	3280812	3280986	0	1	174,	0,
Chr2	3452926	3453113	Chr2.tRNA10-SerGGA	645	+	3452926	3453113	0	1	187,	0,
Chr2	3496389	3496561	Chr2.tRNA16-AsnGTT	779	+	3496389	3496561	0	1	172,	0,
Chr2	6946740	6946929	Chr2.tRNA86-TyrGTA	741	-	6946740	6946929	0	1	189,	0,
Chr2	7039043	7039215	Chr2.tRNA19-GlnCTG	711	+	7039043	7039215	0	1	172,	0,
Chr2	7742661	7742835	Chr2.tRNA20-IleAAT	855	+	7742661	7742835	0	1	174,	0,
Chr2	7955626	7955800	Chr2.tRNA84-AsnGTT	814	-	7955626	7955800	0	1	174,	0,
Chr2	9137305	9137477	Chr2.tRNA21-ProCGG	682	+	9137305	9137477	0	1	172,	0,
Chr2	9234142	9234326	Chr2.tRNA82-TyrGTA	743	-	9234142	9234326	0	1	184,	0,
Chr2	9266758	9266939	Chr2.tRNA81-LeuAAG	714	-	9266758	9266939	0	1	181,	0,
Chr2	9270612	9270784	Chr2.tRNA80-GlnCTG	711	-	9270612	9270784	0	1	172,	0,
Chr2	9393619	9393793	Chr2.tRNA23-ValCAC	815	+	9393619	9393793	0	1	174,	0,
Chr2	9449758	9449932	Chr2.tRNA79-IleAAT	864	-	9449758	9449932	0	1	174,	0,
Chr2	9465530	9465703	Chr2.tRNA78-ArgACG	729	-	9465530	9465703	0	1	173,	0,
Chr2	9502229	9502403	Chr2.tRNA24-IleAAT	864	+	9502229	9502403	0	1	174,	0,
Chr2	9590976	9591149	Chr2.tRNA25-AlaCGC	638	+	9590976	9591149	0	1	173,	0,
Chr2	9803166	9803338	Chr2.tRNA77-iMetCAT	583	-	9803166	9803338	0	1	172,	0,
Chr2	10059395	10059567	Chr2.tRNA76-iMetCAT	583	-	10059395	10059567	0	1	172,	0,
Chr2	10373525	10373698	Chr2.tRNA26-ArgACG	725	+	10373525	10373698	0	1	173,	0,
Chr2	10813788	10813961	Chr2.tRNA27-ArgTCT	713	+	10813788	10813961	0	1	173,	0,
Chr2	11115628	11115809	Chr2.tRNA75-LeuAAG	714	-	11115628	11115809	0	1	181,	0,
Chr2	11774801	11774973	Chr2.tRNA74-LysTTT	923	-	11774801	11774973	0	1	172,	0,
Chr2	11864103	11864275	Chr2.tRNA73-GlyTCC	741	-	11864103	11864275	0	1	172,	0,
Chr2	12328952	12329124	Chr2.tRNA28-CysGCA	808	+	12328952	12329124	0	1	172,	0,
Chr2	12339700	12339872	Chr2.tRNA29-HisGTG	568	+	12339700	12339872	0	1	172,	0,
Chr2	12471722	12471894	Chr2.tRNA72-GlyTCC	741	-	12471722	12471894	0	1	172,	0,
Chr2	12638105	12638278	Chr2.tRNA71-ValTAC	744	-	12638105	12638278	0	1	173,	0,
Chr2	12881540	12881711	Chr2.tRNA30-GlyGCC	665	+	12881540	12881711	0	1	171,	0,
Chr2	12882683	12882854	Chr2.tRNA31-GlyGCC	665	+	12882683	12882854	0	1	171,	0,
Chr2	12975897	12976068	Chr2.tRNA70-GlyGCC	665	-	12975897	12976068	0	1	171,	0,
Chr2	13137185	13137358	Chr2.tRNA69-AlaAGC	610	-	13137185	13137358	0	1	173,	0,
Chr2	13651223	13651398	Chr2.tRNA32-AsnGTT	733	+	13651223	13651398	0	1	175,	0,
Chr2	14047291	14047476	Chr2.tRNA68-MetCAT	642	-	14047291	14047476	0	1	185,	0,
Chr2	14243080	14243252	Chr2.tRNA33-AspGTC	617	+	14243080	14243252	0	1	172,	0,
Chr2	14244648	14244820	Chr2.tRNA34-AspGTC	698	+	14244648	14244820	0	1	172,	0,
Chr2	14350335	14350507	Chr2.tRNA35-ProTGG	685	+	14350335	14350507	0	1	172,	0,
Chr2	14351308	14351480	Chr2.tRNA36-ProTGG	685	+	14351308	14351480	0	1	172,	0,
Chr2	14352140	14352312	Chr2.tRNA37-ProTGG	685	+	14352140	14352312	0	1	172,	0,
Chr2	14353092	14353264	Chr2.tRNA38-ProAGG	674	+	14353092	14353264	0	1	172,	0,
Chr2	14353605	14353777	Chr2.tRNA39-ProTGG	685	+	14353605	14353777	0	1	172,	0,
Chr2	14354047	14354219	Chr2.tRNA40-ProTGG	685	+	14354047	14354219	0	1	172,	0,
Chr2	14355086	14355258	Chr2.tRNA41-ProCGG	659	+	14355086	14355258	0	1	172,	0,
Chr2	14356004	14356176	Chr2.tRNA42-ProAGG	674	+	14356004	14356176	0	1	172,	0,
Chr2	14356470	14356642	Chr2.tRNA43-ProTGG	685	+	14356470	14356642	0	1	172,	0,
Chr2	14743424	14743598	Chr2.tRNA67-ThrAGT	736	-	14743424	14743598	0	1	174,	0,
Chr2	14840556	14840741	Chr2.tRNA45-MetCAT	642	+	14840556	14840741	0	1	185,	0,
Chr2	15168811	15168985	Chr2.tRNA46-AsnGTT	833	+	15168811	15168985	0	1	174,	0,
Chr2	15169527	15169707	Chr2.tRNA47-LeuTAG	687	+	15169527	15169707	0	1	180,	0,
Chr2	15208304	15208488	Chr2.tRNA66-TyrGTA	743	-	15208304	15208488	0	1	184,	0,
Chr2	15320183	15320366	Chr2.tRNA48-LeuTAA	729	+	15320183	15320366	0	1	183,	0,
Chr2	15320334	15320517	Chr2.tRNA65-LeuTAA	729	-	15320334	15320517	0	1	183,	0,
Chr2	15346109	15346282	Chr2.tRNA49-ArgTCT	710	+	15346109	15346282	0	1	173,	0,
Chr2	15470111	15470295	Chr2.tRNA64-TyrGTA	743	-	15470111	15470295	0	1	184,	0,
Chr2	15916766	15916939	Chr2.tRNA50-GluCTC	763	+	15916766	15916939	0	1	173,	0,
Chr2	16518513	16518685	Chr2.tRNA63-CysGCA	791	-	16518513	16518685	0	1	172,	0,
Chr2	16518718	16518890	Chr2.tRNA51-CysGCA	791	+	16518718	16518890	0	1	172,	0,
Chr2	16639729	16639901	Chr2.tRNA62-AspGTC	698	-	16639729	16639901	0	1	172,	0,
Chr2	17538652	17538834	Chr2.tRNA61-SerGCT	817	-	17538652	17538834	0	1	182,	0,
Chr2	17660727	17660898	Chr2.tRNA52-GlyGCC	655	+	17660727	17660898	0	1	171,	0,
Chr2	17873639	17873812	Chr2.tRNA53-ArgACG	726	+	17873639	17873812	0	1	173,	0,
Chr2	17995522	17995694	Chr2.tRNA60-ThrTGT	743	-	17995522	17995694	0	1	172,	0,
Chr2	18309926	18310108	Chr2.tRNA59-SerGCT	805	-	18309926	18310108	0	1	182,	0,
Chr2	18569860	18570033	Chr2.tRNA54-ArgTCT	691	+	18569860	18570033	0	1	173,	0,
Chr2	18703627	18703800	Chr2.tRNA55-LysCTT	877	+	18703627	18703800	0	1	173,	0,
Chr2	18956590	18956763	Chr2.tRNA56-GluCTC	763	+	18956590	18956763	0	1	173,	0,
Chr2	19344376	19344549	Chr2.tRNA57-AlaTGC	700	+	19344376	19344549	0	1	173,	0,
Chr2	19559804	19559975	Chr2.tRNA58-GlyCCC	654	-	19559804	19559975	0	1	171,	0,
