# Supplementary material for: Conservation and Tandem Duplication of tRNA Genes in Plant Species
Source: Genes (Basel). 2025 Nov 1;16(11):1307. doi: 10.3390/genes16111307 (PMC12652284; doi:10.3390/genes16111307)
Supplement: Supplementary file 1 [file genes-16-01307-s001.zip › tRNA.prediction.out/Ath/Chr3.bed]

Chr3	259583	259755	Chr3.tRNA1-ProAGG	674	+	259583	259755	0	1	172,	0,
Chr3	469609	469783	Chr3.tRNA2-IleAAT	855	+	469609	469783	0	1	174,	0,
Chr3	476751	476923	Chr3.tRNA3-AspGTC	698	+	476751	476923	0	1	172,	0,
Chr3	586035	586217	Chr3.tRNA4-SerAGA	763	+	586035	586217	0	1	182,	0,
Chr3	981918	982090	Chr3.tRNA5-TrpCCA	758	+	981918	982090	0	1	172,	0,
Chr3	984048	984220	Chr3.tRNA6-TrpCCA	758	+	984048	984220	0	1	172,	0,
Chr3	1220178	1220351	Chr3.tRNA7-ArgCCG	673	+	1220178	1220351	0	1	173,	0,
Chr3	1601287	1601459	Chr3.tRNA94-GluTTC	708	-	1601287	1601459	0	1	172,	0,
Chr3	1707687	1707859	Chr3.tRNA93-ProCGG	670	-	1707687	1707859	0	1	172,	0,
Chr3	1738740	1738914	Chr3.tRNA8-IleTAT	823	+	1738740	1738914	0	1	174,	0,
Chr3	1843273	1843444	Chr3.tRNA92-GlyGCC	578	-	1843273	1843444	0	1	171,	0,
Chr3	1919982	1920154	Chr3.tRNA91-ProTGG	685	-	1919982	1920154	0	1	172,	0,
Chr3	2104905	2105077	Chr3.tRNA90-HisGTG	630	-	2104905	2105077	0	1	172,	0,
Chr3	2222195	2222368	Chr3.tRNA9-ValTAC	744	+	2222195	2222368	0	1	173,	0,
Chr3	2232414	2232600	Chr3.tRNA89-MetCAT	642	-	2232414	2232600	0	1	186,	0,
Chr3	2253624	2253806	Chr3.tRNA88-SerTGA	792	-	2253624	2253806	0	1	182,	0,
Chr3	2285551	2285723	Chr3.tRNA10-LysTTT	898	+	2285551	2285723	0	1	172,	0,
Chr3	2918362	2918536	Chr3.tRNA87-ArgTCG	823	-	2918362	2918536	0	1	174,	0,
Chr3	2944561	2944743	Chr3.tRNA11-SerCGA	820	+	2944561	2944743	0	1	182,	0,
Chr3	2945645	2945827	Chr3.tRNA86-SerTGA	811	-	2945645	2945827	0	1	182,	0,
Chr3	3090493	3090676	Chr3.tRNA12-LeuTAA	675	+	3090493	3090676	0	1	183,	0,
Chr3	3096165	3096338	Chr3.tRNA13-ArgTCT	713	+	3096165	3096338	0	1	173,	0,
Chr3	3535095	3535268	Chr3.tRNA14-ArgCCT	748	+	3535095	3535268	0	1	173,	0,
Chr3	3575793	3575967	Chr3.tRNA15-ValCAC	812	+	3575793	3575967	0	1	174,	0,
Chr3	3622641	3622813	Chr3.tRNA84-ProCGG	682	-	3622641	3622813	0	1	172,	0,
Chr3	3941955	3942127	Chr3.tRNA16-LysTTT	923	+	3941955	3942127	0	1	172,	0,
Chr3	3995046	3995219	Chr3.tRNA83-ArgCCG	831	-	3995046	3995219	0	1	173,	0,
Chr3	4254477	4254658	Chr3.tRNA17-LeuAAG	714	+	4254477	4254658	0	1	181,	0,
Chr3	4330721	4330893	Chr3.tRNA18-AspGTC	698	+	4330721	4330893	0	1	172,	0,
Chr3	4998090	4998262	Chr3.tRNA19-CysGCA	809	+	4998090	4998262	0	1	172,	0,
Chr3	5068243	5068417	Chr3.tRNA82-IleTAT	859	-	5068243	5068417	0	1	174,	0,
Chr3	5275098	5275271	Chr3.tRNA20-PheGAA	783	+	5275098	5275271	0	1	173,	0,
Chr3	5632801	5632974	Chr3.tRNA21-LysCTT	883	+	5632801	5632974	0	1	173,	0,
Chr3	6483889	6484063	Chr3.tRNA81-ThrAGT	750	-	6483889	6484063	0	1	174,	0,
Chr3	6540580	6540765	Chr3.tRNA22-TyrGTA	742	+	6540580	6540765	0	1	185,	0,
Chr3	6663657	6663830	Chr3.tRNA23-ArgCCT	748	+	6663657	6663830	0	1	173,	0,
Chr3	7224167	7224340	Chr3.tRNA80-ArgACG	714	-	7224167	7224340	0	1	173,	0,
Chr3	7319526	7319708	Chr3.tRNA79-SerGCT	762	-	7319526	7319708	0	1	182,	0,
Chr3	7567343	7567515	Chr3.tRNA78-ProAGG	682	-	7567343	7567515	0	1	172,	0,
Chr3	9372323	9372497	Chr3.tRNA77-IleAAT	864	-	9372323	9372497	0	1	174,	0,
Chr3	9839133	9839307	Chr3.tRNA26-ValCAC	815	+	9839133	9839307	0	1	174,	0,
Chr3	10210277	10210449	Chr3.tRNA27-AspGTC	698	+	10210277	10210449	0	1	172,	0,
Chr3	10318211	10318383	Chr3.tRNA28-ProTGG	692	+	10318211	10318383	0	1	172,	0,
Chr3	10324588	10324760	Chr3.tRNA29-ProTGG	692	+	10324588	10324760	0	1	172,	0,
Chr3	10752380	10752553	Chr3.tRNA30-AlaAGC	634	+	10752380	10752553	0	1	173,	0,
Chr3	10759342	10759515	Chr3.tRNA76-AlaAGC	634	-	10759342	10759515	0	1	173,	0,
Chr3	11075527	11075699	Chr3.tRNA31-ProAGG	674	+	11075527	11075699	0	1	172,	0,
Chr3	11959116	11959289	Chr3.tRNA32-LysCTT	877	+	11959116	11959289	0	1	173,	0,
Chr3	16426990	16427162	Chr3.tRNA75-GlyTCC	741	-	16426990	16427162	0	1	172,	0,
Chr3	16885840	16886014	Chr3.tRNA33-ValAAC	725	+	16885840	16886014	0	1	174,	0,
Chr3	16891588	16891762	Chr3.tRNA34-ValAAC	656	+	16891588	16891762	0	1	174,	0,
Chr3	16894112	16894286	Chr3.tRNA35-ValAAC	725	+	16894112	16894286	0	1	174,	0,
Chr3	17149701	17149873	Chr3.tRNA36-GlyTCC	741	+	17149701	17149873	0	1	172,	0,
Chr3	17264529	17264711	Chr3.tRNA37-SerAGA	778	+	17264529	17264711	0	1	182,	0,
Chr3	17894360	17894532	Chr3.tRNA38-ThrTGT	843	+	17894360	17894532	0	1	172,	0,
Chr3	17974540	17974726	Chr3.tRNA74-TyrGTA	742	-	17974540	17974726	0	1	186,	0,
Chr3	18069027	18069199	Chr3.tRNA39-GlnTTG	735	+	18069027	18069199	0	1	172,	0,
Chr3	18507761	18507935	Chr3.tRNA40-ValAAC	725	+	18507761	18507935	0	1	174,	0,
Chr3	18744757	18744929	Chr3.tRNA73-GluTTC	704	-	18744757	18744929	0	1	172,	0,
Chr3	18825989	18826161	Chr3.tRNA41-GluTTC	693	+	18825989	18826161	0	1	172,	0,
Chr3	18896820	18896993	Chr3.tRNA42-ValTAC	716	+	18896820	18896993	0	1	173,	0,
Chr3	18917382	18917556	Chr3.tRNA43-AsnGTT	833	+	18917382	18917556	0	1	174,	0,
Chr3	18997592	18997765	Chr3.tRNA72-GluCTC	770	-	18997592	18997765	0	1	173,	0,
Chr3	19033342	19033514	Chr3.tRNA71-AspGTC	698	-	19033342	19033514	0	1	172,	0,
Chr3	19392623	19392795	Chr3.tRNA70-ProAGG	674	-	19392623	19392795	0	1	172,	0,
Chr3	19409317	19409489	Chr3.tRNA69-CysGCA	821	-	19409317	19409489	0	1	172,	0,
Chr3	19500937	19501117	Chr3.tRNA44-LeuTAG	695	+	19500937	19501117	0	1	180,	0,
Chr3	19554985	19555157	Chr3.tRNA45-AspGTC	698	+	19554985	19555157	0	1	172,	0,
Chr3	19637077	19637260	Chr3.tRNA46-LeuTAA	675	+	19637077	19637260	0	1	183,	0,
Chr3	19924326	19924498	Chr3.tRNA47-LysTTT	923	+	19924326	19924498	0	1	172,	0,
Chr3	19984890	19985061	Chr3.tRNA48-GlyGCC	665	+	19984890	19985061	0	1	171,	0,
Chr3	20693635	20693807	Chr3.tRNA49-iMetCAT	550	+	20693635	20693807	0	1	172,	0,
Chr3	20813466	20813639	Chr3.tRNA68-LysCTT	877	-	20813466	20813639	0	1	173,	0,
Chr3	21487266	21487448	Chr3.tRNA51-SerGCT	788	+	21487266	21487448	0	1	182,	0,
Chr3	21542231	21542402	Chr3.tRNA52-GlyGCC	665	+	21542231	21542402	0	1	171,	0,
Chr3	21959459	21959632	Chr3.tRNA53-ThrTGT	685	+	21959459	21959632	0	1	173,	0,
Chr3	22138672	22138846	Chr3.tRNA54-ValAAC	725	+	22138672	22138846	0	1	174,	0,
Chr3	22138796	22138968	Chr3.tRNA67-AspGTC	698	-	22138796	22138968	0	1	172,	0,
Chr3	22186784	22186966	Chr3.tRNA66-SerGCT	626	-	22186784	22186966	0	1	182,	0,
Chr3	22470190	22470363	Chr3.tRNA65-LysCTT	877	-	22470190	22470363	0	1	173,	0,
Chr3	22611359	22611540	Chr3.tRNA55-LeuAAG	714	+	22611359	22611540	0	1	181,	0,
Chr3	22775871	22776044	Chr3.tRNA56-GluCTC	763	+	22775871	22776044	0	1	173,	0,
Chr3	22842471	22842642	Chr3.tRNA57-GlyGCC	665	+	22842471	22842642	0	1	171,	0,
Chr3	22860076	22860249	Chr3.tRNA58-AlaCGC	675	+	22860076	22860249	0	1	173,	0,
Chr3	22881756	22881928	Chr3.tRNA59-GlnCTG	737	+	22881756	22881928	0	1	172,	0,
Chr3	23036829	23037002	Chr3.tRNA60-AlaTGC	666	+	23036829	23037002	0	1	173,	0,
Chr3	23051419	23051592	Chr3.tRNA64-PheGAA	783	-	23051419	23051592	0	1	173,	0,
Chr3	23210656	23210827	Chr3.tRNA61-GlyCCC	654	+	23210656	23210827	0	1	171,	0,
Chr3	23285542	23285715	Chr3.tRNA63-AlaTGC	700	-	23285542	23285715	0	1	173,	0,
Chr3	23285703	23285876	Chr3.tRNA62-AlaTGC	700	-	23285703	23285876	0	1	173,	0,
