# Supplementary material for: Conservation and Tandem Duplication of tRNA Genes in Plant Species
Source: Genes (Basel). 2025 Nov 1;16(11):1307. doi: 10.3390/genes16111307 (PMC12652284; doi:10.3390/genes16111307)
Supplement: Supplementary file 1 [file genes-16-01307-s001.zip › tRNA.prediction.out/Ath/Chr4.bed]

Chr4	33749	33922	Chr4.tRNA1-LysCTT	877	+	33749	33922	0	1	173,	0,
Chr4	424666	424838	Chr4.tRNA81-GlnCTG	711	-	424666	424838	0	1	172,	0,
Chr4	808219	808392	Chr4.tRNA78-PheGAA	783	-	808219	808392	0	1	173,	0,
Chr4	1390844	1391016	Chr4.tRNA3-ProAGG	674	+	1390844	1391016	0	1	172,	0,
Chr4	1441954	1442126	Chr4.tRNA4-ThrTGT	830	+	1441954	1442126	0	1	172,	0,
Chr4	1501556	1501728	Chr4.tRNA5-GlnCTG	746	+	1501556	1501728	0	1	172,	0,
Chr4	1520733	1520906	Chr4.tRNA77-PheGAA	783	-	1520733	1520906	0	1	173,	0,
Chr4	6646379	6646550	Chr4.tRNA6-GlyCCC	654	+	6646379	6646550	0	1	171,	0,
Chr4	6819241	6819425	Chr4.tRNA8-TyrGTA	743	+	6819241	6819425	0	1	184,	0,
Chr4	6837509	6837693	Chr4.tRNA75-LeuTAA	790	-	6837509	6837693	0	1	184,	0,
Chr4	6837723	6837907	Chr4.tRNA74-LeuCAA	820	-	6837723	6837907	0	1	184,	0,
Chr4	6905434	6905607	Chr4.tRNA73-AlaAGC	634	-	6905434	6905607	0	1	173,	0,
Chr4	6944676	6944848	Chr4.tRNA9-ThrTGT	830	+	6944676	6944848	0	1	172,	0,
Chr4	7185653	7185827	Chr4.tRNA10-ValAAC	725	+	7185653	7185827	0	1	174,	0,
Chr4	7232748	7232921	Chr4.tRNA72-AlaAGC	634	-	7232748	7232921	0	1	173,	0,
Chr4	7256364	7256537	Chr4.tRNA11-LysCTT	877	+	7256364	7256537	0	1	173,	0,
Chr4	7341373	7341547	Chr4.tRNA71-AsnGTT	776	-	7341373	7341547	0	1	174,	0,
Chr4	7730910	7731091	Chr4.tRNA12-LeuAAG	714	+	7730910	7731091	0	1	181,	0,
Chr4	7814151	7814324	Chr4.tRNA13-GluCTC	770	+	7814151	7814324	0	1	173,	0,
Chr4	8255649	8255821	Chr4.tRNA14-HisGTG	568	+	8255649	8255821	0	1	172,	0,
Chr4	8301674	8301848	Chr4.tRNA70-ThrAGT	750	-	8301674	8301848	0	1	174,	0,
Chr4	8979605	8979778	Chr4.tRNA15-LysCTT	877	+	8979605	8979778	0	1	173,	0,
Chr4	9108257	9108431	Chr4.tRNA16-ThrAGT	750	+	9108257	9108431	0	1	174,	0,
Chr4	9191525	9191698	Chr4.tRNA17-ValTAC	715	+	9191525	9191698	0	1	173,	0,
Chr4	9287158	9287332	Chr4.tRNA18-ThrAGT	736	+	9287158	9287332	0	1	174,	0,
Chr4	9289634	9289815	Chr4.tRNA19-LeuCAG	707	+	9289634	9289815	0	1	181,	0,
Chr4	9815152	9815324	Chr4.tRNA69-TrpCCA	758	-	9815152	9815324	0	1	172,	0,
Chr4	9873461	9873633	Chr4.tRNA68-TrpCCA	758	-	9873461	9873633	0	1	172,	0,
Chr4	9978055	9978227	Chr4.tRNA67-CysGCA	745	-	9978055	9978227	0	1	172,	0,
Chr4	10093016	10093196	Chr4.tRNA66-LeuTAG	687	-	10093016	10093196	0	1	180,	0,
Chr4	10301950	10302123	Chr4.tRNA20-GluCTC	697	+	10301950	10302123	0	1	173,	0,
Chr4	10325914	10326086	Chr4.tRNA65-GlyTCC	741	-	10325914	10326086	0	1	172,	0,
Chr4	10878673	10878847	Chr4.tRNA64-ThrAGT	736	-	10878673	10878847	0	1	174,	0,
Chr4	11774410	11774596	Chr4.tRNA63-TyrGTA	742	-	11774410	11774596	0	1	186,	0,
Chr4	11910238	11910412	Chr4.tRNA21-AsnGTT	814	+	11910238	11910412	0	1	174,	0,
Chr4	11954690	11954863	Chr4.tRNA62-LysCTT	877	-	11954690	11954863	0	1	173,	0,
Chr4	12320059	12320243	Chr4.tRNA23-LeuCAA	798	+	12320059	12320243	0	1	184,	0,
Chr4	12429548	12429721	Chr4.tRNA24-AlaCGC	683	+	12429548	12429721	0	1	173,	0,
Chr4	12486151	12486322	Chr4.tRNA61-GlyCCC	654	-	12486151	12486322	0	1	171,	0,
Chr4	12686088	12686270	Chr4.tRNA25-SerGCT	799	+	12686088	12686270	0	1	182,	0,
Chr4	13006183	13006356	Chr4.tRNA60-LysCTT	772	-	13006183	13006356	0	1	173,	0,
Chr4	13058781	13058963	Chr4.tRNA59-SerTGA	807	-	13058781	13058963	0	1	182,	0,
Chr4	13076523	13076707	Chr4.tRNA58-LeuCAA	807	-	13076523	13076707	0	1	184,	0,
Chr4	13285372	13285544	Chr4.tRNA57-ProTGG	692	-	13285372	13285544	0	1	172,	0,
Chr4	13336286	13336460	Chr4.tRNA56-IleAAT	864	-	13336286	13336460	0	1	174,	0,
Chr4	13341442	13341616	Chr4.tRNA55-IleAAT	864	-	13341442	13341616	0	1	174,	0,
Chr4	13454506	13454679	Chr4.tRNA26-AlaAGC	634	+	13454506	13454679	0	1	173,	0,
Chr4	13704731	13704904	Chr4.tRNA27-PheGAA	783	+	13704731	13704904	0	1	173,	0,
Chr4	13882866	13883038	Chr4.tRNA54-GlnCTG	711	-	13882866	13883038	0	1	172,	0,
Chr4	13885140	13885313	Chr4.tRNA53-AlaCGC	683	-	13885140	13885313	0	1	173,	0,
Chr4	14032439	14032611	Chr4.tRNA28-LysTTT	912	+	14032439	14032611	0	1	172,	0,
Chr4	14267230	14267412	Chr4.tRNA29-SerGCT	805	+	14267230	14267412	0	1	182,	0,
Chr4	14470227	14470399	Chr4.tRNA30-ProTGG	692	+	14470227	14470399	0	1	172,	0,
Chr4	15120599	15120772	Chr4.tRNA31-ArgTCT	707	+	15120599	15120772	0	1	173,	0,
Chr4	15183033	15183206	Chr4.tRNA32-ArgACG	729	+	15183033	15183206	0	1	173,	0,
Chr4	15345661	15345846	Chr4.tRNA52-MetCAT	642	-	15345661	15345846	0	1	185,	0,
Chr4	15430173	15430347	Chr4.tRNA51-ThrAGT	736	-	15430173	15430347	0	1	174,	0,
Chr4	15576599	15576772	Chr4.tRNA33-ArgTCT	707	+	15576599	15576772	0	1	173,	0,
Chr4	15671342	15671513	Chr4.tRNA34-GlyGCC	665	+	15671342	15671513	0	1	171,	0,
Chr4	15804498	15804680	Chr4.tRNA35-SerCGA	820	+	15804498	15804680	0	1	182,	0,
Chr4	16304073	16304246	Chr4.tRNA36-ArgTCT	703	+	16304073	16304246	0	1	173,	0,
Chr4	16454646	16454819	Chr4.tRNA50-ArgCCT	666	-	16454646	16454819	0	1	173,	0,
Chr4	16556572	16556745	Chr4.tRNA37-GluCTC	763	+	16556572	16556745	0	1	173,	0,
Chr4	16655235	16655409	Chr4.tRNA38-ThrAGT	702	+	16655235	16655409	0	1	174,	0,
Chr4	17130001	17130174	Chr4.tRNA39-GluCTC	763	+	17130001	17130174	0	1	173,	0,
Chr4	17149420	17149592	Chr4.tRNA40-ProCGG	682	+	17149420	17149592	0	1	172,	0,
Chr4	17276650	17276824	Chr4.tRNA49-IleTAT	859	-	17276650	17276824	0	1	174,	0,
Chr4	17500756	17500928	Chr4.tRNA47-GluTTC	699	-	17500756	17500928	0	1	172,	0,
Chr4	18254938	18255122	Chr4.tRNA46-TyrGTA	743	-	18254938	18255122	0	1	184,	0,
Chr4	18293729	18293901	Chr4.tRNA41-HisGTG	630	+	18293729	18293901	0	1	172,	0,
Chr4	18394977	18395149	Chr4.tRNA42-TrpCCA	758	+	18394977	18395149	0	1	172,	0,
Chr4	18411214	18411388	Chr4.tRNA43-ValCAC	815	+	18411214	18411388	0	1	174,	0,
Chr4	18501661	18501834	Chr4.tRNA45-ArgACG	729	-	18501661	18501834	0	1	173,	0,
Chr4	18542120	18542294	Chr4.tRNA44-IleAAT	855	+	18542120	18542294	0	1	174,	0,
