# Supplementary material for: Conservation and Tandem Duplication of tRNA Genes in Plant Species
Source: Genes (Basel). 2025 Nov 1;16(11):1307. doi: 10.3390/genes16111307 (PMC12652284; doi:10.3390/genes16111307)
Supplement: Supplementary file 1 [file genes-16-01307-s001.zip › tRNA.prediction.out/Ath/Chr5.bed]

Chr5	150304	150477	Chr5.tRNA123-AlaAGC	634	-	150304	150477	0	1	173,	0,
Chr5	389842	390013	Chr5.tRNA122-GlyGCC	624	-	389842	390013	0	1	171,	0,
Chr5	508379	508552	Chr5.tRNA121-LysCTT	877	-	508379	508552	0	1	173,	0,
Chr5	530771	530945	Chr5.tRNA1-ValAAC	725	+	530771	530945	0	1	174,	0,
Chr5	559279	559451	Chr5.tRNA120-HisGTG	630	-	559279	559451	0	1	172,	0,
Chr5	588842	589016	Chr5.tRNA119-ArgTCG	823	-	588842	589016	0	1	174,	0,
Chr5	614593	614775	Chr5.tRNA2-SerCGA	835	+	614593	614775	0	1	182,	0,
Chr5	642349	642531	Chr5.tRNA118-SerTGA	811	-	642349	642531	0	1	182,	0,
Chr5	858485	858669	Chr5.tRNA3-TyrGTA	743	+	858485	858669	0	1	184,	0,
Chr5	862346	862519	Chr5.tRNA117-PheGAA	783	-	862346	862519	0	1	173,	0,
Chr5	970748	970929	Chr5.tRNA116-LeuAAG	714	-	970748	970929	0	1	181,	0,
Chr5	984316	984499	Chr5.tRNA4-LeuTAA	729	+	984316	984499	0	1	183,	0,
Chr5	998891	999064	Chr5.tRNA5-ArgTCT	661	+	998891	999064	0	1	173,	0,
Chr5	1742641	1742814	Chr5.tRNA6-ArgCCT	748	+	1742641	1742814	0	1	173,	0,
Chr5	1788600	1788772	Chr5.tRNA7-AspGTC	698	+	1788600	1788772	0	1	172,	0,
Chr5	1804565	1804739	Chr5.tRNA8-ValCAC	815	+	1804565	1804739	0	1	174,	0,
Chr5	1853251	1853431	Chr5.tRNA115-LeuTAG	695	-	1853251	1853431	0	1	180,	0,
Chr5	2060102	2060284	Chr5.tRNA114-SerGCT	817	-	2060102	2060284	0	1	182,	0,
Chr5	2212627	2212798	Chr5.tRNA113-GlyGCC	665	-	2212627	2212798	0	1	171,	0,
Chr5	2309412	2309598	Chr5.tRNA112-TyrGTA	742	-	2309412	2309598	0	1	186,	0,
Chr5	2411097	2411281	Chr5.tRNA9-LeuCAA	755	+	2411097	2411281	0	1	184,	0,
Chr5	2432212	2432385	Chr5.tRNA111-AlaAGC	634	-	2432212	2432385	0	1	173,	0,
Chr5	2587775	2587948	Chr5.tRNA110-AlaCGC	683	-	2587775	2587948	0	1	173,	0,
Chr5	2898816	2899000	Chr5.tRNA109-LeuCAA	755	-	2898816	2899000	0	1	184,	0,
Chr5	2993276	2993450	Chr5.tRNA10-ValAAC	725	+	2993276	2993450	0	1	174,	0,
Chr5	3030766	3030939	Chr5.tRNA108-GluCTC	763	-	3030766	3030939	0	1	173,	0,
Chr5	3118326	3118507	Chr5.tRNA11-LeuAAG	714	+	3118326	3118507	0	1	181,	0,
Chr5	3212300	3212473	Chr5.tRNA107-ArgACG	725	-	3212300	3212473	0	1	173,	0,
Chr5	3287502	3287684	Chr5.tRNA106-SerGCT	805	-	3287502	3287684	0	1	182,	0,
Chr5	3324651	3324824	Chr5.tRNA12-ArgCCT	738	+	3324651	3324824	0	1	173,	0,
Chr5	3578244	3578416	Chr5.tRNA105-GlyTCC	741	-	3578244	3578416	0	1	172,	0,
Chr5	3617007	3617179	Chr5.tRNA13-GlyTCC	741	+	3617007	3617179	0	1	172,	0,
Chr5	3668949	3669122	Chr5.tRNA104-PheGAA	783	-	3668949	3669122	0	1	173,	0,
Chr5	4470997	4471169	Chr5.tRNA14-LysTTT	923	+	4470997	4471169	0	1	172,	0,
Chr5	4530423	4530596	Chr5.tRNA15-LysCTT	877	+	4530423	4530596	0	1	173,	0,
Chr5	4673849	4674021	Chr5.tRNA16-AspGTC	698	+	4673849	4674021	0	1	172,	0,
Chr5	4929509	4929683	Chr5.tRNA17-ValCAC	815	+	4929509	4929683	0	1	174,	0,
Chr5	5157588	5157762	Chr5.tRNA18-IleAAT	864	+	5157588	5157762	0	1	174,	0,
Chr5	5161461	5161633	Chr5.tRNA19-AspGTC	698	+	5161461	5161633	0	1	172,	0,
Chr5	5358865	5359047	Chr5.tRNA20-SerAGA	770	+	5358865	5359047	0	1	182,	0,
Chr5	5962647	5962819	Chr5.tRNA103-TrpCCA	758	-	5962647	5962819	0	1	172,	0,
Chr5	5965920	5966092	Chr5.tRNA102-TrpCCA	758	-	5965920	5966092	0	1	172,	0,
Chr5	5984326	5984498	Chr5.tRNA21-TrpCCA	662	+	5984326	5984498	0	1	172,	0,
Chr5	6258094	6258266	Chr5.tRNA22-ProTGG	692	+	6258094	6258266	0	1	172,	0,
Chr5	6401188	6401359	Chr5.tRNA23-GlyGCC	665	+	6401188	6401359	0	1	171,	0,
Chr5	7073479	7073651	Chr5.tRNA101-CysGCA	786	-	7073479	7073651	0	1	172,	0,
Chr5	7073892	7074064	Chr5.tRNA100-CysGCA	745	-	7073892	7074064	0	1	172,	0,
Chr5	7074305	7074477	Chr5.tRNA99-CysGCA	629	-	7074305	7074477	0	1	172,	0,
Chr5	7074721	7074893	Chr5.tRNA98-CysGCA	677	-	7074721	7074893	0	1	172,	0,
Chr5	7222006	7222178	Chr5.tRNA97-AspGTC	698	-	7222006	7222178	0	1	172,	0,
Chr5	7387837	7388009	Chr5.tRNA24-GlnCTG	747	+	7387837	7388009	0	1	172,	0,
Chr5	7981347	7981519	Chr5.tRNA25-GlnTTG	719	+	7981347	7981519	0	1	172,	0,
Chr5	8906365	8906549	Chr5.tRNA26-LeuCAA	798	+	8906365	8906549	0	1	184,	0,
Chr5	8946773	8946946	Chr5.tRNA96-PheGAA	783	-	8946773	8946946	0	1	173,	0,
Chr5	9815351	9815523	Chr5.tRNA95-GluTTC	699	-	9815351	9815523	0	1	172,	0,
Chr5	11785004	11785176	Chr5.tRNA27-AspGTC	623	+	11785004	11785176	0	1	172,	0,
Chr5	15032457	15032631	Chr5.tRNA93-AsnGTT	833	-	15032457	15032631	0	1	174,	0,
Chr5	15225267	15225441	Chr5.tRNA28-ValCAC	815	+	15225267	15225441	0	1	174,	0,
Chr5	15575806	15575980	Chr5.tRNA29-IleAAT	855	+	15575806	15575980	0	1	174,	0,
Chr5	15826975	15827147	Chr5.tRNA92-ProAGG	674	-	15826975	15827147	0	1	172,	0,
Chr5	15976236	15976409	Chr5.tRNA30-AlaAGC	634	+	15976236	15976409	0	1	173,	0,
Chr5	16239587	16239759	Chr5.tRNA91-AspGTC	698	-	16239587	16239759	0	1	172,	0,
Chr5	16410534	16410715	Chr5.tRNA31-LeuAAG	714	+	16410534	16410715	0	1	181,	0,
Chr5	16507482	16507654	Chr5.tRNA90-CysGCA	758	-	16507482	16507654	0	1	172,	0,
Chr5	16638115	16638299	Chr5.tRNA32-LeuCAA	820	+	16638115	16638299	0	1	184,	0,
Chr5	16667385	16667557	Chr5.tRNA89-iMetCAT	590	-	16667385	16667557	0	1	172,	0,
Chr5	17459124	17459297	Chr5.tRNA88-AlaAGC	634	-	17459124	17459297	0	1	173,	0,
Chr5	17495490	17495661	Chr5.tRNA87-GlyGCC	675	-	17495490	17495661	0	1	171,	0,
Chr5	17839534	17839706	Chr5.tRNA86-LysTTT	923	-	17839534	17839706	0	1	172,	0,
Chr5	17877629	17877802	Chr5.tRNA85-ValTAC	744	-	17877629	17877802	0	1	173,	0,
Chr5	18040737	18040911	Chr5.tRNA33-ThrAGT	736	+	18040737	18040911	0	1	174,	0,
Chr5	18542929	18543101	Chr5.tRNA84-GluTTC	699	-	18542929	18543101	0	1	172,	0,
Chr5	18558794	18558966	Chr5.tRNA34-GlyTCC	741	+	18558794	18558966	0	1	172,	0,
Chr5	18698611	18698783	Chr5.tRNA83-ProTGG	692	-	18698611	18698783	0	1	172,	0,
Chr5	18790257	18790437	Chr5.tRNA35-LeuTAG	695	+	18790257	18790437	0	1	180,	0,
Chr5	18907472	18907644	Chr5.tRNA36-CysGCA	817	+	18907472	18907644	0	1	172,	0,
Chr5	19641552	19641724	Chr5.tRNA37-LysTTT	829	+	19641552	19641724	0	1	172,	0,
Chr5	19744124	19744296	Chr5.tRNA82-LysTTT	923	-	19744124	19744296	0	1	172,	0,
Chr5	19803084	19803270	Chr5.tRNA38-MetCAT	642	+	19803084	19803270	0	1	186,	0,
Chr5	20046772	20046944	Chr5.tRNA39-HisGTG	630	+	20046772	20046944	0	1	172,	0,
Chr5	20675171	20675343	Chr5.tRNA40-GlnTTG	735	+	20675171	20675343	0	1	172,	0,
Chr5	20741575	20741764	Chr5.tRNA81-TyrGTA	741	-	20741575	20741764	0	1	189,	0,
Chr5	20756279	20756461	Chr5.tRNA41-SerAGA	770	+	20756279	20756461	0	1	182,	0,
Chr5	21257783	21257965	Chr5.tRNA80-SerTGA	807	-	21257783	21257965	0	1	182,	0,
Chr5	21300829	21301013	Chr5.tRNA79-LeuCAA	798	-	21300829	21301013	0	1	184,	0,
Chr5	21401093	21401265	Chr5.tRNA42-LysTTT	923	+	21401093	21401265	0	1	172,	0,
Chr5	21723063	21723234	Chr5.tRNA78-GlyCCC	654	-	21723063	21723234	0	1	171,	0,
Chr5	22074355	22074528	Chr5.tRNA43-PheGAA	783	+	22074355	22074528	0	1	173,	0,
Chr5	22076811	22076984	Chr5.tRNA44-PheGAA	783	+	22076811	22076984	0	1	173,	0,
Chr5	22287575	22287747	Chr5.tRNA77-iMetCAT	583	-	22287575	22287747	0	1	172,	0,
Chr5	22338621	22338794	Chr5.tRNA76-PheGAA	783	-	22338621	22338794	0	1	173,	0,
Chr5	22340450	22340623	Chr5.tRNA75-PheGAA	783	-	22340450	22340623	0	1	173,	0,
Chr5	22484719	22484892	Chr5.tRNA74-AlaAGC	634	-	22484719	22484892	0	1	173,	0,
Chr5	22828080	22828254	Chr5.tRNA45-IleAAT	855	+	22828080	22828254	0	1	174,	0,
Chr5	22955790	22955962	Chr5.tRNA46-ProTGG	692	+	22955790	22955962	0	1	172,	0,
Chr5	23054720	23054894	Chr5.tRNA73-ValCAC	815	-	23054720	23054894	0	1	174,	0,
Chr5	23445943	23446115	Chr5.tRNA47-iMetCAT	583	+	23445943	23446115	0	1	172,	0,
Chr5	23644660	23644842	Chr5.tRNA48-SerCGA	775	+	23644660	23644842	0	1	182,	0,
Chr5	23844155	23844327	Chr5.tRNA49-AspGTC	698	+	23844155	23844327	0	1	172,	0,
Chr5	23953891	23954063	Chr5.tRNA50-GlyTCC	741	+	23953891	23954063	0	1	172,	0,
Chr5	23957379	23957551	Chr5.tRNA51-GlyTCC	741	+	23957379	23957551	0	1	172,	0,
Chr5	24139895	24140069	Chr5.tRNA72-ValAAC	725	-	24139895	24140069	0	1	174,	0,
Chr5	24262529	24262710	Chr5.tRNA52-LeuAAG	714	+	24262529	24262710	0	1	181,	0,
Chr5	24530125	24530298	Chr5.tRNA53-AlaCGC	683	+	24530125	24530298	0	1	173,	0,
Chr5	24531616	24531788	Chr5.tRNA54-ThrCGT	823	+	24531616	24531788	0	1	172,	0,
Chr5	24667231	24667403	Chr5.tRNA55-LysTTT	923	+	24667231	24667403	0	1	172,	0,
Chr5	24709615	24709788	Chr5.tRNA56-AlaAGC	634	+	24709615	24709788	0	1	173,	0,
Chr5	24838929	24839114	Chr5.tRNA57-TyrGTA	755	+	24838929	24839114	0	1	185,	0,
Chr5	25329985	25330157	Chr5.tRNA58-ThrTGT	830	+	25329985	25330157	0	1	172,	0,
Chr5	25784064	25784238	Chr5.tRNA59-ValAAC	725	+	25784064	25784238	0	1	174,	0,
Chr5	25875343	25875515	Chr5.tRNA71-HisGTG	630	-	25875343	25875515	0	1	172,	0,
Chr5	25925015	25925196	Chr5.tRNA60-LeuAAG	714	+	25925015	25925196	0	1	181,	0,
Chr5	25972627	25972800	Chr5.tRNA61-ArgACG	732	+	25972627	25972800	0	1	173,	0,
Chr5	26097432	26097617	Chr5.tRNA70-MetCAT	642	-	26097432	26097617	0	1	185,	0,
Chr5	26157138	26157320	Chr5.tRNA69-SerGCT	767	-	26157138	26157320	0	1	182,	0,
Chr5	26195408	26195581	Chr5.tRNA62-ArgCCT	748	+	26195408	26195581	0	1	173,	0,
Chr5	26221583	26221757	Chr5.tRNA68-AsnGTT	833	-	26221583	26221757	0	1	174,	0,
Chr5	26555972	26556146	Chr5.tRNA67-AsnGTT	814	-	26555972	26556146	0	1	174,	0,
Chr5	26568346	26568520	Chr5.tRNA63-IleAAT	855	+	26568346	26568520	0	1	174,	0,
Chr5	26653219	26653391	Chr5.tRNA66-GluTTC	699	-	26653219	26653391	0	1	172,	0,
Chr5	26682657	26682828	Chr5.tRNA65-GlyGCC	665	-	26682657	26682828	0	1	171,	0,
Chr5	26921621	26921793	Chr5.tRNA64-iMetCAT	583	+	26921621	26921793	0	1	172,	0,
