# Supplementary material for: Conservation and Tandem Duplication of tRNA Genes in Plant Species
Source: Genes (Basel). 2025 Nov 1;16(11):1307. doi: 10.3390/genes16111307 (PMC12652284; doi:10.3390/genes16111307)
Supplement: Supplementary file 1 [file genes-16-01307-s001.zip › tRNA.prediction.out/Ath/ChrC.bed]

ChrC	7734	7922	ChrC.tRNA27-SerGCT	565	-	7734	7922	0	1	188,	0,
ChrC	27322	27493	ChrC.tRNA2-CysGCA	649	+	27322	27493	0	1	171,	0,
ChrC	31318	31490	ChrC.tRNA3-ThrGGT	582	+	31318	31490	0	1	172,	0,
ChrC	44776	44963	ChrC.tRNA5-SerGGA	646	+	44776	44963	0	1	187,	0,
ChrC	46162	46335	ChrC.tRNA21-ThrTGT	691	-	46162	46335	0	1	173,	0,
ChrC	48124	48297	ChrC.tRNA6-PheGAA	720	+	48124	48297	0	1	173,	0,
ChrC	66178	66352	ChrC.tRNA20-TrpCCA	719	-	66178	66352	0	1	174,	0,
ChrC	108251	108425	ChrC.tRNA9-ArgACG	570	+	108251	108425	0	1	174,	0,
ChrC	108962	109134	ChrC.tRNA16-AsnGTT	790	-	108962	109134	0	1	172,	0,
ChrC	129514	129686	ChrC.tRNA11-AsnGTT	790	+	129514	129686	0	1	172,	0,
ChrC	130223	130397	ChrC.tRNA15-ArgACG	570	-	130223	130397	0	1	174,	0,
