# Supplementary material for: Conservation and Tandem Duplication of tRNA Genes in Plant Species
Source: Genes (Basel). 2025 Nov 1;16(11):1307. doi: 10.3390/genes16111307 (PMC12652284; doi:10.3390/genes16111307)
Supplement: Supplementary file 1 [file genes-16-01307-s001.zip › tRNA.prediction.out/Ath/ChrM.bed]

ChrM	28847	29020	ChrM.tRNA27-LysTTT	803	-	28847	29020	0	1	173,	0,
ChrM	62298	62485	ChrM.tRNA1-SerGGA	645	+	62298	62485	0	1	187,	0,
ChrM	105826	105998	ChrM.tRNA7-AsnGTT	779	+	105826	105998	0	1	172,	0,
ChrM	204289	204462	ChrM.tRNA23-LysTTT	803	-	204289	204462	0	1	173,	0,
ChrM	250029	250203	ChrM.tRNA21-TrpCCA	723	-	250029	250203	0	1	174,	0,
