# Supplementary material for: Conservation and Tandem Duplication of tRNA Genes in Plant Species
Source: Genes (Basel). 2025 Nov 1;16(11):1307. doi: 10.3390/genes16111307 (PMC12652284; doi:10.3390/genes16111307)
Supplement: Supplementary file 1 [file genes-16-01307-s001.zip › tRNA.prediction.out/Ath/getAlign.sh]

#!/bin/bash
#$ -cwd
#$ -j y
#$ -S /bin/bash

mkdir chromWigs
mkdir chromElements
rm *temp*
rm *Temp*
python ../sortBeds.py Chr1.bed
hal2maf --refGenome Ath --refTargets Chr1.bed  Chr1.maf
phyloP --msa-format MAF --method LRT --wig-scores --mode CONACC --no-prune  Chr1.maf > chromWigs/Chr1.wig
phastCons Chr1.maf  --msa-format MAF --viterbi chromElements/Chr1_phastCons.bed --score

rm *temp*
rm *Temp*
python ../sortBeds.py Chr2.bed
hal2maf --refGenome Ath --refTargets Chr2.bed  Chr2.maf
phyloP --msa-format MAF --method LRT --wig-scores --mode CONACC --no-prune  Chr2.maf > chromWigs/Chr2.wig
phastCons Chr2.maf  --msa-format MAF --viterbi chromElements/Chr2_phastCons.bed --score

rm *temp*
rm *Temp*
python ../sortBeds.py Chr3.bed
hal2maf --refGenome Ath --refTargets Chr3.bed  Chr3.maf
phyloP --msa-format MAF --method LRT --wig-scores --mode CONACC --no-prune  Chr3.maf > chromWigs/Chr3.wig
phastCons Chr3.maf  --msa-format MAF --viterbi chromElements/Chr3_phastCons.bed --score

rm *temp*
rm *Temp*
python ../sortBeds.py Chr4.bed
hal2maf --refGenome Ath --refTargets Chr4.bed  Chr4.maf
phyloP --msa-format MAF --method LRT --wig-scores --mode CONACC --no-prune  Chr4.maf > chromWigs/Chr4.wig
phastCons Chr4.maf  --msa-format MAF --viterbi chromElements/Chr4_phastCons.bed --score

rm *temp*
rm *Temp*
python ../sortBeds.py Chr5.bed
hal2maf --refGenome Ath --refTargets Chr5.bed  Chr5.maf
phyloP --msa-format MAF --method LRT --wig-scores --mode CONACC --no-prune  Chr5.maf > chromWigs/Chr5.wig
phastCons Chr5.maf  --msa-format MAF --viterbi chromElements/Chr5_phastCons.bed --score

rm *temp*
rm *Temp*
python ../sortBeds.py ChrC.bed
hal2maf --refGenome Ath --refTargets ChrC.bed  ChrC.maf
phyloP --msa-format MAF --method LRT --wig-scores --mode CONACC --no-prune  ChrC.maf > chromWigs/ChrC.wig
phastCons ChrC.maf  --msa-format MAF --viterbi chromElements/ChrC_phastCons.bed --score

rm *temp*
rm *Temp*
python ../sortBeds.py ChrM.bed
hal2maf --refGenome Ath --refTargets ChrM.bed  ChrM.maf
phyloP --msa-format MAF --method LRT --wig-scores --mode CONACC --no-prune  ChrM.maf > chromWigs/ChrM.wig
phastCons ChrM.maf  --msa-format MAF --viterbi chromElements/ChrM_phastCons.bed --score

cat chromWigs/*.wig > Ath.wig
cat chromElements/*phastCons.bed > Ath_elements.bed
