# Supplementary material for: Conservation and Tandem Duplication of tRNA Genes in Plant Species
Source: Genes (Basel). 2025 Nov 1;16(11):1307. doi: 10.3390/genes16111307 (PMC12652284; doi:10.3390/genes16111307)
Supplement: Supplementary file 1 [file genes-16-01307-s001.zip › tRNA.prediction.out/Ath/tRNA.mfe]

>Chr1.tRNA1-ValTAC
GGUGCUGUGGUGUAGUGGUUAUCACGUUUGCCUUACACGCAAAAGGUCUCCAGUUCGAUCCUGGGCAGCACCA
(((((((..(((..........))).(((((.......))))).....(((((.......)))))))))))). (-20.20)
>Chr1.tRNA2-PheGAA
GCGGGGAUAGCUCAGUUGGGAGAGCGUCAGACUGAAGAUCUGAAGGUCGCGUGUUCGAUCCACGCUCACCGCA
((((.((..((((........)))).(((((.......))))).....(((((.......))))))).)))). (-22.50)
>Chr1.tRNA3-HisGTG
GUGGCUGUAGUUUAGUGGUAAGAAUUCCACGUUGUGGCCGUGGAGACCUGGGCUCGAAUCCCAGCAGCCACA
(((((((..................((((((.......))))))...(((((.......)))))))))))). (-25.30)
>Chr1.tRNA4-LysCTT
GCCCGUCUAGCUCAGUUGGUAGAGCGCAAGGCUCUUAACCUUGUGGUCGUGGGUUCGAGCCCCACGGUGGGCG
(((((((..((((........))))((((((.......))))))....(((((.......)))))))))))). (-28.00)
>Chr1.tRNA5-AspGTC
GUCGUUGUAGUAUAGUGGUAAGUAUUCCCGCCUGUCACGCGGGUGACCCGGGUUCGAUCCCCGGCAACGGCG
(((((((.(((((........)))))(((((.......)))))....(((((.......)))))))))))). (-24.60)
>Chr1.tRNA6-GlnCTG
GGUCCCAUGGUCUAGUGGUCAGGACAUUGGACUCUGAAUCCAGUAACCCGAGUUCAAGUCUCGGUGGGACCU
(((((((..((((........))))((((((.......))))))...(((((.......)))))))))))). (-26.30)
>Chr1.tRNA8-MetCAT
GGGGUGGUGGCGCAGUUGGCUAGCGCGUAGGUCUCAUAGCUACAGAGUGAUCCUGAGGUCGAGAGUUCGAGCCUCUCUCACCCCA
(((((((..((((((....)).)))).((((..((((.........)))).)))).....(((((.......)))))))))))). (-28.60)
>Chr1.tRNA9-ThrTGT
GCCCGUAUAGCUCAGUGGUAGAGCGUCAGUCUUGUAAACUGAAGGUCCGUAGUUCGAUCCUGCGUGUGGGCA
(((((....((((.......)))).(((((.......))))).....(((((.......)))))..))))). (-19.60)
>Chr1.tRNA10-IleAAT
GGCCCAUUAGCUCAGUUGGUUAGAGCGUCGUGCUAAUAACGCGAAGGUCGCAGGUUCGAAACCUGCAUGGGCCA
(((((((..((((.........)))).(((((.......))))).....(((((((...)))))))))))))). (-30.70)
>Chr1.tRNA11-AlaAGC
GGGGAUGUAGCUCAGAUGGUAGAGCGCUCGCUUAGCAUGCGAGAGGUACGGGGAUCGAUACCCCGCAUCUCCA
(((((((..((((........)))).(((((.......))))).....(((((.......)))))))))))). (-31.10)
>Chr1.tRNA12-IleTAT
GGUCCCGUAGCUCAGUUGGUUAGAGCGUUGGUCUUAUGAGCCGAAGGUCGCGGGUUCGAGCCCCGCCGGGACCA
(((((((..((((.........)))).(((((.......))))).....(((((.......)))))))))))). (-29.80)
>Chr1.tRNA13-AlaAGC
GGGGAUGUAGCUCAGAUGGUAGAGCGCUCGCUUAGCAUGCGAGAGGUACGGGGAUCGAUACCCCGCAUCUCCA
(((((((..((((........)))).(((((.......))))).....(((((.......)))))))))))). (-31.10)
>Chr1.tRNA14-GlyTCC
GCGUCUGUAGUCCAACGGUUAGGAUAAUUGCCUUCCAAGCAAUAGACCCGGGUUCGACUCCCGGCAGACGCA
(((((((..((((........)))).(((((.......)))))....(((((.......)))))))))))). (-26.90)
>Chr1.tRNA16-ProAGG
GGGCGUUUGGUCUAGUGGUAUGAUUCUCGCUUAGGGUGCGAGAGGUCCCGAGUUCAAUUCUCGGAACGCCCC
(((((((..(((.........)))((((((.......))))))....(((((.......)))))))))))). (-27.10)
>Chr1.tRNA17-GluTTC
UCCGAUGUCGUCCAGCGGUUAGGAUAUCUGGCUUUCACCCAGGAGACCCGGGUUCGAUUCCCGGCAUCGGAG
(((((((..((((........))))..((((.......)))).....(((((.......)))))))))))). (-25.10)
>Chr1.tRNA19-MetCAT
GGGGUGGUGGCGCAGUUGGCUAGCGCGUAGGUCUCAUAGCUAUUGAGUGAUCCUGAGGUCGAGAGUUCGAGCCUCUCUCACCCCA
(((((((..((((((....)).)))).((((..((((..(....).)))).)))).....(((((.......)))))))))))). (-28.90)
>Chr1.tRNA20-LeuTAG
GACAGUUUGGCCGAGUGGUCUAAGGCGCCAGAUUUAGGCUCUGGUCCGAAAGGGCGUGGGUUCAAAUCCCACAGCUGUCA
(((((((..(((.((....))..)))((((((.......))))))((....))..(((((.......)))))))))))). (-29.70)
>Chr1.tRNA21-ArgACG
GACUUCAUGGCCCAAUGGAUAAGGCGCUGGUCUACGAAACCAGAGAUUCUGGGUUCGAUCCCCAGUGAAGUCG
(((((((..(((..........))).(((((.......))))).....(((((.......)))))))))))). (-22.70)
>Chr1.tRNA22-ThrCGT
GCCUCCGUAGCAUAGUGGUAUUGCGUUCGCUUCGUAAGCGAAAGGCCGCGAGUUCGAUCCUCGCCGGGGGCU
(((((((..(((.........))).(((((((...))))))).....(((((.......)))))))))))). (-27.10)
>Chr1.tRNA23-AlaTGC
GGGGAUGUAGCUCAAAUGGUAGAGCGCUCGCUUUGCAUGCGAGAGGCACGGGGUUCGAUCCCCCGCAUCUCCA
(((((((..((((........)))).(((((.......))))).....(((((.......)))))))))))). (-31.00)
>Chr1.tRNA24-AlaTGC
GGGGAUGUAGCUCAAAUGGUAGAGCGCUCGCUUUGCAUGCGAGAGGCACGGGGUUCGAUCCCCCGCAUCUCCA
(((((((..((((........)))).(((((.......))))).....(((((.......)))))))))))). (-31.00)
>Chr1.tRNA25-SerAGA
GUGGACGUGCCGGAGUGGUUAUCGGGCAUGACUAGAAAUCAUGUGGGCUUUGCCCGCGCAGGUUCGAAUCCUGCCGUUCACG
(((((((..((((........))))((((((.......))))))((((...))))..(((((.......)))))))))))). (-30.80)
>Chr1.tRNA26-SerAGA
GUAGGCGUGCCGGAGUGGUUAUCGGGCAUGACUAGAAAUCAUGUGGGCUUUGCCCGCGCAGGUUCGAAUCCUGCCGCCUACG
(((((((..((((........))))((((((.......))))))((((...))))..(((((.......)))))))))))). (-33.80)
>Chr1.tRNA27-AspGTC
GUCGUUGUAGUAUAGUGGUAAGUAUUCCCGCCUGUCACGCGGGUGACCCGGGUUCGAUCCCCGGCAACGGCG
(((((((.(((((........)))))(((((.......)))))....(((((.......)))))))))))). (-24.60)
>Chr1.tRNA28-AspGTC
GUCGUUGUAGUAUAGUGGUAAGUAUUCCCGCCUGUCACGCGGGUGACCCGGGUUCGAUCCCCGGCAACGGCG
(((((((.(((((........)))))(((((.......)))))....(((((.......)))))))))))). (-24.60)
>Chr1.tRNA29-LeuCAG
GUCAAGAUGGCCGAGUUGGUCUAAGGCGCCAGUUUCAGGUACUGGUCCGAAAGGGCGUGGGUUCAAAUCCCACUCUUGACA
(((((((..(((.((.....))..)))((((((.......))))))((....))..(((((.......)))))))))))). (-30.30)
>Chr1.tRNA30-AspGTC
GUCGUUGUAGUAUAGUGGUAAGUAUUCCCGCCUGUCACGCGGGUGGCCCGGGUUCGAUCCCCGGCAACGGCG
(((((((.(((((........)))))(((((.......)))))....(((((.......)))))))))))). (-24.60)
>Chr1.tRNA31-LysCTT
GCCCGUCUAGCUCAGUUGGUAGAGCGCAAGGCUCUUAACCUUGUGGUCGUGGGUUCGAGCCCCACGGUGGGCG
(((((((..((((........))))((((((.......))))))....(((((.......)))))))))))). (-28.00)
>Chr1.tRNA32-ProTGG
GGGCGUUUGGUCUAGUGGUAUGAUUCUCGCUUUGGGUGCGAGAGGUCCCGAGUUCGAUUCUCGGAACGCCCC
(((((((..(((.........)))((((((.......))))))....(((((.......)))))))))))). (-27.10)
>Chr1.tRNA33-AsnGTT
GCUGGAAUAGCUCAGUUGGUUAGAGCGUGUGGCUGUUAACCACAAGGUCGGAGGUUCGAUCCCUCCUUCUAGCG
(((((((..((((.........)))).(((((.......))))).....(((((.......)))))))))))). (-25.20)
>Chr1.tRNA34-AlaTGC
GGGGAUGUAGCUCAAAUGGUAGAGCGCUCGCUUUGCAUGCGAGAGGCACGGGGUUCGAUCCCCCGCAUCUCCA
(((((((..((((........)))).(((((.......))))).....(((((.......)))))))))))). (-31.00)
>Chr1.tRNA38-ProTGG
GGGCAUUUGGUCUAGUGGUAUGAUUCUCGCUUUGGGUGCGAGAGGUCCCGAGUUCGAUUCUCGGAAUGCCCC
(((((((..(((.........)))((((((.......))))))....(((((.......)))))))))))). (-25.70)
>Chr1.tRNA39-ProTGG
GGGCAUUUGGUCUAGUGGUAUGAUUCUCGCUUUGGGUGCGAGAGGUCCCGAGUUCGAUUCUCGGAAUGCCCC
(((((((..(((.........)))((((((.......))))))....(((((.......)))))))))))). (-25.70)
>Chr1.tRNA40-ProTGG
GGGCAUUUGGUCUAGUGGUAUGAUUCUCGCUUUGGGUGCGAGAGGUCCCGAGUUCGAUUCUCGGAAUGCCCC
(((((((..(((.........)))((((((.......))))))....(((((.......)))))))))))). (-25.70)
>Chr1.tRNA41-ProTGG
GGGCAUUUGGUCUAGUGGUAUGAUUCUCGCUUUGGGUGCGAGAGGUCCCGAGUUCGAUUCUCGGAAUGCCCC
(((((((..(((.........)))((((((.......))))))....(((((.......)))))))))))). (-25.70)
>Chr1.tRNA42-ProTGG
GGGCAUUUGGUCUAGUGGUAUGAUUCUCGCUUUGGGUGCGAGAGGUCCCGAGUUCGAUUCUCGGAAUGCCCC
(((((((..(((.........)))((((((.......))))))....(((((.......)))))))))))). (-25.70)
>Chr1.tRNA43-ProTGG
GGGCAUUUGGUCUAGUGGUAUGAUUCUCGCUUUGGGUGCGAGAGGUCCCGAGUUCGAUUCUCGGAAUGCCCC
(((((((..(((.........)))((((((.......))))))....(((((.......)))))))))))). (-25.70)
>Chr1.tRNA44-ProTGG
GGGCAUUUGGUCUAGUGGUAUGAUUCUCGCUUUGGGUGCGAGAGGUCCCGAGUUCGAUUCUCGGAAUGCCCC
(((((((..(((.........)))((((((.......))))))....(((((.......)))))))))))). (-25.70)
>Chr1.tRNA45-ProAGG
UGGCAUUUGGUCUAGUGGUAUGAUUCUCGCUUAGGGUGCGAGAGGUCCCGAGUUCAAUUCUCGGAAUGCCCC
.((((((..(((.........)))((((((.......))))))....(((((.......))))))))))).. (-22.40)
>Chr1.tRNA46-ProTGG
GGGCAUUUGGUCUAGUGGUAUGAUUCUCGCUUUGGGUGCGAGAGGUCCCGAGUUCGAUUCUCGGAAUGCCCC
(((((((..(((.........)))((((((.......))))))....(((((.......)))))))))))). (-25.70)
>Chr1.tRNA47-ProTGG
GGGCAUUUGGUCUAGUGGUAUGAUUCUCGCUUUGGGUGCGAGAGGUCCCGAGUUCGAUUCUCGGAAUGCCCC
(((((((..(((.........)))((((((.......))))))....(((((.......)))))))))))). (-25.70)
>Chr1.tRNA48-ProTGG
GGGCAUUUGGUCUAGUGGUAUGAUUCUCGCUUUGGGUGCGAGAGGUCCCGAGUUCGAUUCUCGGAAUGCCCC
(((((((..(((.........)))((((((.......))))))....(((((.......)))))))))))). (-25.70)
>Chr1.tRNA49-ProTGG
GGGCAUUUGGUCUAGUGGUAUGAUUCUCGCUUUGGGUGCGAGAGGUCCCGAGUUCGAUUCUCGGAAUGCCCC
(((((((..(((.........)))((((((.......))))))....(((((.......)))))))))))). (-25.70)
>Chr1.tRNA50-ProAGG
GGGCAUUUGGUCUAGUGGUAUGAUUCUCGCUUAGGGUGCGAGAGGUCCCGAGUUCAAUUCUCGGAAUGCCCC
(((((((..(((.........)))((((((.......))))))....(((((.......)))))))))))). (-25.70)
>Chr1.tRNA51-ProTGG
GGGCAUUUGGUCUAGUGGUAUGAUUCUCGCUUUGGGUGCGAGAGGUCCCGAGUUCGAUUCUCGGAAUGCCCC
(((((((..(((.........)))((((((.......))))))....(((((.......)))))))))))). (-25.70)
>Chr1.tRNA52-ProTGG
GGGCAUUUGGUCUAGUGGUAUGAUUCUCGCUUUGGGUGCGAGAGGUCCCGAGUUCGAUUCUCGGAAUGCCCC
(((((((..(((.........)))((((((.......))))))....(((((.......)))))))))))). (-25.70)
>Chr1.tRNA53-ProTGG
GGGCAUUUGGUCUAGUGGUAUGAUUCUCGCUUUGGGUGCGAGAGGUCCCGAGUUCGAUUCUCGGAAUGCCCC
(((((((..(((.........)))((((((.......))))))....(((((.......)))))))))))). (-25.70)
>Chr1.tRNA54-ProTGG
GGGCAUUUGGUCUAGUGGUAUGAUUCUCGCUUUGGGUGCGAGAGGUCCCGAGUUCGAUUCUCGGAAUGCCCC
(((((((..(((.........)))((((((.......))))))....(((((.......)))))))))))). (-25.70)
>Chr1.tRNA55-ProTGG
GGGCAUUUGGUCUAGUGGUAUGAUUCUCGCUUUGGGUGCGAGAGGUCCCGAGUUCGAUUCUCGGAAUGCCCC
(((((((..(((.........)))((((((.......))))))....(((((.......)))))))))))). (-25.70)
>Chr1.tRNA56-ProTGG
GGGCAUUUGGUCUAGUGGUAUGAUUCUCGCUUUGGGUGCGAGAGGUCCCGAGUUCGAUUCUCGGAAUGCCCC
(((((((..(((.........)))((((((.......))))))....(((((.......)))))))))))). (-25.70)
>Chr1.tRNA57-ProTGG
GGGCAUUUGGUCUAGUGGUAUGAUUCUCGCUUUGGGUGCGAGAGGUCCCGAGUUCGAUUCUCGGAAUGCCCC
(((((((..(((.........)))((((((.......))))))....(((((.......)))))))))))). (-25.70)
>Chr1.tRNA58-ProTGG
GGGCAUUUGGUCUAGUGGUAUGAUUCUCGCUUUGGGUGCGAGAGGUCCCGAGUUCGAUUCUCGGAAUGCCCC
(((((((..(((.........)))((((((.......))))))....(((((.......)))))))))))). (-25.70)
>Chr1.tRNA59-ProTGG
GGGCAUUUGGUCUAGUGGUAUGAUUCUCGCUUUGGGUGCGAGAGGUCCCGAGUUCGAUUCUCGGAAUGCCCC
(((((((..(((.........)))((((((.......))))))....(((((.......)))))))))))). (-25.70)
>Chr1.tRNA60-ProTGG
GGGCAUUUGGUCUAGUGGUAUGAUUCUCGCUUUGGGUGCGAGAGGUCCCGAGUUCGAUUCUCGGAAUGCCCC
(((((((..(((.........)))((((((.......))))))....(((((.......)))))))))))). (-25.70)
>Chr1.tRNA61-ProTGG
GGGCAUUUGGUCUAGUGGUAUGAUUCUCGCUUUGGGUGCGAGAGGUCCCGAGUUCGAUUCUCGCAAUGCCCC
(((((((..(((.........)))((((((.......)))))).....((((.......)))).))))))). (-21.50)
>Chr1.tRNA62-GluCTC
UCCGUUGUAGUCUAGCUGGUCAGGAUACUCGGCUCUCACCCGAGAGACCCGGGUUCGAGUCCCGGCAACGGAG
(((((((..((((.........)))).(((((.......)))))....(((((.......)))))))))))). (-24.10)
>Chr1.tRNA63-IleAAT
GGCCUAUUAGCUCAGUUGGUUAGAGCGUCGUGCUAAUAACGCGAAGGUCACAGGUUCGAUCCCUGUAUAGGCCA
(((((((..((((.........)))).(((((.......))))).....(((((.......)))))))))))). (-24.00)
>Chr1.tRNA64-ArgTCT
GCGCCCGUGGCCUAAUGGAUAAGGCGUUUGACUUCUAAUCAAACGAUUGUGGGUUCGAGUCCCACCGGGCGUG
(((((((..((((........))))((((((.......))))))....(((((.......)))))))))))). (-29.60)
>Chr1.tRNA65-ProTGG
GGGCAUUUGGUCUAGUGGUAUGAUUCUCGCUUUGGGUGCGAGAGGUCCCGAGUUCGAUUCUCGGAAUGCCCC
(((((((..(((.........)))((((((.......))))))....(((((.......)))))))))))). (-25.70)
>Chr1.tRNA66-LeuAAG
GGGCAUUUGGUCUAGUGGUUUGAUUUUCGCUUAAGGUGCGAGAGGUCCCGAGUUCAAUUCUCAGAAUGCCCC
(((((((..(((.........)))((((((.......))))))......(((.......)))..))))))). (-17.40)
>Chr1.tRNA67-ProTGG
GGGCAUUUGGUCUAGUGGUAUGAUUCUCGCUUUGGGUGCGAGAGGUCCCGAGUUCGAUUCUCGGAAUGCCCC
(((((((..(((.........)))((((((.......))))))....(((((.......)))))))))))). (-25.70)
>Chr1.tRNA68-ProTGG
GGGCAUUUGGUCUAGUGGUAUGAUUCUCGCUUUGGGUGCGAGAGGUCCCGAGUUCGAUUCUCGGAAUGCCCC
(((((((..(((.........)))((((((.......))))))....(((((.......)))))))))))). (-25.70)
>Chr1.tRNA69-ProTGG
GGGCAUUUGGUCUAGUGGUAUGAUUCUCGCUUUGGGUGCGAGAGGUCCCGAGUUCGAUUCUCGGAAUGCCCC
(((((((..(((.........)))((((((.......))))))....(((((.......)))))))))))). (-25.70)
>Chr1.tRNA70-ProTGG
GGGCAUUUGGUCUAGUGGUAUGAUUCUCGCUUUGGGUGCGAGAGGUCCCGAGUUCGAUUCUCGGAAUGCCCC
(((((((..(((.........)))((((((.......))))))....(((((.......)))))))))))). (-25.70)
>Chr1.tRNA71-ProTGG
GGGCAUUUGGUCUAGUGGUAUGAUUCUCGCUUUGGGUGCGAGAGGUCCCGAGUUCGAUUCUCGGAAUGCCCC
(((((((..(((.........)))((((((.......))))))....(((((.......)))))))))))). (-25.70)
>Chr1.tRNA72-LysCTT
GCCCGUCUAGCUCAGUUGGUAGAGCGCAAGGCUCUUAACCUUGUGGUCGUGGGUUCGAGCCCCACGGUGGGCG
(((((((..((((........))))((((((.......))))))....(((((.......)))))))))))). (-28.00)
>Chr1.tRNA73-TyrGTA
CCGACCUUAGCUCAGUUGGUAGAGCGGAAGACUGUAGUGUUUGCAGACAAUCUUUAGGUCGCUGGUUCGAUUCCGGCAGGUCGGA
(((((((..((((........)))).((((((((((.....)))))....))))).....(((((.......)))))))))))). (-29.50)
>Chr1.tRNA74-ArgCCT
GCGCCUGUAGCUCAGUGGAUAGAGCGUCUGUUUCCUAAGCAGAAGGUCGUAGGUUCGACCCCUACCUGGCGCG
(((((....((((........)))).(((((((...))))))).....(((((.......)))))..))))). (-25.00)
>Chr1.tRNA75-LeuTAG
GAUAGUUUGGCCGAGUGGUCUAAGGCGCCAGAUUUAGGCUCUGGUCCGAAAGGGCGUGGGUUCAAAUCCCACAGCUGUCA
(((((((..(((.((....))..)))((((((.......))))))((....))..(((((.......)))))))))))). (-27.80)
>Chr1.tRNA76-LeuTAG
GAUAGUUUGGCCGAGUGGUCUAAGGCGCCAGAUUUAGGCUCUGGUCCGAAAGGGCGUGGGUUCAAAUCCCACAGCUGUCA
(((((((..(((.((....))..)))((((((.......))))))((....))..(((((.......)))))))))))). (-27.80)
>Chr1.tRNA77-AsnGTT
GCUGGAGUAGCUCAGUUGGUUAGAGCGUGUGGCUGUUAACCACAAGGUCAGAGGUUCGACCCCUCUCUCUAGCG
(((((((..((((.........)))).(((((.......))))).....(((((.......)))))))))))). (-24.30)
>Chr1.tRNA78-IleTAT
GGUCCCGUAGCUCAGUUGGUUAGAGCGUUGGUCUUAUGAGCCGAAGGUCGCGGGUUCGAGCCCCGCCGGGACCA
(((((((..((((.........)))).(((((.......))))).....(((((.......)))))))))))). (-29.80)
>Chr1.tRNA79-SerTGA
GUCGAUAUGUCCGAGUGGUUAAGGAGACAGACUUGAAAUCUGUUGGGCUUCGCCCGCGCAGGUUCGAACCCUGCUGUCGACG
(((((((..(((..........)))((((((.......))))))((((...))))..(((((.......)))))))))))). (-28.40)
>Chr1.tRNA80-SerAGA
GUGGAAGUGGCGGAGUGGUUAUCGGGCAUGACUAGAAAUCAUGUGGGCUUUGCCCGCGCAGGUUCGAAUCCUGCCGUUCACG
(((((.....(((........))).((((((.......))))))((((...))))..(((((.......)))))..))))). (-22.20)
>Chr1.tRNA81-TyrGTA
CCGACCUUAGCUCAGUUGGUAGAGCGGAGGACUGUAGUUGACGCAGAUUAUCCUUAGGUCAUUGGUUCGAAUCCGCUAGGUCGGA
(((((((..((((........)))).(((((((((.......))))....))))).......(((.......)))..))))))). (-23.50)
>Chr1.tRNA82-TyrGTA
CCGACCUUAGCUCAGUUGGUAGAGCGGAGGACUGUAGUAGACGCAGAUUAUCCUUAGGUCACUGGUUCGAAUCCGGUAGGUCGGA
(((((((..((((........)))).(((((((((.......))))....))))).....(((((.......)))))))))))). (-27.90)
>Chr1.tRNA83-SerAGA
GUGGACGUGCCGGAGUGGUUAUCGGGCAUGACUAGAAAUCAUGUGGGCUUUGCCCGCGCAGGUUCGAAUCCUGCCGUUCACG
(((((((..((((........))))((((((.......))))))((((...))))..(((((.......)))))))))))). (-30.80)
>Chr1.tRNA84-TyrGTA
CCGACCUUAGCUCAGUUGGUAGAGCGGAGGACUGUAGUUGACGCAGAUUAUCCUUAGGUCAUUGGUUCGAAUCCGCUAGGUCGGA
(((((((..((((........)))).(((((((((.......))))....))))).......(((.......)))..))))))). (-23.50)
>Chr1.tRNA85-TyrGTA
CCGACCUUAGCUCAGUUGGUAGAGCGGAGGACUGUAGUAGACGCAGAUUAUCCUUAGGUCACUGGUUCGAAUCCGGUAGGUCGGA
(((((((..((((........)))).(((((((((.......))))....))))).....(((((.......)))))))))))). (-27.90)
>Chr1.tRNA86-SerAGA
GUGGAAGUGGCGGAGUGGUUAUCGGGCAUGACUAGAAAUCAUGUGGGCUUUGCCCGCGCAGGUUCGAAUCCUGCCGUUCACG
(((((.....(((........))).((((((.......))))))((((...))))..(((((.......)))))..))))). (-22.20)
>Chr1.tRNA87-TyrGTA
CCGACCUUAGCUCAGUUGGUAGAGCGGAGGACUGUAGUUGACGCAGAUUAUCCUUAGGUCAUUGGUUCGAAUCCGCUAGGUCGGA
(((((((..((((........)))).(((((((((.......))))....))))).......(((.......)))..))))))). (-23.50)
>Chr1.tRNA88-TyrGTA
CCGACCUUAGCUCAGUUGGUAGAGCGGAGGACUGUAGUAGACGCAGAUUAUCCUUAGGUCACUGGUUCGAAUCCGGUAGGUCGGA
(((((((..((((........)))).(((((((((.......))))....))))).....(((((.......)))))))))))). (-27.90)
>Chr1.tRNA89-SerAGA
GUGGACGUGCCGGAGUGGUUAUCGGGCAUGACUAGAAAUCAUGUGGGCUUUGCCCGCGCAGGUUCGAAUCCUGCCGUUCACG
(((((((..((((........))))((((((.......))))))((((...))))..(((((.......)))))))))))). (-30.80)
>Chr1.tRNA90-TyrGTA
CCGACCUUAGCUCAGUUGGUAGAGCGGAGGACUGUAGUUGACGCAGAUUAUCCUUAGGUCAUUGGUUCGAAUCCGCUAGGUCGGA
(((((((..((((........)))).(((((((((.......))))....))))).......(((.......)))..))))))). (-23.50)
>Chr1.tRNA91-TyrGTA
CCGACCUUAGCUCAGUUGGUAGAGCGGAGGACUGUAGUAGACGCAGAUUAUCCUUAGGUCACUGGUUCGAAUCCGGUAGGUCGGA
(((((((..((((........)))).(((((((((.......))))....))))).....(((((.......)))))))))))). (-27.90)
>Chr1.tRNA92-SerAGA
GUGGACGUGCCGGAGUGGUUAUCGGGCAUGACUAGAAAUCAUGUGGGUUUUGCCCGCGCAGGUUCGAAUCCUGCCGUUCACG
(((((((..((((........))))((((((.......)))))).((......))..(((((.......)))))))))))). (-25.20)
>Chr1.tRNA93-TyrGTA
CCGACCUUAGCUCAGUUGGUAGAGCGGAGGACUGUAGUUGACGCAGAUUAUCCUUAGGUCACUGGUUCGAAUCCGGUAGGUCGGA
(((((((..((((........)))).(((((((((.......))))....))))).....(((((.......)))))))))))). (-27.90)
>Chr1.tRNA94-TyrGTA
CCGACCUUAGCUCAGUUGGUAGAGCGGAGGACUGUAGUAGACGUAGAUUAUCCUUAGGUCACUGGUUCGAAUCCGGUAGGUCGGA
(((((((..((((........)))).(((((...((((........))))))))).....(((((.......)))))))))))). (-25.10)
>Chr1.tRNA95-SerAGA
GUGGACGUGCCGGAGUGGUUAUCGGGCAUGACUAGAAAUCAUGUGGGCUUUGCCCGCGCAGGUUCGAAUCCUGCCGUUCACG
(((((((..((((........))))((((((.......))))))((((...))))..(((((.......)))))))))))). (-30.80)
>Chr1.tRNA96-TyrGTA
CCGACCUUAGCUCAGUUGGUAGAGCGGAGGACUGUAGUUGACGCAGAUUAUCCUUAGGUCAUUGGUUCGAAUCCGCUAGGUCGGA
(((((((..((((........)))).(((((((((.......))))....))))).......(((.......)))..))))))). (-23.50)
>Chr1.tRNA97-TyrGTA
CCGACCUUAGCUCAGUUGGUAGAGCGGAGGACUGUAGUAGACGCAGAUUAUCCUUAGGUCACUGGUUCGAAUCCGGUAGGUCGGA
(((((((..((((........)))).(((((((((.......))))....))))).....(((((.......)))))))))))). (-27.90)
>Chr1.tRNA98-SerAGA
GUGGACGUGCCGGAGUGGUUAUCGGGCAUGACUAGAAAUCAUGUGGGUUUUGCCCGCGCAGGUUCGAAUCCUGCCGUUCACG
(((((((..((((........))))((((((.......)))))).((......))..(((((.......)))))))))))). (-25.20)
>Chr1.tRNA99-TyrGTA
CCGACCUUAGCUCAGUUGGUAGAGCGGAGGACUGUAGUUGACGCAGAUUAUCCUUAGGUCACUGGUUCGAAUCCGGUAGGUCGGA
(((((((..((((........)))).(((((((((.......))))....))))).....(((((.......)))))))))))). (-27.90)
>Chr1.tRNA100-TyrGTA
CCGACCUUAGCUCAGUUGGUAGAGCGGAGGACUGUAGUAGACGUAGAUUAUCCUUAGGUCACUGGUUCGAAUCCGGUAGGUCGGA
(((((((..((((........)))).(((((...((((........))))))))).....(((((.......)))))))))))). (-25.10)
>Chr1.tRNA101-SerAGA
GUGGACGUGCCGGAGUGGUUAUCGGGCAUAACUAGAAAUCAUGUGGGCUUUGCCCGCGCAGGUUCGAAUCCUGCCGUUCACG
(((((((..((((........))))((((...........))))((((...))))..(((((.......)))))))))))). (-25.90)
>Chr1.tRNA102-TyrGTA
CCGACCUUAGCUCAGUUGGUAGAGCGGAGGACUGUAGUUGACGCAGAUAAUCCUUAGGUCACUGGUUCGAAUCCGGUAGGUCGGA
(((((((..((((........)))).(((((((((.......))))....))))).....(((((.......)))))))))))). (-27.90)
>Chr1.tRNA103-TyrGTA
CCGACCUUAGCUCAGUUGGUAGAGCGGAGGACUGUAGUAGACGCAGAUUAUCCUUAGGUCACUGGUUCGAAUCCGGUAGGUCGGA
(((((((..((((........)))).(((((((((.......))))....))))).....(((((.......)))))))))))). (-27.90)
>Chr1.tRNA104-SerAGA
GUGGACGUGCCGGAGUGGUUAUCGGGCAUGACUAGAAAUCAUGUGGGCUUUGCCCGCGCAGGUUCGAAUCCUGCCGUUCACG
(((((((..((((........))))((((((.......))))))((((...))))..(((((.......)))))))))))). (-30.80)
>Chr1.tRNA105-TyrGTA
CCGACCUUAGCUCAGUUGGUAGAGCGGAGGACUGUAGUUGACGCAGAUAAUCCUUAGGUCACUGGUUCGAAUCCGGUAGGUCGGA
(((((((..((((........)))).(((((((((.......))))....))))).....(((((.......)))))))))))). (-27.90)
>Chr1.tRNA107-SerAGA
GUGGACGUGCCGGAGUGGUUAUCGGGCAUGACUAGAAAUCAUGUGGGCUUUGCCCGCGCAGGUUCGAAUCCUGCCGUUCACG
(((((((..((((........))))((((((.......))))))((((...))))..(((((.......)))))))))))). (-30.80)
>Chr1.tRNA108-TyrGTA
CCGACCUUAGCUCAGUUGGUAGAGCGGAGGACUGUAGUUGACGCAGAUAAUCCUUAGGUCACUGGUUCGAAUCCGGUAGGUCGGA
(((((((..((((........)))).(((((((((.......))))....))))).....(((((.......)))))))))))). (-27.90)
>Chr1.tRNA109-TyrGTA
CCGACCUUAGCUCAGUUGGUAGAGCGGAGGACUGUAGUAGACGCAGAUUAUCCUUAGGUCACUGGUUCGAAUCCGGUAGGUCGGA
(((((((..((((........)))).(((((((((.......))))....))))).....(((((.......)))))))))))). (-27.90)
>Chr1.tRNA110-SerAGA
GUGGACGUGCCGGAGUGGUUAUCGGGCAUGACUAGAAAUCAUGUGGGCUUUGCCCGCGCAGGUUCGAAUCCUGCCGUUCACG
(((((((..((((........))))((((((.......))))))((((...))))..(((((.......)))))))))))). (-30.80)
>Chr1.tRNA111-TyrGTA
CCGACCUUAGCUCAGUUGGUAGAGCGGAGGACUGUAGUUGACGCAGAUAAUCCUUAGGUCACUGGUUCGAAUCCGGUAGGUCGGA
(((((((..((((........)))).(((((((((.......))))....))))).....(((((.......)))))))))))). (-27.90)
>Chr1.tRNA112-TyrGTA
CCGACCUUAGCUCAGUUGGUAGAGCGGAGGACUGUAGUAGACGCAGAUUAUCCUUAGGUCACUGGUUCGAAUCCGGUAGGUCGGA
(((((((..((((........)))).(((((((((.......))))....))))).....(((((.......)))))))))))). (-27.90)
>Chr1.tRNA113-SerAGA
GUGGACGUGCCGGAGUGGUUAUCGGGCAUGACUAGAAAUCAUGUGGGCUUUGCCCGCGCAGGUUCGAAUCCUGCCGUUCACG
(((((((..((((........))))((((((.......))))))((((...))))..(((((.......)))))))))))). (-30.80)
>Chr1.tRNA114-TyrGTA
CCGACCUUAGCUCAGUUGGUAGAGCGGAGGACUGUAGUUGACGCAGAUAAUCCUUAGGUCACUGGUUCGAAUCCGGUAGGUCGGA
(((((((..((((........)))).(((((((((.......))))....))))).....(((((.......)))))))))))). (-27.90)
>Chr1.tRNA115-TyrGTA
CCGACCUUAGCUCAGUUGGUAGAGCGGAGGACUGUAGUAGACGCAGAUUAUCCUUAGGUCACUGGUUCGAAUCCGGUAGGUCGGA
(((((((..((((........)))).(((((((((.......))))....))))).....(((((.......)))))))))))). (-27.90)
>Chr1.tRNA116-SerAGA
GUGGACGUGCCGGAGUGGUUAUCGGGCAUGACUAGAAAUCAUGUGGGCUUUGCCCGCGCAGGUUCGAAUCCUGCCGUUCACG
(((((((..((((........))))((((((.......))))))((((...))))..(((((.......)))))))))))). (-30.80)
>Chr1.tRNA117-TyrGTA
CCGACCUUAGCUCAGUUGGUAGAGCGGAGGACUGUAGUUGACGCAGAUAAUCCUUAGGUCACUGGUUCGAAUCCGGUAGGUCGGA
(((((((..((((........)))).(((((((((.......))))....))))).....(((((.......)))))))))))). (-27.90)
>Chr1.tRNA118-TyrGTA
CCGACCUUAGCUCAGUUGGUAGAGCGGAGGACUGUAGUAGACGCAGAUUAUCCUUAGGUCACUGGUUCGAAUCCGGUAGGUCGGA
(((((((..((((........)))).(((((((((.......))))....))))).....(((((.......)))))))))))). (-27.90)
>Chr1.tRNA119-SerAGA
GUGGACGUGCCGGAGUGGUUAUCGGGCAUGACUAGAAAUCAUGUGGGCUUUGCCCGCGCAGGUUCGAAUCCUGCCGUUCACG
(((((((..((((........))))((((((.......))))))((((...))))..(((((.......)))))))))))). (-30.80)
>Chr1.tRNA120-TyrGTA
CCGACCUUAGCUCAGUUGGUAGAGCGGAGGACUGUAGUUGACGCAGAUAAUCCUUAGGUCACUGGUUCGAAUCCGGUAGGUCGGA
(((((((..((((........)))).(((((((((.......))))....))))).....(((((.......)))))))))))). (-27.90)
>Chr1.tRNA121-TyrGTA
CCGACCUUAGCUCAGUUGGUAGAGCGGAGGACUGUAGUAGACGCAGAUUAUCCUUAGGUCACUGGUUCGAAUCCGGUAGGUCGGA
(((((((..((((........)))).(((((((((.......))))....))))).....(((((.......)))))))))))). (-27.90)
>Chr1.tRNA122-SerAGA
GUGGAAGUGCCGGAGUGGUUAUCGGGAAUGACUAGAAAUCAUGGGGGCUUUGCCCGCGCAGGUUUGAAUCUUGCCGUUUACG
(((((..(.((((........)))).)((((.......))))(.((((...)))).)(((((.......)))))..))))). (-18.90)
>Chr1.tRNA123-TyrGTA
CCGACCUUAGCUCAGUUGGUAGAGCGGAGGACUGUAGUUGACGCAGAUAAUCCUUAGGUCAUUGGUUCGAAUCCGGUAGGUCGGA
(((((((..((((........)))).(((((((((.......))))....))))).....(((((.......)))))))))))). (-25.50)
>Chr1.tRNA124-TyrGTA
CCGACUUUAGCUCAGUUGGUAGAGCGGAGGACAGUAGAAGACGCAGAUUAUCCUUAGGUCACUGGUUCGAAUCCGGUAGGUCGGA
(((((((..((((........)))).(((((.(((.(......)..))).))))).....(((((.......)))))))))))). (-22.40)
>Chr1.tRNA125-SerAGA
GUGGACGUGCCGGAGUGGUUAUCGGGCAUGACUAGAAAUCAUGUGGGCUUUGCCCGCGCAGGUUCGAAUCCUGCCGUUCACG
(((((((..((((........))))((((((.......))))))((((...))))..(((((.......)))))))))))). (-30.80)
>Chr1.tRNA126-TyrGTA
CCGACCUUAGCUCAGUUGGUAGAGCGGAGGACUGUAGUUGACGCAGAUAAUCCUUAGGUCACUGGUUCGAAUUCGGUAGGUCGGA
(((((((..((((........)))).(((((((((.......))))....))))).....(((((.......)))))))))))). (-25.50)
>Chr1.tRNA127-TyrGTA
CCGACCUUAGCUCAGUUGGUAGAGCGGAGGACUGUAGUAGACGCAGAUUAUCCUUAGGUCACUGGUUCGAAUCCGGUAGGUCGGA
(((((((..((((........)))).(((((((((.......))))....))))).....(((((.......)))))))))))). (-27.90)
>Chr1.tRNA128-SerAGA
GUGGAAGUGCCGGAGUGGUUAUCGGGAAUGACUAGAAAUCAUGGGGGCUUUGCCCGCGCAGGUUUGAAUCUUGCCGUUUACG
(((((..(.((((........)))).)((((.......))))(.((((...)))).)(((((.......)))))..))))). (-18.90)
>Chr1.tRNA129-TyrGTA
CCGACCUUAGCUCAGUUGGUAGAGCGGAGGACUGUAGUUGACGCAGAUAAUCCUUAGGUCAUUGGUUCGAAUCCGGUAGGUCGGA
(((((((..((((........)))).(((((((((.......))))....))))).....(((((.......)))))))))))). (-25.50)
>Chr1.tRNA130-TyrGTA
CCGACUUUAGCUCAGUUGGUAGAGCGGAGGACAGUAGAAGACGCAGAUUAUCCUUAGGUCACUGGUUCGAAUCCGGUAGGUCGGA
(((((((..((((........)))).(((((.(((.(......)..))).))))).....(((((.......)))))))))))). (-22.40)
>Chr1.tRNA131-SerAGA
GUGGACGUGCCGGAGUGGUUAUCGGGCAUGACUAGAAAUCAUGUGGGCUUUGCCCGCGCAGGUUCGAAUCCUGCCGUUCACG
(((((((..((((........))))((((((.......))))))((((...))))..(((((.......)))))))))))). (-30.80)
>Chr1.tRNA132-TyrGTA
CCGACCUUAGCUCAGUUGGUAGAGCGGAGGACUGUAGUUGACGCAGAUAAUCCUUAGGUCACUGGUUCGAAUUCGGUAGGUCGGA
(((((((..((((........)))).(((((((((.......))))....))))).....(((((.......)))))))))))). (-25.50)
>Chr1.tRNA133-TyrGTA
CCGACCUUAGCUCAGUUGGUAGAGCGGAGGACUGUAGUAGACGCAGAUUAUCCUUAGGUCACUGGUUCGAAUCCGGUAGGUCGGA
(((((((..((((........)))).(((((((((.......))))....))))).....(((((.......)))))))))))). (-27.90)
>Chr1.tRNA134-SerAGA
GUGGACGUGCCGGAGUGGUUAUCGGGAAUGACUAGAAAUCAUGGGGGCUUUGCCCGCGCAGGUUUGAAUCUUGCCGUUUACG
((((((((.((((........)))).)((((.......))))(.((((...)))).)(((((.......)))))))))))). (-24.20)
>Chr1.tRNA135-TyrGTA
CCGACCUUAGCUCAGUUGGUAGAGCGGAGGACUGUAGUUGACGCAGAUAAUCCUUAGGUCAUUGGUUCGAAUCCGGUAGGUCGGA
(((((((..((((........)))).(((((((((.......))))....))))).....(((((.......)))))))))))). (-25.50)
>Chr1.tRNA137-SerAGA
GUGGACGUGCCGGAGUGGUUAUCGGGCAUGACUAGAAAUCAUGUGGGCUUUGCCCGCGCAGGUUCGAAUCCUGCCGUUCACG
(((((((..((((........))))((((((.......))))))((((...))))..(((((.......)))))))))))). (-30.80)
>Chr1.tRNA139-TyrGTA
CCGACCUUAGCUCAGUUGGUAGAGCGGAGGACUGUAGUAGACGCAGAUUAUCCUUAGGUCACUGGUUCGAAUCCGGUAGGUCGGA
(((((((..((((........)))).(((((((((.......))))....))))).....(((((.......)))))))))))). (-27.90)
>Chr1.tRNA140-SerAGA
GUGGACGUGCCGGAGUGGUUAUCGGGAAUGACUAGAAAUCAUGGGGGCUUUGCCCGCGCAGGUUUGAAUCUUGCCGUUUACG
((((((((.((((........)))).)((((.......))))(.((((...)))).)(((((.......)))))))))))). (-24.20)
>Chr1.tRNA141-TyrGTA
CCGACCUUAGCUCAGUUGGUAGAGCGGAGGACUGUAGUUGACGCAGAUAAUCCUUAGGUCAUUGGUUCGAAUCCGGUAGGUCGGA
(((((((..((((........)))).(((((((((.......))))....))))).....(((((.......)))))))))))). (-25.50)
>Chr1.tRNA143-SerAGA
GUGGACGUGCCGGAGUGGUUAUCGGGCAUGACUAGAAAUCAUGUGGGCUUUGCCCGCGCAGGUUCGAAUCCUGCCGUUCACG
(((((((..((((........))))((((((.......))))))((((...))))..(((((.......)))))))))))). (-30.80)
>Chr1.tRNA145-TyrGTA
CCGACCUUAGCUCAGUUGGUAGAGCGGAGGACUGUAGUAGACGCAGAUUAUCCUUAGGUCACUGGUUCGAAUCCGGUAGGUCGGA
(((((((..((((........)))).(((((((((.......))))....))))).....(((((.......)))))))))))). (-27.90)
>Chr1.tRNA146-SerAGA
GUGGACGUGCCGGAGUGGUUAUCGGGAAUGACUAGAAAUCAUGGGGGCUUUGCCCGCGCAGGUUUGAAUCUUGCCGUUUACG
((((((((.((((........)))).)((((.......))))(.((((...)))).)(((((.......)))))))))))). (-24.20)
>Chr1.tRNA147-TyrGTA
CCGACCUUAGCUCAGUUGGUAGAGCGGAGGACUGUAGUUGACGCAGAUAAUCCUUAGGUCAUUGGUUCGAAUCCGGUAGGUCGGA
(((((((..((((........)))).(((((((((.......))))....))))).....(((((.......)))))))))))). (-25.50)
>Chr1.tRNA150-TyrGTA
CCGACCUUAGCUCAGUUGGUAGAGCGGAGGACUGUAGUUGAAGCAGAUAAUCCUUAGGUCACUGGUUCGAAUCCGGUAGGUCGGA
(((((((..((((........)))).(((((((((.......))))....))))).....(((((.......)))))))))))). (-28.10)
>Chr1.tRNA151-TyrGTA
CCGACCUUAGCUCAGUUGGUAGAGCGGAGGACUGUAGUAGACGCAGAUUAUCCUUAGGUCACUGGUUCGAAUCCGGUAGGUCGGA
(((((((..((((........)))).(((((((((.......))))....))))).....(((((.......)))))))))))). (-27.90)
>Chr1.tRNA152-SerAGA
GUGGACAUGCCGGAGUGGUGUUAUCGGGCAUAACUAGAAAUCAUGUGGGCUUUGCCCGCGCAGGUUCGAAUCAUGCCGUUUACG
((((((...((((.(......).))))((((...........))))((((...))))..(((...........))).)))))). (-14.90)
>Chr1.tRNA154-TyrGTA
CCGACCUUAGCUCAGUUGGUAGAGCGGAGGACUGUAGUAGACGCAGAUUAUCCUUAGGUCACUGGUUCGAAUCCGGUAGGUCGGA
(((((((..((((........)))).(((((((((.......))))....))))).....(((((.......)))))))))))). (-27.90)
>Chr1.tRNA156-TyrGTA
CCGACCUUAGCUCAGUUGGUAGAGCGGAGGACUGUAGUUGAAGCAGAUAAUCCUUAGGUCACUGGUUCGAAUCCGGUAGGUCGGA
(((((((..((((........)))).(((((((((.......))))....))))).....(((((.......)))))))))))). (-28.10)
>Chr1.tRNA157-TyrGTA
CCGACCUUAGCUCAGUUGGUAGAGCGGAGGACUGUAGUAGACGCAGAUUAUCCUUAGGUCACUGGUUCGAAUCCGGUAGGUCGGA
(((((((..((((........)))).(((((((((.......))))....))))).....(((((.......)))))))))))). (-27.90)
>Chr1.tRNA158-SerAGA
GUGGACAUGCCGGAGUGGUGUUAUCGGGCAUAACUAGAAAUCAUGUGGGCUUUGCCCGCGCAGGUUCGAAUCAUGCCGUUUACG
((((((...((((.(......).))))((((...........))))((((...))))..(((...........))).)))))). (-14.90)
>Chr1.tRNA160-TyrGTA
CCGACCUUAGCUCAGUUGGUAGAGCGGAGGACUGUAGUAGACGCAGAUUAUCCUUAGGUCACUGGUUCGAAUCCGGUAGGUCGGA
(((((((..((((........)))).(((((((((.......))))....))))).....(((((.......)))))))))))). (-27.90)
>Chr1.tRNA161-GlyGCC
GCACCAGUGGUCUAGUGGUAGAAUAGUACCCUGCCACGGUACAGACCCGGGUUCAAUUCCCGGCUGGUGCA
(((((((..................(((((.......)))))....(((((.......)))))))))))). (-25.60)
>Chr1.tRNA162-LeuTAG
GACAAUUUGGCCGAGUGGUCUAAGGCGCCAGAUUUAGGCUCUGGUCCGAAAGGGCGUGGGUUCAAAUCCCACAGUUGUCA
(((((((..(((.((....))..)))((((((.......))))))((....))..(((((.......)))))))))))). (-27.40)
>Chr1.tRNA163-LeuCAA
GUCAGGAUGGCCGAGUGGUCUAAGGCGCCAGACUCAAGUUCUGGUCUUCGAAAGAGGGCGUGGGUUCAAAUCCCACUUCUGACA
(((((((..(((.((....))..)))((((((.......))))))..............(((((.......)))))))))))). (-27.00)
>Chr1.tRNA164-AlaCGC
GGGGGUGUAGCUCAUAUGGUAGAGCGCUCGCUUCGCAUGCGAGAGGCACGGGGUUCGAUUCCCCGCACCUCCA
(((((((..((((........)))).(((((.......))))).....(((((.......)))))))))))). (-33.60)
>Chr1.tRNA165-ProAGG
GGGCAUUUGGUCUAGUGGUAUGAUUCUCGCUUAGGGUGCGAGAGGUCCCGAGUUCAAUUCUCGGAAUGCCCC
(((((((..(((.........)))((((((.......))))))....(((((.......)))))))))))). (-25.70)
>Chr1.tRNA166-IleAAT
GGCCCAUUAGCUCAGUUGGUUAGAGCGUCGUGCUAAUAACGCGAAGGUCGCAGGUUCGAAACCUGCAUGGGCCA
(((((((..((((.........)))).(((((.......))))).....(((((((...)))))))))))))). (-30.70)
>Chr1.tRNA168-iMetCAT
AUCAGAGUGGCGCAGCGGAAGCGUGGUGGGCCCAUAACCCACAGGUCCCAGGAUCGAAACCUGGCUCUGAUA
(((((((..((((.......)))).(((((.......))))).....(((((.......)))))))))))). (-25.90)
>Chr1.tRNA169-IleAAT
GGCCUAUUAGCUCAGUUGGUUAGAGCGUCGUGCUAAUAACGCGAAGGUCACAGGUUCGAUCCCUGUAUAGGCCA
(((((((..((((.........)))).(((((.......))))).....(((((.......)))))))))))). (-24.00)
>Chr1.tRNA170-AsnGTT
GCUGGAAUAGCUCAGUUGGUUAGAGCGUGUGGCUGUUAACCACAAGGUCGGAGGUUCGACCCCUCCUUCUAGCG
(((((((..((((.........)))).(((((.......))))).....(((((.......)))))))))))). (-25.20)
>Chr1.tRNA171-GlyGCC
GCACCAGUGGUCUAGUGGCAUGAUAGUACCCUGCCACGGUACAGACCCGGGUUCAAUUCCCGGCUGGUGCA
(((((((..(((.........))).(((((.......)))))....(((((.......)))))))))))). (-26.60)
>Chr1.tRNA172-SerAGA
GUGGACGUGCCGGAGUGGUUAUCGGGCAUGACUAGAAAUCAUGUGGGCUUUGCCCGCGCAGGUUCGAAUCCUGCCGUUCACG
(((((((..((((........))))((((((.......))))))((((...))))..(((((.......)))))))))))). (-30.80)
>Chr1.tRNA174-AspGTC
GUCGUUGUAGUAUAGUGGUAAGUAUUCCCGCCUGUCACGCGGGUGACCCGGGUUCGAUCCCCGGCAACGGCG
(((((((.(((((........)))))(((((.......)))))....(((((.......)))))))))))). (-24.60)
>Chr1.tRNA175-LeuCAG
GUCAAGAUGGCCGAGUUGGUCUAAGGCGCCAGUUUCAGGUACUGGUCCGAAAGGGCGUGGGUUCAAAUCCCACUCUUGACA
(((((((..(((.((.....))..)))((((((.......))))))((....))..(((((.......)))))))))))). (-30.30)
>Chr1.tRNA176-AspGTC
GUCGUUGUAGUAUAGUGGUAAGUAUUCCCGCCUGUCACGCGGGUGACCCGGGUUCGAUCCCCGGCAACGGCG
(((((((.(((((........)))))(((((.......)))))....(((((.......)))))))))))). (-24.60)
>Chr1.tRNA177-GluCTC
UCCGUUGUAGUCUAGCUGGUCAGGAUACUCGGCUCUCACCCGAGAGACCCGGGUUCGAGUCCCGGCAACGGAG
(((((((..((((.........)))).(((((.......)))))....(((((.......)))))))))))). (-24.10)
>Chr1.tRNA178-ThrCGT
GCCUCCGUAGCAUAGUGGUAUUGCGUUCGCUUCGUAAGCGAAAGGCCGCGAGUUCGAUCCUCGCCGGGGGCU
(((((((..(((.........))).(((((((...))))))).....(((((.......)))))))))))). (-27.10)
>Chr1.tRNA179-AspGTC
GUCGUUGUAGUAUAGUGGUAAGUAUUCCCGCCUGUCACGCGGGUGACCCGGGUUCGAUCCCCGGCAACGGCG
(((((((.(((((........)))))(((((.......)))))....(((((.......)))))))))))). (-24.60)
>Chr1.tRNA180-SerTGA
GUCAAUAUGUCCGAGUGGUUAAGGAGAUAGACUUGAAAUCUAUUGGGCUUCGCCCGCGCAGGUUCGAACCCUGCUGUUGACG
(((((((..(((..........)))((((((.......))))))((((...))))..(((((.......)))))))))))). (-24.70)
>Chr1.tRNA181-ArgCCG
GACCGCGUGGCCUAAUGGAUAAGGCGCUCGCCUCCGGAGCGGGAGAUUGUGGGUUCGAGUCCCACCGUGGUCG
(((((((..((((........)))).((((((....).))))).....(((((.......)))))))))))). (-31.40)
>Chr1.tRNA182-LysTTT
GCCGUCUUAGCUCAGUGGUAGAGCGCGUGGCUUUUAACCACGUGGCCGUGGGUUCGAUCCCCACAGACGGCG
(((((((..((((.......))))((((((.......))))))....(((((.......)))))))))))). (-32.00)
>Chr1.tRNA183-LysTTT
GCCGUCUUAGCUCAGUGGUAGAGCGCGUGGCUUUUAACCACGUGGCCGUGGGUUCGAUCCCCACAGACGGCG
(((((((..((((.......))))((((((.......))))))....(((((.......)))))))))))). (-32.00)
>Chr1.tRNA184-SerAGA
GUGGACGUGCCGGAGUGGUUAUCGGGCAUGACUAGAAAUCAUGUGGGCUUUGCCCGCGCAGGUUCGAAUCCUGCCGUUCACG
(((((((..((((........))))((((((.......))))))((((...))))..(((((.......)))))))))))). (-30.80)
>Chr1.tRNA185-TrpCCA
GGAUCCGUGGCGCAAUGGUAGCGCGUCUGACUCCAGAUCAGAAGGUUGCGUGUUCGAUUCACGUCGGGUUCA
(((((((..((((.......)))).(((((.......))))).....(((((.......)))))))))))). (-22.60)
>Chr1.tRNA186-ArgTCG
GACCGCAUAGCGCAGUGGAUUAGCGCGUUUGACUUCGGAUCAAAAGGUCGUGGGUUCGACUCCCACUGUGGUCG
(((((((..((((.........)))).((((((....).))))).....(((((.......)))))))))))). (-25.10)
>Chr1.tRNA187-MetCAT
GGGGUGGUGGCGCAGUUGGCUAGCGCGUAGGUCUCAUAGCUACUGAGUGAUCCUGAGGUCGAGAGUUCGAGCCUCUCUCACCCCA
(((((((..((((((....)).)))).((((..((((..(....).)))).)))).....(((((.......)))))))))))). (-28.90)
>Chr1.tRNA188-GlnTTG
GGUUCUAUGGUGUAGUGGUUAGCACUCUGGACUUUGAAUCCAGCGACCUGGGUUCGACUCCCGGUAGGACCU
(((((((.(((((........)))))(((((.......)))))....(((((.......)))))))))))). (-22.40)
>Chr1.tRNA189-SerGCT
GUCGCUUUGGCCGAGUGGUUAAGGCGUGUGCCUGCUAAGUACAUGGGCUCUGCCCGCGAGAGUUCGAAUCUCUCAGGCGACG
(((((((..(((..........)))((((((.......))))))((((...))))..(((((.......)))))))))))). (-30.90)
>Chr1.tRNA190-GlnTTG
GGUUCUAUGGUGUAGUGGUUAGCACUCUGGACUUUGAAUCCAGCGACCUGGGUUCGACUCCCGGUAGGACCU
(((((((.(((((........)))))(((((.......)))))....(((((.......)))))))))))). (-22.40)
>Chr1.tRNA191-GluTTC
UCCGUUAUCGUCCAGCGGUUAGGAUAUCUGGCUUUCACCCAGGAGACCCGGGUUCGAUUCCCGGUAACGGAG
(((((((..((((........))))..((((.......)))).....(((((.......)))))))))))). (-23.20)
>Chr1.tRNA192-GluCTC
UCCGUUGUAGUCUAGCUGGUCAGGAUACUCGGCUCUCACCCGAGAGACCCGGGUUCGAGUCCCGGCAACGGAG
(((((((..((((.........)))).(((((.......)))))....(((((.......)))))))))))). (-24.10)
>Chr1.tRNA193-LeuAAG
GUUGAUAUGGCCGAGUUGGUCUAAGGCGCCAGAUUAAGGUUCUGGUCCGAAAGGGCGUGGGUUCAAAUCCCACUGUCAACA
(((((((..(((.((.....))..)))((((((.......))))))((....))..(((((.......)))))))))))). (-28.70)
>Chr1.tRNA194-ProAGG
GGGCAUUUGGUCUAGUGGUAUGAUUCUCGCUUAGGGUGCGAGAGGUCCGGAGUUCAAUUCUCCGAAUGCCCC
(((((((..(((.........)))((((((.......))))))....(((((.......)))))))))))). (-25.70)
>Chr1.tRNA195-PheGAA
GCGGGGAUAGCUCAGUUGGGAGAGCGUCAGACUGAAGAUCUGAAGGUCGCGUGUUCGAUCCACGCUCACCGCA
((((.((..((((........)))).(((((.......))))).....(((((.......))))))).)))). (-22.50)
>Chr1.tRNA196-SerAGA
GUGGACGUGCCGGAGUGGUUAUCGGGCAUGACUAGAAAUCAUGUGGGCUUUGCCCGCGCAGGUUCGAAUCCUGCCGUUCACG
(((((((..((((........))))((((((.......))))))((((...))))..(((((.......)))))))))))). (-30.80)
>Chr1.tRNA197-ThrTGT
GCCCUUAUAGCUCAGUGGUAGAGCGUCAGUCUUGUAAACUGAAGGUCCGUAGUUCGAUCCUGCGUGAGGGCA
(((((((..((((.......)))).(((((.......))))).....(((((.......)))))))))))). (-22.60)
>Chr1.tRNA198-CysGCA
GGGCUCAUAGCUCAGUGGUAGAGCAUUCGACUGCAGAUCGAGAGGUCACCGGUUCGAACCCGGUUGGGCCCU
(((((((..((((.......))))..((((.......))))......(((((.......)))))))))))). (-24.50)
>Chr1.tRNA199-TrpCCA
GGAUCCGUGGCGCAAUGGUAGCGCGUCUGACUCCAGAUCAGAAGGUUGCGUGUUCGAUUCACGUCGGGUUCA
(((((((..((((.......)))).(((((.......))))).....(((((.......)))))))))))). (-22.60)
>Chr1.tRNA200-ArgTCG
GACCGCAUAGCGCAGUGGAUUAGCGCGUCUGACUUCGGAUCAGAAGGUCGUGGGUUCGACUCCCACUGUGGUCG
(((((((..((((.........)))).((((((....).))))).....(((((.......)))))))))))). (-27.80)
>Chr1.tRNA201-GlyGCC
GCACCAGUGGUCUAGUGGUAGAAUAGUACUCUGCCACGGUACAGACCCGGGUUCGAUUCCCGGCUGGUGCA
(((((((..................(((((.......)))))....(((((.......)))))))))))). (-23.40)
>Chr1.tRNA202-GlyGCC
GCACCAGUGGUCUAGUGGUAGAAUAGUACCCUGCCACGGUACAGACCCGGGUUCGAUUCCCGGCUGGUGCA
(((((((..................(((((.......)))))....(((((.......)))))))))))). (-25.60)
>Chr1.tRNA203-GlyGCC
GCACCAGUGGUCUAGUGGUAGAAUAGUACCCUGCCACGGUACAGACCCGGGUUCGAUUCCCGGCUGGUGCA
(((((((..................(((((.......)))))....(((((.......)))))))))))). (-25.60)
>Chr1.tRNA204-ProAGG
GGGCGUUUGGUCUAGUGGUAUGAUUCUCGCUUAGGGUGCGAGAGGUCCCGAGUUCAAUUCUCGGAACGCCCC
(((((((..(((.........)))((((((.......))))))....(((((.......)))))))))))). (-27.10)
>Chr1.tRNA205-SerAGA
GUGGACGUGCCGGAGUGGUUAUCGGGCAUGACUAGAAAUCAUGUGGGCUUUGCCCGCGCAGGUUCGAAUCCUGCCGUUCACG
(((((((..((((........))))((((((.......))))))((((...))))..(((((.......)))))))))))). (-30.80)
>Chr1.tRNA207-AlaTGC
GGGGAUGUAGCUCAAAUGGUAGAGCGCUCGCUUUGCAUGCGAGAGGCACGGGGUUCGAUCCCCCGCAUCUCCA
(((((((..((((........)))).(((((.......))))).....(((((.......)))))))))))). (-31.00)
>Chr1.tRNA208-CysGCA
GGGUCCUUAGCUCAGUGGUAGAGCAAUUGACUGCAGAUCAAUAGGUCACCGGUUCGAAUCCGGUAGGGCCCU
(((((((..((((.......)))).(((((.......))))).....(((((.......)))))))))))). (-24.60)
>Chr1.tRNA209-TyrGTA
CCGACCUUAGCUCAGUUGGUAGAGCGGAAGACUGUAGUCUUUGACAGAUAAUCUUUAGGUCGCUGGUUCGAUUCCGGCAGGUCGGA
(((((((..((((........)))).(((((.(((.(((...)))..))).))))).....(((((.......)))))))))))). (-28.90)
>Chr1.tRNA210-ArgTCG
GACCGCAUAGCGCAGUGGAUUAGCGCGUCUGACUUCGGAUCAGAAGGUCGUGGGUUCGACUCCCACUGUGGUCG
(((((((..((((.........)))).((((((....).))))).....(((((.......)))))))))))). (-27.80)
>Chr1.tRNA211-ThrAGT
GCUCUCGUAGCUCAGUUGGUUAGAGCACCCGUUUAGUAAGCGGGAGGUCUUGAGUUCAACUCUCAACGAAAGCA
(((.(((..((((.........)))).(((((((...))))))).....(((((.......)))))))).))). (-21.50)
>Chr1.tRNA212-AspGTC
GUCGUUGUAGUAUAGUGGUAAGUAUUCCCGCCUGUCACGCGGGUGACCCGGGUUCGAUCCCCGGCAACGGCG
(((((((.(((((........)))))(((((.......)))))....(((((.......)))))))))))). (-24.60)
>Chr1.tRNA213-AspGTC
GUCGUUGUAGUAUAGUGGUAAGGAUUCCCGCCUGUCACGCGGGUGACCCGGGUUCGAUCCUCGGCAACGACG
(((((((...................(((((.......)))))....(((((.......)))))))))))). (-21.60)
>Chr1.tRNA214-iMetCAT
AUCAGAGUGGCGCAGCGGAAGCGUGGUGGGCCCAUAACCCACAGGUCCCAAGAUCGAAACUUGGCUCUGAUA
(((((((..((((.......)))).(((((.......))))).....(((((.......)))))))))))). (-23.50)
>Chr1.tRNA215-MetCAT
GGGGUGGUGGCGCAGUUGGCUAGCGCGUAGGUCUCAUAGCUACUGAGUGAUCCUGAGGUCGAGAGUUCGAGCCUCUCUCACCCCA
(((((((..((((((....)).)))).((((..((((..(....).)))).)))).....(((((.......)))))))))))). (-28.90)
>Chr1.tRNA216-ValAAC
GGUUUCGUGGUGUAGUUGGUUAUCACGUCAGUCUAACACACUGAAGGUCUCCGGUUCGAACCCGGGCGAAGCCA
(((((((..(((...........))).(((((.......))))).....(((((.......)))))))))))). (-19.00)
>Chr1.tRNA217-GluCTC
UCCGUUGUAGUCUAGCUGGUCAGGAUACUCGGCUCUCACCCGAGAGACCCGGGUUCGAGUCCCGGCAACGGAG
(((((((..((((.........)))).(((((.......)))))....(((((.......)))))))))))). (-24.10)
>Chr1.tRNA218-ValAAC
GGUUUCGUGGUGUAGUUGGUUAUCACGUCAGUCUAACACACUGAAGGUCUCCGGUUCGAACCCGGGCGAAGCCA
(((((((..(((...........))).(((((.......))))).....(((((.......)))))))))))). (-19.00)
>Chr1.tRNA219-MetCAT
GGGGUGGUGGCGCAGUUGGCUAGCGCGUAGGUCUCAUAGCUACUGAGUGAUCCUGAGGUCGAGAGUUCGAGCCUCUCUCACCCCA
(((((((..((((((....)).)))).((((..((((..(....).)))).)))).....(((((.......)))))))))))). (-28.90)
>Chr1.tRNA220-GlnTTG
GGUUCUAUGGUGUAGUGGUUAGCACUCUGGACUUUGAAUCCAGCGACCUGGGUUCGACUCCCGGUAGGACCU
(((((((.(((((........)))))(((((.......)))))....(((((.......)))))))))))). (-22.40)
>Chr1.tRNA221-GlnTTG
GGUUCUAUGGUGUAGUGGUUAGCACUCUGGACUUUGAAUCCAGCGACCUGGGUUCGACUCCCGGUAGGACCU
(((((((.(((((........)))))(((((.......)))))....(((((.......)))))))))))). (-22.40)
>Chr1.tRNA222-TrpCCA
GGAUUCGUGGCGCAAUGGUAGCGCGUCUGACUCCAGAUCAGAAGGUUGCGUGUUCGAUUCACGUCGGGUUCA
(((((((..((((.......)))).(((((.......))))).....(((((.......)))))))))))). (-19.80)
>Chr1.tRNA223-GluTTC
UCCGAUGUCGUCCAGCGGUUAGGAUAUCUGGCUUUCACCCAGGAGACCCGGGUUCGAUUCCCGGCAUCGGAG
(((((((..((((........))))..((((.......)))).....(((((.......)))))))))))). (-25.10)
>Chr1.tRNA224-LeuCAA
GUCAGGAUGGCCGAGUGGUCUAAGGCGCCAGACUCAAGUUCUGGUCCUCGUAAGAGGGCGUGGGUUCAAACCCCACUUCUGACA
(((((((..(((.((....))..)))((((((.......))))))((((....))))..(((((.......)))))))))))). (-33.30)
>Chr1.tRNA225-ValAAC
GGUUUCGUGGUGUAGUUGGUUAUCACGUCAGUCUAACACACUGAAGGUCUCCGGUUCGAACCCGGGCGAAGCCA
(((((((..(((...........))).(((((.......))))).....(((((.......)))))))))))). (-19.00)
>Chr1.tRNA226-ArgCCG
GACCGCGUGGCCUAAUGGAUAAGGCGCUCGCCUCCGGAGCGGGAGAUUGUGGGUUCGAGUCCCACCGUGGUCG
(((((((..((((........)))).((((((....).))))).....(((((.......)))))))))))). (-31.40)
>Chr1.tRNA227-LysCTT
GCCCGUCUAGCUCAGUUGGUAGAGCGCAAGGCUCUUAACCUUGUGGUCGUGGGUUCGAGCCCCACGGUGGGCG
(((((((..((((........))))((((((.......))))))....(((((.......)))))))))))). (-28.00)
>Chr1.tRNA228-TrpCCA
GGAUCCGUGGCGCAAUGGUAGCGCGUCUGACUCCAGAUCAGAAGGUUGCGUGUUCGAUUCACGUCGGGUUCA
(((((((..((((.......)))).(((((.......))))).....(((((.......)))))))))))). (-22.60)
>Chr1.tRNA229-AsnGTT
GCUGGAAUAGCUCAGAUGGCUAGAGCGUGUGGCUGUUAACCACAAGGUCGGAGGUUCAAGCCCUCCUUCUAGCG
(((((((..((((((....)).)))).(((((.......))))).....(((((.......)))))))))))). (-26.20)
>Chr1.tRNA230-IleAAT
GGCCCAUUAGCUCAGUUGGUUAGAGCGUCGUGCUAAUAACGCGAAGGUCGCAGGUUCGAAACCUGCAUGGGCCA
(((((((..((((.........)))).(((((.......))))).....(((((((...)))))))))))))). (-30.70)
>Chr1.tRNA231-GlyTCC
GCGUCUGUAGUCCAACGGUUAGGAUAAUUGCCUUCCAAGCAAUAGACCCGGGUUCGACUCCCGGCAGACGCA
(((((((..((((........)))).(((((.......)))))....(((((.......)))))))))))). (-26.90)
>Chr1.tRNA232-ValAAC
GGUUUCGUGGUGUAGUUGGUUAUCACGUCAGUCUAACACACUGAAGGUCUCCGGUUCGAACCCGGGCGAAGCCA
(((((((..(((...........))).(((((.......))))).....(((((.......)))))))))))). (-19.00)
>Chr1.tRNA233-TrpCCA
GGAUCCGUGGCGCAAUGGUAGCGCGUCUGACUCCAGAUCAGAAGGUUGCGUGUUCGAUUCACGUCGGGUUCA
(((((((..((((.......)))).(((((.......))))).....(((((.......)))))))))))). (-22.60)
>Chr1.tRNA234-ArgTCG
GACCGCAUAGCGCAGUGGAUUAGCGCGUCUGACUUCGGAUCAGAAGGUCGUGGGUUCGACUCCCACUGUGGUCG
(((((((..((((.........)))).((((((....).))))).....(((((.......)))))))))))). (-27.80)
>Chr1.tRNA235-ProAGG
GGGCGUUUGGUCUAGUGGUAUGAUUCUCGCUUAGGGUGCGAGAGGUCCCGAGUUCAAUUCUCGGAACGCCCC
(((((((..(((.........)))((((((.......))))))....(((((.......)))))))))))). (-27.10)
>Chr1.tRNA236-AlaTGC
GGGGAUGUAGCUCAAAUGGUAGAGCGCUCGCUUUGCAUGCGAGAGGCACGGGGUUCGAUCCCCCGCAUCUCCA
(((((((..((((........)))).(((((.......))))).....(((((.......)))))))))))). (-31.00)
>Chr1.tRNA238-HisGTG
GUGGCUGUAGUUUAGUGGUAAGAAUUCCACGUUGUGGCCGUGGAGACCUGGGCUCGAAUCCCAGCAGCCACA
(((((((..................((((((.......))))))...(((((.......)))))))))))). (-25.30)
>Chr1.tRNA239-GlyGCC
GCACCAGUGGUCUAGUGGUAGAAUAGUACCCUGCCACGGUACAGACCCGGGUUCGAUUCCCGGCUGGUGCA
(((((((..................(((((.......)))))....(((((.......)))))))))))). (-25.60)
>Chr1.tRNA240-GlyGCC
GCACCAGUGGUCUAGUGGUAGAAUAGUACCCUGCCACGGUACAGACCCGGGUUCGAUUCCCGGCUGGUGCA
(((((((..................(((((.......)))))....(((((.......)))))))))))). (-25.60)
>Chr1.tRNA241-AsnGTT
GCUGGAAUAGCUCAGCUGGUUAGAGCGUGUGGCUGUUAACCACAAGGUCGGAGGUUCGAACCCUCCUUCUAGCG
(((((((..((((.........)))).(((((.......))))).....(((((.......)))))))))))). (-25.20)
>Chr1.tRNA242-PheGAA
GCGGGGAUAGCUCAGUUGGGAGAGCGUCAGACUGAAGAUCUGAAGGUCGCGUGUUCGAUCCACGCUCACCGCA
((((.((..((((........)))).(((((.......))))).....(((((.......))))))).)))). (-22.50)
>Chr1.tRNA243-LysCTT
GCCCGUCUAGCUCAGUUGGUAGAGCGCAAGGCUCUUAACCUUGUGGUCGUGGGUUCGAGCCCCACGGUGGGCG
(((((((..((((........))))((((((.......))))))....(((((.......)))))))))))). (-28.00)
>Chr1.tRNA244-GlnCTG
GGUUCCAUGGUCUAGCGGUUAGGACACUAGACUCUGAAUCUAGUAACCCGAGUUCAAGUCUCGGUGGAACCU
(((((((..((((........))))((((((.......))))))...(((((.......)))))))))))). (-24.20)
>Chr2.tRNA1-AsnGTT
GCUGGAAUAGCUCAGUUGGUUAGAGCGUGUGGCUGUUAACCACAAGGUCGGAGGUUCGACCCCUCCUUCUAGCG
(((((((..((((.........)))).(((((.......))))).....(((((.......)))))))))))). (-25.20)
>Chr2.tRNA2-AlaAGC
GGGGAUGUAGCUCAGAUGGUAGAGCGCUCGCUUAGCAUGCGAGAGGUACGGGGAUCGAUACCCCGCAUCUCCA
(((((((..((((........)))).(((((.......))))).....(((((.......)))))))))))). (-31.10)
>Chr2.tRNA3-ValTAC
GGUGCUGUGGUGUAGUGGUUAUCACGUUUGCCUUACACGCAAAAGGUCUCCAGUUCGAUCCUGGGCAGCACCA
(((((((..(((..........))).(((((.......))))).....(((((.......)))))))))))). (-20.20)
>Chr2.tRNA6-TrpCCA
GCGCUCUUAGUUCAGUUCGGUAGAACGUGGGUCUCCAAAACCCAAUGUCGUAGGUUCAAAUCCUACAGAGCGUG
(((((((..((((.........)))).(((((.......))))).....(((((.......)))))))))))). (-22.90)
>Chr2.tRNA10-SerGGA
GGAGAGAUGGCCGAGUGGUUUAAGGCGUAGCAUUGGAACUGCUAUGUAGGCUUUUGUUUACCGAGGGUUCGAAUCCCUCUCUUUCCG
(((((((..(((...........)))((((((.......)))))).................(((((.......)))))))))))). (-25.40)
>Chr2.tRNA16-AsnGTT
UCCUCAGUAGCUCAGUGGUAGAGCGGUCGGCUGUUAACUGAUUGGUCGUAGGUUCAAAUCCUACUUGGGGAG
(((((((..((((.......))))((((((.......))))))....(((((.......)))))))))))). (-20.80)
>Chr2.tRNA19-GlnCTG
GGUUCUAUGGUCUAGCGGUUAGGACAUUGGACUCUGAAUCCAGUAACCCGAGUUCAAUUCUCGGUAGAACCU
(((((((..((((........))))((((((.......))))))...(((((.......)))))))))))). (-21.90)
>Chr2.tRNA20-IleAAT
GGCCCAUUAGCUCAGUUGGUUAGAGCGUCGUGCUAAUAACGCGAAGGUCGCAGGUUCGAAACCUGCAUGGGCCA
(((((((..((((.........)))).(((((.......))))).....(((((((...)))))))))))))). (-30.70)
>Chr2.tRNA21-ProCGG
GGGUGUUUGGUCUAGUGGUAUGAUUCUCGCUUCGGGUGCGAGAGGUCCCGAGUUCGAUUCUCGGAACACCCC
(((((((..(((.........)))((((((.......))))))....(((((.......)))))))))))). (-25.60)
>Chr2.tRNA23-ValCAC
GUCUGGGUGGUGUAGUCGGUUAUCACGCUAGUCUCACACACUAGAGGUCCCCGGUUCGAACCCGGGCUCAGACA
(((((((..(((...........))).(((((.......))))).....(((((.......)))))))))))). (-21.50)
>Chr2.tRNA24-IleAAT
GGCCUAUUAGCUCAGUUGGUUAGAGCGUCGUGCUAAUAACGCGAAGGUCACAGGUUCGAUCCCUGUAUAGGCCA
(((((((..((((.........)))).(((((.......))))).....(((((.......)))))))))))). (-24.00)
>Chr2.tRNA25-AlaCGC
GGGGGUGUAGCUCAUAUGGUAGAGCGCUCGUUUCGCAUGCGAGAGGCACGGGGUUCGAUUCCCCGCACCUCCA
(((((((..((((........)))).(((((.......))))).....(((((.......)))))))))))). (-31.50)
>Chr2.tRNA26-ArgACG
GACUCUGUGGCCCAAUGGAUAAGGCGCUGGUCUACGAAACCAGAGAUUCUGGGUUCGAUCCCCAGCAGAGUCG
(((((((..(((..........))).(((((.......))))).....(((((.......)))))))))))). (-24.70)
>Chr2.tRNA27-ArgTCT
GCACCCAUGGCCUAAUGGAUAAGGCGCUUGACUUCUAAUCAAGCGAUUGUGGGUUCGAAUCCCACUGGGUGUG
(((((((..((((........))))((((((.......))))))....(((((.......)))))))))))). (-29.90)
>Chr2.tRNA28-CysGCA
GGGUCCUUAGCUCAGUGGUAGAGCAAUUGACUGCAGAUCAAUAGGUCACCGGUUCGAAUCCGGUAGGGCCCU
(((((((..((((.......)))).(((((.......))))).....(((((.......)))))))))))). (-24.60)
>Chr2.tRNA29-HisGTG
GUGGCUGUAGUUUAGUGGUUAGAAUCCCACGUUGUGGCCGUGGGGACCUGGGCUCGAAUCCCAGCAGCCACA
(((((((..................((((((.......))))))...(((((.......)))))))))))). (-27.20)
>Chr2.tRNA30-GlyGCC
GCACCAGUGGUCUAGUGGUAGAAUAGUACCCUGCCACGGUACAGACCCGGGUUCGAUUCCCGGCUGGUGCA
(((((((..................(((((.......)))))....(((((.......)))))))))))). (-25.60)
>Chr2.tRNA31-GlyGCC
GCACCAGUGGUCUAGUGGUAGAAUAGUACCCUGCCACGGUACAGACCCGGGUUCGAUUCCCGGCUGGUGCA
(((((((..................(((((.......)))))....(((((.......)))))))))))). (-25.60)
>Chr2.tRNA32-AsnGTT
GCUGGAAUAGCUCAGUAGGUUUAGAGCGUGUGGCUGUUAACCUCAAGGUCGGAGGUUCGACCCCUCCUUUCAGCG
(((((((..((((..........)))).((.((.......)).)).....(((((.......)))))))))))). (-20.30)
>Chr2.tRNA33-AspGTC
GUCGUUGUAGUAUAGUGGUAAGUAUUCCCGCCUGUCACGCGGGUGACCCGGGUUCGAUCCCCGGCAAAGGCG
(((.(((.(((((........)))))(((((.......)))))....(((((.......)))))))).))). (-18.80)
>Chr2.tRNA34-AspGTC
GUCGUUGUAGUAUAGUGGUAAGUAUUCCCGCCUGUCACGCGGGUGACCCGGGUUCGAUCCCCGGCAACGGCG
(((((((.(((((........)))))(((((.......)))))....(((((.......)))))))))))). (-24.60)
>Chr2.tRNA35-ProTGG
GGGCAUUUGGUCUAGUGGUAUGAUUCUCGCUUUGGGUGCGAGAGGUCCCGAGUUCGAUUCUCGGAAUGCCCC
(((((((..(((.........)))((((((.......))))))....(((((.......)))))))))))). (-25.70)
>Chr2.tRNA36-ProTGG
GGGCAUUUGGUCUAGUGGUAUGAUUCUCGCUUUGGGUGCGAGAGGUCCCGAGUUCGAUUCUCGGAAUGCCCC
(((((((..(((.........)))((((((.......))))))....(((((.......)))))))))))). (-25.70)
>Chr2.tRNA37-ProTGG
GGGCAUUUGGUCUAGUGGUAUGAUUCUCGCUUUGGGUGCGAGAGGUCCCGAGUUCGAUUCUCGGAAUGCCCC
(((((((..(((.........)))((((((.......))))))....(((((.......)))))))))))). (-25.70)
>Chr2.tRNA38-ProAGG
GGGCAUUUGGUCUAGUGGUAUGAUUCUCGCUUAGGGUGCGAGAGGUCCCGAGUUCAAUUCUCGGAAUGCCCC
(((((((..(((.........)))((((((.......))))))....(((((.......)))))))))))). (-25.70)
>Chr2.tRNA39-ProTGG
GGGCAUUUGGUCUAGUGGUAUGAUUCUCGCUUUGGGUGCGAGAGGUCCCGAGUUCGAUUCUCGGAAUGCCCC
(((((((..(((.........)))((((((.......))))))....(((((.......)))))))))))). (-25.70)
>Chr2.tRNA40-ProTGG
GGGCAUUUGGUCUAGUGGUAUGAUUCUCGCUUUGGGUGCGAGAGGUCCCGAGUUCGAUUCUCGGAAUGCCCC
(((((((..(((.........)))((((((.......))))))....(((((.......)))))))))))). (-25.70)
>Chr2.tRNA41-ProCGG
GGGCAUUUGGUCUAGUGGUAUGAUUCUCGCUUCGGGUGCGAGGGGUCCCGAGUUCGAUUCUCGGAAUGCCCC
(((((((..(((.........)))((((((.......))))))....(((((.......)))))))))))). (-24.80)
>Chr2.tRNA42-ProAGG
GGGCAUUUGGUCUAGUGGUAUGAUUCUCGCUUAGGGUGCGAGAGGUCCCGAGUUCAAUUCUCGGAAUGCCCC
(((((((..(((.........)))((((((.......))))))....(((((.......)))))))))))). (-25.70)
>Chr2.tRNA43-ProTGG
GGGCAUUUGGUCUAGUGGUAUGAUUCUCGCUUUGGGUGCGAGAGGUCCCGAGUUCGAUUCUCGGAAUGCCCC
(((((((..(((.........)))((((((.......))))))....(((((.......)))))))))))). (-25.70)
>Chr2.tRNA45-MetCAT
GGGGUGGUGGCGCAGUUGGCUAGCGCGUAGGUCUCAUAGCUACUGAGUGAUCCUGAGGUCGAGAGUUCGAGCCUCUCUCACCCCA
(((((((..((((((....)).)))).((((..((((..(....).)))).)))).....(((((.......)))))))))))). (-28.90)
>Chr2.tRNA46-AsnGTT
GCUGGAAUAGCUCAGUUGGUUAGAGCGUGUGGCUGUUAACCACAAGGUCGGAGGUUCGACCCCUCCUUCUAGCG
(((((((..((((.........)))).(((((.......))))).....(((((.......)))))))))))). (-25.20)
>Chr2.tRNA47-LeuTAG
GACAAUUUGGCCGAGUGGUCUAAGGCGCCAGAUUUAGGCUCUGGUCCGAAAGGGCGUGGGUUCAAAUCCCACAGUUGUCA
(((((((..(((.((....))..)))((((((.......))))))((....))..(((((.......)))))))))))). (-27.40)
>Chr2.tRNA48-LeuTAA
GCAGGUUUGCCCGAGUGGUUAAGGGGGAAGACUUAAGUUCUUCUGCACAUAAGUGCGCGUGGGUUCGAACCCCACAGCCUGCA
(((((((..(((..........)))((((((.......))))))((((....))))..(((((.......)))))))))))). (-31.70)
>Chr2.tRNA49-ArgTCT
GCGCCCGUGGCCUAAUGGAUAAGGCGUUUGACUUCUAAUCAAACGAUUGUGGGUUCGAGUCCCACCGGGCGUG
(((((((..((((........))))((((((.......))))))....(((((.......)))))))))))). (-29.60)
>Chr2.tRNA50-GluCTC
UCCGUUGUAGUCUAGCUGGUUAGGAUACUCGGCUCUCACCCGAGAGACCCGGGUUCGAGUCCCGGCAACGGAG
(((((((..((((.........)))).(((((.......)))))....(((((.......)))))))))))). (-24.10)
>Chr2.tRNA51-CysGCA
GAGCCUAUAGCUCAGUGGUAGAGCAAUUGACUGCAGAUCAAUAGGUCACCGGUUCGAAUCCGGUUGGGCUCU
(((((((..((((.......)))).(((((.......))))).....(((((.......)))))))))))). (-23.00)
>Chr2.tRNA52-GlyGCC
GCACCAGUGGUCUAGUGGUAGAAUAGUACCCUGCCACGGUACAGACCCGGGUUCAAUUCCCGGCUGGUGCA
(((((((..................(((((.......)))))....(((((.......)))))))))))). (-25.60)
>Chr2.tRNA53-ArgACG
GACUUCAUGGCCCAAUGGAUAAGGCGCUGGUCUACGAAACCAGAGAUUCUGGGUUCGAUCCCCAGUGAAGUCG
(((((((..(((..........))).(((((.......))))).....(((((.......)))))))))))). (-22.70)
>Chr2.tRNA54-ArgTCT
GCACCCGUGGCCUAAUGGAUAAGGCGUUUGACUUCUAAUCAAGCGAUUGUGGGUUCGAGUCCCACCGGGUGUG
(((((((..((((........))))((((((.......))))))....(((((.......)))))))))))). (-28.10)
>Chr2.tRNA55-LysCTT
GCCCGUCUAGCUCAGUUGGUAGAGCGCAAGGCUCUUAACCUUGUGGUCGUGGGUUCGAGCCCCACGGUGGGCG
(((((((..((((........))))((((((.......))))))....(((((.......)))))))))))). (-28.00)
>Chr2.tRNA56-GluCTC
UCCGUUGUAGUCUAGCUGGUCAGGAUACUCGGCUCUCACCCGAGAGACCCGGGUUCGAGUCCCGGCAACGGAG
(((((((..((((.........)))).(((((.......)))))....(((((.......)))))))))))). (-24.10)
>Chr2.tRNA57-AlaTGC
GGGGAUGUAGCUCAAAUGGUAGAGCGCUCGCUUUGCAUGCGAGAGGCACGGGGUUCGAUCCCCCGCAUCUCCA
(((((((..((((........)))).(((((.......))))).....(((((.......)))))))))))). (-31.00)
>Chr2.tRNA58-GlyCCC
GCGCAUCUGGUGUAGUGGUAUCAUAGUACCCUCCCACGGUACUGACCAGGGUUCGAUUCCCUGGAUGCGCA
(((((((..(((.........)))((((((.......))))))...(((((.......)))))))))))). (-25.50)
>Chr2.tRNA59-SerGCT
GUCGCUUUGGCCGAGUGGUUAAGGCGUGUGCCUGCUAAGUACAUGGGGUUUCCCCGCGAGAGUUCGAAUCUCUCAGGCGACG
(((((((..(((..........)))((((((.......))))))((((...))))..(((((.......)))))))))))). (-30.80)
>Chr2.tRNA60-ThrTGT
GCCCGUAUAGCUCAGUGGUAGAGCGUCAGUCUUGUAAACUGAAGGUCCGUAGUUCUAUCCUGCGUGUGGGCA
(((((....((((.......)))).(((((.......))))).....(((((.......)))))..))))). (-19.60)
>Chr2.tRNA61-SerGCT
GUCGCUUUGGCCGAGUGGUUAAGGCGUUUGCCUGCUAAGUAAAUGGGGUUUCCCCGCGAGAGUUCGAAUCUCUCAGGCGACG
(((((((..(((..........)))((((((.......))))))((((...))))..(((((.......)))))))))))). (-28.30)
>Chr2.tRNA62-AspGTC
GUCGUUGUAGUAUAGUGGUAAGUAUUCCCGCCUGUCACGCGGGUGACCCGGGUUCGAUCCCCGGCAACGGCG
(((((((.(((((........)))))(((((.......)))))....(((((.......)))))))))))). (-24.60)
>Chr2.tRNA63-CysGCA
GAGCCUAUAGCUCAGUGGUAGAGCAAUUGACUGCAGAUCAAUAGGUCACCGGUUCGAAUCCGGUUGGGCUCU
(((((((..((((.......)))).(((((.......))))).....(((((.......)))))))))))). (-23.00)
>Chr2.tRNA64-TyrGTA
CCGACCUUAGCUCAGUUGGUAGAGCGGAAGACUGUAGUAGUAGCUGUAAUCUUUAGGUCGCUGGUUCGAUUCCGGCAGGUCGGA
(((((((..((((........)))).(((((.((((((....)))))).))))).....(((((.......)))))))))))). (-29.40)
>Chr2.tRNA65-LeuTAA
GCAGGUUUGCCCGAGUGGUUAAGGGGGAAGACUUAAGUUCUUCUGCACAUAAGUGCGCGUGGGUUCGAACCCCACAGCCUGCA
(((((((..(((..........)))((((((.......))))))((((....))))..(((((.......)))))))))))). (-31.70)
>Chr2.tRNA66-TyrGTA
CCGACCUUAGCUCAGUUGGUAGAGCGGAAGACUGUAGUAGUUGCUGUAAUCUUUAGGUCGCUGGUUCGAUUCCGGCAGGUCGGA
(((((((..((((........)))).(((((.((((((....)))))).))))).....(((((.......)))))))))))). (-29.20)
>Chr2.tRNA67-ThrAGT
GCUUUCAUAGCUCAGUUGGUUAGAGCACCCGUUUAGUAAGCGGGAGGUCUUGAGUUCAACUCUCAAUGAAAGCA
(((((((..((((.........)))).(((((((...))))))).....(((((.......)))))))))))). (-24.00)
>Chr2.tRNA68-MetCAT
GGGGUGGUGGCGCAGUUGGCUAGCGCGUAGGUCUCAUAGCUACUGAGUGAUCCUGAGGUCGAGAGUUCGAGCCUCUCUCACCCCA
(((((((..((((((....)).)))).((((..((((..(....).)))).)))).....(((((.......)))))))))))). (-28.90)
>Chr2.tRNA69-AlaAGC
GGGGAUGUAGCUCAAAUGGUAGAGCGCUCGCUUAGCAUGCGAGAGGUACGGGGAUCGAUACCCCGCAUCUCCA
(((((((..((((........)))).(((((.......))))).....(((((.......)))))))))))). (-31.10)
>Chr2.tRNA70-GlyGCC
GCACCAGUGGUCUAGUGGUAGAAUAGUACCCUGCCACGGUACAGACCCGGGUUCGAUUCCCGGCUGGUGCA
(((((((..................(((((.......)))))....(((((.......)))))))))))). (-25.60)
>Chr2.tRNA71-ValTAC
GGUGCUGUGGUGUAGUGGUUAUCACGUUUGCCUUACACGCAAAAGGUCUCCAGUUCGAUCCUGGGCAGCACCA
(((((((..(((..........))).(((((.......))))).....(((((.......)))))))))))). (-20.20)
>Chr2.tRNA72-GlyTCC
GCGUCUGUAGUCCAACGGUUAGGAUAAUUGCCUUCCAAGCAAUAGACCCGGGUUCGACUCCCGGCAGACGCA
(((((((..((((........)))).(((((.......)))))....(((((.......)))))))))))). (-26.90)
>Chr2.tRNA73-GlyTCC
GCGUCUGUAGUCCAACGGUUAGGAUAAUUGCCUUCCAAGCAAUAGACCCGGGUUCGACUCCCGGCAGACGCA
(((((((..((((........)))).(((((.......)))))....(((((.......)))))))))))). (-26.90)
>Chr2.tRNA74-LysTTT
GCCGUCUUAGCUCAGUGGUAGAGCGCGUGGCUUUUAACCACGUGGCCGUGGGUUCGAUCCCCACAGACGGCG
(((((((..((((.......))))((((((.......))))))....(((((.......)))))))))))). (-32.00)
>Chr2.tRNA75-LeuAAG
GUUGAUAUGGCCGAGUUGGUCUAAGGCGCCAGAUUAAGGUUCUGGUCCGAAAGGGCGUGGGUUCAAAUCCCACUGUCAACA
(((((((..(((.((.....))..)))((((((.......))))))((....))..(((((.......)))))))))))). (-28.70)
>Chr2.tRNA76-iMetCAT
AUCAGAGUGGCGCAGCGGAAGCGUGGUGGGCCCAUAACCCACAGGUCCCAGGAUCGAAACCUGGCUCUGAUA
(((((((..((((.......)))).(((((.......))))).....(((((.......)))))))))))). (-25.90)
>Chr2.tRNA77-iMetCAT
AUCAGAGUGGCGCAGCGGAAGCGUGGUGGGCCCAUAACCCACAGGUCCCAGGAUCGAAACCUGGCUCUGAUA
(((((((..((((.......)))).(((((.......))))).....(((((.......)))))))))))). (-25.90)
>Chr2.tRNA78-ArgACG
GACUCCAUGGCCCAAUGGAUAAGGCGCUGGUCUACGAAACCAGAGACUCUGGGUUCGAUCCCCAGUGGAGUCG
(((((((..(((..........))).(((((.......))))).....(((((.......)))))))))))). (-25.10)
>Chr2.tRNA79-IleAAT
GGCCUAUUAGCUCAGUUGGUUAGAGCGUCGUGCUAAUAACGCGAAGGUCACAGGUUCGAUCCCUGUAUAGGCCA
(((((((..((((.........)))).(((((.......))))).....(((((.......)))))))))))). (-24.00)
>Chr2.tRNA80-GlnCTG
GGUUCUAUGGUCUAGCGGUUAGGACAUUGGACUCUGAAUCCAGUAACCCGAGUUCAAUUCUCGGUAGAACCU
(((((((..((((........))))((((((.......))))))...(((((.......)))))))))))). (-21.90)
>Chr2.tRNA81-LeuAAG
GUUGAUAUGGCCGAGUUGGUCUAAGGCGCCAGAUUAAGGUUCUGGUCCGAAAGGGCGUGGGUUCAAAUCCCACUGUCAACA
(((((((..(((.((.....))..)))((((((.......))))))((....))..(((((.......)))))))))))). (-28.70)
>Chr2.tRNA82-TyrGTA
CCGACCUUAGCUCAGUUGGUAGAGCGGAAGACUGUAGUAGUUGCUGUGAUCUUUAGGUCGCUGGUUCGAUUCCGGCAGGUCGGA
(((((((..((((........)))).(((((...((((....))))...))))).....(((((.......)))))))))))). (-28.00)
>Chr2.tRNA84-AsnGTT
GCUGGAGUAGCUCAGUUGGUUAGAGCGUGUGGCUGUUAACCACAAGGUCAGAGGUUCGACCCCUCUCUCUAGCG
(((((((..((((.........)))).(((((.......))))).....(((((.......)))))))))))). (-24.30)
>Chr2.tRNA86-TyrGTA
CCGACCUUAGCUCAGUUGGUAGAGCGGAAGACUGUAGUUGUUUAAAACAGAUAAUCUUUAGGUCGCUGGUUCGAUUCCGGCAGGUCGGA
(((((((..((((........)))).(((((.(((.(((......)))..))).))))).....(((((.......)))))))))))). (-28.90)
>Chr2.tRNA97-ThrCGT
GCCUCUGUAGCAUAGUGGUAUUGCGUUCGCUUCGUAAGCGAAAGGCCGCGAGUUCGAUCCUCGCCGGAGGCU
(((((((..(((.........))).(((((((...))))))).....(((((.......)))))))))))). (-25.80)
>Chr2.tRNA98-ThrCGT
GCCUCCGUAGCAUAGUGGUAUUGCGUUCGCUUCGUAAGCGAAAGGUCGUGAGUUCGAUCCUCACCGUAGGCU
((((.((..(((.........))).(((((((...))))))).....(((((.......))))))).)))). (-19.60)
>Chr2.tRNA99-AlaTGC
GGGGAUGUAGCUCAAAUGGUAGAGCGCUCGCUUUGCAUGCGAGAGGCACGGGGUUCGAUCCCCCGCAUCUCCA
(((((((..((((........)))).(((((.......))))).....(((((.......)))))))))))). (-31.00)
>Chr2.tRNA100-AlaAGC
GGGGAUGUAGCUCAGAUGGUAGAGCGCUCGCUUAGCAUGCGAGAGGUACGGGGAUCGAUACCCCGCAUCUCCA
(((((((..((((........)))).(((((.......))))).....(((((.......)))))))))))). (-31.10)
>Chr3.tRNA1-ProAGG
GGGCAUUUGGUCUAGUGGUAUGAUUCUCGCUUAGGGUGCGAGAGGUCCCGAGUUCAAUUCUCGGAAUGCCCC
(((((((..(((.........)))((((((.......))))))....(((((.......)))))))))))). (-25.70)
>Chr3.tRNA2-IleAAT
GGCCCAUUAGCUCAGUUGGUUAGAGCGUCGUGCUAAUAACGCGAAGGUCGCAGGUUCGAAACCUGCAUGGGCCA
(((((((..((((.........)))).(((((.......))))).....(((((((...)))))))))))))). (-30.70)
>Chr3.tRNA3-AspGTC
GUCGUUGUAGUAUAGUGGUAAGUAUUCCCGCCUGUCACGCGGGUGACCCGGGUUCGAUCCCCGGCAACGGCG
(((((((.(((((........)))))(((((.......)))))....(((((.......)))))))))))). (-24.60)
>Chr3.tRNA4-SerAGA
GUGGACGUGCCGGAGUGGUUAUCGGGCAUGACUAGAAAUCAUGUGGGCUCUGCCCGCGCAGGUUCGAAUCCUGCCGUUCACG
(((((((..((((........))))((((((.......))))))((((...))))..(((((.......)))))))))))). (-30.80)
>Chr3.tRNA5-TrpCCA
GGAUCCGUGGCGCAAUGGUAGCGCGUCUGACUCCAGAUCAGAAGGUUGCGUGUUCGAUUCACGUCGGGUUCA
(((((((..((((.......)))).(((((.......))))).....(((((.......)))))))))))). (-22.60)
>Chr3.tRNA6-TrpCCA
GGAUCCGUGGCGCAAUGGUAGCGCGUCUGACUCCAGAUCAGAAGGUUGCGUGUUCGAUUCACGUCGGGUUCA
(((((((..((((.......)))).(((((.......))))).....(((((.......)))))))))))). (-22.60)
>Chr3.tRNA7-ArgCCG
GUUUGCGUGGCCUAAUGGAUAAGGCGCUCGCCUCCGAAGCGGGAGAUUGUGGGUUCGAAUCCCAUCGCGAACG
(((((((..((((........)))).(((((.......))))).....(((((.......)))))))))))). (-25.10)
>Chr3.tRNA8-IleTAT
GCUCCCGUAGCUCAGUUGGUUAGAGCGUUGGUCUUAUGAGCCGAAGGUCGCGGGUUCGAGCCCCGCCGGAAGCA
(((.(((..((((.........)))).(((((.......))))).....(((((.......)))))))).))). (-22.90)
>Chr3.tRNA9-ValTAC
GGUGCUGUGGUGUAGUGGUUAUCACGUUUGCCUUACACGCAAAAGGUCUCCAGUUCGAUCCUGGGCAGCACCA
(((((((..(((..........))).(((((.......))))).....(((((.......)))))))))))). (-20.20)
>Chr3.tRNA10-LysTTT
GCCGUCUUAGCUCAGCGGUAGAGCGCGUGGCUUUUAACCACGUGGCCGUGGGUUCGAUCCCCACAGACGGCG
(((((((..((((.......))))((((((.......))))))....(((((.......)))))))))))). (-32.00)
>Chr3.tRNA11-SerCGA
GUCAAUAUGUCCGAGUGGUUAAGGAGAUUGACUCGAAAUCAAUUGGGCUUUGCCCGCGCAGGUUCGAAUCCUGCUGUUGACG
(((((((..(((..........)))((((((.......))))))((((...))))..(((((.......)))))))))))). (-24.90)
>Chr3.tRNA12-LeuTAA
GCAGGUUUGCCCGAGAGGUUAAGGGGGAAGACUUAAGUUCUUCUGCACAUAAGUGCGCGUGGGUUCGAACCCCACAGCCUGCA
(((((((..(((..........)))((((((.......))))))((((....))))..(((((.......)))))))))))). (-31.70)
>Chr3.tRNA13-ArgTCT
GCACCCGUGGCCUAAUGGAUAAGGCGUUUGACUUCUAAUCAAACGAUUGUGGGUUCGAGUCCCACCGGGUGUG
(((((((..((((........))))((((((.......))))))....(((((.......)))))))))))). (-28.10)
>Chr3.tRNA14-ArgCCT
GCGCCUGUAGCUCAGUGGAUAGAGCGUCUGUUUCCUAAGCAGAAGGUCGUAGGUUCGACCCCUACCUGGCGCG
(((((....((((........)))).(((((((...))))))).....(((((.......)))))..))))). (-25.00)
>Chr3.tRNA15-ValCAC
GUCUGGGUAGUGUAGUCGGUUAUCACGCUAGUCUCACACACUAGAGGUCCCCGGUUCGAACCCGGGCUCAGACA
(((((((..(((...........))).(((((.......))))).....(((((.......)))))))))))). (-21.30)
>Chr3.tRNA16-LysTTT
GCCGUCUUAGCUCAGUGGUAGAGCGCGUGGCUUUUAACCACGUGGCCGUGGGUUCGAUCCCCACAGACGGCG
(((((((..((((.......))))((((((.......))))))....(((((.......)))))))))))). (-32.00)
>Chr3.tRNA17-LeuAAG
GUUGAUAUGGCCGAGUUGGUCUAAGGCGCCAGAUUAAGGUUCUGGUCCGAAAGGGCGUGGGUUCAAAUCCCACUGUCAACA
(((((((..(((.((.....))..)))((((((.......))))))((....))..(((((.......)))))))))))). (-28.70)
>Chr3.tRNA18-AspGTC
GUCGUUGUAGUAUAGUGGUAAGUAUUCCCGCCUGUCACGCGGGUGACCCGGGUUCGAUCCCCGGCAACGGCG
(((((((.(((((........)))))(((((.......)))))....(((((.......)))))))))))). (-24.60)
>Chr3.tRNA19-CysGCA
GGGUCCUUAGCUCAGUGGUAGAGCAUUUGACUGCAGAUCAAGAGGUCACCGGUUCGAACCCGGUAGGGCCCU
(((((((..((((.......))))..((((.......))))......(((((.......)))))))))))). (-22.90)
>Chr3.tRNA20-PheGAA
GCGGGGAUAGCUCAGUUGGGAGAGCGUCAGACUGAAGAUCUGAAGGUCGCGUGUUCGAUCCACGCUCACCGCA
((((.((..((((........)))).(((((.......))))).....(((((.......))))))).)))). (-22.50)
>Chr3.tRNA21-LysCTT
GCCCGUCUAGCUCAGUUGGUAGAGCGCAAGGCUCUUAACCUUGUGGUCGUGGGUUCGAACCCCACGGUGGGCG
(((((((..((((........))))((((((.......))))))....(((((.......)))))))))))). (-28.00)
>Chr3.tRNA22-TyrGTA
CCGACCUUAGCUCAGUUGGUAGAGCGGAAGACUGUAGGCGUUGCAGAUAAUCUUUAGGUCGCUGGUUCGAUUCCGGCAGGUCGGA
(((((((..((((........)))).((((((((((.....)))))....))))).....(((((.......)))))))))))). (-29.50)
>Chr3.tRNA23-ArgCCT
GCGCCUGUAGCUCAGUGGAUAGAGCGUCUGUUUCCUAAGCAGAAGGUCGUAGGUUCGACCCCUACCUGGCGCG
(((((....((((........)))).(((((((...))))))).....(((((.......)))))..))))). (-25.00)
>Chr3.tRNA26-ValCAC
GUCUGGGUGGUGUAGUCGGUUAUCACGCUAGUCUCACACACUAGAGGUCCCCGGUUCGAACCCGGGCUCAGACA
(((((((..(((...........))).(((((.......))))).....(((((.......)))))))))))). (-21.50)
>Chr3.tRNA27-AspGTC
GUCGUUGUAGUAUAGUGGUAAGUAUUCCCGCCUGUCACGCGGGUGACCCGGGUUCGAUCCCCGGCAACGGCG
(((((((.(((((........)))))(((((.......)))))....(((((.......)))))))))))). (-24.60)
>Chr3.tRNA28-ProTGG
GGGCGUUUGGUCUAGUGGUAUGAUUCUCGCUUUGGGUGCGAGAGGUCCCGAGUUCGAUUCUCGGAACGCCCC
(((((((..(((.........)))((((((.......))))))....(((((.......)))))))))))). (-27.10)
>Chr3.tRNA29-ProTGG
GGGCGUUUGGUCUAGUGGUAUGAUUCUCGCUUUGGGUGCGAGAGGUCCCGAGUUCGAUUCUCGGAACGCCCC
(((((((..(((.........)))((((((.......))))))....(((((.......)))))))))))). (-27.10)
>Chr3.tRNA30-AlaAGC
GGGGAUGUAGCUCAGAUGGUAGAGCGCUCGCUUAGCAUGCGAGAGGUACGGGGAUCGAUACCCCGCAUCUCCA
(((((((..((((........)))).(((((.......))))).....(((((.......)))))))))))). (-31.10)
>Chr3.tRNA31-ProAGG
GGGCAUUUGGUCUAGUGGUAUGAUUCUCGCUUAGGGUGCGAGAGGUCCCGAGUUCAAUUCUCGGAAUGCCCC
(((((((..(((.........)))((((((.......))))))....(((((.......)))))))))))). (-25.70)
>Chr3.tRNA32-LysCTT
GCCCGUCUAGCUCAGUUGGUAGAGCGCAAGGCUCUUAACCUUGUGGUCGUGGGUUCGAGCCCCACGGUGGGCG
(((((((..((((........))))((((((.......))))))....(((((.......)))))))))))). (-28.00)
>Chr3.tRNA33-ValAAC
GGUUUCGUGGUGUAGUUGGUUAUCACGUCAGUCUAACACACUGAAGGUCUCCGGUUCGAACCCGGGCGAAGCCA
(((((((..(((...........))).(((((.......))))).....(((((.......)))))))))))). (-19.00)
>Chr3.tRNA34-ValAAC
GGUUUCGUGGUGUAGUUGGUUAUCACGUCAGUCUAACACACUAAAGGUCUCCGGUUCGAACCCGGGCGAAGCCA
(((((((..(((...........))).......................(((((.......)))))))))))). (-14.90)
>Chr3.tRNA35-ValAAC
GGUUUCGUGGUGUAGUUGGUUAUCACGUCAGUCUAACACACUGAAGGUCUCCGGUUCGAACCCGGGCGAAGCCA
(((((((..(((...........))).(((((.......))))).....(((((.......)))))))))))). (-19.00)
>Chr3.tRNA36-GlyTCC
GCGUCUGUAGUCCAACGGUUAGGAUAAUUGCCUUCCAAGCAAUAGACCCGGGUUCGACUCCCGGCAGACGCA
(((((((..((((........)))).(((((.......)))))....(((((.......)))))))))))). (-26.90)
>Chr3.tRNA37-SerAGA
GUGGGCGUGCCGGAGUGGUUAUCGGGCAUGACUAGAAAUCAUGUGGGCUUUGCCCGCGCAGGUUCGAAUCCUGCCGCUCACG
(((((((..((((........))))((((((.......))))))((((...))))..(((((.......)))))))))))). (-32.80)
>Chr3.tRNA38-ThrTGT
GCCCUUAUAGCUCAGUGGUAGAGCGUCAGUCUUGUAAACUGAAGGUCCGUAGUUCGAUCCUGCGUGAGGGCA
(((((((..((((.......)))).(((((.......))))).....(((((.......)))))))))))). (-22.60)
>Chr3.tRNA39-GlnTTG
GGUUCUAUGGUGUAGUGGUUAGCACUCUGGACUUUGAAUCCAGCGACCUGGGUUCGACUCCCGGUAGGACCU
(((((((.(((((........)))))(((((.......)))))....(((((.......)))))))))))). (-22.40)
>Chr3.tRNA40-ValAAC
GGUUUCGUGGUGUAGUUGGUUAUCACGUCAGUCUAACACACUGAAGGUCUCCGGUUCGAACCCGGGCGAAGCCA
(((((((..(((...........))).(((((.......))))).....(((((.......)))))))))))). (-19.00)
>Chr3.tRNA41-GluTTC
UCCAUUGUCGUCCAGCGGUUAGGAUAUCUGGCUUUCACCCAGGAGACCCGGGUUCGAUUCCCGGCAAUGGAG
(((((((..((((........))))..((((.......)))).....(((((.......)))))))))))). (-23.30)
>Chr3.tRNA42-ValTAC
GGUGCUGUGGUGUAGUGGUUAUCACGUUUGCCUUACACGCAAAAGGUCUCCAGUUCGACCCUGGGCAGCACCA
(((((((..(((..........))).(((((.......))))).....(((((.......)))))))))))). (-20.20)
>Chr3.tRNA43-AsnGTT
GCUGGAAUAGCUCAGUUGGUUAGAGCGUGUGGCUGUUAACCACAAGGUCGGAGGUUCGACCCCUCCUUCUAGCG
(((((((..((((.........)))).(((((.......))))).....(((((.......)))))))))))). (-25.20)
>Chr3.tRNA44-LeuTAG
GACAGUUUGGCCGAGUGGUCUAAGGCGCCAGAUUUAGGCUCUGGUCCGAAAGGGCGUGGGUUCAAAUCCCACAGCUGUCA
(((((((..(((.((....))..)))((((((.......))))))((....))..(((((.......)))))))))))). (-29.70)
>Chr3.tRNA45-AspGTC
GUCGUUGUAGUAUAGUGGUAAGUAUUCCCGCCUGUCACGCGGGUGACCCGGGUUCGAUCCCCGGCAACGGCG
(((((((.(((((........)))))(((((.......)))))....(((((.......)))))))))))). (-24.60)
>Chr3.tRNA46-LeuTAA
GCAGGUUUGCCCGAGAGGUUAAGGGGGAAGACUUAAGUUCUUCUGCACAUAAGUGCGCGUGGGUUCGAACCCCACAGCCUGCA
(((((((..(((..........)))((((((.......))))))((((....))))..(((((.......)))))))))))). (-31.70)
>Chr3.tRNA47-LysTTT
GCCGUCUUAGCUCAGUGGUAGAGCGCGUGGCUUUUAACCACGUGGCCGUGGGUUCGAUCCCCACAGACGGCG
(((((((..((((.......))))((((((.......))))))....(((((.......)))))))))))). (-32.00)
>Chr3.tRNA48-GlyGCC
GCACCAGUGGUCUAGUGGUAGAAUAGUACCCUGCCACGGUACAGACCCGGGUUCGAUUCCCGGCUGGUGCA
(((((((..................(((((.......)))))....(((((.......)))))))))))). (-25.60)
>Chr3.tRNA49-iMetCAT
AUCAGAGUGGCGCAGCGGAAGCGUGGUGGGCCCAUAACCCACAGGUCCCAAGAUCGAAACUUGGCUCUGAUA
(((((((..((((.......)))).(((((.......))))).....(((((.......)))))))))))). (-23.50)
>Chr3.tRNA51-SerGCT
GACACUUUGGCCGAGUGGUUAAGGCGUUUGCCUGCUAAGUAAAUGGGGUUUCCCCGCGAGAGUUCGAAUCUCUCAGGUGUCG
(((((((..(((..........)))((((((.......))))))((((...))))..(((((.......)))))))))))). (-26.80)
>Chr3.tRNA52-GlyGCC
GCACCAGUGGUCUAGUGGUAGAAUAGUACCCUGCCACGGUACAGACCCGGGUUCGAUUCCCGGCUGGUGCA
(((((((..................(((((.......)))))....(((((.......)))))))))))). (-25.60)
>Chr3.tRNA53-ThrTGT
GCCCGUAUAGCUCAGUGGUAGAGCGUCAGUCUUGUAAACUGAAGGUCCGUAGUUCGAUCCUGCGUGUGGCACU
.........((((.......)))).(((((.......))))).....(((((.......)))))......... (-12.10)
>Chr3.tRNA54-ValAAC
GGUUUCGUGGUGUAGUUGGUUAUCACGUCAGUCUAACACACUGAAGGUCUCCGGUUCGAACCCGGGCGAAGCCA
(((((((..(((...........))).(((((.......))))).....(((((.......)))))))))))). (-19.00)
>Chr3.tRNA55-LeuAAG
GUUGAUAUGGCCGAGUUGGUCUAAGGCGCCAGAUUAAGGUUCUGGUCCGAAAGGGCGUGGGUUCAAAUCCCACUGUCAACA
(((((((..(((.((.....))..)))((((((.......))))))((....))..(((((.......)))))))))))). (-28.70)
>Chr3.tRNA56-GluCTC
UCCGUUGUAGUCUAGCUGGUCAGGAUACUCGGCUCUCACCCGAGAGACCCGGGUUCGAGUCCCGGCAACGGAG
(((((((..((((.........)))).(((((.......)))))....(((((.......)))))))))))). (-24.10)
>Chr3.tRNA57-GlyGCC
GCACCAGUGGUCUAGUGGUAGAAUAGUACCCUGCCACGGUACAGACCCGGGUUCGAUUCCCGGCUGGUGCA
(((((((..................(((((.......)))))....(((((.......)))))))))))). (-25.60)
>Chr3.tRNA58-AlaCGC
GGGGAUGUAGCUCAUAUGGUAGAGCGCUCGCUUCGCAUGCGAGAGGCACGGGGUUCGAUUCCCCGCAUCUCCA
(((((((..((((........)))).(((((.......))))).....(((((.......)))))))))))). (-31.60)
>Chr3.tRNA59-GlnCTG
GGUUCCAUGGUCUAGUGGUCAGGACAUUGGACUCUGAAUCCAGUAACCCGAGUUCAAGUCUCGGUGGAACCU
(((((((..((((........))))((((((.......))))))...(((((.......)))))))))))). (-23.90)
>Chr3.tRNA60-AlaTGC
GGGGAUGUAGCUCAUAUGGUAGAGCGCUCGCUUUGCAUGCGAGAGGCACAGGGUUCGAUUCCCUGCAUCUCCA
(((((((..((((........)))).(((((.......))))).....(((((.......)))))))))))). (-30.10)
>Chr3.tRNA61-GlyCCC
GCGCAUCUGGUGUAGUGGUAUCAUAGUACCCUCCCACGGUACUGACCAGGGUUCGAUUCCCUGGAUGCGCA
(((((((..(((.........)))((((((.......))))))...(((((.......)))))))))))). (-25.50)
>Chr3.tRNA62-AlaTGC
GGGGAUGUAGCUCAAAUGGUAGAGCGCUCGCUUUGCAUGCGAGAGGCACGGGGUUCGAUCCCCCGCAUCUCCA
(((((((..((((........)))).(((((.......))))).....(((((.......)))))))))))). (-31.00)
>Chr3.tRNA63-AlaTGC
GGGGAUGUAGCUCAAAUGGUAGAGCGCUCGCUUUGCAUGCGAGAGGCACGGGGUUCGAUCCCCCGCAUCUCCA
(((((((..((((........)))).(((((.......))))).....(((((.......)))))))))))). (-31.00)
>Chr3.tRNA64-PheGAA
GCGGGGAUAGCUCAGUUGGGAGAGCGUCAGACUGAAGAUCUGAAGGUCGCGUGUUCGAUCCACGCUCACCGCA
((((.((..((((........)))).(((((.......))))).....(((((.......))))))).)))). (-22.50)
>Chr3.tRNA65-LysCTT
GCCCGUCUAGCUCAGUUGGUAGAGCGCAAGGCUCUUAACCUUGUGGUCGUGGGUUCGAGCCCCACGGUGGGCG
(((((((..((((........))))((((((.......))))))....(((((.......)))))))))))). (-28.00)
>Chr3.tRNA66-SerGCT
GUCGCUUUGGCCGAGUGGUUAAGGCGUGUUCCUGCUAAGUACAUGGGGUUUCCCCGCGAGAGUUCGAAUCUGUCAGGCGACG
(((((((..(((..........)))((((...........))))((((...))))..((.((.......)).))))))))). (-22.80)
>Chr3.tRNA67-AspGTC
GUCGUUGUAGUAUAGUGGUAAGUAUUCCCGCCUGUCACGCGGGUGACCCGGGUUCGAUCCCCGGCAACGGCG
(((((((.(((((........)))))(((((.......)))))....(((((.......)))))))))))). (-24.60)
>Chr3.tRNA68-LysCTT
GCCCGUCUAGCUCAGUUGGUAGAGCGCAAGGCUCUUAACCUUGUGGUCGUGGGUUCGAGCCCCACGGUGGGCG
(((((((..((((........))))((((((.......))))))....(((((.......)))))))))))). (-28.00)
>Chr3.tRNA69-CysGCA
GGGUCCAUAGCUCAGUGGUAGAGCAUUUGACUGCAGAUCAAGAGGUCACCGGUUCGAACCCGGUUGGGCCCU
(((((((..((((.......))))..((((.......))))......(((((.......)))))))))))). (-23.00)
>Chr3.tRNA70-ProAGG
GGGCAUUUGGUCUAGUGGUAUGAUUCUCGCUUAGGGUGCGAGAGGUCCCGAGUUCAAUUCUCGGAAUGCCCC
(((((((..(((.........)))((((((.......))))))....(((((.......)))))))))))). (-25.70)
>Chr3.tRNA71-AspGTC
GUCGUUGUAGUAUAGUGGUAAGUAUUCCCGCCUGUCACGCGGGUGACCCGGGUUCGAUCCCCGGCAACGGCG
(((((((.(((((........)))))(((((.......)))))....(((((.......)))))))))))). (-24.60)
>Chr3.tRNA72-GluCTC
UCCGUCGUAGUCUAGCUGGUUAGGAUACUCGGCUCUCACCCGAGAGACCCGGGUUCGAGUCCCGGCGACGGAG
(((((((..((((.........)))).(((((.......)))))....(((((.......)))))))))))). (-25.90)
>Chr3.tRNA73-GluTTC
UCCGUUAUCGUCCAGCGGUUAGGAUAUCUGGCUUUCACCCAGGAGACCCGGGUUCGAUUCCCGGUAACGGAG
(((((((..((((........))))..((((.......)))).....(((((.......)))))))))))). (-23.20)
>Chr3.tRNA74-TyrGTA
CCGACCUUAGCUCAGUUGGUAGAGCGGAAGACUGUAGUCUGUGACAGCAAAUCUUUAGGUCGCUGGUUCGAUUCCGGCAGGUCGGA
(((((((..((((........)))).(((((.(((.(((...))).)))..))))).....(((((.......)))))))))))). (-29.00)
>Chr3.tRNA75-GlyTCC
GCGUCUGUAGUCCAACGGUUAGGAUAAUUGCCUUCCAAGCAAUAGACCCGGGUUCGACUCCCGGCAGACGCA
(((((((..((((........)))).(((((.......)))))....(((((.......)))))))))))). (-26.90)
>Chr3.tRNA76-AlaAGC
GGGGAUGUAGCUCAGAUGGUAGAGCGCUCGCUUAGCAUGCGAGAGGUACGGGGAUCGAUACCCCGCAUCUCCA
(((((((..((((........)))).(((((.......))))).....(((((.......)))))))))))). (-31.10)
>Chr3.tRNA77-IleAAT
GGCCUAUUAGCUCAGUUGGUUAGAGCGUCGUGCUAAUAACGCGAAGGUCACAGGUUCGAUCCCUGUAUAGGCCA
(((((((..((((.........)))).(((((.......))))).....(((((.......)))))))))))). (-24.00)
>Chr3.tRNA78-ProAGG
GGGCGUUUGGUCUAGUGGUAUGAUUCUCGCUUAGGGUGCGAGAGGUCCCGAGUUCAAUUCUCGGAACGCCCC
(((((((..(((.........)))((((((.......))))))....(((((.......)))))))))))). (-27.10)
>Chr3.tRNA79-SerGCT
GUCGCUUUGGCCGAGUGGUUAAGGCGUGUGCCUGCUAAGUACAUGGGAUUUUCCCGCGAGAGUUCGAAUCUCUCAGGCGACG
(((((((..(((..........)))((((((.......))))))((((...))))..(((((.......)))))))))))). (-29.40)
>Chr3.tRNA80-ArgACG
GGUUCCAUGGCCCAAUGGAUAAGGCGCUGGUCUACGAAACCAGAGAUUCUGGGUUCGAUCCCCAGUGGAAUCG
(((((((..(((..........))).(((((.......))))).....(((((.......)))))))))))). (-22.20)
>Chr3.tRNA81-ThrAGT
GCUCUCGUAGCUCAGUUGGUUAGAGCACCCGUUUAGUAAGCGGGAGGUCUUGAGUUCAACUCUCAACGAGAGCA
(((((((..((((.........)))).(((((((...))))))).....(((((.......)))))))))))). (-27.90)
>Chr3.tRNA82-IleTAT
GGUCCCGUAGCUCAGUUGGUUAGAGCGUUGGUCUUAUGAGCCGAAGGUCGCGGGUUCGAGCCCCGCCGGGACCA
(((((((..((((.........)))).(((((.......))))).....(((((.......)))))))))))). (-29.80)
>Chr3.tRNA83-ArgCCG
GAUCCCAUAGCGGAGUGGAUAUCGCGUUAGACUCCGAAUCUAAAGGUCGUGGGUUCGAUUCCCACUGGGAUCA
(((((((..((((........)))).(((((.......))))).....(((((.......)))))))))))). (-22.90)
>Chr3.tRNA84-ProCGG
GGGUGUUUGGUCUAGUGGUAUGAUUCUCGCUUCGGGUGCGAGAGGUCCCGAGUUCGAUUCUCGGAACACCCC
(((((((..(((.........)))((((((.......))))))....(((((.......)))))))))))). (-25.60)
>Chr3.tRNA86-SerTGA
GUCGAUAUGUCCGAGUGGUUAAGGAGAUAGACUUGAAAUCUAUUGGGCUUCGCCCGCGCAGGUUCGAACCCUGCUGUCGACG
(((((((..(((..........)))((((((.......))))))((((...))))..(((((.......)))))))))))). (-26.50)
>Chr3.tRNA87-ArgTCG
GACCGCAUAGCGCAGUGGAUUAGCGCGUUUGACUUCGGAUCAAAAGGUCGUGGGUUCGACUCCCACUGUGGUCG
(((((((..((((.........)))).((((((....).))))).....(((((.......)))))))))))). (-25.10)
>Chr3.tRNA88-SerTGA
GUCAAUAUGUCCGAGUGGUUAAGGAGACAGACUUGAAAUCUGUUGGGCUUCGCCCGCGCAGGUUCGAACCCUGCUGUUGACG
(((((((..(((..........)))((((((.......))))))((((...))))..(((((.......)))))))))))). (-26.60)
>Chr3.tRNA89-MetCAT
GGGGUGGUGGCGCAGUUGGCUAGCGCGUAGGUCUCAUAGCUAUCUGAGUAAUCCUGAGGUCGAGAGUUCGAGCCUCUCUCACCCCA
(((((((..((((((....)).)))).((((.((((........))))....)))).....(((((.......)))))))))))). (-28.40)
>Chr3.tRNA90-HisGTG
GUGGCUGUAGUUUAGUGGUAAGAAUUCCACGUUGUGGCCGUGGAGACCUGGGCUCGAAUCCCAGCAGCCACA
(((((((..................((((((.......))))))...(((((.......)))))))))))). (-25.30)
>Chr3.tRNA91-ProTGG
GGGCAUUUGGUCUAGUGGUAUGAUUCUCGCUUUGGGUGCGAGAGGUCCCGAGUUCGAUUCUCGGAAUGCCCC
(((((((..(((.........)))((((((.......))))))....(((((.......)))))))))))). (-25.70)
>Chr3.tRNA92-GlyGCC
GCACCAGUGGUCUAGUGGUAGAAUAGAACCCUGCCACGGUACAGACCCGGGUUCGAUUCCCGGCUGGUGCA
(((((((....................(((.......)))......(((((.......)))))))))))). (-21.10)
>Chr3.tRNA93-ProCGG
GGGUGUUUGGUCUAGUGGUAUGAUUCGCGCUUCGGGUGCGCGAGGUCCCGAGUUCGAUUCUCGGAACACCCC
(((((((..(((.........)))((((((.......))))))....(((((.......)))))))))))). (-26.90)
>Chr3.tRNA94-GluTTC
UCCGUUGUCGUCCAGCGGUUAGGAUAUCUGGCUUUCACCCAGGAGACCCGGGUUCGAUUCCCGGCAACGGAG
(((((((..((((........))))..((((.......)))).....(((((.......)))))))))))). (-24.70)
>Chr4.tRNA1-LysCTT
GCCCGUCUAGCUCAGUUGGUAGAGCGCAAGGCUCUUAACCUUGUGGUCGUGGGUUCGAGCCCCACGGUGGGCG
(((((((..((((........))))((((((.......))))))....(((((.......)))))))))))). (-28.00)
>Chr4.tRNA3-ProAGG
GGGCAUUUGGUCUAGUGGUAUGAUUCUCGCUUAGGGUGCGAGAGGUCCCGAGUUCAAUUCUCGGAAUGCCCC
(((((((..(((.........)))((((((.......))))))....(((((.......)))))))))))). (-25.70)
>Chr4.tRNA4-ThrTGT
GCCCGUAUAGCUCAGUGGUAGAGCGUCAGUCUUGUAAACUGAAGGUCCGUAGUUCGAUCCUGCGUGUGGGCA
(((((....((((.......)))).(((((.......))))).....(((((.......)))))..))))). (-19.60)
>Chr4.tRNA5-GlnCTG
GGUCCUAUGGUCUAGUGGUCAGGACAUUGGACUCUGAAUCCAGUAACCCGAGUUCAAAUCUCGGUAGGACCU
(((((((..((((........))))((((((.......))))))...(((((.......)))))))))))). (-24.30)
>Chr4.tRNA6-GlyCCC
GCGCAUCUGGUGUAGUGGUAUCAUAGUACCCUCCCACGGUACUGACCAGGGUUCGAUUCCCUGGAUGCGCA
(((((((..(((.........)))((((((.......))))))...(((((.......)))))))))))). (-25.50)
>Chr4.tRNA8-TyrGTA
CCGACCUUAGCUCAGUUGGUAGAGCGGAAGACUGUAGUAGUUGCUGAAAUCUUUAGGUCGCUGGUUCGAUUCCGGCAGGUCGGA
(((((((..((((........)))).(((((...((((....))))...))))).....(((((.......)))))))))))). (-28.80)
>Chr4.tRNA9-ThrTGT
GCCCGUAUAGCUCAGUGGUAGAGCGUCAGUCUUGUAAACUGAAGGUCCGUAGUUCGAUCCUGCGUGUGGGCA
(((((....((((.......)))).(((((.......))))).....(((((.......)))))..))))). (-19.60)
>Chr4.tRNA10-ValAAC
GGUUUCGUGGUGUAGUUGGUUAUCACGUCAGUCUAACACACUGAAGGUCUCCGGUUCGAACCCGGGCGAAGCCA
(((((((..(((...........))).(((((.......))))).....(((((.......)))))))))))). (-19.00)
>Chr4.tRNA11-LysCTT
GCCCGUCUAGCUCAGUUGGUAGAGCGCAAGGCUCUUAACCUUGUGGUCGUGGGUUCGAGCCCCACGGUGGGCG
(((((((..((((........))))((((((.......))))))....(((((.......)))))))))))). (-28.00)
>Chr4.tRNA12-LeuAAG
GUUGAUAUGGCCGAGUUGGUCUAAGGCGCCAGAUUAAGGUUCUGGUCCGAAAGGGCGUGGGUUCAAAUCCCACUGUCAACA
(((((((..(((.((.....))..)))((((((.......))))))((....))..(((((.......)))))))))))). (-28.70)
>Chr4.tRNA13-GluCTC
UCCGUCGUAGUCUAGCUGGUUAGGAUACUCGGCUCUCACCCGAGAGACCCGGGUUCGAGUCCCGGCGACGGAG
(((((((..((((.........)))).(((((.......)))))....(((((.......)))))))))))). (-25.90)
>Chr4.tRNA14-HisGTG
GUGGCUGUAGUUUAGUGGUUAGAAUCCCACGUUGUGGCCGUGGGGACCUGGGCUCGAAUCCCAGCAGCCACA
(((((((..................((((((.......))))))...(((((.......)))))))))))). (-27.20)
>Chr4.tRNA15-LysCTT
GCCCGUCUAGCUCAGUUGGUAGAGCGCAAGGCUCUUAACCUUGUGGUCGUGGGUUCGAGCCCCACGGUGGGCG
(((((((..((((........))))((((((.......))))))....(((((.......)))))))))))). (-28.00)
>Chr4.tRNA16-ThrAGT
GCUCUCGUAGCUCAGUUGGUUAGAGCACCCGUUUAGUAAGCGGGAGGUCUUGAGUUCAACUCUCAACGAGAGCA
(((((((..((((.........)))).(((((((...))))))).....(((((.......)))))))))))). (-27.90)
>Chr4.tRNA17-ValTAC
GAUUCUGUGGUGUAGUGGUUAUCACGUUUGCCUUACACGCAAAAGGUCUCCAGUUCGAUCCUGGGCAGAAUCA
(((((((..(((..........))).(((((.......))))).....(((((.......)))))))))))). (-16.00)
>Chr4.tRNA18-ThrAGT
GCUUUCAUAGCUCAGUUGGUUAGAGCACCCGUUUAGUAAGCGGGAGGUCUUGAGUUCAACUCUCAAUGAAAGCA
(((((((..((((.........)))).(((((((...))))))).....(((((.......)))))))))))). (-24.00)
>Chr4.tRNA19-LeuCAG
GUCAAGAUGGCCGAGUUGGUCUAAGGCGCCAGUUUCAGGUACUGGUCCGAAAGGGCGUGGGUUCAAAUCCCACUCUUGACA
(((((((..(((.((.....))..)))((((((.......))))))((....))..(((((.......)))))))))))). (-30.30)
>Chr4.tRNA20-GluCTC
UCCGUUGUAGUCUAGCUGGUCAGGAUACUCGGCUCUCACCCAAGAGACCCGGGUUCGAGUCCCGGCAACGGAG
(((((((..((((.........)))).((.((.......)).))....(((((.......)))))))))))). (-18.10)
>Chr4.tRNA21-AsnGTT
GCUGGAGUAGCUCAGUUGGUUAGAGCGUGUGGCUGUUAACCACAAGGUCAGAGGUUCGACCCCUCUCUCUAGCG
(((((((..((((.........)))).(((((.......))))).....(((((.......)))))))))))). (-24.30)
>Chr4.tRNA23-LeuCAA
GUCAGGGUGGCCGAGUGGUCUAAGGCGCCAGACUCAAGUUCUGGUCCUCGUAAGAGGGCGUGGGUUCAAAUCCCACUUCUGACA
(((((((..(((.((....))..)))((((((.......))))))((((....))))..(((((.......)))))))))))). (-33.10)
>Chr4.tRNA24-AlaCGC
GGGGGUGUAGCUCAUAUGGUAGAGCGCUCGCUUCGCAUGCGAGAGGCACGGGGUUCGAUUCCCCGCACCUCCA
(((((((..((((........)))).(((((.......))))).....(((((.......)))))))))))). (-33.60)
>Chr4.tRNA25-SerGCT
GUCGCUUUGGCCGAGUGGUUAAGGCGUGUGCCUGCUAAGUACAUGGGCUCUGCCCGCGAGAGUUCGAAUCUCUCAGGCGACG
(((((((..(((..........)))((((((.......))))))((((...))))..(((((.......)))))))))))). (-30.90)
>Chr4.tRNA26-AlaAGC
GGGGAUGUAGCUCAGAUGGUAGAGCGCUCGCUUAGCAUGCGAGAGGCACGGGGAUCGAUACCCCGCAUCUCCA
(((((((..((((........)))).(((((.......))))).....(((((.......)))))))))))). (-31.10)
>Chr4.tRNA27-PheGAA
GCGGGGAUAGCUCAGUUGGGAGAGCGUCAGACUGAAGAUCUGAAGGUCGCGUGUUCGAUCCACGCUCACCGCA
((((.((..((((........)))).(((((.......))))).....(((((.......))))))).)))). (-22.50)
>Chr4.tRNA28-LysTTT
GCCGUCUUAGCUCAGUGGUAGAGCGCGUGGCUUUUACCCACGAGGCCGUGGGUUCGAUCCCCACAGACGGCG
(((((((..((((.......)))).(((((.......))))).....(((((.......)))))))))))). (-30.10)
>Chr4.tRNA29-SerGCT
GUCGCUUUGGCCGAGUGGUUAAGGCGUGUGCCUGCUAAGUACAUGGGGUUUCCCCGCGAGAGUUCGAAUCUCUCAGGCGACG
(((((((..(((..........)))((((((.......))))))((((...))))..(((((.......)))))))))))). (-30.80)
>Chr4.tRNA30-ProTGG
GGGCGUUUGGUCUAGUGGUAUGAUUCUCGCUUUGGGUGCGAGAGGUCCCGAGUUCGAUUCUCGGAACGCCCC
(((((((..(((.........)))((((((.......))))))....(((((.......)))))))))))). (-27.10)
>Chr4.tRNA31-ArgTCT
GCACCCAUGGCCUAAUGGAUAAGGCGCUUGACUUCUAAUCAAGCGAUUGUGGGUUCGAGUCCCACUGGGUGUG
(((((((..((((........))))((((((.......))))))....(((((.......)))))))))))). (-29.90)
>Chr4.tRNA32-ArgACG
GACUCCAUGGCCCAAUGGAUAAGGCGCUGGUCUACGAAACCAGAGAUUCUGGGUUCGAUCCCCAGUGGAGUCG
(((((((..(((..........))).(((((.......))))).....(((((.......)))))))))))). (-25.10)
>Chr4.tRNA33-ArgTCT
GCACCCAUGGCCUAAUGGAUAAGGCGCUUGACUUCUAAUCAAGCGAUUGUGGGUUCGAGUCCCACUGGGUGUG
(((((((..((((........))))((((((.......))))))....(((((.......)))))))))))). (-29.90)
>Chr4.tRNA34-GlyGCC
GCACCAGUGGUCUAGUGGUAGAAUAGUACCCUGCCACGGUACAGACCCGGGUUCGAUUCCCGGCUGGUGCA
(((((((..................(((((.......)))))....(((((.......)))))))))))). (-25.60)
>Chr4.tRNA35-SerCGA
GUCAAUAUGUCCGAGUGGUUAAGGAGAUUGACUCGAAAUCAAUUGGGCUUUGCCCGCGCAGGUUCGAAUCCUGCUGUUGACG
(((((((..(((..........)))((((((.......))))))((((...))))..(((((.......)))))))))))). (-24.90)
>Chr4.tRNA36-ArgTCT
GCGCUCGUGGCCCAAUGGAUAAGGCGUCUGACUUCUAAUCAGACGAUUGUGGGUUCGAUCCCCACCGAGCGUG
(((((((..(((..........)))((((((.......))))))....(((((.......)))))))))))). (-27.00)
>Chr4.tRNA37-GluCTC
UCCGUUGUAGUCUAGCUGGUCAGGAUACUCGGCUCUCACCCGAGAGACCCGGGUUCGAGUCCCGGCAACGGAG
(((((((..((((.........)))).(((((.......)))))....(((((.......)))))))))))). (-24.10)
>Chr4.tRNA38-ThrAGT
GCUCUCGUAGCUCAGUUGGUUAGAGCACCCGUUUAGUAAGCGGGAGGUCUUGAGUUCAACUCUCAACGAAAGCA
(((.(((..((((.........)))).(((((((...))))))).....(((((.......)))))))).))). (-21.50)
>Chr4.tRNA39-GluCTC
UCCGUUGUAGUCUAGCUGGUCAGGAUACUCGGCUCUCACCCGAGAGACCCGGGUUCGAGUCCCGGCAACGGAG
(((((((..((((.........)))).(((((.......)))))....(((((.......)))))))))))). (-24.10)
>Chr4.tRNA40-ProCGG
GGGUGUUUGGUCUAGUGGUAUGAUUCUCGCUUCGGGUGCGAGAGGUCCCGAGUUCGAUUCUCGGAACACCCC
(((((((..(((.........)))((((((.......))))))....(((((.......)))))))))))). (-25.60)
>Chr4.tRNA41-HisGTG
GUGGCUGUAGUUUAGUGGUAAGAAUUCCACGUUGUGGCCGUGGAGACCUGGGCUCGAAUCCCAGCAGCCACA
(((((((..................((((((.......))))))...(((((.......)))))))))))). (-25.30)
>Chr4.tRNA42-TrpCCA
GGAUCCGUGGCGCAAUGGUAGCGCGUCUGACUCCAGAUCAGAAGGUUGCGUGUUCGAUUCACGUCGGGUUCA
(((((((..((((.......)))).(((((.......))))).....(((((.......)))))))))))). (-22.60)
>Chr4.tRNA43-ValCAC
GUCUGGGUGGUGUAGUCGGUUAUCACGCUAGUCUCACACACUAGAGGUCCCCGGUUCGAACCCGGGCUCAGACA
(((((((..(((...........))).(((((.......))))).....(((((.......)))))))))))). (-21.50)
>Chr4.tRNA44-IleAAT
GGCCCAUUAGCUCAGUUGGUUAGAGCGUCGUGCUAAUAACGCGAAGGUCGCAGGUUCGAAACCUGCAUGGGCCA
(((((((..((((.........)))).(((((.......))))).....(((((((...)))))))))))))). (-30.70)
>Chr4.tRNA45-ArgACG
GACUCCAUGGCCCAAUGGAUAAGGCGCUGGUCUACGAAACCAGAGAUUCUGGGUUCGAUCCCCAGUGGAGUCG
(((((((..(((..........))).(((((.......))))).....(((((.......)))))))))))). (-25.10)
>Chr4.tRNA46-TyrGTA
CCGACCUUAGCUCAGUUGGUAGAGCGGAAGACUGUAGUAGUUGCUGUAAUCUUUAGGUCGCUGGUUCGAUUCCGGCAGGUCGGA
(((((((..((((........)))).(((((.((((((....)))))).))))).....(((((.......)))))))))))). (-29.20)
>Chr4.tRNA47-GluTTC
UCCGAUGUCGUCCAGCGGUUAGGAUAUCUGGCUUUCACCCAGGAGACCCGGGUUCGAUUCCCGGCAUCGGAG
(((((((..((((........))))..((((.......)))).....(((((.......)))))))))))). (-25.10)
>Chr4.tRNA49-IleTAT
GGUCCCGUAGCUCAGUUGGUUAGAGCGUUGGUCUUAUGAGCCGAAGGUCGCGGGUUCGAGCCCCGCCGGGACCA
(((((((..((((.........)))).(((((.......))))).....(((((.......)))))))))))). (-29.80)
>Chr4.tRNA50-ArgCCT
GCGCCUGUAGCUCAGUGGAUAGAGCGUCUGUUUCCUAAGCAGAAAGUCGAAGGUUCGACCCCUUCCUGGCGCG
(((((....((((........)))).(((((((...))))))).....(((((.......)))))..))))). (-24.80)
>Chr4.tRNA51-ThrAGT
GCUUUCAUAGCUCAGUUGGUUAGAGCACCCGUUUAGUAAGCGGGAGGUCUUGAGUUCAACUCUCAAUGAAAGCA
(((((((..((((.........)))).(((((((...))))))).....(((((.......)))))))))))). (-24.00)
>Chr4.tRNA52-MetCAT
GGGGUGGUGGCGCAGUUGGCUAGCGCGUAGGUCUCAUAGCUAUUGAGUGAUCCUGAGGUCGAGAGUUCGAGCCUCUCUCACCCCA
(((((((..((((((....)).)))).((((..((((..(....).)))).)))).....(((((.......)))))))))))). (-28.90)
>Chr4.tRNA53-AlaCGC
GGGGGUGUAGCUCAUAUGGUAGAGCGCUCGCUUCGCAUGCGAGAGGCACGGGGUUCGAUUCCCCGCACCUCCA
(((((((..((((........)))).(((((.......))))).....(((((.......)))))))))))). (-33.60)
>Chr4.tRNA54-GlnCTG
GGUUCUAUGGUCUAGCGGUUAGGACAUUGGACUCUGAAUCCAGUAACCCGAGUUCAAUUCUCGGUAGAACCU
(((((((..((((........))))((((((.......))))))...(((((.......)))))))))))). (-21.90)
>Chr4.tRNA55-IleAAT
GGCCUAUUAGCUCAGUUGGUUAGAGCGUCGUGCUAAUAACGCGAAGGUCACAGGUUCGAUCCCUGUAUAGGCCA
(((((((..((((.........)))).(((((.......))))).....(((((.......)))))))))))). (-24.00)
>Chr4.tRNA56-IleAAT
GGCCUAUUAGCUCAGUUGGUUAGAGCGUCGUGCUAAUAACGCGAAGGUCACAGGUUCGAUCCCUGUAUAGGCCA
(((((((..((((.........)))).(((((.......))))).....(((((.......)))))))))))). (-24.00)
>Chr4.tRNA57-ProTGG
GGGCGUUUGGUCUAGUGGUAUGAUUCUCGCUUUGGGUGCGAGAGGUCCCGAGUUCGAUUCUCGGAACGCCCC
(((((((..(((.........)))((((((.......))))))....(((((.......)))))))))))). (-27.10)
>Chr4.tRNA58-LeuCAA
GUCAGGAUGGCCGAGUGGUCUAAGGCGCCAGACUCAAGUUCUGGUCUUCGUAAGAGGGCGUGGGUUCAAACCCCACUUCUGACA
(((((((..(((.((....))..)))((((((.......))))))((((....))))..(((((.......)))))))))))). (-30.60)
>Chr4.tRNA59-SerTGA
GUCGAUAUGUCCGAGUGGUUAAGGAGACAGACUUGAAAUCUGUUGGGCUUCGCCCGCGCAGGUUCGAACCCUGCUGUCGACG
(((((((..(((..........)))((((((.......))))))((((...))))..(((((.......)))))))))))). (-28.40)
>Chr4.tRNA60-LysCTT
GCCCGUCUAGCUCAGUUGGUAGAGCGCAAGGCUCUUAACCUUCUGGUCGUGGGUUCGAGCCCCACGGUGGGCG
(((((((..((((........))))..((((.......))))......(((((.......)))))))))))). (-23.20)
>Chr4.tRNA61-GlyCCC
GCGCAUCUGGUGUAGUGGUAUCAUAGUACCCUCCCACGGUACUGACCAGGGUUCGAUUCCCUGGAUGCGCA
(((((((..(((.........)))((((((.......))))))...(((((.......)))))))))))). (-25.50)
>Chr4.tRNA62-LysCTT
GCCCGUCUAGCUCAGUUGGUAGAGCGCAAGGCUCUUAACCUUGUGGUCGUGGGUUCGAGCCCCACGGUGGGCG
(((((((..((((........))))((((((.......))))))....(((((.......)))))))))))). (-28.00)
>Chr4.tRNA63-TyrGTA
CCGACCUUAGCUCAGUUGGUAGAGCGGAAGACUGUAGUCUUUGACAGAUAAUCUUUAGGUCGCUGGUUCGAUUCCGGCAGGUCGGA
(((((((..((((........)))).(((((.(((.(((...)))..))).))))).....(((((.......)))))))))))). (-28.90)
>Chr4.tRNA64-ThrAGT
GCUUUCAUAGCUCAGUUGGUUAGAGCACCCGUUUAGUAAGCGGGAGGUCUUGAGUUCAACUCUCAAUGAAAGCA
(((((((..((((.........)))).(((((((...))))))).....(((((.......)))))))))))). (-24.00)
>Chr4.tRNA65-GlyTCC
GCGUCUGUAGUCCAACGGUUAGGAUAAUUGCCUUCCAAGCAAUAGACCCGGGUUCGACUCCCGGCAGACGCA
(((((((..((((........)))).(((((.......)))))....(((((.......)))))))))))). (-26.90)
>Chr4.tRNA66-LeuTAG
GACAAUUUGGCCGAGUGGUCUAAGGCGCCAGAUUUAGGCUCUGGUCCGAAAGGGCGUGGGUUCAAAUCCCACAGUUGUCA
(((((((..(((.((....))..)))((((((.......))))))((....))..(((((.......)))))))))))). (-27.40)
>Chr4.tRNA67-CysGCA
GGGUCCAUAGCUCAGUGAUAGAGCAAUUGACUGCAGAUCAAUAGGUCACCGGUUCGAACCCGGUUGGGCCCU
(((((((..((((.......)))).(((((.......))))).....(((((.......)))))))))))). (-24.10)
>Chr4.tRNA68-TrpCCA
GGAUCCGUGGCGCAAUGGUAGCGCGUCUGACUCCAGAUCAGAAGGUUGCGUGUUCGAUUCACGUCGGGUUCA
(((((((..((((.......)))).(((((.......))))).....(((((.......)))))))))))). (-22.60)
>Chr4.tRNA69-TrpCCA
GGAUCCGUGGCGCAAUGGUAGCGCGUCUGACUCCAGAUCAGAAGGUUGCGUGUUCGAUUCACGUCGGGUUCA
(((((((..((((.......)))).(((((.......))))).....(((((.......)))))))))))). (-22.60)
>Chr4.tRNA70-ThrAGT
GCUCUCGUAGCUCAGUUGGUUAGAGCACCCGUUUAGUAAGCGGGAGGUCUUGAGUUCAACUCUCAACGAGAGCA
(((((((..((((.........)))).(((((((...))))))).....(((((.......)))))))))))). (-27.90)
>Chr4.tRNA71-AsnGTT
GCUGGAGUAGCUCAGUUGGUUAGAGCGUGUGGCUGUUAACCACAAGGUCAGAGGUUCGACCCCUUUCUCUAGCG
(((((((..((((.........)))).(((((.......))))).....(((((.......)))))))))))). (-21.70)
>Chr4.tRNA72-AlaAGC
GGGGAUGUAGCUCAGAUGGUAGAGCGCUCGCUUAGCAUGCGAGAGGUACGGGGAUCGAUACCCCGCAUCUCCA
(((((((..((((........)))).(((((.......))))).....(((((.......)))))))))))). (-31.10)
>Chr4.tRNA73-AlaAGC
GGGGAUGUAGCUCAGAUGGUAGAGCGCUCGCUUAGCAUGCGAGAGGCACGGGGAUCGAUACCCCGCAUCUCCA
(((((((..((((........)))).(((((.......))))).....(((((.......)))))))))))). (-31.10)
>Chr4.tRNA74-LeuCAA
GUCAGGAUGGCCGAGUGGUCUAAGGCGCCAGACUCAAGUUCUGGUCCUCGUAAGAGGGCGUGGGUUCAAACCCCACUUCUGACA
(((((((..(((.((....))..)))((((((.......))))))((((....))))..(((((.......)))))))))))). (-33.30)
>Chr4.tRNA75-LeuTAA
GUCAGUAUGGCCGAGUGGUCUAAGGCGCCAGACUUAAGUUCUGGUCCUCUUACGAGGGCGUGGGUUCAAACCCCACUGCUGACA
(((((((..(((.((....))..)))((((((.......))))))((((....))))..(((((.......)))))))))))). (-33.10)
>Chr4.tRNA77-PheGAA
GCGGGGAUAGCUCAGUUGGGAGAGCGUCAGACUGAAGAUCUGAAGGUCGCGUGUUCGAUCCACGCUCACCGCA
((((.((..((((........)))).(((((.......))))).....(((((.......))))))).)))). (-22.50)
>Chr4.tRNA78-PheGAA
GCGGGGAUAGCUCAGUUGGGAGAGCGUCAGACUGAAGAUCUGAAGGUCGCGUGUUCGAUCCACGCUCACCGCA
((((.((..((((........)))).(((((.......))))).....(((((.......))))))).)))). (-22.50)
>Chr4.tRNA81-GlnCTG
GGUUCUAUGGUCUAGCGGUUAGGACAUUGGACUCUGAAUCCAGUAACCCGAGUUCAAUUCUCGGUAGAACCU
(((((((..((((........))))((((((.......))))))...(((((.......)))))))))))). (-21.90)
>Chr5.tRNA1-ValAAC
GGUUUCGUGGUGUAGUUGGUUAUCACGUCAGUCUAACACACUGAAGGUCUCCGGUUCGAACCCGGGCGAAGCCA
(((((((..(((...........))).(((((.......))))).....(((((.......)))))))))))). (-19.00)
>Chr5.tRNA2-SerCGA
GUCGAUAUGUCCGAGUGGUUAAGGAGAUUGACUCGAAAUCAAUUGGGCUUUGCCCGCGCAGGUUCGAAUCCUGCUGUCGACG
(((((((..(((..........)))((((((.......))))))((((...))))..(((((.......)))))))))))). (-26.70)
>Chr5.tRNA3-TyrGTA
CCGACCUUAGCUCAGUUGGUAGAGCGGAAGACUGUAGUAGUAGCUGUAAUCUUUAGGUCGCUGGUUCGAUUCCGGCAGGUCGGA
(((((((..((((........)))).(((((.((((((....)))))).))))).....(((((.......)))))))))))). (-29.40)
>Chr5.tRNA4-LeuTAA
GCAGGUUUGCCCGAGUGGUUAAGGGGGAAGACUUAAGUUCUUCUGCACAUAAGUGCGCGUGGGUUCGAACCCCACAGCCUGCA
(((((((..(((..........)))((((((.......))))))((((....))))..(((((.......)))))))))))). (-31.70)
>Chr5.tRNA5-ArgTCT
GCACCCGUGGCCUAAUGGAUAAGGCGUUUGACUUCUAAUCACACGAUUGUGGGUUCGAGUCCCACCGGGUGUG
(((((((..((((........))))((.(((.......))).))....(((((.......)))))))))))). (-24.40)
>Chr5.tRNA6-ArgCCT
GCGCCUGUAGCUCAGUGGAUAGAGCGUCUGUUUCCUAAGCAGAAGGUCGUAGGUUCGACCCCUACCUGGCGCG
(((((....((((........)))).(((((((...))))))).....(((((.......)))))..))))). (-25.00)
>Chr5.tRNA7-AspGTC
GUCGUUGUAGUAUAGUGGUAAGUAUUCCCGCCUGUCACGCGGGUGACCCGGGUUCGAUCCCCGGCAACGGCG
(((((((.(((((........)))))(((((.......)))))....(((((.......)))))))))))). (-24.60)
>Chr5.tRNA8-ValCAC
GUCUGGGUGGUGUAGUCGGUUAUCACGCUAGUCUCACACACUAGAGGUCCCCGGUUCGAACCCGGGCUCAGACA
(((((((..(((...........))).(((((.......))))).....(((((.......)))))))))))). (-21.50)
>Chr5.tRNA9-LeuCAA
GUCAGGUUGGCCGAGUGGUCUAAGGCGCCAGACUCAAGUUCUGGUCUUCGAGAGAGGGCGUGGGUUCAAAUCCCACAUCUGACA
(((((((..(((.((....))..)))((((((.......))))))..............(((((.......)))))))))))). (-27.00)
>Chr5.tRNA10-ValAAC
GGUUUCGUGGUGUAGUUGGUUAUCACGUCAGUCUAACACACUGAAGGUCUCCGGUUCGAACCCGGGCGAAGCCA
(((((((..(((...........))).(((((.......))))).....(((((.......)))))))))))). (-19.00)
>Chr5.tRNA11-LeuAAG
GUUGAUAUGGCCGAGUUGGUCUAAGGCGCCAGAUUAAGGUUCUGGUCCGAAAGGGCGUGGGUUCAAAUCCCACUGUCAACA
(((((((..(((.((.....))..)))((((((.......))))))((....))..(((((.......)))))))))))). (-28.70)
>Chr5.tRNA12-ArgCCT
GCGUCUGUAGCUCAGUGGAUAGAGCGUCUGUUUCCUAAGCAGAAGGUCGUAGGUUCGACCCCUACCUGACGCG
(((((....((((........)))).(((((((...))))))).....(((((.......)))))..))))). (-22.90)
>Chr5.tRNA13-GlyTCC
GCGUCUGUAGUCCAACGGUUAGGAUAAUUGCCUUCCAAGCAAUAGACCCGGGUUCGACUCCCGGCAGACGCA
(((((((..((((........)))).(((((.......)))))....(((((.......)))))))))))). (-26.90)
>Chr5.tRNA14-LysTTT
GCCGUCUUAGCUCAGUGGUAGAGCGCGUGGCUUUUAACCACGUGGCCGUGGGUUCGAUCCCCACAGACGGCG
(((((((..((((.......))))((((((.......))))))....(((((.......)))))))))))). (-32.00)
>Chr5.tRNA15-LysCTT
GCCCGUCUAGCUCAGUUGGUAGAGCGCAAGGCUCUUAACCUUGUGGUCGUGGGUUCGAGCCCCACGGUGGGCG
(((((((..((((........))))((((((.......))))))....(((((.......)))))))))))). (-28.00)
>Chr5.tRNA16-AspGTC
GUCGUUGUAGUAUAGUGGUAAGUAUUCCCGCCUGUCACGCGGGUGACCCGGGUUCGAUCCCCGGCAACGGCG
(((((((.(((((........)))))(((((.......)))))....(((((.......)))))))))))). (-24.60)
>Chr5.tRNA17-ValCAC
GUCUGGGUGGUGUAGUCGGUUAUCACGCUAGUCUCACACACUAGAGGUCCCCGGUUCGAACCCGGGCUCAGACA
(((((((..(((...........))).(((((.......))))).....(((((.......)))))))))))). (-21.50)
>Chr5.tRNA18-IleAAT
GGCCUAUUAGCUCAGUUGGUUAGAGCGUCGUGCUAAUAACGCGAAGGUCACAGGUUCGAUCCCUGUAUAGGCCA
(((((((..((((.........)))).(((((.......))))).....(((((.......)))))))))))). (-24.00)
>Chr5.tRNA19-AspGTC
GUCGUUGUAGUAUAGUGGUAAGUAUUCCCGCCUGUCACGCGGGUGACCCGGGUUCGAUCCCCGGCAACGGCG
(((((((.(((((........)))))(((((.......)))))....(((((.......)))))))))))). (-24.60)
>Chr5.tRNA20-SerAGA
GUGGACGUGCCGGAGUGGUUAUCGGGCAUGACUAGAAAUCAUGUGGGCUUUGCCCGCGCAGGUUCGAAUCCUGCCGUUCACG
(((((((..((((........))))((((((.......))))))((((...))))..(((((.......)))))))))))). (-30.80)
>Chr5.tRNA21-TrpCCA
GGAUCCGUGGCGCAAUGGUAGCGCGUCUGACUCCAGAUCAGAAGGUUGCUUGUUCGAUUCACGUCGGGUUCA
(((((((..((((.......)))).(((((.......)))))......................))))))). (-16.90)
>Chr5.tRNA22-ProTGG
GGGCGUUUGGUCUAGUGGUAUGAUUCUCGCUUUGGGUGCGAGAGGUCCCGAGUUCGAUUCUCGGAACGCCCC
(((((((..(((.........)))((((((.......))))))....(((((.......)))))))))))). (-27.10)
>Chr5.tRNA23-GlyGCC
GCACCAGUGGUCUAGUGGUAGAAUAGUACCCUGCCACGGUACAGACCCGGGUUCGAUUCCCGGCUGGUGCA
(((((((..................(((((.......)))))....(((((.......)))))))))))). (-25.60)
>Chr5.tRNA24-GlnCTG
GGUCCCAUGGUCUAGUGGUCAGGACAUUGGACUCUGAAUCCAGUAACCCGAGUUCAAGUCUCGGUGGGACCU
(((((((..((((........))))((((((.......))))))...(((((.......)))))))))))). (-26.30)
>Chr5.tRNA25-GlnTTG
GGUUCUAUGGUGUAGUGGUUAGCACUCAGGACUUUGAAUCCUGCGACCUGGGUUCGACUCCCGGUAGAACCU
(((((((.(((((........)))))(((((.......)))))....(((((.......)))))))))))). (-22.90)
>Chr5.tRNA26-LeuCAA
GUCAGGGUGGCCGAGUGGUCUAAGGCGCCAGACUCAAGUUCUGGUCCUCGUAAGAGGGCGUGGGUUCAAAUCCCACUUCUGACA
(((((((..(((.((....))..)))((((((.......))))))((((....))))..(((((.......)))))))))))). (-33.10)
>Chr5.tRNA27-AspGTC
GUCGUUAUAGUAUAGUGGUAAGUAUUCCCGCCUGUCAUGCGGGUGACCCGGGUUCAAUCCCCGGCAACGGCG
((((((..(((((........)))))(((((.......)))))....(((((.......))))).)))))). (-21.40)
>Chr5.tRNA28-ValCAC
GUCUGGGUGGUGUAGUCGGUUAUCACGCUAGUCUCACACACUAGAGGUCCCCGGUUCGAACCCGGGCUCAGACA
(((((((..(((...........))).(((((.......))))).....(((((.......)))))))))))). (-21.50)
>Chr5.tRNA29-IleAAT
GGCCCAUUAGCUCAGUUGGUUAGAGCGUCGUGCUAAUAACGCGAAGGUCGCAGGUUCGAAACCUGCAUGGGCCA
(((((((..((((.........)))).(((((.......))))).....(((((((...)))))))))))))). (-30.70)
>Chr5.tRNA30-AlaAGC
GGGGAUGUAGCUCAGAUGGUAGAGCGCUCGCUUAGCAUGCGAGAGGUACGGGGAUCGAUACCCCGCAUCUCCA
(((((((..((((........)))).(((((.......))))).....(((((.......)))))))))))). (-31.10)
>Chr5.tRNA31-LeuAAG
GUUGAUAUGGCCGAGUUGGUCUAAGGCGCCAGAUUAAGGUUCUGGUCCGAAAGGGCGUGGGUUCAAAUCCCACUGUCAACA
(((((((..(((.((.....))..)))((((((.......))))))((....))..(((((.......)))))))))))). (-28.70)
>Chr5.tRNA32-LeuCAA
GUCAGGAUGGCCGAGUGGUCUAAGGCGCCAGACUCAAGUUCUGGUCCUCGUAAGAGGGCGUGGGUUCAAACCCCACUUCUGACA
(((((((..(((.((....))..)))((((((.......))))))((((....))))..(((((.......)))))))))))). (-33.30)
>Chr5.tRNA33-ThrAGT
GCUUUCAUAGCUCAGUUGGUUAGAGCACCCGUUUAGUAAGCGGGAGGUCUUGAGUUCAACUCUCAAUGAAAGCA
(((((((..((((.........)))).(((((((...))))))).....(((((.......)))))))))))). (-24.00)
>Chr5.tRNA34-GlyTCC
GCGUCUGUAGUCCAACGGUUAGGAUAAUUGCCUUCCAAGCAAUAGACCCGGGUUCGACUCCCGGCAGACGCA
(((((((..((((........)))).(((((.......)))))....(((((.......)))))))))))). (-26.90)
>Chr5.tRNA35-LeuTAG
GACAGUUUGGCCGAGUGGUCUAAGGCGCCAGAUUUAGGCUCUGGUCCGAAAGGGCGUGGGUUCAAAUCCCACAGCUGUCA
(((((((..(((.((....))..)))((((((.......))))))((....))..(((((.......)))))))))))). (-29.70)
>Chr5.tRNA36-CysGCA
GGGUCCAUAGCUCAGUGGUAGAGCAAUUGACUGCAGAUCAAUAGGUCACCGGUUCGAACCCGGUUGGGCCCU
(((((((..((((.......)))).(((((.......))))).....(((((.......)))))))))))). (-24.10)
>Chr5.tRNA37-LysTTT
GCCUUCUUAGCUCAGUGGUAGAGCGCGUGGCUUUUAACCACGUGGUCGUGGGUUCGAUCCCCACAGACGGCG
(((.(((..((((.......))))((((((.......))))))....(((((.......)))))))).))). (-26.20)
>Chr5.tRNA38-MetCAT
GGGGUGGUGGCGCAGUUGGCUAGCGCGUAGGUCUCAUAGCUAUCUGAGUAAUCCUGAGGUCGAGAGUUCGAGCCUCUCUCACCCCA
(((((((..((((((....)).)))).((((.((((........))))....)))).....(((((.......)))))))))))). (-28.40)
>Chr5.tRNA39-HisGTG
GUGGCUGUAGUUUAGUGGUAAGAAUUCCACGUUGUGGCCGUGGAGACCUGGGCUCGAAUCCCAGCAGCCACA
(((((((..................((((((.......))))))...(((((.......)))))))))))). (-25.30)
>Chr5.tRNA40-GlnTTG
GGUUCUAUGGUGUAGUGGUUAGCACUCUGGACUUUGAAUCCAGCGACCUGGGUUCGACUCCCGGUAGGACCU
(((((((.(((((........)))))(((((.......)))))....(((((.......)))))))))))). (-22.40)
>Chr5.tRNA41-SerAGA
GUGGACGUGCCGGAGUGGUUAUCGGGCAUGACUAGAAAUCAUGUGGGCUUUGCCCGCGCAGGUUCGAAUCCUGCCGUUCACG
(((((((..((((........))))((((((.......))))))((((...))))..(((((.......)))))))))))). (-30.80)
>Chr5.tRNA42-LysTTT
GCCGUCUUAGCUCAGUGGUAGAGCGCGUGGCUUUUAACCACGUGGCCGUGGGUUCGAUCCCCACAGACGGCG
(((((((..((((.......))))((((((.......))))))....(((((.......)))))))))))). (-32.00)
>Chr5.tRNA43-PheGAA
GCGGGGAUAGCUCAGUUGGGAGAGCGUCAGACUGAAGAUCUGAAGGUCGCGUGUUCGAUCCACGCUCACCGCA
((((.((..((((........)))).(((((.......))))).....(((((.......))))))).)))). (-22.50)
>Chr5.tRNA44-PheGAA
GCGGGGAUAGCUCAGUUGGGAGAGCGUCAGACUGAAGAUCUGAAGGUCGCGUGUUCGAUCCACGCUCACCGCA
((((.((..((((........)))).(((((.......))))).....(((((.......))))))).)))). (-22.50)
>Chr5.tRNA45-IleAAT
GGCCCAUUAGCUCAGUUGGUUAGAGCGUCGUGCUAAUAACGCGAAGGUCGCAGGUUCGAAACCUGCAUGGGCCA
(((((((..((((.........)))).(((((.......))))).....(((((((...)))))))))))))). (-30.70)
>Chr5.tRNA46-ProTGG
GGGCGUUUGGUCUAGUGGUAUGAUUCUCGCUUUGGGUGCGAGAGGUCCCGAGUUCGAUUCUCGGAACGCCCC
(((((((..(((.........)))((((((.......))))))....(((((.......)))))))))))). (-27.10)
>Chr5.tRNA47-iMetCAT
AUCAGAGUGGCGCAGCGGAAGCGUGGUGGGCCCAUAACCCACAGGUCCCAGGAUCGAAACCUGGCUCUGAUA
(((((((..((((.......)))).(((((.......))))).....(((((.......)))))))))))). (-25.90)
>Chr5.tRNA48-SerCGA
GUCAAUAUGUCCGAGUGGUUAAGGAGACAGACUCGAAAUCUGUUGGGCUUUGCCUGCGCAGGUUCGAAUCCUGCUGUUGACG
(((((((..(((..........)))((((((.......))))))((((...))))..(((((.......)))))))))))). (-24.80)
>Chr5.tRNA49-AspGTC
GUCGUUGUAGUAUAGUGGUAAGUAUUCCCGCCUGUCACGCGGGUGACCCGGGUUCGAUCCCCGGCAACGGCG
(((((((.(((((........)))))(((((.......)))))....(((((.......)))))))))))). (-24.60)
>Chr5.tRNA50-GlyTCC
GCGUCUGUAGUCCAACGGUUAGGAUAAUUGCCUUCCAAGCAAUAGACCCGGGUUCGACUCCCGGCAGACGCA
(((((((..((((........)))).(((((.......)))))....(((((.......)))))))))))). (-26.90)
>Chr5.tRNA51-GlyTCC
GCGUCUGUAGUCCAACGGUUAGGAUAAUUGCCUUCCAAGCAAUAGACCCGGGUUCGACUCCCGGCAGACGCA
(((((((..((((........)))).(((((.......)))))....(((((.......)))))))))))). (-26.90)
>Chr5.tRNA52-LeuAAG
GUUGAUAUGGCCGAGUUGGUCCAAGGCGCCAGAUUAAGGUUCUGGUCCGAAAGGGCGUGGGUUCAAAUCCCACUGUCAACA
(((((((..(((............)))((((((.......))))))((....))..(((((.......)))))))))))). (-28.20)
>Chr5.tRNA53-AlaCGC
GGGGGUGUAGCUCAUAUGGUAGAGCGCUCGCUUCGCAUGCGAGAGGCACGGGGUUCGAUUCCCCGCACCUCCA
(((((((..((((........)))).(((((.......))))).....(((((.......)))))))))))). (-33.60)
>Chr5.tRNA54-ThrCGT
GCCUCCGUAGCAUAGUGGUAUUGCGUUCGCUUCGUAAGCGAAAGGCCGCGAGUUCGAUCCUCGCCGGGGGCU
(((((((..(((.........))).(((((((...))))))).....(((((.......)))))))))))). (-27.10)
>Chr5.tRNA55-LysTTT
GCCGUCUUAGCUCAGUGGUAGAGCGCGUGGCUUUUAACCACGUGGCCGUGGGUUCGAUCCCCACAGACGGCG
(((((((..((((.......))))((((((.......))))))....(((((.......)))))))))))). (-32.00)
>Chr5.tRNA56-AlaAGC
GGGGAUGUAGCUCAGAUGGUAGAGCGCUCGCUUAGCAUGCGAGAGGUACGGGGAUCGAUACCCCGCAUCUCCA
(((((((..((((........)))).(((((.......))))).....(((((.......)))))))))))). (-31.10)
>Chr5.tRNA57-TyrGTA
CCGACCUUAGCUCAGUUGGUAGAGCGGAAGACUGUAAUGUUUGCAGAUAAUCUUUAGGUCGCUGGUUCGAUUCCGGCAGGUCGGA
(((((((..((((........)))).(((((((((((...))))))....))))).....(((((.......)))))))))))). (-29.70)
>Chr5.tRNA58-ThrTGT
GCCCGUAUAGCUCAGUGGUAGAGCGUCAGUCUUGUAAACUGAAGGUCCGUAGUUCGAUCCUGCGUGUGGGCA
(((((....((((.......)))).(((((.......))))).....(((((.......)))))..))))). (-19.60)
>Chr5.tRNA59-ValAAC
GGUUUCGUGGUGUAGUUGGUUAUCACGUCAGUCUAACACACUGAAGGUCUCCGGUUCGAACCCGGGCGAAGCCA
(((((((..(((...........))).(((((.......))))).....(((((.......)))))))))))). (-19.00)
>Chr5.tRNA60-LeuAAG
GUUGAUAUGGCCGAGUUGGUCUAAGGCGCCAGAUUAAGGUUCUGGUCCGAAAGGGCGUGGGUUCAAAUCCCACUGUCAACA
(((((((..(((.((.....))..)))((((((.......))))))((....))..(((((.......)))))))))))). (-28.70)
>Chr5.tRNA61-ArgACG
GACUCCGUGGCCCAAUGGAUAAGGCGCUGGUCUACGAAACCAGAGAUUCUGGGUUCGAUCCCCAGCGGAGUCG
(((((((..(((..........))).(((((.......))))).....(((((.......)))))))))))). (-26.20)
>Chr5.tRNA62-ArgCCT
GCGCCUGUAGCUCAGUGGAUAGAGCGUCUGUUUCCUAAGCAGAAGGUCGUAGGUUCGACCCCUACCUGGCGCG
(((((....((((........)))).(((((((...))))))).....(((((.......)))))..))))). (-25.00)
>Chr5.tRNA63-IleAAT
GGCCCAUUAGCUCAGUUGGUUAGAGCGUCGUGCUAAUAACGCGAAGGUCGCAGGUUCGAAACCUGCAUGGGCCA
(((((((..((((.........)))).(((((.......))))).....(((((((...)))))))))))))). (-30.70)
>Chr5.tRNA64-iMetCAT
AUCAGAGUGGCGCAGCGGAAGCGUGGUGGGCCCAUAACCCACAGGUCCCAGGAUCGAAACCUGGCUCUGAUA
(((((((..((((.......)))).(((((.......))))).....(((((.......)))))))))))). (-25.90)
>Chr5.tRNA65-GlyGCC
GCACCAGUGGUCUAGUGGUAGAAUAGUACCCUGCCACGGUACAGACCCGGGUUCGAUUCCCGGCUGGUGCA
(((((((..................(((((.......)))))....(((((.......)))))))))))). (-25.60)
>Chr5.tRNA66-GluTTC
UCCGAUGUCGUCCAGCGGUUAGGAUAUCUGGCUUUCACCCAGGAGACCCGGGUUCGAUUCCCGGCAUCGGAG
(((((((..((((........))))..((((.......)))).....(((((.......)))))))))))). (-25.10)
>Chr5.tRNA67-AsnGTT
GCUGGAGUAGCUCAGUUGGUUAGAGCGUGUGGCUGUUAACCACAAGGUCAGAGGUUCGACCCCUCUCUCUAGCG
(((((((..((((.........)))).(((((.......))))).....(((((.......)))))))))))). (-24.30)
>Chr5.tRNA68-AsnGTT
GCUGGAAUAGCUCAGUUGGUUAGAGCGUGUGGCUGUUAACCACAAGGUCGGAGGUUCGACCCCUCCUUCUAGCG
(((((((..((((.........)))).(((((.......))))).....(((((.......)))))))))))). (-25.20)
>Chr5.tRNA69-SerGCT
GUCGCUUUGGCCGAGUGGUUAAGGCGCUCGCCUGCUAAGUGAGUGGGAUUUUCCCGCGAGAGUUCGAAUCUCUCAGGCGACG
(((((((..(((..........)))((((((.......))))))((((...))))..(((((.......)))))))))))). (-31.10)
>Chr5.tRNA70-MetCAT
GGGGUGGUGGCGCAGUUGGCUAGCGCGUAGGUCUCAUAGCUAGUGAGUGAUCCUGAGGUCGAGAGUUCGAGCCUCUCUCACCCCA
(((((((..((((((....)).)))).((((.(((((.....)))))....)))).....(((((.......)))))))))))). (-29.80)
>Chr5.tRNA71-HisGTG
GUGGCUGUAGUUUAGUGGUUAGAAUUCCACGUUGUGGCCGUGGAGACCUGGGCUCGAAUCCCAGCAGCCACA
(((((((..................((((((.......))))))...(((((.......)))))))))))). (-25.30)
>Chr5.tRNA72-ValAAC
GGUUUCGUGGUGUAGUUGGUUAUCACGUCAGUCUAACACACUGAAGGUCUCCGGUUCGAACCCGGGCGAAGCCA
(((((((..(((...........))).(((((.......))))).....(((((.......)))))))))))). (-19.00)
>Chr5.tRNA73-ValCAC
GUCUGGGUGGUGUAGUCGGUUAUCACGCUAGUCUCACACACUAGAGGUCCCCGGUUCGAACCCGGGCUCAGACA
(((((((..(((...........))).(((((.......))))).....(((((.......)))))))))))). (-21.50)
>Chr5.tRNA74-AlaAGC
GGGGAUGUAGCUCAGAUGGUAGAGCGCUCGCUUAGCAUGCGAGAGGUACGGGGAUCGAUACCCCGCAUCUCCA
(((((((..((((........)))).(((((.......))))).....(((((.......)))))))))))). (-31.10)
>Chr5.tRNA75-PheGAA
GCGGGGAUAGCUCAGUUGGGAGAGCGUCAGACUGAAGAUCUGAAGGUCGCGUGUUCGAUCCACGCUCACCGCA
((((.((..((((........)))).(((((.......))))).....(((((.......))))))).)))). (-22.50)
>Chr5.tRNA76-PheGAA
GCGGGGAUAGCUCAGUUGGGAGAGCGUCAGACUGAAGAUCUGAAGGUCGCGUGUUCGAUCCACGCUCACCGCA
((((.((..((((........)))).(((((.......))))).....(((((.......))))))).)))). (-22.50)
>Chr5.tRNA77-iMetCAT
AUCAGAGUGGCGCAGCGGAAGCGUGGUGGGCCCAUAACCCACAGGUCCCAGGAUCGAAACCUGGCUCUGAUA
(((((((..((((.......)))).(((((.......))))).....(((((.......)))))))))))). (-25.90)
>Chr5.tRNA78-GlyCCC
GCGCAUCUGGUGUAGUGGUAUCAUAGUACCCUCCCACGGUACUGACCAGGGUUCGAUUCCCUGGAUGCGCA
(((((((..(((.........)))((((((.......))))))...(((((.......)))))))))))). (-25.50)
>Chr5.tRNA79-LeuCAA
GUCAGGGUGGCCGAGUGGUCUAAGGCGCCAGACUCAAGUUCUGGUCCUCGUAAGAGGGCGUGGGUUCAAAUCCCACUUCUGACA
(((((((..(((.((....))..)))((((((.......))))))((((....))))..(((((.......)))))))))))). (-33.10)
>Chr5.tRNA80-SerTGA
GUCGAUAUGUCCGAGUGGUUAAGGAGACAGACUUGAAAUCUGUUGGGCUUCGCCCGCGCAGGUUCGAACCCUGCUGUCGACG
(((((((..(((..........)))((((((.......))))))((((...))))..(((((.......)))))))))))). (-28.40)
>Chr5.tRNA81-TyrGTA
CCGACCUUAGCUCAGUUGGUAGAGCGGAAGACUGUAGUUGUUUGCAACAGAAAAUCUUUAGGUCGCUGGUUCGAUUCCGGCAGGUCGGA
(((((((..((((........)))).(((((((((.((.....)).))))....))))).....(((((.......)))))))))))). (-29.90)
>Chr5.tRNA82-LysTTT
GCCGUCUUAGCUCAGUGGUAGAGCGCGUGGCUUUUAACCACGUGGCCGUGGGUUCGAUCCCCACAGACGGCG
(((((((..((((.......))))((((((.......))))))....(((((.......)))))))))))). (-32.00)
>Chr5.tRNA83-ProTGG
GGGCGUUUGGUCUAGUGGUAUGAUUCUCGCUUUGGGUGCGAGAGGUCCCGAGUUCGAUUCUCGGAACGCCCC
(((((((..(((.........)))((((((.......))))))....(((((.......)))))))))))). (-27.10)
>Chr5.tRNA84-GluTTC
UCCGAUGUCGUCCAGCGGUUAGGAUAUCUGGCUUUCACCCAGGAGACCCGGGUUCGAUUCCCGGCAUCGGAG
(((((((..((((........))))..((((.......)))).....(((((.......)))))))))))). (-25.10)
>Chr5.tRNA85-ValTAC
GGUGCUGUGGUGUAGUGGUUAUCACGUUUGCCUUACACGCAAAAGGUCUCCAGUUCGAUCCUGGGCAGCACCA
(((((((..(((..........))).(((((.......))))).....(((((.......)))))))))))). (-20.20)
>Chr5.tRNA86-LysTTT
GCCGUCUUAGCUCAGUGGUAGAGCGCGUGGCUUUUAACCACGUGGCCGUGGGUUCGAUCCCCACAGACGGCG
(((((((..((((.......))))((((((.......))))))....(((((.......)))))))))))). (-32.00)
>Chr5.tRNA87-GlyGCC
GCACCAGUGGUCUAGUGGCAUGAUAGUACCCUGCCACGGUACAGACCCGGGUUCAAUUCCCGGCUGGUGCA
(((((((..(((.........))).(((((.......)))))....(((((.......)))))))))))). (-26.60)
>Chr5.tRNA88-AlaAGC
GGGGAUGUAGCUCAGAUGGUAGAGCGCUCGCUUAGCAUGCGAGAGGCACGGGGAUCGAUACCCCGCAUCUCCA
(((((((..((((........)))).(((((.......))))).....(((((.......)))))))))))). (-31.10)
>Chr5.tRNA89-iMetCAT
AGCAGAGUGGCGCAGCGGAAGCGUGGUGGGCCCAUAACCCACAGGUCCCAGGAUCGAAACCUGGCUCUGCUA
(((((((..((((.......)))).(((((.......))))).....(((((.......)))))))))))). (-27.90)
>Chr5.tRNA90-CysGCA
GGGCCCAUAGCUCAGUGGUAGAGCAUUCGACUGCAGAUCGAGAGGUCACCGGUUCGAACCCGGUUGAGCCCU
((((.((..((((.......))))..((((.......))))......(((((.......))))))).)))). (-20.60)
>Chr5.tRNA91-AspGTC
GUCGUUGUAGUAUAGUGGUAAGUAUUCCCGCCUGUCACGCGGGUGACCCGGGUUCGAUCCCCGGCAACGGCG
(((((((.(((((........)))))(((((.......)))))....(((((.......)))))))))))). (-24.60)
>Chr5.tRNA92-ProAGG
GGGCAUUUGGUCUAGUGGUAUGAUUCUCGCUUAGGGUGCGAGAGGUCCCGAGUUCAAUUCUCGGAAUGCCCC
(((((((..(((.........)))((((((.......))))))....(((((.......)))))))))))). (-25.70)
>Chr5.tRNA93-AsnGTT
GCUGGAAUAGCUCAGUUGGUUAGAGCGUGUGGCUGUUAACCACAAGGUCGGAGGUUCGACCCCUCCUUCUAGCG
(((((((..((((.........)))).(((((.......))))).....(((((.......)))))))))))). (-25.20)
>Chr5.tRNA95-GluTTC
UCCGAUGUCGUCCAGCGGUUAGGAUAUCUGGCUUUCACCCAGGAGACCCGGGUUCGAUUCCCGGCAUCGGAG
(((((((..((((........))))..((((.......)))).....(((((.......)))))))))))). (-25.10)
>Chr5.tRNA96-PheGAA
GCGGGGAUAGCUCAGUUGGGAGAGCGUCAGACUGAAGAUCUGAAGGUCGCGUGUUCGAUCCACGCUCACCGCA
((((.((..((((........)))).(((((.......))))).....(((((.......))))))).)))). (-22.50)
>Chr5.tRNA97-AspGTC
GUCGUUGUAGUAUAGUGGUAAGUAUUCCCGCCUGUCACGCGGGUGACCCGGGUUCGAUCCCCGGCAACGGCG
(((((((.(((((........)))))(((((.......)))))....(((((.......)))))))))))). (-24.60)
>Chr5.tRNA98-CysGCA
AGGUCCAUAGCUCAGUGGUAGAGCAAUUGACUGCAGAUCAAUAGGUCACCGGUUCGAACCCGAUUGGGCCCU
.((((((..((((.......)))).(((((.......))))).......(((.......)))..)))))).. (-16.50)
>Chr5.tRNA99-CysGCA
AGGUCCAUAGCUCAGUGGUAGAGCAAUUGACUGCAGAUCAAUAGGUCACCGGUUUGAACCUGGUUGGGCCCU
.((((((..((((.......)))).(((((.......))))).....(((((.......))))))))))).. (-18.40)
>Chr5.tRNA100-CysGCA
GGGUCCAUAGCUCAGUGAUAGAGCAAUUGACUGCAGAUCAAUAGGUCACCGGUUCGAACCCGGUUGGGCCCU
(((((((..((((.......)))).(((((.......))))).....(((((.......)))))))))))). (-24.10)
>Chr5.tRNA101-CysGCA
GGGUUCAUAGCUCAGUGGUAGAGCAAUUGACUGCAGAUCAAUAGGUCACCGGUUCGAACCCGGUUGGGCCCU
(((((((..((((.......)))).(((((.......))))).....(((((.......)))))))))))). (-21.30)
>Chr5.tRNA102-TrpCCA
GGAUCCGUGGCGCAAUGGUAGCGCGUCUGACUCCAGAUCAGAAGGUUGCGUGUUCGAUUCACGUCGGGUUCA
(((((((..((((.......)))).(((((.......))))).....(((((.......)))))))))))). (-22.60)
>Chr5.tRNA103-TrpCCA
GGAUCCGUGGCGCAAUGGUAGCGCGUCUGACUCCAGAUCAGAAGGUUGCGUGUUCGAUUCACGUCGGGUUCA
(((((((..((((.......)))).(((((.......))))).....(((((.......)))))))))))). (-22.60)
>Chr5.tRNA104-PheGAA
GCGGGGAUAGCUCAGUUGGGAGAGCGUCAGACUGAAGAUCUGAAGGUCGCGUGUUCGAUCCACGCUCACCGCA
((((.((..((((........)))).(((((.......))))).....(((((.......))))))).)))). (-22.50)
>Chr5.tRNA105-GlyTCC
GCGUCUGUAGUCCAACGGUUAGGAUAAUUGCCUUCCAAGCAAUAGACCCGGGUUCGACUCCCGGCAGACGCA
(((((((..((((........)))).(((((.......)))))....(((((.......)))))))))))). (-26.90)
>Chr5.tRNA106-SerGCT
GUCGCUUUGGCCGAGUGGUUAAGGCGUGUGCCUGCUAAGUACAUGGGGUUUCCCCGCGAGAGUUCGAAUCUCUCAGGCGACG
(((((((..(((..........)))((((((.......))))))((((...))))..(((((.......)))))))))))). (-30.80)
>Chr5.tRNA107-ArgACG
GACUCUGUGGCCCAAUGGAUAAGGCGCUGGUCUACGAAACCAGAGAUUCUGGGUUCGAUCCCCAGCAGAGUCG
(((((((..(((..........))).(((((.......))))).....(((((.......)))))))))))). (-24.70)
>Chr5.tRNA108-GluCTC
UCCGUUGUAGUCUAGCUGGUCAGGAUACUCGGCUCUCACCCGAGAGACCCGGGUUCGAGUCCCGGCAACGGAG
(((((((..((((.........)))).(((((.......)))))....(((((.......)))))))))))). (-24.10)
>Chr5.tRNA109-LeuCAA
GUCAGGUUGGCCGAGUGGUCUAAGGCGCCAGACUCAAGUUCUGGUCUUCGAGAGAGGGCGUGGGUUCAAAUCCCACAUCUGACA
(((((((..(((.((....))..)))((((((.......))))))..............(((((.......)))))))))))). (-27.00)
>Chr5.tRNA110-AlaCGC
GGGGGUGUAGCUCAUAUGGUAGAGCGCUCGCUUCGCAUGCGAGAGGCACGGGGUUCGAUUCCCCGCACCUCCA
(((((((..((((........)))).(((((.......))))).....(((((.......)))))))))))). (-33.60)
>Chr5.tRNA111-AlaAGC
GGGGAUGUAGCUCAGAUGGUAGAGCGCUCGCUUAGCAUGCGAGAGGUACGGGGAUCGAUACCCCGCAUCUCCA
(((((((..((((........)))).(((((.......))))).....(((((.......)))))))))))). (-31.10)
>Chr5.tRNA112-TyrGTA
CCGACCUUAGCUCAGUUGGUAGAGCGGAAGACUGUAGUCUGUGACAGCAAAUCUUUAGGUCGCUGGUUCGAUUCCGGCAGGUCGGA
(((((((..((((........)))).(((((.(((.(((...))).)))..))))).....(((((.......)))))))))))). (-29.00)
>Chr5.tRNA113-GlyGCC
GCACCAGUGGUCUAGUGGUAGAAUAGUACCCUGCCACGGUACAGACCCGGGUUCGAUUCCCGGCUGGUGCA
(((((((..................(((((.......)))))....(((((.......)))))))))))). (-25.60)
>Chr5.tRNA114-SerGCT
GUCGCUUUGGCCGAGUGGUUAAGGCGUUUGCCUGCUAAGUAAAUGGGGUUUCCCCGCGAGAGUUCGAAUCUCUCAGGCGACG
(((((((..(((..........)))((((((.......))))))((((...))))..(((((.......)))))))))))). (-28.30)
>Chr5.tRNA115-LeuTAG
GACAGUUUGGCCGAGUGGUCUAAGGCGCCAGAUUUAGGCUCUGGUCCGAAAGGGCGUGGGUUCAAAUCCCACAGCUGUCA
(((((((..(((.((....))..)))((((((.......))))))((....))..(((((.......)))))))))))). (-29.70)
>Chr5.tRNA116-LeuAAG
GUUGAUAUGGCCGAGUUGGUCUAAGGCGCCAGAUUAAGGUUCUGGUCCGAAAGGGCGUGGGUUCAAAUCCCACUGUCAACA
(((((((..(((.((.....))..)))((((((.......))))))((....))..(((((.......)))))))))))). (-28.70)
>Chr5.tRNA117-PheGAA
GCGGGGAUAGCUCAGUUGGGAGAGCGUCAGACUGAAGAUCUGAAGGUCGCGUGUUCGAUCCACGCUCACCGCA
((((.((..((((........)))).(((((.......))))).....(((((.......))))))).)))). (-22.50)
>Chr5.tRNA118-SerTGA
GUCGAUAUGUCCGAGUGGUUAAGGAGAUAGACUUGAAAUCUAUUGGGCUUCGCCCGCGCAGGUUCGAACCCUGCUGUCGACG
(((((((..(((..........)))((((((.......))))))((((...))))..(((((.......)))))))))))). (-26.50)
>Chr5.tRNA119-ArgTCG
GACCGCAUAGCGCAGUGGAUUAGCGCGUUUGACUUCGGAUCAAAAGGUCGUGGGUUCGACUCCCACUGUGGUCG
(((((((..((((.........)))).((((((....).))))).....(((((.......)))))))))))). (-25.10)
>Chr5.tRNA120-HisGTG
GUGGCUGUAGUUUAGUGGUAAGAAUUCCACGUUGUGGCCGUGGAGACCUGGGCUCGAAUCCCAGCAGCCACA
(((((((..................((((((.......))))))...(((((.......)))))))))))). (-25.30)
>Chr5.tRNA121-LysCTT
GCCCGUCUAGCUCAGUUGGUAGAGCGCAAGGCUCUUAACCUUGUGGUCGUGGGUUCGAGCCCCACGGUGGGCG
(((((((..((((........))))((((((.......))))))....(((((.......)))))))))))). (-28.00)
>Chr5.tRNA122-GlyGCC
GCACCAGUGGUCUAGUGGCAUGAUAGUACCCUGCCACGGUACAUACCCGGGUUCAAUUCCCGGCUGGUGCA
(((((((..(((.........))).(((((.......)))))....(((((.......)))))))))))). (-26.60)
>Chr5.tRNA123-AlaAGC
GGGGAUGUAGCUCAGAUGGUAGAGCGCUCGCUUAGCAUGCGAGAGGUACGGGGAUCGAUACCCCGCAUCUCCA
(((((((..((((........)))).(((((.......))))).....(((((.......)))))))))))). (-31.10)
>ChrM.tRNA1-SerGGA
GGAGAGAUGGCCGAGUGGUUUAAGGCGUAGCAUUGGAACUGCUAUGUAGGCUUUUGUUUACCGAGGGUUCGAAUCCCUCUCUUUCCG
(((((((..(((...........)))((((((.......)))))).................(((((.......)))))))))))). (-25.40)
>ChrM.tRNA7-AsnGTT
UCCUCAGUAGCUCAGUGGUAGAGCGGUCGGCUGUUAACUGAUUGGUCGUAGGUUCAAAUCCUACUUGGGGAG
(((((((..((((.......))))((((((.......))))))....(((((.......)))))))))))). (-20.80)
>ChrM.tRNA21-TrpCCA
GCGCUCUUAGUUCAGUUCGGUAGAACGUGGGUCUCCAAAACCCAAUGUCGUAGGUUCAAAUCCUACAGAGCGUG
(((((((..((((.........)))).(((((.......))))).....(((((.......)))))))))))). (-22.90)
>ChrM.tRNA23-LysTTT
GGGUGUAUAGCUCAGUUGGUAGAGCAUUGGGCUUUUAACCUAAUGGUCGCAGGUUCAAGUCCUGCUAUACCCA
(((((((..((((........))))((((((.......))))))....(((((.......)))))))))))). (-25.90)
>ChrM.tRNA27-LysTTT
GGGUGUAUAGCUCAGUUGGUAGAGCAUUGGGCUUUUAACCUAAUGGUCGCAGGUUCAAGUCCUGCUAUACCCA
(((((((..((((........))))((((((.......))))))....(((((.......)))))))))))). (-25.90)
>ChrC.tRNA2-CysGCA
GGCGGCAUGGCCGAGUGGUAAGGCGGGGGACUGCAAAUCCUUUUUCCCCAGUUCAAAUCCGGGUGCCGCCU
(((((((..(((.........)))((((((.......))))))...(((.(.......).)))))))))). (-23.40)
>ChrC.tRNA3-ThrGGT
GCCCUUUUAACUCAGUGGUAGAGUAACGCCAUGGUAAGGCGUAAGUCAUCGGUUCAAAUCCGAUAAGGGGCU
(((((((..((((.......)))).(((((.......))))).....(((((.......)))))))))))). (-24.20)
>ChrC.tRNA5-SerGGA
GGAGAGAUGGCCGAGUGGUUGAAGGCGUAACAUUGGAACUGUUAUGUAGACUUUUGUUUACCGAGGGUUCGAAUCCCUCUCUUUCCG
(((((((..(((...........)))((((((.......)))))).................(((((.......)))))))))))). (-23.00)
>ChrC.tRNA6-PheGAA
GCCGGGAUAGCUCAGUUGGUAGAGCAGAGGACUGAAAAUCCUCGUGUCACCAGUUCAAAUCUGGUUCUUGGCA
(((((((..((((........)))).(((((.......))))).....(((((.......)))))))))))). (-25.90)
>ChrC.tRNA9-ArgACG
GGGCUUGUAGCUCAGAGGAUUAGAGCACGUGGCUACGAACCACGGUGUCGGGGGUUCGAAUCCCUCCUCGCCCA
((((.....((((.........)))).(((((.......))))).....(((((.......)))))...)))). (-25.50)
>ChrC.tRNA11-AsnGTT
UCCUCAGUAGCUCAGUGGUAGAGCGGUCGGCUGUUAACUGAUUGGUCGUAGGUUCGAAUCCUACUUGGGGAG
(((((((..((((.......))))((((((.......))))))....(((((.......)))))))))))). (-20.80)
>ChrC.tRNA15-ArgACG
GGGCUUGUAGCUCAGAGGAUUAGAGCACGUGGCUACGAACCACGGUGUCGGGGGUUCGAAUCCCUCCUCGCCCA
((((.....((((.........)))).(((((.......))))).....(((((.......)))))...)))). (-25.50)
>ChrC.tRNA16-AsnGTT
UCCUCAGUAGCUCAGUGGUAGAGCGGUCGGCUGUUAACUGAUUGGUCGUAGGUUCGAAUCCUACUUGGGGAG
(((((((..((((.......))))((((((.......))))))....(((((.......)))))))))))). (-20.80)
>ChrC.tRNA20-TrpCCA
ACGCUCUUAGUUCAGUUCGGUAGAACGUGGGUCUCCAAAACCCAAUGUCGUAGGUUCAAAUCCUACAGAGCGUG
(((((((..((((.........)))).(((((.......))))).....(((((.......)))))))))))). (-22.60)
>ChrC.tRNA21-ThrTGT
GCCCGCUUAGCUCAGAGGUUAGAGCAUCGCAUUUGUAAUGCGAUGGUCAUCGGUUCGAUUCCGAUAGCCGGCU
(((.(((..((((........))))((((((((...))))))))....(((((.......)))))))).))). (-25.50)
>ChrC.tRNA27-SerGCT
GGAGAGAUGGCUGAGUGGACUAAAGCGUUGGAUUGCUAAUCCAUUGUACGAGUUAAUCGUACCGAGGGUUCGAAUCCCUCUCUUUCCC
(((((((..(((.((....))..)))..((((((...))))))..(((((.......))))).(((((.......)))))))))))). (-27.20)
