# Supplementary material for: Conservation and Tandem Duplication of tRNA Genes in Plant Species
Source: Genes (Basel). 2025 Nov 1;16(11):1307. doi: 10.3390/genes16111307 (PMC12652284; doi:10.3390/genes16111307)
Supplement: Supplementary file 1 [file genes-16-01307-s001.zip › tRNA.prediction.out/Atr/AmTr_v1.0_scaffold00001.bed]

AmTr_v1.0_scaffold00001	1561797	1561969	AmTr_v1.0_scaffold00001.tRNA1-ThrTGT	783	+	1561797	1561969	0	1	172,	0,
AmTr_v1.0_scaffold00001	2036016	2036188	AmTr_v1.0_scaffold00001.tRNA2-AspGTC	670	+	2036016	2036188	0	1	172,	0,
AmTr_v1.0_scaffold00001	2342154	2342326	AmTr_v1.0_scaffold00001.tRNA15-AspGTC	698	-	2342154	2342326	0	1	172,	0,
AmTr_v1.0_scaffold00001	3111121	3111293	AmTr_v1.0_scaffold00001.tRNA3-LysTTT	923	+	3111121	3111293	0	1	172,	0,
AmTr_v1.0_scaffold00001	3981653	3981825	AmTr_v1.0_scaffold00001.tRNA14-ProCGG	685	-	3981653	3981825	0	1	172,	0,
AmTr_v1.0_scaffold00001	6385464	6385646	AmTr_v1.0_scaffold00001.tRNA4-SerGCT	805	+	6385464	6385646	0	1	182,	0,
AmTr_v1.0_scaffold00001	6557193	6557366	AmTr_v1.0_scaffold00001.tRNA13-GluCTC	789	-	6557193	6557366	0	1	173,	0,
AmTr_v1.0_scaffold00001	11349534	11349707	AmTr_v1.0_scaffold00001.tRNA9-GluCTC	789	-	11349534	11349707	0	1	173,	0,
