# Supplementary material for: Conservation and Tandem Duplication of tRNA Genes in Plant Species
Source: Genes (Basel). 2025 Nov 1;16(11):1307. doi: 10.3390/genes16111307 (PMC12652284; doi:10.3390/genes16111307)
Supplement: Supplementary file 1 [file genes-16-01307-s001.zip › tRNA.prediction.out/Atr/AmTr_v1.0_scaffold00002.bed]

AmTr_v1.0_scaffold00002	2078400	2078573	AmTr_v1.0_scaffold00002.tRNA1-PheGAA	739	+	2078400	2078573	0	1	173,	0,
AmTr_v1.0_scaffold00002	4642515	4642701	AmTr_v1.0_scaffold00002.tRNA9-MetCAT	632	-	4642515	4642701	0	1	186,	0,
AmTr_v1.0_scaffold00002	9290244	9290429	AmTr_v1.0_scaffold00002.tRNA5-TyrGTA	745	+	9290244	9290429	0	1	185,	0,
AmTr_v1.0_scaffold00002	10297101	10297273	AmTr_v1.0_scaffold00002.tRNA7-LysTTT	894	-	10297101	10297273	0	1	172,	0,
