# Supplementary material for: Conservation and Tandem Duplication of tRNA Genes in Plant Species
Source: Genes (Basel). 2025 Nov 1;16(11):1307. doi: 10.3390/genes16111307 (PMC12652284; doi:10.3390/genes16111307)
Supplement: Supplementary file 1 [file genes-16-01307-s001.zip › tRNA.prediction.out/Atr/AmTr_v1.0_scaffold00003.bed]

AmTr_v1.0_scaffold00003	1317616	1317789	AmTr_v1.0_scaffold00003.tRNA9-AlaTGC	637	-	1317616	1317789	0	1	173,	0,
AmTr_v1.0_scaffold00003	8633555	8633726	AmTr_v1.0_scaffold00003.tRNA6-GlyGCC	502	-	8633555	8633726	0	1	171,	0,
AmTr_v1.0_scaffold00003	9279336	9279508	AmTr_v1.0_scaffold00003.tRNA5-AspGTC	698	-	9279336	9279508	0	1	172,	0,
