# Supplementary material for: Conservation and Tandem Duplication of tRNA Genes in Plant Species
Source: Genes (Basel). 2025 Nov 1;16(11):1307. doi: 10.3390/genes16111307 (PMC12652284; doi:10.3390/genes16111307)
Supplement: Supplementary file 1 [file genes-16-01307-s001.zip › tRNA.prediction.out/Atr/AmTr_v1.0_scaffold00004.bed]

AmTr_v1.0_scaffold00004	998896	999067	AmTr_v1.0_scaffold00004.tRNA1-GlyGCC	665	+	998896	999067	0	1	171,	0,
AmTr_v1.0_scaffold00004	2047852	2048025	AmTr_v1.0_scaffold00004.tRNA2-ArgCCT	684	+	2047852	2048025	0	1	173,	0,
AmTr_v1.0_scaffold00004	2050725	2050898	AmTr_v1.0_scaffold00004.tRNA3-ArgCCT	691	+	2050725	2050898	0	1	173,	0,
AmTr_v1.0_scaffold00004	2281797	2281970	AmTr_v1.0_scaffold00004.tRNA4-GluCTC	789	+	2281797	2281970	0	1	173,	0,
