# Supplementary material for: Conservation and Tandem Duplication of tRNA Genes in Plant Species
Source: Genes (Basel). 2025 Nov 1;16(11):1307. doi: 10.3390/genes16111307 (PMC12652284; doi:10.3390/genes16111307)
Supplement: Supplementary file 1 [file genes-16-01307-s001.zip › tRNA.prediction.out/Atr/AmTr_v1.0_scaffold00006.bed]

AmTr_v1.0_scaffold00006	5999504	5999678	AmTr_v1.0_scaffold00006.tRNA2-ValTAC	784	+	5999504	5999678	0	1	174,	0,
AmTr_v1.0_scaffold00006	6582970	6583144	AmTr_v1.0_scaffold00006.tRNA3-IleAAT	818	+	6582970	6583144	0	1	174,	0,
AmTr_v1.0_scaffold00006	7625680	7625852	AmTr_v1.0_scaffold00006.tRNA4-iMetCAT	542	-	7625680	7625852	0	1	172,	0,
