# Supplementary material for: Conservation and Tandem Duplication of tRNA Genes in Plant Species
Source: Genes (Basel). 2025 Nov 1;16(11):1307. doi: 10.3390/genes16111307 (PMC12652284; doi:10.3390/genes16111307)
Supplement: Supplementary file 1 [file genes-16-01307-s001.zip › tRNA.prediction.out/Atr/AmTr_v1.0_scaffold00007.bed]

AmTr_v1.0_scaffold00007	517390	517564	AmTr_v1.0_scaffold00007.tRNA1-IleTAT	811	+	517390	517564	0	1	174,	0,
AmTr_v1.0_scaffold00007	2051957	2052128	AmTr_v1.0_scaffold00007.tRNA10-GlyGCC	665	-	2051957	2052128	0	1	171,	0,
AmTr_v1.0_scaffold00007	3005721	3005907	AmTr_v1.0_scaffold00007.tRNA8-MetCAT	642	-	3005721	3005907	0	1	186,	0,
AmTr_v1.0_scaffold00007	3449377	3449548	AmTr_v1.0_scaffold00007.tRNA3-GlyGCC	665	+	3449377	3449548	0	1	171,	0,
AmTr_v1.0_scaffold00007	7850926	7851099	AmTr_v1.0_scaffold00007.tRNA6-AlaCGC	682	+	7850926	7851099	0	1	173,	0,
