# Supplementary material for: Conservation and Tandem Duplication of tRNA Genes in Plant Species
Source: Genes (Basel). 2025 Nov 1;16(11):1307. doi: 10.3390/genes16111307 (PMC12652284; doi:10.3390/genes16111307)
Supplement: Supplementary file 1 [file genes-16-01307-s001.zip › tRNA.prediction.out/Atr/AmTr_v1.0_scaffold00009.bed]

AmTr_v1.0_scaffold00009	5320508	5320690	AmTr_v1.0_scaffold00009.tRNA2-SerCGA	753	+	5320508	5320690	0	1	182,	0,
AmTr_v1.0_scaffold00009	6211721	6211893	AmTr_v1.0_scaffold00009.tRNA3-AspGTC	698	+	6211721	6211893	0	1	172,	0,
AmTr_v1.0_scaffold00009	6389933	6390117	AmTr_v1.0_scaffold00009.tRNA6-LeuTAA	694	-	6389933	6390117	0	1	184,	0,
AmTr_v1.0_scaffold00009	6512471	6512644	AmTr_v1.0_scaffold00009.tRNA5-CysGCA	634	-	6512471	6512644	0	1	173,	0,
AmTr_v1.0_scaffold00009	7552436	7552608	AmTr_v1.0_scaffold00009.tRNA4-ProTGG	700	+	7552436	7552608	0	1	172,	0,
