# Supplementary material for: Conservation and Tandem Duplication of tRNA Genes in Plant Species
Source: Genes (Basel). 2025 Nov 1;16(11):1307. doi: 10.3390/genes16111307 (PMC12652284; doi:10.3390/genes16111307)
Supplement: Supplementary file 1 [file genes-16-01307-s001.zip › tRNA.prediction.out/Atr/AmTr_v1.0_scaffold00010.bed]

AmTr_v1.0_scaffold00010	4550529	4550711	AmTr_v1.0_scaffold00010.tRNA3-SerGCT	805	+	4550529	4550711	0	1	182,	0,
AmTr_v1.0_scaffold00010	5168791	5168963	AmTr_v1.0_scaffold00010.tRNA9-TrpCCA	758	-	5168791	5168963	0	1	172,	0,
AmTr_v1.0_scaffold00010	7018884	7019065	AmTr_v1.0_scaffold00010.tRNA4-LeuAAG	740	+	7018884	7019065	0	1	181,	0,
AmTr_v1.0_scaffold00010	7344843	7345017	AmTr_v1.0_scaffold00010.tRNA7-GluTTC	641	-	7344843	7345017	0	1	174,	0,
AmTr_v1.0_scaffold00010	7572326	7572507	AmTr_v1.0_scaffold00010.tRNA5-LeuCAG	695	+	7572326	7572507	0	1	181,	0,
AmTr_v1.0_scaffold00010	8929125	8929297	AmTr_v1.0_scaffold00010.tRNA6-ProAGG	674	+	8929125	8929297	0	1	172,	0,
