# Supplementary material for: Conservation and Tandem Duplication of tRNA Genes in Plant Species
Source: Genes (Basel). 2025 Nov 1;16(11):1307. doi: 10.3390/genes16111307 (PMC12652284; doi:10.3390/genes16111307)
Supplement: Supplementary file 1 [file genes-16-01307-s001.zip › tRNA.prediction.out/Atr/AmTr_v1.0_scaffold00012.bed]

AmTr_v1.0_scaffold00012	615399	615580	AmTr_v1.0_scaffold00012.tRNA1-LeuAAG	743	+	615399	615580	0	1	181,	0,
AmTr_v1.0_scaffold00012	1820064	1820236	AmTr_v1.0_scaffold00012.tRNA2-HisGTG	630	+	1820064	1820236	0	1	172,	0,
AmTr_v1.0_scaffold00012	1867898	1868071	AmTr_v1.0_scaffold00012.tRNA3-ArgCCG	804	+	1867898	1868071	0	1	173,	0,
AmTr_v1.0_scaffold00012	4635618	4635792	AmTr_v1.0_scaffold00012.tRNA9-LysCTT	630	-	4635618	4635792	0	1	174,	0,
AmTr_v1.0_scaffold00012	8306819	8306993	AmTr_v1.0_scaffold00012.tRNA6-ValCAC	824	-	8306819	8306993	0	1	174,	0,
