# Supplementary material for: Conservation and Tandem Duplication of tRNA Genes in Plant Species
Source: Genes (Basel). 2025 Nov 1;16(11):1307. doi: 10.3390/genes16111307 (PMC12652284; doi:10.3390/genes16111307)
Supplement: Supplementary file 1 [file genes-16-01307-s001.zip › tRNA.prediction.out/Atr/AmTr_v1.0_scaffold00013.bed]

AmTr_v1.0_scaffold00013	2852733	2852905	AmTr_v1.0_scaffold00013.tRNA8-AspGTC	698	-	2852733	2852905	0	1	172,	0,
AmTr_v1.0_scaffold00013	3220779	3220952	AmTr_v1.0_scaffold00013.tRNA5-LysTTT	887	+	3220779	3220952	0	1	173,	0,
AmTr_v1.0_scaffold00013	7002372	7002545	AmTr_v1.0_scaffold00013.tRNA6-LysTTT	887	-	7002372	7002545	0	1	173,	0,
