# Supplementary material for: Conservation and Tandem Duplication of tRNA Genes in Plant Species
Source: Genes (Basel). 2025 Nov 1;16(11):1307. doi: 10.3390/genes16111307 (PMC12652284; doi:10.3390/genes16111307)
Supplement: Supplementary file 1 [file genes-16-01307-s001.zip › tRNA.prediction.out/Atr/AmTr_v1.0_scaffold00016.bed]

AmTr_v1.0_scaffold00016	5520873	5521055	AmTr_v1.0_scaffold00016.tRNA3-SerAGA	794	+	5520873	5521055	0	1	182,	0,
AmTr_v1.0_scaffold00016	7225482	7225663	AmTr_v1.0_scaffold00016.tRNA4-LeuCAG	695	+	7225482	7225663	0	1	181,	0,
AmTr_v1.0_scaffold00016	7226932	7227105	AmTr_v1.0_scaffold00016.tRNA5-LysCTT	883	+	7226932	7227105	0	1	173,	0,
