# Supplementary material for: Conservation and Tandem Duplication of tRNA Genes in Plant Species
Source: Genes (Basel). 2025 Nov 1;16(11):1307. doi: 10.3390/genes16111307 (PMC12652284; doi:10.3390/genes16111307)
Supplement: Supplementary file 1 [file genes-16-01307-s001.zip › tRNA.prediction.out/Atr/AmTr_v1.0_scaffold00017.bed]

AmTr_v1.0_scaffold00017	113722	113894	AmTr_v1.0_scaffold00017.tRNA1-ProAGG	674	+	113722	113894	0	1	172,	0,
AmTr_v1.0_scaffold00017	892709	892881	AmTr_v1.0_scaffold00017.tRNA2-AspGTC	698	+	892709	892881	0	1	172,	0,
AmTr_v1.0_scaffold00017	2434739	2434911	AmTr_v1.0_scaffold00017.tRNA3-GlnTTG	735	+	2434739	2434911	0	1	172,	0,
