# Supplementary material for: Conservation and Tandem Duplication of tRNA Genes in Plant Species
Source: Genes (Basel). 2025 Nov 1;16(11):1307. doi: 10.3390/genes16111307 (PMC12652284; doi:10.3390/genes16111307)
Supplement: Supplementary file 1 [file genes-16-01307-s001.zip › tRNA.prediction.out/Atr/AmTr_v1.0_scaffold00019.bed]

AmTr_v1.0_scaffold00019	3713320	3713493	AmTr_v1.0_scaffold00019.tRNA3-AlaTGC	637	-	3713320	3713493	0	1	173,	0,
AmTr_v1.0_scaffold00019	4664176	4664350	AmTr_v1.0_scaffold00019.tRNA2-ThrAGT	775	-	4664176	4664350	0	1	174,	0,
AmTr_v1.0_scaffold00019	6862390	6862572	AmTr_v1.0_scaffold00019.tRNA1-SerTGA	807	+	6862390	6862572	0	1	182,	0,
