# Supplementary material for: Conservation and Tandem Duplication of tRNA Genes in Plant Species
Source: Genes (Basel). 2025 Nov 1;16(11):1307. doi: 10.3390/genes16111307 (PMC12652284; doi:10.3390/genes16111307)
Supplement: Supplementary file 1 [file genes-16-01307-s001.zip › tRNA.prediction.out/Atr/AmTr_v1.0_scaffold00021.bed]

AmTr_v1.0_scaffold00021	1773522	1773706	AmTr_v1.0_scaffold00021.tRNA6-LeuCAA	810	-	1773522	1773706	0	1	184,	0,
AmTr_v1.0_scaffold00021	4371233	4371407	AmTr_v1.0_scaffold00021.tRNA2-AsnGTT	800	+	4371233	4371407	0	1	174,	0,
AmTr_v1.0_scaffold00021	4684839	4685011	AmTr_v1.0_scaffold00021.tRNA3-CysGCA	821	+	4684839	4685011	0	1	172,	0,
AmTr_v1.0_scaffold00021	4972104	4972276	AmTr_v1.0_scaffold00021.tRNA5-GlnCTG	743	-	4972104	4972276	0	1	172,	0,
AmTr_v1.0_scaffold00021	6276661	6276835	AmTr_v1.0_scaffold00021.tRNA4-AsnGTT	800	-	6276661	6276835	0	1	174,	0,
