# Supplementary material for: Conservation and Tandem Duplication of tRNA Genes in Plant Species
Source: Genes (Basel). 2025 Nov 1;16(11):1307. doi: 10.3390/genes16111307 (PMC12652284; doi:10.3390/genes16111307)
Supplement: Supplementary file 1 [file genes-16-01307-s001.zip › tRNA.prediction.out/Atr/AmTr_v1.0_scaffold00022.bed]

AmTr_v1.0_scaffold00022	905947	906120	AmTr_v1.0_scaffold00022.tRNA5-ArgTCG	739	-	905947	906120	0	1	173,	0,
AmTr_v1.0_scaffold00022	4044409	4044583	AmTr_v1.0_scaffold00022.tRNA3-IleAAT	818	-	4044409	4044583	0	1	174,	0,
AmTr_v1.0_scaffold00022	4376644	4376815	AmTr_v1.0_scaffold00022.tRNA1-GlyCCC	663	+	4376644	4376815	0	1	171,	0,
AmTr_v1.0_scaffold00022	6062963	6063135	AmTr_v1.0_scaffold00022.tRNA2-CysGCA	821	+	6062963	6063135	0	1	172,	0,
