# Supplementary material for: Conservation and Tandem Duplication of tRNA Genes in Plant Species
Source: Genes (Basel). 2025 Nov 1;16(11):1307. doi: 10.3390/genes16111307 (PMC12652284; doi:10.3390/genes16111307)
Supplement: Supplementary file 1 [file genes-16-01307-s001.zip › tRNA.prediction.out/Atr/AmTr_v1.0_scaffold00023.bed]

AmTr_v1.0_scaffold00023	4620307	4620479	AmTr_v1.0_scaffold00023.tRNA2-LysTTT	869	-	4620307	4620479	0	1	172,	0,
AmTr_v1.0_scaffold00023	5228720	5228902	AmTr_v1.0_scaffold00023.tRNA1-SerAGA	763	+	5228720	5228902	0	1	182,	0,
