# Supplementary material for: Conservation and Tandem Duplication of tRNA Genes in Plant Species
Source: Genes (Basel). 2025 Nov 1;16(11):1307. doi: 10.3390/genes16111307 (PMC12652284; doi:10.3390/genes16111307)
Supplement: Supplementary file 1 [file genes-16-01307-s001.zip › tRNA.prediction.out/Atr/AmTr_v1.0_scaffold00024.bed]

AmTr_v1.0_scaffold00024	963564	963736	AmTr_v1.0_scaffold00024.tRNA1-TrpCCA	758	+	963564	963736	0	1	172,	0,
AmTr_v1.0_scaffold00024	2770200	2770382	AmTr_v1.0_scaffold00024.tRNA3-SerGCT	805	+	2770200	2770382	0	1	182,	0,
AmTr_v1.0_scaffold00024	4334794	4334984	AmTr_v1.0_scaffold00024.tRNA5-TyrGTA	743	-	4334794	4334984	0	1	190,	0,
AmTr_v1.0_scaffold00024	5065255	5065428	AmTr_v1.0_scaffold00024.tRNA4-AlaAGC	596	+	5065255	5065428	0	1	173,	0,
