# Supplementary material for: Conservation and Tandem Duplication of tRNA Genes in Plant Species
Source: Genes (Basel). 2025 Nov 1;16(11):1307. doi: 10.3390/genes16111307 (PMC12652284; doi:10.3390/genes16111307)
Supplement: Supplementary file 1 [file genes-16-01307-s001.zip › tRNA.prediction.out/Atr/AmTr_v1.0_scaffold00025.bed]

AmTr_v1.0_scaffold00025	791464	791637	AmTr_v1.0_scaffold00025.tRNA5-ValTAC	796	-	791464	791637	0	1	173,	0,
AmTr_v1.0_scaffold00025	4750891	4751064	AmTr_v1.0_scaffold00025.tRNA4-AlaAGC	634	-	4750891	4751064	0	1	173,	0,
AmTr_v1.0_scaffold00025	5917591	5917764	AmTr_v1.0_scaffold00025.tRNA3-LysCTT	877	-	5917591	5917764	0	1	173,	0,
AmTr_v1.0_scaffold00025	5925300	5925473	AmTr_v1.0_scaffold00025.tRNA2-LysCTT	877	-	5925300	5925473	0	1	173,	0,
