# Supplementary material for: Conservation and Tandem Duplication of tRNA Genes in Plant Species
Source: Genes (Basel). 2025 Nov 1;16(11):1307. doi: 10.3390/genes16111307 (PMC12652284; doi:10.3390/genes16111307)
Supplement: Supplementary file 1 [file genes-16-01307-s001.zip › tRNA.prediction.out/Atr/AmTr_v1.0_scaffold00029.bed]

AmTr_v1.0_scaffold00029	317195	317368	AmTr_v1.0_scaffold00029.tRNA12-PheGAA	783	-	317195	317368	0	1	173,	0,
AmTr_v1.0_scaffold00029	549133	549305	AmTr_v1.0_scaffold00029.tRNA2-AspGTC	670	+	549133	549305	0	1	172,	0,
AmTr_v1.0_scaffold00029	613923	614095	AmTr_v1.0_scaffold00029.tRNA11-AspGTC	670	-	613923	614095	0	1	172,	0,
AmTr_v1.0_scaffold00029	2072658	2072832	AmTr_v1.0_scaffold00029.tRNA10-IleTAT	824	-	2072658	2072832	0	1	174,	0,
AmTr_v1.0_scaffold00029	2087689	2087860	AmTr_v1.0_scaffold00029.tRNA4-GlyGCC	665	+	2087689	2087860	0	1	171,	0,
AmTr_v1.0_scaffold00029	2603703	2603876	AmTr_v1.0_scaffold00029.tRNA9-AlaTGC	541	-	2603703	2603876	0	1	173,	0,
AmTr_v1.0_scaffold00029	5498912	5499097	AmTr_v1.0_scaffold00029.tRNA7-TyrGTA	752	-	5498912	5499097	0	1	185,	0,
