# Supplementary material for: Conservation and Tandem Duplication of tRNA Genes in Plant Species
Source: Genes (Basel). 2025 Nov 1;16(11):1307. doi: 10.3390/genes16111307 (PMC12652284; doi:10.3390/genes16111307)
Supplement: Supplementary file 1 [file genes-16-01307-s001.zip › tRNA.prediction.out/Atr/AmTr_v1.0_scaffold00030.bed]

AmTr_v1.0_scaffold00030	478215	478387	AmTr_v1.0_scaffold00030.tRNA1-GlnTTG	735	+	478215	478387	0	1	172,	0,
AmTr_v1.0_scaffold00030	1310687	1310860	AmTr_v1.0_scaffold00030.tRNA2-PheGAA	783	+	1310687	1310860	0	1	173,	0,
AmTr_v1.0_scaffold00030	5186009	5186180	AmTr_v1.0_scaffold00030.tRNA3-GlyGCC	665	+	5186009	5186180	0	1	171,	0,
