# Supplementary material for: Conservation and Tandem Duplication of tRNA Genes in Plant Species
Source: Genes (Basel). 2025 Nov 1;16(11):1307. doi: 10.3390/genes16111307 (PMC12652284; doi:10.3390/genes16111307)
Supplement: Supplementary file 1 [file genes-16-01307-s001.zip › tRNA.prediction.out/Atr/AmTr_v1.0_scaffold00032.bed]

AmTr_v1.0_scaffold00032	289773	289946	AmTr_v1.0_scaffold00032.tRNA1-ArgCCG	692	+	289773	289946	0	1	173,	0,
AmTr_v1.0_scaffold00032	399281	399453	AmTr_v1.0_scaffold00032.tRNA2-AsnGTT	742	+	399281	399453	0	1	172,	0,
AmTr_v1.0_scaffold00032	565724	565896	AmTr_v1.0_scaffold00032.tRNA3-AspGTC	670	+	565724	565896	0	1	172,	0,
AmTr_v1.0_scaffold00032	1101536	1101709	AmTr_v1.0_scaffold00032.tRNA4-LysTTT	905	+	1101536	1101709	0	1	173,	0,
AmTr_v1.0_scaffold00032	1426265	1426449	AmTr_v1.0_scaffold00032.tRNA16-LeuCAA	805	-	1426265	1426449	0	1	184,	0,
AmTr_v1.0_scaffold00032	2012127	2012309	AmTr_v1.0_scaffold00032.tRNA15-SerAGA	763	-	2012127	2012309	0	1	182,	0,
AmTr_v1.0_scaffold00032	2172749	2172922	AmTr_v1.0_scaffold00032.tRNA5-PheGAA	783	+	2172749	2172922	0	1	173,	0,
AmTr_v1.0_scaffold00032	2176949	2177121	AmTr_v1.0_scaffold00032.tRNA14-TrpCCA	758	-	2176949	2177121	0	1	172,	0,
AmTr_v1.0_scaffold00032	2181007	2181180	AmTr_v1.0_scaffold00032.tRNA6-PheGAA	783	+	2181007	2181180	0	1	173,	0,
AmTr_v1.0_scaffold00032	2185155	2185327	AmTr_v1.0_scaffold00032.tRNA13-TrpCCA	758	-	2185155	2185327	0	1	172,	0,
AmTr_v1.0_scaffold00032	2394495	2394683	AmTr_v1.0_scaffold00032.tRNA7-MetCAT	641	+	2394495	2394683	0	1	188,	0,
AmTr_v1.0_scaffold00032	2915132	2915305	AmTr_v1.0_scaffold00032.tRNA12-PheGAA	783	-	2915132	2915305	0	1	173,	0,
AmTr_v1.0_scaffold00032	5778860	5779034	AmTr_v1.0_scaffold00032.tRNA8-ValAAC	732	+	5778860	5779034	0	1	174,	0,
