# Supplementary material for: Conservation and Tandem Duplication of tRNA Genes in Plant Species
Source: Genes (Basel). 2025 Nov 1;16(11):1307. doi: 10.3390/genes16111307 (PMC12652284; doi:10.3390/genes16111307)
Supplement: Supplementary file 1 [file genes-16-01307-s001.zip › tRNA.prediction.out/Atr/AmTr_v1.0_scaffold00035.bed]

AmTr_v1.0_scaffold00035	136124	136305	AmTr_v1.0_scaffold00035.tRNA1-LeuAAG	750	-	136124	136305	0	1	181,	0,
