# Supplementary material for: Conservation and Tandem Duplication of tRNA Genes in Plant Species
Source: Genes (Basel). 2025 Nov 1;16(11):1307. doi: 10.3390/genes16111307 (PMC12652284; doi:10.3390/genes16111307)
Supplement: Supplementary file 1 [file genes-16-01307-s001.zip › tRNA.prediction.out/Atr/AmTr_v1.0_scaffold00039.bed]

AmTr_v1.0_scaffold00039	617768	617940	AmTr_v1.0_scaffold00039.tRNA1-ProAGG	674	+	617768	617940	0	1	172,	0,
AmTr_v1.0_scaffold00039	3749033	3749217	AmTr_v1.0_scaffold00039.tRNA2-LeuCAA	810	+	3749033	3749217	0	1	184,	0,
AmTr_v1.0_scaffold00039	5144322	5144494	AmTr_v1.0_scaffold00039.tRNA3-ThrCGT	802	+	5144322	5144494	0	1	172,	0,
