# Supplementary material for: Conservation and Tandem Duplication of tRNA Genes in Plant Species
Source: Genes (Basel). 2025 Nov 1;16(11):1307. doi: 10.3390/genes16111307 (PMC12652284; doi:10.3390/genes16111307)
Supplement: Supplementary file 1 [file genes-16-01307-s001.zip › tRNA.prediction.out/Atr/AmTr_v1.0_scaffold00040.bed]

AmTr_v1.0_scaffold00040	351076	351256	AmTr_v1.0_scaffold00040.tRNA4-LeuTAG	695	-	351076	351256	0	1	180,	0,
AmTr_v1.0_scaffold00040	1408166	1408346	AmTr_v1.0_scaffold00040.tRNA3-LeuTAG	710	-	1408166	1408346	0	1	180,	0,
AmTr_v1.0_scaffold00040	4390881	4391064	AmTr_v1.0_scaffold00040.tRNA1-LeuTAA	738	+	4390881	4391064	0	1	183,	0,
AmTr_v1.0_scaffold00040	4582540	4582721	AmTr_v1.0_scaffold00040.tRNA2-LeuAAG	740	-	4582540	4582721	0	1	181,	0,
