# Supplementary material for: Conservation and Tandem Duplication of tRNA Genes in Plant Species
Source: Genes (Basel). 2025 Nov 1;16(11):1307. doi: 10.3390/genes16111307 (PMC12652284; doi:10.3390/genes16111307)
Supplement: Supplementary file 1 [file genes-16-01307-s001.zip › tRNA.prediction.out/Atr/AmTr_v1.0_scaffold00041.bed]

AmTr_v1.0_scaffold00041	1939626	1939800	AmTr_v1.0_scaffold00041.tRNA1-AsnGTT	728	+	1939626	1939800	0	1	174,	0,
AmTr_v1.0_scaffold00041	2017593	2017781	AmTr_v1.0_scaffold00041.tRNA2-MetCAT	641	+	2017593	2017781	0	1	188,	0,
AmTr_v1.0_scaffold00041	2017691	2017863	AmTr_v1.0_scaffold00041.tRNA3-GlnCTG	743	+	2017691	2017863	0	1	172,	0,
