# Supplementary material for: Conservation and Tandem Duplication of tRNA Genes in Plant Species
Source: Genes (Basel). 2025 Nov 1;16(11):1307. doi: 10.3390/genes16111307 (PMC12652284; doi:10.3390/genes16111307)
Supplement: Supplementary file 1 [file genes-16-01307-s001.zip › tRNA.prediction.out/Atr/AmTr_v1.0_scaffold00045.bed]

AmTr_v1.0_scaffold00045	280565	280737	AmTr_v1.0_scaffold00045.tRNA1-GlyTCC	710	+	280565	280737	0	1	172,	0,
AmTr_v1.0_scaffold00045	1771005	1771176	AmTr_v1.0_scaffold00045.tRNA2-GlyCCC	663	+	1771005	1771176	0	1	171,	0,
AmTr_v1.0_scaffold00045	2258339	2258512	AmTr_v1.0_scaffold00045.tRNA3-PheGAA	720	+	2258339	2258512	0	1	173,	0,
AmTr_v1.0_scaffold00045	4310937	4311111	AmTr_v1.0_scaffold00045.tRNA7-IleAAT	818	-	4310937	4311111	0	1	174,	0,
AmTr_v1.0_scaffold00045	4984148	4984333	AmTr_v1.0_scaffold00045.tRNA6-TyrGTA	745	+	4984148	4984333	0	1	185,	0,
