# Supplementary material for: Conservation and Tandem Duplication of tRNA Genes in Plant Species
Source: Genes (Basel). 2025 Nov 1;16(11):1307. doi: 10.3390/genes16111307 (PMC12652284; doi:10.3390/genes16111307)
Supplement: Supplementary file 1 [file genes-16-01307-s001.zip › tRNA.prediction.out/Atr/AmTr_v1.0_scaffold00047.bed]

AmTr_v1.0_scaffold00047	3249173	3249346	AmTr_v1.0_scaffold00047.tRNA3-AlaAGC	634	+	3249173	3249346	0	1	173,	0,
AmTr_v1.0_scaffold00047	3969883	3970055	AmTr_v1.0_scaffold00047.tRNA4-AspGTC	521	+	3969883	3970055	0	1	172,	0,
