# Supplementary material for: Conservation and Tandem Duplication of tRNA Genes in Plant Species
Source: Genes (Basel). 2025 Nov 1;16(11):1307. doi: 10.3390/genes16111307 (PMC12652284; doi:10.3390/genes16111307)
Supplement: Supplementary file 1 [file genes-16-01307-s001.zip › tRNA.prediction.out/Atr/AmTr_v1.0_scaffold00048.bed]

AmTr_v1.0_scaffold00048	54983	55157	AmTr_v1.0_scaffold00048.tRNA1-AsnGTT	845	+	54983	55157	0	1	174,	0,
AmTr_v1.0_scaffold00048	2794770	2794952	AmTr_v1.0_scaffold00048.tRNA3-SerGCT	785	-	2794770	2794952	0	1	182,	0,
AmTr_v1.0_scaffold00048	3881563	3881748	AmTr_v1.0_scaffold00048.tRNA2-CysGCA	594	-	3881563	3881748	0	1	185,	0,
