# Supplementary material for: Conservation and Tandem Duplication of tRNA Genes in Plant Species
Source: Genes (Basel). 2025 Nov 1;16(11):1307. doi: 10.3390/genes16111307 (PMC12652284; doi:10.3390/genes16111307)
Supplement: Supplementary file 1 [file genes-16-01307-s001.zip › tRNA.prediction.out/Atr/AmTr_v1.0_scaffold00049.bed]

AmTr_v1.0_scaffold00049	152544	152716	AmTr_v1.0_scaffold00049.tRNA3-ThrTGT	845	-	152544	152716	0	1	172,	0,
AmTr_v1.0_scaffold00049	2164697	2164871	AmTr_v1.0_scaffold00049.tRNA1-ValTAC	774	+	2164697	2164871	0	1	174,	0,
AmTr_v1.0_scaffold00049	4338754	4338936	AmTr_v1.0_scaffold00049.tRNA2-SerGCT	790	+	4338754	4338936	0	1	182,	0,
