# Supplementary material for: Conservation and Tandem Duplication of tRNA Genes in Plant Species
Source: Genes (Basel). 2025 Nov 1;16(11):1307. doi: 10.3390/genes16111307 (PMC12652284; doi:10.3390/genes16111307)
Supplement: Supplementary file 1 [file genes-16-01307-s001.zip › tRNA.prediction.out/Atr/AmTr_v1.0_scaffold00055.bed]

AmTr_v1.0_scaffold00055	2071693	2071874	AmTr_v1.0_scaffold00055.tRNA1-LeuCAG	695	+	2071693	2071874	0	1	181,	0,
AmTr_v1.0_scaffold00055	2195877	2196049	AmTr_v1.0_scaffold00055.tRNA2-HisGTG	559	-	2195877	2196049	0	1	172,	0,
