# Supplementary material for: Conservation and Tandem Duplication of tRNA Genes in Plant Species
Source: Genes (Basel). 2025 Nov 1;16(11):1307. doi: 10.3390/genes16111307 (PMC12652284; doi:10.3390/genes16111307)
Supplement: Supplementary file 1 [file genes-16-01307-s001.zip › tRNA.prediction.out/Atr/AmTr_v1.0_scaffold00056.bed]

AmTr_v1.0_scaffold00056	403487	403659	AmTr_v1.0_scaffold00056.tRNA4-iMetCAT	583	-	403487	403659	0	1	172,	0,
AmTr_v1.0_scaffold00056	1628773	1628947	AmTr_v1.0_scaffold00056.tRNA3-IleAAT	824	-	1628773	1628947	0	1	174,	0,
AmTr_v1.0_scaffold00056	3839150	3839324	AmTr_v1.0_scaffold00056.tRNA1-ThrAGT	765	+	3839150	3839324	0	1	174,	0,
