# Supplementary material for: Conservation and Tandem Duplication of tRNA Genes in Plant Species
Source: Genes (Basel). 2025 Nov 1;16(11):1307. doi: 10.3390/genes16111307 (PMC12652284; doi:10.3390/genes16111307)
Supplement: Supplementary file 1 [file genes-16-01307-s001.zip › tRNA.prediction.out/Atr/AmTr_v1.0_scaffold00057.bed]

AmTr_v1.0_scaffold00057	134268	134440	AmTr_v1.0_scaffold00057.tRNA9-HisGTG	633	-	134268	134440	0	1	172,	0,
AmTr_v1.0_scaffold00057	1028534	1028716	AmTr_v1.0_scaffold00057.tRNA1-SerAGA	763	+	1028534	1028716	0	1	182,	0,
AmTr_v1.0_scaffold00057	1899527	1899699	AmTr_v1.0_scaffold00057.tRNA6-ProTGG	685	-	1899527	1899699	0	1	172,	0,
AmTr_v1.0_scaffold00057	3311731	3311903	AmTr_v1.0_scaffold00057.tRNA4-GlnCTG	753	+	3311731	3311903	0	1	172,	0,
AmTr_v1.0_scaffold00057	4188952	4189123	AmTr_v1.0_scaffold00057.tRNA5-GlyCCC	654	+	4188952	4189123	0	1	171,	0,
