# Supplementary material for: Conservation and Tandem Duplication of tRNA Genes in Plant Species
Source: Genes (Basel). 2025 Nov 1;16(11):1307. doi: 10.3390/genes16111307 (PMC12652284; doi:10.3390/genes16111307)
Supplement: Supplementary file 1 [file genes-16-01307-s001.zip › tRNA.prediction.out/Atr/AmTr_v1.0_scaffold00058.bed]

AmTr_v1.0_scaffold00058	72397	72571	AmTr_v1.0_scaffold00058.tRNA1-AsnGTT	811	+	72397	72571	0	1	174,	0,
AmTr_v1.0_scaffold00058	3745705	3745878	AmTr_v1.0_scaffold00058.tRNA2-GluCTC	806	+	3745705	3745878	0	1	173,	0,
