# Supplementary material for: Conservation and Tandem Duplication of tRNA Genes in Plant Species
Source: Genes (Basel). 2025 Nov 1;16(11):1307. doi: 10.3390/genes16111307 (PMC12652284; doi:10.3390/genes16111307)
Supplement: Supplementary file 1 [file genes-16-01307-s001.zip › tRNA.prediction.out/Atr/AmTr_v1.0_scaffold00060.bed]

AmTr_v1.0_scaffold00060	56266	56453	AmTr_v1.0_scaffold00060.tRNA1-ArgCCT	556	+	56266	56453	0	1	187,	0,
AmTr_v1.0_scaffold00060	2855133	2855306	AmTr_v1.0_scaffold00060.tRNA2-ArgACG	717	+	2855133	2855306	0	1	173,	0,
AmTr_v1.0_scaffold00060	3080954	3081127	AmTr_v1.0_scaffold00060.tRNA3-LysCTT	883	-	3080954	3081127	0	1	173,	0,
