# Supplementary material for: Conservation and Tandem Duplication of tRNA Genes in Plant Species
Source: Genes (Basel). 2025 Nov 1;16(11):1307. doi: 10.3390/genes16111307 (PMC12652284; doi:10.3390/genes16111307)
Supplement: Supplementary file 1 [file genes-16-01307-s001.zip › tRNA.prediction.out/Atr/AmTr_v1.0_scaffold00061.bed]

AmTr_v1.0_scaffold00061	804236	804409	AmTr_v1.0_scaffold00061.tRNA1-LysCTT	883	+	804236	804409	0	1	173,	0,
AmTr_v1.0_scaffold00061	2818455	2818641	AmTr_v1.0_scaffold00061.tRNA4-MetCAT	642	-	2818455	2818641	0	1	186,	0,
AmTr_v1.0_scaffold00061	3006288	3006460	AmTr_v1.0_scaffold00061.tRNA3-AsnGTT	691	-	3006288	3006460	0	1	172,	0,
