# Supplementary material for: Conservation and Tandem Duplication of tRNA Genes in Plant Species
Source: Genes (Basel). 2025 Nov 1;16(11):1307. doi: 10.3390/genes16111307 (PMC12652284; doi:10.3390/genes16111307)
Supplement: Supplementary file 1 [file genes-16-01307-s001.zip › tRNA.prediction.out/Atr/AmTr_v1.0_scaffold00065.bed]

AmTr_v1.0_scaffold00065	2106843	2107017	AmTr_v1.0_scaffold00065.tRNA2-ThrAGT	765	+	2106843	2107017	0	1	174,	0,
AmTr_v1.0_scaffold00065	2220965	2221137	AmTr_v1.0_scaffold00065.tRNA3-GlnTTG	735	-	2220965	2221137	0	1	172,	0,
