# Supplementary material for: Conservation and Tandem Duplication of tRNA Genes in Plant Species
Source: Genes (Basel). 2025 Nov 1;16(11):1307. doi: 10.3390/genes16111307 (PMC12652284; doi:10.3390/genes16111307)
Supplement: Supplementary file 1 [file genes-16-01307-s001.zip › tRNA.prediction.out/Atr/AmTr_v1.0_scaffold00068.bed]

AmTr_v1.0_scaffold00068	44674	44846	AmTr_v1.0_scaffold00068.tRNA10-CysGCA	821	-	44674	44846	0	1	172,	0,
AmTr_v1.0_scaffold00068	680756	680940	AmTr_v1.0_scaffold00068.tRNA9-TyrGTA	599	-	680756	680940	0	1	184,	0,
AmTr_v1.0_scaffold00068	704335	704507	AmTr_v1.0_scaffold00068.tRNA7-ProAGG	674	-	704335	704507	0	1	172,	0,
AmTr_v1.0_scaffold00068	704553	704725	AmTr_v1.0_scaffold00068.tRNA6-ProTGG	674	-	704553	704725	0	1	172,	0,
AmTr_v1.0_scaffold00068	3631690	3631862	AmTr_v1.0_scaffold00068.tRNA2-HisGTG	630	+	3631690	3631862	0	1	172,	0,
AmTr_v1.0_scaffold00068	3745360	3745533	AmTr_v1.0_scaffold00068.tRNA4-ArgACG	717	-	3745360	3745533	0	1	173,	0,
AmTr_v1.0_scaffold00068	3747794	3747967	AmTr_v1.0_scaffold00068.tRNA3-ArgACG	717	-	3747794	3747967	0	1	173,	0,
