# Supplementary material for: Conservation and Tandem Duplication of tRNA Genes in Plant Species
Source: Genes (Basel). 2025 Nov 1;16(11):1307. doi: 10.3390/genes16111307 (PMC12652284; doi:10.3390/genes16111307)
Supplement: Supplementary file 1 [file genes-16-01307-s001.zip › tRNA.prediction.out/Atr/AmTr_v1.0_scaffold00069.bed]

AmTr_v1.0_scaffold00069	1175378	1175552	AmTr_v1.0_scaffold00069.tRNA6-ValAAC	704	-	1175378	1175552	0	1	174,	0,
AmTr_v1.0_scaffold00069	1178379	1178552	AmTr_v1.0_scaffold00069.tRNA5-ArgTCT	669	-	1178379	1178552	0	1	173,	0,
AmTr_v1.0_scaffold00069	1182758	1182931	AmTr_v1.0_scaffold00069.tRNA4-ArgTCT	669	-	1182758	1182931	0	1	173,	0,
AmTr_v1.0_scaffold00069	1186965	1187138	AmTr_v1.0_scaffold00069.tRNA3-ArgTCT	669	-	1186965	1187138	0	1	173,	0,
AmTr_v1.0_scaffold00069	2650585	2650759	AmTr_v1.0_scaffold00069.tRNA1-AsnGTT	800	+	2650585	2650759	0	1	174,	0,
