# Supplementary material for: Conservation and Tandem Duplication of tRNA Genes in Plant Species
Source: Genes (Basel). 2025 Nov 1;16(11):1307. doi: 10.3390/genes16111307 (PMC12652284; doi:10.3390/genes16111307)
Supplement: Supplementary file 1 [file genes-16-01307-s001.zip › tRNA.prediction.out/Atr/AmTr_v1.0_scaffold00070.bed]

AmTr_v1.0_scaffold00070	3559408	3559581	AmTr_v1.0_scaffold00070.tRNA2-ArgTCT	688	+	3559408	3559581	0	1	173,	0,
AmTr_v1.0_scaffold00070	3581046	3581218	AmTr_v1.0_scaffold00070.tRNA4-ProAGG	674	-	3581046	3581218	0	1	172,	0,
AmTr_v1.0_scaffold00070	3581416	3581588	AmTr_v1.0_scaffold00070.tRNA3-ProTGG	674	-	3581416	3581588	0	1	172,	0,
