# Supplementary material for: Conservation and Tandem Duplication of tRNA Genes in Plant Species
Source: Genes (Basel). 2025 Nov 1;16(11):1307. doi: 10.3390/genes16111307 (PMC12652284; doi:10.3390/genes16111307)
Supplement: Supplementary file 1 [file genes-16-01307-s001.zip › tRNA.prediction.out/Atr/AmTr_v1.0_scaffold00071.bed]

AmTr_v1.0_scaffold00071	482139	482320	AmTr_v1.0_scaffold00071.tRNA2-LeuAAG	740	+	482139	482320	0	1	181,	0,
AmTr_v1.0_scaffold00071	1607473	1607646	AmTr_v1.0_scaffold00071.tRNA12-AlaTGC	637	-	1607473	1607646	0	1	173,	0,
AmTr_v1.0_scaffold00071	1742997	1743179	AmTr_v1.0_scaffold00071.tRNA11-SerGCT	790	-	1742997	1743179	0	1	182,	0,
AmTr_v1.0_scaffold00071	1871344	1871518	AmTr_v1.0_scaffold00071.tRNA3-ArgTCG	823	+	1871344	1871518	0	1	174,	0,
AmTr_v1.0_scaffold00071	1931687	1931859	AmTr_v1.0_scaffold00071.tRNA10-ProTGG	632	-	1931687	1931859	0	1	172,	0,
AmTr_v1.0_scaffold00071	2124592	2124774	AmTr_v1.0_scaffold00071.tRNA9-SerTGA	683	-	2124592	2124774	0	1	182,	0,
AmTr_v1.0_scaffold00071	2206028	2206200	AmTr_v1.0_scaffold00071.tRNA5-ProCGG	632	+	2206028	2206200	0	1	172,	0,
AmTr_v1.0_scaffold00071	2215199	2215371	AmTr_v1.0_scaffold00071.tRNA8-ProAGG	674	-	2215199	2215371	0	1	172,	0,
AmTr_v1.0_scaffold00071	2267940	2268122	AmTr_v1.0_scaffold00071.tRNA7-SerCGA	751	-	2267940	2268122	0	1	182,	0,
