# Supplementary material for: Conservation and Tandem Duplication of tRNA Genes in Plant Species
Source: Genes (Basel). 2025 Nov 1;16(11):1307. doi: 10.3390/genes16111307 (PMC12652284; doi:10.3390/genes16111307)
Supplement: Supplementary file 1 [file genes-16-01307-s001.zip › tRNA.prediction.out/Atr/AmTr_v1.0_scaffold00074.bed]

AmTr_v1.0_scaffold00074	1864374	1864546	AmTr_v1.0_scaffold00074.tRNA2-TrpCCA	758	-	1864374	1864546	0	1	172,	0,
AmTr_v1.0_scaffold00074	3121582	3121755	AmTr_v1.0_scaffold00074.tRNA1-AlaTGC	598	-	3121582	3121755	0	1	173,	0,
