# Supplementary material for: Conservation and Tandem Duplication of tRNA Genes in Plant Species
Source: Genes (Basel). 2025 Nov 1;16(11):1307. doi: 10.3390/genes16111307 (PMC12652284; doi:10.3390/genes16111307)
Supplement: Supplementary file 1 [file genes-16-01307-s001.zip › tRNA.prediction.out/Atr/AmTr_v1.0_scaffold00077.bed]

AmTr_v1.0_scaffold00077	1826402	1826576	AmTr_v1.0_scaffold00077.tRNA1-IleAAT	818	+	1826402	1826576	0	1	174,	0,
AmTr_v1.0_scaffold00077	2169608	2169780	AmTr_v1.0_scaffold00077.tRNA2-iMetCAT	524	+	2169608	2169780	0	1	172,	0,
AmTr_v1.0_scaffold00077	2526687	2526859	AmTr_v1.0_scaffold00077.tRNA7-iMetCAT	583	-	2526687	2526859	0	1	172,	0,
AmTr_v1.0_scaffold00077	2648038	2648210	AmTr_v1.0_scaffold00077.tRNA3-ProTGG	696	+	2648038	2648210	0	1	172,	0,
AmTr_v1.0_scaffold00077	2690219	2690390	AmTr_v1.0_scaffold00077.tRNA4-GlyGCC	665	+	2690219	2690390	0	1	171,	0,
AmTr_v1.0_scaffold00077	2829039	2829223	AmTr_v1.0_scaffold00077.tRNA5-LeuCAA	810	+	2829039	2829223	0	1	184,	0,
AmTr_v1.0_scaffold00077	3154031	3154204	AmTr_v1.0_scaffold00077.tRNA6-AlaAGC	630	+	3154031	3154204	0	1	173,	0,
