# Supplementary material for: Conservation and Tandem Duplication of tRNA Genes in Plant Species
Source: Genes (Basel). 2025 Nov 1;16(11):1307. doi: 10.3390/genes16111307 (PMC12652284; doi:10.3390/genes16111307)
Supplement: Supplementary file 1 [file genes-16-01307-s001.zip › tRNA.prediction.out/Atr/AmTr_v1.0_scaffold00078.bed]

AmTr_v1.0_scaffold00078	613498	613670	AmTr_v1.0_scaffold00078.tRNA1-ProAGG	682	+	613498	613670	0	1	172,	0,
AmTr_v1.0_scaffold00078	666219	666392	AmTr_v1.0_scaffold00078.tRNA2-ArgCCT	691	+	666219	666392	0	1	173,	0,
AmTr_v1.0_scaffold00078	2529897	2530071	AmTr_v1.0_scaffold00078.tRNA3-ValAAC	729	-	2529897	2530071	0	1	174,	0,
