# Supplementary material for: Conservation and Tandem Duplication of tRNA Genes in Plant Species
Source: Genes (Basel). 2025 Nov 1;16(11):1307. doi: 10.3390/genes16111307 (PMC12652284; doi:10.3390/genes16111307)
Supplement: Supplementary file 1 [file genes-16-01307-s001.zip › tRNA.prediction.out/Atr/AmTr_v1.0_scaffold00083.bed]

AmTr_v1.0_scaffold00083	1133029	1133203	AmTr_v1.0_scaffold00083.tRNA1-ThrAGT	753	-	1133029	1133203	0	1	174,	0,
