# Supplementary material for: Conservation and Tandem Duplication of tRNA Genes in Plant Species
Source: Genes (Basel). 2025 Nov 1;16(11):1307. doi: 10.3390/genes16111307 (PMC12652284; doi:10.3390/genes16111307)
Supplement: Supplementary file 1 [file genes-16-01307-s001.zip › tRNA.prediction.out/Atr/AmTr_v1.0_scaffold00095.bed]

AmTr_v1.0_scaffold00095	779443	779615	AmTr_v1.0_scaffold00095.tRNA6-GlyGCC	677	-	779443	779615	0	1	172,	0,
AmTr_v1.0_scaffold00095	1387636	1387808	AmTr_v1.0_scaffold00095.tRNA4-TrpCCA	758	+	1387636	1387808	0	1	172,	0,
AmTr_v1.0_scaffold00095	1390684	1390857	AmTr_v1.0_scaffold00095.tRNA5-PheGAA	783	-	1390684	1390857	0	1	173,	0,
