# Supplementary material for: Conservation and Tandem Duplication of tRNA Genes in Plant Species
Source: Genes (Basel). 2025 Nov 1;16(11):1307. doi: 10.3390/genes16111307 (PMC12652284; doi:10.3390/genes16111307)
Supplement: Supplementary file 1 [file genes-16-01307-s001.zip › tRNA.prediction.out/Atr/AmTr_v1.0_scaffold00106.bed]

AmTr_v1.0_scaffold00106	1001658	1001831	AmTr_v1.0_scaffold00106.tRNA2-AlaAGC	630	+	1001658	1001831	0	1	173,	0,
AmTr_v1.0_scaffold00106	1656166	1656338	AmTr_v1.0_scaffold00106.tRNA4-ThrCGT	802	+	1656166	1656338	0	1	172,	0,
