# Supplementary material for: Conservation and Tandem Duplication of tRNA Genes in Plant Species
Source: Genes (Basel). 2025 Nov 1;16(11):1307. doi: 10.3390/genes16111307 (PMC12652284; doi:10.3390/genes16111307)
Supplement: Supplementary file 1 [file genes-16-01307-s001.zip › tRNA.prediction.out/Atr/AmTr_v1.0_scaffold00126.bed]

AmTr_v1.0_scaffold00126	1614319	1614491	AmTr_v1.0_scaffold00126.tRNA3-GlyTCC	710	+	1614319	1614491	0	1	172,	0,
