# Supplementary material for: Conservation and Tandem Duplication of tRNA Genes in Plant Species
Source: Genes (Basel). 2025 Nov 1;16(11):1307. doi: 10.3390/genes16111307 (PMC12652284; doi:10.3390/genes16111307)
Supplement: Supplementary file 1 [file genes-16-01307-s001.zip › tRNA.prediction.out/Atr/AmTr_v1.0_scaffold00131.bed]

AmTr_v1.0_scaffold00131	1251551	1251725	AmTr_v1.0_scaffold00131.tRNA2-ValAAC	704	-	1251551	1251725	0	1	174,	0,
