# Supplementary material for: Conservation and Tandem Duplication of tRNA Genes in Plant Species
Source: Genes (Basel). 2025 Nov 1;16(11):1307. doi: 10.3390/genes16111307 (PMC12652284; doi:10.3390/genes16111307)
Supplement: Supplementary file 1 [file genes-16-01307-s001.zip › tRNA.prediction.out/Atr/AmTr_v1.0_scaffold00137.bed]

AmTr_v1.0_scaffold00137	128689	128861	AmTr_v1.0_scaffold00137.tRNA1-GlnTTG	689	+	128689	128861	0	1	172,	0,
AmTr_v1.0_scaffold00137	416321	416503	AmTr_v1.0_scaffold00137.tRNA2-SerTGA	783	+	416321	416503	0	1	182,	0,
